# Supplementary material for: Multimodal profiling reveals tissue-directed signatures of human immune cells altered with age
Source: Nat Immunol. 2025 Aug 13;26(9):1612–25. doi: 10.1038/s41590-025-02241-4 (PMC12396968; doi:10.1038/s41590-025-02241-4)
Supplement: Supplementary file 4 — Donor Metadata. Metadata for each human organ donor sampled in this study, including the processing site, whether the donation was performed after brain death (DBD) or cardiac death (DCD), the age or age range (in years) of the donor, sex, ethnicity/race and EBV/CMV serostatus. [file 41590_2025_2241_MOESM4_ESM.xlsx]

## Sheet: Sheet1
Donor ID	Site (UK/ NY)	DCD/DBD	Age (years)	Sex	ethnicity/race	cause of death	EBV status	CMV status
D523	NY	DBD	20	Female	Hispanic	anoxia	positive	positive
D543	NY	DBD	23	Male	Hispanic	head trauma	positive	negative
694B	UK	DBD	20-24	Male	White	Brain tumour	positive	positive
759B	UK	DBD	20-24	Female	White	Caardiac Arrest	positive	negative
768B	UK	DBD	20-24	Male	White	hypoxic brain damage	positive	negative
D520	NY	DBD	25	Female	Middle Eastern	anoxia	positive	positive
D512	NY	DBD	27	Female	Hispanic	anoxia	positive	positive
583B	UK	DBD	25-29	Male	White	Intracranial haemorrhage	negative	positive
D534	NY	DBD	33	Male	White	anoxia	positive	positive
591C	UK	DCD	35-39	Male	White	Intracranial haemorrhage	negative	positive
647C	UK	DCD	40-44	Male	White	Caardiac Arrest	positive	positive
689C	UK	DCD	40-44	Male	White	hypoxic brain damage	positive	negative
D564	NY	DBD	48	Male	White	cerebrovascular/stroke	positive	negative
621B	UK	DBD	50-54	Male	White	Intracranial haemorrhage	positive	negative
637C	UK	DCD	50-54	Male	White	Intracranial haemorrhage	positive	positive
778C	UK	DCD	50-54	Female	White	Intracranial haemorrhage	positive	negative
D496	NY	DBD	56	Male	Hispanic	cerebrovascular/stroke	positive	positive
582C	UK	DCD	55-60	Female	White	hypoxic brain damage	negative	positive
D528	NY	DBD	64	Female	Black	anoxia	positive	negative
D503	NY	DBD	67	Female	White	anoxia	positive	positive
D529	NY	DBD	68	Female	Hispanic	anoxia	negative	positive
D570	NY	DBD	73	Male	White	cerebrovascular/stroke	positive	positive
640C	UK	DCD	70-74	Female	White	Intracranial haemorrhage	positive	positive
D533	NY	DBD	75	Male	Asian	cerebrovascular/stroke	positive	positive
