# Supplementary material for: Multimodal profiling reveals tissue-directed signatures of human immune cells altered with age
Source: Nat Immunol. 2025 Aug 13;26(9):1612–25. doi: 10.1038/s41590-025-02241-4 (PMC12396968; doi:10.1038/s41590-025-02241-4)
Supplement: Supplementary file 5 — TotalSeq panels for CITE-seq. A list of antibodies sourced from BioLegend used for CITE-seq surface protein staining. The target antigen and conjugated barcode sequence for all antibodies included in our custom TotalSeq-A (for 3′ 10× chemistry) and TotalSeq-C (for 5′ 10× chemistry) cocktails. Where possible, the clone and associated gene identity are also provided. [file 41590_2025_2241_MOESM5_ESM.xlsx]

## Sheet: 3 CiteSeq panel
id	name	read	pattern	sequence	feature_type	internal_name	panel
1	CD80	R2	5P(BC)	ACGAATCAATCTGTG	Antibody Capture	CD80	3'
2	CD86	R2	5P(BC)	GTCTTTGTCAGTGCA	Antibody Capture	CD86	3'
3	CD274_(B7-H1_PD-L1)	R2	5P(BC)	GTTGTCCGACAATAC	Antibody Capture	CD274 (B7-H1 PD-L1)	3'
4	CD273__(B7-DC_PD-L2)	R2	5P(BC)	TCAACGCTTGGCTAG	Antibody Capture	CD273__(B7-DC_PD-L2)	3'
5	CD276_(B7-H3)	R2	5P(BC)	GACTGGGAGGGTATT	Antibody Capture	CD276_(B7-H3)	3'
6	Galectin-9	R2	5P(BC)	ACTCACTGGAGTCTC	Antibody Capture	Galectin-9	3'
7	CD270_(HVEM_TR2)	R2	5P(BC)	TGATAGAAACAGACC	Antibody Capture	CD270 (HVEM TR2)	3'
8	CD252_(OX40L)	R2	5P(BC)	TTTAGTGATCCGACT	Antibody Capture	CD252_(OX40L)	3'
9	CD137L_(4-1BB_Ligand)	R2	5P(BC)	ATTCGCCTTACGCAA	Antibody Capture	CD137L_(4-1BB_Ligand)	3'
10	CD155_(PVR)	R2	5P(BC)	ATCACATCGTTGCCA	Antibody Capture	CD155 (PVR)	3'
11	CD112_(Nectin-2)	R2	5P(BC)	AACCTTCCGTCTAAG	Antibody Capture	CD112 (Nectin-2)	3'
12	CD47	R2	5P(BC)	GCATTCTGTCACCTA	Antibody Capture	CD47	3'
13	CD48	R2	5P(BC)	CTACGACGTAGAAGA	Antibody Capture	CD48	3'
14	CD40	R2	5P(BC)	CTCAGATGGAGTATG	Antibody Capture	CD40	3'
15	CD154	R2	5P(BC)	GCTAGATAGATGCAA	Antibody Capture	CD154	3'
16	CD52	R2	5P(BC)	CTTTGTACGAGCAAA	Antibody Capture	CD52	3'
17	CD3	R2	5P(BC)	CTCATTGTAACTCCT	Antibody Capture	CD3	3'
18	CD8	R2	5P(BC)	GCGCAACTTGATGAT	Antibody Capture	CD8	3'
19	CD56_(NCAM)	R2	5P(BC)	TCCTTTCCTGATAGG	Antibody Capture	CD56_(NCAM)	3'
20	CD45	R2	5P(BC)	TCCCTTGCGATTTAC	Antibody Capture	CD45	3'
21	CD19	R2	5P(BC)	CTGGGCAATTACTCG	Antibody Capture	CD19_HIB19	3'
22	CD33	R2	5P(BC)	TAACTCAGGGCCTAT	Antibody Capture	CD33	3'
23	CD11c	R2	5P(BC)	TACGCCTATAACTTG	Antibody Capture	CD11c	3'
24	CD34	R2	5P(BC)	GCAGAAATCTCCCTT	Antibody Capture	CD34	3'
25	HLA-ABC	R2	5P(BC)	TATGCGAGGCTTATC	Antibody Capture	HLA-ABC	3'
26	CD90_(Thy1)	R2	5P(BC)	GCATTGTACGATTCA	Antibody Capture	CD90_(Thy1)	3'
27	CD117_(c-kit)	R2	5P(BC)	AGACTAATAGCTGAC	Antibody Capture	CD117_(c-kit)	3'
28	CD10	R2	5P(BC)	CAGCCATTCATTAGG	Antibody Capture	CD10	3'
29	CD45RA	R2	5P(BC)	TCAATCCTTCCGCTT	Antibody Capture	CD45RA	3'
30	CD123	R2	5P(BC)	CTTCACTCTGTCAGG	Antibody Capture	CD123	3'
31	CD7	R2	5P(BC)	TGGATTCCCGGACTT	Antibody Capture	CD7	3'
32	CD105	R2	5P(BC)	ATCGTCGAGAGCTAG	Antibody Capture	CD105	3'
33	CD201_(EPCR)	R2	5P(BC)	GTTTCCTTGACCAAG	Antibody Capture	CD201_(EPCR)	3'
34	CD194_(CCR4)	R2	5P(BC)	AGCTTACCTGCACGA	Antibody Capture	CD194 (CCR4)	3'
35	CD44	R2	5P(BC)	TGGCTTCAGGTCCTA	Antibody Capture	CD44	3'
36	CD14	R2	5P(BC)	TCTCAGACCTCCGTA	Antibody Capture	CD14	3'
37	CD16	R2	5P(BC)	AAGTTCACTCTTTGC	Antibody Capture	CD16	3'
38	CD25	R2	5P(BC)	TTTGTCCTGTACGCC	Antibody Capture	CD25	3'
39	CD45RO	R2	5P(BC)	CTCCGAATCATGTTG	Antibody Capture	CD45RO	3'
40	CD279_(PD-1)	R2	5P(BC)	ACAGCGCCGTATTTA	Antibody Capture	CD279_(PD-1)	3'
41	TIGIT_(VSTM3)	R2	5P(BC)	TTGCTTACCGCCAGA	Antibody Capture	TIGIT (VSTM3)	3'
42	IgG1_kappa_isotype_Ctrl	R2	5P(BC)	GCCGGACGACATTAA	Antibody Capture	Mouse IgG1 _ isotype Ctrl	3'
43	IgG2a_kappa_isotype_Ctrl	R2	5P(BC)	CTCCTACCTAAACTG	Antibody Capture	Mouse IgG2a _ isotype Ctrl	3'
44	IgG2b_kappa_isotype_Ctrl	R2	5P(BC)	ATATGTATCACGCGA	Antibody Capture	Mouse IgG2b _ isotype Ctrl	3'
45	IgG2b_kappa_Isotype_Ctrl	R2	5P(BC)	GATTCTTGACGACCT	Antibody Capture	Rat IgG2b _ Isotype Ctrl	3'
46	CD20	R2	5P(BC)	TTCTGGGTCCCTAGA	Antibody Capture	CD20	3'
47	CD335_(NKp46)	R2	5P(BC)	ACAATTTGAACAGCG	Antibody Capture	CD335 (NKp46)	3'
48	CD294_(CRTH2)	R2	5P(BC)	TGTTTACGAGAGCCC	Antibody Capture	CD294_(CRTH2)	3'
49	CD45R/B220	R2	5P(BC)	CCTACACCTCATAAT	Antibody Capture	CD45R/B220	3'
50	CD326_(Ep-CAM)	R2	5P(BC)	TTCCGAGCAAGTATC	Antibody Capture	CD326_(Ep-CAM)	3'
51	CD31	R2	5P(BC)	ACCTTTATGCCACGG	Antibody Capture	CD31	3'
52	Podoplanin	R2	5P(BC)	GGTTACTCGTTGTGT	Antibody Capture	Podoplanin	3'
53	CD140a_(PDGFRalpha)	R2	5P(BC)	ATGCGCCGAGAATTA	Antibody Capture	CD140a_(PDGFRalpha)	3'
54	CD140b_(PDGFRbeta)	R2	5P(BC)	CAATGGTTCACTGCC	Antibody Capture	CD140b_(PDGFRbeta)	3'
55	EGFR	R2	5P(BC)	GCTTAACATTGGCAC	Antibody Capture	EGFR	3'
56	CD146	R2	5P(BC)	CCTTGGATAACATCA	Antibody Capture	CD146	3'
57	IgM	R2	5P(BC)	TAGCGAGCCCGTATA	Antibody Capture	IgM	3'
58	CD5	R2	5P(BC)	CATTAACGGGATGCC	Antibody Capture	CD5	3'
59	CD183_(CXCR3)	R2	5P(BC)	GCGATGGTAGATTAT	Antibody Capture	CD183 (CXCR3)	3'
60	CD195_(CCR5)	R2	5P(BC)	CCAAAGTAAGAGCCA	Antibody Capture	CD195 (CCR5)	3'
61	CD32	R2	5P(BC)	GCTTCCGAATTACCG	Antibody Capture	CD32	3'
62	CD185_(CXCR5)	R2	5P(BC)	AATTCAACCGTCGCC	Antibody Capture	CD185 (CXCR5)	3'
63	CD103_(Integrin_alphaE)	R2	5P(BC)	GACCTCATTGTGAAT	Antibody Capture	CD103 (Integrin _E)	3'
64	CD197_(CCR7)	R2	5P(BC)	AGTTCAGTCAACCGA	Antibody Capture	CD197_(CCR7)	3'
65	CD161	R2	5P(BC)	GTACGCAGTCCTTCT	Antibody Capture	CD161	3'
66	CD152_(CTLA-4)	R2	5P(BC)	ATGGTTCACGTAATC	Antibody Capture	CD152 (CTLA-4)	3'
67	KLRG1_(MAFA)	R2	5P(BC)	CTTATTTCCTGCCCT	Antibody Capture	KLRG1 (MAFA)	3'
68	CD27	R2	5P(BC)	GCACTCCTGCATGTA	Antibody Capture	CD27	3'
69	CD107a_(LAMP-1)	R2	5P(BC)	CAGCCCACTGCAATA	Antibody Capture	CD107a (LAMP-1)	3'
70	CD95_(Fas)	R2	5P(BC)	CCAGCTCATTAGAGC	Antibody Capture	CD95 (Fas)	3'
71	HLA-DR	R2	5P(BC)	AATAGCGAGCAAGTA	Antibody Capture	HLA-DR	3'
72	CD1c	R2	5P(BC)	GAGCTACTTCACTCG	Antibody Capture	CD1c	3'
73	CD11b	R2	5P(BC)	GACAAGTGATCTGCA	Antibody Capture	CD11b	3'
74	CD64	R2	5P(BC)	AAGTATGCCCTACGA	Antibody Capture	CD64	3'
75	CD141_(Thrombomodulin)	R2	5P(BC)	GGATAACCGCGCTTT	Antibody Capture	CD141 (Thrombomodulin)	3'
76	CD314_(NKG2D)	R2	5P(BC)	CGTGTTTGTTCCTCA	Antibody Capture	CD314 (NKG2D)	3'
77	CD66b	R2	5P(BC)	AGCTGTAAGTTTCGG	Antibody Capture	CD66b	3'
78	CD57_Recombinant	R2	5P(BC)	AACTCCCTATGGAGG	Antibody Capture	CD57_Recombinant	3'
79	CD366_(Tim-3)	R2	5P(BC)	TGTCCTACCCAACTT	Antibody Capture	CD366_(Tim-3)	3'
80	CD272_(BTLA)	R2	5P(BC)	GTTATTGGACTAAGG	Antibody Capture	CD272 (BTLA)	3'
81	CD278_(ICOS)	R2	5P(BC)	CGCGCACCCATTAAA	Antibody Capture	CD278 (ICOS)	3'
82	CD275_(B7-H2_B7-RP1_ICOSL)	R2	5P(BC)	GTTAGTGTTAGCTTG	Antibody Capture	CD275_(B7-H2_B7-RP1_ICOSL)	3'
83	CD96_(TACTILE)	R2	5P(BC)	TGGCCTATAAATGGT	Antibody Capture	CD96_(TACTILE)	3'
84	CD39	R2	5P(BC)	TTACCTGGTATCCGT	Antibody Capture	CD39	3'
85	CD178_(Fas-L)	R2	5P(BC)	CCGGTCCTCTGTATT	Antibody Capture	CD178_(Fas-L)	3'
86	CX3CR1	R2	5P(BC)	AGTATCGTCTCTGGG	Antibody Capture	CX3CR1	3'
87	CD21	R2	5P(BC)	AACCTAGTAGTTCGG	Antibody Capture	CD21	3'
88	CD11a	R2	5P(BC)	TATATCCTTGTGAGC	Antibody Capture	CD11a	3'
89	CD79b_(Igbeta)	R2	5P(BC)	ATTCTTCAACCGAAG	Antibody Capture	CD79b (Ig_)	3'
90	CD244_(2B4)	R2	5P(BC)	TCGCTTGGATGGTAG	Antibody Capture	CD244 (2B4)	3'
91	CD235ab	R2	5P(BC)	GCTCCTTTACACGTA	Antibody Capture	CD235ab	3'
92	CD206_(MMR)	R2	5P(BC)	TCAGAACGTCTAACT	Antibody Capture	CD206_(MMR)	3'
93	CD370_(CLEC9A/DNGR1)	R2	5P(BC)	CTGCATTTCAGTAAG	Antibody Capture	CD370_(CLEC9A/DNGR1)	3'
94	CD268_(BAFF-R)	R2	5P(BC)	CGAAGTCGATCCGTA	Antibody Capture	CD268 (BAFF-R)	3'
95	CD42b	R2	5P(BC)	TCCTAGTACCGAAGT	Antibody Capture	CD42b	3'
96	CD54	R2	5P(BC)	CTGATAGACTTGAGT	Antibody Capture	CD54	3'
97	CD62P_(P-Selectin)	R2	5P(BC)	CCTTCCGTATCCCTT	Antibody Capture	CD62P (P-Selectin)	3'
98	CD119_(IFN-gamma_R_alpha_chain)	R2	5P(BC)	TGTGTATTCCCTTGT	Antibody Capture	CD119 (IFN-_ R _ chain)	3'
99	TCR_alpha/beta	R2	5P(BC)	CGTAACGTAGAGCGA	Antibody Capture	TCR_alpha/beta	3'
100	Notch_3	R2	5P(BC)	CTATTGGACGTATCT	Antibody Capture	Notch_3	3'
101	IgG1_k_Isotype_Ctrl	R2	5P(BC)	ATCAGATGCCCTCAT	Antibody Capture	IgG1_k_Isotype_Ctrl	3'
102	IgG1_lambda_Isotype_Ctrl	R2	5P(BC)	GGGAGCGATTCAACT	Antibody Capture	Rat IgG1 _ isotype Ctrl	3'
103	IgG2a_kappa_Isotype_Ctrl	R2	5P(BC)	AAGTCAGGTTCGTTT	Antibody Capture	Rat IgG2a _ Isotype Ctrl	3'
104	IgG2c_kappa_Isotype_Ctrl	R2	5P(BC)	TCCAGGCTAGTCATT	Antibody Capture	IgG2c_kappa_Isotype_Ctrl	3'
105	Hamster_IgG_Isotype_Ctrl	R2	5P(BC)	CCTGTCATTAAGACT	Antibody Capture	Armenian Hamster IgG Isotype Ctrl	3'
106	CD192_(CCR2)	R2	5P(BC)	GAGTTCCCTTACCTG	Antibody Capture	CD192_(CCR2)	3'
107	CD102_(ICAM-2)	R2	5P(BC)	TGACCTTCCTCTCCT	Antibody Capture	CD102_(ICAM-2)	3'
108	CD106	R2	5P(BC)	TCACAGTTCCTTGGA	Antibody Capture	CD106	3'
109	CD122_(IL-2Rbeta)	R2	5P(BC)	TCATTTCCTCCGATT	Antibody Capture	CD122 (IL-2R_)	3'
110	CD267_(TACI)	R2	5P(BC)	AGTGATGGAGCGAAC	Antibody Capture	CD267 (TACI)	3'
111	FcepsilonRIalpha	R2	5P(BC)	CTCGTTTCCGTATCG	Antibody Capture	Fc_RI_	3'
112	CD41	R2	5P(BC)	ACGTTGTGGCCTTGT	Antibody Capture	CD41	3'
113	CD137_(4-1BB)	R2	5P(BC)	CAGTAAGTTCGGGAC	Antibody Capture	CD137 (4-1BB)	3'
114	CD254_(TRANCE_RANKL)	R2	5P(BC)	TCCGTGTTAGTTTGT	Antibody Capture	CD254_(TRANCE_RANKL)	3'
115	CD43	R2	5P(BC)	GATTAACCAGCTCAT	Antibody Capture	CD43	3'
116	CD163	R2	5P(BC)	GCTTCTCCTTCCTTA	Antibody Capture	CD163	3'
117	CD83	R2	5P(BC)	CCACTCATTTCCGGT	Antibody Capture	CD83	3'
118	CD59	R2	5P(BC)	AATTAGCCGTCGAGA	Antibody Capture	CD59	3'
119	CD13	R2	5P(BC)	TTTCAACGCCCTTTC	Antibody Capture	CD13	3'
120	CD184_(CXCR4)	R2	5P(BC)	TCAGGTCCTTTCAAC	Antibody Capture	CD184_(CXCR4)	3'
121	CD2	R2	5P(BC)	TACGATTTGTCAGGG	Antibody Capture	CD2	3'
122	CD29	R2	5P(BC)	GTATTCCCTCAGTCA	Antibody Capture	CD29	3'
123	CD49b	R2	5P(BC)	GCTTTCTTCAGTATG	Antibody Capture	CD49b	3'
124	CD61	R2	5P(BC)	AGGTTGGAGTAGACT	Antibody Capture	CD61	3'
125	CD81_(TAPA-1)	R2	5P(BC)	GTATCCTTCCTTGGC	Antibody Capture	CD81 (TAPA-1)	3'
126	CD98	R2	5P(BC)	GCACCAACAGCCATT	Antibody Capture	CD98	3'
127	IgG_Fc	R2	5P(BC)	CTGGAGCGATTAGAA	Antibody Capture	IgG_Fc	3'
128	CD177	R2	5P(BC)	AGTATGGAGCCATAT	Antibody Capture	CD177	3'
129	CD55	R2	5P(BC)	GCTCATTACCCATTA	Antibody Capture	CD55	3'
130	IgD	R2	5P(BC)	CAGTCTCCGTAGAGT	Antibody Capture	IgD	3'
131	CD18	R2	5P(BC)	TATTGGGACACTTCT	Antibody Capture	CD18	3'
132	CD28	R2	5P(BC)	TGAGAACGACCCTAA	Antibody Capture	CD28	3'
133	TSLPR_(TSLP-R)	R2	5P(BC)	CAGTCCTCTCTGTCA	Antibody Capture	TSLPR_(TSLP-R)	3'
134	CD38	R2	5P(BC)	TGTACCCGCTTGTGA	Antibody Capture	CD38	3'
135	CD15_(SSEA-1)	R2	5P(BC)	TCACCAGTACCTAGT	Antibody Capture	CD15_(SSEA-1)	3'
136	CD22	R2	5P(BC)	GGGTTGTTGTCTTTG	Antibody Capture	CD22	3'
137	B7-H4	R2	5P(BC)	TGTATGTCTGCCTTG	Antibody Capture	B7-H4	3'
138	CD26	R2	5P(BC)	GGTGGCTAGATAATG	Antibody Capture	CD26	3'
139	CD193_(CCR3)	R2	5P(BC)	ACCAATCCTTTCGTC	Antibody Capture	CD193_(CCR3)	3'
140	CD115_(CSF-1R)	R2	5P(BC)	AATCACGGTCCTTGT	Antibody Capture	CD115_(CSF-1R)	3'
141	CD204	R2	5P(BC)	TAGCGAGCCAGATGT	Antibody Capture	CD204	3'
142	CD301_(CLEC10A)	R2	5P(BC)	ACCTAGAAATCAGCA	Antibody Capture	CD301_(CLEC10A)	3'
143	CD1a	R2	5P(BC)	GATCGTGTTGTGTTA	Antibody Capture	CD1a	3'
144	CD63	R2	5P(BC)	GAGATGTCTGCAACT	Antibody Capture	CD63	3'
145	CD304_(Neuropilin-1)	R2	5P(BC)	GGACTAAGTTTCGTT	Antibody Capture	CD304_(Neuropilin-1)	3'
146	CD36	R2	5P(BC)	TTCTTTGCCTTGCCA	Antibody Capture	CD36	3'
147	CD85g_(ILT7)	R2	5P(BC)	TGTCAGTTCCTATGA	Antibody Capture	CD85g_(ILT7)	3'
148	CD243_(ABCB1)	R2	5P(BC)	TGACCCGACCTTTAG	Antibody Capture	CD243_(ABCB1)	3'
149	CD72	R2	5P(BC)	CAGTCGTGGTAGATA	Antibody Capture	CD72	3'
150	CD158_(KIR2DL1/S1/S3/S5)	R2	5P(BC)	TATCAACCAACGCTT	Antibody Capture	CD158 (KIR2DL1/S1/S3/S5)	3'
151	MERTK	R2	5P(BC)	TCCTGCATGTACCCA	Antibody Capture	MERTK	3'
152	Folate_Receptor_beta_(FR-beta)	R2	5P(BC)	TGTGGCTAGTCAGTT	Antibody Capture	Folate_Receptor_beta_(FR-beta)	3'
153	CD171_(LICAM)	R2	5P(BC)	GATGGACGACAATTC	Antibody Capture	CD171_(LICAM)	3'
154	(Prion)	R2	5P(BC)	CAGGTCCCTTATTTC	Antibody Capture	(Prion)	3'
155	CD325_(N-Cadherin)	R2	5P(BC)	CCTTCCCTTTCCTCT	Antibody Capture	CD325_(N-Cadherin)	3'
156	CD93	R2	5P(BC)	GCGCTACTTCCTTGA	Antibody Capture	CD93	3'
157	CD338_(ABCG2)	R2	5P(BC)	TAAGACTTGGCCGTC	Antibody Capture	CD338_(ABCG2)	3'
158	CD235a_(Glycophorin_A)	R2	5P(BC)	AGAGTATGTATGGGA	Antibody Capture	CD235a_(Glycophorin_A)	3'
159	CD49a	R2	5P(BC)	ACTGATGGACTCAGA	Antibody Capture	CD49a	3'
160	CD49d	R2	5P(BC)	CCATTCAACTTCCGG	Antibody Capture	CD49d	3'
161	CD73	R2	5P(BC)	CAGTTCCTCAGTTCG	Antibody Capture	CD73 (Ecto-5-prime-nucleotidase)	3'
162	CD9	R2	5P(BC)	GAGTCACCAATCTGC	Antibody Capture	CD9	3'
163	mast_cell_tryptase	R2	5P(BC)	ACTGATAGACCCGCT	Antibody Capture	mast_cell_tryptase	3'
164	TCR_Valpha7.2	R2	5P(BC)	TACGAGCAGTATTCA	Antibody Capture	TCR_Valpha7.2	3'
165	TCR_Vdelta2	R2	5P(BC)	TCAGTCAGATGGTAT	Antibody Capture	TCR_Vdelta2	3'
166	TCR_Vgamma9	R2	5P(BC)	AAGTGATGGTATCTG	Antibody Capture	TCR_Vgamma9	3'
167	CD354_(TREM-1)	R2	5P(BC)	TAGCCGTTTCCTTTG	Antibody Capture	CD354_(TREM-1)	3'
168	CD202b_(Tie2/Tek)	R2	5P(BC)	CGATCCCTTACCTAT	Antibody Capture	CD202b_(Tie2/Tek)	3'
169	CD305_(LAIR1)	R2	5P(BC)	ATTTCCATTCCCTGT	Antibody Capture	CD305_(LAIR1)	3'
170	LOX-1	R2	5P(BC)	ACCCTTTACCGAATA	Antibody Capture	LOX-1	3'
171	CD158b_(KIR2DL2/L3__NKAT2)	R2	5P(BC)	GACCCGTAGTTTGAT	Antibody Capture	CD158b (KIR2DL2/L3 NKAT2)	3'
172	CD209_(DC-SIGN)	R2	5P(BC)	TCACTGGACACTTAA	Antibody Capture	CD209_(DC-SIGN)	3'
173	CD110	R2	5P(BC)	TGTTGTAAGATGCCA	Antibody Capture	CD110	3'
174	CD158e1_(KIR3DL1_NKB1)	R2	5P(BC)	GGACGCTTTCCTTGA	Antibody Capture	CD158e1 (KIR3DL1 NKB1)	3'
175	CD337_(NKp30)	R2	5P(BC)	AAAGTCACTCTGCCG	Antibody Capture	CD337_(NKp30)	3'
176	CD253_(Trail)	R2	5P(BC)	GCCATTCCTGCCTAA	Antibody Capture	CD253_(Trail)	3'
177	CD186_(CXCR6)	R2	5P(BC)	GACAGTCGATGCAAC	Antibody Capture	CD186_(CXCR6)	3'
178	CD226_(DNAM-1)	R2	5P(BC)	AGACCAACTCATTCA	Antibody Capture	CD226 (DNAM-1)	3'
179	CD205_(DEC-205)	R2	5P(BC)	CTATCGTTTGATGCA	Antibody Capture	CD205_(DEC-205)	3'
180	CD109	R2	5P(BC)	CACTTAACTCTGGGT	Antibody Capture	CD109	3'
181	CD126_(IL-6Ralpha)	R2	5P(BC)	TGATGGGAGCTTATC	Antibody Capture	CD126_(IL-6Ralpha)	3'
182	GP130	R2	5P(BC)	CACGAGAATTTCAGT	Antibody Capture	GP130	3'
183	CD164	R2	5P(BC)	GAGGCACTTAACATA	Antibody Capture	CD164	3'
184	CD142	R2	5P(BC)	CACTGCCGTCGATTA	Antibody Capture	CD142	3'
185	CD307c/FcRL3	R2	5P(BC)	GCCTAGTTTGAACGC	Antibody Capture	CD307c/FcRL3	3'
186	CD307d_(FcRL4)	R2	5P(BC)	CGATTTGATCTGCCT	Antibody Capture	CD307d_(FcRL4)	3'
187	CD307e_(FcRL5)	R2	5P(BC)	TCACGCAGTCCTCAA	Antibody Capture	CD307e_(FcRL5)	3'
188	CD199_(CCR9)	R2	5P(BC)	ATTCCTCATTCCTGA	Antibody Capture	CD199_(CCR9)	3'
189	CD45RB	R2	5P(BC)	AGATGGGACTCACCA	Antibody Capture	CD45RB	3'
190	CD99	R2	5P(BC)	ACCCGTCCCTAAGAA	Antibody Capture	CD99	3'
191	CLEC12A	R2	5P(BC)	CATTAGAGTCTGCCA	Antibody Capture	CLEC12A	3'
192	CD46	R2	5P(BC)	ACAGTACGACCTTCT	Antibody Capture	CD46	3'
193	CD151_(PETA-3)	R2	5P(BC)	CTTACCTAGTCATTC	Antibody Capture	CD151_(PETA-3)	3'
194	CD218a_(IL-18Ralpha)	R2	5P(BC)	TTGTTGTATCCGATC	Antibody Capture	CD218a_(IL-18Ralpha)	3'
195	CD352_(NTB-A)	R2	5P(BC)	AGTTTCCACTCAGGC	Antibody Capture	CD352 (NTB-A)	3'
196	CLEC1B_(CLEC2)	R2	5P(BC)	TGCCAGTATCACGTA	Antibody Capture	CLEC1B_(CLEC2)	3'
197	CD94	R2	5P(BC)	CTTTCCGGTCCTACA	Antibody Capture	CD94	3'
198	IgE	R2	5P(BC)	GGATGTACCGCGTAT	Antibody Capture	IgE	3'
199	CD365_(Tim-1)	R2	5P(BC)	CTTCTGGGATTCTGG	Antibody Capture	CD365_(Tim-1)	3'
200	CD150_(SLAM)	R2	5P(BC)	GTCATTGTATGTCTG	Antibody Capture	CD150_(SLAM)	3'
201	CD162	R2	5P(BC)	ATATGTCAGAGCACC	Antibody Capture	CD162	3'
202	CD84	R2	5P(BC)	CTCCCTAGTTCCTTT	Antibody Capture	CD84	3'
203	Ig_light_chain_kappa	R2	5P(BC)	AGCTCAGCCAGTATG	Antibody Capture	Ig_light_chain_kappa	3'
204	Mac-2_(Galectin-3)	R2	5P(BC)	GATGCAATTAGCCGG	Antibody Capture	Mac-2_(Galectin-3)	3'
205	CD85j_(ILT2)	R2	5P(BC)	CCTTGTGAGGCTATG	Antibody Capture	CD85j (ILT2)	3'
206	CD23	R2	5P(BC)	TCTGTATAACCGTCT	Antibody Capture	CD23	3'
207	Ig_light_chain_lambda	R2	5P(BC)	CAGCCAGTAAGTCAC	Antibody Capture	Ig_light_chain_lambda	3'
208	HLA-A2	R2	5P(BC)	GAACATTTCCGACAA	Antibody Capture	HLA-A2	3'
209	CD198_(CCR8)	R2	5P(BC)	AGCCCGGATGTATTT	Antibody Capture	CD198_(CCR8)	3'
210	GARP_(LRRC32)	R2	5P(BC)	AGGTATGGTAGAGTA	Antibody Capture	GARP_(LRRC32)	3'
211	CD328_(Siglec-7)	R2	5P(BC)	CTTAGCATTTCACTG	Antibody Capture	CD328 (Siglec-7)	3'
212	TCR_Vbeta13.1	R2	5P(BC)	TTATGGACGTATGGT	Antibody Capture	TCR_Vbeta13.1	3'
213	GPR56	R2	5P(BC)	GCCTAGTTTCCGTTT	Antibody Capture	GPR56	3'
214	CD19	R2	5P(BC)	GAGTCGAGAAATCAT	Antibody Capture	CD19_3D12	3'
215	MICA/MICB	R2	5P(BC)	CCCGCAGTATAACGA	Antibody Capture	MICA/MICB	3'
216	CD82	R2	5P(BC)	TCCCACTTCCGCTTT	Antibody Capture	CD82	3'
217	NKp80	R2	5P(BC)	TATAGTTCCTCTGTG	Antibody Capture	NKp80	3'
218	TSPAN33_(BAAM)	R2	5P(BC)	GAGTTCGTTGTTCCA	Antibody Capture	TSPAN33_(BAAM)	3'
219	CD131	R2	5P(BC)	CTGCATGAGACCAAA	Antibody Capture	CD131	3'
220	Lymphotoxin_beta_Receptor_(LT-betaR)	R2	5P(BC)	CCTCTATTCAGAGCA	Antibody Capture	Lymphotoxin_beta_Receptor_(LT-betaR)	3'
221	A1	R2	5P(BC)	CCCACTGGAGCAATT	Antibody Capture	A1	3'
222	CD179a_(VpreB)	R2	5P(BC)	TAGATGGGATTCCGG	Antibody Capture	CD179a_(VpreB)	3'
223	CD74	R2	5P(BC)	CTGTAGCATTTCCCT	Antibody Capture	CD74	3'
224	CD317_(BST2_Tetherin)	R2	5P(BC)	AAGAGCCGTTGTGAA	Antibody Capture	CD317_(BST2_Tetherin)	3'
225	LAP_(TGF-beta1)	R2	5P(BC)	ATCCTTCCGATTGTG	Antibody Capture	LAP_(TGF-beta1)	3'
226	CD116	R2	5P(BC)	ATGGACAGTTCGTGT	Antibody Capture	CD116	3'
227	CD37	R2	5P(BC)	ACAGTCACTGGGCAA	Antibody Capture	CD37	3'
228	CD101_(BB27)	R2	5P(BC)	CTACTTCCCTGTCAA	Antibody Capture	CD101_(BB27)	3'
229	TNF-alpha	R2	5P(BC)	CCTATGAACGTAACG	Antibody Capture	TNF-alpha	3'
230	CD321	R2	5P(BC)	GACAGTACCGACACT	Antibody Capture	CD321	3'
231	HLA-DR_DP_DQ	R2	5P(BC)	AGCTACGAGCAGTAG	Antibody Capture	HLA-DR_DP_DQ	3'
232	CD30	R2	5P(BC)	TCAGGGTGTGCTGTA	Antibody Capture	CD30	3'
233	CD269_(BCMA)	R2	5P(BC)	CAGATGATCCACCAT	Antibody Capture	CD269_(BCMA)	3'
234	Cadherin_11	R2	5P(BC)	CGTTGCCATTAACCA	Antibody Capture	Cadherin_11	3'
235	CD324_(E-Cadherin)	R2	5P(BC)	ATCCTTCTCCCTTTC	Antibody Capture	CD324_(E-Cadherin)	3'
236	TCR_gamma/delta	R2	5P(BC)	CTTCCGATTCATTCA	Antibody Capture	TCR_gamma/delta	3'
237	CD223_(LAG-3)	R2	5P(BC)	CATTTGTCTGCCGGT	Antibody Capture	CD223 (LAG-3)	3'
238	CD134_(OX40)	R2	5P(BC)	AACCCACCGTTGTTA	Antibody Capture	CD134 (OX40)	3'
239	CD58_(LFA-3)	R2	5P(BC)	GTTCCTATGGACGAC	Antibody Capture	CD58_(LFA-3)	3'
240	CD169_(Sialoadhesin_Siglec-1)	R2	5P(BC)	TACTCAGCGTGTTTG	Antibody Capture	CD169 (Sialoadhesin Siglec-1)	3'
241	XCR1	R2	5P(BC)	AAGACGCATGTCAAC	Antibody Capture	XCR1	3'
242	Notch_1	R2	5P(BC)	AATCTGTAGTGCGTT	Antibody Capture	Notch_1	3'
243	CD62E	R2	5P(BC)	CTCCCTGTGGCTTAA	Antibody Capture	CD62E	3'
244	CD135_(Flt-3/Flk-2)	R2	5P(BC)	CAGTAGATGGAGCAT	Antibody Capture	CD135_(Flt-3/Flk-2)	3'
245	CD357_(GITR)	R2	5P(BC)	ACCTTTCGACACTCG	Antibody Capture	CD357_(GITR)	3'
246	CD309_(VEGFR2)	R2	5P(BC)	TTCACGCAGTAAGAT	Antibody Capture	CD309_(VEGFR2)	3'
247	CD124_(IL-4Ralpha)	R2	5P(BC)	CCGTCCTGATAGATG	Antibody Capture	CD124 (IL-4R_)	3'
248	CD303_(BDCA-2)	R2	5P(BC)	GAGATGTCCGAATTT	Antibody Capture	CD303 (BDCA-2)	3'
249	CD144_(VE-Cadherin)	R2	5P(BC)	TCCACTCATTCTGTA	Antibody Capture	CD144_(VE-Cadherin)	3'
250	CD207_(Langerin)	R2	5P(BC)	CATTCTTCACGGGAT	Antibody Capture	CD207_(Langerin)	3'
251	CD284_(TLR4)	R2	5P(BC)	GCTTAGCTGTATCCG	Antibody Capture	CD284_(TLR4)	3'
252	CD200_(OX2)	R2	5P(BC)	CACGTAGACCTTTGC	Antibody Capture	CD200_(OX2)	3'
253	CD203c_(E-NPP3)	R2	5P(BC)	TAACCGTACCTGCAT	Antibody Capture	CD203c_(E-NPP3)	3'
254	CCR10	R2	5P(BC)	ATCTGTATGTCACAG	Antibody Capture	CCR10	3'
255	CD271_(NGFR)	R2	5P(BC)	AACCGCGCTTCAGAT	Antibody Capture	CD271_(NGFR)	3'
256	CD138_(Syndecan-1)	R2	5P(BC)	GTATAGACCAAAGCC	Antibody Capture	CD138_(Syndecan-1)	3'
257	CD257_(BAFF_BLYS)	R2	5P(BC)	CAGAGCACCCATTAA	Antibody Capture	CD257_(BAFF_BLYS)	3'
258	CD24	R2	5P(BC)	AGATTCCTTCGTGTT	Antibody Capture	CD24	3'
259	CD71	R2	5P(BC)	CCGTGTTCCTCATTA	Antibody Capture	CD71	3'
260	CD196_(CCR6)	R2	5P(BC)	GATCCCTTTGTCACT	Antibody Capture	CD196 (CCR6)	3'
261	CD70	R2	5P(BC)	CGCGAACATAAGAAG	Antibody Capture	CD70	3'
262	CD49f	R2	5P(BC)	TTCCGAGGATGATCT	Antibody Capture	CD49f	3'
263	TIM-4	R2	5P(BC)	CGTCATATAGTATGG	Antibody Capture	TIM-4	3'
264	CD172a_(SIRPalpha)	R2	5P(BC)	CGTGTTTAACTTGAG	Antibody Capture	CD172a_(SIRPalpha)	3'
265	CD319_(CRACC)	R2	5P(BC)	AGTATGCCATGTCTT	Antibody Capture	CD319 (CRACC)	3'
266	CD158f_(KIR2DL5)	R2	5P(BC)	AAAGTGATGCCACTG	Antibody Capture	CD158f_(KIR2DL5)	3'
267	CD133	R2	5P(BC)	GTAAGACGCCTATGC	Antibody Capture	CD133	3'
268	CD127_(IL-7Ralpha)	R2	5P(BC)	GTGTGTTGTCCTATG	Antibody Capture	CD127 (IL-7R_)	3'
269	C5L2	R2	5P(BC)	ACAATTTGTCTGCGA	Antibody Capture	C5L2	3'
270	CD62L	R2	5P(BC)	GTCCCTGCAACTTGA	Antibody Capture	CD62L	3'
271	CD1d	R2	5P(BC)	TCGAGTCGCTTATCA	Antibody Capture	CD1d	3'
272	CD69	R2	5P(BC)	GTCTCTTGGCTTAAA	Antibody Capture	CD69	3'
273	CD35	R2	5P(BC)	ACTTCCGTCGATCTT	Antibody Capture	CD35	3'
274	integrin_beta7	R2	5P(BC)	TCCTTGGATGTACCG	Antibody Capture	integrin _7	3'
275	VEGFR-3_(FLT-4)	R2	5P(BC)	TGATCCGAAGTCGTG	Antibody Capture	VEGFR-3_(FLT-4)	3'
276	CD4	R2	5P(BC)	TGTTCCCGCTCAACT	Antibody Capture	CD4	3'
277	CD340_(erbB2/HER-2)	R2	5P(BC)	CTGTAGCCGCCTATT	Antibody Capture	CD340_(erbB2/HER-2)	3'
C0006	CD86	R2	5PNNNNNNNNNN(BC)	GTCTTTGTCAGTGCA	Antibody Capture	CD86	5'
C0007	CD274 (B7-H1, PD-L1)	R2	5PNNNNNNNNNN(BC)	GTTGTCCGACAATAC	Antibody Capture	CD274 (B7-H1 PD-L1)	5'
C0020	CD270 (HVEM, TR2)	R2	5PNNNNNNNNNN(BC)	TGATAGAAACAGACC	Antibody Capture	CD270 (HVEM TR2)	5'
C0023	CD155 (PVR)	R2	5PNNNNNNNNNN(BC)	ATCACATCGTTGCCA	Antibody Capture	CD155 (PVR)	5'
C0024	CD112 (Nectin-2)	R2	5PNNNNNNNNNN(BC)	AACCTTCCGTCTAAG	Antibody Capture	CD112 (Nectin-2)	5'
C0026	CD47	R2	5PNNNNNNNNNN(BC)	GCATTCTGTCACCTA	Antibody Capture	CD47	5'
C0029	CD48	R2	5PNNNNNNNNNN(BC)	CTACGACGTAGAAGA	Antibody Capture	CD48	5'
C0031	CD40	R2	5PNNNNNNNNNN(BC)	CTCAGATGGAGTATG	Antibody Capture	CD40	5'
C0032	CD154	R2	5PNNNNNNNNNN(BC)	GCTAGATAGATGCAA	Antibody Capture	CD154	5'
C0033	CD52	R2	5PNNNNNNNNNN(BC)	CTTTGTACGAGCAAA	Antibody Capture	CD52	5'
C0034	CD3	R2	5PNNNNNNNNNN(BC)	CTCATTGTAACTCCT	Antibody Capture	CD3	5'
C0046	CD8	R2	5PNNNNNNNNNN(BC)	GCGCAACTTGATGAT	Antibody Capture	CD8	5'
C0047	CD56	R2	5PNNNNNNNNNN(BC)	TCCTTTCCTGATAGG	Antibody Capture	CD56_(NCAM)	5'
C0050	CD19	R2	5PNNNNNNNNNN(BC)	CTGGGCAATTACTCG	Antibody Capture	CD19_HIB19	5'
C0052	CD33	R2	5PNNNNNNNNNN(BC)	TAACTCAGGGCCTAT	Antibody Capture	CD33	5'
C0053	CD11c	R2	5PNNNNNNNNNN(BC)	TACGCCTATAACTTG	Antibody Capture	CD11c	5'
C0058	HLA-A,B,C	R2	5PNNNNNNNNNN(BC)	TATGCGAGGCTTATC	Antibody Capture	HLA-ABC	5'
C0063	CD45RA	R2	5PNNNNNNNNNN(BC)	TCAATCCTTCCGCTT	Antibody Capture	CD45RA	5'
C0064	CD123	R2	5PNNNNNNNNNN(BC)	CTTCACTCTGTCAGG	Antibody Capture	CD123	5'
C0066	CD7	R2	5PNNNNNNNNNN(BC)	TGGATTCCCGGACTT	Antibody Capture	CD7	5'
C0068	CD105	R2	5PNNNNNNNNNN(BC)	ATCGTCGAGAGCTAG	Antibody Capture	CD105	5'
C0070	CD49f	R2	5PNNNNNNNNNN(BC)	TTCCGAGGATGATCT	Antibody Capture	CD49f	5'
C0071	CD194 (CCR4)	R2	5PNNNNNNNNNN(BC)	AGCTTACCTGCACGA	Antibody Capture	CD194 (CCR4)	5'
C0072	CD4	R2	5PNNNNNNNNNN(BC)	TGTTCCCGCTCAACT	Antibody Capture	CD4	5'
C0073	CD44	R2	5PNNNNNNNNNN(BC)	TGGCTTCAGGTCCTA	Antibody Capture	CD44	5'
C0081	CD14	R2	5PNNNNNNNNNN(BC)	TCTCAGACCTCCGTA	Antibody Capture	CD14	5'
C0083	CD16	R2	5PNNNNNNNNNN(BC)	AAGTTCACTCTTTGC	Antibody Capture	CD16	5'
C0085	CD25	R2	5PNNNNNNNNNN(BC)	TTTGTCCTGTACGCC	Antibody Capture	CD25	5'
C0087	CD45RO	R2	5PNNNNNNNNNN(BC)	CTCCGAATCATGTTG	Antibody Capture	CD45RO	5'
C0088	CD279	R2	5PNNNNNNNNNN(BC)	ACAGCGCCGTATTTA	Antibody Capture	CD279_(PD-1)	5'
C0089	TIGIT (VSTM3)	R2	5PNNNNNNNNNN(BC)	TTGCTTACCGCCAGA	Antibody Capture	TIGIT (VSTM3)	5'
C0090	Mouse IgG1, _ isotype Ctrl	R2	5PNNNNNNNNNN(BC)	GCCGGACGACATTAA	Antibody Capture	Mouse IgG1 _ isotype Ctrl	5'
C0091	Mouse IgG2a, _ isotype Ctrl	R2	5PNNNNNNNNNN(BC)	CTCCTACCTAAACTG	Antibody Capture	Mouse IgG2a _ isotype Ctrl	5'
C0092	Mouse IgG2b, _ isotype Ctrl	R2	5PNNNNNNNNNN(BC)	ATATGTATCACGCGA	Antibody Capture	Mouse IgG2b _ isotype Ctrl	5'
C0095	Rat IgG2b, _ Isotype Ctrl	R2	5PNNNNNNNNNN(BC)	GATTCTTGACGACCT	Antibody Capture	Rat IgG2b _ Isotype Ctrl	5'
C0100	CD20	R2	5PNNNNNNNNNN(BC)	TTCTGGGTCCCTAGA	Antibody Capture	CD20	5'
C0101	CD335 (NKp46)	R2	5PNNNNNNNNNN(BC)	ACAATTTGAACAGCG	Antibody Capture	CD335 (NKp46)	5'
C0124	CD31	R2	5PNNNNNNNNNN(BC)	ACCTTTATGCCACGG	Antibody Capture	CD31	5'
C0134	CD146	R2	5PNNNNNNNNNN(BC)	CCTTGGATAACATCA	Antibody Capture	CD146	5'
C0136	IgM	R2	5PNNNNNNNNNN(BC)	TAGCGAGCCCGTATA	Antibody Capture	IgM	5'
C0138	CD5	R2	5PNNNNNNNNNN(BC)	CATTAACGGGATGCC	Antibody Capture	CD5	5'
C0140	CD183 (CXCR3)	R2	5PNNNNNNNNNN(BC)	GCGATGGTAGATTAT	Antibody Capture	CD183 (CXCR3)	5'
C0141	CD195 (CCR5)	R2	5PNNNNNNNNNN(BC)	CCAAAGTAAGAGCCA	Antibody Capture	CD195 (CCR5)	5'
C0142	CD32	R2	5PNNNNNNNNNN(BC)	GCTTCCGAATTACCG	Antibody Capture	CD32	5'
C0143	CD196 (CCR6)	R2	5PNNNNNNNNNN(BC)	GATCCCTTTGTCACT	Antibody Capture	CD196 (CCR6)	5'
C0144	CD185 (CXCR5)	R2	5PNNNNNNNNNN(BC)	AATTCAACCGTCGCC	Antibody Capture	CD185 (CXCR5)	5'
C0145	CD103 (Integrin _E)	R2	5PNNNNNNNNNN(BC)	GACCTCATTGTGAAT	Antibody Capture	CD103 (Integrin _E)	5'
C0146	CD69	R2	5PNNNNNNNNNN(BC)	GTCTCTTGGCTTAAA	Antibody Capture	CD69	5'
C0147	CD62L	R2	5PNNNNNNNNNN(BC)	GTCCCTGCAACTTGA	Antibody Capture	CD62L	5'
C0149	CD161	R2	5PNNNNNNNNNN(BC)	GTACGCAGTCCTTCT	Antibody Capture	CD161	5'
C0151	CD152 (CTLA-4)	R2	5PNNNNNNNNNN(BC)	ATGGTTCACGTAATC	Antibody Capture	CD152 (CTLA-4)	5'
C0152	CD223 (LAG-3)	R2	5PNNNNNNNNNN(BC)	CATTTGTCTGCCGGT	Antibody Capture	CD223 (LAG-3)	5'
C0153	KLRG1 (MAFA)	R2	5PNNNNNNNNNN(BC)	CTTATTTCCTGCCCT	Antibody Capture	KLRG1 (MAFA)	5'
C0154	CD27	R2	5PNNNNNNNNNN(BC)	GCACTCCTGCATGTA	Antibody Capture	CD27	5'
C0155	CD107a (LAMP-1)	R2	5PNNNNNNNNNN(BC)	CAGCCCACTGCAATA	Antibody Capture	CD27	5'
C0156	CD95 (Fas)	R2	5PNNNNNNNNNN(BC)	CCAGCTCATTAGAGC	Antibody Capture	CD95 (Fas)	5'
C0158	CD134 (OX40)	R2	5PNNNNNNNNNN(BC)	AACCCACCGTTGTTA	Antibody Capture	CD134 (OX40)	5'
C0159	HLA-DR	R2	5PNNNNNNNNNN(BC)	AATAGCGAGCAAGTA	Antibody Capture	HLA-DR	5'
C0160	CD1c	R2	5PNNNNNNNNNN(BC)	GAGCTACTTCACTCG	Antibody Capture	CD1c	5'
C0161	CD11b	R2	5PNNNNNNNNNN(BC)	GACAAGTGATCTGCA	Antibody Capture	CD11b	5'
C0162	CD64	R2	5PNNNNNNNNNN(BC)	AAGTATGCCCTACGA	Antibody Capture	CD64	5'
C0163	CD141 (Thrombomodulin)	R2	5PNNNNNNNNNN(BC)	GGATAACCGCGCTTT	Antibody Capture	CD141 (Thrombomodulin)	5'
C0164	CD1d	R2	5PNNNNNNNNNN(BC)	TCGAGTCGCTTATCA	Antibody Capture	CD1d	5'
C0165	CD314 (NKG2D)	R2	5PNNNNNNNNNN(BC)	CGTGTTTGTTCCTCA	Antibody Capture	CD314 (NKG2D)	5'
C0167	CD35	R2	5PNNNNNNNNNN(BC)	ACTTCCGTCGATCTT	Antibody Capture	CD35	5'
C0168	CD57	R2	5PNNNNNNNNNN(BC)	AACTCCCTATGGAGG	Antibody Capture	CD57_Recombinant	5'
C0170	CD272 (BTLA)	R2	5PNNNNNNNNNN(BC)	GTTATTGGACTAAGG	Antibody Capture	CD272 (BTLA)	5'
C0171	CD278 (ICOS)	R2	5PNNNNNNNNNN(BC)	CGCGCACCCATTAAA	Antibody Capture	CD278 (ICOS)	5'
C0174	CD58 (LFA-3)	R2	5PNNNNNNNNNN(BC)	GTTCCTATGGACGAC	Antibody Capture	CD58_(LFA-3)	5'
C0176	CD39	R2	5PNNNNNNNNNN(BC)	TTACCTGGTATCCGT	Antibody Capture	CD39	5'
C0179	CX3CR1	R2	5PNNNNNNNNNN(BC)	AGTATCGTCTCTGGG	Antibody Capture	CX3CR1	5'
C0180	CD24	R2	5PNNNNNNNNNN(BC)	AGATTCCTTCGTGTT	Antibody Capture	CD24	5'
C0181	CD21	R2	5PNNNNNNNNNN(BC)	AACCTAGTAGTTCGG	Antibody Capture	CD21	5'
C0185	CD11a	R2	5PNNNNNNNNNN(BC)	TATATCCTTGTGAGC	Antibody Capture	CD11a	5'
C0187	CD79b (Ig_)	R2	5PNNNNNNNNNN(BC)	ATTCTTCAACCGAAG	Antibody Capture	CD79b (Ig_)	5'
C0189	CD244 (2B4)	R2	5PNNNNNNNNNN(BC)	TCGCTTGGATGGTAG	Antibody Capture	CD244 (2B4)	5'
C0206	CD169 (Sialoadhesin, Siglec-1)	R2	5PNNNNNNNNNN(BC)	TACTCAGCGTGTTTG	Antibody Capture	CD169 (Sialoadhesin Siglec-1)	5'
C0214	integrin _7	R2	5PNNNNNNNNNN(BC)	TCCTTGGATGTACCG	Antibody Capture	integrin _7	5'
C0215	CD268 (BAFF-R)	R2	5PNNNNNNNNNN(BC)	CGAAGTCGATCCGTA	Antibody Capture	CD268 (BAFF-R)	5'
C0216	CD42b	R2	5PNNNNNNNNNN(BC)	TCCTAGTACCGAAGT	Antibody Capture	CD42b	5'
C0217	CD54	R2	5PNNNNNNNNNN(BC)	CTGATAGACTTGAGT	Antibody Capture	CD54	5'
C0218	CD62P (P-Selectin)	R2	5PNNNNNNNNNN(BC)	CCTTCCGTATCCCTT	Antibody Capture	CD62P (P-Selectin)	5'
C0219	CD119 (IFN-_ R _ chain)	R2	5PNNNNNNNNNN(BC)	TGTGTATTCCCTTGT	Antibody Capture	CD119 (IFN-_ R _ chain)	5'
C0224	TCR _/_	R2	5PNNNNNNNNNN(BC)	CGTAACGTAGAGCGA	Antibody Capture	TCR_alpha/beta	5'
C0236	Rat IgG1, _ isotype Ctrl	R2	5PNNNNNNNNNN(BC)	ATCAGATGCCCTCAT	Antibody Capture	Rat IgG1 _ isotype Ctrl	5'
C0238	Rat IgG2a, _ Isotype Ctrl	R2	5PNNNNNNNNNN(BC)	AAGTCAGGTTCGTTT	Antibody Capture	Rat IgG2a _ Isotype Ctrl	5'
C0241	Armenian Hamster IgG Isotype Ctrl	R2	5PNNNNNNNNNN(BC)	CCTGTCATTAAGACT	Antibody Capture	Armenian Hamster IgG Isotype Ctrl	5'
C0246	CD122 (IL-2R_)	R2	5PNNNNNNNNNN(BC)	TCATTTCCTCCGATT	Antibody Capture	CD122 (IL-2R_)	5'
C0247	CD267 (TACI)	R2	5PNNNNNNNNNN(BC)	AGTGATGGAGCGAAC	Antibody Capture	CD267 (TACI)	5'
C0352	Fc_RI_	R2	5PNNNNNNNNNN(BC)	CTCGTTTCCGTATCG	Antibody Capture	Fc_RI_	5'
C0353	CD41	R2	5PNNNNNNNNNN(BC)	ACGTTGTGGCCTTGT	Antibody Capture	CD41	5'
C0355	CD137 (4-1BB)	R2	5PNNNNNNNNNN(BC)	CAGTAAGTTCGGGAC	Antibody Capture	CD137 (4-1BB)	5'
C0358	CD163	R2	5PNNNNNNNNNN(BC)	GCTTCTCCTTCCTTA	Antibody Capture	CD163	5'
C0359	CD83	R2	5PNNNNNNNNNN(BC)	CCACTCATTTCCGGT	Antibody Capture	CD83	5'
C0363	CD124 (IL-4R_)	R2	5PNNNNNNNNNN(BC)	CCGTCCTGATAGATG	Antibody Capture	CD124 (IL-4R_)	5'
C0364	CD13	R2	5PNNNNNNNNNN(BC)	TTTCAACGCCCTTTC	Antibody Capture	CD13	5'
C0367	CD2	R2	5PNNNNNNNNNN(BC)	TACGATTTGTCAGGG	Antibody Capture	CD2	5'
C0368	CD226 (DNAM-1)	R2	5PNNNNNNNNNN(BC)	TCTCAGTGTTTGTGG	Antibody Capture	CD226 (DNAM-1)	5'
C0369	CD29	R2	5PNNNNNNNNNN(BC)	GTATTCCCTCAGTCA	Antibody Capture	CD29	5'
C0370	CD303 (BDCA-2)	R2	5PNNNNNNNNNN(BC)	GAGATGTCCGAATTT	Antibody Capture	CD303 (BDCA-2)	5'
C0371	CD49b	R2	5PNNNNNNNNNN(BC)	GCTTTCTTCAGTATG	Antibody Capture	CD49b	5'
C0373	CD81 (TAPA-1)	R2	5PNNNNNNNNNN(BC)	GTATCCTTCCTTGGC	Antibody Capture	CD81 (TAPA-1)	5'
C0384	IgD	R2	5PNNNNNNNNNN(BC)	CAGTCTCCGTAGAGT	Antibody Capture	IgD	5'
C0385	CD18	R2	5PNNNNNNNNNN(BC)	TATTGGGACACTTCT	Antibody Capture	CD18	5'
C0386	CD28	R2	5PNNNNNNNNNN(BC)	TGAGAACGACCCTAA	Antibody Capture	CD28	5'
C0389	CD38	R2	5PNNNNNNNNNN(BC)	TGTACCCGCTTGTGA	Antibody Capture	CD38	5'
C0390	CD127 (IL-7R_)	R2	5PNNNNNNNNNN(BC)	GTGTGTTGTCCTATG	Antibody Capture	CD127 (IL-7R_)	5'
C0391	CD45	R2	5PNNNNNNNNNN(BC)	TGCAATTACCCGGAT	Antibody Capture	CD45	5'
C0393	CD22	R2	5PNNNNNNNNNN(BC)	GGGTTGTTGTCTTTG	Antibody Capture	CD22	5'
C0394	CD71	R2	5PNNNNNNNNNN(BC)	CCGTGTTCCTCATTA	Antibody Capture	CD71	5'
C0396	CD26	R2	5PNNNNNNNNNN(BC)	GGTGGCTAGATAATG	Antibody Capture	CD26	5'
C0407	CD36	R2	5PNNNNNNNNNN(BC)	TTCTTTGCCTTGCCA	Antibody Capture	CD36	5'
C0420	CD158 (KIR2DL1/S1/S3/S5)	R2	5PNNNNNNNNNN(BC)	TATCAACCAACGCTT	Antibody Capture	CD158 (KIR2DL1/S1/S3/S5)	5'
C0575	CD49a	R2	5PNNNNNNNNNN(BC)	ACTGATGGACTCAGA	Antibody Capture	CD49a	5'
C0576	CD49d	R2	5PNNNNNNNNNN(BC)	CCATTCAACTTCCGG	Antibody Capture	CD49d	5'
C0577	CD73 (Ecto-5'-nucleotidase)	R2	5PNNNNNNNNNN(BC)	CAGTTCCTCAGTTCG	Antibody Capture	CD73 (Ecto-5-prime-nucleotidase)	5'
C0581	TCR V_7.2	R2	5PNNNNNNNNNN(BC)	TACGAGCAGTATTCA	Antibody Capture	TCR_Valpha7.2	5'
C0582	TCR V_2	R2	5PNNNNNNNNNN(BC)	TCAGTCAGATGGTAT	Antibody Capture	TCR_Vdelta2	5'
C0591	LOX-1	R2	5PNNNNNNNNNN(BC)	ACCCTTTACCGAATA	Antibody Capture	LOX-1	5'
C0592	CD158b (KIR2DL2/L3, NKAT2)	R2	5PNNNNNNNNNN(BC)	GACCCGTAGTTTGAT	Antibody Capture	CD158b (KIR2DL2/L3 NKAT2)	5'
C0599	CD158e1 (KIR3DL1, NKB1)	R2	5PNNNNNNNNNN(BC)	GGACGCTTTCCTTGA	Antibody Capture	CD158e1 (KIR3DL1 NKB1)	5'
C0830	CD319 (CRACC)	R2	5PNNNNNNNNNN(BC)	AGTATGCCATGTCTT	Antibody Capture	CD319 (CRACC)	5'
C0845	CD99	R2	5PNNNNNNNNNN(BC)	ACCCGTCCCTAAGAA	Antibody Capture	CD99	5'
C0853	CLEC12A	R2	5PNNNNNNNNNN(BC)	CATTAGAGTCTGCCA	Antibody Capture	CLEC12A	5'
C0864	CD352 (NTB-A)	R2	5PNNNNNNNNNN(BC)	AGTTTCCACTCAGGC	Antibody Capture	CD352 (NTB-A)	5'
C0867	CD94	R2	5PNNNNNNNNNN(BC)	CTTTCCGGTCCTACA	Antibody Capture	CD94	5'
C0894	Ig light chain _	R2	5PNNNNNNNNNN(BC)	AGCTCAGCCAGTATG	Antibody Capture	Ig_light_chain_kappa	5'
C0896	CD85j (ILT2)	R2	5PNNNNNNNNNN(BC)	CCTTGTGAGGCTATG	Antibody Capture	CD85j (ILT2)	5'
C0897	CD23	R2	5PNNNNNNNNNN(BC)	TCTGTATAACCGTCT	Antibody Capture	CD23	5'
C0898	Ig light chain _	R2	5PNNNNNNNNNN(BC)	CAGCCAGTAAGTCAC	Antibody Capture	Ig_light_chain_lambda	5'
C0902	CD328 (Siglec-7)	R2	5PNNNNNNNNNN(BC)	CTTAGCATTTCACTG	Antibody Capture	CD328 (Siglec-7)	5'
C0912	GPR56	R2	5PNNNNNNNNNN(BC)	GCCTAGTTTCCGTTT	Antibody Capture	GPR56	5'
C0918	HLA-E	R2	5PNNNNNNNNNN(BC)	GAGTCGAGAAATCAT	Antibody Capture	HLA-E	5'
C0920	CD82	R2	5PNNNNNNNNNN(BC)	TCCCACTTCCGCTTT	Antibody Capture	CD82	5'
C0944	CD101 (BB27)	R2	5PNNNNNNNNNN(BC)	CTACTTCCCTGTCAA	Antibody Capture	CD101_(BB27)	5'
C1046	CD88 (C5aR)	R2	5PNNNNNNNNNN(BC)	GCCGCATGAGAAACA	Antibody Capture	CD88 (C5aR)	5'
C1052	CD224	R2	5PNNNNNNNNNN(BC)	CTGATGAGATGTCAG	Antibody Capture	CD224	5'

## Sheet: 5 CiteSeq panel
id	name	read	pattern	sequence	feature_type	internal_name	Description	Clone	Ensemble_ID	Gene_name
C0006	CD86	R2	5PNNNNNNNNNN(BC)	GTCTTTGTCAGTGCA	Antibody Capture	CD86	CD86	IT2.2	ENSG00000114013	CD86
C0007	CD274 (B7-H1, PD-L1)	R2	5PNNNNNNNNNN(BC)	GTTGTCCGACAATAC	Antibody Capture	CD274 (B7-H1 PD-L1)	CD274 (B7-H1 PD-L1)	29E.2A3	ENSG00000120217	CD274
C0020	CD270 (HVEM, TR2)	R2	5PNNNNNNNNNN(BC)	TGATAGAAACAGACC	Antibody Capture	CD270 (HVEM TR2)	CD270 (HVEM TR2)	122	ENSG00000157873	TNFRSF14
C0023	CD155 (PVR)	R2	5PNNNNNNNNNN(BC)	ATCACATCGTTGCCA	Antibody Capture	CD155 (PVR)	CD155 (PVR)	SKII.4	ENSG00000073008	PVR
C0024	CD112 (Nectin-2)	R2	5PNNNNNNNNNN(BC)	AACCTTCCGTCTAAG	Antibody Capture	CD112 (Nectin-2)	CD112 (Nectin-2)	TX31	ENSG00000130202	NECTIN2
C0026	CD47	R2	5PNNNNNNNNNN(BC)	GCATTCTGTCACCTA	Antibody Capture	CD47	CD47	CC2C6	ENSG00000196776	CD47
C0029	CD48	R2	5PNNNNNNNNNN(BC)	CTACGACGTAGAAGA	Antibody Capture	CD48	CD48	BJ40	ENSG00000117091	CD48
C0031	CD40	R2	5PNNNNNNNNNN(BC)	CTCAGATGGAGTATG	Antibody Capture	CD40	CD40	5C3	ENSG00000101017	CD40
C0032	CD154	R2	5PNNNNNNNNNN(BC)	GCTAGATAGATGCAA	Antibody Capture	CD154	CD154	24-31	ENSG00000102245	CD40LG
C0033	CD52	R2	5PNNNNNNNNNN(BC)	CTTTGTACGAGCAAA	Antibody Capture	CD52	CD52	HI186	ENSG00000169442	CD52
C0034	CD3	R2	5PNNNNNNNNNN(BC)	CTCATTGTAACTCCT	Antibody Capture	CD3	CD3	UCHT1	ENSG00000167286	CD3D
C0046	CD8	R2	5PNNNNNNNNNN(BC)	GCGCAACTTGATGAT	Antibody Capture	CD8	CD8	SK1	ENSG00000153563	CD8A
C0047	CD56	R2	5PNNNNNNNNNN(BC)	TCCTTTCCTGATAGG	Antibody Capture	CD56_(NCAM)	CD56	5.1H11	ENSG00000149294	NCAM1
C0050	CD19	R2	5PNNNNNNNNNN(BC)	CTGGGCAATTACTCG	Antibody Capture	CD19_HIB19	CD19	HIB19	ENSG00000177455	CD19
C0052	CD33	R2	5PNNNNNNNNNN(BC)	TAACTCAGGGCCTAT	Antibody Capture	CD33	CD33	P67.6	ENSG00000105383	CD33
C0053	CD11c	R2	5PNNNNNNNNNN(BC)	TACGCCTATAACTTG	Antibody Capture	CD11c	CD11c	S-HCL-3	ENSG00000140678	ITGAX
C0058	HLA-A,B,C	R2	5PNNNNNNNNNN(BC)	TATGCGAGGCTTATC	Antibody Capture	HLA-ABC	HLA-ABC	W6/32	ENSG00000206503	HLA-A
C0063	CD45RA	R2	5PNNNNNNNNNN(BC)	TCAATCCTTCCGCTT	Antibody Capture	CD45RA	CD45RA	HI100	ENSG00000081237	PTPRC
C0064	CD123	R2	5PNNNNNNNNNN(BC)	CTTCACTCTGTCAGG	Antibody Capture	CD123	CD123	6H6	ENSG00000185291	IL3RA
C0066	CD7	R2	5PNNNNNNNNNN(BC)	TGGATTCCCGGACTT	Antibody Capture	CD7	CD7	CD7-6B7	ENSG00000173762	CD7
C0068	CD105	R2	5PNNNNNNNNNN(BC)	ATCGTCGAGAGCTAG	Antibody Capture	CD105	CD105	43A3	ENSG00000106991	ENG
C0070	CD49f	R2	5PNNNNNNNNNN(BC)	TTCCGAGGATGATCT	Antibody Capture	CD49f	CD49f	GoH3	ENSG00000091409	ITGA6
C0071	CD194 (CCR4)	R2	5PNNNNNNNNNN(BC)	AGCTTACCTGCACGA	Antibody Capture	CD194 (CCR4)	CD194 (CCR4)	L291H4	ENSG00000183813	CCR4
C0072	CD4	R2	5PNNNNNNNNNN(BC)	TGTTCCCGCTCAACT	Antibody Capture	CD4	CD4	RPA-T4	ENSG00000010610	CD4
C0073	CD44	R2	5PNNNNNNNNNN(BC)	TGGCTTCAGGTCCTA	Antibody Capture	CD44	CD44	IM7	ENSG00000026508	CD44
C0081	CD14	R2	5PNNNNNNNNNN(BC)	TCTCAGACCTCCGTA	Antibody Capture	CD14	CD14	M5E2	ENSG00000170458	CD14
C0083	CD16	R2	5PNNNNNNNNNN(BC)	AAGTTCACTCTTTGC	Antibody Capture	CD16	CD16	3G8	ENSG00000203747	FCGR3A
C0085	CD25	R2	5PNNNNNNNNNN(BC)	TTTGTCCTGTACGCC	Antibody Capture	CD25	CD25	BC96	ENSG00000134460	IL2RA
C0087	CD45RO	R2	5PNNNNNNNNNN(BC)	CTCCGAATCATGTTG	Antibody Capture	CD45RO	CD45RO	UCHL1	ENSG00000081237	PTPRC
C0088	CD279	R2	5PNNNNNNNNNN(BC)	ACAGCGCCGTATTTA	Antibody Capture	CD279_(PD-1)	CD279	EH12.2H7	ENSG00000188389	PDCD1
C0089	TIGIT (VSTM3)	R2	5PNNNNNNNNNN(BC)	TTGCTTACCGCCAGA	Antibody Capture	TIGIT (VSTM3)	TIGIT (VSTM3)	A15153G	ENSG00000181847	TIGIT
C0090	Mouse IgG1, _ isotype Ctrl	R2	5PNNNNNNNNNN(BC)	GCCGGACGACATTAA	Antibody Capture	Mouse IgG1 _ isotype Ctrl	Mouse IgG1 κ isotype Ctrl	MOPC-21
C0091	Mouse IgG2a, _ isotype Ctrl	R2	5PNNNNNNNNNN(BC)	CTCCTACCTAAACTG	Antibody Capture	Mouse IgG2a _ isotype Ctrl	Mouse IgG2a κ isotype Ctrl	MOPC-173
C0092	Mouse IgG2b, _ isotype Ctrl	R2	5PNNNNNNNNNN(BC)	ATATGTATCACGCGA	Antibody Capture	Mouse IgG2b _ isotype Ctrl	Mouse IgG2b κ isotype Ctrl	MPC-11
C0095	Rat IgG2b, _ Isotype Ctrl	R2	5PNNNNNNNNNN(BC)	GATTCTTGACGACCT	Antibody Capture	Rat IgG2b _ Isotype Ctrl	Rat IgG2b κ Isotype Ctrl	RTK4530
C0100	CD20	R2	5PNNNNNNNNNN(BC)	TTCTGGGTCCCTAGA	Antibody Capture	CD20	CD20	2H7	ENSG00000156738	MS4A1
C0101	CD335 (NKp46)	R2	5PNNNNNNNNNN(BC)	ACAATTTGAACAGCG	Antibody Capture	CD335 (NKp46)	CD335 (NKp46)	900	ENSG00000189430	NCR1
C0124	CD31	R2	5PNNNNNNNNNN(BC)	ACCTTTATGCCACGG	Antibody Capture	CD31	CD31	WM59	ENSG00000261371	PECAM1
C0134	CD146	R2	5PNNNNNNNNNN(BC)	CCTTGGATAACATCA	Antibody Capture	CD146	CD146	P1H12	ENSG00000076706	MCAM
C0136	IgM	R2	5PNNNNNNNNNN(BC)	TAGCGAGCCCGTATA	Antibody Capture	IgM	IgM	MHM-88	ENSG00000211899	IGHM
C0138	CD5	R2	5PNNNNNNNNNN(BC)	CATTAACGGGATGCC	Antibody Capture	CD5	CD5	UCHT2	ENSG00000110448	CD5
C0140	CD183 (CXCR3)	R2	5PNNNNNNNNNN(BC)	GCGATGGTAGATTAT	Antibody Capture	CD183 (CXCR3)	CD183 (CXCR3)	G025H7	ENSG00000186810	CXCR3
C0141	CD195 (CCR5)	R2	5PNNNNNNNNNN(BC)	CCAAAGTAAGAGCCA	Antibody Capture	CD195 (CCR5)	CD195 (CCR5)	J418F1	ENSG00000160791	CCR5
C0142	CD32	R2	5PNNNNNNNNNN(BC)	GCTTCCGAATTACCG	Antibody Capture	CD32	CD32	FUN-2	ENSG00000143226	FCGR2A
C0143	CD196 (CCR6)	R2	5PNNNNNNNNNN(BC)	GATCCCTTTGTCACT	Antibody Capture	CD196 (CCR6)	CD196 (CCR6)	G034E3	ENSG00000112486	CCR6
C0144	CD185 (CXCR5)	R2	5PNNNNNNNNNN(BC)	AATTCAACCGTCGCC	Antibody Capture	CD185 (CXCR5)	CD185 (CXCR5)	J252D4	ENSG00000160683	CXCR5
C0145	CD103 (Integrin _E)	R2	5PNNNNNNNNNN(BC)	GACCTCATTGTGAAT	Antibody Capture	CD103 (Integrin _E)	CD103 (Integrin αE)	Ber-ACT8	ENSG00000083457	ITGAE
C0146	CD69	R2	5PNNNNNNNNNN(BC)	GTCTCTTGGCTTAAA	Antibody Capture	CD69	CD69	FN50	ENSG00000110848	CD69
C0147	CD62L	R2	5PNNNNNNNNNN(BC)	GTCCCTGCAACTTGA	Antibody Capture	CD62L	CD62L	DREG-56	ENSG00000188404	SELL
C0149	CD161	R2	5PNNNNNNNNNN(BC)	GTACGCAGTCCTTCT	Antibody Capture	CD161	CD161	HP-3G10	ENSG00000111796	KLRB1
C0151	CD152 (CTLA-4)	R2	5PNNNNNNNNNN(BC)	ATGGTTCACGTAATC	Antibody Capture	CD152 (CTLA-4)	CD152 (CTLA-4)	BNI3	ENSG00000163599	CTLA4
C0152	CD223 (LAG-3)	R2	5PNNNNNNNNNN(BC)	CATTTGTCTGCCGGT	Antibody Capture	CD223 (LAG-3)	CD223 (LAG-3)	11C3C65	ENSG00000089692	LAG3
C0153	KLRG1 (MAFA)	R2	5PNNNNNNNNNN(BC)	CTTATTTCCTGCCCT	Antibody Capture	KLRG1 (MAFA)	KLRG1 (MAFA)	SA231A2	ENSG00000139187	KLRG1
C0154	CD27	R2	5PNNNNNNNNNN(BC)	GCACTCCTGCATGTA	Antibody Capture	CD27	CD27	O323	ENSG00000139193	CD27
C0155	CD107a (LAMP-1)	R2	5PNNNNNNNNNN(BC)	CAGCCCACTGCAATA	Antibody Capture	CD27	CD107a (LAMP-1)	H4A3	ENSG00000185896	LAMP1
C0156	CD95 (Fas)	R2	5PNNNNNNNNNN(BC)	CCAGCTCATTAGAGC	Antibody Capture	CD95 (Fas)	CD95 (Fas)	DX2	ENSG00000026103	FAS
C0158	CD134 (OX40)	R2	5PNNNNNNNNNN(BC)	AACCCACCGTTGTTA	Antibody Capture	CD134 (OX40)	CD134 (OX40)	Ber-ACT35 (ACT35)	ENSG00000186827	TNFRSF4
C0159	HLA-DR	R2	5PNNNNNNNNNN(BC)	AATAGCGAGCAAGTA	Antibody Capture	HLA-DR	HLA-DR	L243	ENSG00000204287	HLA-DRA
C0160	CD1c	R2	5PNNNNNNNNNN(BC)	GAGCTACTTCACTCG	Antibody Capture	CD1c	CD1c	L161	ENSG00000158481	CD1C
C0161	CD11b	R2	5PNNNNNNNNNN(BC)	GACAAGTGATCTGCA	Antibody Capture	CD11b	CD11b	ICRF44	ENSG00000169896	ITGAM
C0162	CD64	R2	5PNNNNNNNNNN(BC)	AAGTATGCCCTACGA	Antibody Capture	CD64	CD64	10.1	ENSG00000150337	FCGR1A
C0163	CD141 (Thrombomodulin)	R2	5PNNNNNNNNNN(BC)	GGATAACCGCGCTTT	Antibody Capture	CD141 (Thrombomodulin)	CD141 (Thrombomodulin)	M80	ENSG00000178726	THBD
C0164	CD1d	R2	5PNNNNNNNNNN(BC)	TCGAGTCGCTTATCA	Antibody Capture	CD1d	CD1d	51.1	ENSG00000158473	CD1D
C0165	CD314 (NKG2D)	R2	5PNNNNNNNNNN(BC)	CGTGTTTGTTCCTCA	Antibody Capture	CD314 (NKG2D)	CD314 (NKG2D)	1D11	ENSG00000213809	KLRK1
C0167	CD35	R2	5PNNNNNNNNNN(BC)	ACTTCCGTCGATCTT	Antibody Capture	CD35	CD35	E11	ENSG00000203710	CR1
C0168	CD57	R2	5PNNNNNNNNNN(BC)	AACTCCCTATGGAGG	Antibody Capture	CD57_Recombinant	CD57 Recombinant	QA17A04	ENSG00000109956	B3GAT1
C0170	CD272 (BTLA)	R2	5PNNNNNNNNNN(BC)	GTTATTGGACTAAGG	Antibody Capture	CD272 (BTLA)	CD272 (BTLA)	MIH26	ENSG00000186265	BTLA
C0171	CD278 (ICOS)	R2	5PNNNNNNNNNN(BC)	CGCGCACCCATTAAA	Antibody Capture	CD278 (ICOS)	CD278 (ICOS)	C398.4A	ENSG00000163600	ICOS
C0174	CD58 (LFA-3)	R2	5PNNNNNNNNNN(BC)	GTTCCTATGGACGAC	Antibody Capture	CD58_(LFA-3)	CD58 (LFA-3)	TS2/9	ENSG00000116815	CD58
C0176	CD39	R2	5PNNNNNNNNNN(BC)	TTACCTGGTATCCGT	Antibody Capture	CD39	CD39	A1	ENSG00000138185	ENTPD1
C0179	CX3CR1	R2	5PNNNNNNNNNN(BC)	AGTATCGTCTCTGGG	Antibody Capture	CX3CR1	CX3CR1	K0124E1	ENSG00000168329	CX3CR1
C0180	CD24	R2	5PNNNNNNNNNN(BC)	AGATTCCTTCGTGTT	Antibody Capture	CD24	CD24	ML5	ENSG00000272398	CD24
C0181	CD21	R2	5PNNNNNNNNNN(BC)	AACCTAGTAGTTCGG	Antibody Capture	CD21	CD21	Bu32	ENSG00000117322	CR2
C0185	CD11a	R2	5PNNNNNNNNNN(BC)	TATATCCTTGTGAGC	Antibody Capture	CD11a	CD11a	TS2/4	ENSG00000005844	ITGAL
C0187	CD79b (Ig_)	R2	5PNNNNNNNNNN(BC)	ATTCTTCAACCGAAG	Antibody Capture	CD79b (Ig_)	CD79b (Igβ)	CB3-1	ENSG00000007312	CD79B
C0189	CD244 (2B4)	R2	5PNNNNNNNNNN(BC)	TCGCTTGGATGGTAG	Antibody Capture	CD244 (2B4)	CD244 (2B4)	C1.7	ENSG00000122223	CD244
C0206	CD169 (Sialoadhesin, Siglec-1)	R2	5PNNNNNNNNNN(BC)	TACTCAGCGTGTTTG	Antibody Capture	CD169 (Sialoadhesin Siglec-1)	CD169 (Sialoadhesin Siglec-1)	7-239	ENSG00000088827	SIGLEC1
C0214	integrin _7	R2	5PNNNNNNNNNN(BC)	TCCTTGGATGTACCG	Antibody Capture	integrin _7	integrin β7	FIB504	ENSG00000139626	ITGB7
C0215	CD268 (BAFF-R)	R2	5PNNNNNNNNNN(BC)	CGAAGTCGATCCGTA	Antibody Capture	CD268 (BAFF-R)	CD268 (BAFF-R)	11C1	ENSG00000159958	TNFRSF13C
C0216	CD42b	R2	5PNNNNNNNNNN(BC)	TCCTAGTACCGAAGT	Antibody Capture	CD42b	CD42b	HIP1	ENSG00000203618	GP1BB
C0217	CD54	R2	5PNNNNNNNNNN(BC)	CTGATAGACTTGAGT	Antibody Capture	CD54	CD54	HA58	ENSG00000090339	ICAM1
C0218	CD62P (P-Selectin)	R2	5PNNNNNNNNNN(BC)	CCTTCCGTATCCCTT	Antibody Capture	CD62P (P-Selectin)	CD62P (P-Selectin)	AK4	ENSG00000174175	SELP
C0219	CD119 (IFN-_ R _ chain)	R2	5PNNNNNNNNNN(BC)	TGTGTATTCCCTTGT	Antibody Capture	CD119 (IFN-_ R _ chain)	CD119 (IFN-γ R α chain)	GIR-208	ENSG00000027697	IFNGR1
C0224	TCR _/_	R2	5PNNNNNNNNNN(BC)	CGTAACGTAGAGCGA	Antibody Capture	TCR_alpha/beta	TCR α/β	IP26
C0236	Rat IgG1, _ isotype Ctrl	R2	5PNNNNNNNNNN(BC)	ATCAGATGCCCTCAT	Antibody Capture	Rat IgG1 _ isotype Ctrl	Rat IgG1 κ isotype Ctrl	RTK2071
C0238	Rat IgG2a, _ Isotype Ctrl	R2	5PNNNNNNNNNN(BC)	AAGTCAGGTTCGTTT	Antibody Capture	Rat IgG2a _ Isotype Ctrl	Rat IgG2a κ Isotype Ctrl	RTK2758
C0241	Armenian Hamster IgG Isotype Ctrl	R2	5PNNNNNNNNNN(BC)	CCTGTCATTAAGACT	Antibody Capture	Armenian Hamster IgG Isotype Ctrl	Armenian Hamster IgG Isotype Ctrl	HTK888
C0246	CD122 (IL-2R_)	R2	5PNNNNNNNNNN(BC)	TCATTTCCTCCGATT	Antibody Capture	CD122 (IL-2R_)	CD122 (IL-2Rβ)	TU27	ENSG00000100385	IL2RB
C0247	CD267 (TACI)	R2	5PNNNNNNNNNN(BC)	AGTGATGGAGCGAAC	Antibody Capture	CD267 (TACI)	CD267 (TACI)	1A1	ENSG00000240505	TNFRSF13B
C0352	Fc_RI_	R2	5PNNNNNNNNNN(BC)	CTCGTTTCCGTATCG	Antibody Capture	Fc_RI_	FcεRIα	AER-37 (CRA-1)	ENSG00000179639	FCER1A
C0353	CD41	R2	5PNNNNNNNNNN(BC)	ACGTTGTGGCCTTGT	Antibody Capture	CD41	CD41	HIP8	ENSG00000005961	ITGA2B
C0355	CD137 (4-1BB)	R2	5PNNNNNNNNNN(BC)	CAGTAAGTTCGGGAC	Antibody Capture	CD137 (4-1BB)	CD137 (4-1BB)	4B4-1	ENSG00000049249	TNFRSF9
C0358	CD163	R2	5PNNNNNNNNNN(BC)	GCTTCTCCTTCCTTA	Antibody Capture	CD163	CD163	GHI/61	ENSG00000177575	CD163
C0359	CD83	R2	5PNNNNNNNNNN(BC)	CCACTCATTTCCGGT	Antibody Capture	CD83	CD83	HB15e	ENSG00000112149	CD83
C0363	CD124 (IL-4R_)	R2	5PNNNNNNNNNN(BC)	CCGTCCTGATAGATG	Antibody Capture	CD124 (IL-4R_)	CD124 (IL-4Rα)	G077F6	ENSG00000077238	IL4R
C0364	CD13	R2	5PNNNNNNNNNN(BC)	TTTCAACGCCCTTTC	Antibody Capture	CD13	CD13	WM15	ENSG00000166825	ANPEP
C0367	CD2	R2	5PNNNNNNNNNN(BC)	TACGATTTGTCAGGG	Antibody Capture	CD2	CD2	TS1/8	ENSG00000116824	CD2
C0368	CD226 (DNAM-1)	R2	5PNNNNNNNNNN(BC)	TCTCAGTGTTTGTGG	Antibody Capture	CD226 (DNAM-1)	CD226 (DNAM-1)	11A8	ENSG00000150637	CD226
C0369	CD29	R2	5PNNNNNNNNNN(BC)	GTATTCCCTCAGTCA	Antibody Capture	CD29	CD29	TS2/16	ENSG00000150093	ITGB1
C0370	CD303 (BDCA-2)	R2	5PNNNNNNNNNN(BC)	GAGATGTCCGAATTT	Antibody Capture	CD303 (BDCA-2)	CD303 (BDCA-2)	201A	ENSG00000198178	CLEC4C
C0371	CD49b	R2	5PNNNNNNNNNN(BC)	GCTTTCTTCAGTATG	Antibody Capture	CD49b	CD49b	P1E6-C5	ENSG00000164171	ITGA2
C0373	CD81 (TAPA-1)	R2	5PNNNNNNNNNN(BC)	GTATCCTTCCTTGGC	Antibody Capture	CD81 (TAPA-1)	CD81 (TAPA-1)	5A6	ENSG00000110651	CD81
C0384	IgD	R2	5PNNNNNNNNNN(BC)	CAGTCTCCGTAGAGT	Antibody Capture	IgD	IgD	IA6-2	ENSG00000211898	IGHD
C0385	CD18	R2	5PNNNNNNNNNN(BC)	TATTGGGACACTTCT	Antibody Capture	CD18	CD18	TS1/18	ENSG00000160255	ITGB2
C0386	CD28	R2	5PNNNNNNNNNN(BC)	TGAGAACGACCCTAA	Antibody Capture	CD28	CD28	CD28.2	ENSG00000178562	CD28
C0389	CD38	R2	5PNNNNNNNNNN(BC)	TGTACCCGCTTGTGA	Antibody Capture	CD38	CD38	HIT2	ENSG00000004468	CD38
C0390	CD127 (IL-7R_)	R2	5PNNNNNNNNNN(BC)	GTGTGTTGTCCTATG	Antibody Capture	CD127 (IL-7R_)	CD127 (IL-7Rα)	A019D5	ENSG00000168685	IL7R
C0391	CD45	R2	5PNNNNNNNNNN(BC)	TGCAATTACCCGGAT	Antibody Capture	CD45	CD45	HI30	ENSG00000081237	PTPRC
C0393	CD22	R2	5PNNNNNNNNNN(BC)	GGGTTGTTGTCTTTG	Antibody Capture	CD22	CD22	S-HCL-1	ENSG00000012124	CD22
C0394	CD71	R2	5PNNNNNNNNNN(BC)	CCGTGTTCCTCATTA	Antibody Capture	CD71	CD71	CY1G4	ENSG00000072274	TFRC
C0396	CD26	R2	5PNNNNNNNNNN(BC)	GGTGGCTAGATAATG	Antibody Capture	CD26	CD26	BA5b	ENSG00000197635	DPP4
C0407	CD36	R2	5PNNNNNNNNNN(BC)	TTCTTTGCCTTGCCA	Antibody Capture	CD36	CD36	5-271	ENSG00000135218	CD36
C0420	CD158 (KIR2DL1/S1/S3/S5)	R2	5PNNNNNNNNNN(BC)	TATCAACCAACGCTT	Antibody Capture	CD158 (KIR2DL1/S1/S3/S5)	CD158 (KIR2DL1/S1/S3/S5)	HP-MA4	ENSG00000125498	KIR2DL1
C0575	CD49a	R2	5PNNNNNNNNNN(BC)	ACTGATGGACTCAGA	Antibody Capture	CD49a	CD49a	TS2/7	ENSG00000213949	ITGA1
C0576	CD49d	R2	5PNNNNNNNNNN(BC)	CCATTCAACTTCCGG	Antibody Capture	CD49d	CD49d	9F10	ENSG00000115232	ITGA4
C0577	CD73 (Ecto-5'-nucleotidase)	R2	5PNNNNNNNNNN(BC)	CAGTTCCTCAGTTCG	Antibody Capture	CD73 (Ecto-5-prime-nucleotidase)	CD73 (Ecto-5'-nucleotidase)	AD2	ENSG00000135318	NT5E
C0581	TCR V_7.2	R2	5PNNNNNNNNNN(BC)	TACGAGCAGTATTCA	Antibody Capture	TCR_Valpha7.2	TCR Vα7.2	3C10
C0582	TCR V_2	R2	5PNNNNNNNNNN(BC)	TCAGTCAGATGGTAT	Antibody Capture	TCR_Vdelta2	TCR Vδ2	B6
C0591	LOX-1	R2	5PNNNNNNNNNN(BC)	ACCCTTTACCGAATA	Antibody Capture	LOX-1	LOX-1	15C4	ENSG00000173391	OLR1
C0592	CD158b (KIR2DL2/L3, NKAT2)	R2	5PNNNNNNNNNN(BC)	GACCCGTAGTTTGAT	Antibody Capture	CD158b (KIR2DL2/L3 NKAT2)	CD158b (KIR2DL2/L3 NKAT2)	DX27	ENSG00000243772	KIR2DL3
C0599	CD158e1 (KIR3DL1, NKB1)	R2	5PNNNNNNNNNN(BC)	GGACGCTTTCCTTGA	Antibody Capture	CD158e1 (KIR3DL1 NKB1)	CD158e1 (KIR3DL1 NKB1)	DX9	ENSG00000167633	KIR3DL1
C0830	CD319 (CRACC)	R2	5PNNNNNNNNNN(BC)	AGTATGCCATGTCTT	Antibody Capture	CD319 (CRACC)	CD319 (CRACC)	162.1	ENSG00000026751	SLAMF7
C0845	CD99	R2	5PNNNNNNNNNN(BC)	ACCCGTCCCTAAGAA	Antibody Capture	CD99	CD99	3B2/TA8	ENSG00000002586	CD99
C0853	CLEC12A	R2	5PNNNNNNNNNN(BC)	CATTAGAGTCTGCCA	Antibody Capture	CLEC12A	CLEC12A	50C1	ENSG00000172322	CLEC12A
C0864	CD352 (NTB-A)	R2	5PNNNNNNNNNN(BC)	AGTTTCCACTCAGGC	Antibody Capture	CD352 (NTB-A)	CD352 (NTB-A)	NT-7	ENSG00000162739	SLAMF6
C0867	CD94	R2	5PNNNNNNNNNN(BC)	CTTTCCGGTCCTACA	Antibody Capture	CD94	CD94	DX22	ENSG00000134539	KLRD1
C0894	Ig light chain _	R2	5PNNNNNNNNNN(BC)	AGCTCAGCCAGTATG	Antibody Capture	Ig_light_chain_kappa	Ig light chain κ	MHK-49	ENSG00000211592	IGKC
C0896	CD85j (ILT2)	R2	5PNNNNNNNNNN(BC)	CCTTGTGAGGCTATG	Antibody Capture	CD85j (ILT2)	CD85j (ILT2)	GHI/75	ENSG00000104972	LILRB1
C0897	CD23	R2	5PNNNNNNNNNN(BC)	TCTGTATAACCGTCT	Antibody Capture	CD23	CD23	EBVCS-5	ENSG00000104921	FCER2
C0898	Ig light chain _	R2	5PNNNNNNNNNN(BC)	CAGCCAGTAAGTCAC	Antibody Capture	Ig_light_chain_lambda	Ig light chain λ	MHL-38
C0902	CD328 (Siglec-7)	R2	5PNNNNNNNNNN(BC)	CTTAGCATTTCACTG	Antibody Capture	CD328 (Siglec-7)	CD328 (Siglec-7)	6-434	ENSG00000168995	SIGLEC7
C0912	GPR56	R2	5PNNNNNNNNNN(BC)	GCCTAGTTTCCGTTT	Antibody Capture	GPR56	GPR56	CG4	ENSG00000205336	ADGRG1
C0918	HLA-E	R2	5PNNNNNNNNNN(BC)	GAGTCGAGAAATCAT	Antibody Capture	HLA-E	HLA-E	3D12	ENSG00000204592	HLA-E
C0920	CD82	R2	5PNNNNNNNNNN(BC)	TCCCACTTCCGCTTT	Antibody Capture	CD82	CD82	ASL-24	ENSG00000085117	CD82
C0944	CD101 (BB27)	R2	5PNNNNNNNNNN(BC)	CTACTTCCCTGTCAA	Antibody Capture	CD101_(BB27)	CD101 (BB27)	BB27	ENSG00000134256	CD101
C1046	CD88 (C5aR)	R2	5PNNNNNNNNNN(BC)	GCCGCATGAGAAACA	Antibody Capture	CD88 (C5aR)	CD88 (C5aR)	S5/1	ENSG00000197405	C5AR1
C1052	CD224	R2	5PNNNNNNNNNN(BC)	CTGATGAGATGTCAG	Antibody Capture	CD224	CD224	KF29	ENSG00000100031	GGT1
