# Supplementary material for: Multimodal profiling reveals tissue-directed signatures of human immune cells altered with age
Source: Nat Immunol. 2025 Aug 13;26(9):1612–25. doi: 10.1038/s41590-025-02241-4 (PMC12396968; doi:10.1038/s41590-025-02241-4)
Supplement: Supplementary file 6 — MMoCHi hierarchy. Subset definitions and thresholds used to construct the MMoCHi hierarchy. Hierarchical relationships are defined by subset parents (subsets with no parent represent the first classification level). High-confidence cells for training are selected as events matching the listed marker expression (above the positive threshold for all ‘positive’ markers, and below the negative threshold for all ‘negative’ markers). Thresholds for gene expression markers are defined using log(CP10k + 1). Thresholds are defined for the listed protein markers in landmark-registered expression (A.U.). [file 41590_2025_2241_MOESM6_ESM.xlsx]

## Sheet: Subset Definitions
	Subset	Parent	Positive Features	Negative Features
0	lymphocyte	All	2 of (CD3, CD19, CD20, JCHAIN_gex, CD2_gex, LILRA4_gex, PLD4_gex, CD2, CD127, CD352)	CD163, MRC1_gex, CD64, OLR1_gex, MPO_gex, ELANE_gex, LAMP3_gex, CLEC9A_gex, CCL19_gex, TPSB2_gex, CPA3_gex, CLEC12A
1	myelocyte	All	1 of (CD163, CD64, OLR1_gex) OR 2 of (LAMP3_gex, CLEC9A_gex, CCL19_gex, CD1c) OR 2 of (HLA-DQA1_gex, HLA-DQB1_gex) OR 3 of (C1QA_gex, C1QB_gex, C1QC_gex) OR 2 of (S100A9_gex, S100A8_gex, FCN1_gex) OR 3 of (MARCO_gex, MRC1_gex, SELENOP_gex, MERTK_gex) OR 1 of (MPO_gex, ELANE_gex, PRSS57_gex, CYTL1_gex, C1QTNF4_gex)	CD2_gex, CD19, CD20, CD127, TPSB2_gex, CD3, MMP9_gex, CPA3_gex, CD2, JCHAIN_gex
2	mast_cell	All	CD33 AND 1 of (TPSB2_gex, CPA3_gex)	MRC1_gex, OLR1_gex, CD64, CLEC9A_gex, LILRA4_gex, PLD4_gex, JCHAIN_gex, CD3, CD2_gex, CD19, CD20, CD127, MPO_gex, ELANE_gex, CD163
3	neutrophil	All	1 of (S100A8_gex, S100A9_gex) AND 2 of (MMP9_gex, G0S2_gex, ALPL_gex, VNN2_gex)	MRC1_gex, OLR1_gex, CLEC9A_gex, LILRA4_gex, PLD4_gex, JCHAIN_gex, CD3, CD2_gex, CD19, CD20, CD127, MPO_gex, ELANE_gex
4	mo_mac	myelocyte	1 of (MARCO_gex, MRC1_gex, SELENOP_gex, MERTK_gex) OR 2 of (C1QA_gex, C1QB_gex, C1QC_gex) OR 2 of (S100A9_gex, S100A8_gex, CD14_gex, CD64) OR 1 of (FCN1_gex, MS4A7_gex)	CD1c, CD1C_gex, MPO_gex, ELANE_gex, PRSS57_gex, CYTL1_gex, CCL19_gex, LAMP3_gex, FCERIA, BIRC3_gex, STK4_gex, TM4SF1_gex, CD109
5	dc	myelocyte	1 of (CD1C_gex, CD1c, CLEC9A_gex, CCL19_gex, LAMP3_gex, FCERIA, CD109, BIRC3_gex, STK4_gex, TM4SF1_gex)	MPO_gex, ELANE_gex, PRSS57_gex, CYTL1_gex, FCN1_gex, MARCO_gex, SELENOP_gex, MERTK_gex, S100A9_gex, S100A8_gex, MS4A7_gex
6	mpdc	myelocyte	2 of (LILRA4_gex, PLD4_gex, JCHAIN_gex, CD123)	MARCO_gex, MRC1_gex, SELENOP_gex, C1QA_gex, C1QB_gex, C1QC_gex, CD14_gex, CD64, FCN1_gex, MPO_gex, ELANE_gex, CD109, BIRC3_gex, STK4_gex
7	macrophage	mo_mac	1 of (C1QA_gex, C1QB_gex, C1QC_gex, MARCO_gex, SELENOP_gex, APOC1_gex, APOE_gex, LYVE1_gex) OR 2 of (HLA-DQA1_gex_lo, ACP5_gex, CD81_gex)	FCN1_gex, CLEC12A_lo, CD99
8	monocyte_classical	mo_mac	FCN1_gex, CD33_hi AND 2 of (S100A9_gex, S100A8_gex) OR 2 of (SELL_gex, CD62L, CLEC12A_lo, CD99, CD14, CD14_gex)	MERTK_gex, MARCO_gex, SELENOP_gex, MS4A7_gex, CD16, ACP5_gex, CD81_gex, LYVE1_gex
9	monocyte_nonclassical	mo_mac	2 of (CX3CR1, MS4A7_gex, C1QA_gex, C1QB_gex, CD16, FCGR3A_gex) AND 1 of (FCN1_gex, CLEC12A_lo)	MARCO_gex, SELENOP_gex, SELL_gex, APOE_gex, APOC1_gex, CD14, LYVE1_gex
10	dc1	dc	1 of (XCR1_gex, CLEC9A_gex, CADM1_gex)	CLEC10A_gex, FCER1A, CD1C_gex
11	dc2	dc	1 of (CLEC10A_gex, FCER1A, CD1C_gex)	XCR1_gex, CLEC9A_gex, CADM1_gex
12	dc_migratORy	dc	1 of (CCR7_gex, CCL19_gex)	XCR1_gex, CLEC9A_gex, CADM1_gex
13	t_cell	lymphocyte	1 of (CD3) OR 1 of (TRDV1_gex, TRDV2_gex, TRDV3_gex)	CD19, CD20, MZB1_gex, JCHAIN_gex, NCR2_gex, LILRA4_gex, PLD4_gex
14	b_cell_like	lymphocyte	1 of (CD19, CD20, MZB1_gex, JCHAIN_gex, LILRA4_gex, PLD4_gex)	CD3, IL7R_gex
15	nk_ilc	lymphocyte	1 of (IL7R_gex, KIT_gex, IL4I1_gex, RORC_gex, KLRF1_gex, NCR2_gex)	CD3, CD19, CD20, MZB1_gex, TCR_Vd2, TRDV1_gex, TRDV2_gex, TRDV3_gex, JCHAIN_gex, LILRA4_gex, PLD4_gex
16	ab_t	t_cell	1 of (TCR_ab, TRAC_gex)	TRDC_gex, TCR_Vd2, TRDV1_gex, TRDV2_gex, TRDV3_gex
17	gd_t	t_cell	2 of (TRDC_gex, TCR_Vd2, TRDV1_gex, TRDV2_gex, TRDV3_gex)	TCR_ab
18	cd4_t	ab_t	1 of (CD4, CD4_gex)	CD8, CD8A_gex
19	cd8_t	ab_t	1 of (CD8, CD8A_gex)	CD4, CD4_gex
20	cd4_naive_cm	cd4_t	1 of (CD62L, SELL_gex, CCR7_gex)	FOXP3_gex, IKZF2_gex, CCL5_gex, FCGR3A_gex, FGFBP2_gex, KLRG1
21	cd4_treg	cd4_t	1 of (FOXP3_gex, IL10_gex, IKZF2_gex)	CCL5_gex, CD127
22	cd4_em	cd4_t	1 of (CD69, GZMA_gex, GZMB_gex, GZMK_gex, GZMH_gex, IFNG_gex, PDCD1_gex)	CD62L, CD45RA, FOXP3_gex, IKZF2_gex
23	cd4_temra	cd4_t	1 of (CD45RA) AND 1 of (CCL5_gex, FCGR3A_gex, FGFBP2_gex, KLRG1, GZMA_gex, GZMB_gex, GZMK_gex, GZMH_gex, IFNG_gex, PDCD1_gex)	FOXP3_gex, CD62L, SELL_gex, CCR7_gex, IKZF2_gex
24	cd4_naive	cd4_naive_cm	CD45RA	CD95
25	cd4_cm	cd4_naive_cm	CD95	CD45RA
26	cd4_trm	cd4_em	2 of (CD69, ITGAE_gex, CD103, ITGA1_gex, CD49a, CXCR6_gex)
27	cd4_tem	cd4_em		CD69, CD103, CD49a, ITGA1_gex, CXCR6_gex
28	cd8_naive_cm	cd8_t	CD62L	CCL5_gex, NKG7_gex, FCGR3A_gex, CD57, FGFBP2_gex, KLRG1
29	cd8_tem_mait	cd8_t	1 of (CD69, CCL5_gex, GZMB_gex, GZMK_gex, GZMA_gex, IFNG_gex, PDCD1_gex, KLRG1, CD57, CD103)	CD62L, CD45RA
30	cd8_temra	cd8_t	1 of (CD45RA) AND 1 of (CCL5_gex, FCGR3A_gex, GZMB_gex, GZMK_gex, GZMA_gex, IFNG_gex, PDCD1_gex, CD57, FGFBP2_gex, KLRG1)	CD62L, SELL_gex, CCR7_gex
31	cd8_naive	cd8_naive_cm	CD45RA	CD95, CD45RO, CCL5_gex
32	cd8_cm	cd8_naive_cm	1 of (CD95, CD45RO, CCL5_gex)	CD45RA
33	cd8_mait	cd8_tem_mait	3 of (TRAV1-2_gex, DPP4_gex, SLC4A10_gex, KLRB1_gex, TCR_Va7_2)
34	cd8_not_mait	cd8_tem_mait	1 of (TRAC_gex, TCR_ab)	TRAV1-2_gex, DPP4_gex, SLC4A10_gex, KLRB1_gex, TCR_Va7_2
35	cd8_trm	cd8_not_mait	1 of (CD69) OR 2 of (ITGAE_gex, CD103, ITGA1_gex, CD49a, CXCR6_gex)
36	cd8_tem	cd8_not_mait		CD69, CD103, CD49a, ITGA1_gex, CXCR6_gex
37	b_cell	b_cell_like	1 of (CD19, CD20)	MZB1_gex, JCHAIN_gex, LILRA4_gex, CD319_CRACC, CD123, CLEC12A
38	plasma	b_cell_like	2 of (JCHAIN_gex_hi, MZB1_gex, JCHAIN_gex, CD319_CRACC)	LILRA4_gex, PLD4_gex, CD20, CD123, CLEC12A
39	pdc	b_cell_like	2 of (LILRA4_gex, PLD4_gex, JCHAIN_gex, CD123, CLEC12A)	CD19, CD20, JCHAIN_gex_hi
40	b_naive	b_cell	IgD AND 1 of (TCL1A_gex, YBX3_gex, IL4R_gex, BACH2_gex, PLPP5_gex)	CD27, CD27_gex, SCIMP_gex, IGHG1_gex, IGHA1_gex, IGHG2_gex, IGHA2_gex
41	b_memory	b_cell	CD27_gex AND 2 of (CD27, SCIMP_gex, IGHG1_gex, IGHA1_gex, IGHG2_gex, IGHA2_gex)
42	b_gc	b_cell	2 of (AICDA_gex, SUGCT_gex, RGS13_gex, LMO2_gex, ELL3_gex)
43	b_age	b_cell	2 of (CD11c, ITGAX_gex, TBX21_gex, FGR_gex)
44	plasma_cell	plasma	1 of (SDC1_gex, TNFRSF18_gex)	MKI67_gex, TOP2A_gex
45	plasmablast	plasma	1 of (MKI67_gex, TOP2A_gex)	SDC1_gex
46	nk_cd56dim	nk_ilc	FCGR3A_gex, GZMB_gex, EOMES_gex	GZMK_gex, KIT_gex, IL4I1_gex, RORC_gex, NCR2_gex
47	nk_cd56br	nk_ilc	CD335_NKp46 AND 1 of (GZMK_gex, EOMES_gex)	FCGR3A_gex, KIT_gex, IL4I1_gex, RORC_gex, NCR2_gex, CD103
48	ilc1	nk_ilc	1 of (NCR2_gex)	FCGR3A_gex, EOMES_gex, KIT_gex
49	ilc3	nk_ilc	2 of (IL7R_gex, KIT_gex, IL4I1_gex, RORC_gex)	FCGR3A_gex, GZMK_gex, GZMH_gex, GZMB_gex, EOMES_gex, NCR2_gex
50	nk_ilc_precursor	nk_ilc	1 of (SELL_gex, CD62L)	FCGR3A_gex, NCR2_gex, RORC_gex, CD57, CD69

## Sheet: Thresholds
	Negative Threshold	Positive Threshold
CD2_gex	1.6	2
CD3	1.2	2.9
CD127	1.4	2.8
CD19	1.9	2.8
CD20	1.6	2.8
CD163	1.8	3
CD33	1.6	2.6
CD64	1.7	3.2
CLEC9A_gex	1.1	1.8
ELANE_gex	2.5	3.5
JCHAIN_gex	2.2	2.6
LAMP3_gex	1.4	2.2
MPO_gex	2.6	3.5
MRC1_gex	1.5	2.1
OLR1_gex	1.5	1.7
CLEC12A	1.8	2.8
PRSS57_gex	1.4	1.8
CYTL1_gex	1	1.5
SELENOP_gex	1.8	2.9
TPSB2_gex	2	4.5
CCL19_gex	1.3	1.9
LILRA4_gex	1.6	1.9
PLD4_gex	0.9	1.6
MMP9_gex	2	2.4
G0S2_gex	3.4	3.4
ALPL_gex	1.5	2.2
VNN2_gex	2.3	2.6
HLA-DQA1_gex	2.8	3.1
HLA-DQB1_gex	2.6	3.1
MARCO_gex	1.5	1.9
MERTK_gex	0.8	1.2
FCN1_gex	1.4	2.3
CD2	1.4	2.7
CD1c	2.2	2.5
CD1C_gex	0.4	0.9
S100A9_gex	3.8	5
C1QB_gex	2	2.9
S100A8_gex	2	3.9
C1QA_gex	1.7	3
C1QC_gex	1.8	2.4
CPA3_gex	2.4	3.5
C1QTNF4_gex	1	1.2
CD352	1.5	3
CD14_gex	1	1.5
CD123	2	3.4
FCERIA	2.1	2.5
MS4A7_gex	1.5	2.1
CD109_gex	1.4	2
BIRC3_gex	2.5	2.7
STK4_gex	2.1	2.4
TM4SF1_gex	0.1	1.3
FCGR3A_gex	1.6	1.9
SELL_gex	1.4	2.4
CD14	1.8	2.1
CD33_hi	2.4	2.4
CX3CR1	1.8	1.9
CD16	2	2.4
CD62L	1.6	2.5
HLA-DQA1_lo_gex	0	0.5
CLEC12A_lo	2.6	2.9
CD99	1.43001	2.1
APOC1_gex	1.3	2.4
APOE_gex	1.9	2.2
ACP5_gex	1.3	2
CD81_gex	1.6	2.2
LYVE1_gex	1.3	2.1
XCR1_gex	0.5	0.9
CADM1_gex	0.7	1
CLEC10A_gex	0.7	1
FCER1A	1	1.6
CCR7_gex	1.3	2
TCR_ab	1.6	3
MZB1_gex	1.6	2.8
TRDV1_gex	0.5	1.2
TRDV2_gex	0.5	1.2
TRDV3_gex	0.5	1.1
KLRF1_gex	1.5	1.8
IL7R_gex	2	2.9
KIT_gex	1.6	1.9
IL4I1_gex	1	1.4
RORC_gex	1.1	1.4
NCR2_gex	0.5	0.8
TCR_Vd2_gex	2	2.6
TRAC_gex	1	1.8
TRDC_gex	0.5	1.2
CD4	1.5	2.6
CD8	1.5	2.7
CD4_gex	0.5	0.9
CD8A_gex	1.5	2.2
FOXP3_gex	0.9	1.1
CD45RA	1.7	3
CCL5_gex	2.1	3.2
CCR7_gex	0.5	1.5
CD69	1.5	3
CTLA4_gex	1.8	2.5
GZMB_gex	1.5	2.7
GZMK_gex	1.6	2.1
GZMA_gex	1.7	2.4
IFNG_gex	1.7	2.8
IKZF2_gex	0.8	1.2
IL10_gex	1.3	2
PDCD1_gex	1	1.7
FGFBP2_gex	1.5	1.9
GZMH_gex	1.6	2.2
KLRG1	2.7	3
CD95	1.5	2.9
ITGAE_gex	1.8	2.1
CD103	1.8	2.5
ITGA1_gex	1	1.2
CD49a	1.8	2.3
CXCR6_gex	0.8	1.2
CD57	2.3	2.8
NKG7_gex	1.7	2
CD45RO	1.5	3
TRAV1-2_gex	1.2	1.4
DPP4_gex	1.5	1.7
SLC4A10_gex	0.8	1
KLRB1_gex	2.2	2.8
TCR_Va7_2	2.1	2.4
JCHAIN_gex_hi	4.5	4.7
CD319_CRACC	1.8	2.4
IgD	2	3
CD27	1.6	2.6
AICDA_gex	1	1.5
SUGCT_gex	0.8	1.6
RGS13_gex	0	0.5
LMO2_gex	1.5	1.8
ELL3_gex	0	0.5
CD38	2	2.6
TCL1A_gex	1	1.3
YBX3_gex	1.7	1.9
IL4R_gex	1.5	1.8
ITGAX_gex	1.1	1.5
TBX21_gex	1.2	1.5
CD11c	1.7	2.6
FGR_gex	1.5	1.8
IGHG1_gex	1.8	2.4
IGHA1_gex	1.3	1.8
IGHG2_gex	0.8	1.2
IGHA2_gex	1.1	1.7
CD27_gex	0	0.5
SCIMP_gex	0.8	1.1
BACH2_gex	1.5	1.9
PLPP5_gex	1.5	1.9
SDC1_gex	0.7	1
MKI67_gex	0.7	0.8
TOP2A_gex	0.2	0.4
TNFRSF18_gex	0.4	0.6
EOMES_gex	1	1.3
CD335_NKp46	2	3.2
