# Supplementary material for: Multimodal profiling reveals tissue-directed signatures of human immune cells altered with age
Source: Nat Immunol. 2025 Aug 13;26(9):1612–25. doi: 10.1038/s41590-025-02241-4 (PMC12396968; doi:10.1038/s41590-025-02241-4)
Supplement: Supplementary file 7 — Lineage-level differential expression across tissues. Pseudobulk differential gene expression was performed using dreamlet linear mixed modeling across tissue groups for each lineage: CD4 T cells (cd4), CD8 T cells (cd8), γδ T and MAIT cells (cd3_unconv), myeloid cells (m), B cells (b) and innate lymphocytes (nk_ilcs). Before differential expression, for each lineage–tissue combination, genes with poor representation were removed (see Methods). Each row represents the differential expression of one gene (column name: “id”) in one lineage (column name: “assay”) in one tissue group (column name: “tissue_group”) against the remaining tissue groups. For each gene tested, we report the estimated log2(FC) (“logfc”), average expression (“aveexpr”), t-statistic (“t”), P value (“p_value”), FDR-corrected P value (“adj_p_val”), the log-odds that the gene is differentially expressed (“b”) and the P value transformed into a signed z-score (“z-std”), as output by the dreamlet::topTable function for the tissue coefficient. [file 41590_2025_2241_MOESM7_ESM.csv]

assay	id	logfc	aveexpr	t	p_value	adj_p_val	b	z_std	tissue_group
cd4	ZNF169	1.89193488643867	2.04455405682355	17.3090251344007	3.46047138718569e-32	2.4232642983045198e-27	62.6101504894687	11.8101248298216	blo
m	CLP1	1.5514472488798	2.76128340657712	16.4629114782646	2.02521194442689e-29	7.0909758416190805e-25	56.199070612049	11.2618247509642	blo
cd4	MED9	1.0622573330876	3.70153326898106	14.6680752810468	3.39222389611349e-27	7.91824209243798e-23	51.0266554107082	10.8013383858208	blo
m	COG3	1.71908011611313	5.08937954863642	15.1789740117527	5.2527591276033496e-27	9.19587408571699e-23	50.6376168893871	10.7611204325899	blo
m	MED23	1.33647662373312	3.96289623142894	14.7164771372279	2.1026160419186798e-26	2.50992430537266e-22	48.9640044382185	10.6325594151216	blo
cd4	TMEM35B	-1.47788897312202	5.63648984727489	-14.534095681304	2.15053419855712e-26	2.50992430537266e-22	49.2233293227531	-10.6304581443792	blo
m	YOD1	1.69813863049164	2.98582754485788	14.6603063075716	5.8382439011781e-26	5.84049579525427e-22	48.6168996252667	10.536915454587	blo
m	FOXJ2	1.27173531065942	3.87277051387009	14.4041266412802	9.02911797760882e-26	7.90352555772516e-22	48.3966724572698	10.4958190907383	blo
m	ZNF598	1.13034958298939	4.23455208891777	14.4499848327932	1.6321206597198e-25	1.26991681597998e-21	47.2813012984252	10.4397662659344	blo
cd4	FBXO3	0.863989406215525	5.28086244460226	13.8329659082356	4.5883765831177605e-25	3.21310246985988e-21	46.1835514286049	10.3411830587892	blo
m	C16orf87	1.13722908227346	4.44556409243484	14.2301907725934	6.7712482078153705e-25	4.3106381658971505e-21	45.8485050530148	10.3038272782517	blo
m	FAM160B1	1.52205590338119	4.09986263548709	14.1654606293153	7.7912908089187e-25	4.54667267896792e-21	46.9341880485705	10.2903250495238	blo
cd4	RPS6KL1	2.16462295166963	1.1514340076495	13.4006629936746	1.35193939312077e-24	7.28248152938984e-21	44.6571308312899	10.2371251224524	blo
m	FASTKD5	1.19310737320064	3.03352864489525	13.8319812764003	2.3963634224467802e-24	1.1986438670262901e-20	44.4585957473887	10.18158082211	blo
cd4	AIMP1	0.722709806044059	6.49745478628712	13.5262824197452	2.72838553000384e-24	1.23780523369763e-20	44.5303204972445	10.1689483138866	blo
m	PANX2	2.85722297510287	0.556513037071796	13.6390844159985	2.82817823684607e-24	1.23780523369763e-20	43.5314312511041	10.1654483490261	blo
m	LY6G5B	1.98909183407768	1.85092012528161	13.5601743106998	7.32747990359572e-24	3.01836138358293e-20	42.9921702646979	10.0722598218037	blo
cd4	DDX47	1.56188109924309	3.34899414353422	13.116310687767	1.50289278361947e-23	5.84683738658447e-20	42.718919458881	10.0013791171539	blo
m	MBTPS1	1.09836836380354	4.81095681660686	13.2734647284298	1.84456212509774e-23	6.57664468041741e-20	42.9447406856922	9.98107562308341	blo
cd8	RAB11FIP2	0.76846287041399	4.86757077044722	13.2263016854416	1.87831684362243e-23	6.57664468041741e-20	42.7581499594863	9.97927632369897	blo
cd4	PRDX6	0.639591831814744	7.03061902182152	13.1079195543926	2.1047808098511502e-23	7.01864217959269e-20	42.5430200460697	9.96797413816345	blo
m	MKRN1	1.09583035720903	6.3674408124294	13.2559976308764	2.32831092822253e-23	7.31197438437123e-20	44.4470602763914	9.95794255997401	blo
m	ADPRHL2	-1.41108971135701	3.93298214230625	-13.2167956437571	2.4015795456115302e-23	7.31197438437123e-20	42.0305638652992	-9.95486112134698	blo
m	ZC3H15	0.795914777454451	6.87983369341099	13.3911390418899	3.49064182245688e-23	1.0184965620882801e-19	41.7854318531321	9.91759538582813	blo
cd4	CWC15	0.703934738703702	6.1599888474612	12.9035917892704	5.34227914444836e-23	1.40126846398641e-19	41.6389042520453	9.87501908242655	blo
cd4	PCGF5	0.980945350061731	6.50126688443611	12.9417549253598	5.38964498119901e-23	1.40126846398641e-19	41.8459595289987	9.87413405487751	blo
cd4	RBL1	1.03226998348259	5.05875366330523	12.7814650398205	5.40280870630372e-23	1.40126846398641e-19	41.4225037683031	9.87388945877531	blo
m	PCIF1	1.34519460941508	5.47372044677271	13.3145512363199	7.446280242194481e-23	1.86228809471483e-19	41.8235496488477	9.841672117429	blo
m	ZFYVE9	2.57505998531758	0.920764542887669	12.8999806742143	8.31280783823786e-23	2.00731377409753e-19	40.7968958783135	9.83059270243586	blo
m	MRPS28	-1.39954976284012	4.4747169227885	-12.4534482847238	8.68625440344741e-23	2.02757445703404e-19	41.254703780027	-9.82616644835918	blo
m	ARL13B	-1.6033532469195	2.81873801615261	-12.8681289322308	9.3257625484565e-23	2.10662959348633e-19	41.4663427780493	-9.81900698826889	blo
m	FBXO31	1.39071854980248	3.03664945377398	12.9362697818649	1.20640454290828e-22	2.56784966992863e-19	40.3417486528951	9.79301773291112	blo
cd4	RAB11FIP2	0.920188979743931	4.75982611802416	12.6721590390378	1.24963388498105e-22	2.56784966992863e-19	40.7743084551264	9.78945844546422	blo
m	ASB6	0.872153182583041	3.35658994844426	12.827401882864	1.25225244067454e-22	2.56784966992863e-19	40.4617577114582	9.7892467794563	blo
m	ATG2A	2.04639765556273	5.35016609264993	13.0239677303243	1.2834297977566099e-22	2.56784966992863e-19	41.0970374437904	9.78675974529062	blo
m	PDK1	1.53033308395381	3.70256003613967	12.9551053188065	1.39396182784419e-22	2.6394061214542103e-19	40.9862883665783	9.7784003576986	blo
m	CBX6	1.50751180505524	5.06388897720966	13.057769860394	1.3945767560199e-22	2.6394061214542103e-19	40.5730888118298	9.77835571176335	blo
cd4	SHLD3	0.938815760593742	2.6725973921195	12.6852797459621	1.60245611759075e-22	2.95303143543493e-19	40.6463095333193	9.76428035520217	blo
cd4	C14orf119	-1.57486093756774	4.71688900652497	-12.7216873610457	1.67170996109413e-22	3.0016623960394404e-19	40.5745464473288	-9.75999042975674	blo
m	DYNLL2	1.03531828514599	5.1199175894344	12.9822420774472	1.74081392090897e-22	3.0475994109873103e-19	40.3198213478652	9.75588166265028	blo
m	ZNF408	0.993336058449207	2.47134829330464	12.9984665075703	1.84966779904598e-22	3.15918748692178e-19	40.8251805543924	9.74972602388287	blo
m	TRIM11	1.25871712524781	4.23960968752505	12.7266576436958	2.03338141255599e-22	3.39027619469186e-19	41.4245822511366	9.74010799802925	blo
m	UBALD2	1.58140725216557	7.69432283785921	13.212261989473	2.18359605013019e-22	3.55606233959225e-19	40.9475229569175	9.73286269926064	blo
cd4	TRMT112	-0.833241493506957	7.45325427570145	-12.5894881632946	2.4957534773908598e-22	3.9720483809374905e-19	40.1169471210493	-9.71926545371278	blo
m	CDK11A	0.945077259558972	5.31775399386455	12.8400309788146	3.1354662045056497e-22	4.879273153398151e-19	39.704909652737	9.69600138248875	blo
m	ATG4D	0.999839173984773	3.81389997809082	12.7139968912797	3.27567578990676e-22	4.986646707386971e-19	40.3164127419775	9.69153512040786	blo
cd4	MTHFD2L	0.95890847785781	3.57010040400373	12.4816483888994	3.6638836770830097e-22	5.37941603696411e-19	39.7760076368968	9.68009137827096	blo
m	TRAPPC10	0.87352201453119	5.4045196998167	12.8247836441446	3.70448391172374e-22	5.37941603696411e-19	40.1650711130331	9.67896464838625	blo
cd4	RNASEH1	0.750455133136041	5.15075373563692	12.5769435908226	3.8485809657235897e-22	5.37941603696411e-19	40.1183939830496	9.67506205509191	blo
m	NECAP1	1.27040681233427	4.69183680747499	12.7001920224202	3.89258972338456e-22	5.37941603696411e-19	39.601174492992	9.67389895462156	blo
m	PPM1A	1.04405070009054	4.92999141241074	12.700228937651	3.9177776841099796e-22	5.37941603696411e-19	39.6028493550496	9.67323910765603	blo
m	BRAP	0.980832916349219	4.40393881586346	12.582772447857	4.466252809247e-22	5.972023478524071e-19	41.0766923760309	9.65982522304049	blo
m	ATG16L1	1.25549583448093	2.93159688450919	12.5391011864381	4.54271143949001e-22	5.972023478524071e-19	40.2542843081779	9.65808611942224	blo
m	ZNF146	-1.22508952379245	3.96898411932031	-12.6588417561775	4.60521324403872e-22	5.972023478524071e-19	39.4042511716587	-9.6566858575602	blo
cd4	SLC37A3	1.13497825897293	3.86905723040161	12.2835587736538	4.97753802713315e-22	6.33749191683732e-19	39.7261202216961	9.64871528729088	blo
m	HTT	0.9986870233086	5.49851864077963	12.532437083307	6.06144328820016e-22	7.57972659183558e-19	39.3480059814689	9.62848860350584	blo
m	FBXO33	1.27657928958997	4.74931334000771	12.6972475046464	7.038952020238719e-22	8.647661282829061e-19	39.0421935136878	9.61311090206711	blo
cd8	ZNF169	1.58121354674493	2.08524607406676	12.2257295628834	7.9479076594161005e-22	9.596002235619511e-19	39.6081059869836	9.60060170109985	blo
cd4	UQCRFS1	0.780401575306106	7.20461043535332	12.3654539979424	8.11843448848083e-22	9.635756134319451e-19	39.0462707630492	9.59841352802667	blo
cd4	ATF1	-0.837097567381007	5.04716459422031	-12.327525380314	9.47542559260664e-22	1.0996330826551799e-18	38.8300282895144	-9.58246682595357	blo
m	C18orf25	0.91177121741795	4.09772254640868	12.4698166453963	9.68860747801658e-22	1.0996330826551799e-18	38.9588182802325	9.58016920887523	blo
m	TRAPPC6B	-0.907119572481574	3.70267757274065	-12.4413557668217	9.735852046299469e-22	1.0996330826551799e-18	38.5501866989562	-9.5796667942228	blo
m	SLC25A36	0.969611037616434	5.68093180128608	12.7167475418429	1.03447327726084e-21	1.1498580982022899e-18	38.879773940855	9.57339924395825	blo
m	MEF2D	1.36321477920376	5.70904724719392	12.6033681171682	1.36200794561401e-21	1.4902707876173699e-18	38.6819661998637	9.54492905375191	blo
m	TAPT1	1.00687953771844	3.64219940390152	12.3785295857702	1.4438750059685301e-21	1.5555420775839699e-18	38.698222111226	9.53887686648352	blo
cd8	CWC15	0.677897681294503	6.26600777322311	12.2457444672976	1.8623074797647102e-21	1.97593645281035e-18	38.1919906229888	9.51244624205362	blo
m	IKZF5	1.04590572171664	4.06467660916998	12.4075812080368	1.99851971169793e-21	2.08881104255329e-18	38.5170449732919	9.50510204482831	blo
cd4	SPRYD3	-1.03836582653045	4.33455487901169	-12.1272510136443	2.35561669661729e-21	2.42583485902969e-18	37.9208231992424	-9.48797681461504	blo
cd4	KARS	0.582380374471228	5.43364577721442	12.0531408979519	3.03793992139665e-21	3.08315679529918e-18	37.6662254806562	9.4614183725459	blo
m	SMURF1	1.02178799547053	4.019902520305	12.3059053720832	3.7780962905923e-21	3.77955355630438e-18	37.3426757232429	9.43859544834452	blo
cd8	RWDD1	0.620543947430698	7.38508978234842	12.1187574665977	4.0055412715059805e-21	3.92416893673736e-18	37.5107479182114	9.43246724913164	blo
cd4	MOAP1	0.912492458568962	5.39825843631556	12.0255430788877	4.05564523976864e-21	3.92416893673736e-18	37.537965479187	9.43116359724278	blo
cd8	AIMP1	0.625780751365638	6.50664423271073	12.0801276223165	4.12236213895365e-21	3.92416893673736e-18	37.3475428387087	9.42945220790355	blo
m	SETD1A	1.04743739143573	3.60322954631738	12.1229733495704	4.1468076787319905e-21	3.92416893673736e-18	38.5417181597549	9.42883199276158	blo
m	HOXA5	2.35786315468884	2.57754693956844	12.3966496546638	4.60340864238178e-21	4.29817196000092e-18	37.4990391846891	9.41786778560236	blo
m	SLC37A3	2.07612798583709	1.88075441766709	12.0604178879117	4.76380595033311e-21	4.3894084116312695e-18	37.0048913656352	9.41427010901099	blo
cd4	TPRA1	-0.841814670495134	4.02036779644347	-11.9833384785555	5.04958128129511e-21	4.55884059953987e-18	37.080167203343	-9.40814743552703	blo
cd4	POLR1D	0.608235166557178	7.33704875205766	11.9820225642956	5.0778923381568605e-21	4.55884059953987e-18	37.193562203341	9.40755964832424	blo
m	ZNF395	1.97512464000014	2.92531647950783	12.109521504018	5.1683603837697504e-21	4.58132623537018e-18	37.1156459586727	9.40570286732283	blo
cd8	TRMT112	-0.781336173412518	7.61499287196636	-12.0283001592891	5.48719075698052e-21	4.8031438392384394e-18	37.0364389828128	-9.39940611071047	blo
cd4	DPY30	-0.973046789959823	5.39079279277565	-11.9480671380027	5.56792575868091e-21	4.8136436679401e-18	37.1566768074	-9.39786906490856	blo
cd8	YBX1	0.686341349343321	9.20128665785488	11.9842175766996	5.67870661260624e-21	4.84954619464606e-18	36.9871611679087	9.39579549612142	blo
cd8	ATP6V0E1	-0.650465586996771	7.3187075445733	-12.0247483191031	6.168660380759e-21	5.20449133112543e-18	37.0314163689952	-9.38708009748713	blo
m	NTSR1	2.9847387634668	0.977715523044262	12.0391038604072	6.4473387278765405e-21	5.37485463210727e-18	36.4167621148683	9.38242358154354	blo
m	EDRF1	0.895863035131025	4.03513441059476	12.1667993772387	7.19248360854625e-21	5.92550646653728e-18	37.9485873715666	9.3708879805398	blo
cd4	EAPP	0.804580699862953	6.5866343166487	11.9050822868935	7.566747662568691e-21	6.16135626240346e-18	36.8557454477417	9.36553290005807	blo
cd4	RPUSD2	0.855609304957108	3.9102473008764	11.8719473749926	7.87516333352245e-21	6.3387823305353594e-18	36.8760873355388	9.36131332367319	blo
m	PROSER2	2.13832990964657	1.79235282320038	12.2597521066926	8.31551026308213e-21	6.61716178628241e-18	37.5358156261778	9.35556370379059	blo
cd4	NEK7	-0.8047449909376	5.28555803440469	-11.869593660275	9.516366685268171e-21	7.48766977381207e-18	36.6311535488305	-9.34129421217944	blo
cd8	FBXO3	0.818194604552921	5.3529717633001	11.8751701116778	1.02636334093468e-20	7.9859050750703e-18	36.5215785761921	9.33328814467098	blo
m	KLF13	1.68988193400615	6.3964996310486	12.3734602683644	1.0863788593410901e-20	8.359983778360289e-18	39.2056545510202	9.32726509634166	blo
m	RIOK3	1.61978428799463	6.8302710020407	11.5281653852662	1.11834342921e-20	8.512416882313959e-18	36.4955521099109	9.32419016782073	blo
m	BAP1	1.00479317814212	4.3475507515437	12.1996549012232	1.17739412815549e-20	8.86552458197252e-18	37.8047571091207	9.31873155052556	blo
cd4	RNF5	-0.98800179322062	5.26711187641984	-11.7653346904582	1.32122770072881e-20	9.842724702014501e-18	36.2196312593147	-9.30649306612277	blo
cd4	CEP95	0.933896470300084	5.49806751434734	11.7077680350839	1.34387735382541e-20	9.90607362698229e-18	36.0686224480142	9.30468686699715	blo
m	KDM3A	1.09658340078191	4.30734457968339	12.0023364546699	1.65331693388433e-20	1.20319737553607e-17	36.6362441001684	9.28263913329647	blo
m	AP1G1	1.00912611580752	5.13001660078764	11.9107640134101	1.66664494305052e-20	1.20319737553607e-17	36.1477444170492	9.28178384805582	blo
m	BAZ2A	1.02277535986632	6.14683693424688	11.855295412928	1.82190705682928e-20	1.30186413743453e-17	36.2645914928227	9.27229047410733	blo
m	DUSP12	0.904316313418464	4.10245709998962	11.9677055122119	1.8675430466839e-20	1.32099431242559e-17	35.8488291331811	9.26965196197969	blo
m	PLIN5	2.59494802912148	1.25214763505318	11.759155087277	2.26113141245594e-20	1.58340249420052e-17	35.1751016933579	9.2492311945067	blo
cd4	RWDD1	0.597079400871754	7.35616575010839	11.6656568195015	2.3960749393869403e-20	1.66128653247969e-17	35.6535309434203	9.24303280747215	blo
m	USP42	0.881118129741764	3.95721700331801	11.8695729747993	2.5371363964802602e-20	1.7418436317286602e-17	35.5105840343204	9.23691197365291	blo
m	EEF1AKNMT	-1.22800905596757	3.17406943192683	-11.9247603683396	2.6261713556306202e-20	1.78546506330821e-17	35.8740432824771	-9.23321952292859	blo
m	LRRC8A	1.13807931182394	3.42095275754255	11.7921802823212	3.02731865208308e-20	2.03840426201367e-17	35.7605726455352	9.21798628811503	blo
m	ZNF672	-1.03894814101442	4.17270785531396	-11.9096058898047	3.0671037678875904e-20	2.04552452908442e-17	37.0046155678213	-9.21658588949973	blo
cd4	RIOK3	0.770553262516693	6.06294255049394	11.4870965448501	3.25375483558859e-20	2.14953481011096e-17	35.5553001433326	9.2102469527524	blo
cd4	MRPL9	0.564926309951448	5.7004558416014	11.569214416835	3.3020288151050303e-20	2.16103898911551e-17	35.2917803276485	9.20866601557672	blo
cd4	YBX1	0.728751601538647	9.23610521614989	11.5669316547744	3.4547544215290305e-20	2.24005636922605e-17	35.2497884802909	9.20381075524664	blo
m	RNF103	1.17733410738203	3.97052059104132	11.7294491676364	3.59069421127714e-20	2.30683984892756e-17	35.2006631408642	9.1996644034578	blo
m	SNIP1	1.12789599263028	4.34632243990016	11.7639876572102	3.6739072280760303e-20	2.33884274054982e-17	35.1637512067062	9.19720219245389	blo
cd4	UTP6	-0.940855991294717	4.2142369081359	-11.6383382373274	3.91186695929907e-20	2.4678946626922202e-17	35.6849917492502	-9.1904540306012	blo
cd4	ALDH9A1	-0.61098325993656	5.14235504332349	-11.5800061915795	3.96063547613874e-20	2.476351968639e-17	35.2886930560516	-9.1891212509621	blo
cd8	PCGF5	0.874375772682988	6.49029384999445	11.6909524404853	4.0168838431476804e-20	2.4892949104787802e-17	35.8041735352068	9.18760405687899	blo
m	ULK1	1.97242109131	4.79460892944121	11.6633138797147	4.61134306503088e-20	2.83261860363962e-17	35.9257727471332	9.1727426627679	blo
cd4	MTRF1L	0.868954248073147	4.3715033783665	11.4264073260818	5.1480963976166504e-20	3.13483257770349e-17	34.9420898571784	9.16086919932711	blo
m	BCL9L	1.29581375977681	3.61526810843234	11.6570187725574	5.80638914310769e-20	3.50520700452071e-17	35.026094672881	9.14787600494009	blo
m	ATG13	0.812391883415616	4.72044282342084	11.7609777394373	5.86046077830333e-20	3.50761099933544e-17	35.2618906268561	9.14687437140885	blo
cd8	CD53	-0.799228794429314	8.03515729724335	-11.443006714061	6.01806187058751e-20	3.57141371704772e-17	35.0540827541383	-9.14400622095446	blo
m	GMEB2	1.21973714601159	3.27269152631222	11.6243385651968	6.20762437964377e-20	3.65295220532197e-17	34.5259432927956	9.14065318615912	blo
m	CHM	-1.3577592459428	3.51501539649152	-11.6951908485507	6.56276291044931e-20	3.8297549860836103e-17	34.5400109488873	-9.13463525287162	blo
cd8	NDUFB9	0.593893509397325	7.46519903194872	11.541086559907	6.6662710929163e-20	3.85800798201364e-17	34.7201983598516	9.13294178795172	blo
m	KANSL2	0.811761400882578	4.19882399976391	11.7193023842901	6.731753220742271e-20	3.86397117040098e-17	34.5841888598691	9.13188382561484	blo
cd4	HNRNPM	0.544742097480336	7.30118457850897	11.4257165898282	7.190236925322141e-20	4.0935830989393e-17	34.5215115813957	9.12474946909767	blo
m	IST1	0.875329134452877	5.90660804873835	11.6518818064866	7.416796448959961e-20	4.1885161688009604e-17	34.4517125385481	9.12138842389766	blo
m	SUPV3L1	0.845309142665632	3.75628616738637	11.6380695626758	8.099686037526041e-20	4.5375737131986903e-17	34.4472187868653	9.11183943291437	blo
cd4	PDE12	0.743206595207619	4.99018580587937	11.3887128684178	8.64842625155315e-20	4.80653448505962e-17	34.5580742054719	9.1047262487084	blo
m	PTAR1	1.15805602028369	4.56357003577792	11.5634089577775	9.457775375007311e-20	5.2149577652412404e-17	34.0675950292044	9.09501001464829	blo
cd4	RBM28	-0.817023517921061	4.35023852306669	-11.3138011816604	9.56947460704053e-20	5.23532498677521e-17	34.1070152196114	-9.09373405934631	blo
cd4	EMC3	0.607839464944184	5.69169886344085	11.3568780389246	1.05261929351837e-19	5.71409079590783e-17	34.2172426470744	9.08337219225682	blo
cd8	ARL6IP4	0.445524860951407	7.81998262078365	11.4581810595745	1.06585228830219e-19	5.74141832253366e-17	34.318739047222	9.08201280623346	blo
m	KAT7	0.678435453240424	4.64266671528869	11.5209297121401	1.0914798462251102e-19	5.834584671114951e-17	34.06162190919	9.07942694945807	blo
cd4	BNIP1	1.00207055123791	3.83947734658967	11.3809640938283	1.1277919036885e-19	5.95169587895488e-17	34.3257766190841	9.0758639426523	blo
m	ACTL6A	-1.64549403893869	3.40229288594176	-11.5016043795292	1.13038621089151e-19	5.95169587895488e-17	34.0546810628311	-9.07561374106991	blo
cd4	TMEM216	-1.06250371513306	4.01287326343762	-11.3377282032833	1.1521676240902998e-19	6.02110762777397e-17	34.3798032745863	-9.07353519667597	blo
m	CIC	0.980454452774022	4.70412320720756	11.5542419392627	1.16096382158947e-19	6.0221343358849e-17	34.1413712647101	9.07270678574418	blo
m	C3orf62	1.32130989805463	2.82601249698035	11.5755981245583	1.31751077137842e-19	6.783921087302699e-17	34.1130347232549	9.05891788350595	blo
cd4	ZC3H15	0.655764169420986	6.99578885629633	11.312837751115	1.3273719889960401e-19	6.784808633096751e-17	33.9574481057239	9.05810438080488	blo
cd4	IRF2	-1.03341262014784	5.74271272268186	-11.3314076067398	1.37309019922053e-19	6.94450102314109e-17	34.1445418537629	-9.05440923914996	blo
m	GTF2A1	-0.875110257967233	4.26070866476615	-11.4318155853781	1.37844780187158e-19	6.94450102314109e-17	33.7092580290649	-9.05398419843047	blo
m	VTI1A	0.831989931961635	5.01475951299251	11.5951779351177	1.39271357743866e-19	6.96625383480694e-17	34.5672828365033	9.05286034751749	blo
cd4	LTV1	0.649531145513529	4.7281308513931	11.2894561658386	1.53957632029452e-19	7.64623482136628e-17	33.9002539823622	9.04191013422799	blo
m	RPH3A	3.17755499999086	1.64814731946367	11.3893420774488	1.5594737466100102e-19	7.6905118347788e-17	33.257097745497	9.04050661504065	blo
m	CASP8AP2	-1.23958762715614	3.69302828267794	-11.4988575656705	1.6974546728231701e-19	8.30236935263294e-17	33.5701326941956	-9.03123478439317	blo
cd4	TPP2	0.677300409261813	5.86928519010643	11.2444419886202	1.70725746751845e-19	8.30236935263294e-17	33.7743501548156	9.03060470127082	blo
m	EXOSC3	-1.33751199646432	3.4953102111459	-11.4976799375096	1.7289795641398401e-19	8.3500173750359e-17	33.8404096992951	-9.02922113855228	blo
m	ATXN2L	0.773322269194367	6.22567763268627	11.4328279849579	2.04531417171085e-19	9.810083253588731e-17	33.411411203184	9.01081466451425	blo
m	SPRTN	0.847787083213888	4.02254811666436	11.4409751003893	2.2661339052803e-19	1.07952761214329e-16	33.9692342980024	8.99956518599317	blo
m	RDH5	1.68896463988946	0.73805057087455	11.3442903092569	2.38925934848656e-19	1.1304909756518099e-16	32.9184494931752	8.99375443571094	blo
m	TRMT1L	-1.29455891922582	3.59730237720046	-11.4757965504784	2.57819462199655e-19	1.21169956237954e-16	33.5820946603749	-8.98538950140417	blo
cd4	BSDC1	0.860657573727209	5.51101326050896	11.1138440957767	2.71103402467033e-19	1.26563719763726e-16	33.1307663621031	8.97986328951985	blo
m	CNOT8	1.05901885913691	5.54130818275342	10.9210451398887	2.77477052925762e-19	1.28681361491605e-16	33.3447918671237	8.97730611741541	blo
cd8	TMEM35B	-1.49624649490397	5.55131418434626	-11.1776123521224	2.9809673666511103e-19	1.37334343279262e-16	32.9192458965376	-8.96941376868725	blo
m	CETN3	-2.05092239661348	1.98857915678094	-11.3157122754655	3.0241850080658904e-19	1.38414773568517e-16	34.5732818725133	-8.96782811642049	blo
cd4	PCMT1	-0.775027990312167	5.69192119532106	-11.1350923287376	3.0854295302397904e-19	1.40300892022144e-16	33.1220711604979	-8.9656189870716	blo
m	CENPC	0.9465996100104	5.46629535150822	11.4218782306024	3.1862558130270996e-19	1.43950926334741e-16	33.1065886694886	8.96207480395126	blo
cd4	EIF4H	0.630018439433552	7.12248026924364	11.1577624956351	3.2175155187044303e-19	1.4443138412071499e-16	33.1886389074551	8.96099845999766	blo
cd8	BRD2	-0.845566570221853	7.86302025260497	-11.1969108447911	3.24055783077505e-19	1.44539199500436e-16	33.1103569801129	-8.96021165416862	blo
cd4	BTF3	0.739406301093125	10.1023649974227	11.1254997291611	3.33942704953621e-19	1.48006365821438e-16	33.051898918046	8.9568972260647	blo
m	MIER3	1.031402931912	2.55337605205052	11.4396923105485	3.38221429497374e-19	1.4895994995857e-16	33.3947748103466	8.95549280842768	blo
m	PURA	-0.825768450531843	4.81993720819789	-11.3685971695	3.55622940177773e-19	1.5564504769893002e-16	32.9657801714129	-8.9499563538578	blo
m	MED15	0.747102435999688	5.51620549357838	11.3825601934709	3.61787955990642e-19	1.57359783814638e-16	32.8696642696633	8.9480589106163	blo
m	GRPEL1	1.0498919048722	5.71723797549322	11.3514470943861	3.695528142631e-19	1.5974490694075398e-16	33.1272973558818	8.94571402062787	blo
cd8	POLR1D	0.583004100847615	7.24382028973113	11.174628428131	3.7955673025200904e-19	1.63062694167837e-16	33.0130677392627	8.94276370528267	blo
m	KATNBL1	-1.0433551371073	4.50353388708261	-11.3011315089505	3.8818263648355903e-19	1.64883336095843e-16	32.7376262777914	-8.94028082415158	blo
m	CENPBD1	-1.86384675445858	2.32509209687616	-11.2577128636437	3.88503726502836e-19	1.64883336095843e-16	32.8731518002499	-8.94018945724372	blo
m	SMC2	-2.09100021924473	3.51429307277314	-11.1633214166552	3.92258059853266e-19	1.65473826249064e-16	33.2838850376898	-8.93912665422609	blo
cd8	CD2	-1.0326453229758	8.31206029332628	-11.1189115901209	3.9846631485938404e-19	1.67086231321306e-16	32.8484908290248	-8.93739103332965	blo
cd4	ZNF639	0.994169027518243	5.66104259531345	11.0944228558734	4.1118379679884403e-19	1.71392665109718e-16	33.0156213914206	8.93391755513665	blo
m	SETD1B	1.11586884283208	4.09760199106363	11.2377361530047	4.1636807375560904e-19	1.72526669236e-16	33.7386143998694	8.93253195133331	blo
m	TMCO3	1.75598252204848	4.88068787014853	11.3353305348197	4.2097943084723996e-19	1.73411332964351e-16	35.4351885947917	8.93131372037317	blo
cd4	HAUS3	0.965338108125511	6.06537485904745	11.1252475848488	4.2616425671247803e-19	1.74195884910413e-16	33.0404178387108	8.92995963576974	blo
m	TMEM167B	0.881536672285748	5.48858746024474	11.3349953942806	4.2785914296758504e-19	1.74195884910413e-16	32.8268373694459	8.92952052184236	blo
cd4	OPA1	0.566242464596261	5.00744501853283	11.01210013418	4.5782911677708e-19	1.85320228673691e-16	32.672273088811	8.92202735260711	blo
m	ATG4C	-1.90242305110028	3.5920723048859	-11.1632654845626	4.64124264527868e-19	1.86788677425822e-16	32.7819073323214	-8.92051514334515	blo
cd4	CSDE1	0.573359338729808	8.02415609802741	11.0789132889016	4.85706135882896e-19	1.94304187495695e-16	32.8447495199941	8.91548035083041	blo
m	MRFAP1L1	-1.44452802712027	3.7675745343404	-11.3214481657547	4.8976779306381e-19	1.94304187495695e-16	33.8801592264032	-8.91455757641843	blo
m	ARMC1	-1.07723151190694	3.87946298286891	-11.2033286886488	4.91122583956731e-19	1.94304187495695e-16	32.5956006505945	-8.91425145992469	blo
cd4	SNRPA	0.67495203091979	6.44156507144957	11.0528773275902	5.05088791608179e-19	1.9870703825812298e-16	32.6806498495265	8.91114352933651	blo
cd4	AGFG2	-1.3250048525851	4.20453238976167	-11.0260189398419	5.15069113102024e-19	2.01501367503885e-16	32.4739929563627	-8.90897416553929	blo
cd8	SHLD3	1.03627806081115	2.67029622384112	11.0782803681633	5.78136760234013e-19	2.24917682827262e-16	32.769948529107	8.89615719813099	blo
cd4	MRPL44	0.729949029400959	4.96888806314348	11.0182104574609	5.904814360614561e-19	2.28451069188263e-16	32.559062456228	8.89381090367713	blo
m	MAP1LC3B	1.08393630083431	8.29337070741719	11.3127756902205	6.03815285408779e-19	2.31453969219744e-16	32.4578246548997	8.89133042381818	blo
m	TRIM8	0.991369128968014	6.20978541278271	11.2718898223478	6.04853504608412e-19	2.31453969219744e-16	33.3968066292891	8.89113956163289	blo
m	SAMD8	0.882719530093421	4.80566951968151	11.2748355637042	6.13711835613041e-19	2.33567384306926e-16	32.7812877888526	8.88952411789942	blo
m	TAF1C	0.863611477335785	3.74446751402633	11.2058928499056	6.30025820111404e-19	2.3848009786454797e-16	32.3184719653615	8.88660840121061	blo
m	FBXO3	0.994809320199263	3.58184502274559	11.1304581611722	6.347914106268321e-19	2.38992140386909e-16	32.2175364914431	8.88577073754445	blo
m	TEPSIN	0.913608369130604	4.05322519009115	11.153100649664	6.472266707037221e-19	2.42370813205185e-16	32.2622953655536	8.8836138651469	blo
cd4	ATP6V1G1	0.556570827789111	8.08386348215698	10.9853356153139	7.02295998023475e-19	2.61594052412712e-16	32.3348150345997	8.87452961273306	blo
m	PDE4D	2.593733895108	4.39160227987693	11.3606295000978	7.67915609349831e-19	2.84522890877993e-16	34.111794517122	8.86458208025369	blo
m	MTRF1L	0.868335970606879	4.67850845951016	11.1487076387992	8.31564509643702e-19	3.0509541558411497e-16	32.254759376195	8.85570511661738	blo
cd4	TSPAN5	-1.39289263739303	4.98840398125531	-10.8659566177686	8.321536603962181e-19	3.0509541558411497e-16	32.2571461158127	-8.85562612446209	blo
m	LEO1	-1.09839737840994	3.34602755442064	-11.2623687129246	8.535728937268481e-19	3.09085342202989e-16	32.4619419134147	-8.85279116288072	blo
m	MIDN	1.56568914220854	7.48627881523718	11.3405282582444	8.583021427726731e-19	3.09085342202989e-16	32.6551965684209	8.85217469442197	blo
m	ELF4	1.33900177957304	5.190654860399	11.1086882980646	8.59834660505452e-19	3.09085342202989e-16	32.1907885850654	8.85197564678001	blo
cd8	UFD1	0.580998876834434	6.25536054701908	11.1143599000312	8.60691472283303e-19	3.09085342202989e-16	32.7645400128215	8.8518645143603	blo
m	PTP4A2	0.934476504125097	8.28985726784483	11.1492689911575	8.74053236997534e-19	3.12282275649114e-16	32.0660948763044	8.85014542980793	blo
m	BRD1	0.92758516893318	3.90813537570109	11.1042446102383	8.88052855276588e-19	3.15673488814486e-16	31.7765657691875	8.84837190480945	blo
m	ZNF394	1.19849185221945	5.73591035829646	11.2115457810849	9.55163822323653e-19	3.37629892877552e-16	32.4973276154948	8.84023628711789	blo
cd4	CDS2	0.666894050589322	5.64078019530331	10.8809835868655	9.5946347384056e-19	3.37629892877552e-16	32.2660115058348	8.83973447844915	blo
cd8	SLC37A3	1.10973726093351	4.02293393224509	10.9132972744615	9.74848489800315e-19	3.41328575976233e-16	32.5097010818827	8.83795692096399	blo
m	TIMMDC1	-1.27471395784861	5.03585729797277	-10.9299057237346	9.81271490285072e-19	3.41868152488521e-16	32.585390956475	-8.83722300335668	blo
m	FAM229A	1.54641185257893	1.2291607303269	11.1596578747636	1.06797699982481e-18	3.6964775019464197e-16	32.2563839461245	8.82775497812094	blo
m	KCTD2	1.13216520070693	3.06008911068004	11.1121782222365	1.07156515757511e-18	3.6964775019464197e-16	32.5360564849491	8.82737971552115	blo
cd4	C22orf39	0.461556333969239	5.35026480225015	10.8841998736966	1.0987513156287299e-18	3.77167933233006e-16	31.9253206807737	8.82457616752637	blo
cd4	KRR1	0.57564641377628	6.26168555922905	10.8988422896879	1.1950751273339e-18	4.08231833862494e-16	31.8923750966425	8.81516632388245	blo
m	ZNF169	1.31551067339816	1.68218321679118	10.9242342162093	1.2025133777709898e-18	4.08778661675578e-16	31.6301860023481	8.81447114878309	blo
cd4	UFD1	0.849346920624781	6.49725181267195	10.9111795480538	1.2194030313484699e-18	4.12517565585696e-16	32.0576014090617	8.81290829057076	blo
cd4	RNMT	0.92388690076758	6.70277952033476	10.8837574399347	1.2449692608302199e-18	4.19141646289219e-16	31.8294087608133	8.81058276894757	blo
m	VPS50	-1.12465041150186	3.18647444049854	-11.0585496217465	1.29274332389776e-18	4.33143238002816e-16	31.8506315000726	-8.8063609174144	blo
m	RPRD1B	1.05146522633307	4.106958300207	10.9428830015139	1.32599072034932e-18	4.42167391304294e-16	32.2822484964204	8.80351277581459	blo
m	BET1	-1.64691785173922	3.61923630268514	-11.0405630287243	1.39601538055085e-18	4.63311701676942e-16	32.5047305135394	-8.79773797131549	blo
m	USO1	-0.954223015283925	5.27033379325108	-10.9912736918406	1.4157865868475398e-18	4.67657015647041e-16	31.5659473189514	-8.79615922553899	blo
m	C14orf119	-1.92073607533158	4.73710538730406	-10.9816739873328	1.56393301926338e-18	5.14166842910595e-16	32.2235874317313	-8.78497932291099	blo
cd4	NPTN	-0.85386220104123	4.79967761371333	-10.7789892088658	1.64749856994228e-18	5.39109263352093e-16	31.3955037926424	-8.77912601525334	blo
m	ATG14	0.891427676527823	4.37879455004471	11.0027049369291	1.6574408302837098e-18	5.39840041964082e-16	31.5858680010847	8.77844922329152	blo
cd8	PTAR1	0.745315493070178	5.41637054741255	10.854290966172	1.6942802554429499e-18	5.49185672734563e-16	31.4756884363071	8.77597595780812	blo
m	TLE3	1.4989025482625	6.1172083448144	10.9788752339649	1.7022194432576199e-18	5.49185672734563e-16	31.697468480327	8.77544990910172	blo
cd4	CYLD	0.740635413289973	7.26115720947732	10.7945804223931	1.7096616541638898e-18	5.49185672734563e-16	31.4510624984954	8.77495898540614	blo
cd4	ARL6IP4	0.466757622026982	7.83122139505556	10.8294813220758	1.75083956809974e-18	5.579547324564259e-16	31.558895239515	8.77228026380801	blo
m	NOC3L	-1.73469798524814	3.35117629643535	-10.9114576518115	1.7528958993019002e-18	5.579547324564259e-16	31.4858448230542	-8.77214813076862	blo
m	CKAP5	-1.42775233717708	4.40089272706746	-10.9683913289027	1.77074996473972e-18	5.6108736552411e-16	31.4139010199218	-8.77100727971983	blo
m	VEZF1	1.01588533624294	5.31730223006656	10.9223484179592	1.78751988338553e-18	5.63849796729003e-16	31.6455573080941	8.76994600251116	blo
m	CTDSP2	0.979761077675317	5.61591308043988	11.0218767288963	1.80529597724269e-18	5.66903414342484e-16	33.2057891728577	8.76883173102775	blo
m	MED11	-1.29196499229593	4.01364086045726	-10.8999971594632	1.8204476926319998e-18	5.691093329104501e-16	32.265539049166	-8.76789048536517	blo
m	UBN1	0.724956250245902	5.73904673923977	11.0605586043509	1.84934167439474e-18	5.75572664145959e-16	31.9576926646568	8.76611680001579	blo
m	MEF2B	1.32600955388775	2.13659076047067	10.851809358385	1.9231019929079498e-18	5.95880810873298e-16	31.1443740501256	8.76171017518684	blo
m	GEMIN5	-1.56033354553079	2.41158810669514	-10.9973290937331	1.99712692961726e-18	6.14792362200594e-16	31.4728667437332	-8.75745244223414	blo
m	TMEM38A	2.742024021624	1.34510908253034	10.7633960978449	2.00169446901532e-18	6.14792362200594e-16	31.3640479937078	8.75719485765254	blo
cd4	TRAF5	-1.04667373190749	5.57752345865977	-10.7413380285648	2.09642400305273e-18	6.41075474505561e-16	31.4303189924983	-8.75197954873131	blo
cd4	FASTKD5	0.972131268855494	3.32559998848135	10.743079343956	2.1082523465298198e-18	6.41889509001931e-16	31.1683318218105	8.75134475029902	blo
cd4	RSL24D1	0.766446001770662	7.63370698046315	10.7728972762504	2.1243918730873697e-18	6.44003418600386e-16	31.297448322379	8.75048423089454	blo
m	ZNF189	-1.64209433361077	2.56469620899125	-10.982525172311	2.15592529542421e-18	6.507456063046179e-16	31.3477811664907	-8.74882141705045	blo
cd8	ZNF326	0.82718165750034	5.51852498390026	10.8366988552199	2.2384953458064298e-18	6.72768727814537e-16	31.4258178182661	8.74457858689246	blo
m	FOXK1	0.902188344747961	4.2770572876232	10.896178102282	2.29243937184741e-18	6.86036973898968e-16	32.1634277877068	8.74188935918971	blo
m	C12orf65	-2.02368109134927	2.80405527592528	-10.8376082995519	2.33502562451006e-18	6.95807827266237e-16	32.5915311530438	-8.73981011459666	blo
m	WDR37	0.973905220255737	4.47335048215209	10.9081503460792	2.3924486263178003e-18	7.0989830489473e-16	31.118341126588	8.73706499018596	blo
cd4	STX12	0.845197896552773	4.93050117762859	10.6537839035866	2.40744618976471e-18	7.11334322070267e-16	31.030697710299	8.7363587409123	blo
cd4	TAF9	0.620895251663548	5.82536804740273	10.7375624644689	2.48714224325792e-18	7.31794579279925e-16	31.1410262905208	8.73267717129193	blo
cd8	MRPS24	0.673261295596426	6.29518144286585	10.800147426618	2.50255780526887e-18	7.3324943694378e-16	31.3337520938293	8.73197851025011	blo
m	BRPF1	0.825173154822929	3.60761545221917	10.8451832046763	2.5617255028748698e-18	7.47458132457576e-16	31.3439915599957	8.72933581119967	blo
m	EBLN2	1.34390989972376	1.23057483877811	10.9477241453141	2.65943978623721e-18	7.727493357295969e-16	30.8792763931899	8.72510065465485	blo
cd4	ATG2A	1.43718930604284	5.15885403947427	10.7319306272707	2.8595810548764797e-18	8.274705889662601e-16	31.2940248264441	8.71688588338169	blo
m	PDZD8	1.11878079103291	5.01688634352543	10.9282478092959	2.93598249490432e-18	8.446401360407849e-16	31.6869262667354	8.71389889512779	blo
m	PHF12	1.15696054760352	4.73330153553932	10.7677948488346	2.9430390162930198e-18	8.446401360407849e-16	31.9406043273765	8.7136268960065	blo
m	RNF11	0.859735502723658	5.48419893304333	10.9236278774587	3.0790350315485003e-18	8.80063616956108e-16	30.9329294882137	8.70850693472269	blo
m	CCDC59	0.956487911342583	6.13119542580173	10.966122821102	3.10309842670094e-18	8.83336071246289e-16	31.1006058787121	8.70762430325152	blo
m	MIER1	0.719219193304933	6.03113405171856	10.8729652713939	3.17922392039671e-18	8.99346442475518e-16	30.9181601274632	8.70487591451051	blo
m	TADA2B	0.981003977200229	3.96700366118285	10.8296627340218	3.18502745703698e-18	8.99346442475518e-16	31.3595773510641	8.70466906027884	blo
cd8	CEP95	0.783141180844812	5.64903542886	10.7144665603284	3.2144444809905398e-18	9.04007645262347e-16	30.8052050703353	8.70362624607052	blo
m	UBXN7	1.10709003998297	4.55789216680657	10.761498827795	3.2528924689057698e-18	9.09392562862348e-16	30.7978764246879	8.70227740518931	blo
cd4	POLR3F	0.780081076715177	3.36825693796139	10.6387318252735	3.2595646433297e-18	9.09392562862348e-16	30.7622633175313	8.702044934277	blo
m	DCAF7	-0.926796764704858	5.85538442679053	-10.8522314441684	3.2918436356539003e-18	9.14753707436254e-16	30.8127666237795	-8.7009268677748	blo
m	SERTAD2	1.26529437619531	6.30088469325006	10.8947154113566	3.31471014029366e-18	9.17467221321518e-16	30.8902583974795	8.70014135782726	blo
cd8	PREB	-0.883793788416993	4.92243458011747	-10.6995198418351	3.42032664802266e-18	9.42973284177492e-16	30.5789191858408	-8.69658128930947	blo
m	ZNF451	0.701229156855716	5.02204518826205	10.8781632929392	3.51504417396793e-18	9.652862681194201e-16	30.5750079515003	8.69347972503852	blo
m	SPACA6	1.33140241094865	2.77996632307199	10.7820157928586	3.53940440413474e-18	9.68179188313843e-16	31.4848739397373	8.69269537881824	blo
m	EVA1C	2.18239316458385	2.02052867341694	10.7926888382509	3.74138382768519e-18	1.01944702451872e-15	30.6142069561477	8.68639015272971	blo
m	ATG9A	1.31280163244018	3.97415022556796	10.8028405555101	3.89323717481273e-18	1.05671209163028e-15	30.901075156294	8.68186723602035	blo
m	ZNF720	-1.29573382996664	3.05177048505889	-10.7271768796795	3.9214726990437295e-18	1.0602662884013e-15	31.4600772944363	-8.68104548615417	blo
nk_ilc	RAB5IF	1.27931356878739	7.72526593817174	10.7248929276362	4.05465762807408e-18	1.0920596527736301e-15	30.4449899065538	8.67724647405034	blo
nk_ilc	CWC15	0.750462046528432	6.28228123881174	10.7196504214899	4.07486260950471e-18	1.0932965668804102e-15	30.3368888672155	8.67668092746042	blo
cd4	DHX16	-0.663421281688913	4.57723610221896	-10.5734790008764	4.26331165246752e-18	1.13949208048604e-15	30.391428483862	-8.67153563271431	blo
cd4	INPP5K	0.546636494421132	5.22141374154657	10.6268569925666	4.28285567949514e-18	1.14036324968824e-15	30.5751260484276	8.67101492373131	blo
cd8	IER5	-1.16767757989789	7.45096578086642	-10.7331836572049	4.3415873760735394e-18	1.1516224969102301e-15	30.8219638482535	-8.66946414287005	blo
m	PPP2R5C	0.827059245478879	6.0925816798279	10.8781077651898	4.40228569910553e-18	1.1633164552877802e-15	30.4993594351297	8.66788304577721	blo
cd4	SFSWAP	0.667360170208876	5.98215518247063	10.6196467083507	4.497460790252479e-18	1.1839988224023e-15	30.6270407199702	8.66544669919396	blo
m	PHF10	1.13953152879272	4.41381696810834	10.7693530563156	4.5688659595226495e-18	1.19829204699436e-15	30.5150324723501	8.6636520172901	blo
m	KLF9	1.62397757379763	6.92970763340095	10.9845065624233	4.61576806190298e-18	1.2060760823540301e-15	30.9097739982075	8.66248819480653	blo
m	ENTPD4	0.778564718639951	4.60801656210732	10.7960934229086	4.74193926311635e-18	1.2344378467592902e-15	30.3648989028695	8.65941441194162	blo
cd4	CDKN2D	1.19162079007591	6.51040768972535	10.6079984979796	4.8846900817908e-18	1.2668896013243101e-15	30.5982506543597	8.65603259490052	blo
cd4	PTAR1	0.716311908345932	5.23174731619119	10.5752234145242	5.07567181325964e-18	1.31156483419606e-15	30.3598641606114	8.65165764010258	blo
m	ZC3H13	-0.785424549283275	5.55281944153619	-10.8243944559832	5.1363288402299e-18	1.32235919005434e-15	30.3104813437135	-8.65030207857726	blo
cd4	PNP	-1.65964812737912	6.14387233679602	-10.5967167270252	5.17045167801358e-18	1.3262682038690702e-15	30.5041172654833	-8.649546431152	blo
m	NAA30	0.912997546812497	3.18319426841589	10.6615242062989	5.41245683169162e-18	1.38235294445801e-15	29.9774134155039	8.64432442814471	blo
m	SPRYD3	-1.08684572583661	3.61972245668651	-10.7517807999635	5.42857840155873e-18	1.38235294445801e-15	30.3340383974515	-8.64398479121948	blo
m	ASF1A	-1.08759914960293	3.41255223163759	-10.7805681162047	5.6881471390146795e-18	1.44320246269486e-15	30.5304161213289	-8.63864933633324	blo
m	WWC3	1.13372430511087	3.53719560238877	10.7087852113191	5.9304360358568295e-18	1.49924420318753e-15	30.0639016027248	8.63388164775213	blo
cd4	CWF19L1	0.679477238176259	4.25702444913682	10.5433687072562	6.003200456892249e-18	1.5121802819956601e-15	30.3072879492332	8.63248731223685	blo
cd8	TRAC	-1.15092981814948	6.73124141202983	-10.6205874245115	6.05009143729451e-18	1.51852958092983e-15	30.2397827910282	-8.63159758380212	blo
m	NADSYN1	0.638691531668902	5.41387597087854	10.7862336043185	6.2243787174764294e-18	1.5566948873168602e-15	30.2733733317111	8.6283492155724	blo
m	RBM34	0.880666636089765	3.01137910533192	10.7914212125239	6.29958941821421e-18	1.56989803626081e-15	30.3501845463308	8.62697508050784	blo
cd4	PPP2R2D	0.73266113318559	5.63227625324955	10.542895086256	6.34778602784672e-18	1.57629933394334e-15	30.3189267990632	8.62610299350857	blo
m	CTRL	1.57641097407792	1.07595106282615	10.612150223042	6.72609579921136e-18	1.6643403198988502e-15	29.9937186644824	8.61947640619306	blo
m	LCOR	0.876365245245799	5.34747119888675	10.6974593881739	6.96163290867648e-18	1.7165572806193202e-15	29.8672195971815	8.61553404872372	blo
cd4	ASF1A	-0.804136175565767	5.22146445553318	-10.4815914042582	7.18269088275462e-18	1.7648501559531901e-15	30.0827237019678	-8.61195201736035	blo
cd4	CAMLG	0.777214609806173	6.65378999119267	10.5273184492977	7.37346764628252e-18	1.8053909750567303e-15	30.0873055503081	8.60894707964157	blo
m	NMD3	0.87958788008602	4.49288096573299	10.6680861223355	7.723134800634339e-18	1.88441798147742e-15	30.0207230583224	8.60363346898284	blo
cd4	DDX6	0.639195691661611	7.40491893508148	10.4877894531695	7.76282386588671e-18	1.88752523214045e-15	29.9557315743204	8.60304541755345	blo
cd4	HEBP2	0.679461188835703	6.53385819902046	10.5232084740344	8.04569308129071e-18	1.9465157462700202e-15	30.0511344913978	8.59893829167937	blo
m	HGS	0.99642038362077	5.74532566855672	10.69909882684	8.06102740968919e-18	1.9465157462700202e-15	29.9668312379536	8.59871973639065	blo
m	DARS2	-1.5175100726443	2.56099603669984	-10.6365244979506	8.37473794756047e-18	2.01531881186879e-15	30.0843363700641	-8.59433636011862	blo
m	SYNJ1	1.05105151329448	4.36885809882632	10.6018888098121	8.432213925270049e-18	2.0222008374824903e-15	29.7789978806828	8.59355086552382	blo
m	POT1	-1.11603408233146	2.64487722919989	-10.5087559368714	8.495934347982709e-18	2.0301173788799102e-15	29.9841505139362	-8.59268618439702	blo
m	FASTKD1	-1.39610775237251	2.96741793779564	-10.6867428918338	8.52320546918608e-18	2.0301173788799102e-15	29.9991260187573	-8.59231807165057	blo
cd8	DDX47	1.49237919003647	3.44487908737235	10.4831569561224	8.554954147325839e-18	2.03077211550775e-15	29.7826492298017	8.59189098129677	blo
m	ZADH2	0.873468766641747	4.41970479112034	10.7655878361901	8.70145607715447e-18	2.05857048890168e-15	30.1260231046433	8.5899402539311	blo
cd8	DDX6	0.646616714259772	7.6311520881375	10.5020509866009	9.1958443808687e-18	2.1682067153504802e-15	29.8075036760366	8.58358856853599	blo
m	GART	-1.00482490423318	4.35350675690702	-10.5936436615686	9.8492586545435e-18	2.3144766302071102e-15	29.6056347278805	-8.57569224600602	blo
cd4	ATF7IP2	1.03900089708742	5.72565745729893	10.4359233147512	1.0204132238166e-17	2.38984872321757e-15	29.8087439418248	8.57161773358259	blo
m	COPB2	-0.861576030437709	5.48913321136967	-10.652523185458	1.0473778027879901e-17	2.4448241798611603e-15	29.8172188810367	-8.56861421173986	blo
m	C9orf64	-1.36747102874936	2.85337202482276	-10.5329595260095	1.0669339821602101e-17	2.4821988693931303e-15	30.2451376971362	-8.56648326136368	blo
cd4	ZNF326	0.776454172874363	5.40165964526972	10.4363848861025	1.16605353620131e-17	2.70381559534997e-15	29.6666041263226	8.55624302127683	blo
cd4	TRAK2	0.589265873277749	4.99064365632448	10.3863558698217	1.17494551041252e-17	2.71544254975766e-15	29.4904637744493	8.55536677641869	blo
cd4	CBLL1	0.632641241223356	5.52805756014996	10.416511168949	1.18143649586639e-17	2.7214622860538e-15	29.5999660601787	8.5547312554856	blo
m	DCAF15	0.745172951436398	4.51545954999378	10.6376957239331	1.1969846238383601e-17	2.74823745093537e-15	29.5818422922013	8.5532228698432	blo
m	ACADM	-1.13376150525345	4.38479157098621	-10.5238108127251	1.2312686046162701e-17	2.8114687267374903e-15	29.2826527950793	-8.5499640458203	blo
cd8	IKZF5	1.02130361112972	5.3997555906477	10.4359540972221	1.23255444201295e-17	2.8114687267374903e-15	29.5355122183452	8.54984357136372	blo
m	KDM5B	1.04603359413073	4.82261922498362	10.5816234694483	1.24867338540304e-17	2.8307657857041404e-15	29.3360562565014	8.54834376728228	blo
cd4	C9orf78	0.593397180362196	7.58436086188806	10.4089088354647	1.24909910146455e-17	2.8307657857041404e-15	29.511698247789	8.5483044155595	blo
cd4	CLP1	1.07575180749646	3.29431114724169	10.4164990625349	1.30249611720112e-17	2.9422546967497704e-15	29.7169339703871	8.54347064723686	blo
m	SIRT7	1.03980488778452	5.1388234425092	10.5160916198455	1.39372021535405e-17	3.1382008205980104e-15	30.5728745277817	8.53564804396714	blo
cd4	PSMD7	0.702025722421606	6.72410810728146	10.399726550474	1.4169864457420102e-17	3.18036249474282e-15	29.4791402593853	8.53373382166358	blo
cd4	PREB	-0.722778701006491	4.81374853314219	-10.3662226389088	1.44414891033891e-17	3.2309717490192603e-15	29.2918898088213	-8.53153789586035	blo
m	MED9	1.00233271081372	2.8075831905149	10.5366306855896	1.46154448315997e-17	3.2594769274599602e-15	29.9167437682301	8.53015287353082	blo
cd4	COPS2	0.767079856960546	6.34161010250337	10.4010140639162	1.4700863025358402e-17	3.2681185240532504e-15	29.4720012752524	8.52947872429781	blo
m	ZFX	0.82584736382902	5.03140460849245	10.6350591393957	1.51728215261226e-17	3.3623644715499603e-15	29.4452646671218	8.52582216783213	blo
cd8	SYF2	0.590797753838276	7.21625804234845	10.4314834950346	1.59254623276944e-17	3.51802003287524e-15	29.3947923350896	8.52021701969787	blo
m	FAM118B	-1.57458930921321	3.14077691719908	-10.5215891312134	1.60118224699104e-17	3.5259745034604405e-15	29.3440134329835	-8.5195906625258	blo
cd4	SLC25A36	0.879094286976265	5.9896824363077	10.3622207098003	1.6084391524912102e-17	3.5308516781035104e-15	29.3335042497064	8.51906690220224	blo
m	YTHDF1	0.824965249644773	4.92779040551322	10.4592864832853	1.67064027157451e-17	3.63609570577879e-15	29.9912251557166	8.51467093208525	blo
m	CYB561D1	1.34616408750257	1.7349180262106	10.5386823735802	1.67140482572148e-17	3.63609570577879e-15	29.4065074574712	8.5146179092636	blo
m	KAT6B	0.775330571017015	5.00362060741166	10.5596743793258	1.6719591261381602e-17	3.63609570577879e-15	29.0865565581004	8.51457948277409	blo
cd8	RNMT	0.886756860958282	6.84613277770365	10.3831320616639	1.87701031986201e-17	4.0693932405256005e-15	29.1626791184888	8.50116272557319	blo
m	COPS2	0.89523339556279	5.92382172511679	10.4994393254878	1.88523703395307e-17	4.07461400545159e-15	29.1709776205716	8.50065511620004	blo
m	EXTL3	1.5743550487552	3.41863776524881	10.4897376364501	1.91462905211156e-17	4.12540703483742e-15	28.9080262784008	8.49885923759285	blo
m	CXXC1	0.988509109451965	4.88789014202356	10.4617636544554	1.97773823459157e-17	4.24831519490011e-15	28.9752089688172	8.49509339273927	blo
m	RBM7	0.809629062731056	5.00963754608998	10.528100982532	2.13138994455428e-17	4.56436830725696e-15	28.9987907214383	8.48639886203791	blo
m	SAP30BP	0.791480227361936	5.83954237943016	10.5406333109459	2.1385523870928e-17	4.56574414667522e-15	29.133482070272	8.48600881067271	blo
m	DSTYK	1.18384072871914	3.63529325436847	10.3977178511218	2.21921839532326e-17	4.72356250970522e-15	28.7523865580956	8.48170280000481	blo
m	XPO4	0.780482443967426	3.94253927066548	10.4787755262928	2.2581057689060102e-17	4.7917688690661105e-15	28.8809901891647	8.4796818384399	blo
cd8	FOSB	-2.4262024834214	9.15252697221196	-10.3112792123861	2.4392065904283e-17	5.160432625616991e-15	28.9002537258698	-8.47070098092878	blo
m	NUDCD1	-1.45572965450433	2.94050815071657	-10.4484570610352	2.4495712167915202e-17	5.166750710790971e-15	29.1788450347449	-8.47020710029495	blo
cd4	CDC42	0.5196660789797	8.47866453578569	10.2828450526077	2.4650622288973902e-17	5.183811192282211e-15	28.8725049884816	8.46947277454167	blo
cd4	SCAMP3	-0.560041577493588	5.74272896013183	-10.2528366896197	2.6740673700716602e-17	5.60649448275474e-15	28.7337749592772	-8.45998725954169	blo
m	MGAT2	-1.10530876243902	4.19396604514222	-10.3661976332444	2.69052436889034e-17	5.624159700903991e-15	28.5147072160096	-8.45927173563537	blo
m	ARPC5L	0.918049708221378	5.88573993706034	10.3928181092861	2.77875979457194e-17	5.791315837335981e-15	28.6151832594996	8.45550755031725	blo
m	ZNF580	0.841987815151871	5.21877200122968	10.4188066584287	2.88545900284748e-17	5.99584681283087e-15	28.7507350376108	8.45111013502081	blo
m	MED31	-1.14465222176109	3.67792541270012	-10.3435786821031	2.95251028546587e-17	6.11702478580824e-15	28.7418804346859	-8.44842808770104	blo
m	SREK1	0.895087086753704	5.94046005031611	10.4099239454106	2.99778937975538e-17	6.19251318277671e-15	28.5402616961674	8.44665070503809	blo
cd4	PRAF2	0.610793168052534	4.61629442429144	10.1967626224417	3.02831554629419e-17	6.2371721400101005e-15	28.5522468102899	8.44546731727267	blo
cd4	ATG14	0.659809875986234	4.70380289754935	10.2114501453576	3.05197180360443e-17	6.2674612753961005e-15	28.5548773093235	8.44455831642401	blo
cd4	COX4I1	0.658463505491121	9.88431093318473	10.2024735503777	3.07737516540835e-17	6.287923101333781e-15	28.6141057632223	8.44358988995892	blo
m	HLA-DQA1	-4.37167072102536	8.29354644842766	-10.3940841654555	3.07989436040026e-17	6.287923101333781e-15	29.3546615414609	-8.44349428344913	blo
m	HNRNPH3	0.633122756488056	6.51054424721634	10.4864481637565	3.12420659715914e-17	6.3598492842809e-15	28.6444457633132	8.44182507636801	blo
m	CARD19	1.50182916823686	5.84033375716168	10.4117479779633	3.13627244470582e-17	6.3659058111714404e-15	28.6882080890114	8.4413746104773	blo
m	MGRN1	0.690432221038329	5.51842704269174	10.4906256700373	3.15466866813087e-17	6.384739387953761e-15	29.0261807378059	8.44069108642027	blo
m	FBXO28	0.786767447731772	3.92298958528847	10.3860702654787	3.21620238244725e-17	6.490518854052851e-15	28.6778691948501	8.43843299758585	blo
m	MAP2K7	0.879403760488079	4.72058069773405	10.4610562623335	3.2553894751258304e-17	6.54616184952243e-15	30.1346079502643	8.43701706528337	blo
m	UBE2D3	0.771266174556226	8.62092816834386	10.4189392096343	3.2629537278193e-17	6.54616184952243e-15	28.4948804231077	8.43674568609371	blo
m	UBE2G1	0.701615968858358	5.05550673893625	10.0219639194772	3.27181893745677e-17	6.54616184952243e-15	28.6501952560825	8.43642842188167	blo
cd4	USP30	1.07689754083009	2.85125027076797	10.1058236106395	3.34779802617865e-17	6.679095509379271e-15	28.2789333664698	8.43374358546569	blo
m	CCDC71	-1.64370736251749	2.61370738725397	-10.3162909044523	3.55052918623791e-17	7.055591305039421e-15	28.4774133927147	-8.4268637327502	blo
m	SLMAP	0.799293254509229	4.67213489713401	10.3161842199469	3.56298772594939e-17	7.055591305039421e-15	28.2629702699683	8.42645367650621	blo
m	KLHL6	-2.03923118924319	4.70754492375964	-10.0056944801878	3.56673757548368e-17	7.055591305039421e-15	28.5740350086741	-8.42633053210391	blo
m	SPOP	-1.04443619995161	4.96930736396844	-10.4062622202032	3.5777926505876997e-17	7.0575235476818404e-15	28.6603619337539	-8.42596822726271	blo
cd8	CYLD	0.644788540901774	6.8290525039582	10.2457952579804	3.59651461897903e-17	7.074526101776531e-15	28.5138955983947	8.42535716886785	blo
m	RNF138	0.981967875544029	5.42097334587294	10.3555163929994	3.77087478514489e-17	7.39672404984148e-15	28.3790381291352	8.41981245120409	blo
m	PROSER1	0.773487956987513	3.98705959750256	10.2850078527745	3.93645680578967e-17	7.699951417291431e-15	29.5231017417862	8.41477621231219	blo
cd8	MTHFD2L	0.907189066479799	3.71332628493889	10.2049653605558	3.99295333124092e-17	7.78870593110885e-15	28.5617439488544	8.41310555625662	blo
m	MNT	1.22662273992247	4.77744354235569	10.3439241181291	4.1874657603165e-17	8.145435133268991e-15	28.9239639481744	8.40752683456061	blo
m	IRF2	-1.20902776912935	5.69107673842625	-10.3724461023178	4.22079512960155e-17	8.179255632403051e-15	28.3580567121073	-8.40659665272591	blo
cd8	EIF3F	0.73616215144509	8.64227021258382	10.1860662336869	4.23886455564912e-17	8.179255632403051e-15	28.4615009263682	8.40609538149062	blo
m	RELT	1.35971873562747	6.31494195650028	10.378861546966	4.24284621334427e-17	8.179255632403051e-15	28.4148124025982	8.40598520814734	blo
cd8	TRAF5	-0.845724010379336	5.68136432971858	-10.1918867659509	4.26289568603465e-17	8.179255632403051e-15	28.3025164894648	-8.40543197998846	blo
cd8	DYNLL1	-1.47197867791836	6.69132552272946	-10.2160770637178	4.26325318209707e-17	8.179255632403051e-15	28.3503686399587	-8.40542213885252	blo
cd4	RTRAF	0.509227309473232	7.3737737952837	10.1672391173668	4.3912739651558204e-17	8.40185087316849e-15	28.3166316576948	8.40194931072506	blo
cd4	NDUFB9	0.714380039714762	7.61426556706488	10.1624146872009	4.4818295271878704e-17	8.551745948239381e-15	28.3005629734764	8.39955259343114	blo
cd4	MFSD14A	0.89064598080993	5.92831389511829	10.1766646135169	4.55072246763695e-17	8.6596044087286e-15	28.3731278246444	8.3977609968539	blo
cd8	DPY30	-0.947629834021539	5.30541319939918	-10.1510955800325	4.57737917195248e-17	8.68672442477822e-15	28.1179557173669	-8.39707494469145	blo
m	UTP6	-0.848128773744452	4.37069792339425	-10.3086009184676	4.78223836474686e-17	9.050967728868321e-15	28.5472937739404	-8.39193044162328	blo
m	ZNF326	0.804002021560031	5.1545754292347	10.3316569373061	4.81945889930313e-17	9.096826100849061e-15	28.0951816822711	8.39101913190985	blo
m	GOPC	-1.10500039066288	4.5137608485468	-10.4364780323384	4.8936254293258e-17	9.199729831728291e-15	28.7240622963607	-8.38922375079004	blo
cd4	ULK1	0.733815375218467	4.12678335839031	10.1957084906171	4.9002516561250005e-17	9.199729831728291e-15	28.5439089453253	8.389064655117	blo
cd4	C18orf21	0.58847013920272	4.26083680640245	10.1321026028266	4.95484324946763e-17	9.27734781364893e-15	28.2578314548627	8.38776192969072	blo
m	COX4I1	0.619158803455639	10.1320388056163	10.3828234725196	5.03435560222041e-17	9.40108852684503e-15	28.18076410318	8.38588962459718	blo
m	PCNA	-1.78411246171845	4.1346332547396	-10.2632835532098	5.1130565633788996e-17	9.49750445493358e-15	28.1208520206298	-8.38406493024193	blo
m	ZBTB24	0.65018071902656	4.31695226059331	10.3237199943528	5.11311234168244e-17	9.49750445493358e-15	28.2202201938819	8.38406364686255	blo
cd4	COA3	-1.27116218667979	4.75431350398308	-10.1409456823123	5.22022972033902e-17	9.67082081021641e-15	28.3239057883488	-8.38162415742923	blo
m	GGNBP2	0.719860399856192	6.68272224693945	10.3272233407859	5.2772140944145803e-17	9.750592912653551e-15	28.2101275458602	8.38034644099894	blo
m	HPS5	-1.04327802421134	4.65173185722024	-10.3693928496467	5.43571338627672e-17	1.00170184552842e-14	28.4026947850164	-8.37686283574707	blo
m	MED17	1.00746173717753	4.48495136984939	10.3099508765391	5.5376772576106997e-17	1.01781345228006e-14	28.1983148303886	8.37467437295385	blo
m	UIMC1	1.01704992135734	5.14490770825706	10.2111664098566	5.64966834498719e-17	1.03567886176549e-14	28.3743318850172	8.37231603056881	blo
cd4	ZNF836	0.754925289468109	3.90267763418266	10.0289705042233	5.67685056644564e-17	1.0379446856827401e-14	27.8768602516018	8.3717505742352	blo
m	RANBP6	0.763135242904329	3.63028851017096	10.3219207319806	5.708363042816711e-17	1.04023229879185e-14	28.0070265792619	8.37109837100284	blo
m	SLC35E1	0.950170167011296	4.95854362947094	10.3728565769251	5.71907171569339e-17	1.04023229879185e-14	28.2799450401595	8.37087754533197	blo
m	RAB44	3.20400987308747	0.823357869926798	10.1353110465495	6.109597229707671e-17	1.1083854020848201e-14	28.4044283560976	8.36309115546437	blo
m	GID8	0.807410027234582	5.38125834368358	10.2481854545896	6.22514289161205e-17	1.12642915057084e-14	28.072270759739	8.36088135197026	blo
nk_ilc	TMBIM4	-0.66526961438464	6.89197069709518	-10.2358438218779	6.44547598582369e-17	1.16329213108061e-14	27.8507682284936	-8.35677739688878	blo
m	FURIN	1.91056005781512	5.76955526470806	10.4134795945055	6.78763702724188e-17	1.22189680747215e-14	29.2126589246085	8.35067078262463	blo
m	YTHDC1	0.793164658356983	6.48829132392067	10.1866380233371	6.80791260098876e-17	1.22240434797292e-14	28.1933029889573	8.35031851294255	blo
m	CFAP298	-1.06273272458359	4.38796519091006	-10.1023499032142	6.97626257609515e-17	1.24942900106449e-14	27.9398865546291	-8.34743292458181	blo
cd4	KDM4A	-0.762874028833889	3.89564156597191	-10.0833597021756	6.99703939211742e-17	1.2499532589586901e-14	27.8777035873321	-8.3470815723484	blo
m	EP300	0.996259540176016	6.23473330628958	10.2022459872167	7.20236759483726e-17	1.28335927624343e-14	27.8529580578878	8.34366361566379	blo
m	HDAC5	1.10422919784488	4.41684853220548	10.3703583359911	7.4925592668465e-17	1.3316788014707101e-14	28.8783116669218	8.33899340238619	blo
cd4	ELF2	0.684863922159505	6.11602438981979	10.000364623746	7.52228887988806e-17	1.3331662859271e-14	27.9348604600548	8.33852506178531	blo
m	USP4	0.764062354456061	5.97805016450494	10.2070270403238	7.53900423018453e-17	1.3331662859271e-14	28.175882994694	8.33826254030163	blo
m	LYSMD2	-1.03034606662281	5.10803083586925	-10.3023482585151	7.75415104532245e-17	1.36775802330175e-14	27.8831532414082	-8.33493388409676	blo
m	ZFYVE27	0.691681197958662	3.75205218180977	10.3001646257589	8.02039931853234e-17	1.41116709316298e-14	28.0472628485444	8.33093849388931	blo
cd8	RBL1	0.798814514831513	4.79453664924813	9.99970167806471	8.18081224067433e-17	1.43272090634145e-14	27.5783768633089	8.32859396824947	blo
m	RBM22	0.746779375371615	5.5159653009415	10.1823825172571	8.183819991383061e-17	1.43272090634145e-14	27.7783621838486	8.32855044261501	blo
cd4	TMEM219	0.456645315399702	6.58385453543125	10.0479118941244	8.2455903917389e-17	1.4399350582601e-14	27.7374516838077	8.32766002509467	blo
cd4	TMEM183A	0.473194272640272	5.75802320532392	9.96957271690086	8.399814181424371e-17	1.46056454417897e-14	27.9220144286444	8.32546529592334	blo
nk_ilc	C16orf87	1.02178891141089	4.80890668245233	10.0792351884656	8.40543663592795e-17	1.46056454417897e-14	27.4116922457669	8.32538603663505	blo
cd4	HMGN4	-0.586503348658769	5.90838520125601	-10.0033221939408	8.748824344069161e-17	1.51474596821616e-14	27.6244198695701	-8.32064184326569	blo
m	PRKAG2	1.56120808274954	5.86748958349016	10.2293731797243	8.7605083343217e-17	1.51474596821616e-14	28.1865490744621	8.32048366829712	blo
m	TMEM183A	0.840221811971419	5.95293234152795	9.83561271571268	8.78973404180411e-17	1.51605592548132e-14	27.6851428548931	8.32008892709693	blo
m	SLC30A6	-1.26750649167194	2.31101201435819	-10.3936811222958	9.30557894552985e-17	1.60075943902557e-14	28.5813559200569	-8.31332681059926	blo
m	AKAP8	0.78328618471083	4.5735599832341	10.2680068716683	9.32654334931428e-17	1.60075943902557e-14	28.0384545462317	8.3130598722964	blo
cd8	NIPSNAP2	0.592947328890189	4.94191444151916	10.0854997778058	9.409147137593881e-17	1.60768952726063e-14	27.7588061365579	8.3120138113994	blo
m	RANBP9	0.803256988698568	5.20885958154454	10.2003518387616	9.41283656556556e-17	1.60768952726063e-14	27.8655068503124	8.31196730150957	blo
m	TP53INP1	1.31761748075174	3.84380364099509	10.0764212686252	9.85773482647614e-17	1.67958052723515e-14	27.7675748951138	8.3064866086033	blo
m	ATXN1L	0.953241231774058	3.75937045249488	10.0412547475761	9.99731672479305e-17	1.69922839390069e-14	28.2675417426358	8.30481728996322	blo
m	SLC39A1	-1.10698515210306	5.23680743965263	-10.1501419706117	1.00998693329434e-16	1.71250254183542e-14	27.823670672543	-8.30360540184843	blo
m	TRMT12	-1.33201200285038	2.0511155143708	-10.1862294102859	1.0182572211338399e-16	1.72235503440434e-14	27.5867369023415	-8.30263688858454	blo
cd4	SLC35C1	-0.938429551317538	3.16598216252622	-9.97157055728549	1.03769160535742e-16	1.7509983144184102e-14	27.4397086386977	-8.30039116663948	blo
m	C1QC	-4.49462429281682	9.35363606302543	-10.0593714127587	1.04799961740542e-16	1.7609116423051202e-14	27.7308554278756	-8.29921680989384	blo
nk_ilc	DDX6	0.648016213173632	7.8783076873163	10.1033581969824	1.0485957628361e-16	1.7609116423051202e-14	27.3267156749444	8.29914924193094	blo
cd4	MFF	0.412644522392237	6.16810137433019	9.98167675193715	1.10387466701959e-16	1.8493069690761e-14	27.4560913323374	8.29304294188978	blo
cd4	LEO1	-0.800259302028528	4.2087234536097	-10.0104856855176	1.11146449229242e-16	1.8575781384668602e-14	27.5661041606211	-8.29222818145979	blo
cd4	HMOX2	-0.612820477461967	6.27520913639207	-9.94881298660769	1.21686506224377e-16	2.0275125866251802e-14	27.3876774349105	-8.28144796260668	blo
cd4	SETX	-0.499215137587075	6.14238820869108	-9.96972462598634	1.21893383833265e-16	2.0275125866251802e-14	27.3348606188371	-8.28124571455352	blo
m	MISP3	1.59275379072414	0.900476938731087	9.98864645195378	1.27309926133204e-16	2.11259056808765e-14	26.991742542165	8.27606742671048	blo
m	CYB5B	-1.00908200370317	4.34172456300576	-10.0734134731571	1.29008598433566e-16	2.13571752305138e-14	27.1167523002574	-8.27448815131104	blo
cd8	SFSWAP	0.446176036014122	5.99371851805703	10.0607403462479	1.30417337227645e-16	2.15394690425478e-14	27.595598149273	8.27319390598542	blo
m	FAM193B	1.03519785360088	4.08745911897801	10.0479734723017	1.3139796272000399e-16	2.16182996013485e-14	27.213511160333	8.27230109139661	blo
cd4	GPN3	-0.802849512061795	4.00350577085099	-9.89779406249675	1.31512068633162e-16	2.16182996013485e-14	27.1194812362935	-8.27219763018751	blo
m	TRIM7	2.40903403267505	2.06665459350204	9.97144956948108	1.32067810298893e-16	2.16588115967227e-14	27.7079142375108	8.27169499446337	blo
m	AAK1	1.16505515369228	6.05394591478986	10.136884939303	1.42588959423335e-16	2.3329619302658602e-14	27.3259607923024	8.26255336185888	blo
nk_ilc	FAU	0.454385979081377	11.2970473098023	10.0743420988259	1.46842084855577e-16	2.3969488755667902e-14	27.1045682703195	8.25904539103274	blo
cd8	TMBIM4	-0.74442077062475	6.65691273100912	-9.96304569123933	1.48876709738087e-16	2.42450915182071e-14	27.100926674206	-8.25740251187634	blo
m	ZFP91	0.886061672324497	6.19079005792126	10.1229729657898	1.50775868651522e-16	2.44921798534213e-14	27.3658723104199	8.25588886984431	blo
m	ZNF687	0.885411294498062	3.55401680529515	10.0815705404965	1.51093459618119e-16	2.44921798534213e-14	27.4112807424147	8.25563758370287	blo
cd8	HNRNPM	0.479512170281492	7.36155285200551	9.94002551073718	1.5267416863624698e-16	2.46912563674145e-14	27.0649843803249	8.25439458174189	blo
m	NIF3L1	-1.04299505719564	3.08956055631898	-9.98659331966003	1.540482710724e-16	2.48560789824584e-14	27.2270435860946	-8.25332431235099	blo
cd4	EIF3M	0.547135487659987	7.55418912153736	9.89678493701112	1.56536121377066e-16	2.51994367164868e-14	27.0283998126364	8.25141029040386	blo
m	ZNF207	0.625179410898364	7.00346470546797	10.1295221256378	1.60162102717686e-16	2.5724017355530802e-14	27.0572954816018	8.24867369271622	blo
cd4	NCBP2AS2	0.690231496607954	6.12955850886267	9.93265724869854	1.61661398256853e-16	2.5905406717923602e-14	27.1617147824626	8.24755995416852	blo
cd4	PHF23	-1.64763988047398	3.69782750840135	-9.89076318523276	1.6428593764290299e-16	2.62658706742455e-14	27.0918163429751	-8.2456346316939	blo
m	MFSD14A	0.711666506751456	4.5954090287873	10.0426401381958	1.65859682167431e-16	2.63985519323136e-14	27.1892188559329	8.2444946472547	blo
m	SLC30A1	1.25066290786607	4.73351398654393	9.71577979567114	1.65869776660688e-16	2.63985519323136e-14	27.0448203744437	8.24448736951012	blo
cd4	SF3B6	0.520831198708613	7.00857887487219	9.89899937794531	1.6883977321474399e-16	2.67614936490405e-14	26.9921976950097	8.24236485764922	blo
m	COIL	0.803102854485217	3.90371351798891	9.97646288661785	1.69152642951996e-16	2.67614936490405e-14	28.366254761519	8.24214341173936	blo
cd4	CYFIP2	0.542850761352713	6.9742927644609	9.9034548128092	1.69296723928269e-16	2.67614936490405e-14	27.0107991152849	8.24204156850495	blo
m	LYPLA1	0.731326268707241	6.33262258649074	10.0784449865194	1.69874373524768e-16	2.67760947819188e-14	26.936350720387	8.24163411474693	blo
cd4	RPLP0	0.706025215445687	11.8605850222592	9.89732551419782	1.70363306941238e-16	2.67760947819188e-14	26.9840278619204	8.24129030425122	blo
m	TUBGCP2	0.742290397533232	6.42493717859884	10.1954790658882	1.70743760366511e-16	2.67760947819188e-14	27.5595518374412	8.2410234475402	blo
m	SFSWAP	0.701983677991308	5.3779790305308	9.99760473759136	1.70918565232235e-16	2.67760947819188e-14	28.0531695864435	8.2409010328309	blo
cd4	OSER1	1.39942689628413	5.66256927138486	9.90505193735067	1.72007694874607e-16	2.68865688593395e-14	27.0329793876309	8.24014109152676	blo
m	CSTF1	-1.03512616798489	2.86296846237668	-10.0367267150592	1.7331517845391e-16	2.7025746568756702e-14	27.243665760241	-8.23923503472837	blo
m	CIITA	-1.8865722255746	5.50302580155475	-10.0404192285081	1.7366995524498399e-16	2.7025746568756702e-14	26.9636287334896	-8.23899034461132	blo
m	FAM114A2	-0.98733110831721	3.35004238947614	-9.99973844724212	1.754531400616e-16	2.72426985345758e-14	26.8377996394928	-8.23776789461155	blo
m	RNF5	-0.875059795325598	5.42077258593506	-9.96538350200795	1.81568379238708e-16	2.81298426835155e-14	27.0507364442695	-8.23366672659022	blo
cd4	MOB3A	-0.985445919046611	5.32347403644581	-9.87052804702542	1.87229841839698e-16	2.88837867038772e-14	26.9272930736388	-8.22998950785674	blo
b	RBM39	0.742170050657251	8.94031196154857	10.024880902984	1.87301005500888e-16	2.88837867038772e-14	26.7657321639456	8.22994398686417	blo
cd4	NCBP1	0.467968401803204	4.44122144185254	9.87011778603747	1.87672225716711e-16	2.88837867038772e-14	26.8399984419053	8.22970680592907	blo
b	ZC3H15	0.689325243200106	7.03290302357747	10.0128821167761	1.8864125490058098e-16	2.89692569230767e-14	26.7340112527213	8.22908984418142	blo
cd4	XPO4	0.747043983990176	5.15363424886716	9.8526422499234	1.92803194806307e-16	2.95436090212281e-14	26.7847656655393	8.22647506589069	blo
cd8	PRDX6	0.54698290561276	7.34337940300362	9.90207623878628	1.93238823358098e-16	2.95457097888592e-14	26.8406749587385	8.22620460210193	blo
cd4	ILKAP	0.431955135573756	5.61578192469668	9.83511451891481	1.9918680632376599e-16	3.03887897307938e-14	26.7781902794464	8.22257070163567	blo
m	RELA	0.795081309153745	5.54306917410618	10.0582930693143	2.01826332532765e-16	3.06595097487037e-14	27.0194939033533	8.22099223681448	blo
m	CBLL1	0.750976895408854	4.22251679024504	10.0165524668791	2.0183691996162002e-16	3.06595097487037e-14	26.8353325708087	8.22098594648708	blo
m	CMTR2	-1.04719448249779	3.06380240669762	-9.93153746184996	2.04771911039131e-16	3.10380143167472e-14	26.7013227130785	-8.21925459950533	blo
nk_ilc	ARF1	0.608437349341945	8.3748837170085	9.96404185087372	2.05623542014641e-16	3.10997835349013e-14	27.3696545529298	8.21875680122889	blo
m	FZR1	0.838036418411831	3.92952250806468	9.97447300727402	2.09589063923922e-16	3.16312357314666e-14	26.7979146266016	8.21646530815936	blo
nk_ilc	HPS1	0.593909644675272	6.3629309119463	9.98975578853658	2.10143647254899e-16	3.16467294329437e-14	26.8022182227774	8.21614825155952	blo
m	ZNF140	-1.25186065249083	2.43463881528905	-9.83829729435402	2.13510196068498e-16	3.20847178113492e-14	27.3695289428506	-8.21424111136965	blo
m	SMPD4	0.615788135373788	4.00564791616215	9.98118833478144	2.14287798637102e-16	3.2128592921026e-14	27.1161041100087	8.21380481724401	blo
m	NUDT4	0.953889288507678	5.38897287793943	9.99053668681673	2.14719772188444e-16	3.2128592921026e-14	26.7523774481308	8.21356312110064	blo
m	POLR2M	0.770040962359879	4.51166209429709	10.0182715671469	2.17593358702531e-16	3.24339090005849e-14	26.718346061675	8.21196740048923	blo
cd4	ADORA2A	-1.53800451522573	3.52603551033252	-9.83930525961366	2.17686567042354e-16	3.24339090005849e-14	27.0881405804737	-8.21191598983902	blo
m	MXI1	1.5092437654948	4.69741633587459	9.92857196686468	2.18966635596864e-16	3.2503014927850996e-14	27.6610575059191	8.21121213322055	blo
cd4	POLR2I	0.43197708684522	6.05209106235617	9.84898148367347	2.19516917611726e-16	3.2503014927850996e-14	26.7347564308749	8.21091080177135	blo
m	PRDM2	0.757267355970143	5.50338127278786	10.0138237741612	2.19542834347802e-16	3.2503014927850996e-14	26.806004718025	8.21089662827443	blo
m	G3BP1	-0.904019254703003	5.71138936101694	-10.0666216383023	2.21831685164951e-16	3.2772589487438803e-14	26.8470265534414	-8.20965134875895	blo
cd8	CIR1	0.680115842355022	6.41348480793407	9.88157466633267	2.23327246822676e-16	3.29240781331611e-14	26.7222563535294	8.20884449214662	blo
m	NXT1	1.47589138538358	5.50091269498396	10.0226052734678	2.25042173669224e-16	3.3107202301543503e-14	26.7417958113021	8.20792581775419	blo
m	TIMM21	-1.39458485763907	2.80367776391554	-9.92402702756187	2.27665114355225e-16	3.34228615575541e-14	27.315279997042	-8.20653399107637	blo
m	SF3B2	0.543671527131902	7.41482412277502	9.96734270234775	2.28989934021544e-16	3.35470253341562e-14	27.5940798647803	8.20583699108379	blo
cd4	ACADM	-0.867748382446359	4.71524523927683	-9.83696094449219	2.43322961985347e-16	3.55723946950895e-14	26.8205408489995	-8.19854056363345	blo
cd8	MED9	0.976936964936311	3.94114184594574	9.80340347151799	2.4516900505503003e-16	3.57676039937263e-14	27.0459234996367	8.1976317674809	blo
cd4	CFAP298	-0.918310292412822	5.20625820876818	-9.73746048552945	2.46071256214528e-16	3.58245984593239e-14	26.4821221413748	-8.19719004574188	blo
cd4	POLR2M	0.635459561014357	5.17964876639711	9.83174419202157	2.47580412374675e-16	3.59695301605008e-14	26.648428065208	8.19645475342431	blo
m	ZNF420	-1.93935693866295	0.929133788978132	-9.95019696044896	2.4878392062782097e-16	3.60695478463859e-14	26.8594715189547	-8.19587153877839	blo
nk_ilc	FBXO3	0.738678359467177	5.46533094551132	9.87429752915763	2.57414790606692e-16	3.72437717806092e-14	26.356016742406	8.19176878539871	blo
m	RNPEPL1	0.844016198384436	6.30032233887369	10.2063248608863	2.60796501451283e-16	3.76552507363484e-14	27.6259793282068	8.19019812698633	blo
m	CRTC2	0.872627813439001	5.27839330722042	9.94820281475048	2.71697683610534e-16	3.91485055353804e-14	26.3657151455981	8.18526828541766	blo
cd8	BNIP1	0.820663746419089	3.92295008369497	9.89813655741849	2.7319364617832005e-16	3.92832268191565e-14	26.8450851459951	8.18460702937602	blo
cd8	RNASEH1	0.603836642901243	5.35294071302548	9.95417989038417	2.80340285640212e-16	4.0228256521571904e-14	27.1147295054646	8.18149648228071	blo
cd4	BUD13	-0.681013679958015	4.07537062607087	-9.77064670572686	2.8191693222663397e-16	4.0371773032790403e-14	26.5971478952048	-8.18082078345788	blo
cd4	FXR1	0.469235357416491	6.55444362040998	9.80111223068211	2.83435737062937e-16	4.0506437467972e-14	26.5007808562794	8.18017338685167	blo
m	DAZAP2	0.793563017412203	8.40248658328636	9.88454632025082	2.93306021806253e-16	4.18316513014796e-14	26.7979815307843	8.17604765760173	blo
m	CRACR2A	1.23570204179418	1.90359658079649	9.85148901348082	2.96299033333031e-16	4.21726268439271e-14	26.2984746322964	8.17482360786221	blo
cd4	CDK11A	0.517674794527987	5.85114846617172	9.7884723907369	3.01789589444827e-16	4.2866976835807204e-14	26.4338692154827	8.17260949415936	blo
cd4	TIGD1	0.891892065652744	3.36164113196049	9.67512743970877	3.03073330020077e-16	4.2880759745577904e-14	26.2137391101102	8.1720975432827	blo
cd4	EIF3D	0.565373368294439	7.33393006090581	9.75994615906606	3.03111315264985e-16	4.2880759745577904e-14	26.4186414286457	8.17208242748936	blo
m	TUBD1	-1.6584565064302	1.51385798151915	-9.80625775638301	3.0402369769067003e-16	4.29231199156946e-14	26.4445140122793	-8.17171991526231	blo
m	TYW5	0.72556680031311	2.70917971061099	9.93557286514921	3.07687366681233e-16	4.33529642386051e-14	26.1734046158499	8.17027496640613	blo
m	ARAF	0.630448447515764	5.3654994453191	10.0178284377079	3.1208950621157897e-16	4.38800497843322e-14	26.8531154371713	8.16856102984895	blo
m	WDR48	0.759359856610294	4.12169600965651	9.92511847517481	3.12681463469544e-16	4.38800497843322e-14	26.3026433247462	8.16833237583247	blo
cd8	TAGAP	-0.991842091438107	8.02448259025071	-9.79545992476721	3.1690630575647297e-16	4.4383995746417e-14	26.3474600023621	-8.16671273880105	blo
m	GAPDH	1.0927015871631	11.3069730911653	9.89742507893852	3.23272602009211e-16	4.5185250500796403e-14	26.2724781650009	8.16431191285838	blo
m	PUM3	-1.00753471908233	4.32641894473477	-9.87627508540214	3.2557336506593e-16	4.5416187321657203e-14	26.5218991871756	-8.16345570899809	blo
cd4	RTL8C	-0.798448465957132	4.66127458204738	-9.72183182193123	3.29575756678156e-16	4.5804573081518704e-14	26.1698388234863	-8.16198037558048	blo
m	MARCH6	0.768548400578577	5.31945057844679	9.90923766533444	3.30181896841611e-16	4.5804573081518704e-14	26.2806799366879	8.16175848544467	blo
m	NAPB	1.07447061427646	2.27156057838859	9.90176708370366	3.3031986813896e-16	4.5804573081518704e-14	26.1341560574558	8.16170803429541	blo
m	BCL9	1.27215756275803	0.975892464815875	9.82812356622175	3.36527807887205e-16	4.6573187357544e-14	26.2671617903123	8.15945924298808	blo
cd4	DYNLL1	-1.30671860717451	6.78131046566262	-9.74673026348932	3.3945133869475797e-16	4.67854339918808e-14	26.3289804989075	-8.15841433502824	blo
m	BBS10	-1.88407978328891	0.873434749864396	-9.93959078301147	3.40043357566293e-16	4.67854339918808e-14	26.3950799735306	-8.15820382004056	blo
m	ICE2	-0.762241333791623	4.30567137673456	-9.90009969622267	3.40107152476058e-16	4.67854339918808e-14	26.1008062542075	-8.15818115688056	blo
cd4	DDA1	0.582557746044739	5.53400021657606	9.76351680014479	3.4073387887328004e-16	4.67854339918808e-14	26.4116281974069	8.15795873464889	blo
m	ATL2	0.914232567671405	3.70950826828834	9.91092036607033	3.49866887106183e-16	4.7945456953786e-14	26.6589492911885	8.15476244317875	blo
m	FAM76B	0.754232676672561	4.68354212399883	9.88338102989483	3.51854573915828e-16	4.8123672358601e-14	26.3159643881302	8.15407771364418	blo
cd4	AGAP2	-0.932971535705108	4.79586671641435	-9.72828040452309	3.59892227808246e-16	4.9105152780100504e-14	26.1942349675362	-8.15134719373858	blo
cd8	NEK7	-0.949079045219384	5.42508224797167	-9.86859181881976	3.60899082158718e-16	4.9105152780100504e-14	26.6577788806733	-8.15100939351069	blo
m	SFXN5	1.1362067761638	3.5269822304646	9.78218648664665	3.61134329355131e-16	4.9105152780100504e-14	26.4827720274799	8.15093060180346	blo
cd4	WHAMM	0.925668479952798	6.43804027806525	9.76035251945168	3.6482745813364e-16	4.9511186842489105e-14	26.3074691297151	8.14970024331522	blo
cd8	SERINC3	-0.560246790187425	6.35378507331278	-9.79547201732422	3.77475410482735e-16	5.11285697676489e-14	26.321527075161	-8.1455776833239	blo
cd4	DNAJC2	0.554166667475352	5.83199272018318	9.73537270221166	3.8796610884416197e-16	5.24480747182049e-14	26.2359465689046	8.14226028051527	blo
cd4	DHX35	0.658179634487051	2.96251074762861	9.65435675661963	4.0014249846574e-16	5.39899397689024e-14	25.8764355267137	8.13851892812673	blo
m	ZSCAN26	-1.2753172925647	1.85712957784051	-9.90572149678107	4.05227736546998e-16	5.4570928283032e-14	26.4862845819415	-8.13698953285852	blo
cd4	PRELID3B	0.630250697322321	5.88431211243789	9.7172641716287	4.14537750568978e-16	5.56240550580595e-14	26.1613493970053	8.13423791153993	blo
m	ZNF318	0.736237717997372	4.03154315179579	9.92973494854868	4.1463659360399697e-16	5.56240550580595e-14	26.1663855668225	8.13420902592372	blo
m	NPAT	-1.00585647906856	3.6743304616803	-9.88562105833785	4.18539515653776e-16	5.6040280425787705e-14	26.1465165816028	-8.13307383773055	blo
cd8	PPP2R2D	0.696294944359229	5.64778825543502	9.75734425429055	4.31460836443928e-16	5.766012975889121e-14	26.3202639419289	8.12938866403461	blo
cd4	PLEKHM2	0.618142229505819	5.17338993988021	9.81760024288687	4.35550798143605e-16	5.80958395078137e-14	26.5740195589553	8.12824483903859	blo
cd4	STX6	-0.652073585173681	4.09737897855264	-9.69953491491521	4.38210988584513e-16	5.82835830495318e-14	26.0611167471304	-8.12750654063167	blo
m	KIFAP3	-1.20203049261135	3.36316476005165	-9.9016394197988	4.38622934969416e-16	5.82835830495318e-14	26.6146107698851	-8.12739260582513	blo
m	DCP2	0.84873250281407	6.02489034875225	9.84568166672686	4.39813748934572e-16	5.83311314330327e-14	26.1995663925088	8.12706384637098	blo
cd4	MRPS24	0.643118141319807	6.43021340522133	9.6755251058833	4.64377940175786e-16	6.14725784814551e-14	25.9959944396227	8.1204709975209	blo
m	SNRK	1.23571649958131	4.96401920775709	9.83481987525527	4.65263310333831e-16	6.14735732693343e-14	26.2937073449471	8.12023983831295	blo
cd4	ZFC3H1	0.572634540416756	6.30535914987475	9.66028512823106	4.7609898594632195e-16	6.27867866080284e-14	25.9883974860609	8.11744537392789	blo
cd8	RPS7	0.613549383527129	11.7098811106163	9.72989029227144	4.797923375226109e-16	6.315492108965391e-14	25.991157227603	8.11650718237797	blo
cd4	CNOT8	0.571796700725084	5.85801438465007	9.61088654341367	4.849134936101069e-16	6.37092630713601e-14	25.8990854182102	8.11521800605931	blo
m	ZNF787	0.805075795501578	5.03767268507883	10.0516822066205	4.91025979787781e-16	6.43915286265898e-14	26.6755072409344	8.11369672698855	blo
cd4	RPL15	0.671463287857032	11.1332138691321	9.66482633367198	4.95383180219763e-16	6.48414915163539e-14	25.8993879363667	8.11262365480124	blo
m	LRP5L	1.27030052387314	2.84574192103066	9.83284926781007	4.97405010315242e-16	6.498466540549521e-14	25.7684498253401	8.11212888281227	blo
m	CHCHD4	-0.984880735857492	3.24608133943462	-9.7927433012187	5.05880192140781e-16	6.58868939364338e-14	25.7869414803089	-8.1100762197816	blo
cd8	ZC3H15	0.585201892287534	7.11351787571366	9.71409666858693	5.06192596252894e-16	6.58868939364338e-14	25.9238272349685	8.11000120565247	blo
cd4	UBE2D3	0.620079896709025	8.50243799493942	9.66902970433798	5.08863877352909e-16	6.60875680125353e-14	25.8712918890115	8.1093616371837	blo
nk_ilc	PTAR1	0.718306323882329	5.59529495835317	9.77964122342151	5.09621813397248e-16	6.60875680125353e-14	25.8004258542005	8.10918077169279	blo
cd4	DOK1	-0.991332424668272	3.47106023301339	-9.74167535570003	5.14392491221975e-16	6.65829260310559e-14	26.3563149176586	-8.10804839902021	blo
cd8	C9orf78	0.530742383721178	7.77999535663096	9.71118069234703	5.23997816854756e-16	6.76595743198212e-14	25.8925296461722	8.10579953073933	blo
cd8	EAPP	0.667397112579154	6.59045873033579	9.72103022916517	5.24642621498321e-16	6.76595743198212e-14	25.9954425356153	8.10565002281923	blo
m	RBM39	0.895786507748386	8.48536860732323	9.84981579108049	5.35250810333654e-16	6.879185629763491e-14	25.8546396628931	8.10321600705241	blo
m	SRRM1	0.607317448631737	7.70467257176536	9.83261016548719	5.35387231813601e-16	6.879185629763491e-14	25.8470587615287	8.10318501615804	blo
m	ARID3B	1.21113967834484	3.85122323088421	9.79085819523494	5.39072108916606e-16	6.91384662474416e-14	25.7419267395455	8.10235085248363	blo
m	FBXO7	0.581232111412759	6.11763762324795	9.86050642983592	5.51759209925892e-16	7.06362745767467e-14	26.3421212736508	8.09952117887895	blo
m	ERGIC2	-1.24110327879132	4.38753839778379	-9.74688646501796	5.56834484417597e-16	7.10796180684391e-14	25.6309093814509	-8.0984071284497	blo
m	EPC1	0.903943411693819	6.69697722245385	9.83351091676959	5.57252350087439e-16	7.10796180684391e-14	25.7836153039524	8.09831585094567	blo
m	CDADC1	0.944200676446625	4.06969918923658	9.88955176663411	5.636201702384549e-16	7.1761144838706e-14	26.0695068744654	8.09693316443535	blo
cd8	UQCRFS1	0.674485396959507	7.28149152959621	9.72357689970415	5.67273074752789e-16	7.20951571791534e-14	25.9524401520008	8.09614691703778	blo
m	CELF2	0.953455169265429	7.61230764273661	9.84211837627495	5.74602561989853e-16	7.289437247910041e-14	25.8426001403706	8.09458426255414	blo
cd4	SMARCC1	0.470375684714683	6.41625122752316	9.664611023591	5.77661202050496e-16	7.31498752187886e-14	25.8687623116464	8.09393795791728	blo
m	JARID2	1.56287111123134	6.7863640771222	9.7834341018711	5.88360070641922e-16	7.425720475576061e-14	26.2646468513125	8.09170346776471	blo
cd4	MBIP	0.670349221696962	4.51840371796898	9.64253089025769	5.88526548894671e-16	7.425720475576061e-14	25.728247362593	8.09166901556809	blo
m	SF3B3	-0.646596115001342	4.71084397608724	-9.83681827419723	5.924931067696549e-16	7.46232280355371e-14	25.7517040020257	-8.09085097553016	blo
cd8	ZNF639	0.920088898283431	5.81035307794732	9.70069447597639	5.99571721893166e-16	7.5379190249574e-14	26.0415840650538	8.08940444089288	blo
m	GRWD1	-1.13286136803213	3.24437238757895	-9.70100945319859	6.01729710034083e-16	7.55149218719655e-14	26.3707405444198	-8.08896679589338	blo
m	USP35	1.02574755746539	1.90454371987214	9.80287523321666	6.07826632623962e-16	7.61436057294422e-14	25.6286729499819	8.0877386325042	blo
cd4	NIPSNAP2	0.611251085482257	5.09413450501611	9.6364946016247	6.13045721994924e-16	7.666027281096161e-14	25.7383645223884	8.08669690478725	blo
cd4	PIGO	-0.687828999967825	3.47653346195755	-9.63622015082141	6.35926382430132e-16	7.93797090595986e-14	25.7228116370718	-8.08223073518578	blo
cd4	PYGO2	-1.13326376234029	4.33933568014717	-9.63455002272757	6.426597184182039e-16	8.007745925564331e-14	25.7426672258991	-8.08094655725374	blo
m	NOLC1	-0.989911595180221	4.93295462897052	-9.74676898552157	6.570984843167501e-16	8.17311466452025e-14	25.760767272606	-8.07823692396899	blo
cd4	NSMF	1.14700971008687	4.38915101133978	9.59620685537857	6.68022079042017e-16	8.294252150545271e-14	25.5488364888274	8.07622566291134	blo
m	VPS35	-0.68031655789251	6.49459782278139	-9.82546746768405	6.85156788108073e-16	8.4919423718308e-14	25.6386657206907	-8.07313517945539	blo
cd4	TOB2	-1.24770927744836	4.65097979534752	-9.62681306544823	7.23840344910748e-16	8.955542019976141e-14	25.7284127658681	-8.06642918600216	blo
m	SCAND1	0.793903539246122	7.69392286075907	9.87435143396956	7.25982284505774e-16	8.966201311655351e-14	25.9180245984348	8.06606826254664	blo
m	SZRD1	0.695951873100363	5.91172072734085	9.82697463677923	7.314036565669509e-16	9.0034167996325e-14	25.8323603836032	8.06515941237681	blo
cd4	CD40LG	-1.23523701815418	6.40107724411194	-9.61543629207258	7.31566989731231e-16	9.0034167996325e-14	25.6852996191705	-8.06513213397642	blo
nk_ilc	ELF2	0.66871052693657	6.65831164443188	9.58397595669011	7.40801931768081e-16	9.10107664489885e-14	25.7277529348616	8.06359947984132	blo
m	DEF8	0.774748572765133	5.21585763223256	9.80493858084941	7.46202230290915e-16	9.15136665159052e-14	25.6144512586501	8.06271193207694	blo
cd4	BRD8	-1.0139383775274	4.3710106399931	-9.62328379829207	7.547296389617301e-16	9.239764410414871e-14	25.653999111171	-8.06132324446427	blo
m	SPG7	0.697573235639798	5.69765879262316	9.86032313100111	7.86699615141448e-16	9.61434798420771e-14	25.7982504866502	8.056251073776	blo
cd8	OLA1	0.531609488450549	5.97523025467268	9.60736225288917	7.887243677778789e-16	9.622299878463681e-14	25.5984843500558	8.05593671280318	blo
cd4	SH3GLB2	0.477349580129405	5.39284000900652	9.65350764942333	7.98382663295938e-16	9.72319004567385e-14	25.7760277597141	8.05444803501711	blo
cd8	BRI3	0.606932362546871	6.05131135699909	9.60964663025069	8.03684466525055e-16	9.770458023955921e-14	25.5108046717127	8.05363836932394	blo
cd8	C14orf119	-1.56871514033692	4.65523117634737	-9.65232490691176	8.05054376143854e-16	9.770458023955921e-14	25.381460260288	-8.05343001889949	blo
cd4	MAPKAPK5	0.421250565529269	4.9522249306983	9.59319858755294	8.11460275638189e-16	9.8311641387743e-14	25.5187812527359	8.05246035435	blo
m	ZNF746	0.847751322187694	4.25513376164827	9.65447542665413	8.19928226377619e-16	9.91659998420476e-14	25.5397920104546	8.05119006614195	blo
cd4	EIF3K	0.543104092025993	8.98197546543715	9.56600978730838	8.56170216380266e-16	1.03244502545646e-13	25.3861117507979	8.04589550890293	blo
m	RARG	1.37417950857692	2.02614473607168	9.75515217617246	8.56598968669515e-16	1.03244502545646e-13	25.5056888047951	8.04583420368696	blo
m	ACSS2	0.917139070661122	4.59311369364004	9.61638099287177	8.63583242141792e-16	1.0390746339770299e-13	26.1242472688822	8.04483979101226	blo
cd4	IREB2	0.502467181679859	5.22933185980518	9.53746087390263	8.757376255329101e-16	1.05146925965676e-13	25.2460080678587	8.04312800796479	blo
cd8	RPL15	0.661024924905548	11.0779568915303	9.58168833293937	8.76887554285557e-16	1.05146925965676e-13	25.3433568522908	8.04296726962658	blo
m	BIN3	0.944782466051188	3.9956409575767	9.72790567952148	8.792843096465089e-16	1.05254089489942e-13	25.3225476701266	8.04263291489772	blo
m	ING3	0.869723075787098	4.76753309538073	9.71404875979692	8.83884889967188e-16	1.05624244351079e-13	25.2036565473437	8.04199362822331	blo
nk_ilc	ZNF207	0.49770410629391	7.46987498896506	9.66192233362495	8.96096818588588e-16	1.06901144659801e-13	25.3072840493583	8.04031245514499	blo
m	BICRA	1.08639574798475	3.41426538253665	9.63312448537896	9.03260779547275e-16	1.07572521444485e-13	25.4510430437283	8.03933669155692	blo
cd8	SLC25A6	0.734295742186344	9.08287684170471	9.59217936375533	9.15107740933042e-16	1.08798386713613e-13	25.3332846721375	8.03773969017939	blo
m	TTC5	-1.23560412098641	2.54289209140035	-9.65604520863887	9.29888169485909e-16	1.10368269228118e-13	25.4662331639381	-8.03577556834336	blo
cd4	CCNG1	0.640720565087039	6.53026851213475	9.57152472305235	9.31835368377992e-16	1.10389082015726e-13	25.3886325055483	8.03551910749718	blo
m	ACAP3	1.16006648790964	4.0628772551311	9.60197488519329	9.33216281624374e-16	1.10389082015726e-13	25.9909535492805	8.03533755054005	blo
nk_ilc	ATG2A	1.34631763889139	5.94992706623701	9.65131188255859	9.58445453569229e-16	1.13182225593748e-13	25.3286907444113	8.03206630471193	blo
m	PITPNM1	1.0027279699313	4.29076855564001	9.6963778539652	9.73168277366908e-16	1.14727365251132e-13	25.6956662489247	8.03019630244655	blo
m	THAP5	-1.00532235341804	3.49402663699577	-9.81082240382727	9.78194483979743e-16	1.14951658200291e-13	25.7083428541152	-8.02956428090608	blo
m	SYNJ2BP	-0.934775972184022	3.78422943291549	-9.6798218534603	9.783538961739502e-16	1.14951658200291e-13	25.1883231078686	-8.02954428796582	blo
m	CDK4	-1.43795781023352	4.68655638197268	-9.37971956888372	9.816956172791769e-16	1.15151087087452e-13	25.322722471702	-8.02912591769916	blo
m	NAA16	0.776189594407369	4.17129513555133	9.63514916126611	9.95967522063479e-16	1.16629795430668e-13	26.0430032183918	8.02735478174115	blo
m	RNASEL	-1.56538932413295	2.94521845979962	-9.66355833480225	1.00175501534723e-15	1.16941113245753e-13	25.3069326339265	-8.02664367222143	blo
cd4	L3MBTL2	-0.672019418876849	3.92941554344419	-9.55900878253565	1.00337633598209e-15	1.16941113245753e-13	25.3940032511871	-8.026445186157	blo
m	OGA	0.697079358393208	6.04595323369509	9.66730978810656	1.00363586988873e-15	1.16941113245753e-13	25.1098929994356	8.0264134427173	blo
nk_ilc	RAB4A	0.748946105398549	5.69619407712568	9.59962757544337	1.0172302416514702e-15	1.18328209521806e-13	25.1116739770138	8.02476192867597	blo
cd4	NDUFA4	0.400556872015291	8.31183706040538	9.54277626644802	1.0250661147607101e-15	1.19041964872883e-13	25.2314743959732	8.02381983728628	blo
cd4	ACP1	0.418040171432837	6.55462480937554	9.5467326040501	1.04615818944007e-15	1.21007216894677e-13	25.2576089068089	8.02131880128295	blo
m	PPP2R2D	0.780554124805434	5.07686549458627	9.66155294195041	1.0469061247393e-15	1.21007216894677e-13	25.7984068970269	8.02123102801039	blo
m	FAM126B	1.09797917391332	4.1870095213054	9.6332213656697	1.04717285387314e-15	1.21007216894677e-13	25.0322220950196	8.02119974119605	blo
m	SUPT5H	0.783916748021806	6.13141846756206	9.72896318812807	1.05620018282272e-15	1.21849308406139e-13	25.4717902018458	8.02014545597912	blo
m	ARRB2	0.922902599342689	8.37962358065433	9.74990471147167	1.05965108098197e-15	1.21982805745115e-13	25.4902809987518	8.01974477554938	blo
cd4	ZNF207	0.479549025096563	6.90716340592143	9.50181345275229	1.06084122836585e-15	1.21982805745115e-13	25.2354872227769	8.01960688675033	blo
cd8	EIF3D	0.524536514405733	7.28750166721969	9.57141219237491	1.0752022710698701e-15	1.23431458092147e-13	25.2570238466695	8.0179549463016	blo
m	ERV3-1	0.771822521766162	3.72066214395056	9.72008434388441	1.0800792116941201e-15	1.2378839109215e-13	25.1560930723722	8.01739889579541	blo
cd4	DAZAP2	0.454647292089882	8.60180569207406	9.53451178374579	1.0826254032635902e-15	1.23877465873104e-13	25.1845033008489	8.01710957054874	blo
m	ATXN7L3	0.842722628277003	4.22646061655647	9.65321691863621	1.09047310938173e-15	1.24528465139041e-13	26.0386321073444	8.01622202955548	blo
cd4	FOSB	-2.4835964937846	8.89046257861239	-9.53831480675038	1.09187138668473e-15	1.24528465139041e-13	25.3013479172632	-8.01606455123855	blo
cd4	RNF41	-0.761649879262496	4.38832160037541	-9.50574133637158	1.1129985351618701e-15	1.26731623450049e-13	25.2156879819329	-8.01370902461781	blo
cd8	M6PR	-0.643393580743911	6.47594564225576	-9.51868465407791	1.12542018654568e-15	1.27934362554502e-13	25.0923333676419	-8.01234457609353	blo
m	TRABD	0.943650133039222	6.68425056228711	9.72448139463478	1.1272152412087902e-15	1.27934362554502e-13	25.4348596280466	8.01214862729106	blo
m	POLDIP3	0.909695103262736	5.07984803326586	9.60935827800484	1.13878613104788e-15	1.29016665046004e-13	25.282085516867	8.01089287400224	blo
cd4	PSTK	0.765713948126485	3.45146081160441	9.54498591661799	1.14043605557108e-15	1.29016665046004e-13	25.2788853472905	8.01071483744552	blo
cd4	HBS1L	0.66721210777573	5.73659684840423	9.49565485153062	1.1812562607807602e-15	1.33419084151119e-13	25.2227180341238	8.00638904642242	blo
cd4	MRPS35	0.535187772199436	5.51738701602436	9.48566869401905	1.1928618624842e-15	1.34512943066314e-13	25.0537418353972	8.00518604914912	blo
cd4	CDK2AP2	-1.27103271693633	6.20482908964399	-9.49791731826828	1.19838553642663e-15	1.34918559420173e-13	25.1556393539017	-8.00461752777104	blo
m	ZBTB43	1.58029662478786	5.42266359783773	9.65330333076055	1.20884089048366e-15	1.35877208728571e-13	24.9522430831255	8.00354844785236	blo
cd4	MED29	-0.642613529285566	5.06357877881354	-9.44328952308164	1.2250601046575e-15	1.37423252111834e-13	25.2111216748263	-8.00190789452707	blo
m	MAP1LC3B2	1.22783591887491	1.79412740139663	9.70931980364699	1.2265202360503202e-15	1.37423252111834e-13	25.0091246410874	8.00176125536499	blo
cd4	DUS4L	0.621433152196715	3.36529239013574	9.50146945071507	1.27363417031184e-15	1.4247408952783899e-13	25.0459953455893	7.99711969236889	blo
cd4	SYF2	0.580514480138845	7.18564286785587	9.49637614788312	1.2903539738226801e-15	1.441142228467e-13	25.006817639272	7.99551306072457	blo
cd4	NDUFAF3	-0.822267576209218	6.11946812210278	-9.46085871859536	1.3046214591474001e-15	1.45266037302352e-13	24.956027546528	-7.99415820935758	blo
cd8	RPUSD2	0.814159857234991	4.1755143346794	9.57298104514672	1.30481582051465e-15	1.45266037302352e-13	25.5643027852296	7.9941398535967	blo
m	MANEA	-1.36940229855347	2.86097583635163	-9.5787506604401	1.3344138173022501e-15	1.48325391086071e-13	24.9514763135504	-7.99137554803323	blo
nk_ilc	NECAP1	0.6986449399801	5.75933827215009	9.59640247547576	1.3997149978200102e-15	1.5533730927471e-13	24.9305239913343	7.98548445712528	blo
m	EIF5B	-0.934254014940386	5.98427604742829	-9.60108674685518	1.43136221699415e-15	1.5859810438204e-13	25.0737976460096	-7.98272615827268	blo
m	ERMN	1.93548716876158	1.02374436993931	9.59542011243223	1.45800622909465e-15	1.61295106168737e-13	24.7703989578231	7.9804501106598	blo
cd8	MRPS15	0.442384883059912	6.02830877523036	9.54965981374765	1.4625975889628001e-15	1.61547825492584e-13	25.1460272254227	7.98006203915952	blo
m	TCF25	0.668876133772085	7.75643181911942	9.69057281835624	1.4656842016209001e-15	1.61633807223476e-13	25.0482382589936	7.97980182599813	blo
cd8	RPS6KL1	1.90664359520063	0.911403722535503	9.45982233385976	1.46904987333003e-15	1.61750244464909e-13	25.0073817776298	7.97951870154928	blo
cd4	RNF121	-0.761262939765075	3.05697298999107	-9.50857536769814	1.4861991428189202e-15	1.63381581435134e-13	25.2035963156952	-7.97808593333702	blo
cd8	NDUFA4	0.348279770020439	8.298853713442	9.50084744882018	1.5097688909857102e-15	1.65643677413989e-13	24.8596448673553	7.97614310047279	blo
m	KBTBD2	0.819373422942527	5.03537617411679	9.59866234818898	1.5115071310714302e-15	1.65643677413989e-13	24.8724248201758	7.97600100402572	blo
m	C8orf76	0.832075133295713	4.47027619090781	9.52478875728457	1.5230657706371402e-15	1.66649573000636e-13	25.1655240848647	7.97506019021935	blo
m	ZNF322	-1.45775324141132	3.19567317283525	-9.6277177275531	1.5347838899037002e-15	1.67669752665034e-13	25.4900390288581	-7.97411354720062	blo
cd8	MRPL44	0.720450529792406	5.01149535079462	9.48466160337457	1.5391493548009801e-15	1.67884753689483e-13	24.9217805716787	7.97376270406351	blo
cd4	CIR1	0.684944750390294	6.24778636956071	9.45747808969731	1.5489833432594e-15	1.68694644756494e-13	24.8110378685782	7.97297594472173	blo
m	GRB2	0.766687617623085	8.56679827234186	9.73952611607444	1.5547015182295e-15	1.69013675277436e-13	25.2871521995372	7.97252072627773	blo
m	CASTOR2	0.949693990176416	3.57017805459044	9.65542550649142	1.5567398368336e-15	1.69013675277436e-13	24.781430007478	7.9723588562791	blo
m	ADNP2	1.08870598616872	4.30948095299692	9.59989846951937	1.56381469939159e-15	1.69453824248081e-13	24.7373490448919	7.97179863200836	blo
m	EAPP	0.855882292033228	5.81611688265264	9.61532805587125	1.56563360258912e-15	1.69453824248081e-13	25.0681795337448	7.97165500523274	blo
m	THOC3	-0.932100384495042	3.84929373462156	-9.56792196962075	1.5721912463037802e-15	1.6990098210634999e-13	24.605205094616	-7.97113855228175	blo
m	ABHD13	0.820713003797096	4.21181148486846	9.55406986188417	1.5773707174067102e-15	1.70198057361848e-13	24.6098457299941	7.97073213603038	blo
cd4	NMD3	0.495843692153357	4.75005340538955	9.47445519043884	1.58131500841047e-15	1.70361147836861e-13	25.0175602610159	7.97042352099294	blo
cd8	KRR1	0.538274023121088	6.34111978526512	9.51503412022408	1.6120432919926e-15	1.73404847324678e-13	24.9285714701027	7.96804487693859	blo
cd8	USP30	1.05261082573406	2.73812605839667	9.44006369766291	1.6435008344080402e-15	1.76517535170386e-13	24.7336544687922	7.965655601296	blo
m	CAAP1	-0.736676473003736	3.77996941358017	-9.54719822048838	1.6597751282979502e-15	1.77937155475155e-13	24.7029080668621	-7.96443715102294	blo
cd8	SCAMP3	-0.591623882684324	5.78741680380364	-9.47088680570369	1.6639371677630501e-15	1.77937155475155e-13	24.7233815496485	-7.96412743017554	blo
m	USP11	-1.35771942056396	4.14968941886941	-9.49363197509177	1.6643414231114702e-15	1.77937155475155e-13	24.9433043554068	-7.96409738791978	blo
cd8	SLC38A2	-0.667291841079548	7.45918985059141	-9.47577529452852	1.6702870830261102e-15	1.78300599943704e-13	24.7608047403996	-7.96365636417962	blo
m	ZNF816	-1.64502122006973	1.05681424135427	-9.62592383552637	1.6883633099055101e-15	1.79530603442328e-13	24.9994168888549	-7.96232498122434	blo
m	CNOT1	0.661188969491489	5.84406695392479	9.58833283478861	1.6883676213031802e-15	1.79530603442328e-13	24.6478954400982	7.9623246653512	blo
m	MLH1	-0.597981588067229	3.94882838111983	-9.54669180235516	1.6895007306966502e-15	1.79530603442328e-13	25.5252662291553	-7.96224167599232	blo
cd4	PCNP	0.434144308250061	6.83752436548779	9.4432918604101	1.6981865099864301e-15	1.7993192046644e-13	24.7370229458206	7.96160734096197	blo
m	IMP3	-0.871243053363346	5.53799078867073	-9.55756672279621	1.6984163169679801e-15	1.7993192046644e-13	24.6912482116921	-7.96159060125113	blo
m	GET4	0.803707360907771	3.99058630693522	9.66970697991463	1.7033459322498e-15	1.80181579452653e-13	24.8033592162095	7.96123205200875	blo
cd8	ZNF281	0.789212568663141	5.13805605805717	9.40325721945802	1.7159563877386102e-15	1.81241746552295e-13	24.714965742281	7.96031947750388	blo
m	TFB1M	-0.914819862387915	2.82694658709553	-9.73841517007055	1.7289686646718402e-15	1.82341097411107e-13	25.4543034364593	-7.95938472294922	blo
m	AKAP8L	0.651646714132282	5.40401281386976	9.5611873250612	1.7557874205176402e-15	1.84891016085096e-13	24.9833943394084	7.95747982365177	blo
m	TRUB1	-1.04665052597205	2.18201674556132	-9.56709192246141	1.7706457085523502e-15	1.86175686235429e-13	24.7930468881453	-7.95643675959854	blo
cd8	PSMD7	0.607048321477151	6.70214558332682	9.49158751132288	1.77955556592064e-15	1.86831990426874e-13	24.8342618429864	7.95581540707303	blo
cd4	TET2	0.712559644910259	4.41131222027959	9.35504948520166	1.8162183546638503e-15	1.90395692697673e-13	24.6261145512281	7.95329046797433	blo
cd8	PRPF38B	-0.476176905190032	7.42595630722001	-9.44095178464696	1.86028554302996e-15	1.94723790316531e-13	24.5864264033236	-7.9503211996011	blo
m	ELF2	0.844425478893982	6.11881313749695	9.5261136373524	1.8854871329653403e-15	1.97067175313677e-13	24.9057403535007	7.94865408933921	blo
cd4	PTPMT1	0.558932556206162	4.869636022633	9.41649097410689	1.8952993406693903e-15	1.97797506600679e-13	24.6129777760135	7.94801093076835	blo
cd8	DHX16	-0.594979971533205	4.74024346288559	-9.44026590990317	1.91781502392457e-15	1.99849453393402e-13	24.5719929436414	-7.94654741058442	blo
cd4	IKZF5	0.9836768184057	5.26549172774567	9.39566851375989	1.9240828970964e-15	2.0020468504453099e-13	24.5742071417816	7.9461430091636	blo
m	PEX3	-1.6468992928803	2.12897015392377	-9.47075015172624	1.94462137284894e-15	2.0204154432714099e-13	25.1316974094402	-7.94482690488635	blo
m	SELENOO	0.963639783170592	4.92816381455983	9.5409541627812	1.95109771161933e-15	2.0241410289121e-13	24.5795350649992	7.94441473931261	blo
m	JDP2	1.7924029703893	7.12688864802349	9.62601405531518	1.97433994326649e-15	2.04522342022371e-13	24.8013228401957	7.94294657693895	blo
cd8	TRBC1	-0.799088483941896	7.73031170644292	-9.44323361918239	1.99778327169819e-15	2.06645153865893e-13	24.5746773281239	-7.94148285470789	blo
m	HSF2	1.01184897192687	2.55318630945338	9.40806757469047	2.0143166398268302e-15	2.0804801082176e-13	25.0256376544672	7.94046070363211	blo
cd4	RPS24	0.564387490515079	11.5639197839777	9.40848374619587	2.02517755140116e-15	2.08861720754005e-13	24.5784774656812	7.93979373070985	blo
cd4	MED10	0.535750369691826	6.81022287714082	9.41771238125324	2.02891327614527e-15	2.08939279395036e-13	24.6044248691576	7.93956513232629	blo
m	ZNF281	1.17615856113644	5.14979670828292	9.49327295750075	2.03913778338683e-15	2.09683849570088e-13	24.4356709275043	7.93894158249887	blo
cd4	CIZ1	0.456179529383379	5.01002155037388	9.39357985135115	2.1027777322584502e-15	2.15910874276925e-13	24.4914976626676	7.93512833659052	blo
cd8	TXNDC15	-0.738400994111093	4.51513946199023	-9.44556354954266	2.10594614213446e-15	2.15919605410322e-13	24.5593472548994	-7.93494147102553	blo
m	GEMIN2	-1.12589247556871	2.1595091106408	-9.2333519389592	2.12597798396101e-15	2.17654766495377e-13	24.5711745200813	-7.93376640925608	blo
m	ARMH3	0.601115029022776	4.31469075654434	9.67129302684472	2.14232803262643e-15	2.1900847465800198e-13	25.0637706944472	7.93281537416348	blo
m	LPAR2	1.21474604127934	3.11253737062974	9.58548434090978	2.1671121496457e-15	2.21219187322507e-13	24.9006345837786	7.93138729756529	blo
cd8	CBLL1	0.613981754854468	5.51914578711666	9.43395411547323	2.17107752915278e-15	2.21301377196479e-13	24.6297147149193	7.93116030353514	blo
m	ACP2	-2.05566365035191	4.74393450854904	-9.44147619904087	2.20520221366531e-15	2.24453045663286e-13	24.584028565288	-7.92922357853043	blo
b	RIOK3	0.736858384974576	6.0985083153072	9.41482245853694	2.2714587972105802e-15	2.30861313776873e-13	24.3278954790411	7.9255460898396	blo
cd4	ZNF749	0.594912034799253	3.39708784753184	9.39790856722168	2.28743107613061e-15	2.32147733287244e-13	24.504659387028	7.92467537632939	blo
cd4	GOLGA7	0.567110101901684	6.11407228323929	9.35913565279034	2.3011318817410602e-15	2.33200234851926e-13	24.8105572615231	7.9239332474891	blo
m	C1QB	-4.01393631230599	10.0919624426814	-9.43483694882948	2.31700335603244e-15	2.34469355509947e-13	24.8732371308757	-7.92307896127808	blo
m	CAPN10	0.765553692482881	3.37786947304197	9.48281317843015	2.3284138578876703e-15	2.3505375360434797e-13	24.3943329903336	7.9224683414279	blo
m	XPO1	-0.774189054165409	5.81007654104067	-9.55652353309768	2.32949155327827e-15	2.3505375360434797e-13	24.441928484442	-7.92241082218474	blo
cd8	PCMT1	-0.662515750822331	5.82736323076552	-9.37953455151544	2.3498900070877204e-15	2.36770859750118e-13	24.3838517750538	-7.92132702081901	blo
m	CDC23	-1.07106667097079	2.8489322344715	-9.4278020980503	2.38375565229923e-15	2.39838013022354e-13	24.4213288854357	-7.91954798238972	blo
cd4	SLC25A6	0.798118476495658	9.17292059786603	9.35901986466105	2.3915762348556203e-15	2.4027963988268997e-13	24.3668650390006	7.91914068801339	blo
nk_ilc	RWDD1	0.565457417465881	7.40865711312012	9.48707142232302	2.3954867231541503e-15	2.40327720289851e-13	24.3865135594818	7.9189375221807	blo
nk_ilc	ARL6IP4	0.420393486746743	7.90051263193882	9.51446104687849	2.42323288368313e-15	2.42763561009554e-13	24.4802310905918	7.91750530697446	blo
cd4	SECISBP2	0.639740266676479	6.30754045996199	9.35622900244232	2.4512848843128704e-15	2.4522303799111e-13	24.337882734839	7.91607362868873	blo
m	DNAJC2	0.753511211716508	5.31334812281537	9.50083213117126	2.46301149183627e-15	2.45846664194089e-13	24.9496840505971	7.91547991885515	blo
m	FBXO4	-0.968820846779173	2.85237699706756	-9.54820403095191	2.46454022397433e-15	2.45846664194089e-13	24.7474091799441	-7.91540272540527	blo
m	KLF10	1.52779551195275	7.23300500511577	9.6515230494157	2.46887001889124e-15	2.45928251511944e-13	25.3103473071295	7.91518434769561	blo
cd4	BRD2	-0.739864018237221	7.57569698914294	-9.34884486842129	2.5721537568922603e-15	2.55852572633372e-13	24.3433827787885	-7.91008395405905	blo
cd8	LBH	-0.922285660543807	7.48136173408066	-9.35591319527556	2.5962525094941503e-15	2.57883368060067e-13	24.5015348380468	-7.90892293981817	blo
cd8	UBA52	0.559449931723787	10.6774310902812	9.36333290469095	2.6141595027324603e-15	2.59294259911963e-13	24.2521254627617	7.90806708022129	blo
m	METTL23	-0.699247574671199	5.02934280817026	-9.38426617987234	2.62351821747039e-15	2.59854469893634e-13	24.8698119342064	-7.90762207739337	blo
cd8	CDK2AP2	-1.26994824069725	6.40772410501705	-9.36976615675721	2.6993073441791e-15	2.66748899716022e-13	24.4222745979732	-7.90407488067158	blo
cd4	TMBIM4	-0.538357159199692	6.66002675839455	-9.36694477679383	2.7007435688899902e-15	2.66748899716022e-13	24.3559576423465	-7.90400861141226	blo
nk_ilc	UQCRFS1	0.618133155616463	7.41721951825117	9.46981193418431	2.71569923866993e-15	2.67848268431463e-13	24.3115048752813	7.9033205923315	blo
cd4	TLE5	0.923971178351179	9.23383575050276	9.31599451197252	2.7374761727137e-15	2.69390676494268e-13	24.7483854984386	7.90232541122448	blo
cd4	OLA1	0.512270667814004	6.06917261969013	9.34398266783609	2.7390315401762e-15	2.69390676494268e-13	24.3171721454205	7.90225463126929	blo
cd8	SLC25A36	0.752306779513206	6.12900383795845	9.38786884187445	2.7472189752802104e-15	2.69816975009743e-13	24.4040900945679	7.90188269774262	blo
cd4	CGRRF1	0.75974722515933	4.97937392900305	9.34131889038773	2.7603842894702102e-15	2.70730295012228e-13	24.2562664478837	7.90128691491818	blo
m	PTRH2	-1.03162608464962	3.92336065435613	-9.45441107286164	2.76763068084007e-15	2.71061361800262e-13	24.2409392671866	-7.90096017966453	blo
m	PMM1	0.58252573751529	4.04020531305659	9.52087744052874	2.7956838865762504e-15	2.73426474197311e-13	24.1926295832612	7.89970317188325	blo
cd8	KARS	0.508984655872932	5.41291798057601	9.34774711958158	2.8100938563613704e-15	2.74452499971294e-13	24.2608761505621	7.89906231039621	blo
cd8	COX6C	0.479713781439926	8.47939486650251	9.361743975971	2.8647520362484204e-15	2.7940110145176597e-13	24.256991837694	7.89666053880519	blo
nk_ilc	EIF3F	0.460462249246967	8.53516415080065	9.45495575309933	2.9092461656800604e-15	2.83346010075212e-13	24.2143733291826	7.89473847763759	blo
m	PLEKHA3	0.628003230040645	4.93731054679616	9.44496124442663	2.9295161874042704e-15	2.84923930632443e-13	24.2634055072072	7.89387242936488	blo
cd4	CD2	-0.893208985926093	8.41653974503103	-9.29634793877269	2.95394672662614e-15	2.86901563696878e-13	24.1137228951696	-7.8928364282266	blo
m	NDRG1	1.34199272560181	5.38307701862985	9.43959569820173	3.05067075628401e-15	2.95885486219253e-13	24.175260327132	7.88881593543689	blo
m	OXNAD1	-0.99630438324241	2.56626128827994	-9.4967401840196	3.08153075678416e-15	2.98465220339314e-13	24.4598525316909	-7.88755956771636	blo
cd4	SLAMF1	-1.29945269753224	5.55981434097566	-9.28918351213017	3.1165315714176303e-15	3.01438337502296e-13	24.2158935049383	-7.88614952704373	blo
cd4	CCDC69	0.566980614201377	5.79967722056197	9.29555493761222	3.1282329000940403e-15	3.02152779717083e-13	24.0842684516025	7.88568160382098	blo
cd4	HLTF	-1.21364457766322	3.7284913551838	-9.3554606873932	3.1355228329852804e-15	3.02439748519918e-13	24.5213356125693	-7.88539095795219	blo
m	PTER	-0.946880314731642	3.2250836457415	-9.52548616405227	3.1611116804491402e-15	3.04488538716385e-13	24.4651713080985	-7.88437598433483	blo
m	USP38	0.737350758559514	4.83280468482318	9.47767228622559	3.2163341565374603e-15	3.09382186785506e-13	24.2746552589448	7.88221289232638	blo
cd4	HPS1	0.41848417630206	5.87093190940238	9.30040893437929	3.22412338375645e-15	3.09706019470936e-13	24.0467094810443	7.88191073106312	blo
m	PPP4R1	0.803013731220548	4.74299748178843	9.38734318689374	3.23059470470132e-15	3.09902541624821e-13	24.5282004210509	7.88166024042406	blo
cd8	MOAP1	0.749942939655477	5.52220627199355	9.36554728947453	3.28477251120034e-15	3.1466862468101997e-13	24.4412102542912	7.879582312583	blo
cd4	ATP6V0E1	-0.544223909883721	7.23103088522847	-9.31680965632108	3.3133304568968504e-15	3.16970753968738e-13	24.1194881260435	-7.87850054742455	blo
m	ZNF613	-2.27023742066655	0.526008499142166	-9.46264556043025	3.31960686713545e-15	3.17137940088533e-13	24.4950512304317	-7.87826402996338	blo
m	NCBP2AS2	0.68285451466794	5.26861080726635	9.55976790971139	3.3950924505794302e-15	3.23907546371561e-13	24.4217832187054	7.87545345693294	blo
cd4	NFATC2	-0.756369338175426	6.14926315816062	-9.28988992319321	3.41400556193738e-15	3.24915551545298e-13	24.0012653517215	-7.87475890073436	blo
m	POFUT2	1.11450384167083	3.55571811097139	9.40500176398135	3.4149377516863304e-15	3.24915551545298e-13	24.0128267053883	7.8747247654763	blo
nk_ilc	RAB5C	0.587463009965122	7.11744009095677	9.34322571171966	3.4218861994109804e-15	3.25134904865879e-13	24.4986755617647	7.87447061341777	blo
cd4	ZFYVE21	-1.11276437640669	2.59875708556952	-9.29765164816596	3.44632718055642e-15	3.27013487090548e-13	24.1223343399109	-7.87358065978341	blo
m	MAFG	1.26945166018566	5.66836811309563	9.51276400229028	3.5118844176171003e-15	3.32783125997933e-13	24.3417699611289	7.87122391031749	blo
m	KDM2A	0.724849832229344	6.47618127683941	9.44772046666948	3.56369873876115e-15	3.37236664296253e-13	24.1707018642328	7.86939165920388	blo
m	USP12	1.56187897611594	5.78791007112178	9.41984274935627	3.618008640601921e-15	3.4191402304376597e-13	23.9328503639501	7.86749910227601	blo
m	MEX3C	1.37240458533517	3.97711662001526	9.38158044766812	3.65124043934662e-15	3.4458950707024996e-13	24.0545507302869	7.86635480730355	blo
m	MTX2	-1.35045542423304	3.52229036355535	-9.12969712838049	3.6717184924211505e-15	3.45824650996105e-13	24.028411327641	-7.86565476667153	blo
cd8	RPL35	0.506111148835994	10.8386203904851	9.31472104129954	3.674204811588421e-15	3.45824650996105e-13	24.0131529096713	7.86557003386906	blo
cd8	MRPL9	0.481567616767945	5.68913324981063	9.34216381765346	3.69240148709551e-15	3.47070871056157e-13	24.1407242981023	7.86495161124389	blo
cd8	ATP6V1G1	0.600319356724887	8.1181534634164	9.30069637274647	3.8560482562478505e-15	3.61967146434676e-13	23.9463468415377	7.85952111347877	blo
m	CHP1	1.06142149690462	6.47601932225761	9.32426298578223	3.87189822538465e-15	3.6296842975771197e-13	24.6719713590719	7.8590072519304	blo
m	BSDC1	0.638889861043368	4.66279874685153	9.41361250030231	3.91353571420166e-15	3.6638123724385e-13	23.8766941567067	7.85766715339917	blo
cd8	RPS16	0.69493084440912	11.2412099489309	9.28504697728203	3.9548075008493e-15	3.69750740803703e-13	23.8906320452246	7.85635260675719	blo
m	RBM33	0.775121553702874	5.84860561302402	9.11517894060456	3.9635377869919504e-15	3.70072880812914e-13	23.9422294969556	7.8560762698388	blo
m	NDUFAF1	-0.94747963282809	3.39266993255847	-9.35029717685023	4.06087469393242e-15	3.7817242335230997e-13	23.9049510882517	-7.85303525012207	blo
m	CRCP	0.606058328269112	4.62586623122745	9.47191321494753	4.06108590059459e-15	3.7817242335230997e-13	24.249486564194	7.85302872990433	blo
m	RNF10	0.579381210636677	5.9599965321624	9.39060090560878	4.10788421217248e-15	3.82022321017001e-13	24.2539324222461	7.85159217675992	blo
cd4	FDX2	-0.848753609403383	3.2797056040241	-9.25924763133548	4.11972414117944e-15	3.8261528174319997e-13	23.9100167648767	-7.85123128408263	blo
cd8	VBP1	-0.793119034143261	5.08167394770888	-9.27111670315916	4.197188954734211e-15	3.892934449446e-13	23.8711511270127	-7.84889497920257	blo
cd8	RNF5	-0.962702731829606	5.41129542583478	-9.24785841661111	4.25507761376199e-15	3.94037735690015e-13	23.8486546335116	-7.84717663353657	blo
m	SLC46A3	-1.32953782816403	3.77814777284464	-9.33321716890472	4.259593669832221e-15	3.94037735690015e-13	23.9312221421308	-7.8470435499169	blo
cd4	ZNF281	0.765947656779167	5.0208003871785	9.20128833809626	4.2799461989496605e-15	3.95398143105341e-13	23.6820707401913	7.84644549993102	blo
m	CDKN2D	2.36209277281465	6.00241840986661	9.3392265537257	4.32551478286462e-15	3.98737180181058e-13	24.4215992203852	7.84511657660936	blo
m	RFT1	-0.794625229228221	2.96287461989697	-9.28333282969338	4.32747735784203e-15	3.98737180181058e-13	24.0810444876916	-7.84505965179429	blo
cd8	LYSMD2	-0.767652084359509	5.39730269410637	-9.30285618683691	4.4309068852736304e-15	4.07730770637393e-13	23.9005362890071	-7.84209506937147	blo
cd8	SETX	-0.549371471585314	6.29216261031577	-9.28535220743253	4.49536441385073e-15	4.13119270090191e-13	23.8214583747307	-7.84028180046376	blo
cd4	PPP2R5B	0.932449726863617	3.24967647806304	9.23910849355789	4.56672362676578e-15	4.19127071312618e-13	23.8135773119201	7.83830399450417	blo
cd4	PFDN1	0.560863443355521	5.74785348314886	9.22320053892335	4.6103409883912504e-15	4.22576372243553e-13	23.6929473077904	7.83711001459737	blo
nk_ilc	COX4I1	0.365759713153888	9.67191666497951	9.36412171967811	4.697430484041891e-15	4.29996032033989e-13	23.7616482161983	7.83475894142325	blo
m	ELOA	0.49224883264408	4.80935237791726	9.34911175340606	4.76914304297665e-15	4.35990574243506e-13	23.6784368587009	7.83285497847917	blo
cd4	C1D	0.510324381095843	5.61693756060441	9.22322272134033	4.936553284628321e-15	4.50706671268145e-13	23.6760510259405	7.82851773320505	blo
cd8	GLIPR1	-1.2683365176313	7.07054674746009	-9.1573256943355	4.974994068124841e-15	4.53624882302836e-13	24.1829504690994	-7.82754226880883	blo
cd8	RP9	0.617462081186471	5.09473205508197	9.23162163749279	5.00892585964334e-15	4.56124903996416e-13	23.7405351861945	7.82668736926062	blo
cd4	LYSMD2	-0.866246853549156	5.24638123168405	-9.21523101082111	5.0378487309976004e-15	4.58162900111129e-13	23.7021682521509	-7.82596315654246	blo
cd8	ERGIC3	0.516847682159918	6.43852358985849	9.23902654233712	5.06466684609001e-15	4.60004442582549e-13	23.6064573702071	7.82529529351991	blo
cd4	SLC39A1	-0.773502789918944	4.50812826239521	-9.18051512777757	5.074522971035e-15	4.60302616700347e-13	23.5910573405562	-7.82505071670028	blo
m	SNAPC5	-0.972172936094893	4.17610902015648	-9.06762078907778	5.0914095465567505e-15	4.61236916321771e-13	23.6987505472079	-7.82463276624547	blo
cd8	CSDE1	0.513041078470968	7.97598168934364	9.26690900316635	5.10082848549912e-15	4.6149317358404e-13	23.758792394895	7.82440023565662	blo
m	ZBED4	0.749570385849439	3.35051091768139	9.39935770252537	5.2183929543753005e-15	4.71520520536825e-13	24.0011168351408	7.82153289746281	blo
cd8	CDS2	0.566744325325952	5.72551998471611	9.21050902566462	5.2932423640692605e-15	4.77667375036956e-13	23.8172593153725	7.81974030379703	blo
cd4	EIF3H	0.692433941171174	8.55060732798719	9.1848878869866	5.3218082009322e-15	4.79627107962264e-13	23.6379906317317	7.81906274206688	blo
m	HLTF	-1.59452118448	2.8284542512263	-9.31159218452504	5.343010842884511e-15	4.80919049221945e-13	23.6709126300617	-7.81856214105452	blo
cd8	CDK9	-0.527863195216893	5.47066129341596	-9.2581458255925	5.35882426642715e-15	4.81723218106668e-13	23.7088913658502	-7.81819005265602	blo
m	WSB1	-1.05473971173037	7.33577829713098	-9.36895338237145	5.41439228882683e-15	4.86094421550867e-13	24.0266552906193	-7.81689106036034	blo
m	INPP5K	0.740753669293221	4.80554447264624	9.32360032192166	5.443262257448371e-15	4.88060596801968e-13	23.4497993782167	7.81622134922929	blo
m	AGPAT5	-1.40477287990104	3.61390400987117	-9.31565597579597	5.4882000162879e-15	4.91007173621855e-13	23.6029585625148	-7.81518583103417	blo
cd4	COPB2	-0.59441526484261	5.23315464116271	-9.21454654035198	5.490148327729481e-15	4.91007173621855e-13	23.6191126391281	-7.81514112433351	blo
cd4	KIAA1143	0.532913906898488	5.32464368515663	9.20576302765105	5.59048266937482e-15	4.99342767714682e-13	23.5790541923458	7.81285967462107	blo
m	ATP11B	0.738993074897975	5.38988262673691	9.29129971679434	5.64543563780962e-15	5.03608817081394e-13	23.8494175097324	7.81162715267235	blo
cd4	TOMM20	0.666817956737468	8.00071718526713	9.20388172062477	5.6737948688296406e-15	5.05494698828923e-13	23.5792297726015	7.81099570508238	blo
nk_ilc	GMFB	0.771589223304711	4.97553932783063	9.22568666865089	5.7743296467855805e-15	5.13797944314426e-13	23.4029991745323	7.80878195446093	blo
cd4	DHX8	0.532266456081279	4.88871577804693	9.16497404991553	5.809054798117181e-15	5.16231827852477e-13	23.5412543115094	7.80802612190289	blo
cd4	SREK1	0.417470619228652	6.163459261225	9.19609697550831	5.825542075621861e-15	5.17040855424045e-13	23.5192848780084	7.807668813251	blo
m	CD3EAP	-1.71607822970601	2.04631861837211	-9.30916876153475	6.05639195924929e-15	5.36849316114367e-13	23.8901490460787	-7.80276781409089	blo
m	UMPS	-1.08208993692042	3.00055099997435	-9.23561796730099	6.077058194559631e-15	5.38000194931008e-13	23.4678187833209	-7.80233807115293	blo
cd4	PAGR1	-0.671522409296236	5.15478510132179	-9.09200304511251	6.09055208092371e-15	5.38514003246016e-13	23.6115328620512	-7.80205824883407	blo
m	YY1	0.638863124941772	6.66430890914799	9.35224620995744	6.331885661836061e-15	5.59146226029501e-13	23.5416563489276	7.79715418748173	blo
m	PSPC1	0.532072108030685	5.00036363419399	9.33311188722609	6.344484359212681e-15	5.5955315645162e-13	23.3982542757441	7.79690325298453	blo
cd4	CSNK1E	0.771953090261995	5.11505473555325	9.23365101205246	6.45176793856636e-15	5.6829931249558e-13	23.7118381356278	7.79478609107048	blo
cd4	PPDPF	0.372183884160248	8.93799057478543	9.18543431527739	6.5752128192635905e-15	5.78445261425341e-13	23.453913806816	7.79239245798197	blo
cd8	C1D	0.500250164292923	5.75005508268031	9.20737311113135	6.596644942931661e-15	5.79602578944386e-13	23.463959677265	7.79198139384106	blo
m	GPATCH2L	0.750467542748516	5.01744095371512	9.33985420202072	6.636401342087211e-15	5.82365008499174e-13	23.3518631487941	7.79122234247397	blo
cd4	DDX21	0.869860849969286	7.79073648821029	9.1794056768014	6.6629530653479604e-15	5.834127085356e-13	23.4417596785705	7.79071789085566	blo
m	PREB	-0.879991820011852	4.58039081495248	-9.24016943464762	6.6650030249543804e-15	5.834127085356e-13	23.2629113529884	-7.7906790263432	blo
m	FAM199X	0.599921022631073	4.21975821211153	9.28838601220757	6.7114985319839305e-15	5.86749198126391e-13	23.3449126517438	7.78980067868373	blo
m	RHPN1	2.26113747277867	1.25298510343816	9.20919437359852	6.741526094822731e-15	5.88639461149815e-13	23.042408396598	7.78923660465406	blo
m	MCCC2	-0.792631021308904	3.81395509397293	-9.25195345501934	6.756976326036081e-15	5.89253774823572e-13	23.2755085668495	-7.78894733166491	blo
m	GTF2E1	-1.30549678333166	2.37662998809735	-9.26947315422181	6.76972269931056e-15	5.896310590355979e-13	23.5105362302014	-7.78870917239585	blo
m	RNF38	0.676527790667273	4.63814800907646	9.24698418297128	6.808219206041781e-15	5.92247411604332e-13	23.5428458463107	7.78799255573533	blo
cd4	APH1A	0.364921359095594	6.73266691971661	9.18163122156456	6.8325614537325305e-15	5.93627519752516e-13	23.4364235258328	7.7875414775373	blo
cd4	COA4	-0.651594990352328	5.30420673095635	-9.14366850489678	6.9572266051520706e-15	6.03358255343345e-13	23.3419854519361	-7.78525586180654	blo
cd8	CDKN2D	0.984326751471931	6.40488112938192	9.17311021206819	6.9617928844220404e-15	6.03358255343345e-13	23.4519729010887	7.78517291077527	blo
m	DYNLL1	-1.53769532947679	7.39762248070032	-9.32566863537044	7.049312311203191e-15	6.10188125113258e-13	23.4479118638078	-7.78359329804601	blo
nk_ilc	USP15	0.472180368208097	7.38687465545795	9.26131955771184	7.064736670376871e-15	6.10768289896891e-13	23.3669932918382	7.78331691030164	blo
nk_ilc	RPF1	0.710255512348056	5.4552845712917	9.23085413215146	7.13341217175172e-15	6.15945072936199e-13	23.2259958849088	7.78209348582434	blo
cd4	RBSN	0.716318648552001	4.17252345993871	9.15016806550296	7.18667052661822e-15	6.19779528285092e-13	23.4274214947144	7.78115266606508	blo
m	TBC1D23	0.83998315972729	4.37278473730758	9.21440741088473	7.224289566239191e-15	6.22257472884418e-13	23.3760591319404	7.7804922444183	blo
cd8	OPA1	0.557117087204104	5.1532529837566	9.12400442434459	7.260282373352231e-15	6.24589427222036e-13	23.3467349901812	7.77986353299667	blo
m	PARP11	-0.77014624751764	3.14099905101283	-9.29779298783409	7.299778259982681e-15	6.27216653020622e-13	23.3431640541653	-7.77917715123586	blo
cd4	VHL	0.468730661145944	5.29835622722085	9.13735807512779	7.364602101713571e-15	6.32011018843991e-13	23.2640905974627	7.77805848969595	blo
cd8	XPO4	0.769970721689956	5.30361975122426	9.17796949405545	7.446053614877681e-15	6.38218845151823e-13	23.3446021392642	7.77666654486159	blo
cd4	TSN	0.610469826111873	5.3146450574383	9.13599100271421	7.554469983753081e-15	6.46719889428212e-13	23.2579594573102	7.77483686132793	blo
cd4	SPOP	-0.64956410592753	5.26556579540457	-9.11240353813658	7.57116192598832e-15	6.47357455666891e-13	23.2305696836344	-7.77455745862798	blo
cd8	ATG14	0.643485232724157	4.81746593919295	9.16359392608676	7.64151590213507e-15	6.52576139120503e-13	23.2806278286142	7.77338644372395	blo
m	KRIT1	-0.701728535283589	4.13209504309744	-9.34313420750294	7.73967116680524e-15	6.60153413882912e-13	23.4900961324788	-7.77177029449246	blo
cd4	SAP30L	0.623773110672561	4.54576831931434	9.12174688856102	7.791239654701521e-15	6.62970477373933e-13	23.1845316288985	7.77092927233967	blo
cd4	RPS16	0.693717545585537	11.3817787699017	9.13067529912841	7.7916332682929e-15	6.62970477373933e-13	23.2215361608168	7.77092287405029	blo
cd4	USP12	0.99981641559065	5.42718750256108	9.15823666695226	7.814880015085261e-15	6.641415082723e-13	23.3686223773352	7.77054555534535	blo
m	IRF2BP2	1.08341104412181	7.31878043877736	9.32756259614156	7.83030209928212e-15	6.64645533462338e-13	23.2840406661917	7.77029584801738	blo
cd4	GLIPR1	-1.14918215343044	7.06198173775768	-9.10736094292808	7.861242928029231e-15	6.66463993366953e-13	23.4580613155433	-7.76979632466836	blo
m	YY1AP1	0.589312496914082	5.50405298116685	9.21868871455202	7.922754628576111e-15	6.70866672763361e-13	23.7742010547637	7.76880897222953	blo
m	SHLD3	1.18207063609016	1.45787115335938	9.18986354650288	7.992549544769741e-15	6.75959259627525e-13	22.9902004370234	7.76769775807524	blo
cd8	RPL27	0.581221366733359	10.31410803027	9.15537627835105	8.12653775532608e-15	6.86462074055753e-13	23.223355672514	7.76559102518186	blo
cd8	MESD	-0.691899706883488	5.67052743363754	-9.17739964777099	8.18143342230074e-15	6.90266552124643e-13	23.296570683322	-7.76473774171622	blo
m	PRKD2	0.929918463846481	3.64480607122024	9.20359835232486	8.341615264194351e-15	7.029341661922229e-13	23.2986517031867	7.7622797521889	blo
cd4	MTPN	0.521898199477704	6.7865934176763	9.09561344534897	8.433127046566461e-15	7.097915717426799e-13	23.1598676532432	7.76089627199949	blo
cd4	VPS41	-0.690368930480445	4.10930575410665	-9.16778072601872	8.48790017851217e-15	7.13544040577037e-13	23.4362282860354	-7.7600752597617	blo
cd4	ATP5MG	0.366773778137384	9.31791311532231	9.1243019562716	8.58584235928757e-15	7.20788673917038e-13	23.1651429302437	7.75862008616888	blo
cd4	LSM7	0.384269931266086	7.40657807852354	9.12370378158342	8.59466409700154e-15	7.20788673917038e-13	23.1598082057362	7.75848982042511	blo
m	PCBP3	1.99638282986461	0.612715623381125	9.18766106565001	8.608675758317551e-15	7.211001642675869e-13	22.8196566252261	7.75828318817567	blo
cd4	SCOC	-0.661093099352417	4.32464730879707	-9.11182915488054	8.88246196575922e-15	7.43144759947695e-13	23.1505964247893	-7.75431069180371	blo
m	TMEM60	-1.05065899312916	4.0499320290183	-9.1843190642772	8.90469688441702e-15	7.44116000865239e-13	23.5138713203657	-7.75399338445149	blo
cd4	SURF1	0.347060738686504	5.85958367544816	9.11870659659695	9.05959982902783e-15	7.561580419872849e-13	23.1304651802782	7.75180421590034	blo
m	IRGQ	1.0985296713517	3.82942795199537	9.24155247005749	9.114023027518881e-15	7.59794869700077e-13	23.2970347853346	7.75104381450109	blo
cd4	BLOC1S6	0.650514036420035	5.93869570427456	9.10728578807031	9.40954910700946e-15	7.82899694530064e-13	23.1196404424787	7.74699117775985	blo
m	HLA-DQA2	-3.91150455471585	4.68520752907621	-9.32809964858358	9.41353396253323e-15	7.82899694530064e-13	23.262318948584	-7.74693739251857	blo
cd4	SUPV3L1	0.80142570196313	5.17918042876209	9.10426293386895	9.486974624309372e-15	7.8807161567795e-13	23.0753750224181	7.74595012499346	blo
m	AKIRIN1	0.735129894778396	5.79178975105134	9.24587303094772	9.55618419004889e-15	7.92880225446154e-13	23.0298933710717	7.74502659599677	blo
nk_ilc	ZNF639	0.792678750834506	5.55377456141003	9.145137899991	9.741832935240721e-15	8.07327023616689e-13	22.8999484124271	7.74258144459916	blo
m	TCAF1	-1.38767011897112	2.99711046612428	-9.23897508859543	9.768525964514751e-15	8.08582231344059e-13	23.2256303381969	-7.74223365082105	blo
m	TRIM62	1.02788234011333	1.94625174108347	9.08764275300691	9.79542889845342e-15	8.09851829364814e-13	22.9089574530512	7.74188406713658	blo
m	PRKACB	-1.54480551630856	4.5416367901276	-9.1741666909353	1.00143618537453e-14	8.269760819955469e-13	23.0487810301726	-7.73907383161074	blo
m	NPEPPS	0.634231073062639	5.93925762194077	9.24305589939249	1.00680856534053e-14	8.30433255654899e-13	23.2447416046564	7.73839346998464	blo
m	HLA-DPB1	-2.60240916552914	10.0316523207349	-9.18507704228465	1.01966571117544e-14	8.40048597135092e-13	23.4705814395376	-7.73677963031835	blo
cd8	SNAPIN	-0.902570474629842	4.56176800316991	-9.09980978777406	1.0291211380861601e-14	8.46842137917272e-13	23.1646667287346	-7.73560550525146	blo
cd4	UQCRB	0.503952449241784	9.17356454398268	9.08146953740867	1.0406753949638e-14	8.55344787360678e-13	22.9605977449494	7.73418508659792	blo
m	AMFR	0.786286592711252	5.0157867877831	9.29464450033045	1.04847683986338e-14	8.60746631478464e-13	23.2828553804048	7.73323476856622	blo
m	MPRIP	1.37267798598835	4.48843979650539	9.14363807474163	1.07570700357579e-14	8.82067146831404e-13	23.0290311053504	7.72997145655445	blo
m	RPS6KB2	0.637224816793876	5.30693382083405	9.25823054660701	1.08230500669638e-14	8.8643944682956e-13	23.1382681862383	7.72919297794158	blo
cd8	COX4I1	0.609448334352429	9.84902159443001	9.07893293658856	1.09561223165353e-14	8.95908141985878e-13	22.9205512535397	7.72763700600797	blo
cd4	RPS7	0.636107652371283	11.7555155381846	9.0644592031786	1.09642463290145e-14	8.95908141985878e-13	22.8957056740857	7.72754261776268	blo
m	IFT20	0.88404870219055	5.53834533695698	9.21045490453433	1.1007973395748e-14	8.98432812335719e-13	23.0858475563981	7.72703575717639	blo
m	ZFAND3	0.74062083447767	5.98592168070718	9.20677861715551	1.10825551777289e-14	9.034669283245879e-13	22.9915439245907	7.72617579954427	blo
m	AHCTF1	1.10744870879198	5.37297090990293	9.17817955476726	1.1190967475824501e-14	9.11244045848332e-13	23.2463478310195	7.72493586426021	blo
m	UTP25	-1.23009587249733	2.26644787250488	-9.03639743552443	1.1383744793794701e-14	9.25864688356637e-13	22.9485994484535	-7.72275994258514	blo
cd4	CENPV	0.884808251911151	3.79041288740515	9.00867650439261	1.14529625364746e-14	9.30413697844208e-13	22.7149865580879	7.72198750287345	blo
cd4	FKBP15	-0.784725575027252	3.89417022156062	-9.06345392756709	1.15047459312953e-14	9.33537477787736e-13	22.9649050551939	-7.72141262082502	blo
m	SMARCAD1	-0.691841826250029	3.53800600685886	-9.21359551148513	1.16714298768659e-14	9.459666898000999e-13	22.8311435513805	-7.71957928874139	blo
cd8	TMEM219	0.421684579129104	6.45175142319726	9.10370196966225	1.17646060408712e-14	9.52150298778557e-13	22.9376421382403	7.71856565231168	blo
m	CCNY	0.925701007255829	6.05602184814118	9.17235061366547	1.17877813670095e-14	9.52150298778557e-13	23.292516637816	7.71831476148751	blo
m	PLEKHF2	0.815387952973676	4.75545408142543	9.16308839184215	1.17885145592558e-14	9.52150298778557e-13	22.9520451982788	7.71830683203751	blo
cd4	TAF6L	0.659219494768291	3.44939931952964	8.99717360284163	1.2059230726242101e-14	9.72893721274831e-13	22.6823005796593	7.71541171954163	blo
nk_ilc	CTDSPL2	0.648566588359319	5.4185857700292	9.12201480596593	1.21638421583342e-14	9.802041137188399e-13	22.7628032058539	7.71431007492477	blo
m	UHRF1BP1L	0.709024962604573	5.48791457323562	9.09822152635822	1.22029495035356e-14	9.82225224004694e-13	23.215656900459	7.7139006347305	blo
m	CPEB2	0.829001013068752	4.4753898853075	9.21022265625294	1.2224541553789999e-14	9.828334918338179e-13	23.0131977076205	7.7136751264116	blo
cd8	MED29	-0.840394395705131	5.27878691620517	-9.03827842308686	1.2334219134056301e-14	9.90510652676365e-13	23.3107546684509	-7.71253566671933	blo
nk_ilc	MED9	0.882508468077918	4.40271790462232	9.08867478894856	1.23483199306906e-14	9.90510652676365e-13	22.9600195170223	7.71238989489498	blo
cd8	MOB3A	-0.885556856064915	5.41015970604592	-9.07342343692433	1.2443542084317e-14	9.97006775215638e-13	22.8062686118939	-7.71140976997798	blo
cd8	EIF3L	0.765956605861025	7.86859520426621	9.06000504252508	1.25482155939644e-14	1.00424444959834e-12	22.7451033455524	7.71034084095218	blo
cd8	BTF3	0.741092487128841	9.96630161055915	9.05184422213041	1.29824321876186e-14	1.03780910822188e-12	22.7702064745291	7.7059983343957	blo
m	SETDB2	-1.1590422468115	4.53512985308195	-9.16201828311867	1.30101960925496e-14	1.03884264740362e-12	22.9190735862239	-7.7057255556512	blo
cd4	TIMMDC1	-0.784344256536899	4.73411657672573	-9.01637925540936	1.30379538489109e-14	1.0398733418880199e-12	22.8579609910757	-7.70545340929321	blo
cd4	TAPT1	0.732760880460806	4.43379279858673	8.99582466866234	1.3094671519659301e-14	1.0431784032636099e-12	22.7032339149734	7.70489909831813	blo
m	HOXA9	2.58571077286999	1.8343577945264	9.05365444023234	1.31091863834232e-14	1.0431784032636099e-12	22.9149006849973	7.70475762184597	blo
m	ARL2	-1.58831455390281	5.1230148483725	-9.06820205152023	1.31255554530593e-14	1.0432954275952099e-12	23.3631120569742	-7.70459825722233	blo
cd4	ERO1A	0.537987009220856	5.92765201315209	9.04732966790102	1.3207378099996401e-14	1.04860891860368e-12	22.9391645405406	7.7038045755219	blo
m	DIMT1	-0.831208972472748	3.90482547352315	-9.10897768254761	1.3233133429032301e-14	1.04946391238375e-12	23.1311342185628	-7.70355574907172	blo
cd4	LBH	-0.82449933637874	7.3308006819373	-9.0398956886416	1.32928905451611e-14	1.05301045950905e-12	22.8964829786758	-7.7029802562964	blo
cd4	ZNF394	0.782349540976734	6.26173458902184	9.04475842002488	1.33145514701939e-14	1.05353457152911e-12	22.7964157393697	7.7027722784691	blo
m	UTF1	1.8101045913171	2.72595005807361	9.14388119025049	1.34515041195516e-14	1.06316984083503e-12	22.5468336788196	7.70146498134701	blo
m	PGS1	1.0491651535168	5.08271388299136	9.14766921885197	1.35038358724893e-14	1.06610272225796e-12	22.711742340041	7.70096889791017	blo
cd4	RFC1	0.452919680414339	6.18127975558262	9.00292417747341	1.3681357008194201e-14	1.07890133695137e-12	22.6059725587817	7.69930005030873	blo
cd4	HNRNPA1	0.589754148933093	9.98086913626424	9.02670345602363	1.3773333752914e-14	1.08493278145704e-12	22.7218299845174	7.69844375226037	blo
m	MS4A4A	-2.00741102317831	7.10705257409649	-9.18208703237441	1.3833402022796301e-14	1.08844004882062e-12	22.8919779521388	-7.69788755198536	blo
m	OSER1	1.0248192110378	5.76235030312827	9.17642245895751	1.3859733978360401e-14	1.08928798125998e-12	22.6501791763772	7.6976444808455	blo
m	RPF1	0.773060386329645	4.50149587363343	9.10807164448371	1.38756537741577e-14	1.08931659959971e-12	22.5593112981249	7.69749774499174	blo
cd8	RIOK3	0.747706651704884	6.26093627504783	9.00409734811626	1.39313073213222e-14	1.09227646751949e-12	22.9563661526063	7.69698607394891	blo
cd8	PNP	-1.66153673611477	6.0326195295229	-9.03372013757547	1.3944552272158201e-14	1.09227646751949e-12	22.6778760621753	-7.69686459798377	blo
m	MARK4	0.851228547459416	4.11105164037136	9.14355760643319	1.4061391447641701e-14	1.10019783117766e-12	22.8223847253707	7.69579789991057	blo
m	MAT2B	-0.678884920129821	5.63910195214897	-9.16047189130336	1.43007363234341e-14	1.11767596263518e-12	22.6484359410589	-7.69363973558718	blo
cd8	CLEC2D	-0.697597616538543	7.25154038658442	-9.04706455522826	1.44537371844068e-14	1.1283744189659399e-12	22.6598396996636	-7.69227867439973	blo
cd8	ATG2A	1.34802118009523	5.67047911914249	9.03478693076969	1.45029372845301e-14	1.1309545537013299e-12	22.7165481516123	7.69184401215018	blo
m	CSTF3	-0.850972614148425	3.16884594666465	-9.11863177987931	1.45347433384884e-14	1.13217405090581e-12	22.48191212529	-7.69156379043026	blo
m	APEX2	-0.90117434817328	3.76402233919537	-9.02171926951866	1.48771414487848e-14	1.15755731581562e-12	22.7612506413072	-7.68858478687189	blo
cd4	UBA52	0.579644558545466	10.7902385134824	9.00397165217645	1.50173057421195e-14	1.1671663365187599e-12	22.5900539330159	7.68738471494449	blo
m	ABHD17C	2.29905362214613	2.35956239995059	9.1217921924483	1.51392589827583e-14	1.17534023146964e-12	22.7559571743629	7.68634949593255	blo
m	ZNF200	-1.80637753730438	2.17745297448389	-9.14141597878029	1.52297131980486e-14	1.18105329581367e-12	23.1908640845	-7.68558694721714	blo
cd4	USP22	0.662375662221007	6.07710262246992	8.9679568345857	1.5352977537693e-14	1.18929530755755e-12	22.5633332600839	7.68455494454637	blo
m	CWC25	0.977732907388991	5.66127088935646	9.16599801095876	1.57491832813199e-14	1.21863873772485e-12	22.7348985968073	7.68129216316306	blo
cd4	PCIF1	0.754698731344763	6.11472322466314	9.01914916500195	1.6159005807803702e-14	1.24896986722193e-12	22.6970324385617	7.67800113728368	blo
cd4	DLST	0.560736296683996	5.36866659542293	8.98828393177357	1.64813772253537e-14	1.27248225243643e-12	22.4970971253347	7.6754695747796	blo
b	RNF5	-0.82846267106944	5.31092248336189	-9.09639236395183	1.6599629084130902e-14	1.28020068928903e-12	22.2558155493455	-7.67455314573279	blo
cd8	SFXN1	1.0636066062282	6.32018694574399	9.00399525330401	1.6847260320103502e-14	1.297869195199e-12	22.86504134081	7.67265468111619	blo
m	GBP1	-2.38922006110354	5.1896237271421	-9.13050911735734	1.69231458773625e-14	1.30119770772168e-12	22.412452809862	-7.67207839747477	blo
m	SRP54	-0.703097452889009	5.24108181361187	-9.10909899435357	1.69276295105381e-14	1.30119770772168e-12	22.4806606933189	-7.67204442783805	blo
m	IARS	-1.10826276150972	4.07025311044273	-9.02497661958917	1.76358041144477e-14	1.35414742842372e-12	22.371404534269	-7.66678717601581	blo
cd4	APEX2	-0.801784052853826	3.54583988853585	-8.95446793866924	1.77372237568607e-14	1.36044311941039e-12	22.4398207457395	-7.6660513249222	blo
cd4	SCAF4	0.362530981114329	5.58711916126884	8.97188727128285	1.78388130259072e-14	1.3667380303776798e-12	22.4103648282339	7.66531838115223	blo
m	CDK11B	0.64323424442413	5.05555497277164	9.12769259695875	1.79520645592494e-14	1.37391172119186e-12	22.3586695343447	7.66450612165765	blo
m	SLC25A17	-1.18313121522076	2.48191632313672	-8.95136351960429	1.79909004269943e-14	1.37538076877852e-12	22.9450834752611	-7.6642287444412	blo
m	FMNL1	1.3755613720599	7.25153813013915	8.82612258959404	1.81102643126724e-14	1.38299616033098e-12	22.459808493726	7.66337988511323	blo
m	C9orf78	0.590128843261607	6.48902319739582	9.10557331581167	1.8188383315851e-14	1.38744871291841e-12	22.2802224889417	7.66282731449622	blo
m	MUC1	1.42818987378378	0.734997043404604	9.12061308389615	1.83480929123086e-14	1.3981087076934e-12	22.3468358673938	7.66170484651435	blo
cd8	BCL2A1	-1.00869390534389	5.977286663018	-9.0105460200789	1.84475674147969e-14	1.4041606558217199e-12	22.4819761476244	-7.66101056925011	blo
cd4	STRAP	0.72862027104477	6.79440235232687	8.93318101372201	1.85147514565414e-14	1.4077442999426998e-12	22.4133633175493	7.66054374223434	blo
nk_ilc	FARSA	-0.842692488145197	5.26673865385234	-9.04735589380019	1.88112615467876e-14	1.4273445772276399e-12	22.2838656472576	-7.65850315843207	blo
m	BORCS7	0.729685136722849	5.49773552918542	9.14212839255456	1.88133012235439e-14	1.4273445772276399e-12	22.5698158854498	7.65848923123487	blo
cd4	TRAC	-0.803025650269795	6.85776776562165	-8.97544457709371	1.8871444985156602e-14	1.43020636144542e-12	22.4311945792407	-7.65809284096799	blo
cd4	FTSJ3	-0.628996372223075	4.45398379884879	-8.96195543733356	1.92027906203749e-14	1.45374466894377e-12	22.4022054044308	-7.65585660085655	blo
nk_ilc	RSL24D1	0.55118814786882	7.3744745715266	9.05782466436827	1.9291260505293502e-14	1.45886511814707e-12	22.3383068185425	7.65526594071502	blo
cd4	EDC3	-0.6690213162399	3.37567074874011	-8.96041656359319	1.96277292549191e-14	1.48270873412537e-12	22.4192846983971	-7.65304362205486	blo
m	PLEKHM1	0.901654944076846	5.50815834051345	9.03554985381807	1.97496133002332e-14	1.48956083548693e-12	22.5207472582895	7.65224783456008	blo
cd8	SIT1	-1.21362223314266	6.0792469689296	-8.98200917454891	1.97609781393943e-14	1.48956083548693e-12	22.3916258702396	-7.65217387932134	blo
m	GATAD2A	0.719413566609269	5.31340594265848	9.07691540508225	1.98044791678858e-14	1.49072196654204e-12	22.7992813113188	7.65189118799734	blo
cd4	IDH3B	0.427572941114788	5.61872622873088	8.92561645000242	1.9818957699896302e-14	1.49072196654204e-12	22.2474791851607	7.65179723476459	blo
m	APOL2	-1.12692584684469	3.60590352512009	-9.06493522043066	1.98483998538006e-14	1.4913346529636198e-12	22.1861848192043	-7.65160638855652	blo
cd8	WHAMM	0.859141880951519	6.50038717111624	8.98865283026582	1.99944239332858e-14	1.50069616803452e-12	22.3984279743197	7.65066394661239	blo
m	ZBTB5	1.1454882085527	2.50521520118213	8.97485524006322	2.00286306098853e-14	1.5016540853516499e-12	22.4232658607635	7.65044415505946	blo
nk_ilc	CBLL1	0.673644169502287	5.84781502087775	9.00489344259654	2.00738834589488e-14	1.50343725880194e-12	22.2654952836757	7.65015395414889	blo
cd4	TMEM238	0.869718333562461	6.33927748448998	8.95933527032557	2.01049172061757e-14	1.50415281751802e-12	22.3934847058927	7.64995531034059	blo
cd8	MED10	0.592267295768288	6.93170033219575	8.99786535723619	2.03870580579513e-14	1.5236334200898098e-12	22.4190502260783	7.64816306910155	blo
m	GFOD1	1.52561096714727	3.98386780703433	9.08914597202398	2.04645450588828e-14	1.52779391987034e-12	22.4492823534516	7.64767511902746	blo
m	ESS2	0.690275870974992	3.6496100767444	9.00973575289401	2.0585548143220402e-14	1.53519081983525e-12	22.0819875837973	7.64691676335456	blo
cd4	RANBP6	0.603568345043686	5.08540664655186	8.94276237813829	2.0865188196593202e-14	1.5534614732450699e-12	22.3299399381072	7.64518083539658	blo
cd4	RPL4	0.725665192217347	10.6553713609553	8.9365525857998	2.08749089111859e-14	1.5534614732450699e-12	22.297497154124	7.64512090431432	blo
m	CBY1	-1.79113149825987	1.34346838038316	-9.03643637104795	2.10303505143518e-14	1.56336768096445e-12	22.4957899799537	-7.64416627227188	blo
m	THAP7	-0.785598361451405	3.88092459982608	-9.0159797268265	2.120856665003e-14	1.57494411113643e-12	22.1640232135907	-7.64308027623282	blo
cd4	PSMD6	0.525363956489901	6.29760923134262	8.91924854452027	2.1465060442169202e-14	1.59230274108451e-12	22.2476193933924	7.64153293392965	blo
m	ZFC3H1	0.792279663074845	5.95553632778695	9.07662373278321	2.15872187101915e-14	1.5996700154693999e-12	22.3927967028738	7.64080237637912	blo
m	SENP5	0.593364737352225	4.3902850387446	9.0486965924041	2.1768823529931502e-14	1.61142220436629e-12	22.3605117883814	7.63972378581343	blo
cd4	IER5	-1.3724819987147	7.22057476415754	-8.9964726931847	2.19159511212011e-14	1.62060011527386e-12	22.5516847478242	-7.63885643345401	blo
cd4	FAM110A	-1.0969503189399	4.16217966813828	-8.9335275232189	2.22301455472697e-14	1.64209958042052e-12	22.2840746299245	-7.63702320015704	blo
cd4	ORMDL2	-0.98870793248766	4.9024907033975	-8.89154266038399	2.23705912200227e-14	1.6507327622387098e-12	22.1857507631475	-7.63621196864894	blo
cd8	HMGN4	-0.580168857492532	6.01584181733909	-8.94471827433549	2.26632501269289e-14	1.6705678069878398e-12	22.256689355815	-7.63453751026459	blo
m	UBR4	0.94268789138863	6.0993346308667	9.03885181854857	2.29350499689478e-14	1.68882517789223e-12	22.0800657758302	7.63300133910387	blo
m	ALKBH3	-0.961562171244979	3.60492880033348	-9.08832279555416	2.29910203602791e-14	1.69116825921141e-12	22.5564272120224	-7.63268722737341	blo
cd4	ZFR	0.471533645816387	6.00791321349457	8.88493216166598	2.3045375039526e-14	1.69338769978267e-12	22.1993027922456	7.63238290229155	blo
cd4	EXOSC3	-0.77236822912536	4.37806917839064	-8.90637015748387	2.32054489744877e-14	1.7033626575853698e-12	22.3676826711349	-7.6314907525332	blo
m	MFAP1	-1.02109848452168	3.85928177220634	-9.0898374650448	2.34610726582163e-14	1.7203230733370798e-12	22.6961374322987	-7.63007854548991	blo
m	ZNF184	-1.63649746169153	1.62316157895497	-8.93310326762792	2.3511993215911602e-14	1.72225350306553e-12	22.7447773300002	-7.62979904060513	blo
cd4	PSMC1	0.555890004799823	5.56831630549036	8.90435352486572	2.35621397509313e-14	1.72412326054176e-12	22.1279736785012	7.62952436567431	blo
cd4	AMFR	0.648688410605227	4.83372094986244	8.88582961819924	2.3795235608068703e-14	1.7377757143420998e-12	22.0906546438588	7.6282550979222	blo
m	EPS15L1	0.595481987034212	4.12338382225336	9.09106995938934	2.37983479237161e-14	1.7377757143420998e-12	22.4286835824925	7.62823823342149	blo
cd8	TPM3	0.420584312710518	8.825911663912	8.95187541662211	2.39433447233254e-14	1.74654229264615e-12	22.2695702050405	7.62745494401829	blo
m	REXO1	0.666939317777178	4.39917281494468	9.0425220754421	2.41712978304907e-14	1.76133556001641e-12	22.3544112229232	7.62623289931684	blo
cd4	DYNLT1	0.925727160247152	6.1857709897585	8.90600482422766	2.4235363500892e-14	1.76416819114029e-12	22.147269959445	7.62589148699447	blo
cd4	ZNF805	0.838834913729072	3.48502984956802	8.90463987796092	2.44397382071152e-14	1.7771978685666199e-12	22.1260704898446	7.62480825668738	blo
nk_ilc	SUPV3L1	0.996060358358495	6.03964951842237	8.98767137672431	2.4487125037249102e-14	1.77879658193303e-12	22.116068923232	7.62455836883098	blo
m	ZNF778	0.968046375128581	2.20120404493339	9.00125433618752	2.45625862350511e-14	1.7824292500330798e-12	21.9506789008865	7.62416141486091	blo
cd4	GOT1	-0.773283704786763	3.80995557961896	-8.90938599886721	2.46368535470606e-14	1.7859678502484598e-12	22.1455058853667	-7.62377191067116	blo
cd4	TWF1	0.537391582641653	5.57467783098598	8.91946899288975	2.4688945487872902e-14	1.78669070103773e-12	22.1817925263336	7.62349939650486	blo
cd8	STX6	-0.713303844534177	4.19061817292607	-8.9340001426742	2.46978536650795e-14	1.78669070103773e-12	22.1784350500716	-7.62345285083502	blo
cd8	SYNRG	-0.717144314283761	6.6731321934617	-8.92988688741167	2.4754980659593302e-14	1.78897526382801e-12	22.1260786571636	-7.62315475136861	blo
m	FAM50B	-1.79213890814108	1.81362883243635	-8.98636619876733	2.4875316437674e-14	1.79581833420722e-12	22.316881445776	-7.62252902415577	blo
m	PGPEP1	1.09180346681662	4.53170369206323	9.0864624831387	2.53770864440175e-14	1.8301557491402798e-12	22.6018677673708	7.61995159373775	blo
cd4	EEF2	0.816781850511183	10.5443697082008	8.89340973654139	2.54657711624755e-14	1.83466209587929e-12	22.0570000150622	7.61950126727906	blo
m	PTGR2	-1.63533674142019	2.01861070067307	-9.00313608136143	2.6454841114372802e-14	1.9039600809004998e-12	22.0392213188233	-7.61458091566512	blo
cd4	MFSD1	-0.68430302819669	4.34190478996662	-8.8976056550466	2.68808767645653e-14	1.93198284410835e-12	22.11525111113	-7.61251702712206	blo
m	TNFAIP8L2	-1.56880616035504	4.94975537503298	-9.05520031140474	2.68993855656481e-14	1.93198284410835e-12	22.4095344671105	-7.61242809389652	blo
cd8	ECH1	-0.694478128526745	6.92671474198164	-8.86511348221302	2.71258982326352e-14	1.94625540526306e-12	22.31820491266	-7.61134456869526	blo
cd4	SREK1IP1	0.490885247332811	5.57394579524593	8.89139825981833	2.73894334642052e-14	1.96315236151269e-12	22.0222223766167	7.61009508992542	blo
cd4	ATP5PO	0.590263224015572	7.91794088526379	8.8602560133458	2.77577317254414e-14	1.9875160322469198e-12	21.9735401539155	7.60836857388451	blo
m	ATP6V1C1	-1.15501883119853	5.41471156824885	-8.94265575868921	2.78715566363074e-14	1.9936276778045996e-12	22.1066450727326	-7.60783953886041	blo
cd8	TAF9	0.565367803803428	5.79643119480007	8.91928453851224	2.7967917808754102e-14	1.9984789595853297e-12	22.1252633267405	7.60739333005464	blo
m	CCR1	-1.88346272216315	5.41146740800718	-9.00157455236665	2.84786837243457e-14	2.03290192167661e-12	22.2865499543632	-7.60505314653343	blo
m	FAM168B	0.818800609055778	4.48225952440781	8.99244579736465	2.95117811863845e-14	2.10450254698467e-12	22.1280856497658	7.60044340335869	blo
cd4	RAB4A	0.442787699601099	5.47593767579251	8.88047580235012	2.97014132162038e-14	2.11587066458912e-12	21.9715621022862	7.59961452430804	blo
m	MTURN	0.87663809573636	3.34467701151694	8.95536102063138	2.97605176229491e-14	2.1179265930714e-12	21.7656633998174	7.59935724342567	blo
m	CDC42	0.639835922836462	8.82244565463649	8.97603729820075	3.02938611868091e-14	2.15369362165348e-12	21.8249346353575	7.59705807368642	blo
cd8	CENPV	1.20408686900122	4.0082343474061	8.78836977292776	3.04448920428496e-14	2.16223575566392e-12	22.1270015630566	7.59641423158997	blo
cd4	SLC25A16	0.431427921698046	3.97182871289399	8.85248003340357	3.07943488900423e-14	2.18483877378216e-12	21.8688172664077	7.59493646500859	blo
m	RBM10	0.865638256281025	4.37372250991832	9.01791003421825	3.13326748040481e-14	2.22078260982093e-12	22.8684123609719	7.59269198366962	blo
m	POLR3F	0.641793923386179	2.79162521807858	8.96136110631649	3.1513022425826e-14	2.2313067961711997e-12	21.8742537907171	7.59194852099697	blo
m	UBA52	0.488621924929384	10.7445355633975	8.99598712280535	3.17057358551224e-14	2.2426844088147997e-12	21.7716348392887	7.59115869227913	blo
nk_ilc	SF3B2	0.482679324484985	7.94690326877809	8.93844721946455	3.1925324779217704e-14	2.2559381617702097e-12	22.7573375690694	7.59026445003942	blo
m	SAMD9L	-2.09482129820466	4.09831026428814	-8.96845037273295	3.21323590831908e-14	2.26827894104698e-12	21.7668639623147	-7.58942685762287	blo
m	FAM53B	1.11105099484278	4.67489766621735	8.99830966591231	3.21801790739454e-14	2.26936696879272e-12	22.3148440740887	7.58923414835682	blo
cd8	COPS2	0.72504074478281	6.38167283365031	8.90587069027992	3.22782480445629e-14	2.27399283281349e-12	22.0243564475614	7.58883982074754	blo
cd8	SPOP	-0.777295388085832	5.25475919297872	-8.85945566194766	3.23293606521083e-14	2.2753046616936597e-12	21.8959415383422	-7.58863476780785	blo
cd4	CCDC59	0.746520780249158	6.88334408715321	8.87002614873632	3.23651963640379e-14	2.27553976484385e-12	21.9144210582796	7.58849119257388	blo
nk_ilc	MED10	0.690782698064938	7.00667828448423	8.94974440889062	3.27145903039408e-14	2.29779800924179e-12	21.8515874875341	7.5870994877226	blo
m	ANKRD49	0.734436356850979	4.04072764160442	8.98824800468008	3.31960218030753e-14	2.32927637154705e-12	21.774755438841	7.5852056113594	blo
m	CDV3	0.664556022307807	7.99904770277416	9.05439367861362	3.32389035433325e-14	2.3299506490780197e-12	22.0055731107367	7.5850382335548	blo
m	TTI1	-0.818207318822035	2.47661021336299	-8.99874076129829	3.3710512951836e-14	2.36064609047822e-12	22.0989859129537	-7.58321131170779	blo
cd4	SRRM1	0.452536898076598	8.12659416326745	8.85334989238716	3.38927496772432e-14	2.3703493762657398e-12	21.8314294069733	7.58251208753592	blo
cd4	ARMC1	-0.622578271170449	4.47869897508336	-8.85823128371496	3.39167760295069e-14	2.3703493762657398e-12	21.9104697948263	-7.58242017680604	blo
cd4	TMX1	-0.512661778670676	5.38505592078677	-8.85938118464941	3.4151086779061e-14	2.38224042675431e-12	21.9060757923529	-7.58152718355141	blo
m	C2orf74	-1.51801138582434	3.45590678098215	-9.01713964344243	3.4154960064851e-14	2.38224042675431e-12	22.1695615233483	-7.58151247256079	blo
m	ZNF347	-1.88371816110723	0.918738145609128	-8.96953265031228	3.4638329241354104e-14	2.41355052913861e-12	22.1585277904946	-7.57968936411448	blo
m	RC3H1	0.806199211163285	5.91425265168441	8.9518520488645	3.4941134988632203e-14	2.43222948295124e-12	21.7535926278642	7.57855998404347	blo
cd8	SLC25A39	0.449338310491917	5.98559096631807	8.84107454352352	3.53175613521626e-14	2.4559909322819198e-12	21.7452129770244	7.57716936449162	blo
cd4	PAIP2	0.568719584270389	7.44052783129182	8.83219910754813	3.58365197951346e-14	2.48960711477569e-12	21.7596297455276	7.57527590599228	blo
m	MVD	0.811481575643104	4.30790577005108	8.92715537770578	3.60956988771994e-14	2.5051273590422598e-12	21.6469366986322	7.5743403448435	blo
m	YWHAG	-0.817198308602807	6.28312490588545	-8.91262313253338	3.6335442680899e-14	2.51926935110427e-12	21.8084919837132	-7.57348080252544	blo
cd4	CD53	-0.635492999471423	7.95575125078134	-8.80171541586775	3.65258743523888e-14	2.52996775793742e-12	21.8325453852789	-7.57280202187334	blo
m	RMND5A	0.798626361738276	4.98404408073981	8.9506917719572	3.6603647221565504e-14	2.5328494110519397e-12	21.8960274387421	7.57252580617393	blo
m	USP22	0.562990375825025	5.8469748999502	8.93002012499327	3.67165830456987e-14	2.53815613123509e-12	21.7951296732319	7.57212573263828	blo
m	WHAMM	0.888783824697759	5.4708582704431	8.94404795955252	3.7494046184047e-14	2.58934474569059e-12	21.7905290834462	7.56940398528786	blo
cd4	MED11	-1.06647835688765	3.99342881818851	-8.83184006395501	3.78341487953749e-14	2.6102580666933197e-12	21.8252854705424	-7.56823075918545	blo
nk_ilc	NGDN	0.634139160886594	6.18431334755619	8.90245666564458	3.81284428804323e-14	2.62797290313783e-12	21.6581951956529	7.56722389514849	blo
m	XPNPEP1	0.596859850558402	4.71717975493702	8.93296741968424	3.82315632672354e-14	2.63248936176469e-12	22.1287464338762	7.56687289811353	blo
cd4	RNF145	0.699935244446192	6.24476916651648	8.82325270650938	3.8502207100772904e-14	2.64829403586725e-12	21.7399862268042	7.56595610104766	blo
b	COPS2	0.661764832001213	6.04951219069929	8.93794371198526	3.85367304403834e-14	2.64829403586725e-12	21.6868638723297	7.56583961039999	blo
cd4	HINT1	0.732080339504071	9.32195956152382	8.80337146005921	3.86236966146014e-14	2.65061213948011e-12	21.6663953262482	7.56554661836421	blo
cd4	EXOSC8	-0.584681887452871	5.40886803054703	-8.78965640194085	3.86461649707855e-14	2.65061213948011e-12	21.6351325316858	-7.56547102715286	blo
cd8	AGAP2	-0.721646718569341	4.98519356664012	-8.85174726828801	3.9112225367977e-14	2.67995284329093e-12	21.7158940128284	-7.5639127107053	blo
cd4	UNG	-1.20680017586035	4.24849882315933	-8.78131759741481	3.95843294575533e-14	2.70964989142139e-12	21.5976904954868	-7.56235269344814	blo
m	PRRC2B	0.702309948051127	5.85012557832615	8.94784348778123	4.04599927866099e-14	2.7668866356132097e-12	21.9339444276127	7.55950699721739	blo
m	ZNF566	-1.80551537188717	0.937671019334987	-8.92018336133499	4.06360793723837e-14	2.77587880259151e-12	21.8227690897836	-7.55894207777958	blo
nk_ilc	POLR1D	0.480047426453455	7.18187573015447	8.91866350528446	4.06707648686777e-14	2.77587880259151e-12	21.6855039471016	7.55883108390628	blo
m	KCNQ1	0.939002905727355	4.75094802034006	8.9264724528257	4.0925757083932304e-14	2.79056279582914e-12	21.9876663743343	7.55801795284248	blo
cd4	KCMF1	0.542376025681948	5.36822119601495	8.80929101593244	4.19279737271262e-14	2.8561188873438397e-12	21.7163708462439	7.55486959028821	blo
cd4	UBALD2	1.0046835216053	8.36147833138855	8.81705561766899	4.21254479571194e-14	2.86678206423051e-12	21.6664319301147	7.55425798051637	blo
m	MED26	1.13103264458933	4.20842026049459	8.99967989919745	4.22289358484432e-14	2.8710346511251797e-12	22.1599108807375	7.55393858664386	blo
cd4	RIC1	0.721349233856579	5.25495784746915	8.80248136582409	4.2369221306656703e-14	2.8777783321447597e-12	21.5708757374206	7.5535068513766	blo
m	HNRNPL	0.533062615498216	7.25933159120848	8.97788196420517	4.25853452760849e-14	2.8896550132251898e-12	21.6281178838035	7.55284446261264	blo
m	SOS2	0.926006675645093	5.26170347816619	8.89915936777057	4.26994691951334e-14	2.89213807137388e-12	21.5866838736933	7.55249602168412	blo
cd8	LPXN	-0.817192127342915	6.24083151102979	-8.77131856927672	4.27045391891784e-14	2.89213807137388e-12	21.6339270987317	-7.55248056332989	blo
m	LRRC37B	0.890047972922899	1.90216123773564	8.95205086742785	4.30815934767875e-14	2.9148548274386397e-12	21.6678240572892	7.5513359575711	blo
cd4	EXOSC9	0.503888666212839	5.21577237326882	8.78244981479023	4.38987672398923e-14	2.96727700145554e-12	21.5603907584745	7.54888874173368	blo
cd4	USF3	0.613609261410845	4.90095611539691	8.80199983732983	4.42281736800201e-14	2.98665990191974e-12	21.6793702270282	7.54791490328084	blo
cd8	ATF1	-0.830757825324159	4.97946476433452	-8.80127773450915	4.4396482256612604e-14	2.99513724757592e-12	21.6056401503666	-7.54742007490414	blo
cd8	NBDY	0.471811427972369	6.09158200066387	8.78858613307301	4.44657604543635e-14	2.9969237799207996e-12	21.5681762641746	7.5472169322042	blo
m	YPEL2	1.20972435511742	5.46452207226813	8.65404850287552	4.45897698259816e-14	3.00239212654232e-12	21.5557714771293	7.54685407857418	blo
cd8	ZNF207	0.448747456875864	7.01993206244365	8.80741564100899	4.51763563442868e-14	3.03858487609875e-12	21.5664581716302	7.54515105416145	blo
cd4	IKBIP	-0.799392970808935	4.19465113280939	-8.76914237055839	4.52140665871006e-14	3.03858487609875e-12	21.4930049364349	-7.5450423158751	blo
cd8	USP15	0.371766823309444	7.24794251104009	8.8214832360466	4.59503959868962e-14	3.08510870544044e-12	21.5781436651836	7.54293677719069	blo
cd4	LRIF1	-1.022762816416	4.62081901148952	-8.75818059431321	4.61973106067918e-14	3.09644410736858e-12	21.5388400727374	-7.5422381449286	blo
cd4	NAA30	0.5040522548492	4.30205137363203	8.76488127042568	4.62076640752877e-14	3.09644410736858e-12	21.5039200924976	7.54220893058624	blo
m	TAF6L	0.67321551026348	3.79739999104493	8.96320374319905	4.7249565357351305e-14	3.1632364371694498e-12	21.7248146829743	7.53930143489601	blo
m	CCDC127	-1.06439014853843	2.58071673095181	-8.81885080137004	4.7502340451625804e-14	3.17712167603247e-12	21.7829862357046	-7.53860555356655	blo
cd4	MESD	-0.642706746332798	5.68170343640947	-8.7807387864932	4.8361174345421e-14	3.23147705714389e-12	21.5196717958996	-7.53626811708794	blo
b	SECISBP2L	0.83369424716199	5.95725670446346	8.86108596224554	4.84945003807429e-14	3.23729683332916e-12	21.3284545692173	7.53590891594332	blo
m	VAMP1	1.09606080301685	2.32041963272606	8.85102748621077	4.86278866181018e-14	3.2431095392436297e-12	21.3342501313672	7.53555052296097	blo
m	DGKE	1.17415343337073	2.8627575319866	8.94654417906209	4.90667366151637e-14	3.26926390575649e-12	21.7430691654266	7.5343781694511	blo
cd8	CNOT8	0.529718288369277	5.89021014497536	8.769568098616	4.9649768001200904e-14	3.30496606827005e-12	21.3990159897514	7.53283649340142	blo
nk_ilc	BNIP1	0.871245200907466	4.07182060736823	8.83051113160001	5.11277782372272e-14	3.3977889604380698e-12	21.3929497893543	7.52900665423079	blo
m	CNEP1R1	0.918462689957527	4.00948833038743	8.83033399377103	5.11412678581366e-14	3.3977889604380698e-12	21.6446393329163	7.52897220344827	blo
m	EIF4H	0.535413542408912	6.96928408833067	8.97597218431594	5.16612276007954e-14	3.4271971041475298e-12	21.7275588542885	7.52765105644905	blo
m	CASP6	-1.13723745229426	2.93985161406746	-8.83146743649475	5.1711962978339705e-14	3.4271971041475298e-12	21.6298547181107	-7.52752284558289	blo
m	CREBL2	-1.26064720447633	5.47948163079575	-8.8374821132815	5.17307229937587e-14	3.4271971041475298e-12	21.4886502024525	-7.52747546939297	blo
m	UBAC1	0.57492796575848	5.85441083587538	8.93934931388932	5.17841869374918e-14	3.42749646377291e-12	21.5563770576233	7.52734054516774	blo
cd4	KEAP1	-0.778176533447798	4.42888855068271	-8.74841591865094	5.19111164727209e-14	3.432653213631e-12	21.3618304661162	-7.52702076735887	blo
cd8	FBXO7	0.512381714229502	6.60688856281022	8.78037451535046	5.32786142945921e-14	3.5197561539692497e-12	21.5035964449016	7.52362352896534	blo
m	CNDP2	-1.09518056419526	6.55331458006288	-8.8384588594148	5.33656821406984e-14	3.5199006003436995e-12	21.626454862322	-7.52341014129275	blo
cd4	FAM118B	-1.22776213478016	2.22532069679129	-8.78587527378742	5.33813305948421e-14	3.5199006003436995e-12	21.5394815813984	-7.52337182603026	blo
cd4	ATXN2	-0.633831955890363	4.78409888197602	-8.74612339563572	5.3930077938545604e-14	3.55273901016231e-12	21.3646326592136	-7.52203515416357	blo
nk_ilc	FAM91A1	0.572926602785309	5.24600700306156	8.78029039824811	5.4017522911425805e-14	3.55515514747971e-12	21.2536524365225	7.52182338648438	blo
cd4	PYCR2	-0.983483258941837	5.48669987304804	-8.72722714810431	5.41254913978568e-14	3.55831996123467e-12	21.3608721878972	-7.52156238100787	blo
nk_ilc	ZHX1	0.646374537346951	4.89099405719113	8.74642754194271	5.41672366183923e-14	3.55831996123467e-12	21.2835059221648	7.52146160236063	blo
cd4	INTS12	0.535822889872961	4.25004630744949	8.74368979472852	5.4233189209139704e-14	3.5593135339722897e-12	21.3266104824033	7.5213025393419	blo
m	RICTOR	0.920898420839544	4.85957734622658	8.87990861769204	5.4327265425776996e-14	3.56214926589034e-12	21.3284930846971	7.52107597718827	blo
m	SBNO1	0.767599915794521	5.18878822373788	8.8408191835699	5.47051505675059e-14	3.58357116818591e-12	21.176686275301	7.52016979269881	blo
b	PCGF5	0.684095888407113	6.18073679228417	8.84123496510107	5.50084148528456e-14	3.60006940831796e-12	21.2942447759281	7.51944699251539	blo
cd8	NDUFAF3	-0.845058311855176	6.05133956722121	-8.7355479020808	5.5478094444707e-14	3.62461890574336e-12	21.3168660898023	-7.51833525435186	blo
m	GALR2	2.61955572558084	1.73039729945745	8.75738043090224	5.5487047381108504e-14	3.62461890574336e-12	21.152047717044	7.51831415262293	blo
m	DYNC1H1	0.655275955311309	7.1358648827114	8.89460677611321	5.58688961008571e-14	3.64616140471083e-12	21.5774350420012	7.51741725184289	blo
m	NPLOC4	0.526497678547961	5.18130972947273	8.98678970125632	5.59894019392797e-14	3.65062369609119e-12	21.7889313944949	7.51713545394514	blo
m	MOCS2	-1.16691061307684	3.83434698299693	-8.83699104133208	5.6066525180988505e-14	3.65225168265031e-12	21.6573467143965	-7.51695541721506	blo
m	PAFAH1B2	0.765746079725895	5.64032577285226	8.89692539243341	5.6306541949547997e-14	3.66447789321654e-12	21.3393438398866	7.51639667528845	blo
cd4	CCDC126	-0.734571742636795	3.13121134428477	-8.72447664250965	5.71538047240505e-14	3.71616479425356e-12	21.3877851824302	-7.51444285972128	blo
cd4	C16orf87	0.804416717105136	4.73798625571902	8.71633609674174	5.80894916738919e-14	3.77349984549873e-12	21.2411106207728	7.5123179526826	blo
cd4	RPL27	0.624936284768004	10.4134476554022	8.7349430417227	5.82610340377661e-14	3.78113570951126e-12	21.2874522918019	7.51193204000159	blo
m	RNF24	1.53574214061207	4.88849874873878	8.6013434384363	5.8726867762332e-14	3.80783923036373e-12	21.2694143412846	7.51088967960111	blo
cd8	RPL37A	0.615728300701647	11.0269500759477	8.75884127585518	5.90606448106107e-14	3.82593873649642e-12	21.2718985249327	7.51014779917205	blo
cd4	TBC1D22B	0.667228248822244	3.36403920608855	8.68727451190344	5.93657584040915e-14	3.84214968924521e-12	21.1354039466699	7.50947322590204	blo
m	C1QA	-3.39264876765403	10.098539357216	-8.7847473706719	5.97287240497786e-14	3.86172469731155e-12	21.5945785700286	-7.50867517321114	blo
m	DDX60	-1.81544067510169	2.80408902852603	-8.81139531922026	5.9778507888182e-14	3.86172469731155e-12	21.1553725516555	-7.50856608547379	blo
cd4	MUL1	0.592762924294633	3.97402396676972	8.73811832347404	6.00726771753953e-14	3.87715148807503e-12	21.2710776129946	7.50792331100377	blo
m	DNMBP	1.45516040892762	3.78997195058013	8.92602648041104	6.01933637707957e-14	3.87896760156197e-12	21.6123559011167	7.50766049957117	blo
cd8	HEXIM1	-1.04028324458936	5.36306216533037	-8.78582543042351	6.02116009952998e-14	3.87896760156197e-12	21.3745965895294	-7.5076208306032	blo
cd8	ZFR	0.403718352886835	6.15017556631718	8.70860749178382	6.037386428576591e-14	3.88584613450306e-12	21.4136872453656	7.50726840041907	blo
cd4	AP002748.4	0.619890845738571	3.13296947498825	8.75364962079546	6.0790388748347e-14	3.9090620320298395e-12	21.3403836156933	7.50636796973003	blo
m	FRMD3	1.62132878829841	1.2354170491378	8.74935603801177	6.11558434116515e-14	3.92895435466763e-12	20.9886715330168	7.50558292182359	blo
m	GNL3	-1.05605260938349	4.73218224100929	-8.81240472996407	6.1683613750138e-14	3.95626172646896e-12	21.1205656747034	-7.504457298791	blo
m	INO80D	0.694780914289458	4.57200811023041	8.8032288896942	6.16938867194668e-14	3.95626172646896e-12	21.038301773662	7.50443548277977	blo
nk_ilc	UBA52	0.398496323970952	10.3239239949656	8.81883574554659	6.20840961003116e-14	3.9724248172308395e-12	21.2145919947708	7.50360945472378	blo
m	RNF139	0.715103160110562	5.07095659541007	8.92240030197178	6.2090324886491e-14	3.9724248172308395e-12	21.4604396885924	7.50359631053392	blo
cd8	PDCD10	-0.551316002293622	5.98388112512188	-8.70371024833564	6.21161148538102e-14	3.9724248172308395e-12	21.1820275570829	-7.50354190148683	blo
cd8	RGS1	-2.21430449066613	7.98024680100478	-8.74130700454429	6.252573658214161e-14	3.99497240477886e-12	21.2376194311359	-7.50268068819518	blo
m	FBRS	0.793767053744597	5.50710328536546	8.85971914581779	6.285025399296591e-14	4.0120462501052195e-12	21.2382880599289	7.50200233205334	blo
m	VAPA	0.909077775653374	8.05809503970877	8.88502368731041	6.29521656611773e-14	4.01427740241956e-12	21.2913132133189	7.50179001097336	blo
m	HLA-DQB1	-2.78975329310817	8.76706148225208	-8.8361181976527	6.301249789505721e-14	4.01427740241956e-12	21.4231357967099	-7.5016644749779	blo
m	HLA-DPA1	-2.36555436923689	10.3121549451625	-8.80802927051569	6.30571799828854e-14	4.01427740241956e-12	21.6177210681754	-7.50157157908544	blo
nk_ilc	ARL6IP6	-0.895365888398885	5.1852188431822	-8.78481944039554	6.318867949917351e-14	4.01899514921764e-12	21.171417502791	-7.50129856120367	blo
cd8	H2AFX	-0.983616788990557	6.17636063642106	-8.75974381561103	6.35333162336935e-14	4.03724821769225e-12	21.2782515181671	-7.50058567179389	blo
cd4	ASXL2	-0.913022417113672	4.98209933427831	-8.72095633146573	6.70699191406275e-14	4.25811897340047e-12	21.2415056152964	-7.49348222714701	blo
m	SYF2	0.954074666142266	7.08412807588349	8.83702162982628	6.74521927361125e-14	4.2785096926918e-12	21.3873351891669	7.49273658200622	blo
m	SDAD1	-0.803216790796499	4.68817749086835	-8.80138494164447	6.78535119741652e-14	4.30007048236639e-12	21.2129186956478	-7.49195824395818	blo
m	KIF1BP	-1.52046496636184	2.51614185490634	-8.74753483716776	6.79286858478235e-14	4.3009422096433395e-12	21.6300080197232	-7.49181295147463	blo
m	ERI2	-1.58735388177151	1.78229706293274	-8.69723088062368	6.82509679535845e-14	4.31744402248028e-12	21.5230503869902	-7.49119184612472	blo
nk_ilc	RPL36AL	0.469446084230719	9.46540547384834	8.8023120832013	7.10687309830628e-14	4.49163359616511e-12	21.1235713454006	7.48588107008609	blo
cd8	MTRF1L	0.805585930714575	4.66067083248776	8.70595471319516	7.1581281117657e-14	4.5199480368134995e-12	21.2006808479265	7.48493733811136	blo
m	PCGF5	0.782388696865503	5.9122931863767	8.85780661975369	7.17163600467129e-14	4.52439778828033e-12	21.2358045827541	7.48468973027632	blo
m	KBTBD7	-1.32772389137192	1.92730588325864	-8.81505753022544	7.18370052926279e-14	4.52792976564073e-12	21.2407367659412	-7.48446896754135	blo
m	RAF1	0.73987032109366	5.49701716853353	8.74476771267887	7.265933717888671e-14	4.57564334948372e-12	21.2227992138506	7.48297386168921	blo
cd4	SLU7	0.534146301493929	5.73547398252383	8.69223082402373	7.28926754166569e-14	4.5862132806848395e-12	21.0710664610378	7.48255265154137	blo
cd8	PCIF1	0.747161014959884	6.18136037104021	8.7609793036755	7.3045391455921e-14	4.59169625447377e-12	21.3409508654994	7.48227769344349	blo
cd4	PQBP1	0.556576196143823	6.3716176292943	8.69021874501312	7.37701289979533e-14	4.63309490882482e-12	21.0620941426073	7.48098049404757	blo
cd4	ZFAND4	0.635021384510658	3.91355306858049	8.6477646942113	7.39193854751284e-14	4.63830896654733e-12	20.9196495255782	7.48071489778406	blo
m	SLC39A10	-1.3347780941335	4.47820171352219	-8.80637518828	7.40871091733399e-14	4.64467143606219e-12	21.0532663997245	-7.4804170681223	blo
cd4	KLHL11	0.551475323518486	4.18766189928676	8.6957853317899	7.41948861670601e-14	4.647267704490799e-12	21.0514495579817	7.48022603637413	blo
cd8	NBR1	-0.681864931087478	5.34306723256911	-8.71591529036283	7.48916652932182e-14	4.6867190755033e-12	21.2166613445805	-7.47899755802438	blo
nk_ilc	OTUD7A	1.7152297620287	2.31462448220192	8.71150944354408	7.5312407460503e-14	4.708841033247e-12	20.8958758457907	7.47826118424086	blo
nk_ilc	SCAF4	0.480447159538238	6.07918805106922	8.7506855453866	7.62273337233969e-14	4.76179437881205e-12	20.9194203571541	7.47667376025706	blo
m	SLC35A5	-0.820084084285299	3.20183300926883	-8.73923261792884	7.63936203101137e-14	4.76792874283096e-12	20.9085552969451	-7.47638726069379	blo
m	RFLNB	2.15977464699797	4.39755545323161	8.78686471812262	7.660096422606021e-14	4.77661239702432e-12	20.8599980631996	7.47603087989385	blo
cd4	RC3H2	0.598563274244698	5.42071301397035	8.62382968287476	7.81102110856669e-14	4.8663912381637e-12	20.9784192146289	7.47346501812888	blo
m	FBXL18	1.01950621324855	1.89265657559387	8.7083980494664	7.86504537151912e-14	4.8956936198343994e-12	20.7926169123389	7.47255838429793	blo
cd8	SP3	0.52695336876346	6.20009370993844	8.68050587375561	7.88486893126204e-14	4.90367421535956e-12	21.0020902524872	7.47222724028468	blo
cd4	EXOC8	0.512908425582669	4.8634561246608	8.66366713479083	8.158252186061991e-14	5.06919188849479e-12	20.912385865686	7.46774212423821	blo
cd4	PFDN4	0.618924082537097	5.38571882145122	8.64739534914444	8.226747083038811e-14	5.10722001758829e-12	20.9151225588824	7.46664154844278	blo
cd4	GID8	0.419611407344473	5.52080379948352	8.67457420617209	8.246530182637721e-14	5.11153320287369e-12	20.9702006003454	7.46632534978903	blo
m	CDC40	1.05673163745768	5.98744925453823	8.71605961518683	8.24829354284386e-14	5.11153320287369e-12	21.4172370583114	7.46629720172558	blo
m	NME7	-1.46109679211414	1.61857054272917	-8.68221754234801	8.26916733197226e-14	5.11993793771902e-12	21.0359790505023	-7.46596444752349	blo
cd8	RPL23A	0.581567959691241	11.2800318943186	8.67545226352794	8.32244197226341e-14	5.14779710274774e-12	20.9163330675156	7.46511891180683	blo
cd8	MDH2	0.31971341201518	7.10132885852458	8.71701244650071	8.335855201671e-14	5.14779710274774e-12	21.0414973836506	7.46490686534089	blo
nk_ilc	PRDX3	-1.2182246288794	5.1605529703197	-8.76590390197594	8.33621590888649e-14	5.14779710274774e-12	20.9208397115308	-7.46490116764063	blo
m	SRRM2	0.589678938448244	8.68528247782277	8.82918763249846	8.345467055011221e-14	5.14896935208168e-12	21.1861150754129	7.46475512007816	blo
cd4	FEM1B	0.613672714915324	4.63538358818477	8.64323570583468	8.39912091503145e-14	5.17601100042153e-12	20.9272987349105	7.46391121338723	blo
nk_ilc	C14orf119	-1.44650868469562	5.07465275765305	-8.75100154349763	8.40407915158336e-14	5.17601100042153e-12	20.9149405945753	-7.46383349431268	blo
cd4	TMA7	0.345732524418192	9.42235504142018	8.67036238562117	8.423636926296111e-14	5.18349756623671e-12	20.9319295757187	7.46352737014261	blo
cd8	RPL17	0.602255986567551	11.3154649088156	8.68475413368714	8.49326518646723e-14	5.2217548833427595e-12	20.9176497108832	7.46244317005947	blo
m	VIPR1	2.67129467528591	1.90111162932441	8.67713541847199	8.51324328213565e-14	5.229446379983449e-12	20.8550099388169	7.46213369858951	blo
cd4	ATG13	0.435522776446051	4.96895128560056	8.65626991080689	8.53220451965052e-14	5.236500314614959e-12	20.9029152923088	7.46184063835989	blo
cd4	PACS1	0.538671465544596	6.45813381755188	8.66393023570577	8.6084626043581e-14	5.27867610153577e-12	20.920856987642	7.46066844107035	blo
m	VAMP2	0.715777349030759	6.7520116260067	8.80620599928244	8.64384750590943e-14	5.29573673925039e-12	21.0389417224682	7.46012798647004	blo
m	PYCR2	-1.02196494813702	4.76459558755811	-8.74794129888171	8.65320240343374e-14	5.29683395721376e-12	20.9196383447072	-7.45998546702139	blo
m	METTL6	-0.963598601895354	2.62351657931989	-8.73231775000276	8.695447744375171e-14	5.3180447091297795e-12	21.2911347328255	-7.45934375059404	blo
m	PPP2R3B	-1.13568212622306	2.28107964071529	-8.8235855940168	8.71849550619786e-14	5.3274876510690896e-12	21.2823967833852	-7.45899494058768	blo
m	IVD	-1.1148056417304	4.05454562095826	-8.76337145978851	8.764583151722641e-14	5.35098050885511e-12	20.8702214534542	-7.45830014981499	blo
b	PHF23	-1.5720148640322	3.69872490810643	-8.76018137539648	8.78623762947302e-14	5.35952841880755e-12	20.4198283292039	-7.45797493850346	blo
cd8	EIF3K	0.470927135235534	8.93246731423946	8.67929749050525	8.82952486547213e-14	5.38074459754171e-12	20.8938931596355	7.45732719686582	blo
cd4	BRAP	0.504987274085861	4.54772098104178	8.6502963694733	8.83638637550225e-14	5.38074459754171e-12	20.8527171121348	7.45722480927342	blo
m	NFRKB	0.684153319544702	3.62037561653604	8.69863629401075	8.864387158491351e-14	5.39310546957145e-12	21.0752189074908	7.45680778957768	blo
m	FUNDC1	-1.11295386635403	2.99245842849802	-8.67928812582712	8.9012413340822e-14	5.4108266224112296e-12	21.0275650100161	-7.45626088423825	blo
cd4	EIF3L	0.857723056293259	8.09961577242254	8.61956265198208	8.939428432402391e-14	5.42932658140366e-12	20.8136283305585	7.45569654158558	blo
m	CPT2	-1.01448555449779	3.74612372296034	-8.79146221731925	9.04714866909624e-14	5.48998856023225e-12	21.185057156679	-7.45411729101838	blo
cd8	NOL11	0.652965466302249	5.22191349393993	8.69657424042108	9.06254141767067e-14	5.4945678602183896e-12	21.1271416932246	7.45389313359347	blo
cd8	OSER1	1.23459774631797	5.65302038827459	8.68788098265507	9.076415121310141e-14	5.49821904584763e-12	20.9476547021188	7.45369141772703	blo
m	CDK12	0.56697964200496	5.60052042331321	8.73000178860298	9.08923982036986e-14	5.50122901383786e-12	20.7959311343456	7.45350522316902	blo
m	MESD	-0.967630525268848	5.60222653796901	-8.7314841187204	9.24492176397095e-14	5.59062293925383e-12	20.9974833714341	-7.45126533280838	blo
m	KCTD15	1.73725300746774	1.37737404550392	8.68602443356128	9.31925025518665e-14	5.62658858185678e-12	20.6500892181807	7.45020896767356	blo
m	MRPL18	-1.29395847204611	5.59961232188228	-8.84057344207033	9.320466041603761e-14	5.62658858185678e-12	21.1175712166026	-7.45019175769825	blo
cd8	KLRK1	-0.648213916198862	8.36236481051186	-8.62204690602462	9.43788316350563e-14	5.69256368898199e-12	20.7613862128495	-7.44853997931343	blo
m	INPP5A	1.1903135064624	3.11953165964435	8.74657739291565	9.69871483026081e-14	5.84485286935175e-12	21.0933981538528	7.44494182525254	blo
cd4	IFIT5	0.598621416920163	4.20433205812191	8.63267581473596	9.728273200896221e-14	5.85762499947687e-12	20.775685845752	7.44454008494371	blo
m	CRBN	0.750277427249688	5.21952331431123	8.7178895149886	9.79688137587955e-14	5.89386780162128e-12	20.6425600168799	7.44361220726841	blo
cd4	TOR1A	-0.766177828930845	4.48039817788218	-8.61440032950332	9.80625608872485e-14	5.8944437349797e-12	20.7486543604467	-7.44348591705297	blo
cd4	EIF3F	0.772089064409218	8.78229471706321	8.59085459785308	9.866994961353161e-14	5.92586669089775e-12	20.8562075641485	7.4426705450143	blo
m	MYH9	0.685138216995905	8.09358022388869	8.76720342158052	9.992698932907651e-14	5.99621875042608e-12	20.7232961066802	7.4409986220962	blo
cd4	TMCO1	-0.557072904460027	6.01496725702364	-8.62627389791126	1.00559297246721e-13	6.02899478450011e-12	20.7577004788811	-7.44016542055491	blo
m	RTF1	0.685121426878404	6.20761497959426	8.7577840918404	1.01209579521904e-13	6.06279146722014e-12	20.8316488389528	7.43931388760723	blo
m	JRKL	-1.40130892317271	1.66869582662935	-8.73416418626525	1.01445659912421e-13	6.0717395099889594e-12	20.6769428626086	-7.43900607443397	blo
cd8	SNRPA	0.658218895358585	6.54553454939083	8.64886162489783	1.02572691991967e-13	6.1339520940405394e-12	20.7651877129306	7.43754623102787	blo
cd4	SUMO1	0.523338595707119	6.75479453111905	8.61598017784094	1.03029869447475e-13	6.15507170061422e-12	20.6928226825807	7.43695853926592	blo
m	SRSF10	0.623227897036859	6.58985462396694	8.75103901436496	1.03101648004634e-13	6.15507170061422e-12	20.6618366948756	7.43686650233466	blo
m	RPA2	-0.786193168228354	4.74061624208575	-8.71342178028392	1.03423866599193e-13	6.16904864253975e-12	21.1139587077664	-7.43645411694961	blo
cd4	ZDHHC13	-0.890956802634909	3.21241801521079	-8.63104257683236	1.03663358082957e-13	6.178071469340609e-12	20.8245370160147	-7.43614842552361	blo
cd4	MZT2B	0.475150194824107	8.43403749953077	8.62258574415247	1.05057931483771e-13	6.2558603469507e-12	20.7040327784562	7.43438203841819	blo
cd4	FAM229A	1.00429063586134	1.05192519621844	8.5998516723599	1.05620719438659e-13	6.28402898906623e-12	20.6283320616214	7.43367572100951	blo
m	TPP2	0.706987218843237	5.45763484414782	8.70327809557323	1.06336645436626e-13	6.32125320033158e-12	21.0878447469174	7.43278253676414	blo
m	ANKRD11	0.757847803999041	7.03714136868262	8.75187622799975	1.06732935181064e-13	6.339429390945189e-12	20.8058183603909	7.43229066626048	blo
nk_ilc	RFC1	0.556123468691267	6.52141959216472	8.66996169462029	1.07411711460235e-13	6.37433891392021e-12	20.5850709607597	7.43145233172748	blo
m	PAFAH2	-1.48334933733075	2.37000452508566	-8.71057724088443	1.08518343890767e-13	6.43455890570598e-12	21.2487478160784	-7.43009666623799	blo
m	ZNF585A	-1.08656683263489	3.85622072429472	-8.61932648482949	1.09241390557364e-13	6.47195165529655e-12	20.6680560682761	-7.42921822664332	blo
m	ZNF181	-1.30288647814104	1.56191263515711	-8.69681777393394	1.10186099087123e-13	6.52240233370578e-12	20.9182682837587	-7.4280790579284	blo
m	COA4	-0.914245576132695	5.47574461906243	-8.68101097274605	1.10791780169085e-13	6.55271620768622e-12	20.833810562597	-7.42735374144638	blo
cd4	RASAL3	-0.705152363612759	6.54120065822278	-8.59776682139724	1.11675498458354e-13	6.599409392863399e-12	20.6313854958785	-7.42630242986987	blo
cd4	COIL	0.525617692058203	4.81509387564576	8.591627302211	1.12178386713016e-13	6.623537846840109e-12	20.5771093259644	7.42570781526846	blo
cd8	RPL27A	0.589718575423475	9.89346282486638	8.64166654684268	1.12416806884236e-13	6.632023366202499e-12	20.6773771112542	7.42542682231174	blo
m	PPAN	-0.948935225797782	4.0371906137746	-8.69460384777382	1.12677407834829e-13	6.64180205256699e-12	20.6897470009755	-7.42512035709051	blo
m	RUSC2	1.06812865159394	2.38569001033628	8.61165958817478	1.13837251855749e-13	6.70452585004421e-12	20.3612999331043	7.42376478257587	blo
m	PAIP2	0.609396683763448	7.0608844940043	8.6991362766323	1.14211953754813e-13	6.7209415845279796e-12	20.6637645442014	7.42332974710034	blo
cd8	TMEM43	-0.749699441771862	4.92915518817112	-8.58748184117098	1.144524836491e-13	6.72944086691478e-12	20.8010746381852	-7.42305122624393	blo
b	CDS2	0.595554141160283	5.39366819392293	8.69982796018485	1.15070502793516e-13	6.76010243214896e-12	20.6195193006967	7.42233822225816	blo
m	TOM1	1.23401023538339	6.47178319433415	8.78555367201137	1.1523490871613599e-13	6.76408629728822e-12	20.8700556257054	7.42214918210348	blo
m	MSANTD4	-0.992804814582903	2.47116362979175	-8.7053173045933	1.15921325294805e-13	6.7986789333495e-12	20.6348916090163	-7.42136276728038	blo
cd4	FBXO7	0.50624925785631	6.40708466607212	8.58976408470326	1.17171552969401e-13	6.865174274930569e-12	20.6693838886632	7.41994209158031	blo
m	TGDS	-1.16013449502788	2.68430914002429	-8.69581351904315	1.17251180727676e-13	6.865174274930569e-12	21.059821044389	-7.41985211319506	blo
m	PPIP5K1	-1.40031637269091	1.75851900428824	-8.68113610290747	1.17710191668995e-13	6.8862920568126e-12	20.4972305126156	-7.41933460441791	blo
cd4	TXLNA	-0.807086940344254	4.06010752674295	-8.56801365336695	1.1819966583453999e-13	6.9071923204508595e-12	20.5279102786962	-7.41878493053818	blo
m	TOLLIP	0.745573360924122	5.75554554222815	8.79677109032974	1.18264720639476e-13	6.9071923204508595e-12	20.9757582597572	7.41871204320645	blo
cd8	USP12	0.851242352541882	5.54128643363432	8.6440309832922	1.19164883866651e-13	6.95396610210831e-12	20.7529158641967	7.41770752603381	blo
cd8	COIL	0.539458280745605	4.91326036602098	8.58652987668213	1.20117377281083e-13	7.0037132213675095e-12	20.5943937742296	7.41665269978505	blo
m	ADAP1	1.04273524796176	5.17184910793974	8.79951371887675	1.20511810598029e-13	7.02086569113827e-12	21.3224060006271	7.41621829462446	blo
cd8	HINT1	0.65398371228265	9.11530796974756	8.60187652640583	1.21005124910442e-13	7.04374553790817e-12	20.6083239002167	7.4156769502283	blo
m	DDA1	0.757505446525687	5.43076493728101	8.69364009082807	1.21238560284893e-13	7.051472309858979e-12	20.9409454377191	7.41542154263531	blo
m	AAR2	0.550721461709729	4.08147643711448	8.72070217149193	1.23816948578418e-13	7.195460131204069e-12	20.5376017906904	7.41263217646942	blo
cd4	CHCHD2	0.54617712149759	8.99958293391163	8.57658556687142	1.24090764189215e-13	7.20539298829035e-12	20.5031635284544	7.41233931566137	blo
m	ARF1	0.672585678484549	8.2916207821234	8.76026755193943	1.24341528872757e-13	7.2139720317916696e-12	21.0384702456261	7.41207166565592	blo
m	FTSJ3	-0.690882879344546	4.10516515407236	-8.75612722079063	1.24642018432454e-13	7.22541939136546e-12	20.831150768391	-7.41175164031192	blo
cd8	SUPV3L1	0.826197639062548	5.70716630541671	8.62362171428506	1.24815355480047e-13	7.2294829596370694e-12	20.6343727334081	7.41156737871801	blo
nk_ilc	SRRM1	0.50690695618558	8.29318461680195	8.67937446015425	1.25724529973452e-13	7.27612533921563e-12	20.5668847659314	7.4106050034565	blo
cd4	NAGK	-0.532645762284021	4.27926445971182	-8.58970851132067	1.26070462987253e-13	7.29012081883435e-12	20.5814478105145	-7.41024062311044	blo
cd8	TOB2	-1.26294961445362	4.87613193568278	-8.61484973006421	1.27309296173021e-13	7.355683236887929e-12	20.5737689995518	-7.40894373898434	blo
cd4	OSGIN2	0.846401360287416	3.82295629038175	8.57867133762015	1.28391968315003e-13	7.41212231260902e-12	20.6166467299515	7.40782044860331	blo
m	TLK2	0.678722178726099	4.79515112356634	8.68063035622274	1.2887919342772e-13	7.43412131644395e-12	20.428597976879	7.40731797819178	blo
m	CWC22	-0.617382698844572	4.15346194215919	-8.74619043503765	1.29418433875782e-13	7.4590820321147e-12	20.6029995695284	-7.40676403653852	blo
cd4	PAPSS1	-0.751236479452319	4.29565349598893	-8.55901118196954	1.3043739140066e-13	7.51162763784048e-12	20.4666682086022	-7.40572346395642	blo
cd4	ASB3	0.457289389795745	4.4777423294163	8.53230537928166	1.30855664396446e-13	7.529523098348309e-12	20.3399557910501	7.40529862886205	blo
m	UTP20	-1.24224802821932	2.53342477265437	-8.65876789772715	1.32276881220159e-13	7.60505185648939e-12	20.4523309158947	-7.40386501985396	blo
m	HENMT1	-1.07744296942639	2.78188483416683	-8.58044296117125	1.32403373288116e-13	7.60607959085059e-12	20.5246583630002	-7.40373815926082	blo
m	USP39	0.590016722415568	4.77777007546434	8.65599016559734	1.32845194446262e-13	7.6252052717118e-12	20.7286896322294	7.40329598348229	blo
cd4	RBM34	0.680343997725885	4.53886333106948	8.56381950508066	1.34219854170848e-13	7.69779994104997e-12	20.4345758879965	7.40192940571989	blo
m	TMEM19	-0.918021420535178	3.66211023546641	-8.61437906670186	1.34574440164683e-13	7.71182023028826e-12	20.3556106924389	-7.40157913582045	blo
m	EML3	0.73136687810268	4.839752050486	8.68246044713929	1.34954957137013e-13	7.72730235767264e-12	20.4542680471675	7.40120425797445	blo
m	THUMPD2	0.75720457153542	3.60644795745828	8.66185963835601	1.35487093022438e-13	7.75143354826983e-12	20.4176747950511	7.40068174638404	blo
m	RSL24D1	0.720127614184622	6.88436711824828	8.69129147569166	1.37667187630088e-13	7.8697307332018e-12	20.4358348574218	7.39856192864037	blo
cd4	VTI1A	0.421247951934998	5.15453000172355	8.52057512359094	1.38565172784173e-13	7.91460306244477e-12	20.3204945601398	7.39769834834972	blo
cd4	SNRPA1	0.572255071808109	6.71445986423423	8.58076506385516	1.39192376748038e-13	7.9439483019844e-12	20.4991484179337	7.39709843052556	blo
m	KCTD20	0.826308875751429	5.6536646865542	8.69834599521207	1.40093926865962e-13	7.98889040443216e-12	20.5980192572618	7.39624073883672	blo
m	LACTB2	-1.22340124210014	4.12002288635637	-8.65362839494678	1.40437978754135e-13	8.00199376583875e-12	20.4319930977604	-7.3959148534106	blo
nk_ilc	RIOK3	0.744463194714622	6.94951141159489	8.63179110800537	1.41153462216426e-13	8.03622235660946e-12	20.4901048543596	7.39523965326628	blo
m	EIF2B3	-1.18364617666298	3.98058425868422	-8.59756022912768	1.41383189830902e-13	8.04276249739121e-12	20.4477487795234	-7.39502357293513	blo
m	ZNF616	-2.3956312489667	0.725929432390063	-8.61849596726394	1.42067195263447e-13	8.07511321648814e-12	20.8762672348937	-7.3943822387252	blo
cd4	WDR13	0.484365721241262	4.35657671584213	8.57655549501737	1.43434477476785e-13	8.14621748115718e-12	20.6189183438742	7.39310929789213	blo
cd8	TSN	0.590046152396512	5.40506662852197	8.59074866800406	1.43965681806425e-13	8.16976077784321e-12	20.4944843943782	7.39261795965597	blo
cd8	MTIF3	-0.717315192220411	5.1548613243661	-8.57318871795263	1.47314021315481e-13	8.353003215108679e-12	20.3895759194538	-7.38956131762808	blo
cd4	MUS81	-0.656930430982518	4.39668987462873	-8.54317645661596	1.47461208673016e-13	8.35458419073244e-12	20.5267737574587	-7.38942852428518	blo
cd4	HOOK3	0.347085480350531	5.56101678159037	8.55360075185895	1.48400257166457e-13	8.40099014437794e-12	20.4037005629607	7.3885843627421	blo
m	PPIL1	-1.98460278133571	2.1195049565192	-8.61234550472092	1.49664553368944e-13	8.46571864197658e-12	20.9893138324833	-7.38745607144228	blo
cd4	NSD3	0.522269710884214	7.46292982779168	8.53124337349758	1.50482922981199e-13	8.50513934431352e-12	20.3250744634093	7.38673071907489	blo
cd4	BNIP2	0.493700221789096	6.66109080934478	8.54733259614766	1.51762341965247e-13	8.57053348451644e-12	20.3648261865746	7.38560445135792	blo
m	POC5	-1.1649337181022	2.60005891574294	-8.5781044893953	1.52407049982114e-13	8.59721953372708e-12	21.1388204275647	-7.38504044761055	blo
cd8	NGDN	0.549893339914554	6.17454914928635	8.58295913353272	1.5248042413481999e-13	8.59721953372708e-12	20.4107677430206	7.38497640704662	blo
m	HLA-DRB5	-2.29108815718106	8.88996746330504	-8.72251898566502	1.52845738641952e-13	8.61088378107799e-12	20.4383784450305	-7.38465801251875	blo
cd8	BCAP31	-0.537799096523193	7.0559294063485	-8.55557935452195	1.53914644736322e-13	8.66413249754854e-12	20.3314025017392	-7.38373067052923	blo
cd4	ARF1	0.488034574578149	8.07707789765052	8.54561597636676	1.5406368110763e-13	8.66555614210763e-12	20.3683502617384	7.3836018752201	blo
m	GPATCH4	-1.23842423498643	3.6879470315395	-8.55464493503453	1.56056209953123e-13	8.76715202257267e-12	20.3758000562	-7.3818916191787	blo
m	RAPGEFL1	1.12373104520806	0.711061922955061	8.65179299058549	1.56120333187886e-13	8.76715202257267e-12	20.3696505298545	7.38183693704048	blo
m	CAMLG	0.560550102872064	5.87497020042259	8.68581462621357	1.57471691580513e-13	8.83595364287547e-12	20.3410583271952	7.38068964834251	blo
m	CAD	-1.47323025303714	2.26220256025956	-8.60447143630837	1.58067514225155e-13	8.86228488282219e-12	20.4756733120872	-7.38018687112068	blo
cd4	MAPK1IP1L	0.751263510714514	7.37574581766852	8.55030529384156	1.58391622852964e-13	8.873352138819619e-12	20.3525924437981	7.37991415767369	blo
m	DNAJC17	-0.817981193899371	3.56430703007676	-8.60413767243783	1.61128298203363e-13	9.017910891453629e-12	20.4185931755392	-7.3776330697734	blo
cd4	WDR43	0.620172451672242	5.67944286276172	8.54098345186631	1.61229589102774e-13	9.017910891453629e-12	20.3735473674809	7.37754937362936	blo
m	SPRY2	1.85403172734763	3.91900164930056	8.61713224402549	1.61368267146717e-13	9.01846420070482e-12	20.361990548856	7.37743486843114	blo
m	RBM5	0.771566128805372	5.5982537413871	8.68604757536052	1.62511326434734e-13	9.07510419158305e-12	20.3290188766003	7.37649472110401	blo
m	ZNF23	-1.39119817084689	1.53625063844777	-8.55373620511006	1.63510885422956e-13	9.123646831484759e-12	20.6402178016954	-7.37567791022155	blo
m	ZDHHC13	-1.04166303541943	2.26248468449271	-8.56633265037111	1.64622799573492e-13	9.1783764217619e-12	20.1215830097221	-7.37477503041818	blo
m	AREL1	0.738449473322987	3.66219283489704	8.53882635015175	1.64890661349929e-13	9.18502795251829e-12	20.6640451831681	7.3745584209865	blo
m	RPLP2	0.457533373667241	11.2505368134095	8.68068460296079	1.65004429209705e-13	9.18502795251829e-12	20.2508688459997	7.37446652591647	blo
m	SP3	0.850069953009239	5.93342162721394	8.61064117657218	1.65227921727733e-13	9.19016336364413e-12	20.2548736888076	7.3742861827693	blo
m	NAGK	-0.731560344666097	6.55566177317961	-8.69694225763604	1.66926015823431e-13	9.27724453179955e-12	20.32256015301	-7.37292371501345	blo
cd4	RSBN1L	-0.636708539568479	6.07141860790821	-8.52208705060746	1.70680129829608e-13	9.478364354938898e-12	20.3025262555812	-7.36995930513943	blo
nk_ilc	KLHL28	0.522937061029454	5.87436912260926	8.59720432244747	1.7105449988785e-13	9.491627150274519e-12	20.2000874453181	7.36966720738199	blo
cd4	TADA2B	0.605887017029044	4.80107857879995	8.59478927903779	1.72073287506594e-13	9.54059865734302e-12	20.566146001466	7.36887547969584	blo
cd8	CFAP298	-0.895464071521118	5.27279015273787	-8.49177844949299	1.72255268673944e-13	9.54313267359989e-12	20.1872835841848	-7.36873454212355	blo
m	DLST	0.591306066309382	4.9018541764303	8.67545144825894	1.73709358142988e-13	9.616083179983409e-12	20.2358631853628	7.36761363079423	blo
cd4	SH3KBP1	-0.481501827344218	7.11077547304326	-8.50246434543767	1.75595412972914e-13	9.712811993881719e-12	20.2366035946911	-7.36617338632193	blo
nk_ilc	C9orf78	0.553241603747587	7.55743570377924	8.6010346876246	1.76664728844423e-13	9.76424701403977e-12	20.1999445514905	7.36536356329034	blo
cd8	FAU	0.588213614334825	11.6289175638005	8.5183322905102	1.7790590927904499e-13	9.82509235732152e-12	20.2232375925929	7.36442959984529	blo
cd8	TPP2	0.55526123905578	6.14895820427725	8.52908557030805	1.8015019602374599e-13	9.94119604172961e-12	20.2330225849431	7.36275695722908	blo
cd4	RPL35	0.508051939574463	10.9110874494986	8.51332590415234	1.80874046394975e-13	9.97328098181176e-12	20.2004693840105	7.36222184345377	blo
cd8	CYBC1	-0.867027640969507	5.78889620678628	-8.53015290675411	1.8317343753448e-13	1.0092121408518499e-11	20.3212123271074	-7.36053584566283	blo
cd4	PCBP2	0.505750987558268	8.15835921607661	8.51929055917162	1.84286218643644e-13	1.01454489252818e-11	20.188417001533	7.35972736635775	blo
cd4	ECHDC1	-0.651632310341703	5.15191267720187	-8.44370411774532	1.85984621407413e-13	1.02309073710109e-11	20.2580620312724	-7.35850261006694	blo
cd8	C16orf87	0.903673004876484	4.48860681779266	8.54330079118296	1.86259489696022e-13	1.02379853100026e-11	20.4282100530824	7.35830543006159	blo
cd8	PTPMT1	0.595491819662212	5.01476964113859	8.54960985301357	1.87774943520972e-13	1.0313188996033798e-11	20.2764128789507	7.35722340838126	blo
m	SLC9A8	0.912983548147989	4.57375005032742	8.62804171997645	1.8814422782468998e-13	1.03253729168335e-11	20.1835043753538	7.35696104252977	blo
nk_ilc	EIF3K	0.345505397483464	8.74189285933849	8.60371303833474	1.8940544785716e-13	1.0386448940558599e-11	20.1908028037556	7.35606878115567	blo
m	PPP6C	0.749063654311551	5.78681452894297	8.59467373834666	1.91275268686471e-13	1.04807771833392e-11	20.1820155576385	7.35475664412783	blo
cd4	FOXK1	0.5460088844035	4.90930042709151	8.51018099337794	1.92690439393504e-13	1.0548026505702198e-11	20.1720915453108	7.35377190668326	blo
m	LDAH	-1.42368245572154	2.12306559346273	-8.52836962686736	1.92803831769158e-13	1.0548026505702198e-11	20.4783907293972	-7.35369331105959	blo
m	TFIP11	0.647225922235182	4.10393961388966	8.63642410576457	1.94493604786579e-13	1.06321652321544e-11	20.054236081558	7.35252742950442	blo
m	RPLP1	0.440299482330413	12.8364881963028	8.65182424453536	1.99772951504084e-13	1.0912246860356098e-11	20.0979210292789	7.34894795290215	blo
m	PCNP	0.545786224867422	6.15259177368666	8.61374967735926	2.02051728485787e-13	1.1028118776831e-11	20.0522289878537	7.34743153591568	blo
cd8	NCBP2AS2	0.645210774941779	6.32089650430621	8.58306829113704	2.0388388958671e-13	1.1119452598199798e-11	20.4274308285825	7.34622445615488	blo
m	GOT1	-1.62525004696242	2.82711807149563	-8.36006313729708	2.06379318541357e-13	1.12467895248993e-11	20.1025260828886	-7.34459742661394	blo
m	LINC00672	1.68489031914908	0.555896655981044	8.53063797172738	2.11414977981917e-13	1.15122524596732e-11	19.7369859143431	7.34137219503429	blo
cd8	PDE12	0.626509849469996	5.02219034023524	8.49615476859579	2.1160832224462199e-13	1.1513827491704799e-11	20.249505474275	7.34124987187452	blo
m	IWS1	-0.506724258179954	4.87227748021137	-8.63439277443098	2.11818553150713e-13	1.15163181843828e-11	20.0920780796451	-7.34111698957651	blo
m	CHMP7	-0.853431569269548	3.74455702356238	-8.5662429736977	2.1264551718052e-13	1.1552310032273299e-11	20.1084883584428	-7.34059553812298	blo
cd8	TMBIM6	-0.370873771992908	8.08098444988704	-8.50142155307925	2.15577922786086e-13	1.1702538913908001e-11	20.0185311645734	-7.33876239943405	blo
nk_ilc	COG3	0.856790734863044	6.14844807581863	8.51622011781703	2.18515801143226e-13	1.1852831918401799e-11	19.9277677054024	7.33695024148975	blo
cd8	MGAT2	-0.82178686166822	4.90945211520246	-8.46809532024391	2.19422018562165e-13	1.18927753048396e-11	20.0073642657593	-7.33639609149942	blo
cd4	HIGD2A	0.520127074789517	7.89227089785661	8.46883752813211	2.2019988563982499e-13	1.1925705639365799e-11	19.9623479555529	7.33592221773251	blo
m	UBAP1	0.854213523546121	5.71821189898225	8.57021843020429	2.22777916703626e-13	1.2049161299314699e-11	19.9053915520494	7.33436336406026	blo
m	ABHD10	-0.999731544708208	3.73480651984012	-8.60917301493688	2.22823537815593e-13	1.2049161299314699e-11	20.2857171557966	-7.33433593828623	blo
m	KMT5A	0.77226634058096	4.63581000388165	8.53078722410404	2.23034657402878e-13	1.2051271569406898e-11	20.0391851842378	7.33420909255875	blo
cd4	BAG1	0.448483774844478	5.84098590586492	8.47719289118328	2.23261314497229e-13	1.20542174790266e-11	20.0314464722625	7.33407304274803	blo
cd4	PPIL2	-0.456225576784422	4.80007919333949	-8.46656844465327	2.23797924854484e-13	1.2072655295791198e-11	20.0025373151801	-7.33375148511316	blo
cd4	CDC42EP3	-1.32416112740891	5.97748209886545	-8.45317822688682	2.2394760919692e-13	1.2072655295791198e-11	20.1088248541693	-7.33366192357872	blo
m	PCNX4	-0.751946477152731	4.34616720109552	-8.50423224834161	2.26343647985483e-13	1.21924358749841e-11	19.8353446168011	-7.33223623666508	blo
cd4	RPS2	0.696533479671357	12.1598103581094	8.45899932436505	2.27777313291733e-13	1.22602320660109e-11	19.9474203710553	7.33139025221037	blo
m	MRPL42	-0.765062983341507	4.39181590904747	-8.5288719973504	2.29165623115385e-13	1.2324317349962099e-11	19.9045787822725	-7.33057600182614	blo
cd4	FAM24B	0.601276676492656	3.65153254065907	8.43679313450657	2.29319912419504e-13	1.2324317349962099e-11	19.8581394624718	7.33048580977147	blo
m	NUP160	-0.706365324939934	3.30105843985074	-8.58226329283794	2.30035742629647e-13	1.23533074763238e-11	19.992825814222	-7.33006813915761	blo
cd8	USP3	0.791597424883834	6.66850733561561	8.46706615762347	2.30719059040504e-13	1.2380508465463099e-11	20.0477819839117	7.32967062899426	blo
m	C5orf51	-0.712046256413916	4.19030709006921	-8.59540067575966	2.31720805378815e-13	1.2424741836341698e-11	19.9709187967371	-7.32908996204904	blo
cd4	BORCS6	-0.890328517350653	4.16907359328353	-8.48805219864357	2.3230993538253997e-13	1.2444034843712399e-11	20.2619062812101	-7.32874962055266	blo
m	WDR89	-1.61097282602821	1.49908920342951	-8.50337346534831	2.32436025755435e-13	1.2444034843712399e-11	20.1374529394716	-7.32867688806904	blo
cd8	ALDH9A1	-0.602023564552988	5.30145731519706	-8.46111285941814	2.34781272024133e-13	1.2559990936618799e-11	19.9497884213765	-7.32733110244174	blo
m	WIPI2	0.705665706299903	5.9866971587017	8.54761041727272	2.39392164370175e-13	1.2796881751412398e-11	19.9251397457908	7.32472328423313	blo
m	RNF121	-0.773442423097365	2.81729390095293	-8.4893300080984	2.4060259241312e-13	1.2851775544556499e-11	20.0635825701669	-7.32404686913413	blo
cd8	TLE5	0.806320159663712	9.15030572415725	8.46885965142775	2.42833686494647e-13	1.29610629300005e-11	20.0132827055623	7.32280879560272	blo
cd4	ZNF451	0.534452872403089	5.70553638734405	8.43429219567335	2.45072210361851e-13	1.3070580102825098e-11	19.8102861021701	7.32157777837581	blo
cd4	SRP72	0.402838649938021	6.48080014383509	8.44214245960149	2.4577052809634097e-13	1.3097848379758298e-11	19.8541968020693	7.3211960164535	blo
m	DGKD	1.38665283776508	4.86242306654286	8.51554003981138	2.45984020862301e-13	1.3099257056216299e-11	19.9843297127754	7.32107951517479	blo
cd8	AMFR	0.59010746348505	4.77880579933592	8.45269306004569	2.48881404164735e-13	1.3236471618279599e-11	19.8478177510987	7.31950818286441	blo
m	RAB11FIP2	0.684539425206859	4.38561397871024	8.5413539455491	2.48938739647197e-13	1.3236471618279599e-11	20.0861367740894	7.31947726986487	blo
m	ARMCX2	-3.55342306408014	0.266258543122456	-8.62226900505264	2.49381057617574e-13	1.3249929682690298e-11	20.9915677000696	-7.31923902452815	blo
cd4	CCNY	0.518251622169949	6.09137758781358	8.45614258946505	2.50487633843708e-13	1.3298633461086698e-11	19.918385958048	7.31864480377939	blo
m	ACTR6	-0.789077458990374	3.53948042301281	-8.52063319975291	2.52317338695373e-13	1.3385625967288498e-11	19.7317290321557	-7.31766790376672	blo
cd4	MGST3	-0.541809135643441	5.99447116184874	-8.46006957361922	2.53584210634465e-13	1.34426506571534e-11	19.9182569138195	-7.3169955751454	blo
cd8	DYNLT1	0.845171537278096	6.25447397804922	8.46988929075991	2.56396281336016e-13	1.3581439026563699e-11	19.8930936794557	7.31551492394222	blo
m	GALK2	-0.973610397346474	3.24367478835173	-8.5361528205757	2.56995939717923e-13	1.3602913583240399e-11	19.7959331870045	-7.31520124746982	blo
m	TMTC3	-1.342512963782	1.38129397109526	-8.50599942505911	2.57838014823652e-13	1.3637177238712899e-11	19.9129218157345	-7.31476197625885	blo
m	GLTP	1.15911760485292	5.60625440118457	8.50494928280827	2.58088532774999e-13	1.3640125045007498e-11	19.9735808535756	7.31463156471114	blo
m	BCKDHB	-1.4541865647961	2.00463376024144	-8.53307479369578	2.60694204076668e-13	1.37674457231348e-11	19.9623249337089	-7.31328246135737	blo
m	UBE2T	-2.95086000934389	1.0937130730956	-8.53277093044066	2.63323697431728e-13	1.3895831620234799e-11	19.7869592745787	-7.31193438530876	blo
m	SH3BP2	1.12025789531812	6.72579084635819	8.31262058278024	2.64020525176947e-13	1.3922112437173298e-11	19.8303313291393	7.31157935524625	blo
b	ST6GAL1	-0.831988304912145	7.31401913082956	-8.49856296189697	2.67572299620254e-13	1.4098785120773198e-11	19.6737322793676	-7.3097839270493	blo
m	SRBD1	-0.849801892416358	3.98791134428396	-8.50279263401554	2.68151324635813e-13	1.4118671285918799e-11	19.6016784676429	-7.30949344998748	blo
m	WDR12	-0.844166618038054	3.2813138371345	-8.47386314008272	2.6896291385061697e-13	1.4146056694072499e-11	19.5464210107693	-7.30908733869968	blo
m	ANKLE2	0.791123783680048	5.67261668527499	8.54047730628859	2.69075463985386e-13	1.4146056694072499e-11	19.901103605164	7.30903111477431	blo
m	RABAC1	0.648627811298251	7.26897635897108	8.5833864071037	2.69487235199356e-13	1.4157076233537298e-11	19.8412366470411	7.30882561294253	blo
cd8	CCL4L2	-2.97573079296918	7.20090594444082	-8.53539174354094	2.7015629212278e-13	1.4181585208757e-11	20.278670780401	-7.3084923648464	blo
cd4	PTPRA	0.367043788324086	6.04218727424653	8.42460445960135	2.71858701331398e-13	1.4260261631560899e-11	19.7410611480407	7.30764806009976	blo
b	CUL3	0.689536008659132	6.43238113398441	8.48451715270481	2.731133758453e-13	1.43153520735919e-11	19.7030628391395	7.30702912555601	blo
cd8	TCAF2	1.16341594294169	4.34916033617147	8.44618195211525	2.7353401388555e-13	1.4326676432583001e-11	19.7582702660715	7.30682224857056	blo
m	ZNF573	-1.30824334442886	0.741163750243033	-8.51601984223992	2.74530650039303e-13	1.4368129918013699e-11	20.2181739289053	-7.30633333047857	blo
m	CEP250	-0.783700950222442	3.49309948545925	-8.47427145560347	2.75762028655455e-13	1.44180997886797e-11	19.7344249344897	-7.30573165724642	blo
m	ABCF3	0.646859117254558	4.16428478949441	8.48925416035945	2.75897207032014e-13	1.44180997886797e-11	19.6222616848754	7.30566576753669	blo
m	UTP3	-0.848203553722716	4.60533433812629	-8.54840924656728	2.78868800059935e-13	1.4552300036930897e-11	19.8313084386525	-7.30422528455559	blo
m	FAU	0.509329309111512	11.2278617069011	8.54383412751058	2.7888081239466597e-13	1.4552300036930897e-11	19.6747968281562	7.30421949221416	blo
cd8	PAGR1	-0.669248495106936	5.23673801811187	-8.40218780655817	2.80097131014285e-13	1.4604885922216898e-11	19.8262154157898	-7.30363424906154	blo
cd4	VPS51	0.767332887497543	6.65795080546338	8.40280384174868	2.83065563268854e-13	1.47486846718959e-11	19.806151039911	7.30221637464366	blo
cd4	TMEM251	-1.07253021585718	3.29523296875787	-8.42520513941361	2.83694269037882e-13	1.4770452474286797e-11	19.8600667408492	-7.30191794750053	blo
cd4	IMPA1	-0.50486302838368	4.40085824111697	-8.40761840892132	2.84819596875139e-13	1.48180251934438e-11	19.7201617935892	-7.30138540755407	blo
m	XAB2	0.716322467803942	4.90203307243481	8.47110992197681	2.87057795559132e-13	1.49233825164212e-11	19.6568720985343	7.30033233793778	blo
nk_ilc	H2AFX	-0.920512276922029	6.77481587183374	-8.48921706002498	2.87816833486221e-13	1.4951742877254897e-11	19.6996079032719	-7.29997704204023	blo
b	PYCR2	-1.17602311898805	5.37436203384788	-8.43359869459027	2.88807017993731e-13	1.49920600808355e-11	19.4172100131364	-7.29951493026496	blo
m	JTB	0.589014120113297	7.4651598557177	8.57416795622673	2.89835811680256e-13	1.50343202848395e-11	19.9155255230062	7.29903644532453	blo
m	RPS9	0.58681108414556	11.3271965017245	8.57553879980971	2.91641808777408e-13	1.5116803066806497e-11	19.8280228714263	7.29820050880358	blo
m	FER	-0.96673102227734	2.85394513677162	-8.49290059652277	2.92159554356745e-13	1.5132438693002798e-11	19.6227344875051	-7.29796179906298	blo
cd4	TTC32	0.674623280899091	4.93160148376255	8.41241031426248	2.9314065132109995e-13	1.5167156685636197e-11	19.6863652772418	7.29751059581704	blo
cd8	HNRNPA1	0.572853550504762	9.89290043931519	8.43915542520469	2.93263029293722e-13	1.5167156685636197e-11	19.7409043286324	7.29745441866689	blo
m	EMG1	-0.941163787745715	4.27824686016242	-8.44805448021738	2.9682156888452397e-13	1.53302069547925e-11	20.1611674155657	-7.29583087422306	blo
nk_ilc	ATP6V1G1	0.49398962136325	7.98152918913429	8.48524104630262	2.96853508371037e-13	1.53302069547925e-11	19.6662508245598	7.29581638892029	blo
cd4	RNPS1	0.396266902645992	7.19849060654483	8.41907911917048	2.97402192000842e-13	1.53472242440994e-11	19.7198689172158	7.29556778681892	blo
m	GPAT4	0.840483658001498	4.88035597484394	8.56532171345373	2.9879216405574e-13	1.54075985805091e-11	20.1918083087006	7.29494001732663	blo
nk_ilc	SNRPA	0.668450429707536	6.36185900014618	8.48707464607735	3.02989509619169e-13	1.56125433334081e-11	19.6919005064288	7.29306158283183	blo
cd8	RPL7A	0.645823724069792	11.7439564980811	8.41079416648004	3.07373695252373e-13	1.5824197544531397e-11	19.6943778653839	7.29112662756366	blo
m	STRN4	0.873180439772337	5.22978354407057	8.51203564888416	3.07548986221132e-13	1.5824197544531397e-11	19.9433091201468	7.29104982782266	blo
m	EEF1D	0.541574088745079	9.40509555089107	8.5144322243132	3.11742904444076e-13	1.60282087881831e-11	19.5999725164799	7.28922506425486	blo
m	FMNL2	-3.30851269983714	4.81767727200149	-8.39321206688477	3.12994113320081e-13	1.6080732775836598e-11	19.988152127165	-7.288685334254	blo
m	CDK9	0.54827183307425	5.3456359027833	8.5524465276912	3.16384630743125e-13	1.6236252654947897e-11	19.8717445742065	7.28723336037754	blo
m	SRR	-1.26779716644009	1.6351966984575	-8.44580112049224	3.16706573719114e-13	1.6236252654947897e-11	19.7678041387396	-7.28709628510501	blo
m	QKI	0.70888275961483	7.9139105053887	8.59661362014618	3.16716711077997e-13	1.6236252654947897e-11	19.9265695253759	7.28709197109378	blo
cd4	RPF1	0.492829153777549	5.19116442102812	8.40425991697086	3.19369446886867e-13	1.6360266464628097e-11	19.6382561580046	7.28596771948845	blo
m	KNOP1	-1.32543241895873	3.37766512195627	-8.48092649158138	3.27636302167767e-13	1.6771481967764797e-11	19.8597932589293	-7.28252207650046	blo
m	SMYD4	-1.02612521105896	3.23617738128394	-8.55798341457523	3.31008346564364e-13	1.6931717666079397e-11	19.9223655066837	-7.28114105865286	blo
cd4	DCP1A	0.671858505369349	5.39432607441786	8.39444255562287	3.31447906943873e-13	1.69418267004077e-11	19.6136841182927	7.28096205590675	blo
cd4	TMEM126B	-0.514043914854003	4.9719184576684	-8.37042932607546	3.32944403584092e-13	1.7005906454984098e-11	19.5452239885371	-7.28035437886598	blo
cd4	RPS11	0.612669921633378	10.1168586340769	8.39386355981355	3.33387240092293e-13	1.7016113893544497e-11	19.5826219573797	7.2801750721118	blo
m	USP3	1.28077916253599	6.64645774349949	8.26535770950039	3.3734933685901e-13	1.7205798989239598e-11	19.5887501019361	7.27858112903259	blo
m	STX16	0.7839760098053	5.73125034095426	8.46391071190011	3.38460346715362e-13	1.72499000723702e-11	19.6850079867587	7.27813747212821	blo
cd4	RPS17	0.656281722640962	9.13198510418965	8.38591353753545	3.38877712368094e-13	1.7258610592000397e-11	19.5533534248173	7.27797117597548	blo
m	IRF2BPL	1.02407180235308	5.15304543644841	8.48460758289968	3.41135214706444e-13	1.73609561629711e-11	19.8265590372554	7.27707516329796	blo
cd4	RIPK3	-0.977716445642066	3.04129578732282	-8.44960999594635	3.4558021137724297e-13	1.75743975759726e-11	19.9678746561181	-7.27532781947351	blo
m	CTDSPL2	0.580058091077622	4.31048070120499	8.48432520835047	3.48989893689405e-13	1.77347570943554e-11	19.4206440718221	7.27400235673984	blo
cd8	WSB1	-0.52661023167069	7.21063477959378	-8.4089506619146	3.49240007898611e-13	1.77347570943554e-11	19.5735240560194	-7.27390562987161	blo
m	NARS2	-1.39738736997181	2.49764192121123	-8.43872761033791	3.5004863227212697e-13	1.7762938820377002e-11	19.600933818323	-7.27359337478572	blo
m	ATP5F1D	0.487779699021049	8.37261719434333	8.54371546560794	3.50998088682304e-13	1.77982209675276e-11	19.6091527236051	7.27322763951369	blo
cd8	ARHGAP9	-0.939003510320157	7.53323108582626	-8.36116355199246	3.5238135000255397e-13	1.78554332826547e-11	19.5436819816485	-7.27269653562151	blo
m	DNAJA3	-0.790725969891006	3.25458491902681	-8.50090351482153	3.53303443572192e-13	1.78892120340057e-11	19.5273921936828	-7.27234363345798	blo
cd4	NADSYN1	0.386316748099042	5.22317696562661	8.36968663805596	3.55997880913377e-13	1.80126182129487e-11	19.4740491978588	7.27131758234854	blo
m	CUL3	0.65479763129927	5.80730821860573	8.43825112331008	3.56470583354423e-13	1.80235130256752e-11	19.5828183962722	7.27113836229828	blo
nk_ilc	LPXN	-0.960876466405511	6.5784289922867	-8.34107110622006	3.57650748526588e-13	1.80701363398784e-11	19.8669547400523	-7.27069193211261	blo
cd8	EIF3M	0.568013939747718	7.44582072849464	8.38278016575845	3.61953375996289e-13	1.8274339625733298e-11	19.5766576051923	7.26907650602429	blo
m	MTMR3	1.21690827550678	5.21523439385246	8.44909293408531	3.62234912992657e-13	1.82753777032686e-11	19.8836356616264	7.26897146101543	blo
cd4	RBM33	0.401963992903065	6.27118971686806	8.36561096771637	3.65148056154216e-13	1.84037237987854e-11	19.4652835531458	7.26788921328226	blo
m	NAA60	0.481339162671521	4.95024015484313	8.50462388583473	3.65482988490204e-13	1.84037237987854e-11	19.4937792741406	7.26776532807968	blo
cd4	DPAGT1	-0.6025818093854	3.76901721017267	-8.36812659732072	3.65814727830832e-13	1.84037237987854e-11	19.5098050838829	-7.26764273376044	blo
cd8	TMX1	-0.580667261064163	5.47330315667292	-8.37990086138076	3.65830087365006e-13	1.84037237987854e-11	19.5527335216248	-7.26763706028732	blo
cd4	RPL27A	0.613768447050523	9.95126326284173	8.37657337540676	3.69722336404219e-13	1.85861780699054e-11	19.495166974358	7.26620683743027	blo
m	RBM15	0.628379003485518	3.52414129402726	8.43061218535976	3.70546647037231e-13	1.8614253982838e-11	19.6013298746276	7.26590583906397	blo
cd8	DAD1	-0.591321916595286	7.28089268737694	-8.36387215001887	3.71912014415232e-13	1.86694499164555e-11	19.4473746864111	-7.26540871662304	blo
m	ATF4	0.764711464683459	7.18943390695474	8.53738637511145	3.7954297735718597e-13	1.9038865383518398e-11	19.6151001085761	7.26266290651536	blo
cd8	PYGO2	-1.19523142527326	4.27730240873345	-8.37942254510002	3.80247499545126e-13	1.90605523626675e-11	19.4895610876217	-7.26241214168451	blo
cd4	HSD17B4	-0.900497786200853	3.74165006527158	-8.37951354744538	3.81919974583528e-13	1.91306938913882e-11	19.5923174246932	-7.26181867004447	blo
m	CTIF	0.759257080208359	2.91479414282331	8.44032527348442	3.8385866805189e-13	1.92140607202785e-11	19.3882276207663	7.26113391733619	blo
m	NCOA7	-1.25192268354257	5.00567864965918	-8.40480017669743	3.84564261062063e-13	1.9235629649566498e-11	19.5837249173922	-7.26088554229904	blo
cd4	RBM3	0.582626096223574	8.64452177574463	8.37635236226239	3.86226926282195e-13	1.93050056864834e-11	19.4906579687198	7.2603020345503	blo
cd8	HNRNPF	-0.546861467804091	7.69122390026387	-8.34530870320628	3.86600573197361e-13	1.93098989581252e-11	19.6336238952319	-7.2601712436977	blo
cd8	COX5B	0.315012582117781	8.08558579956528	8.37935067049928	3.91168574701582e-13	1.9490643497292297e-11	19.4556719924193	7.2585822262158	blo
cd8	DCP1A	0.648900030643594	5.52354403325706	8.38559614680061	3.91239642596142e-13	1.9490643497292297e-11	19.5347954215838	7.25855764888057	blo
cd4	GALNT7	-0.763082054843093	3.51190783286519	-8.35812564875812	3.91319787794357e-13	1.9490643497292297e-11	19.514945662053	-7.25852993761024	blo
m	ZBTB7A	0.966854235718938	6.73332473177241	8.44057942589445	3.91614869769232e-13	1.9490643497292297e-11	19.5290064335513	7.25842795709912	blo
cd4	KLF9	1.0927479947485	6.96012935749882	8.38183865974987	3.91815405934875e-13	1.9490643497292297e-11	19.5274458621864	7.2583586947351	blo
cd4	RNF38	0.567643570166555	5.61078194175724	8.34710841524938	3.92151041315326e-13	1.9490643497292297e-11	19.4210158680685	7.25824284885959	blo
m	GIGYF1	0.725536439647351	4.21065011541061	8.46132686211319	3.92167545199492e-13	1.9490643497292297e-11	19.6749332328613	7.25823715499073	blo
cd8	RPSA	0.807714994467534	11.2347439140597	8.35688601164628	3.92651912432394e-13	1.9500876221208e-11	19.4988486585968	7.25807015215866	blo
m	PRPF4B	0.520972690196401	6.14388911331119	8.48676463375567	3.93519818955573e-13	1.95301292430914e-11	19.4356280085109	7.25777141589738	blo
cd4	CLN5	0.804383917371367	4.62928589771636	8.31642308105491	3.95162808951576e-13	1.9597780469158597e-11	19.2697702713225	7.25720766088521	blo
cd4	RAVER1	-0.618390051672913	4.60595805262664	-8.31176598600763	3.98028944669964e-13	1.9725953933760498e-11	19.3049124493652	-7.25622969856852	blo
m	IMPDH2	-0.728621129354362	5.56825483807929	-8.5012368150856	4.03886576326769e-13	2.00020970865874e-11	19.5111127889593	-7.2542523273998	blo
b	FBXO3	0.859069071479246	4.59856406405582	8.36098432671924	4.07279011510891e-13	2.01558497095923e-11	19.1926684221033	7.25311997540883	blo
m	MAGOHB	-0.936587777016475	3.64794522722495	-8.39504140429806	4.10784625167238e-13	2.03149823069111e-11	19.6225208748341	-7.25195953525248	blo
m	KIF13A	1.45261560143204	4.85554396641632	8.22576061889747	4.1415181795309397e-13	2.0467049651235898e-11	19.3482324893699	7.25085403583904	blo
m	WDR36	-0.937751137229111	3.84241531987726	-8.39910877429127	4.21541590311914e-13	2.0817554968104697e-11	19.2225206399746	-7.24845848598178	blo
cd4	NUDCD1	-0.951711300336175	3.52555571861213	-8.33136314674974	4.29593987035411e-13	2.12002664764825e-11	19.4483988278152	-7.2458946361841	blo
nk_ilc	MYNN	0.493716993549535	5.3926707166543	8.3764862746862	4.32840927216142e-13	2.13454588803977e-11	19.345547412762	7.24487415060059	blo
m	MCM3	-1.51538129945239	3.33074812343704	-8.40052157017613	4.34285908143206e-13	2.14016462276878e-11	19.3983450893444	-7.24442242017893	blo
m	PDZD11	-0.904629171449568	4.21420270085006	-8.37703306210148	4.40059260993018e-13	2.16709070812644e-11	19.2862609533506	-7.24263216142501	blo
cd8	TMCO1	-0.632545495910049	6.05305780348424	-8.32911624521568	4.41485992551288e-13	2.17258886861483e-11	19.2897640937746	-7.24219330057585	blo
m	USP47	0.630151343111103	5.32310548142998	8.40510029508917	4.48153358600646e-13	2.20385078951737e-11	19.1900788760108	7.24016071533649	blo
m	STAT3	0.652250930610104	7.31742493517057	8.42671281841457	4.51687666336771e-13	2.2186737781197296e-11	19.287034660673	7.23909527093206	blo
cd8	TET2	0.795594002504952	4.55187219126161	8.30061644241897	4.5180127773555e-13	2.2186737781197296e-11	19.3671189301079	7.23906115785597	blo
m	ARHGAP25	-0.997197703002906	4.80777588742016	-8.46698395135497	4.5219996240920497e-13	2.2190754567364696e-11	19.4470470319932	-7.23894151498942	blo
cd4	SP3	0.505433920682992	6.1138333960831	8.31958789332644	4.53434244823002e-13	2.22357422004344e-11	19.3369771777564	7.23857176989031	blo
m	ELP2	0.582160722822454	4.43233753438908	8.45325791252534	4.54062958906966e-13	2.2250991478921e-11	19.2129533882136	7.23838381027705	blo
cd8	IKBIP	-0.804025206490508	4.50244592418134	-8.34339001121829	4.56430203870437e-13	2.23513551653392e-11	19.2850195585299	-7.23767838675846	blo
cd8	ORMDL2	-0.972764951030114	4.9189130060962	-8.32648702704838	4.57998519511195e-13	2.2412482407973797e-11	19.3603552986173	-7.23721301461667	blo
nk_ilc	PPP2R2D	0.63085410995243	5.91145869509186	8.41162947323606	4.59861291472677e-13	2.24879236438248e-11	19.5191587088664	7.23666229607754	blo
cd4	CCNC	0.355688581206806	5.25954917983715	8.33382163407523	4.64483097500577e-13	2.26980864401067e-11	19.287382699855	7.23530528769503	blo
m	CSAD	0.831627424076287	3.26861637247848	8.43964676942596	4.69851486162746e-13	2.2944414240947398e-11	19.1635475963994	7.23374562105084	blo
cd4	C1orf54	0.962126547361802	2.56435448085177	8.25251788652139	4.730914352429099e-13	2.3086532359411297e-11	19.0855716389685	7.23281277029186	blo
cd4	CDK9	-0.401094141693887	5.3031916495197	-8.31311235671475	4.73701631615882e-13	2.3100211808611e-11	19.2341634806728	-7.23263778385517	blo
m	PARP1	-1.05221359146419	5.76181729830922	-8.1994945869129	4.74458833386731e-13	2.31210359955272e-11	19.2592414713228	-7.23242094805	blo
m	DHX8	0.669960596629587	4.96838937864461	8.36492676122952	4.76932682833066e-13	2.32254276639437e-11	19.4657299294136	7.2317148860543	blo
m	PXYLP1	2.01255303214687	1.03017343260202	8.28808095269725	4.77740279948007e-13	2.3230333490394e-11	19.5355822147207	7.23148516795241	blo
m	GPATCH2	-0.819688454050693	3.37215258522897	-8.3819073900477	4.77753684657257e-13	2.3230333490394e-11	19.1512414913509	-7.23148135824874	blo
m	A1BG	0.653084583783152	5.67687126099739	8.45292857314102	4.78028625525265e-13	2.3230333490394e-11	19.2151543453805	7.23140324144887	blo
m	MSI2	0.783835254086508	3.82112281196972	8.42233334189724	4.81464483245565e-13	2.33810772317872e-11	19.127182439065	7.23043074117506	blo
cd4	NUP62	-0.709285684211548	4.77905837595192	-8.29121628731802	4.82467412811096e-13	2.34135450567724e-11	19.1720693313943	-7.23014815222477	blo
cd8	IRF2	-0.969989475117454	5.84506959513868	-8.34131779516316	4.83848910977621e-13	2.3464326654452798e-11	19.3179361496051	-7.22975983945491	blo
m	MTAP	-0.949632185896334	3.96285415356993	-8.38879230035825	4.84688604882274e-13	2.3488781269267098e-11	19.133610605533	-7.22952434910157	blo
cd8	ELF2	0.596530718574	6.15295957821846	8.27105535865169	4.88035943438363e-13	2.3634642469680598e-11	19.3398680342014	7.2285895595336	blo
cd4	PSMG2	0.442669407483755	6.2442156426439	8.29857471771939	4.92865456626554e-13	2.3852031327704e-11	19.1788244933981	7.22725188714382	blo
cd4	VIRMA	0.459497119213757	4.92004443828952	8.2817612524132	4.95580484074778e-13	2.3966860882807e-11	19.1011591806659	7.226505522487	blo
m	ELOF1	0.639885079665004	5.08219194857606	8.37978498179208	4.95940995886744e-13	2.3967743353320196e-11	19.0468266130588	7.22640671938792	blo
m	KCTD9	0.740409592659964	3.72550092592346	8.47938693630479	4.98608095546553e-13	2.40800200736817e-11	19.4239167819852	7.22567794813611	blo
m	RAD51C	-1.10974862498266	3.72942261072041	-8.38569078702855	4.99102939158317e-13	2.4087306354541298e-11	19.2410221730398	-7.22554315572508	blo
cd4	RPS19	0.522367884510773	12.6799377553073	8.30771586577462	5.010038148092999e-13	2.41533126913908e-11	19.1758109300297	7.22502658597262	blo
m	C15orf39	1.37904289980975	5.96531104479019	8.40960257832364	5.011604572606399e-13	2.41533126913908e-11	19.3995309786158	7.22498410368711	blo
cd4	TNFRSF1A	-1.39053739281415	4.22119946881054	-8.32151977593715	5.02110464503867e-13	2.41824549503523e-11	19.3177578123203	-7.22472673551874	blo
cd4	RBM6	-0.415368138454415	5.94374360342717	-8.31554778081612	5.0909364238045e-13	2.4501924738815e-11	19.2178413855044	-7.22284945529296	blo
m	HNRNPM	0.507203762360328	7.01508874937815	8.42359630218137	5.154121861035269e-13	2.4788989805131697e-11	19.0985188892369	7.22117250923842	blo
m	TTC7A	1.00209113703709	5.9555594117267	8.42548127622517	5.16493955009436e-13	2.4823968556929098e-11	19.2549029703299	7.22088743209046	blo
m	EIF3K	0.493152739220855	9.04938801629904	8.43888790233638	5.20948125018508e-13	2.5020874040240797e-11	19.1572333765515	7.21971977397759	blo
cd4	COX6C	0.430116737053352	8.53900370531037	8.29253845193166	5.22669856407612e-13	2.5086361915459796e-11	19.132765200134	7.21927104796371	blo
cd4	LSM14A	0.368845990045931	7.0377289138286	8.283117662327	5.27467766719447e-13	2.52993050000429e-11	19.3998576886715	7.21802820850689	blo
m	RSBN1	0.596529750511866	4.81509986024767	8.42007988925598	5.321971871363959e-13	2.5504009251036498e-11	19.1801211137217	7.21681392622077	blo
cd8	MTPN	0.418316081580399	6.81286045359991	8.3156552732666	5.3246407135841e-13	2.5504009251036498e-11	19.1723418773694	7.21674571966594	blo
m	TAF8	0.750645296584979	4.35288825631124	8.3942415608026	5.36803673620582e-13	2.5694293132350298e-11	19.7242682734314	7.2156413498103	blo
m	BRCA2	-1.20779021472752	3.53171639094911	-8.38300876910095	5.39662017782684e-13	2.5813464562341497e-11	19.191880165963	-7.21491871796996	blo
cd4	RNF26	0.591656798447868	3.45157064645294	8.2507163910017	5.42476838194776e-13	2.59303928657103e-11	19.0037078331928	7.21421075267616	blo
cd4	SHQ1	-0.831331512385853	3.20888070356848	-8.26277986343746	5.44114914460911e-13	2.5990951647308497e-11	19.0701100573041	-7.21380041272058	blo
nk_ilc	BCL7C	0.618004705981122	6.53987434307211	8.39606452974038	5.52663146825942e-13	2.6381283014846798e-11	19.2796423303156	7.21167855788827	blo
cd4	MMGT1	0.601729619694988	5.49653700376658	8.28058331540624	5.53093596503487e-13	2.6383845560183697e-11	19.0497426597795	7.21157256497288	blo
m	RNMT	0.664746451573379	5.87570036945552	8.42773512219678	5.53778053915371e-13	2.6398513125617197e-11	19.1096823373227	7.21140419245053	blo
m	AGFG1	1.60250080448302	7.11104897674379	8.37396390648635	5.54239851690863e-13	2.6402553805684396e-11	19.6468099655324	7.21129070828525	blo
m	TRAP1	-0.944334711241284	4.41711064301154	-8.36566354242753	5.62696628427171e-13	2.6787190209972498e-11	19.0310160069824	-7.20922875853401	blo
cd4	EXOSC4	-0.892878164919226	3.47564849165696	-8.27931758541265	5.71759211244659e-13	2.7200123835482198e-11	19.1180907059628	-7.2070526017608	blo
cd4	RPL17	0.622838554820777	11.4022744563693	8.27619566140772	5.853699254764139e-13	2.7828716749040596e-11	19.0252133248867	7.20384712891936	blo
nk_ilc	HNRNPM	0.336905567641634	7.42958695496376	8.36242535230545	5.93751072754365e-13	2.8208009750183096e-11	19.0600880450234	7.20190948061126	blo
m	TCIRG1	0.93151451817859	7.74313528928405	8.3945901715609	6.00162256528196e-13	2.84912455090664e-11	19.000042688632	7.20044531201466	blo
nk_ilc	TMA7	0.48104133071015	9.37437579200897	8.35215820773185	6.00526630747883e-13	2.84912455090664e-11	19.0323935430835	7.20036255903223	blo
cd4	PPP1R3F	0.619645201660312	3.87972605905734	8.25481320560441	6.02086734450165e-13	2.8542995770148e-11	18.9431887955611	7.20000880053922	blo
m	RNPS1	0.614412713203302	6.57956715586824	8.39029559915752	6.02432600972179e-13	2.8542995770148e-11	19.2030982311744	7.19993049607481	blo
m	COG6	-0.963802187394448	2.47879743033553	-8.32555360375551	6.03946448324117e-13	2.8595373858548298e-11	18.8705382667704	-7.19958827833177	blo
cd8	APBB1IP	-0.772400703643595	7.34792198056025	-8.25784633442462	6.11637525024402e-13	2.8928608808365797e-11	19.0164192946047	-7.19786255115139	blo
m	BMT2	0.851152076410064	3.86309031700026	8.31551624577359	6.1181072508018e-13	2.8928608808365797e-11	19.2703815173522	7.19782393420426	blo
cd8	FEM1B	0.652721656382191	4.78787943546831	8.23343187298142	6.14454020077295e-13	2.9033988977026097e-11	19.0524103424253	7.1972359091746	blo
cd8	SNRPC	0.424979711733974	6.40013622981223	8.31123177283945	6.17579037763127e-13	2.91619738890347e-11	19.1605690116014	7.19654391561377	blo
cd8	CCL4	-2.50064182696629	9.866333176738	-8.21488982906951	6.20846642267229e-13	2.9296514702188196e-11	19.0068119744218	-7.19582401483258	blo
cd4	RGS14	-0.920106477769139	6.06077678656334	-8.23211596834403	6.22748935180202e-13	2.93664913696054e-11	18.9081571982026	-7.19540662317345	blo
cd4	POLB	0.820644782204246	4.48869421245857	8.23490228761431	6.27051409746012e-13	2.9549481204767095e-11	18.875905808709	7.19446719389023	blo
cd4	APBB1IP	-0.623837475515425	7.14680166480583	-8.25501781282741	6.28198897227272e-13	2.95643897920979e-11	18.9963597325301	-7.19421771312809	blo
cd4	SYNRG	-0.648322341569935	6.4206554450728	-8.25624853617306	6.28212146895365e-13	2.95643897920979e-11	18.9700750227775	-7.19421483506757	blo
cd8	TMEM238	0.793586178861393	6.09024953892837	8.29177734741987	6.34471190183263e-13	2.9838894583588496e-11	19.065537560948	7.19286188050927	blo
m	ISCA1	0.755027035711928	4.91759951212519	8.35517930569465	6.36874002006841e-13	2.9931795797673196e-11	19.0130935780079	7.19234596645103	blo
m	CCNT1	0.584150089618501	4.39879948640198	8.35382242737678	6.40791010605981e-13	3.00956888663347e-11	18.8592980695761	7.19150901772367	blo
cd8	MUL1	0.642065547836854	4.12316656844025	8.2792260738502	6.41801305846289e-13	3.0105332632569e-11	18.9857122172084	7.19129396231309	blo
m	JPT2	-1.33536106544827	2.56497985103615	-8.29347364973339	6.41856164342689e-13	3.0105332632569e-11	18.9341789427881	-7.19128229443287	blo
cd8	ZFP36L1	-0.709424752960548	8.25806477835833	-8.27545282343251	6.44151050848131e-13	3.0192748084164695e-11	18.9486169533181	-7.19079506892838	blo
m	PLPP6	-1.27260180517109	1.16675977323922	-8.35216307723519	6.45356603268353e-13	3.02290213090789e-11	19.1187827729396	-7.19053980133997	blo
cd8	TIMMDC1	-0.914794942596178	4.76451194804986	-8.24291516072685	6.47633388300205e-13	3.0315389894718196e-11	18.9806133684858	-7.19005898177662	blo
cd4	RPL28	0.565701419440573	12.7360707887315	8.24635203096165	6.49493590437071e-13	3.03821560838589e-11	18.8908463173973	7.18966736780612	blo
cd8	ARF4	-0.693059684840287	6.76498197709716	-8.25261446921543	6.53899547462078e-13	3.0567839526119495e-11	18.9193661465247	-7.18874419071692	blo
cd8	SMARCC1	0.417085460659611	6.39772158385131	8.27834483396859	6.57756104742315e-13	3.07276095709073e-11	18.9612963592228	7.18794112694039	blo
cd4	H2AFX	-0.83703805793673	5.93074440695653	-8.23681162109076	6.60283603714887e-13	3.08251199448949e-11	18.8842299251453	-7.18741732087331	blo
m	ARL6IP4	0.543560013537757	8.01342250693426	8.41283213384683	6.60859109674826e-13	3.0831432960159297e-11	19.0708104946118	7.18729832652082	blo
nk_ilc	DAZAP2	0.427457274084617	8.61211209089732	8.34382151338612	6.62482327547047e-13	3.0886584521396195e-11	18.9824871483729	7.18696324954606	blo
cd8	FASTKD5	0.779504922796576	3.32697318342584	8.27176840608103	6.64540491545432e-13	3.09619274793426e-11	18.9426076967308	7.18653954462119	blo
cd8	GIMAP5	-1.27238905692618	6.71354693123393	-8.26511314206336	6.725324629461099e-13	3.1313451318302694e-11	18.9359865881182	-7.18490639672337	blo
cd8	MZT2B	0.452823930716676	8.29749625123338	8.27336164139487	6.79297434973203e-13	3.16074162650289e-11	18.9087242731677	7.18353880461666	blo
cd4	EPC1	0.481851878837277	8.11505458493229	8.24869568421754	6.94669726848563e-13	3.23012197623004e-11	18.8754955470397	7.1804802344218	blo
cd4	RPL10A	0.714079571539633	11.18074906806	8.2370949168092	6.96826853985325e-13	3.2380022630411595e-11	18.8672737233818	7.18005636354751	blo
cd4	XRN2	0.56327771408377	6.78720091262139	8.24419015934243	6.98846840356627e-13	3.2452352579345794e-11	18.9177278747795	7.17966060674652	blo
cd4	EFNA4	-1.32688793199593	2.20020098465324	-8.20383420691186	7.05801853232608e-13	3.27536026350695e-11	19.166423026281	-7.17830651418577	blo
cd8	CDC42	0.394269902772325	8.4816069583759	8.25840802521037	7.1231379320242e-13	3.30188277717595e-11	18.8365756386425	7.17705050582738	blo
cd4	ADNP2	0.954358416537292	4.75005515222183	8.25649795042202	7.12460176262422e-13	3.30188277717595e-11	18.9325981219883	7.17702240150887	blo
cd8	CYFIP2	0.48784711381248	7.232766252023	8.25484731684315	7.132179339722899e-13	3.3032084829548594e-11	18.8294445458713	7.1768770089454	blo
m	CARHSP1	0.841897050355671	5.16749008401523	8.32079079843196	7.30469284143248e-13	3.3788316126972894e-11	18.720102752417	7.1736073414499	blo
cd4	HIST1H1E	0.983057871930185	8.94176253472345	8.23675316377858	7.305908969480009e-13	3.3788316126972894e-11	18.8283867914875	7.17358456215644	blo
cd4	NDUFA10	0.304061331620077	5.99676281249476	8.24603488844259	7.30993744303825e-13	3.3788316126972894e-11	18.8661471877703	7.17350913139814	blo
cd4	RPL18	0.728090225224556	11.9917479516334	8.20913580530704	7.38571284467223e-13	3.41160496948458e-11	18.7729531376083	7.1720978337766	blo
m	CCDC9	0.783273264349275	4.08348065021694	8.3297537803982	7.42022430812342e-13	3.4252870641065195e-11	18.717438315322	7.17145977098045	blo
cd8	PSMB1	0.376016509158513	7.50562100207099	8.25867663987806	7.42644114497764e-13	3.42589851158992e-11	18.8456677838751	7.17134514113275	blo
m	HLA-DRA	-2.22402185634872	11.3824890185903	-8.30981888240144	7.50061321432084e-13	3.4578370082899596e-11	19.3763219271265	-7.16998473032128	blo
m	ADPRH	-0.877875694454242	4.01796296404631	-8.30987391992546	7.57785035675513e-13	3.49114557192429e-11	18.7142095143334	-7.16858206574878	blo
cd8	GPN3	-0.83783079991297	4.06118589819955	-8.19777169966104	7.69534216409538e-13	3.5423457669302695e-11	18.7424858504885	-7.16647504030371	blo
cd4	FAU	0.586690769555922	11.6949119396682	8.20323797724165	7.69910214241345e-13	3.5423457669302695e-11	18.7195104404034	7.16640813380424	blo
m	RPL7	0.633710741671239	9.99884702478591	8.34222008982359	7.77394871165851e-13	3.5744340540466896e-11	18.6906810534777	7.16508291682882	blo
m	ATXN3	0.621822995763384	4.64628443922675	8.29200164379173	7.90058103188006e-13	3.6302755112825795e-11	18.5745694024472	7.16286905461082	blo
m	CCNK	0.567415720915998	5.8728007575103	8.3221413219654	7.93491172628447e-13	3.64365943250179e-11	18.7805848075767	7.16227486524995	blo
m	CHST14	-0.956423277074016	2.81035050877489	-8.27203585487964	8.0339780844406e-13	3.68673252502701e-11	18.6313651621605	-7.16057428423836	blo
cd4	PTDSS2	0.507308789578867	2.93992914907202	8.16155347246875	8.04741297130635e-13	3.6904792936586096e-11	18.5754136238823	7.16034524641454	blo
m	PPP4R2	0.712470500901663	6.08424873542156	8.28368286289187	8.05493535182156e-13	3.6915115044634e-11	19.4485254242613	7.16021716879023	blo
m	PABPN1	0.576479979404709	7.32381761697724	8.35487688836162	8.11647998451251e-13	3.7172841326060003e-11	18.7520434896036	7.15917368510459	blo
nk_ilc	MRPL44	0.688831797953912	5.19945668488348	8.25028377990112	8.13511786849971e-13	3.72338496063679e-11	18.6782950714237	7.15885921319387	blo
cd4	BRWD1	0.492712688686004	6.16057992596851	8.17124171282248	8.15008940578174e-13	3.7278008544655594e-11	18.6655963608868	7.15860711430453	blo
cd8	RGS14	-0.90008028852916	6.02222266873091	-8.20812878748242	8.25258196660277e-13	3.7722164319536e-11	18.6740160889696	-7.15689339920891	blo
m	CMTM4	1.53642491280389	1.5757226315066	8.19290086304244	8.317878530933189e-13	3.79958303904539e-11	18.8564729684933	7.15581247567139	blo
cd4	SLC25A26	0.438964204735123	4.79426001860916	8.20531887675851	8.37311155038097e-13	3.8223199643971794e-11	18.6914037402438	7.15490462704751	blo
m	TTC33	-1.16479578005224	2.24245343645402	-8.23299731162431	8.39504407384459e-13	3.8298355137401595e-11	18.7590797893591	-7.15454575817322	blo
cd8	RAB10	-0.497145677214976	5.77304393410032	-8.21949827806592	8.43150987427858e-13	3.8439670700918396e-11	18.7277306461056	-7.15395112190708	blo
b	FBXO7	0.540679609700013	6.14912190336427	8.26503558467724	8.45912400993965e-13	3.85404734576476e-11	18.6432579990517	7.15350250403432	blo
m	AGER	1.35943205330172	2.20475405119844	8.25270053634636	8.55120876172994e-13	3.8934687643541094e-11	18.5641686391893	7.15201682000827	blo
m	SLC25A37	1.81739535989499	6.64893918351634	8.26221674357018	8.56552909460089e-13	3.8974548791917894e-11	19.0119309951099	7.15178718942419	blo
cd4	TOPBP1	0.508763455599848	4.89841547795137	8.15892640443102	8.61385516537991e-13	3.91689893289649e-11	18.5605409790542	7.15101503905628	blo
m	RHBDD1	-0.574832452086106	3.09415976476744	-8.27147275031051	8.64066453268331e-13	3.9265400079832194e-11	18.5247924912539	-7.15058851259242	blo
cd4	DHX40	0.651927178680491	4.85063065152711	8.20186195801844	8.648540214820939e-13	3.9275702050795494e-11	18.668010227796	7.15046346040701	blo
cd4	MFSD14C	0.433679825801569	5.03666031778502	8.18220779625095	8.679159591755329e-13	3.93892098983701e-11	18.6181471157095	7.14997833742762	blo
m	TRIM69	-0.960132042375615	3.91325143305069	-8.33924725395986	8.75270658678775e-13	3.9697265813017194e-11	18.688581573585	-7.14881991296802	blo
m	ARHGDIA	0.582110550976972	7.94285309106673	8.37279884302205	8.88289422429039e-13	4.026164620352e-11	18.9049253500938	7.1467925814312	blo
m	AMACR	-1.78270100845942	1.48633679130669	-8.28079421761477	8.8915355432412e-13	4.02747451155596e-11	18.9425565685053	-7.14665904951075	blo
cd8	LCP2	-0.734580988418844	7.73347519271541	-8.20566817130497	8.97217047159722e-13	4.0613715682904896e-11	18.6023339838726	-7.14541912417853	blo
m	BTN2A2	-1.70650451622456	3.46085410676632	-8.31527037915095	8.99159272481082e-13	4.06753400349048e-11	18.8745837363338	-7.14512210230377	blo
cd8	CWF19L1	0.527185678950973	4.40171148010042	8.22736890192683	9.03292420448774e-13	4.0835931779707097e-11	18.747759796254	7.14449211583729	blo
cd4	COX7A2	0.394006072887079	8.15910528517279	8.17894030253276	9.17861222562496e-13	4.14610399047191e-11	18.5647913932362	7.14229383816755	blo
m	DPH2	-1.16197375186822	2.36207987575044	-8.2576514087888	9.183039812103799e-13	4.14610399047191e-11	18.6632668584775	-7.14222756805451	blo
cd8	EXOSC8	-0.656622894020083	5.39428900215259	-8.18646024385323	9.19194425623072e-13	4.1474502605094594e-11	18.6405269122611	-7.1420943852591	blo
m	LRP3	1.42373440040095	1.49089796934201	8.27047887212228	9.21274834582268e-13	4.1541605177908897e-11	18.4927447871005	7.14178371363075	blo
cd8	PPP1R10	-0.994080056925124	6.45474532249412	-8.18465995517042	9.22252025804288e-13	4.1558907729084196e-11	18.6045497368224	-7.14163802529978	blo
cd4	CBX1	-0.839471826707805	4.46947010734361	-8.19119272060164	9.30436856865034e-13	4.19007728461014e-11	18.6899990161515	-7.14042367338499	blo
cd4	MLEC	-0.714465708987409	5.2270873572927	-8.17405517233603	9.41876033774916e-13	4.2388658751385597e-11	18.605634395726	-7.13874393702526	blo
cd4	DCAF12	-0.737242558167675	3.86348161709034	-8.18697835055935	9.4343527575537e-13	4.2431562013693793e-11	18.6317118285644	-7.13851652897023	blo
cd4	PHF7	0.86969928094054	3.3050007643633	8.19339920476417	9.46605798474418e-13	4.2546831996000095e-11	18.6532611000668	7.1380552586295	blo
m	ZNF22	-0.837463572774292	4.42639028302352	-8.22186361650194	9.49786912754399e-13	4.266242985211819e-11	18.7648215338386	-7.13759396871895	blo
cd4	TXNDC9	-0.63780453189044	4.63526774162885	-8.18353240830767	9.54778053982584e-13	4.2859129991178497e-11	18.7581795660047	-7.13687325583438	blo
cd4	COX5B	0.349050588993114	8.11075610063336	8.17106657297314	9.57658897045926e-13	4.2960909406428597e-11	18.5628895809143	7.13645894783183	blo
m	POLR1D	0.682648670265615	7.13791122962648	8.32073371200348	9.6693033686275e-13	4.3349059346663094e-11	18.6792193919118	7.13513383139955	blo
m	TMEM185B	-1.28539571546512	3.22827995756837	-8.06060806393826	9.72032509823382e-13	4.3549917188357e-11	18.5636002740434	-7.13440991509277	blo
m	TTBK2	0.740930593196011	3.83361387012118	8.23815211818001	9.75733684422763e-13	4.3687789462322796e-11	18.4831399009522	7.13388710793745	blo
cd4	EEF2KMT	-0.756251538572287	3.13050166615094	-8.16028083435769	9.76843324057183e-13	4.37095255295542e-11	18.6034314115455	-7.13373074564913	blo
nk_ilc	POLR2I	0.471693537248622	6.02475262811269	8.24546854126221	9.82358523848546e-13	4.39049657698047e-11	18.5408781019386	7.13295616130122	blo
m	KEAP1	-0.678682762715393	4.34397470380604	-8.22759264630895	9.82465068634727e-13	4.39049657698047e-11	18.4616155704433	-7.13294123963535	blo
cd4	BANF1	-0.834910313667023	6.44165992768248	-8.16851587752975	9.99941589979415e-13	4.4657467934622794e-11	18.5985946094426	-7.13051488753806	blo
cd4	TPT1	0.524413975352671	12.9026179142345	8.16925874806923	1.0071405943951e-12	4.49503087340379e-11	18.4958353157945	7.12952749533711	blo
m	CLIC2	-3.29694242075006	4.53165791468223	-8.05250149071763	1.01350064650754e-12	4.5205356543301396e-11	18.5666372265778	-7.12866091689928	blo
cd4	FIS1	0.41788759272963	6.79234697877959	8.16591750315984	1.0252839294527499e-12	4.57018190501511e-11	18.4796365507173	7.12706941569849	blo
cd4	RAMAC	0.649312511351018	4.844197714017	8.16139844343528	1.02648784734711e-12	4.57263768996032e-11	18.4542578999777	7.12690782121708	blo
cd4	MED31	-1.26960040796485	4.60165546579086	-8.18476146983688	1.0318575427196e-12	4.5936356099189794e-11	18.6630717062508	-7.12618933756581	blo
cd4	RPL37A	0.628629446243047	11.1148325866482	8.16071720808092	1.03936495692301e-12	4.62411752467903e-11	18.4596654635509	7.12519094700524	blo
m	CKS1B	-1.64155215527823	4.09519734097011	-8.22199317238739	1.04120521776075e-12	4.62936366883376e-11	18.7227515795618	-7.12494729580236	blo
m	ZNF680	-1.29797043000976	1.77206548300282	-8.30890320695936	1.05067507193768e-12	4.6685040141231004e-11	18.7900803001287	-7.12370012865285	blo
m	TRAF6	0.743603045397242	4.35259774530965	8.24458237517591	1.05922484009485e-12	4.7035090600711494e-11	19.0520361748016	7.1225835751174	blo
m	BCL7B	0.758425145208323	5.65002660930932	8.33271605246808	1.06112866182684e-12	4.7089769836342295e-11	18.7142606473755	7.12233615050448	blo
cd4	ZHX1	0.464912578194551	4.46707850289669	8.14186077096435	1.0622143529999099e-12	4.7108096578546295e-11	18.4266169977926	7.12219524681189	blo
cd8	RPL26	0.629849434128264	11.9538527134132	8.16181566673585	1.0633926593955699e-12	4.71305049110719e-11	18.5138515703859	7.12204248312759	blo
cd4	GABBR1	1.1049605591219	2.84274649634286	8.11772168621773	1.06701120476378e-12	4.7260970041741496e-11	18.3413214941289	7.12157438644292	blo
m	LENG1	-0.705147560060649	3.95205549743494	-8.24364178114631	1.07343303415115e-12	4.749347858395219e-11	18.4159032958484	-7.12074747828023	blo
cd4	C15orf61	0.474284532621992	5.62422027499066	8.13470220311465	1.0736169848543598e-12	4.749347858395219e-11	18.3747744328466	7.12072386341759	blo
m	NME6	-0.671030316677891	3.95817426493429	-8.22096096400839	1.0775119813743399e-12	4.7615113272926e-11	18.5774987506759	-7.12022476913045	blo
cd4	EIF2S3	0.653880867034968	7.5762040994016	8.15394554712548	1.07828637589748e-12	4.7615113272926e-11	18.4327261582478	7.12012575133874	blo
cd8	EEF1D	0.559195189921067	10.4407869075941	8.16162819387706	1.0784064668036699e-12	4.7615113272926e-11	18.4383543331635	7.1201104021909	blo
cd8	RSL24D1	0.687488255168857	7.62898717826764	8.17257917855708	1.08095218096694e-12	4.76974406909717e-11	18.4890981119466	7.11978542153647	blo
cd8	TOMM20	0.620474308418759	7.9021755905132	8.18532465580098	1.08455371622433e-12	4.78262236058192e-11	18.5368254352385	7.1193269375376	blo
cd8	KLF9	0.948692882777776	6.7108703288428	8.21106386948092	1.0900100085715799e-12	4.80118990090245e-11	18.610052888682	7.11863517712281	blo
m	SEC24B	0.54130049250549	4.45794088285526	8.189206359981	1.0901355109364799e-12	4.80118990090245e-11	18.5167357835859	7.11861930567532	blo
cd8	PPP1R11	-0.61078898706137	5.75342640999242	-8.17081485674891	1.10184250971364e-12	4.8496999011764195e-11	18.59966020975	-7.11714662906799	blo
m	CDCA4	1.07194122550754	3.04414417158053	8.23603416138743	1.10374170746407e-12	4.8550075721474e-11	18.2949172156188	7.11690916887124	blo
m	AGTPBP1	1.48120576593464	5.95596668616854	8.03513999194422	1.10832285210546e-12	4.8720982024098594e-11	18.4109821407271	7.11633802597001	blo
cd4	TTBK2	0.693040869971503	4.27259838737572	8.0988466122471	1.11335478645579e-12	4.8911477811254596e-11	18.510078451597	7.11571334569291	blo
m	TSSC4	0.536884618398384	5.00625895286866	8.23224281780656	1.11623969185981e-12	4.9007471411828794e-11	18.362823074581	7.11535645276539	blo
cd8	RPL36A	0.657851557295213	10.7155111989296	8.15910161372351	1.12194953130414e-12	4.9227293125711e-11	18.4254238131956	7.1146527467873	blo
cd4	RPL13A	0.684060665681632	11.2786856625024	8.14543041435654	1.12886195657351e-12	4.9499571842813494e-11	18.3803663092506	7.11380551640458	blo
m	ZNF691	-1.51621440060819	1.3369959174159	-8.24198090527079	1.14260661447665e-12	5.007090950685629e-11	18.3938888010523	-7.11213590505479	blo
cd8	ARL6IP6	-0.786218857167355	5.22395855926334	-8.12945763659958	1.14439550455672e-12	5.01179387101898e-11	18.5256856886009	-7.11192005331798	blo
m	ZDHHC7	0.691746233994217	5.85682102510415	8.2214684750292	1.14847532162438e-12	5.02651758421189e-11	18.782494246926	7.11142900894958	blo
m	IDH3G	0.501110269221303	6.5108286267723	8.2375474411789	1.15817160263253e-12	5.06578905793553e-11	18.4540844608704	7.1102688048287	blo
nk_ilc	ZNF281	0.707982278021261	5.24113269377278	8.16111154350751	1.16307087501849e-12	5.0840427069238097e-11	18.2350487488418	7.10968620440346	blo
b	SLC25A36	0.681441827086614	6.04282565858235	8.21943813818352	1.1647488140266e-12	5.08820119774426e-11	18.3699401678659	7.1094872246021	blo
cd8	EIF4H	0.510161876206515	7.07684222441395	8.1684055805604	1.1660923386757899e-12	5.09089452621257e-11	18.425388575977	7.10932810428475	blo
m	GBP3	-1.50224283498219	3.26020764268401	-8.23437044007315	1.16813236054492e-12	5.0952746242509895e-11	18.3710817938101	-7.10908683797158	blo
m	LMTK2	1.46056703961052	2.77043081435569	8.19969467066414	1.1685508513212199e-12	5.0952746242509895e-11	18.3342219282055	7.10903739563012	blo
cd4	RPL5	0.774364107171238	11.4741166935445	8.12319082096209	1.18050049922234e-12	5.144176008652329e-11	18.3132992512742	7.10763289439584	blo
m	TPM3	0.629395695343675	9.47388690500224	8.20874416598012	1.1944394384004699e-12	5.20167976075062e-11	18.4820905415342	7.10601210366193	blo
cd8	TMEM183A	0.377817818287329	5.82775949150235	8.13170955843968	1.19626441743541e-12	5.2063895810907e-11	18.3978074841759	7.10580127434961	blo
m	HSD17B7	-1.10254339931615	3.07825791427322	-8.22035660397282	1.19822948077251e-12	5.2117028478295896e-11	18.6483014443403	-7.10557461449204	blo
cd8	DAZAP2	0.377581322159888	8.58194010433627	8.1563465969386	1.20021731099989e-12	5.2171084815263193e-11	18.3441339590908	7.10534569940531	blo
m	RNF166	0.966234421733992	6.04274241705333	8.27042722713666	1.20191279695002e-12	5.2212374337480895e-11	18.6603824874295	7.10515074397318	blo
m	RHOG	0.713308861849983	8.39321231031002	8.18918058524313	1.20313730535801e-12	5.22331655810943e-11	18.3274401237492	7.10501011164521	blo
cd4	EVI2A	-0.982301810199921	5.96167226054567	-8.11320260898582	1.20650990363846e-12	5.2347130744789594e-11	18.2845725214888	-7.10462350042791	blo
cd4	SLC25A17	-0.862321496625486	3.18730943050546	-8.09886078608918	1.20765564411305e-12	5.23643973933776e-11	18.3720828529618	-7.10449240199307	blo
m	EIF3G	0.589039799267965	7.84528167062846	8.23088324101998	1.21147455338176e-12	5.2497480538158794e-11	18.448264896548	7.10405631268998	blo
m	KIAA0232	0.839457724471595	4.94505501568632	8.20070521977292	1.22313033178295e-12	5.296978833875369e-11	18.2397068846181	7.10273360797105	blo
cd8	EVI2A	-1.27355083031703	6.05919864928043	-8.11510566016756	1.2457023167378599e-12	5.3913965472313e-11	18.3120010099828	-7.10020692692707	blo
cd8	RPS17	0.608428150069378	8.95186894304576	8.13843417187375	1.2521696141024099e-12	5.4160396273471196e-11	18.2850938837803	7.09949126252243	blo
m	PPP1R12C	0.742037929661453	5.05817578724322	8.22406436548182	1.2631009110425098e-12	5.4599486109613494e-11	18.2535693145854	7.09828982270208	blo
m	C11orf49	-1.01642817146006	2.38473388762463	-8.16970773338213	1.26515402136802e-12	5.465449762759909e-11	18.1671504995347	-7.09806530744618	blo
cd8	RPS19	0.553065269803766	12.6864283584783	8.146138689134	1.2716680960941599e-12	5.48914431097519e-11	18.3260993422085	7.09735532834445	blo
m	HECTD4	0.623392233853607	4.70749464370009	8.20404845750851	1.2722066084100002e-12	5.48914431097519e-11	18.286955947008	7.09729679484626	blo
m	NR1H2	0.68427053849148	6.24828705864042	8.25150120201287	1.27838119255545e-12	5.512389148465559e-11	18.3781906286594	7.09662738160446	blo
m	CHMP4B	0.628447469476824	6.91825820781685	8.24541535642049	1.2895608193607799e-12	5.55717387676167e-11	18.2764921454388	7.09542338267908	blo
m	C17orf80	-1.15931049982747	2.28875978530091	-8.23125580063474	1.29198701032951e-12	5.5601366433817393e-11	18.3660372032173	-7.09516344491961	blo
cd4	RPS6	0.734152103300669	12.1051209253039	8.1046110099843	1.29212862288916e-12	5.5601366433817393e-11	18.2483697258592	7.09514828760096	blo
cd8	PFDN4	0.492405783744706	5.21638929813241	8.13088467026779	1.29263033621681e-12	5.5601366433817393e-11	18.2915420292433	7.09509460047247	blo
m	EEF1AKMT1	-1.17756178674722	1.83422920806739	-8.19604287348776	1.30666248618141e-12	5.61704443952276e-11	18.69759273457	-7.09360127854564	blo
cd8	HBS1L	0.654313957127535	5.68792718642746	8.1242650211427	1.30779918988856e-12	5.6184818325353596e-11	18.4865338213767	7.09348099870686	blo
m	ZMYM2	0.74058998153977	5.70833845978712	8.19133650459428	1.31641666525378e-12	5.65203616295074e-11	18.165008516647	7.09257246671972	blo
cd4	EML2	-0.800313706007502	4.47915484326199	-8.05963114380483	1.3192751588859799e-12	5.6608383303497894e-11	18.2997323877977	-7.09227238703492	blo
nk_ilc	CIR1	0.62112985606383	6.67620091860286	8.17730395890472	1.32292330906569e-12	5.6730159561508393e-11	18.2208820902693	7.09189033589501	blo
m	FAM91A1	0.623999049088221	5.47121881163455	8.2110646379048	1.32776370611961e-12	5.690288191458869e-11	18.12986408618	7.09138501977109	blo
m	SRF	0.618840155131363	4.41378403049386	8.31678987817714	1.33581471788977e-12	5.7181071294805795e-11	18.6531484975211	7.09054851961037	blo
m	CFL2	0.782115794876156	2.932874111991	8.1922655523215	1.33588805229843e-12	5.7181071294805795e-11	18.0509407887543	7.09054092292224	blo
cd4	RPS4X	0.617978456028981	12.2275326837074	8.11034114083584	1.34262735167293e-12	5.743443222700079e-11	18.2134934292513	7.08984454188308	blo
m	UBA5	-0.668846906419524	3.86892731185944	-8.12838985338747	1.3523801282318799e-12	5.7816314554147794e-11	18.3664663319117	-7.08884282328613	blo
m	THAP12	0.495629612416947	4.65156025950074	8.22544311765017	1.3582016225189299e-12	5.80297651129549e-11	18.1396086703219	7.08824826382432	blo
m	PWWP2B	0.86327890695413	3.97376635833895	8.26920897438166	1.36731177498933e-12	5.838337906535249e-11	18.584439252081	7.08732282763945	blo
cd4	ARL6IP6	-0.603784946406089	5.25928520011608	-8.07614632094092	1.3851113387000598e-12	5.91073685040519e-11	18.2437672806093	-7.08553202407568	blo
cd4	PET117	0.620437720914494	3.88495444290993	8.08914667084781	1.39708261362895e-12	5.95819148505447e-11	18.1163834455914	7.08434025668663	blo
nk_ilc	RNMT	0.673398481320473	6.82266233021423	8.18197444228645	1.3997598570071998e-12	5.9659758677202e-11	18.2247419942275	7.0840751022941	blo
m	RHOA	0.461732252500922	9.6191926103187	8.19398410780745	1.40907618797596e-12	6.002030305072529e-11	18.077616214007	7.08315627490869	blo
cd4	PDCD10	-0.454749496609134	5.96361416234189	-8.08581182157514	1.4124585707832198e-12	6.01278032439128e-11	18.1484411392512	-7.08282416002849	blo
m	PICALM	0.706830874633598	7.07043221799339	8.13970208752063	1.41430295563063e-12	6.01697406281567e-11	18.8492673695603	7.08264338919502	blo
cd4	DENND6A	0.852224099234304	5.58552826173336	8.11160484294489	1.4192647849054998e-12	6.034417431243301e-11	18.279973549513	7.08215821883547	blo
m	AHDC1	1.42300349518858	2.08276445281206	8.08196338148758	1.43207261530163e-12	6.085178946099959e-11	18.1990015405631	7.0809135133935	blo
m	TMEM184C	-0.808758706294587	3.39347988731422	-8.19506017447266	1.44988976149478e-12	6.157151626937219e-11	18.469784018646	-7.07920003159377	blo
cd8	C22orf39	0.395792653112192	5.45272520807817	8.10768242444574	1.46572174406282e-12	6.220611913423469e-11	18.1677962360788	7.07769471039031	blo
m	NDST1	1.04347752539327	3.55725652289959	8.21684344666315	1.4918873219409699e-12	6.32782516617568e-11	18.1837746497483	7.07524148650797	blo
m	RIN3	1.15124583064751	7.0623455638391	8.16659726197075	1.4954752147311398e-12	6.3392035630737e-11	18.5513555301006	7.07490838973989	blo
m	FAM185A	-1.03045438504951	1.76181781880258	-8.12915471329602	1.51080316495631e-12	6.40030328084669e-11	18.3389787637836	-7.07349413054357	blo
m	RALGAPA2	1.28254674469399	4.45792109341584	8.09707946949148	1.5181422684333998e-12	6.427505963215569e-11	18.4868421990938	7.07282195224873	blo
cd4	AGBL5	0.540044007873213	2.86828600619223	8.08675821563917	1.52755655393029e-12	6.46320343460579e-11	18.0916808239604	7.07196436341284	blo
cd8	RPL3	0.690774263003398	11.9188198173318	8.10262361018375	1.52841973634558e-12	6.46320343460579e-11	18.1948132587169	7.07188599200805	blo
cd8	RPL21	0.623211795050246	11.8154459601903	8.09615868273265	1.5329562696532399e-12	6.47847487598114e-11	18.1240481607824	7.07147481649099	blo
cd4	PPP1CC	0.536209393136013	7.08853888495218	8.05353429217631	1.5364682859771098e-12	6.489400763698369e-11	18.1003028184664	7.07115731862491	blo
m	BUD31	0.546982666341184	6.2980390554875	8.18521612770001	1.5402574938476498e-12	6.501483515471339e-11	18.0744608307455	7.0708155592596	blo
cd4	R3HDM4	0.594324807373818	6.86716418091908	8.08752185309537	1.54362351077055e-12	6.51176648124877e-11	18.1124334767433	7.07051265980221	blo
cd8	ZFC3H1	0.486641054229617	6.38465785100573	8.10092147897869	1.55768955665943e-12	6.56016007289131e-11	18.1704669075911	7.06925386410031	blo
m	C11orf54	-0.998094951825291	3.8582699607096	-8.20191943306517	1.55774161779403e-12	6.56016007289131e-11	18.3187368614162	-7.06924922580164	blo
nk_ilc	RPL23A	0.400393087390292	10.8074944039579	8.14970947455332	1.5579056936921799e-12	6.56016007289131e-11	18.0965744409122	7.06923460873209	blo
cd4	PTK2B	-0.673929963787647	5.5559724666937	-8.06618033091902	1.5699097376214998e-12	6.60673492766953e-11	18.059718725729	-7.06816927821987	blo
m	LENG8	0.964442540920626	6.24708122541455	8.22372576084692	1.57199376259915e-12	6.61153196477663e-11	18.3335592299845	7.06798514044124	blo
cd4	ZNF766	0.710112096534342	4.41825942600913	8.04070611284373	1.5765152959463299e-12	6.623628419298079e-11	17.9080195974609	7.06758645433633	blo
m	MGA	-0.706922666891593	3.92486658800203	-8.19812366173073	1.5767616169434498e-12	6.623628419298079e-11	18.0810133416091	-7.06756476722157	blo
m	GOLPH3L	-1.5078975781196	2.051243713261	-8.1148171277599	1.59834026842919e-12	6.710250238446709e-11	18.3898202801061	-7.06567767865854	blo
m	ADCY4	1.09237035700221	1.13855668070749	8.1375330092161	1.60546184197079e-12	6.736110030418709e-11	17.9366799431265	7.06506036752862	blo
cd8	COA4	-0.668857872820892	5.27591041665091	-8.06511509069581	1.61142464588179e-12	6.757079860908019e-11	18.0665937325499	-7.06454556351523	blo
cd4	ATP6AP2	0.306061394380205	6.36115864482974	8.07149003079209	1.61769830222632e-12	6.77932728964708e-11	18.0237279606956	7.06400593542077	blo
m	BCR	1.04834437044856	3.69442030843785	8.10178188926106	1.6240265773284598e-12	6.8017768618768e-11	18.3268697149504	7.06346368530915	blo
cd4	ARL8A	0.516281717472242	5.40186838523976	8.13775348380037	1.64066969879923e-12	6.8673745964025e-11	18.364235794827	7.06204742308211	blo
cd4	MGAT2	-0.654220244830663	4.90459783124019	-8.05217867121835	1.6457548038167399e-12	6.88454430387544e-11	18.0405584748056	-7.06161751143366	blo
m	ITCH	0.50745571836625	5.38888321575663	8.15490994097819	1.64791503429204e-12	6.889465439186189e-11	17.9694385454532	7.06143527264398	blo
m	TLE1	1.43050710584122	3.36422351655063	8.15611152183704	1.65393666799069e-12	6.91051450175321e-11	18.2279915052105	7.06092851722919	blo
m	HSPA1A	-4.66418026354724	8.72046613030062	-8.20717967366151	1.66296980206775e-12	6.94411367497903e-11	18.2000587174439	-7.06017171066846	blo
m	PIKFYVE	0.819834198547001	5.12048118787579	8.11684196259057	1.6661548541000099e-12	6.95260676170309e-11	18.0015459275475	7.05990582465455	blo
m	MAPK3	0.632784036056448	4.91516312867272	8.25134885758837	1.6669894116411499e-12	6.95260676170309e-11	18.3566093813562	7.05983623879267	blo
nk_ilc	ATF1	-0.692030035253564	5.21934842975249	-8.07949792034652	1.67027608887894e-12	6.96216807594795e-11	18.6769163580826	-7.05956252578404	blo
m	SPATA5	-1.26911687665182	2.04439671807312	-8.11456075594922	1.67394432898404e-12	6.97330752681531e-11	18.1042764621903	-7.05925765965264	blo
cd4	COX7A2L	0.364193059846048	7.07524100349505	8.0660107869898	1.67993870472181e-12	6.994118173338549e-11	17.9923165243358	7.05876087701017	blo
m	RIOX1	-1.41093661228302	2.27772860832611	-8.19937735292776	1.68423160024905e-12	7.007824496175879e-11	18.330011153678	-7.05840617167673	blo
cd4	BATF	-1.15331673181193	7.02128611173297	-8.03730663825988	1.6853341174474298e-12	7.008247757867659e-11	17.9574259686584	-7.05831521809585	blo
m	TOX4	0.53500093060307	5.95464352753652	8.12407894516678	1.69506540391525e-12	7.04453086290644e-11	18.1223977212432	7.05751494505815	blo
m	GTF2H3	-0.782183430557852	3.77433290835421	-8.11190459664443	1.70644799657408e-12	7.087629528831129e-11	17.9093396455775	-7.05658457293854	blo
cd8	ASCC1	-0.605212506523424	4.42312147802962	-8.08268346847237	1.7179361138312998e-12	7.131115130009749e-11	18.1412300852996	-7.0556517283234	blo
cd8	SLC39A1	-0.784977390801107	4.30713184628494	-8.05863903356646	1.72826427110288e-12	7.16973709197402e-11	18.1010453732371	-7.05481828268721	blo
cd4	RPL7	0.814531280920892	10.2447688129319	8.04885185929428	1.7380649441685598e-12	7.20612633779109e-11	17.9410200891292	7.05403190905436	blo
cd8	NDUFC1	0.50888614490512	6.38120370650731	8.06453589762856	1.7526205914342998e-12	7.26217527552484e-11	17.9728117071604	7.05287200324933	blo
m	DHX37	0.539685250310983	3.447729030929	8.18056645353236	1.760012133468e-12	7.28849022296653e-11	18.0226080813251	7.05228660135776	blo
m	ZNF846	-0.84191174118561	3.34605390688839	-8.13219943290404	1.76715809377759e-12	7.313757673343e-11	17.8307590857306	-7.05172293770642	blo
m	UPK3BL1	0.837092462011103	3.95928362285828	8.1988661521119	1.7761924932122998e-12	7.346530565391479e-11	17.9648850102822	7.05101350839977	blo
m	UBE2D2	0.454757898856531	7.21709698969186	8.15993046697217	1.7771749150717798e-12	7.346530565391479e-11	17.9296458722648	7.05093657688873	blo
m	ELP4	-0.73876403591887	3.24390651324159	-8.10167020682795	1.78479774270622e-12	7.373689175722029e-11	17.8865648738809	-7.05034106219731	blo
m	HIST2H2AC	0.98879390980704	5.34807537984226	8.20363704536386	1.7898745051504699e-12	7.390303182321459e-11	18.0865157342568	7.04994583520392	blo
cd4	PPIE	-0.416325049766502	5.05252519128543	-8.0400403616196	1.7947222119374099e-12	7.40595240632533e-11	17.9246453965136	-7.04956946529595	blo
m	NEMP1	-1.3165046173342	1.99755827927681	-8.10053772097714	1.79783270607784e-12	7.414418781420089e-11	18.1824571386563	-7.04932849529173	blo
cd4	RPL8	0.621758091418433	11.8606387738074	8.03710986624645	1.7998659464664599e-12	7.41843511672789e-11	17.8916442163254	7.04917120109009	blo
cd8	SF3B6	0.484169247358044	7.00448541105961	8.07664781001285	1.80510638974711e-12	7.435657950283579e-11	17.978442005976	7.04876659558182	blo
m	STMN1	-3.80790839687122	5.32357877101166	-8.12845067180441	1.83414148987077e-12	7.55081870142155e-11	18.0148065748013	-7.04654551546117	blo
m	ZBTB34	0.869156404609683	2.97397918592224	8.05346401209242	1.84269981769312e-12	7.57820979799076e-11	18.1508524167498	7.0458974135522	blo
cd4	BRI3	0.501719184697233	6.25021754819179	8.03736233146716	1.84295932797039e-12	7.57820979799076e-11	17.8790578185828	7.04587780761081	blo
cd4	DACT1	2.62950174949957	0.996962169472608	7.96075370864161	1.8493936461345997e-12	7.60020474518004e-11	17.504631600344	7.0453925603925	blo
cd4	RPL36A	0.658913297362683	10.8339960061385	8.0402436428063	1.87575783666085e-12	7.704028975240419e-11	17.891572709625	7.04342143624351	blo
m	HIF1A	1.25827258391163	8.19529657778296	8.11917647991277	1.8868739682317597e-12	7.742532499714369e-11	18.2421849633825	7.04259846925447	blo
m	HOXA10	2.28598321160493	1.15829367656814	8.04217915020793	1.88734387836298e-12	7.742532499714369e-11	17.9272519614683	7.04256378498806	blo
cd8	ARL14EP	0.680783096043311	5.09122099537794	8.05315431690889	1.8933977738223e-12	7.760539359689829e-11	17.9747249335623	7.04211770038667	blo
m	PPP1R2	0.644911915645097	6.82270313634426	8.16345539672653	1.89394972877746e-12	7.760539359689829e-11	17.9558903529224	7.04207709890475	blo
cd4	RTF1	0.350717745580204	6.33125742844465	8.03986647129842	1.89629715819785e-12	7.764255345455969e-11	17.8666202377621	7.04190455293067	blo
m	KIAA0586	-0.780563702696039	3.26400858251563	-8.11974275322214	1.89707411370973e-12	7.764255345455969e-11	17.7629618033313	-7.04184748956824	blo
cd4	PSMA1	0.487968388531471	7.14066580571914	8.03225603428224	1.9019029188641498e-12	7.779471711407719e-11	17.9372125846025	7.04149335199017	blo
m	RSRC2	0.595627664390503	6.90935066612143	8.14875275712015	1.9041585056356e-12	7.784151060954119e-11	17.8244025076048	7.04132823263422	blo
m	ZNF639	0.598698292911931	4.36116133844027	8.12292374955687	1.9054134607893497e-12	7.784736780554001e-11	17.9710471377593	7.04123644718025	blo
nk_ilc	DCK	-0.684559069381603	5.68825410532996	-8.12667890749344	1.91545370525514e-12	7.821193971889309e-11	18.0214219655539	-7.04050424731462	blo
cd8	MAT2B	-0.603091591183977	6.44091629220717	-8.05879325254905	1.92051213840406e-12	7.83727875967488e-11	17.9258748185212	-7.04013677848943	blo
cd8	NEU1	-1.73133852030235	6.31982740326676	-8.07239987216354	1.9320773173132097e-12	7.87988225390169e-11	17.9904628186692	-7.03930018271496	blo
cd4	GYPC	0.924657366633953	8.32078682143815	8.02519642449744	1.94363747348475e-12	7.92241567844684e-11	17.8606363899251	7.03846884501485	blo
m	TTC27	-1.29578622161531	2.05852108826462	-8.03607367078778	1.94803894315688e-12	7.93573723516272e-11	17.8822260543745	-7.03815359178512	blo
cd8	SRRM1	0.431862673211973	8.27244352593792	8.05937479217223	1.9646683124780197e-12	7.998827204528969e-11	17.8893864804266	7.0369687946796	blo
m	NUCKS1	-0.764019288258958	7.01061056674754	-8.13947118495199	1.96920442961554e-12	8.012636757274119e-11	17.9495250255243	-7.03664731623293	blo
cd4	MZT2A	0.443249140646978	7.23654433069616	8.04091999344378	1.97554449352725e-12	8.03376621650595e-11	17.86556929831	7.03619920561706	blo
m	SMAD3	2.27348252061598	3.93012947730899	8.11507953749603	1.97753977720706e-12	8.03721288325472e-11	18.1501398746283	7.03605847237042	blo
m	MAPK8IP3	1.04039610009665	4.94850870696487	8.10953532002834	1.9885484608956198e-12	8.07726699948594e-11	17.7041640389007	7.03528449293916	blo
nk_ilc	SDE2	0.830153998268549	5.66498394903149	8.07660551108916	1.9971290734156998e-12	8.107417833280059e-11	17.8300006279593	7.03468413128922	blo
m	MDM4	0.832598643258876	5.86773594039308	8.11504472693175	2.01861796844694e-12	8.189905010222129e-11	17.7297254273833	7.03319164536174	blo
m	DCP1A	0.780126599498439	4.44162249455487	8.10131881687136	2.0298045622168998e-12	8.230522529146659e-11	17.718877580868	7.03242085051333	blo
m	CHD4	0.644742596986238	6.40778218167625	8.13220872585437	2.04603324669657e-12	8.291526051297479e-11	17.8140314781926	7.03131001350122	blo
b	TLE1	1.47732187233903	6.70672064454076	8.12040208031485	2.048876740071e-12	8.298247048985079e-11	17.909137287744	7.03111626945896	blo
nk_ilc	RP9	0.730941519645043	5.31688883559973	8.00684968821361	2.0641144537214697e-12	8.355129644552229e-11	17.8573293629705	7.03008250653058	blo
cd8	C18orf21	0.566275136864805	4.24874101460271	8.02248051686324	2.08429402948326e-12	8.431812697086089e-11	17.8354900080512	7.02872493718681	blo
nk_ilc	DDA1	0.502613479195094	5.7932418923204	8.10447280869482	2.08546697578835e-12	8.431812697086089e-11	18.0365827036517	7.02864642487133	blo
m	RSRC1	-0.675070371050224	4.97871961358885	-8.060722111732	2.1038326633904e-12	8.50115925673629e-11	17.7492691010878	-7.02742271600882	blo
m	KMT2D	0.742927437429856	4.95918891113496	8.10576033190399	2.10822014946582e-12	8.51397534063685e-11	17.7582291357358	7.0271319278458	blo
nk_ilc	RPL21	0.389573395054796	11.3010704844868	8.09648390960487	2.1170553702237497e-12	8.5447283233809e-11	17.8240132863367	7.02654815531438	blo
m	CROT	-1.0728830432496	2.0883440529352	-8.04245081395022	2.12438214554349e-12	8.56936108905379e-11	17.8090559075232	-7.02606586047764	blo
cd8	DOCK8	-0.528141307508882	6.81738243576659	-8.02886993841951	2.13582757567168e-12	8.61056981240994e-11	17.8009433023846	-7.02531570506327	blo
cd4	IGBP1	0.704681791958425	6.69723132935441	7.98263405879826	2.15733047818663e-12	8.69225439562572e-11	17.7786934081793	7.02391696545524	blo
m	FOXJ3	0.497049453718371	4.74573431486382	8.1049613546983	2.1662588550469398e-12	8.72320924913008e-11	17.6817661033977	7.02334019827215	blo
cd4	MGAT1	-0.510990709459558	5.84412759182371	-8.02730435714072	2.19945198377073e-12	8.849638104285719e-11	17.8370905954246	-7.0212162014615	blo
cd4	EFL1	-0.704743200200621	3.71732931590923	-7.99384859016389	2.2001827780086898e-12	8.849638104285719e-11	17.7173932635532	-7.02116979318922	blo
cd4	SPTBN1	0.863153480080367	5.89609762047892	8.00128025168526	2.25782441918302e-12	9.0762727096515e-11	17.6915399467292	7.01755614635239	blo
cd8	ASXL2	-0.943668011485348	5.41991478573046	-8.05439655791675	2.26056875786623e-12	9.08209113064247e-11	17.9328284819311	-7.01738636405791	blo
m	GPN3	-1.20269586987112	4.12835234618896	-8.10880969372255	2.26932247434219e-12	9.112032391672049e-11	18.1101334181591	-7.01684615102597	blo
m	HLA-DRB1	-2.15488061037163	10.7395236881529	-8.11091924212324	2.28244142899134e-12	9.1594570743826e-11	18.0449563514811	-7.01604036332808	blo
cd4	ICE1	0.429257522763889	5.51554169284456	7.98756560727264	2.3018022124595298e-12	9.231200404391999e-11	17.7172704404641	7.01485945289896	blo
cd8	C9orf16	0.445603086689751	7.65996597274736	8.0288008739957	2.30295558948303e-12	9.231200404391999e-11	17.7455486944412	7.01478941051171	blo
cd8	RCN2	0.396705476956354	5.98430386352002	8.02360156065293	2.30492498775476e-12	9.233809045623709e-11	17.7260176785795	7.0146698922021	blo
m	ITPRIP	1.04408903357965	5.37354365182567	8.12296776992778	2.30813629494187e-12	9.241387096963669e-11	17.8352639997358	7.01447521991043	blo
m	TMEM102	-1.00490716252261	2.7984287208119	-8.04911666435583	2.3205397348251697e-12	9.285739200605829e-11	17.7952129688461	-7.01372579868502	blo
m	DDX47	0.996031984903157	1.57049061966362	8.08340110314088	2.3311974671362897e-12	9.323059110859669e-11	17.61203717885	7.01308498551022	blo
cd4	MKRN1	0.549186459667026	5.92830320122374	7.94792569851183	2.36236373275694e-12	9.43764716081846e-11	17.816987378809	7.01122741975662	blo
nk_ilc	C8orf76	0.612804897458036	4.83722896801911	8.00891588297808	2.36254522868533e-12	9.43764716081846e-11	17.8849281548202	7.01121667282001	blo
m	CASTOR3	1.06002753437916	1.28101081076324	8.08145512905987	2.36639301812223e-12	9.445055755752749e-11	17.6920298205975	7.01098902363151	blo
b	XPO4	0.79095705405582	4.98925232830177	8.06752112885974	2.36709738405845e-12	9.445055755752749e-11	17.6265106022888	7.01094739010165	blo
cd8	RPL13A	0.64014146366884	11.116741734258	8.0092159400034	2.4017290112131e-12	9.57514171553529e-11	17.6526896502888	7.00891523309397	blo
m	RIT1	0.964148462525453	5.8388751320396	8.07639231282936	2.4024339175168897e-12	9.57514171553529e-11	17.8281505335367	7.00887416885727	blo
cd4	TTC13	-0.893933962768718	4.13415716169933	-7.98423094756236	2.4053927624917497e-12	9.58148117059214e-11	17.6802378564725	-7.00870193048549	blo
cd4	ERGIC3	0.547778690489345	6.43918395616479	7.96691938530205	2.4374082748294498e-12	9.698263661675889e-11	17.5588226026237	7.00685143959125	blo
cd4	GLT8D1	-0.625336893277409	4.27010819094658	-7.96417490845496	2.43748040677875e-12	9.698263661675889e-11	17.6370414955149	-7.00684729735274	blo
cd4	ANKRD49	0.661950689081957	5.29466628175821	7.97461876830772	2.43903372803458e-12	9.69893326934002e-11	17.5654671110197	7.00675812571708	blo
m	KPNB1	-0.486055602907241	6.47560059470434	-8.08363013621672	2.44449027943951e-12	9.715114687758839e-11	17.6313295025321	-7.00644532191702	blo
m	EIF2S1	-0.786119506194427	5.15185838886613	-8.08917887847863	2.45532762723701e-12	9.752650468095639e-11	17.844331691734	-7.00582608261987	blo
cd4	SLC22A5	0.784362291630271	2.92598056983418	7.9826134746358	2.48606564436128e-12	9.866100705970739e-11	17.5918956886336	7.0040842066429	blo
cd4	TRIM27	-0.59705969881767	5.10173417911936	-7.9918571515051	2.48670766219292e-12	9.866100705970739e-11	17.675282636133	-7.00404805011618	blo
cd4	LAPTM5	0.430867902417186	9.30722100219065	7.98198332384985	2.4887926052594997e-12	9.868781413845248e-11	17.5934942422992	7.00393069545945	blo
cd4	DDT	0.490712956029644	6.64530161588507	7.992140209951	2.49043502109137e-12	9.869705332312689e-11	17.6286258576614	7.00383831709379	blo
m	MINPP1	-1.30920673385269	2.83926994551004	-8.04933153178752	2.49302752748864e-12	9.874391327344279e-11	17.9274143215853	-7.0036926220089	blo
m	HCFC1	0.671595630885374	5.4980176578579	8.05067958995841	2.51374526194559e-12	9.950205935766859e-11	17.7291056395709	7.00253362575611	blo
m	VPS41	-0.65422116532489	5.13347212737794	-8.03706368022709	2.5150105682532897e-12	9.950205935766859e-11	17.471276842605	-7.0024631455744	blo
m	HEATR3	0.751146393768298	4.67084375402887	8.0392354423633	2.51984846652617e-12	9.963671421044609e-11	17.6140021389083	7.00219398492155	blo
m	MLXIP	0.986558565695235	5.62333051568599	8.12339370919912	2.52125976524641e-12	9.963671421044609e-11	17.9774420894571	7.00211556158083	blo
cd4	ZNF580	0.505963551597036	5.02836010450076	7.98161488088769	2.52652141214461e-12	9.97883332928656e-11	17.6658971008553	7.00182356027117	blo
m	DOK1	-0.696239489303932	4.7804768325201	-8.08473740714675	2.58116199774371e-12	1.01854883587502e-10	17.5849827757091	-6.99882598814714	blo
m	SIGIRR	0.829239231288151	5.62094282825426	8.04588086862539	2.58175301480595e-12	1.01854883587502e-10	17.6035893503823	6.99879390645719	blo
m	CLIP1	0.68091824702238	5.96074714278184	8.07165513849807	2.6056389189551398e-12	1.0273934491986e-10	17.6748682420534	6.99750331912499	blo
cd4	RAB18	0.440825438899836	5.94362892982098	7.96280874451621	2.6083532693291997e-12	1.02788494311376e-10	17.5549919375516	6.99735739395992	blo
m	NARF	0.702495477617445	5.30106743044949	8.1134101844015	2.66109287852695e-12	1.04807846459284e-10	17.7959434181452	6.99455125436181	blo
m	DCTN4	0.660737553843502	5.71885097685057	8.03234453031817	2.6701120518737198e-12	1.05103955399978e-10	17.6746468955808	6.99407683473137	blo
m	AARS	-1.83781382345386	3.65901836986389	-7.99729434913289	2.6750685648967197e-12	1.05239902468552e-10	17.7613123521628	-6.99381678475135	blo
m	NCOR2	0.674838517562744	6.59711420610811	8.10383399729955	2.67766012087111e-12	1.05282709311758e-10	17.7228850318332	6.9936810034201	blo
m	BCL6	1.2684765580171	6.18791769115771	8.03654325637779	2.6988465859524897e-12	1.06056189604094e-10	17.8084326682081	6.99257577429302	blo
cd4	RP9	0.484730782852181	4.95273796626499	7.95878663919707	2.7261479872678697e-12	1.0706896528570201e-10	17.544080617668	6.99116402911719	blo
cd8	EEF2	0.732597791587732	10.2928559352757	7.98254358892519	2.73245863372425e-12	1.07210747576413e-10	17.5243593897094	6.99083968115532	blo
m	KDM6A	0.658374183805849	4.82739811847126	8.08087376723916	2.7328199754936996e-12	1.07210747576413e-10	17.4841831291554	6.99082113153424	blo
m	TRIM59	1.1851669380627	2.12458348864253	7.99514988958469	2.7620594954801698e-12	1.08297167015672e-10	17.263445923239	6.98932802582832	blo
m	TPD52L2	0.69745430287165	6.05950745468595	8.03231683913888	2.76929046292909e-12	1.08519923473719e-10	17.5240232565552	6.98896116990557	blo
nk_ilc	PTPMT1	0.671525513844546	5.18591873835161	8.01944884036479	2.77489688185424e-12	1.08678805338706e-10	17.5183394661769	6.98867737978261	blo
cd4	EEF1A1	0.610180747180122	13.7350575315526	7.94711195283597	2.7824729962645898e-12	1.08914609563678e-10	17.4803226776119	6.98829477807543	blo
m	MRPL17	-1.01506928345218	4.69312626672431	-8.0178391656212	2.78572726360951e-12	1.08981074351276e-10	17.5620924756583	-6.98813074773125	blo
nk_ilc	TMED2	0.47054121915419	6.90991891004093	8.01105531061985	2.80898796687594e-12	1.09829704274942e-10	17.5828777509758	6.98696374212824	blo
m	CPSF2	-0.769778363219409	4.67719082416727	-8.05370196235671	2.81793139479272e-12	1.1011790278077601e-10	17.4259378675576	-6.98651756476431	blo
m	UBE2G2	0.409155122336475	5.73805486974407	8.12221973303696	2.83765191336126e-12	1.10782477233728e-10	17.657478870836	6.98553861777016	blo
m	ZNF626	-1.71168389310127	1.58893846243765	-8.05115521886512	2.8381019343583e-12	1.10782477233728e-10	17.7656781836136	-6.98551635620595	blo
m	FOXO4	0.893884252173352	2.37075631671904	7.84941811900019	2.87675686896574e-12	1.12214704082361e-10	17.4076221197841	6.98361698425299	blo
cd4	RPL12	0.627835493905478	12.0126729347656	7.94863198940532	2.8782890012845498e-12	1.12214704082361e-10	17.4557505439048	6.983542217152	blo
cd4	VDAC2	0.395648982623411	7.12145172974511	7.95631747764924	2.87960105724937e-12	1.12214704082361e-10	17.4613525019417	6.98347822065535	blo
m	HBS1L	0.581422494399881	4.45082318891406	8.03349856271446	2.9110606453965697e-12	1.1337755495839001e-10	17.4258451433383	6.9819522579913	blo
cd8	RPS24	0.573500562831631	11.5633864179463	7.95974742233096	2.92507323282953e-12	1.13859979586078e-10	17.4687348974577	6.98127776941531	blo
cd4	LRRC8A	0.667313024891808	4.36454174937939	7.96906773701399	2.92706283868877e-12	1.13874127447144e-10	17.6195152959926	6.98118225775789	blo
cd8	PDE7A	-0.619211348088556	6.75044931500311	-7.96768624334493	2.9498918840108297e-12	1.14698544676084e-10	17.5044698871336	-6.98009087557708	blo
m	MAGEH1	-1.73044815184017	1.77229135176529	-8.01015292146658	2.96848337864338e-12	1.1535737267273002e-10	17.8285879078327	-6.97920817863692	blo
m	ZNF232	-1.40105001366696	1.44136102784868	-8.04486958331607	2.98397510804993e-12	1.1589507758813801e-10	17.590262241713	-6.97847678490191	blo
cd4	PMM1	0.390741230893111	4.95777310533745	7.94667141393886	2.99173674848207e-12	1.16132122664054e-10	17.4252836157827	6.97811174218735	blo
m	MRPL46	-1.03675046375648	3.47283583106085	-7.95625614125549	3.02402767649341e-12	1.17320546316789e-10	17.6617391825983	-6.97660294947348	blo
cd4	RWDD3	0.464041313121732	5.08797667092286	7.94930117605082	3.0326539980799897e-12	1.17590067288786e-10	17.4285404041895	6.97620255867378	blo
cd4	MRPS6	-0.758881576866104	5.86496649786052	-7.95453425848146	3.04808146616724e-12	1.18122856021745e-10	17.5190763250346	-6.97548926931147	blo
cd8	RTL8C	-0.651440786203788	4.95390684738035	-7.96556753552773	3.08614251719948e-12	1.1950754794789001e-10	17.4911562532887	-6.97374454566673	blo
cd8	RPS2	0.670328127099916	12.0119763107882	7.94959981829603	3.08722570205398e-12	1.1950754794789001e-10	17.4547979651884	6.97369520169574	blo
m	VSTM1	2.32871303605575	1.51640528046232	8.03863386136828	3.1020947225751197e-12	1.20016788473905e-10	17.2525384336459	6.9730195612271	blo
cd8	RFC1	0.430165317318686	6.27518689221522	7.9480198269649	3.10900384917371e-12	1.20217676723406e-10	17.3963347931942	6.97270669407914	blo
m	USP7	0.66628080964063	5.85426313308325	8.04563561781704	3.1165829905046497e-12	1.20444236796948e-10	17.4376128693231	6.9723642697424	blo
m	IFNGR2	0.907070304245307	7.81033453942847	8.04089527104982	3.1242165331876997e-12	1.20672648190587e-10	17.4248586850918	6.97202021194816	blo
cd4	TOM1	0.751213661584332	5.41844611543012	7.91151300886577	3.12783977063241e-12	1.20745995379314e-10	17.3185727679267	6.9718571943676	blo
nk_ilc	USP3	0.608493396062478	6.42181438237902	7.98047911119976	3.1347787762950997e-12	1.20947191938081e-10	17.3817886519504	6.97154550917507	blo
m	IFI16	-0.921275463780084	6.81352854172487	-8.03985783573625	3.14758953043575e-12	1.21374588132062e-10	17.3946873918188	-6.97097185103682	blo
m	PELI2	1.40822914403396	3.84481782501621	7.95741687189838	3.1607051165403098e-12	1.2170102664662201e-10	17.6507393137987	6.97038690964871	blo
cd8	DOK1	-1.00160373747385	3.59705684369467	-7.91028663642807	3.16089359176577e-12	1.2170102664662201e-10	17.6025032063898	-6.97037852121008	blo
cd8	ATP5F1D	0.348374587014617	8.05601125405534	7.96315874690566	3.16126876019543e-12	1.2170102664662201e-10	17.4261351950904	6.97036182510468	blo
m	FAM53C	0.908102502386119	5.27928363974066	8.05103209796106	3.1679392661354797e-12	1.21849886017567e-10	17.6891892876844	6.97006529178859	blo
cd4	DAD1	-0.478812081634078	7.40028782055903	-7.93401634891728	3.1686155688232995e-12	1.21849886017567e-10	17.3856665761862	-6.97003526135253	blo
cd4	PTRHD1	0.799100039580449	5.45346530461	7.91844812920015	3.17164242889941e-12	1.21899343780757e-10	17.3330526669012	6.9699009341108	blo
cd4	UQCRH	0.479930182869389	8.19856190412044	7.93231945534508	3.19293995241618e-12	1.22650579291195e-10	17.3556524440213	6.96895932266216	blo
b	CLDND1	0.726024871612531	5.70807582061974	7.96183125542596	3.21045421786241e-12	1.23255744251234e-10	17.2523927498501	6.9681895809622	blo
cd8	GTF3A	0.487202137636129	7.76597302606528	7.94487921865492	3.22549442226049e-12	1.23765313921992e-10	17.3824918309497	6.96753185192485	blo
cd8	TTC17	0.386222936431818	6.20499167119819	7.95426682763354	3.2274050710544897e-12	1.23770807727674e-10	17.3990013793332	6.96744851196978	blo
m	MTR	-1.45706569926958	4.37739260184958	-7.99056945590416	3.2329768472889798e-12	1.23916622706681e-10	17.3801869094804	-6.96720575447388	blo
cd8	TUFM	0.462655021540431	7.02830871705518	7.94975841423206	3.26665580019273e-12	1.25139007505523e-10	17.3891318405168	6.96574706863734	blo
m	UNKL	0.959586816926858	2.74913448189796	7.98842559360009	3.2805163764035298e-12	1.2553438464468301e-10	17.5870205908898	6.96515102517287	blo
cd8	SRSF10	0.368230358331804	7.60607067754508	7.95963445688466	3.2805621246057898e-12	1.2553438464468301e-10	17.3950514242772	6.96514906196403	blo
cd4	RPL23A	0.584592047912294	11.3049768333234	7.92267399205662	3.28791106569236e-12	1.25746885962446e-10	17.3217298821182	6.96483404225264	blo
m	RAB10	-0.737288165611058	7.02488754278172	-8.03512263871656	3.2913643329040002e-12	1.25767334815006e-10	17.3624007823386	-6.96468625286116	blo
m	RRM1	-0.810179035532291	3.68781515101489	-7.98326107075473	3.2920377099676597e-12	1.25767334815006e-10	17.339805847736	-6.96465745207492	blo
cd8	DUSP6	-2.355344613698	4.58899261579726	-8.01405673513801	3.32443055603017e-12	1.26935604442271e-10	17.6881905269473	-6.96327876729148	blo
m	AKAP11	-0.791402063255539	4.19025481815842	-8.02276018335653	3.33811219679511e-12	1.27388546487723e-10	17.2568042757153	-6.96270041007237	blo
cd8	OTULINL	0.757114805298033	5.10250264059414	7.9274909010552	3.37026344719403e-12	1.28545445760706e-10	17.4539170931197	6.96135039356203	blo
nk_ilc	SP3	0.486462929344032	6.55991658687979	7.96658741757959	3.3938688862447e-12	1.29375316547119e-10	17.334337271176	6.96036722709976	blo
m	KLF3	0.855313172808849	6.63780506967973	7.99633356889441	3.41263769017602e-12	1.29966228033562e-10	17.790903128909	6.95959027976117	blo
m	TRIP11	-0.735910794963964	4.87456674458745	-7.9853996642352	3.4130820019952398e-12	1.29966228033562e-10	17.4536610702601	-6.95957193798236	blo
cd4	NBR1	-0.441684312950918	5.3195451619445	-7.93204322382456	3.41688816895038e-12	1.3004044989515701e-10	17.3743053443594	-6.95941491024492	blo
m	KIN	0.648939610872247	4.63612697279346	7.98622039857698	3.43958638330771e-12	1.30833196992878e-10	17.1866943386079	6.95848201593874	blo
cd8	RWDD3	0.450700536401817	5.11784718022035	7.95899992375562	3.4458647178107995e-12	1.31000851571193e-10	17.416405803409	6.958225042676	blo
cd4	RPS10-NUDT3	0.724871734483225	3.47329412538964	7.92909073869292	3.45876835631813e-12	1.31420060601134e-10	17.28972650435	6.95769833288357	blo
m	CLASP1	0.714601898636348	3.92556906460022	7.9721005308904	3.49490878988435e-12	1.32721246111297e-10	17.1761690568089	6.95623331854488	blo
cd4	NUDT3	0.372759668848034	5.3985813914429	7.90745754445661	3.5172328373304897e-12	1.3349661999986002e-10	17.2492098530947	6.95533577851017	blo
cd8	NACA	0.698606296111824	10.9349633427202	7.9175713652409	3.5365136345031197e-12	1.34147192986443e-10	17.3083384923874	6.95456507657513	blo
m	AKT2	0.53680410216298	4.73999446026807	7.99644881449313	3.5382047702451897e-12	1.34147192986443e-10	17.4561989827492	6.95449767427307	blo
cd4	KDM6A	0.463087579040414	5.42418107934818	7.92056823405982	3.54621707228654e-12	1.34335267832757e-10	17.2882203783709	6.95417876282891	blo
m	MOSPD2	-0.925019763556998	4.45748080497118	-8.04425134793306	3.54700201669025e-12	1.34335267832757e-10	17.4461899989074	-6.95414755790946	blo
cd8	RPL14	0.70593602090388	11.8138280399076	7.91181641282156	3.5679214303988298e-12	1.350545048684e-10	17.3255609343516	6.95331840634542	blo
m	ARRDC2	0.896748666106709	5.37551934560644	7.98035930740023	3.57675965953527e-12	1.35284590281426e-10	17.2930415328555	6.95296953007631	blo
cd4	AL162231.1	0.850584582787544	1.65647204284041	7.88054831627041	3.5778636983049397e-12	1.35284590281426e-10	17.1962639575186	6.95292600914856	blo
m	RABL6	0.563089576003755	6.00860368580143	8.07663118262851	3.5836169501990002e-12	1.35429003870256e-10	17.5847971268861	6.95269943029721	blo
cd4	AKNA	-0.562990109319404	7.13294466456441	-7.90783495091506	3.6102207073571297e-12	1.3636080122659002e-10	17.2368247005638	-6.95165631768577	blo
nk_ilc	ANKRD11	0.449544727747978	7.68838394649653	7.97216485113553	3.6463962756117e-12	1.3765293368855002e-10	17.271390995904	6.95024992931281	blo
b	MTRF1L	0.689121945172945	4.76488245592621	7.95806866926323	3.6555356445612995e-12	1.37923596218585e-10	17.2258929907679	6.94989678512216	blo
m	SCOC	-1.15161568678968	3.98922550230217	-7.90540121157553	3.6719013692038494e-12	1.38447380626722e-10	17.2472208102583	-6.94926657286643	blo
m	AK6	-1.278038666901	3.78961001769303	-7.91025281886318	3.67337217365372e-12	1.38447380626722e-10	17.6944442465829	-6.94921006998536	blo
m	COX17	-0.818888672401201	6.88476931007149	-7.97359364766937	3.67604042888858e-12	1.3847341748993002e-10	17.2961593098228	-6.9491076220607	blo
cd8	HAUS3	0.833235461762614	6.03826446393476	7.95110329874216	3.68549821535315e-12	1.38755044906739e-10	17.4350884726726	6.94874507571201	blo
cd4	NDUFB11	0.414179633387895	7.82130677211436	7.8975659955367	3.71813213925176e-12	1.39908457450501e-10	17.2098042474312	6.94750108229002	blo
nk_ilc	CACUL1	0.5602507395407	5.72445654817109	7.93371582410253	3.7427283994946795e-12	1.40758346740824e-10	17.3895068879997	6.94657053631193	blo
m	SEC16A	0.598576891293075	5.1966222389365	7.99980781657886	3.75289230307921e-12	1.41064835913971e-10	17.4257731259407	6.94618775668762	blo
cd4	MEX3C	0.699655217144586	5.02407312535387	7.88499980176924	3.7705244049582e-12	1.41651562503223e-10	17.3033894523463	6.94552612424198	blo
cd8	HIGD2A	0.434344820082884	7.89537822507702	7.92459093386559	3.79519898000047e-12	1.4246202824632001e-10	17.2369678281989	6.94460530284673	blo
cd4	PLEKHF2	0.770177087917927	4.96262377003325	7.8861109559429	3.79616640306785e-12	1.4246202824632001e-10	17.2840342187875	6.94456931963097	blo
cd8	CSNK1E	0.679176359759527	5.15790156885213	7.97661623757494	3.80085054704488e-12	1.4256141470697002e-10	17.53781666389	6.94439522036363	blo
m	PANK4	-0.788668026764669	2.5993544829318	-7.98824452640731	3.8390764537759e-12	1.43918097873964e-10	17.156386955981	-6.94298226085809	blo
m	CREBBP	0.724230511193135	5.95784237166649	7.96708027424939	3.84744990562535e-12	1.4415482853998201e-10	17.3344922377161	6.94267459177034	blo
m	PSMB5	-0.999811254564485	5.46195392222149	-7.93538131599304	3.91107682868547e-12	1.46460415552063e-10	17.3528355729457	-6.94035794579448	blo
m	BIRC6	0.556458441787165	5.98347397269308	7.98018323977358	3.9159218452393195e-12	1.46563473573797e-10	17.1287538925456	6.94018305645432	blo
m	CD180	-1.73319342480768	3.41213127296295	-8.01831873039772	3.93566685953009e-12	1.47223794429655e-10	17.4056321091186	-6.93947251280361	blo
cd8	MANF	-0.747186826003612	5.73127811110928	-7.91195305059475	3.94419537584759e-12	1.47455782804584e-10	17.247808719345	-6.93916668598405	blo
cd8	IGBP1	0.626574625305805	6.48606910968662	7.89642450268158	3.94607989740801e-12	1.47455782804584e-10	17.2259594986873	6.93909919577967	blo
cd4	ELK1	0.566412669595152	4.3387633901771	7.86841725141964	3.95000091740258e-12	1.4752358092957401e-10	17.1443754967726	6.9389588738511	blo
cd4	USP15	0.441397451993977	7.40226874131106	7.897639228863	3.95551561319681e-12	1.47650795226723e-10	17.2617806945303	6.93876174981718	blo
cd4	ILRUN	0.547687625501788	4.57458557408831	7.84922919131602	3.9766350508159594e-12	1.4836005471683002e-10	17.0811324109162	6.93800931442872	blo
cd8	MFF	0.273656371534931	6.14620130222701	7.91304827133606	3.98532072613797e-12	1.48604927843059e-10	17.19883202501	6.93770100078859	blo
cd4	MXI1	0.977342431458258	5.95854303349207	7.88393391996821	3.99544693844718e-12	1.48903226587888e-10	17.1785089782033	6.93734238334013	blo
m	WDR3	-0.994559756066773	2.57527173153405	-7.96082707320636	4.00109019481767e-12	1.49034225038562e-10	17.0978396954732	-6.93714291520607	blo
cd4	NASP	-0.674522555749064	6.54560277452937	-7.87227792286243	4.05672797721085e-12	1.5102631050512701e-10	17.1262778734548	-6.93519096073529	blo
cd4	NAA25	0.464324196086449	4.43915162400282	7.86333127643884	4.0601315761676495e-12	1.51072706633524e-10	17.0930008594302	6.9350724048322	blo
cd4	TKT	0.718808518858123	6.71288557395542	7.85415871445345	4.07421836648583e-12	1.51516351327617e-10	17.0811608421072	6.93458276046459	blo
m	EPG5	0.714653867869216	3.56663780955912	7.99425756527509	4.0815650710149e-12	1.51709000651784e-10	17.4599008648545	6.93432805365078	blo
m	LSM14A	0.548205396453891	6.33828580815269	7.94863483770249	4.1192128354075095e-12	1.5302711789129e-10	17.4462414980007	6.93302983590468	blo
m	POGLUT3	-1.7630032431957	1.51140361224403	-7.96327875092464	4.14520897573751e-12	1.53911213650037e-10	17.2801820374074	-6.93214017581011	blo
m	ZNF585B	-1.67544495348927	1.42397306818152	-7.95338086610835	4.1569884042204e-12	1.54266786954076e-10	17.307768067324	-6.93173885041081	blo
cd4	MDH2	0.42514435217354	7.09563545475055	7.88799503834013	4.1651410906873494e-12	1.54487465655489e-10	17.1395066817988	6.93146174050651	blo
cd4	LMTK2	0.493907112887591	4.360702497475	7.87616907056175	4.17813369098124e-12	1.54887330851426e-10	17.0759243548858	6.93102121896448	blo
m	MTPAP	0.623316163793514	3.23672858175315	7.98394065202592	4.1932046134725e-12	1.55363777496105e-10	17.0560001111175	6.93051191000904	blo
cd4	EIF5A	0.624856561737544	8.06319890724701	7.88267581587372	4.21076076524371e-12	1.55931752568864e-10	17.1155879888949	6.92992087286551	blo
cd4	CRLS1	-0.548010557015741	4.50661292416555	-7.83725133897789	4.2310060328309595e-12	1.5659865722043e-10	17.3341356070286	-6.92924229709143	blo
m	CFAP20	-1.65896854960979	3.95317291429591	-7.91462293251367	4.23532218565396e-12	1.56675597831374e-10	17.1351012432111	-6.9290980410846	blo
cd4	EIF2A	0.429902992211803	6.83834774595677	7.87983817391421	4.2795582003940794e-12	1.58228417158921e-10	17.1026686506649	6.92762782155725	blo
cd8	VPS51	0.650626213131285	6.61169631327308	7.89392675944558	4.3680107603007094e-12	1.6141355647049002e-10	17.163564930121	6.92473218517489	blo
m	FTCDNL1	-1.50430682080666	2.44103316575666	-7.97834137579574	4.4168413847505296e-12	1.6312590046832402e-10	17.1176832903572	-6.92315816737404	blo
cd4	RPL7A	0.635352594271045	11.7957998756476	7.84587888839748	4.41900742839778e-12	1.6312590046832402e-10	17.0267061644891	6.92308874237694	blo
cd4	TACO1	0.852170171121137	4.24836838017443	7.79273922642186	4.44991462468374e-12	1.641802799909e-10	17.0596906939867	6.92210173739692	blo
m	LYRM7	-0.757753286527664	3.05234805349356	-7.93377741208322	4.48524084218505e-12	1.65396503662818e-10	16.9094598793628	-6.92098181046574	blo
cd8	DDA1	0.48151685541945	5.41812750234598	7.90348356970118	4.52143154284559e-12	1.66643308763604e-10	17.2668543284335	6.91984340878256	blo
m	ELP3	-0.738213229615473	3.43156281750258	-7.90679202727683	4.55531856244059e-12	1.67803941594964e-10	16.8992341788868	-6.91878553980476	blo
m	ID1	1.76879850561468	4.17286712756776	7.96260382348306	4.644466190518799e-12	1.70997914786256e-10	17.0820544293041	6.91603899010139	blo
cd4	MAGED2	-0.584937936183448	5.35322684695566	-7.83443651912561	4.66953572839964e-12	1.71830571966706e-10	17.0011662571219	-6.91527592991412	blo
cd8	IREB2	0.469700568666447	5.43261386874996	7.85694106011378	4.68786376429057e-12	1.72353243850847e-10	16.9909773793462	6.91472060280307	blo
nk_ilc	NDUFB9	0.403813469261868	7.34387168534166	7.9356517621377	4.68866193805052e-12	1.72353243850847e-10	17.0699506805849	6.91469646706583	blo
cd8	TPRA1	-0.74262669418061	4.07777372178997	-7.86727270082459	4.69885303163505e-12	1.72637240947695e-10	17.011004110325	-6.91438865515834	blo
cd4	SDHD	-0.437664955836817	6.1041423885213	-7.85715191723933	4.759531064951579e-12	1.7477487251461202e-10	17.0309737935333	-6.91256937379429	blo
cd4	IPO5	0.492040173155621	5.21043272476043	7.84405373356506	4.78487617353202e-12	1.75588433739782e-10	17.0346164373995	6.91181618593411	blo
cd8	RPS15	0.613200260119535	12.0759659657325	7.85107090813844	4.786701129696299e-12	1.75588433739782e-10	17.0690408508377	6.91176210422307	blo
cd8	RILPL2	-0.774683946850966	5.7793664687972	-7.87457576078833	4.81137243403446e-12	1.76401035307922e-10	17.0595398457876	-6.91103295879673	blo
cd4	NME6	-0.66959471952931	4.12078216343158	-7.8559902487336	4.83869748113679e-12	1.77310030618297e-10	17.0724241028861	-6.91022964893042	blo
cd4	RAB14	0.358751961240903	6.40663774398296	7.82769408776646	4.84221884848151e-12	1.77346265325635e-10	16.9265411346778	6.9101264503396	blo
m	ZNF624	-1.21347588948082	1.47855554008002	-7.92432534286466	4.84706410187864e-12	1.77430924130818e-10	17.1780402645117	-6.90998457360555	blo
m	ARPC2	0.411888284474526	9.50989614026318	7.93736544266063	4.85655972758865e-12	1.776818744218e-10	16.9549292736521	6.90970692931583	blo
cd8	COG3	0.726732954541678	5.76927813538493	7.8520696951143	4.8605968104384695e-12	1.776818744218e-10	16.9813787500554	6.9095890495087	blo
m	SH2B1	0.618810182914487	3.810390910809	7.89392869082455	4.86153157199607e-12	1.776818744218e-10	17.0251746267753	6.90956176885266	blo
cd8	NME2	0.758153582682915	8.43673675448129	7.85258090015176	4.86729612721881e-12	1.7779976311985001e-10	17.0110178764627	6.90939364607111	blo
m	AGGF1	-0.819374766028604	5.08953598254467	-7.95069572003514	4.87460260705723e-12	1.77973825216057e-10	17.3692026587949	-6.90918083344014	blo
cd4	AGTPBP1	0.802783952829984	4.95483610297248	7.77372081763011	4.89642866410346e-12	1.78677545628543e-10	17.0350732990059	6.90854697257049	blo
m	SMARCD3	2.03711125771538	4.71069090818391	7.87085953318097	4.91805392616862e-12	1.79285974327433e-10	17.2460444991026	6.90792166875248	blo
cd8	TOR1A	-0.921843852522665	4.53734138615915	-7.82738917446165	4.91822235256398e-12	1.79285974327433e-10	16.9479039312241	-6.90791680921544	blo
m	SH2B2	0.921637198191816	4.46624936207621	7.94692726080125	4.92645059988099e-12	1.7939204853086901e-10	16.8731380332982	6.90767960143727	blo
cd4	TCFL5	0.551187597483566	2.98072444110491	7.86182113949813	4.9278986959442394e-12	1.7939204853086901e-10	17.0451225452026	6.90763789523564	blo
m	RRP1	-1.12603756122343	3.65888001319207	-7.87193898313592	4.92881747573639e-12	1.7939204853086901e-10	17.2650702185042	-6.90761143994966	blo
cd4	NOL11	0.592705175490131	5.1773653677082	7.83856424804676	4.94501835364809e-12	1.79798217476625e-10	16.9392559123399	6.90714574535753	blo
cd4	PIK3CG	-0.728056765941053	4.41898002280149	-7.83852281075828	4.945112126179609e-12	1.79798217476625e-10	17.0055915981923	-6.9071430542197	blo
m	XKR8	1.0364006878751	3.36938334098972	7.91362164678816	4.9669603184719494e-12	1.80498874012265e-10	16.8630218688311	6.9065174018862	blo
m	UCHL5	-0.553928770358672	4.51224446302437	-7.87513009515187	4.989410675938699e-12	1.81134183663928e-10	17.2700193502676	-6.9058773096955	blo
cd8	BNIP2	0.464656443049142	6.69393960586201	7.8623538845238	4.98961600936376e-12	1.81134183663928e-10	16.9678592982775	6.90587146838076	blo
m	THEM4	-1.20117711647775	2.90595560236353	-7.89873616612908	5.04809575976301e-12	1.83162177082344e-10	17.2478709350756	-6.90421735585133	blo
m	RTN4RL2	1.18218861889484	0.579899055628894	7.93730017631036	5.0531650624471694e-12	1.83251159931635e-10	16.866851037601	6.90407485535674	blo
cd4	SHC1	-0.498798994203798	4.68199366459386	-7.80725367747062	5.05693522036218e-12	1.83252054735298e-10	16.9097367294737	-6.90396896526871	blo
cd8	RASAL3	-0.594081232739967	6.9328397959531	-7.85129421578833	5.05957825779655e-12	1.83252054735298e-10	16.932492761204	-6.90389477804499	blo
m	WDR6	-0.629610913371354	4.23428916921271	-7.93105474065362	5.0610403681161095e-12	1.83252054735298e-10	16.8708678536722	-6.90385375449584	blo
cd8	RPL18A	0.745659557233302	12.189387799161	7.83532778979251	5.10348135702062e-12	1.8469327596283401e-10	17.03109268788	6.90266799030402	blo
nk_ilc	COIL	0.621275255534596	5.09460348618577	7.84733575309567	5.11315292280333e-12	1.8486627762626e-10	16.9913909972746	6.90239912773319	blo
nk_ilc	PAIP2	0.469560795418379	7.66575449630877	7.90664910899418	5.11354163054345e-12	1.8486627762626e-10	16.9624781133676	6.90238833236048	blo
cd4	RPS15	0.603169996048773	12.1654242296627	7.82000618225121	5.13915206133983e-12	1.85696285551829e-10	16.897198421812	6.90167883409565	blo
nk_ilc	RPS14	0.415252482337526	11.7382363727999	7.90980482271181	5.16756865301213e-12	1.86626781879567e-10	16.9566586025869	6.90089564021553	blo
m	KMT2C	0.677944680743198	6.65659605957654	7.90885327021237	5.17329402859818e-12	1.86658072345395e-10	16.8805358454364	6.90073835336196	blo
nk_ilc	SNRPC	0.461140189081708	6.62197184793727	7.92512385259367	5.17376609625447e-12	1.86658072345395e-10	17.0998820920342	6.90072539238926	blo
m	UBXN6	0.632103684023125	4.87621044364187	8.0097388833081	5.18697431259818e-12	1.87038233876577e-10	17.2094044684748	6.90036322003757	blo
cd4	CLEC2D	-0.591231826425057	6.98237037025708	-7.83839841359651	5.19086400159734e-12	1.87082158229468e-10	16.9023144133704	-6.90025673615927	blo
m	CCDC85B	0.64677968190267	6.60493071637357	7.96398160977288	5.19855930831089e-12	1.87263123808172e-10	17.042635453979	6.90004630016497	blo
cd4	ARFGEF2	0.412125973300139	4.80555038943325	7.81786642890627	5.2220141955965794e-12	1.88011304922901e-10	16.8286939970771	6.89940678088141	blo
cd4	GTF3A	0.490397372076091	7.6944408511043	7.82569979656864	5.274061645919699e-12	1.89787623267636e-10	16.8743842116144	6.89799765672949	blo
cd8	RPS6	0.713219239186174	11.9684202210062	7.83783422519904	5.301812642662439e-12	1.90688255740998e-10	16.941534609526	6.89725189216062	blo
m	RIPK3	-0.878885074635452	3.07454394633455	-7.90070394474008	5.31147492968033e-12	1.90937707854581e-10	16.9153444105981	-6.89699313106445	blo
m	GRK2	1.04957580099246	7.28740746418476	7.96517734895069	5.3765178116080894e-12	1.9317671256720402e-10	17.2876908320576	6.89526316305651	blo
m	BTBD10	-0.691424886762583	3.60557098909872	-7.94627185130172	5.41985205554452e-12	1.9463383584288e-10	17.3373685394328	-6.89412193655227	blo
m	DNTTIP2	0.67413036407193	6.51361568870222	7.94948460280654	5.42615160452783e-12	1.9476018370593001e-10	16.9040024754364	6.89395678016264	blo
cd8	MFSD14A	0.751200875805686	5.9823027194953	7.85066666311562	5.45356467664285e-12	1.95643838940199e-10	16.9293009932766	6.89324026829442	blo
cd4	RACK1	0.69568724943909	11.1826063568861	7.7888890322784	5.46722483106261e-12	1.9603346300298101e-10	16.9564566560324	6.89288454147047	blo
cd8	ARL6IP5	-0.670339119982989	7.88904023697988	-7.83252028913352	5.47194295235824e-12	1.9610222575475502e-10	16.9117594838229	-6.89276187830856	blo
m	GGCX	0.557455430719451	4.40917164984863	7.89971450530634	5.49670123052457e-12	1.96888745304319e-10	16.9591813790777	6.89211989948053	blo
m	FAM219B	0.659025446396041	3.93083305209161	7.98509036507692	5.49955556258256e-12	1.9689027473464701e-10	17.3200008617427	6.89204606932219	blo
nk_ilc	RBM39	0.515607390811626	9.67082757978702	7.89173516462287	5.51543232490314e-12	1.97357782021457e-10	16.8758466340145	6.89163608518956	blo
nk_ilc	GTF3A	0.553250970934049	7.63402856457211	7.87487520755997	5.55675679686335e-12	1.98664058250363e-10	16.8440632457345	6.89057436699117	blo
m	C18orf21	0.691012879505919	4.04718578108668	7.8444208890972	5.5576119227221095e-12	1.98664058250363e-10	16.7889520378697	6.89055247871762	blo
cd4	DUSP6	-2.25883653775396	4.55407914983642	-7.84748240065391	5.562286620631489e-12	1.98729716930082e-10	17.1657560469938	-6.89043288088546	blo
m	UBP1	0.674637286566021	4.74130723315657	7.87823556723493	5.58148436354369e-12	1.99279105344189e-10	17.0233340942637	6.88994275520451	blo
cd8	ABI3	-1.74260470377921	6.15891566810328	-7.77582768262114	5.5833550585531095e-12	1.99279105344189e-10	17.0401779702605	-6.88989508403057	blo
cd8	RPL4	0.691593469870498	10.4567398523073	7.82807787179717	5.61052103468181e-12	2.00146692050771e-10	16.8355955353147	6.88920456860667	blo
cd4	PABPN1	0.330632341198347	7.35933041064553	7.83009697592495	5.61754026877073e-12	2.00295057230758e-10	16.8488577872202	6.88902668372342	blo
cd4	FARSA	-0.645210870823345	4.75121949756021	-7.80648552531397	5.6502817669512595e-12	2.0126356841828701e-10	16.801173655761	-6.88819980029977	blo
cd8	SPRYD3	-0.875908403962332	4.4577086339262	-7.83912064588557	5.65045161880919e-12	2.0126356841828701e-10	16.8987243580168	-6.88819552296379	blo
cd8	EHD1	-0.65249290349943	5.95928301674637	-7.82404345839722	5.8001989676218095e-12	2.06401658693898e-10	16.8374265523239	-6.88447266519992	blo
m	INTS7	-1.19265073195808	1.87764825705081	-7.89145026642624	5.80059783097363e-12	2.06401658693898e-10	17.0181427620583	-6.88446287543584	blo
cd4	SNRPC	0.487736006501523	6.36668084780278	7.80247639943753	5.86147587512751e-12	2.08461945712318e-10	16.7890685014439	6.88297635749623	blo
nk_ilc	RPS26	0.402500963775436	11.0734305180279	7.89752639551283	5.93958577918234e-12	2.11132676831879e-10	16.8854612202663	6.88109108138222	blo
m	SART1	0.488607630669842	5.20117779261121	7.9095033587087	5.9983010101964795e-12	2.13111631071044e-10	16.9897575583998	6.87968984904843	blo
cd8	USP22	0.549271683480605	6.02700656082148	7.79824004189151	6.02811187219104e-12	2.14062165351887e-10	16.7264895039739	6.87898355326933	blo
cd4	PCNX4	-1.02887967101142	5.15186061273234	-7.74479782054628	6.0483030959965e-12	2.1467030963170102e-10	16.8498784314632	-6.87850711326671	blo
nk_ilc	EIF2AK1	0.386089491152288	6.4495040944312	7.88005422314787	6.051990330464659e-12	2.14692364169934e-10	16.8553308327018	6.87842027619608	blo
m	SF1	0.505052146945937	7.62659791624725	7.88271856072456	6.12492020673595e-12	2.17169512565619e-10	16.7183842479764	6.87671329667479	blo
nk_ilc	MEX3C	0.650711390619955	6.63357537491919	7.83599931383968	6.13490736081473e-12	2.17413541374379e-10	16.763288485031	6.87648109191376	blo
nk_ilc	ZNF428	0.459923853843704	6.55596959078842	7.86632707762738	6.16489722850688e-12	2.18273605006081e-10	16.8079947676834	6.87578603720234	blo
m	RAD23B	0.639894647503175	6.72884752651882	7.89501417496405	6.16541035175044e-12	2.18273605006081e-10	16.8639879191566	6.87577417375141	blo
cd8	CAMLG	0.678784194799969	6.66058371745057	7.82057078821164	6.20076465706615e-12	2.19414323719238e-10	16.7786239455484	6.87495910080876	blo
cd4	RNF10	0.357193157142365	6.13586157705576	7.78727314872355	6.223938970655759e-12	2.20123118332379e-10	16.6714677060623	6.87442729800235	blo
m	ALKBH2	-0.933480452205777	2.62846003585109	-7.84617415000735	6.275681742892119e-12	2.2184107289727701e-10	16.739467008652	-6.87324687781911	blo
nk_ilc	NEK7	-0.688099499785161	5.63117506462113	-7.88638422553712	6.28704175107966e-12	2.22130510949977e-10	16.9281050429674	-6.87298899646521	blo
cd8	RPS15A	0.612897765416027	12.6428834104002	7.80596351614644	6.2978765016327695e-12	2.22401108310559e-10	16.8188050717794	6.87274346401432	blo
nk_ilc	RPL7A	0.367903649276932	11.3688374520965	7.86992416974836	6.32837071195707e-12	2.23274853734e-10	16.7695143558597	6.8720546331346	blo
cd4	L3MBTL3	0.590490143625289	4.40294984346573	7.80312474301878	6.3289957396716994e-12	2.23274853734e-10	16.7236485062734	6.87204054848852	blo
m	OGFOD1	-0.977149221017505	3.23597870616835	-7.79015212382689	6.384876166237e-12	2.25132791184833e-10	16.817896771501	-6.87078679193018	blo
m	CSTF2	-0.95880855639741	2.17088104261483	-7.9012247209548	6.48628650445546e-12	2.28593449948416e-10	16.927609271534	-6.86853872934271	blo
cd4	MAP3K3	0.577404139926512	5.14243424640232	7.789413053076	6.4927519651027e-12	2.28706208179199e-10	16.8200431970355	6.86839657353714	blo
m	MANBAL	-1.12756991015654	3.07116665982466	-7.68991980508453	6.49633674436291e-12	2.2871743247737602e-10	16.6992691599017	-6.86831781492152	blo
cd4	B4GAT1	-1.26592894820449	2.01046977697578	-7.81400600897508	6.53009327427532e-12	2.2979037272245101e-10	16.9109037622713	-6.86757825637368	blo
m	BCLAF1	0.560316191551825	7.37041364309699	7.93083832737246	6.557591077176e-12	2.30642104651634e-10	16.7966634603978	6.86697858165472	blo
nk_ilc	CEP95	0.494091308141572	5.841872630773	7.8516397076307	6.57373624988576e-12	2.31093889744353e-10	16.6951318990761	6.86662763338281	blo
cd4	RPS9	0.686948327085954	11.3273484108535	7.78253663511039	6.59156215149769e-12	2.3160427635872002e-10	16.700687036872	6.8662411308826	blo
m	CAPN7	0.530660098479343	5.15521438034915	7.91353178551615	6.670890674709699e-12	2.3427405279734e-10	16.7537090238353	6.86453345430301	blo
cd4	PRIMPOL	-1.00932161918195	3.23593136230038	-7.7590085371256	6.67739786965426e-12	2.34385032891368e-10	16.6419033809644	-6.86439426067332	blo
cd8	TIGD1	0.729604677146229	3.47017149649867	7.75618332559063	6.79197145321995e-12	2.38287267011339e-10	16.8069444445493	6.86196498427784	blo
cd4	TJAP1	-0.50168824595032	3.71603069128863	-7.7282233808009	6.79808230498249e-12	2.38297975799522e-10	16.694785552299	-6.86183654802243	blo
cd8	NPTN	-0.694079594275942	4.88109867613454	-7.80119499571139	6.7990825773979195e-12	2.38297975799522e-10	16.7477646258563	-6.86181553533946	blo
cd4	DDX58	-0.939523244418334	4.00713192203918	-7.78156518520843	6.83020560319694e-12	2.39269038406739e-10	16.7218907121167	-6.86116324423177	blo
[truncated: 378,395 more rows]
