# Supplementary material for: Multimodal profiling reveals tissue-directed signatures of human immune cells altered with age
Source: Nat Immunol. 2025 Aug 13;26(9):1612–25. doi: 10.1038/s41590-025-02241-4 (PMC12396968; doi:10.1038/s41590-025-02241-4)
Supplement: Supplementary file 8 — Lineage-level differential expression across tissues donor table. Pseudobulk differential gene expression was performed using dreamlet linear mixed modeling across tissue groups for each lineage: CD4 T cells (cd4), CD8 T cells (cd8), γδ T and MAIT cells (cd3_unconv), myeloid cells (m), B cells (b) and innate lymphocytes (nk_ilcs). Genes with poor representation in each lineage–tissue combination were removed before analysis (see Methods). Each row corresponds to a tissue-lineage combination (column: “tissue_lineage”) and includes donor IDs with >50 events in that tissue-lineage (column: “donors”), the number of donors (column: “n_donors”), the tissue group (column: “tissue_group”) and the lineage (column: “lineage”). [file 41590_2025_2241_MOESM8_ESM.csv]

tissue_lineage	donors	n_donors	tissue_groups	lineage
blo_b	['583B', '694B', '759B', '768B', '778C', 'D496', 'D503', 'D512', 'D520', 'D523', 'D528', 'D529', 'D543', 'D564', 'D570']	15	blo	b
resp_b	['591C', '689C', '768B', '778C', 'D496', 'D503', 'D512', 'D520', 'D523', 'D528', 'D529', 'D534', 'D543', 'D564', 'D570']	15	resp	b
ln_b	['582C', '583B', '591C', '621B', '637C', '640C', '647C', '689C', '694B', '759B', '768B', '778C', 'D496', 'D503', 'D512', 'D520', 'D523', 'D528', 'D529', 'D533', 'D534', 'D543', 'D564', 'D570']	24	ln	b
gut_b	['582C', '640C', '647C', '694B', '768B', '778C', 'D496', 'D503', 'D512', 'D520', 'D523', 'D528', 'D529', 'D533', 'D534', 'D543', 'D564', 'D570']	18	gut	b
bma_b	['583B', '591C', '621B', '637C', '640C', '689C', '694B', '759B', '768B', '778C', 'D496', 'D503', 'D520', 'D523', 'D529', 'D533', 'D534', 'D564', 'D570']	19	bma	b
spl_b	['582C', '583B', '591C', '621B', '637C', '640C', '647C', '689C', '694B', '759B', '768B', '778C', 'D496', 'D503', 'D523', 'D528', 'D529', 'D533', 'D534', 'D543', 'D564', 'D570']	22	spl	b
spl_cd3_unconv	['582C', '591C', '621B', '637C', '640C', '689C', '694B', '759B', '768B', '778C', 'D496', 'D503', 'D523', 'D528', 'D529', 'D533', 'D534', 'D543', 'D564']	19	spl	cd3_unconv
bma_cd3_unconv	['637C', '640C', '689C', '694B', '759B', '768B', '778C', 'D496', 'D503', 'D520', 'D523', 'D529', 'D533', 'D534', 'D564', 'D570']	16	bma	cd3_unconv
ln_cd3_unconv	['637C', '689C', '778C', 'D496', 'D523', 'D529', 'D533', 'D534']	8	ln	cd3_unconv
resp_cd3_unconv	['689C', 'D496', 'D503', 'D512', 'D520', 'D523', 'D529', 'D533', 'D534', 'D543', 'D564', 'D570']	12	resp	cd3_unconv
blo_cd3_unconv	['637C', '694B', '759B', '778C', 'D496', 'D534']	6	blo	cd3_unconv
gut_cd3_unconv	['637C', '640C', '647C', '694B', '768B', '778C', 'D496', 'D503', 'D512', 'D523', 'D528', 'D529', 'D533', 'D534', 'D543']	15	gut	cd3_unconv
ln_cd4	['582C', '583B', '591C', '621B', '637C', '640C', '647C', '689C', '694B', '759B', '768B', '778C', 'D496', 'D503', 'D512', 'D520', 'D523', 'D528', 'D529', 'D533', 'D534', 'D543', 'D564', 'D570']	24	ln	cd4
blo_cd4	['583B', '637C', '694B', '759B', '768B', '778C', 'D496', 'D503', 'D512', 'D520', 'D523', 'D528', 'D529', 'D533', 'D534', 'D543', 'D564', 'D570']	18	blo	cd4
gut_cd4	['582C', '637C', '640C', '647C', '694B', '759B', '768B', '778C', 'D496', 'D503', 'D512', 'D520', 'D523', 'D528', 'D529', 'D533', 'D534', 'D543', 'D564', 'D570']	20	gut	cd4
spl_cd4	['582C', '583B', '591C', '621B', '637C', '640C', '647C', '689C', '694B', '759B', '768B', '778C', 'D496', 'D503', 'D523', 'D528', 'D529', 'D533', 'D534', 'D543', 'D564', 'D570']	22	spl	cd4
bma_cd4	['583B', '591C', '621B', '637C', '640C', '647C', '689C', '694B', '759B', '768B', '778C', 'D496', 'D503', 'D520', 'D523', 'D529', 'D533', 'D534', 'D564', 'D570']	20	bma	cd4
resp_cd4	['583B', '591C', '689C', '768B', '778C', 'D496', 'D503', 'D512', 'D520', 'D523', 'D528', 'D529', 'D533', 'D534', 'D543', 'D564', 'D570']	17	resp	cd4
gut_cd8	['582C', '637C', '640C', '647C', '694B', '759B', '768B', '778C', 'D496', 'D503', 'D512', 'D520', 'D523', 'D528', 'D529', 'D533', 'D534', 'D543', 'D564', 'D570']	20	gut	cd8
spl_cd8	['582C', '583B', '591C', '621B', '637C', '640C', '647C', '689C', '694B', '759B', '768B', '778C', 'D496', 'D503', 'D523', 'D528', 'D529', 'D533', 'D534', 'D543', 'D564', 'D570']	22	spl	cd8
resp_cd8	['583B', '591C', '689C', '768B', '778C', 'D496', 'D503', 'D512', 'D520', 'D523', 'D528', 'D529', 'D533', 'D534', 'D543', 'D564', 'D570']	17	resp	cd8
bma_cd8	['583B', '591C', '621B', '637C', '640C', '689C', '694B', '759B', '768B', '778C', 'D496', 'D503', 'D520', 'D523', 'D529', 'D533', 'D534', 'D564', 'D570']	19	bma	cd8
ln_cd8	['582C', '583B', '591C', '621B', '637C', '640C', '647C', '689C', '759B', '768B', '778C', 'D496', 'D503', 'D512', 'D520', 'D523', 'D528', 'D529', 'D533', 'D534', 'D543', 'D564', 'D570']	23	ln	cd8
blo_cd8	['583B', '637C', '694B', '759B', '768B', '778C', 'D496', 'D503', 'D512', 'D520', 'D523', 'D528', 'D529', 'D533', 'D534', 'D543', 'D564', 'D570']	18	blo	cd8
blo_m	['583B', '694B', '759B', '768B', '778C', 'D496', 'D503', 'D512', 'D520', 'D523', 'D528', 'D529', 'D533', 'D534', 'D543', 'D564', 'D570']	17	blo	m
gut_m	['647C', 'D496', 'D503', 'D512', 'D520', 'D523', 'D528', 'D529', 'D534', 'D543', 'D564', 'D570']	12	gut	m
resp_m	['583B', '591C', '640C', '689C', '768B', '778C', 'D496', 'D503', 'D512', 'D520', 'D523', 'D528', 'D529', 'D533', 'D534', 'D543', 'D564', 'D570']	18	resp	m
bma_m	['583B', '591C', '637C', '640C', '689C', '694B', '759B', '768B', '778C', 'D496', 'D503', 'D520', 'D523', 'D529', 'D533', 'D534', 'D564', 'D570']	18	bma	m
ln_m	['582C', '583B', '591C', '637C', '640C', '647C', '689C', '694B', '759B', '768B', '778C', 'D496', 'D503', 'D520', 'D523', 'D528', 'D529', 'D533', 'D534', 'D543', 'D564', 'D570']	22	ln	m
spl_m	['582C', '583B', '591C', '621B', '637C', '640C', '647C', '689C', '694B', '759B', '768B', '778C', 'D496', 'D503', 'D523', 'D528', 'D529', 'D533', 'D534', 'D543', 'D564', 'D570']	22	spl	m
gut_nk_ilc	['582C', '637C', '640C', '647C', '694B', '759B', '768B', '778C', 'D496', 'D503', 'D512', 'D520', 'D523', 'D528', 'D529', 'D533', 'D534', 'D543', 'D564', 'D570']	20	gut	nk_ilc
ln_nk_ilc	['582C', '591C', '621B', '637C', '640C', '647C', '689C', '759B', '768B', '778C', 'D496', 'D503', 'D512', 'D520', 'D523', 'D528', 'D529', 'D533', 'D534', 'D543', 'D564', 'D570']	22	ln	nk_ilc
bma_nk_ilc	['583B', '591C', '637C', '640C', '689C', '694B', '759B', '768B', '778C', 'D496', 'D503', 'D520', 'D523', 'D529', 'D533', 'D534', 'D564', 'D570']	18	bma	nk_ilc
blo_nk_ilc	['583B', '637C', '694B', '759B', '768B', '778C', 'D496', 'D503', 'D512', 'D520', 'D528', 'D529', 'D533', 'D534', 'D543', 'D564', 'D570']	17	blo	nk_ilc
resp_nk_ilc	['591C', '689C', '768B', '778C', 'D496', 'D503', 'D512', 'D520', 'D523', 'D528', 'D529', 'D533', 'D534', 'D543', 'D564', 'D570']	16	resp	nk_ilc
spl_nk_ilc	['582C', '583B', '591C', '621B', '637C', '640C', '689C', '694B', '759B', '768B', '778C', 'D496', 'D503', 'D523', 'D528', 'D529', 'D533', 'D534', 'D543', 'D564', 'D570']	21	spl	nk_ilc
