# Supplementary material for: Multimodal profiling reveals tissue-directed signatures of human immune cells altered with age
Source: Nat Immunol. 2025 Aug 13;26(9):1612–25. doi: 10.1038/s41590-025-02241-4 (PMC12396968; doi:10.1038/s41590-025-02241-4)
Supplement: Supplementary file 9 — Hierarchical clustering of DEGs across tissues and GSEA results. Cluster identity and corresponding cluster color for genes significantly enriched in one tissue over others at the lineage level (P-adj < 0.05, log2FC > 2) following hierarchical clustering (see Methods). Pre-ranked GSEA was performed to identify enrichment of cluster genes within tissue-related DEGs for specific immune subset–tissue-group combinations. Columns include: cluster identifier (“Term”), enrichment score (“ES”), normalized enrichment score (“NES”), nominal P value (“NOM p-val”), FDR-corrected P value (“FDR q-val”), family-wise error rate-controlled P value (“FWER p-val”), leading-edge genes (“Lead_genes”), the cell subset (“Subset”) and the tissue group (“Tissue_group). [file 41590_2025_2241_MOESM9_ESM.xlsx]

## Sheet: Hierarchy
gene name	cluster	cluster_color
HES4	1	#ff6a00
ISG15	2	#ffd500
TNFRSF18	7	#bfff00
TNFRSF4	13	#4fff00
SDF4	12	#00ff1b
ACAP3	3	#00ff86
DVL1	12	#00ff1b
SKI	9	#00fff6
SMIM1	12	#00ff1b
ACOT7	8	#009eff
TNFRSF25	6	#0033ff
TNFRSF9	9	#00fff6
ERRFI1	2	#ffd500
SLC2A5	12	#00ff1b
GPR157	1	#ff6a00
RBP7	4	#3700ff
KIF1B	1	#ff6a00
PEX14	8	#009eff
FBXO2	7	#bfff00
AGTRAP	4	#3700ff
PLOD1	4	#3700ff
DHRS3	8	#009eff
TMEM51	1	#ff6a00
ARHGEF19	8	#009eff
NBPF1	11	#a700ff
PADI4	4	#3700ff
ARHGEF10L	3	#00ff86
IFFO2	8	#009eff
NBL1	6	#0033ff
CDA	4	#3700ff
PINK1	12	#00ff1b
DDOST	12	#00ff1b
ECE1	4	#3700ff
C1QA	1	#ff6a00
C1QC	1	#ff6a00
C1QB	1	#ff6a00
EPHB2	1	#ff6a00
TCEA3	5	#ff00ed
E2F2	4	#3700ff
ID3	1	#ff6a00
GALE	2	#ffd500
FUCA1	1	#ff6a00
CNR2	11	#a700ff
RCAN3	5	#ff00ed
CLIC4	3	#00ff86
RUNX3	9	#00fff6
LDLRAP1	5	#ff00ed
STMN1	8	#009eff
PAFAH2	9	#00fff6
SH3BGRL3	4	#3700ff
UBXN11	4	#3700ff
CD52	5	#ff00ed
ZNF683	9	#00fff6
PIGV	8	#009eff
ZDHHC18	9	#00fff6
SYTL1	13	#4fff00
AHDC1	8	#009eff
FGR	4	#3700ff
IFI6	2	#ffd500
THEMIS2	4	#3700ff
XKR8	9	#00fff6
SESN2	4	#3700ff
MECR	7	#bfff00
LAPTM5	11	#a700ff
SDC3	1	#ff6a00
SERINC2	3	#00ff86
CCDC28B	9	#00fff6
LCK	6	#0033ff
MARCKSL1	11	#a700ff
RNF19B	3	#00ff86
AZIN2	6	#0033ff
PHC2	4	#3700ff
DLGAP3	11	#a700ff
TMEM35B	6	#0033ff
CLSPN	10	#ff0082
MAP7D1	4	#3700ff
SH3D21	1	#ff6a00
EVA1B	4	#3700ff
CSF3R	4	#3700ff
ZC3H12A	8	#009eff
SNIP1	9	#00fff6
CDCA8	10	#ff0082
C1orf122	3	#00ff86
PABPC4	3	#00ff86
BMP8B	12	#00ff1b
MYCL	1	#ff6a00
COL9A2	11	#a700ff
CITED4	5	#ff00ed
SCMH1	6	#0033ff
SLC2A1	11	#a700ff
TIE1	7	#bfff00
CDC20	10	#ff0082
HYI	12	#00ff1b
B4GALT2	12	#00ff1b
TMEM53	2	#ffd500
ARMH1	5	#ff00ed
PTCH2	13	#4fff00
ZSWIM5	6	#0033ff
PRDX1	3	#00ff86
PIK3R3	8	#009eff
MKNK1	3	#00ff86
MOB3C	7	#bfff00
CDKN2C	7	#bfff00
GPX7	5	#ff00ed
ECHDC2	6	#0033ff
SLC1A7	9	#00fff6
LRP8	6	#0033ff
TMEM59	12	#00ff1b
SSBP3	9	#00fff6
DHCR24	7	#bfff00
PLPP3	2	#ffd500
JUN	6	#0033ff
HOOK1	13	#4fff00
PATJ	6	#0033ff
DOCK7	2	#ffd500
ATG4C	11	#a700ff
LEPROT	3	#00ff86
PDE4B	11	#a700ff
IL23R	9	#00fff6
IL12RB2	8	#009eff
GADD45A	12	#00ff1b
WLS	1	#ff6a00
CTH	12	#00ff1b
CRYZ	8	#009eff
ST6GALNAC3	11	#a700ff
AK5	5	#ff00ed
IFI44L	3	#00ff86
IFI44	4	#3700ff
PRKACB	8	#009eff
MCOLN2	9	#00fff6
SYDE2	5	#ff00ed
ODF2L	6	#0033ff
LMO4	12	#00ff1b
GBP3	8	#009eff
GBP1	1	#ff6a00
GBP4	8	#009eff
LRRC8C	5	#ff00ed
TGFBR3	9	#00fff6
GFI1	8	#009eff
DIPK1A	13	#4fff00
CNN3	11	#a700ff
ALG14	12	#00ff1b
PTBP2	4	#3700ff
VCAM1	1	#ff6a00
S1PR1	9	#00fff6
FAM102B	7	#bfff00
CLCC1	12	#00ff1b
KIAA1324	6	#0033ff
SORT1	3	#00ff86
AMIGO1	5	#ff00ed
GSTM4	1	#ff6a00
GSTM2	13	#4fff00
GSTM3	6	#0033ff
CSF1	6	#0033ff
KCNA3	6	#0033ff
CHI3L2	11	#a700ff
C1orf162	3	#00ff86
CTTNBP2NL	1	#ff6a00
RHOC	8	#009eff
MAGI3	6	#0033ff
PHTF1	8	#009eff
PTPN22	8	#009eff
BCAS2	6	#0033ff
CD58	7	#bfff00
CD101	7	#bfff00
MAN1A2	13	#4fff00
TENT5C	13	#4fff00
PHGDH	12	#00ff1b
REG4	6	#0033ff
SEC22B	13	#4fff00
NBPF15	5	#ff00ed
CD160	8	#009eff
TXNIP	9	#00fff6
ACP6	6	#0033ff
PDE4DIP	2	#ffd500
NBPF9	11	#a700ff
HIST2H2BF	13	#4fff00
HIST2H2AA4	12	#00ff1b
HIST2H2BE	12	#00ff1b
HIST2H2AB	13	#4fff00
PLEKHO1	1	#ff6a00
C1orf54	1	#ff6a00
ADAMTSL4	3	#00ff86
MCL1	4	#3700ff
TNFAIP8L2	3	#00ff86
RORC	9	#00fff6
THEM4	5	#ff00ed
S100A10	4	#3700ff
S100A11	3	#00ff86
S100A9	4	#3700ff
S100A12	4	#3700ff
S100A8	4	#3700ff
S100A6	4	#3700ff
S100A4	4	#3700ff
S100A13	7	#bfff00
RAB13	3	#00ff86
IL6R	3	#00ff86
KCNN3	12	#00ff1b
SHC1	3	#00ff86
ADAM15	4	#3700ff
DPM3	12	#00ff1b
KRTCAP2	12	#00ff1b
GBA	3	#00ff86
SYT11	9	#00fff6
LMNA	3	#00ff86
SEMA4A	3	#00ff86
PAQR6	13	#4fff00
GLMP	3	#00ff86
MEF2D	4	#3700ff
TTC24	6	#0033ff
SH2D2A	9	#00fff6
ETV3	1	#ff6a00
FCRL5	12	#00ff1b
FCRL3	13	#4fff00
CD1D	3	#00ff86
CD1C	11	#a700ff
MNDA	4	#3700ff
PYHIN1	9	#00fff6
FCER1A	1	#ff6a00
FCRL6	9	#00fff6
SLAMF8	1	#ff6a00
PIGM	7	#bfff00
PEA15	3	#00ff86
CD84	6	#0033ff
SLAMF1	6	#0033ff
SLAMF7	13	#4fff00
CD244	8	#009eff
F11R	3	#00ff86
TSTD1	6	#0033ff
B4GALT3	12	#00ff1b
FCER1G	4	#3700ff
FCGR2A	3	#00ff86
FCGR3A	9	#00fff6
FCGR2B	11	#a700ff
OLFML2B	1	#ff6a00
SH2D1B	8	#009eff
UAP1	12	#00ff1b
NUF2	10	#ff0082
MGST3	3	#00ff86
TMCO1	13	#4fff00
UCK2	3	#00ff86
CREG1	3	#00ff86
MPZL1	3	#00ff86
XCL2	8	#009eff
XCL1	8	#009eff
ATP1B1	1	#ff6a00
NME7	6	#0033ff
BLZF1	6	#0033ff
SLC19A2	1	#ff6a00
F5	4	#3700ff
SELL	5	#ff00ed
FASLG	8	#009eff
RALGPS2	11	#a700ff
TOR3A	12	#00ff1b
ABL2	1	#ff6a00
SOAT1	3	#00ff86
MR1	8	#009eff
IER5	1	#ff6a00
GLUL	3	#00ff86
RGS16	13	#4fff00
RGL1	1	#ff6a00
C1orf21	9	#00fff6
EDEM3	3	#00ff86
SWT1	12	#00ff1b
PTGS2	1	#ff6a00
PLA2G4A	1	#ff6a00
RGS18	3	#00ff86
RGS1	7	#bfff00
RGS2	3	#00ff86
GLRX2	2	#ffd500
CFH	9	#00fff6
ASPM	10	#ff0082
ZNF281	4	#3700ff
CAMSAP2	1	#ff6a00
GPR25	6	#0033ff
NAV1	1	#ff6a00
LGR6	9	#00fff6
UBE2T	10	#ff0082
KDM5B	8	#009eff
CYB5R1	3	#00ff86
BTG2	13	#4fff00
SOX13	9	#00fff6
PPP1R15B	7	#bfff00
DSTYK	8	#009eff
NUAK2	11	#a700ff
MAPKAPK2	8	#009eff
IL10	1	#ff6a00
FCMR	6	#0033ff
YOD1	4	#3700ff
CR2	11	#a700ff
CR1	11	#a700ff
G0S2	3	#00ff86
TRAF3IP3	9	#00fff6
TRAF5	6	#0033ff
SLC30A1	4	#3700ff
DTL	10	#ff0082
NENF	3	#00ff86
ATF3	1	#ff6a00
BATF3	1	#ff6a00
TATDN3	3	#00ff86
CENPF	10	#ff0082
LYPLAL1	11	#a700ff
BPNT1	7	#bfff00
2025-03-01	4	#3700ff
FAM177B	11	#a700ff
SUSD4	6	#0033ff
CAPN2	9	#00fff6
DEGS1	6	#0033ff
EPHX1	3	#00ff86
TMEM63A	5	#ff00ed
MIXL1	12	#00ff1b
ITPKB	5	#ff00ed
PSEN2	7	#bfff00
TRIM11	8	#009eff
HIST3H2A	8	#009eff
RHOU	3	#00ff86
CCSAP	3	#00ff86
GALNT2	7	#bfff00
FAM89A	2	#ffd500
DISC1	6	#0033ff
PCNX2	6	#0033ff
IRF2BP2	4	#3700ff
GPR137B	1	#ff6a00
ERO1B	13	#4fff00
EDARADD	9	#00fff6
MTR	8	#009eff
KMO	11	#a700ff
OPN3	3	#00ff86
CHML	3	#00ff86
SDCCAG8	2	#ffd500
ZBTB18	11	#a700ff
SCCPDH	2	#ffd500
AHCTF1	4	#3700ff
NLRP3	3	#00ff86
SH3YL1	5	#ff00ed
CMPK2	3	#00ff86
ID2	8	#009eff
ADAM17	3	#00ff86
RRM2	10	#ff0082
PDIA6	12	#00ff1b
FAM49A	3	#00ff86
SMC6	11	#a700ff
LAPTM4A	3	#00ff86
SDC1	12	#00ff1b
RHOB	11	#a700ff
TP53I3	3	#00ff86
ADCY3	1	#ff6a00
SLC35F6	3	#00ff86
TMEM214	12	#00ff1b
KHK	12	#00ff1b
ATRAID	12	#00ff1b
FOSL2	4	#3700ff
CLIP4	2	#ffd500
YPEL5	13	#4fff00
RASGRP3	12	#00ff1b
CRIM1	8	#009eff
QPCT	3	#00ff86
CYP1B1	4	#3700ff
HNRNPLL	6	#0033ff
GALM	6	#0033ff
SRSF7	6	#0033ff
MORN2	2	#ffd500
MAP4K3	7	#bfff00
SLC8A1	3	#00ff86
EML4	6	#0033ff
PRKCE	11	#a700ff
EPAS1	7	#bfff00
RHOQ	7	#bfff00
TTC7A	3	#00ff86
MSH2	8	#009eff
KCNK12	13	#4fff00
ERLEC1	12	#00ff1b
SPTBN1	5	#ff00ed
CFAP36	5	#ff00ed
FANCL	11	#a700ff
BCL11A	11	#a700ff
C2orf74	7	#bfff00
MDH1	2	#ffd500
UGP2	6	#0033ff
PELI1	11	#a700ff
LGALSL	12	#00ff1b
SERTAD2	9	#00fff6
SLC1A4	12	#00ff1b
PLEK	4	#3700ff
GFPT1	13	#4fff00
AAK1	8	#009eff
ANXA4	3	#00ff86
MXD1	3	#00ff86
C2orf42	13	#4fff00
PCYOX1	13	#4fff00
TGFA	8	#009eff
MCEE	12	#00ff1b
PAIP2B	12	#00ff1b
DYSF	4	#3700ff
SPR	2	#ffd500
SFXN5	4	#3700ff
RAB11FIP5	9	#00fff6
PRADC1	12	#00ff1b
BOLA3	6	#0033ff
WDR54	9	#00fff6
WBP1	13	#4fff00
LOXL3	3	#00ff86
TRABD2A	5	#ff00ed
RETSAT	2	#ffd500
CAPG	3	#00ff86
MAT2A	1	#ff6a00
VAMP5	4	#3700ff
GNLY	9	#00fff6
KDM3A	9	#00fff6
RNF103	9	#00fff6
CD8A	6	#0033ff
CD8B	6	#0033ff
IGKC	12	#00ff1b
MAL	5	#ff00ed
DUSP2	9	#00fff6
ITPRIPL1	9	#00fff6
NCAPH	10	#ff0082
SEMA4C	1	#ff6a00
INPP4A	8	#009eff
MGAT4A	9	#00fff6
AFF3	11	#a700ff
MAP4K4	4	#3700ff
IL1R2	4	#3700ff
IL1R1	8	#009eff
IL18R1	6	#0033ff
IL18RAP	9	#00fff6
LIMS1	4	#3700ff
BUB1	10	#ff0082
BCL2L11	11	#a700ff
MERTK	1	#ff6a00
SLC20A1	1	#ff6a00
IL1B	3	#00ff86
IL1RN	3	#00ff86
INSIG2	13	#4fff00
MARCO	2	#ffd500
STEAP3	2	#ffd500
TMEM37	1	#ff6a00
GYPC	9	#00fff6
MYO7B	11	#a700ff
LIMS2	5	#ff00ed
MGAT5	11	#a700ff
RAB3GAP1	11	#a700ff
GTDC1	8	#009eff
ZEB2	4	#3700ff
KIF5C	6	#0033ff
TNFAIP6	3	#00ff86
FMNL2	1	#ff6a00
NR4A2	8	#009eff
TANC1	8	#009eff
LY75	9	#00fff6
TANK	7	#bfff00
SLC4A10	9	#00fff6
DPP4	6	#0033ff
SLC38A11	11	#a700ff
SCN3A	11	#a700ff
GALNT3	13	#4fff00
CERS6	4	#3700ff
CCDC173	6	#0033ff
KLHL23	7	#bfff00
ITGA6	5	#ff00ed
PDK1	12	#00ff1b
MAP3K20	4	#3700ff
CDCA7	6	#0033ff
GPR155	6	#0033ff
MTX2	7	#bfff00
NFE2L2	1	#ff6a00
FKBP7	12	#00ff1b
TTN	11	#a700ff
CCDC141	11	#a700ff
ITGAV	1	#ff6a00
CALCRL	4	#3700ff
TFPI	3	#00ff86
SLC40A1	1	#ff6a00
PMS1	8	#009eff
C2orf88	12	#00ff1b
INPP1	8	#009eff
STAT1	1	#ff6a00
STAT4	8	#009eff
SLC39A10	13	#4fff00
FTCDNL1	1	#ff6a00
SPATS2L	1	#ff6a00
FAM126B	8	#009eff
CFLAR	8	#009eff
CASP10	12	#00ff1b
FAM117B	5	#ff00ed
CD28	5	#ff00ed
CTLA4	6	#0033ff
ICOS	5	#ff00ed
NRP2	1	#ff6a00
ZDBF2	6	#0033ff
ADAM23	5	#ff00ed
KLF7	11	#a700ff
IDH1	1	#ff6a00
IKZF2	9	#00fff6
FN1	2	#ffd500
MREG	6	#0033ff
IGFBP2	8	#009eff
TNS1	2	#ffd500
CXCR2	9	#00fff6
CXCR1	9	#00fff6
GPBAR1	4	#3700ff
TMBIM1	2	#ffd500
SLC11A1	3	#00ff86
USP37	8	#009eff
CYP27A1	2	#ffd500
WNT10A	12	#00ff1b
ATG9A	8	#009eff
TUBA4A	6	#0033ff
CHPF	12	#00ff1b
EPHA4	9	#00fff6
SGPP2	5	#ff00ed
ACSL3	2	#ffd500
AP1S3	11	#a700ff
DOCK10	6	#0033ff
AGFG1	4	#3700ff
CCL20	1	#ff6a00
PID1	1	#ff6a00
ITM2C	12	#00ff1b
GPR55	6	#0033ff
NMUR1	8	#009eff
ATG16L1	9	#00fff6
DGKD	8	#009eff
ARL4C	9	#00fff6
SH3BP4	3	#00ff86
AGAP1	9	#00fff6
ACKR3	2	#ffd500
RAMP1	9	#00fff6
GPR35	4	#3700ff
PASK	5	#ff00ed
HDLBP	12	#00ff1b
BOK	9	#00fff6
PDCD1	6	#0033ff
RTP5	9	#00fff6
IL5RA	12	#00ff1b
LRRN1	12	#00ff1b
BHLHE40	9	#00fff6
EDEM1	11	#a700ff
SRGAP3	7	#bfff00
CRELD1	13	#4fff00
PPARG	2	#ffd500
SH3BP5	11	#a700ff
EAF1	4	#3700ff
COLQ	8	#009eff
BTD	13	#4fff00
ANKRD28	13	#4fff00
OXNAD1	6	#0033ff
RFTN1	8	#009eff
PLCL2	8	#009eff
SATB1	6	#0033ff
KCNH8	11	#a700ff
NKIRAS1	7	#bfff00
SLC4A7	8	#009eff
EOMES	9	#00fff6
CMC1	9	#00fff6
GPD1L	6	#0033ff
CMTM8	5	#ff00ed
CMTM7	3	#00ff86
CNOT10	6	#0033ff
ITGA9	1	#ff6a00
GORASP1	3	#00ff86
CSRNP1	7	#bfff00
CX3CR1	9	#00fff6
VIPR1	5	#ff00ed
SNRK	9	#00fff6
ANO10	3	#00ff86
ABHD5	3	#00ff86
CDCP1	2	#ffd500
LZTFL1	6	#0033ff
CCR9	6	#0033ff
CXCR6	6	#0033ff
CCR1	3	#00ff86
CCR2	3	#00ff86
CCR5	6	#0033ff
CCRL2	2	#ffd500
NBEAL2	4	#3700ff
MAP4	6	#0033ff
SLC25A20	8	#009eff
P4HTM	13	#4fff00
KLHDC8B	1	#ff6a00
C3orf62	4	#3700ff
AMT	7	#bfff00
CACNA2D2	9	#00fff6
CISH	6	#0033ff
MANF	12	#00ff1b
PARP3	11	#a700ff
PCBP4	9	#00fff6
ABHD14A	13	#4fff00
ACY1	3	#00ff86
ALAS1	3	#00ff86
BAP1	4	#3700ff
STAB1	3	#00ff86
NT5DC2	12	#00ff1b
GLT8D1	13	#4fff00
SPCS1	12	#00ff1b
TKT	4	#3700ff
SELENOK	13	#4fff00
ARF4	13	#4fff00
FLNB	1	#ff6a00
DNASE1L3	1	#ff6a00
ABHD6	11	#a700ff
FHIT	5	#ff00ed
C3orf14	2	#ffd500
KBTBD8	11	#a700ff
FRMD4B	1	#ff6a00
MITF	1	#ff6a00
EIF4E3	8	#009eff
PROK2	4	#3700ff
CRYBG3	3	#00ff86
ST3GAL6	3	#00ff86
FILIP1L	1	#ff6a00
NIT2	7	#bfff00
TFG	12	#00ff1b
ALCAM	2	#ffd500
DZIP3	6	#0033ff
TRAT1	6	#0033ff
NECTIN3	6	#0033ff
CD96	6	#0033ff
PHLDB2	8	#009eff
GCSAM	9	#00fff6
TIGIT	8	#009eff
ARHGAP31	3	#00ff86
TMEM39A	12	#00ff1b
POGLUT1	1	#ff6a00
CD80	11	#a700ff
EAF2	12	#00ff1b
SLC15A2	3	#00ff86
CD86	3	#00ff86
CSTA	4	#3700ff
PARP15	11	#a700ff
PDIA5	12	#00ff1b
ITGB5	1	#ff6a00
CHCHD6	11	#a700ff
TPRA1	4	#3700ff
MCM2	10	#ff0082
PODXL2	12	#00ff1b
MGLL	2	#ffd500
SEC61A1	12	#00ff1b
RPN1	12	#00ff1b
COPG1	12	#00ff1b
HMCES	13	#4fff00
H1FX	13	#4fff00
PLXND1	4	#3700ff
NUDT16	3	#00ff86
ACPP	4	#3700ff
SRPRB	12	#00ff1b
MRAS	1	#ff6a00
CEP70	13	#4fff00
FAIM	13	#4fff00
PIK3CB	3	#00ff86
ZBTB38	8	#009eff
ATP1B3	3	#00ff86
GK5	9	#00fff6
SLC9A9	1	#ff6a00
GYG1	8	#009eff
HLTF	8	#009eff
RNF13	3	#00ff86
GPR171	6	#0033ff
P2RY13	3	#00ff86
P2RY1	3	#00ff86
SSR3	12	#00ff1b
TIPARP	4	#3700ff
LEKR1	1	#ff6a00
MLF1	6	#0033ff
SMC4	7	#bfff00
TRIM59	9	#00fff6
PPM1L	8	#009eff
SPTSSB	8	#009eff
SERPINI1	13	#4fff00
GOLIM4	4	#3700ff
SEC62	12	#00ff1b
GPR160	11	#a700ff
SKIL	1	#ff6a00
TNIK	9	#00fff6
FNDC3B	3	#00ff86
TNFSF10	4	#3700ff
NCEH1	2	#ffd500
ECT2	10	#ff0082
B3GNT5	3	#00ff86
KLHL6	12	#00ff1b
ABCC5	1	#ff6a00
MAGEF1	12	#00ff1b
IGF2BP2	4	#3700ff
ETV5	1	#ff6a00
ST6GAL1	12	#00ff1b
BCL6	4	#3700ff
CCDC50	11	#a700ff
HES1	1	#ff6a00
FAM43A	8	#009eff
TNK2	4	#3700ff
TFRC	2	#ffd500
UBXN7	9	#00fff6
NRROS	11	#a700ff
IQCG	13	#4fff00
ZNF141	8	#009eff
SLC49A3	3	#00ff86
IDUA	7	#bfff00
FGFRL1	13	#4fff00
SPON2	9	#00fff6
C4orf48	3	#00ff86
SH3BP2	4	#3700ff
RGS12	1	#ff6a00
LRPAP1	3	#00ff86
TMEM128	6	#0033ff
LYAR	9	#00fff6
NSG1	5	#ff00ed
WFS1	12	#00ff1b
S100P	4	#3700ff
GRPEL1	4	#3700ff
SH3TC1	3	#00ff86
CLNK	7	#bfff00
HS3ST1	11	#a700ff
BST1	4	#3700ff
CD38	13	#4fff00
FGFBP2	9	#00fff6
TAPT1	11	#a700ff
LDB2	8	#009eff
NCAPG	10	#ff0082
SEL1L3	12	#00ff1b
RBPJ	3	#00ff86
DTHD1	9	#00fff6
KLF3	9	#00fff6
TLR10	11	#a700ff
FAM114A1	12	#00ff1b
TMEM156	11	#a700ff
KLHL5	11	#a700ff
SMIM14	11	#a700ff
RHOH	6	#0033ff
NSUN7	11	#a700ff
UCHL1	12	#00ff1b
ATP8A1	8	#009eff
ATP10D	7	#bfff00
TXK	8	#009eff
TEC	12	#00ff1b
OCIAD2	6	#0033ff
KIT	8	#009eff
SRD5A3	3	#00ff86
HOPX	8	#009eff
SPINK2	13	#4fff00
IGFBP7	9	#00fff6
STAP1	11	#a700ff
SULT1B1	4	#3700ff
JCHAIN	12	#00ff1b
GRSF1	1	#ff6a00
SLC4A4	9	#00fff6
RASSF6	12	#00ff1b
CXCL8	3	#00ff86
CXCL1	1	#ff6a00
CXCL3	2	#ffd500
CXCL2	3	#00ff86
EREG	4	#3700ff
AREG	8	#009eff
PARM1	12	#00ff1b
CXCL9	1	#ff6a00
CXCL10	1	#ff6a00
SCARB2	3	#00ff86
CCNG2	11	#a700ff
BMP2K	11	#a700ff
PRDM8	4	#3700ff
RASGEF1B	1	#ff6a00
PLAC8	9	#00fff6
ARHGAP24	11	#a700ff
PTPN13	6	#0033ff
NUDT9	7	#bfff00
PPM1K	6	#0033ff
HERC5	6	#0033ff
FAM13A	4	#3700ff
GPRIN3	6	#0033ff
MMRN1	8	#009eff
TSPAN5	6	#0033ff
ADH5	8	#009eff
DAPP1	11	#a700ff
PPP3CA	8	#009eff
BANK1	11	#a700ff
SLC39A8	12	#00ff1b
CISD2	12	#00ff1b
CENPE	10	#ff0082
SGMS2	3	#00ff86
HADH	7	#bfff00
LEF1	5	#ff00ed
ELOVL6	8	#009eff
FAM241A	5	#ff00ed
TIFA	13	#4fff00
SEC24D	12	#00ff1b
USP53	8	#009eff
MAD2L1	6	#0033ff
TNIP3	6	#0033ff
ANXA5	3	#00ff86
CCNA2	10	#ff0082
IL2	6	#0033ff
SPRY1	6	#0033ff
LARP1B	12	#00ff1b
PGRMC2	9	#00fff6
SETD7	3	#00ff86
MAML3	4	#3700ff
SCOC	7	#bfff00
TBC1D9	3	#00ff86
IL15	3	#00ff86
INPP4B	5	#ff00ed
GAB1	12	#00ff1b
ZNF827	8	#009eff
PRMT9	8	#009eff
ARHGAP10	2	#ffd500
FBXW7	12	#00ff1b
TMEM154	11	#a700ff
TMEM131L	6	#0033ff
MAP9	6	#0033ff
PDGFC	1	#ff6a00
TMEM144	3	#00ff86
FNIP2	1	#ff6a00
RAPGEF2	12	#00ff1b
MSMO1	8	#009eff
DDX60	8	#009eff
PALLD	1	#ff6a00
SH3RF1	1	#ff6a00
NEK1	6	#0033ff
CLCN3	1	#ff6a00
HMGB2	4	#3700ff
SAP30	4	#3700ff
HPGD	2	#ffd500
SPCS3	12	#00ff1b
AGA	12	#00ff1b
CENPU	10	#ff0082
ACSL1	3	#00ff86
ANKRD37	12	#00ff1b
UFSP2	13	#4fff00
TRIP13	10	#ff0082
SLC12A7	1	#ff6a00
CLPTM1L	12	#00ff1b
LPCAT1	9	#00fff6
ANKRD33B	11	#a700ff
ANKH	1	#ff6a00
RETREG1	6	#0033ff
IL7R	6	#0033ff
NADK2	13	#4fff00
SLC1A3	3	#00ff86
DAB2	1	#ff6a00
OXCT1	6	#0033ff
SELENOP	1	#ff6a00
HMGCS1	8	#009eff
CCL28	9	#00fff6
EMB	6	#0033ff
PARP8	8	#009eff
PELO	6	#0033ff
ITGA1	6	#0033ff
GZMK	9	#00fff6
GZMA	8	#009eff
PLPP1	7	#bfff00
ANKRD55	5	#ff00ed
MIER3	9	#00fff6
GAPT	11	#a700ff
PDE4D	9	#00fff6
ZSWIM6	3	#00ff86
KIF2A	9	#00fff6
SHLD3	9	#00fff6
MAST4	6	#0033ff
CCNB1	10	#ff0082
AK6	7	#bfff00
ZNF366	1	#ff6a00
FCHO2	1	#ff6a00
ENC1	9	#00fff6
HEXB	3	#00ff86
FAM169A	9	#00fff6
GCNT4	5	#ff00ed
HMGCR	6	#0033ff
F2R	9	#00fff6
S100Z	3	#00ff86
ZBED3	1	#ff6a00
LHFPL2	3	#00ff86
JMY	6	#0033ff
SERINC5	5	#ff00ed
FAM151B	4	#3700ff
DHFR	10	#ff0082
MSH3	7	#bfff00
SSBP2	11	#a700ff
VCAN	4	#3700ff
MEF2C	11	#a700ff
LYSMD3	8	#009eff
RHOBTB3	8	#009eff
GLRX	3	#00ff86
ELL2	7	#bfff00
CAST	4	#3700ff
RGMB	5	#ff00ed
FAM174A	12	#00ff1b
ST8SIA4	1	#ff6a00
SLCO4C1	9	#00fff6
PAM	9	#00fff6
CAMK4	6	#0033ff
STARD4	8	#009eff
NREP	8	#009eff
EPB41L4A	13	#4fff00
REEP5	12	#00ff1b
MCC	6	#0033ff
CCDC112	3	#00ff86
AP3S1	13	#4fff00
HSD17B4	3	#00ff86
SNX24	2	#ffd500
GRAMD2B	7	#bfff00
LMNB1	9	#00fff6
2025-03-03	11	#a700ff
FBN2	4	#3700ff
SLC22A4	3	#00ff86
IRF1	8	#009eff
TCF7	5	#ff00ed
TXNDC15	12	#00ff1b
TGFBI	3	#00ff86
SMAD5	8	#009eff
EGR1	7	#bfff00
CTNNA1	3	#00ff86
SIL1	12	#00ff1b
MZB1	12	#00ff1b
CXXC5	11	#a700ff
CYSTM1	2	#ffd500
APBB3	1	#ff6a00
WDR55	1	#ff6a00
NR3C1	6	#0033ff
YIPF5	6	#0033ff
PPP2R2B	9	#00fff6
ADRB2	9	#00fff6
ABLIM3	3	#00ff86
CSF1R	1	#ff6a00
PDGFRB	9	#00fff6
CD74	11	#a700ff
NDST1	3	#00ff86
SMIM3	7	#bfff00
GPX3	2	#ffd500
CCDC69	9	#00fff6
GM2A	3	#00ff86
SPARC	2	#ffd500
ATOX1	3	#00ff86
GALNT10	9	#00fff6
CNOT8	9	#00fff6
HAVCR2	9	#00fff6
ADAM19	11	#a700ff
PTTG1	6	#0033ff
HMMR	10	#ff0082
SH3PXD2B	1	#ff6a00
DUSP1	7	#bfff00
BNIP1	9	#00fff6
CPEB4	3	#00ff86
SFXN1	5	#ff00ed
HRH2	4	#3700ff
UIMC1	9	#00fff6
MXD3	4	#3700ff
LMAN2	12	#00ff1b
PRR7	8	#009eff
DBN1	8	#009eff
PDLIM7	3	#00ff86
FAM193B	4	#3700ff
TMED9	12	#00ff1b
B4GALT7	12	#00ff1b
FAM153CP	5	#ff00ed
N4BP3	11	#a700ff
PHYKPL	7	#bfff00
ADAMTS2	4	#3700ff
LTC4S	12	#00ff1b
SQSTM1	4	#3700ff
GFPT2	6	#0033ff
SCGB3A1	5	#ff00ed
FLT4	9	#00fff6
MGAT1	3	#00ff86
TRIM7	4	#3700ff
IRF4	12	#00ff1b
SERPINB1	4	#3700ff
SERPINB9	1	#ff6a00
NQO2	3	#00ff86
BPHL	7	#bfff00
TUBB2A	6	#0033ff
PXDC1	11	#a700ff
ECI2	6	#0033ff
F13A1	3	#00ff86
LY86	11	#a700ff
BMP6	12	#00ff1b
TXNDC5	12	#00ff1b
TMEM14C	3	#00ff86
NEDD9	8	#009eff
TMEM170B	4	#3700ff
ADTRP	5	#ff00ed
HIVEP1	11	#a700ff
PHACTR1	11	#a700ff
GFOD1	8	#009eff
CD83	11	#a700ff
JARID2	4	#3700ff
ATXN1	8	#009eff
FAM8A1	9	#00fff6
KIF13A	4	#3700ff
TPMT	7	#bfff00
MBOAT1	4	#3700ff
SOX4	8	#009eff
TDP2	2	#ffd500
ACOT13	2	#ffd500
GMNN	10	#ff0082
RIPOR2	11	#a700ff
CARMIL1	12	#00ff1b
HIST1H3A	9	#00fff6
HIST1H4A	13	#4fff00
HIST1H4B	13	#4fff00
HIST1H3B	10	#ff0082
HIST1H2AB	13	#4fff00
HIST1H2BB	13	#4fff00
HIST1H3C	10	#ff0082
HIST1H2BC	12	#00ff1b
HIST1H2AC	12	#00ff1b
HIST1H1E	9	#00fff6
HIST1H2BD	12	#00ff1b
HIST1H3D	13	#4fff00
HIST1H2BF	13	#4fff00
HIST1H2BG	12	#00ff1b
HIST1H2AE	13	#4fff00
HIST1H3F	10	#ff0082
HIST1H3G	10	#ff0082
HIST1H4H	12	#00ff1b
BTN2A2	11	#a700ff
HIST1H2BJ	12	#00ff1b
HIST1H2AG	13	#4fff00
HIST1H2BK	12	#00ff1b
HIST1H2AH	13	#4fff00
HIST1H2AI	10	#ff0082
HIST1H3H	6	#0033ff
HIST1H2AJ	10	#ff0082
HIST1H2BN	13	#4fff00
HIST1H2AL	11	#a700ff
HIST1H1B	11	#a700ff
HIST1H3J	13	#4fff00
HIST1H2AM	9	#00fff6
ZNF165	12	#00ff1b
GABBR1	11	#a700ff
HLA-G	3	#00ff86
NRM	3	#00ff86
IER3	4	#3700ff
MICA	6	#0033ff
TNF	9	#00fff6
LTB	5	#ff00ed
LST1	3	#00ff86
NCR3	9	#00fff6
AIF1	3	#00ff86
NEU1	7	#bfff00
C2	1	#ff6a00
AGER	4	#3700ff
NOTCH4	11	#a700ff
HLA-DRA	11	#a700ff
HLA-DRB5	11	#a700ff
HLA-DRB1	11	#a700ff
HLA-DQA1	11	#a700ff
HLA-DQB1	11	#a700ff
HLA-DQA2	11	#a700ff
HLA-DQB2	11	#a700ff
TAP2	9	#00fff6
TAP1	9	#00fff6
HLA-DMB	11	#a700ff
HLA-DMA	11	#a700ff
HLA-DOA	11	#a700ff
HLA-DPA1	11	#a700ff
HLA-DPB1	11	#a700ff
SLC39A7	12	#00ff1b
HSD17B8	12	#00ff1b
KIFC1	10	#ff0082
UQCC2	2	#ffd500
MAPK13	5	#ff00ed
CDKN1A	3	#00ff86
PPIL1	7	#bfff00
GLO1	11	#a700ff
DAAM2	3	#00ff86
TREM2	2	#ffd500
TREM1	3	#00ff86
ZNF318	11	#a700ff
YIPF3	12	#00ff1b
VEGFA	4	#3700ff
SLC29A1	3	#00ff86
NFKBIE	1	#ff6a00
AARS2	8	#009eff
SUPT3H	6	#0033ff
RUNX2	9	#00fff6
CLIC5	6	#0033ff
ENPP4	8	#009eff
ENPP5	8	#009eff
PLA2G7	1	#ff6a00
TNFRSF21	1	#ff6a00
CD2AP	1	#ff6a00
TMEM14A	6	#0033ff
GCLC	1	#ff6a00
LRRC1	6	#0033ff
DST	1	#ff6a00
FAM135A	11	#a700ff
KCNQ5	11	#a700ff
CGAS	4	#3700ff
SLC17A5	2	#ffd500
CD109	3	#00ff86
MYO6	8	#009eff
PGM3	12	#00ff1b
RWDD2A	12	#00ff1b
ME1	1	#ff6a00
CNR1	11	#a700ff
RRAGD	3	#00ff86
BACH2	11	#a700ff
MANEA	12	#00ff1b
NDUFAF4	6	#0033ff
PRDM1	8	#009eff
CD24	11	#a700ff
SCML4	6	#0033ff
FOXO3	4	#3700ff
SESN1	6	#0033ff
CDC40	9	#00fff6
SLC16A10	2	#ffd500
FYN	8	#009eff
MARCKS	3	#00ff86
DSE	3	#00ff86
CALHM6	3	#00ff86
FAM184A	5	#ff00ed
MAN1A1	4	#3700ff
HSF2	9	#00fff6
PKIB	1	#ff6a00
SMPDL3A	1	#ff6a00
HDDC2	9	#00fff6
NCOA7	9	#00fff6
CENPW	10	#ff0082
THEMIS	6	#0033ff
PTPRK	11	#a700ff
ARHGAP18	3	#00ff86
SAMD3	9	#00fff6
EPB41L2	1	#ff6a00
MED23	9	#00fff6
MOXD1	12	#00ff1b
VNN1	4	#3700ff
VNN2	4	#3700ff
SGK1	1	#ff6a00
MYB	5	#ff00ed
AHI1	13	#4fff00
IFNGR1	4	#3700ff
TNFAIP3	6	#0033ff
PERP	6	#0033ff
HEBP2	4	#3700ff
CITED2	7	#bfff00
HIVEP2	6	#0033ff
AIG1	12	#00ff1b
PEX3	6	#0033ff
FUCA2	3	#00ff86
PLAGL1	7	#bfff00
STX11	4	#3700ff
RAB32	3	#00ff86
SASH1	1	#ff6a00
UST	1	#ff6a00
ZC3H12D	5	#ff00ed
MTHFD1L	2	#ffd500
CCDC170	1	#ff6a00
SYNE1	9	#00fff6
IPCEF1	6	#0033ff
TIAM2	12	#00ff1b
ZDHHC14	1	#ff6a00
SNX9	11	#a700ff
SYNJ2	9	#00fff6
SYTL3	8	#009eff
RSPH3	3	#00ff86
TAGAP	6	#0033ff
SOD2	3	#00ff86
AGPAT4	9	#00fff6
MPC1	3	#00ff86
RPS6KA2	11	#a700ff
RNASET2	3	#00ff86
CCR6	6	#0033ff
AFDN	11	#a700ff
WDR27	11	#a700ff
PHF10	9	#00fff6
DLL1	11	#a700ff
FAM20C	4	#3700ff
PRKAR1B	5	#ff00ed
ADAP1	4	#3700ff
C7orf50	11	#a700ff
GPER1	4	#3700ff
ZFAND2A	4	#3700ff
SNX8	11	#a700ff
LFNG	2	#ffd500
TTYH3	1	#ff6a00
GNA12	11	#a700ff
FSCN1	1	#ff6a00
CYTH3	9	#00fff6
KDELR2	12	#00ff1b
GLCCI1	13	#4fff00
ICA1	5	#ff00ed
TSPAN13	11	#a700ff
AHR	4	#3700ff
HDAC9	11	#a700ff
CDCA7L	11	#a700ff
RAPGEF5	11	#a700ff
FAM126A	7	#bfff00
GPNMB	2	#ffd500
OSBPL3	12	#00ff1b
CYCS	6	#0033ff
NFE2L3	12	#00ff1b
SNX10	3	#00ff86
SKAP2	3	#00ff86
HOXA5	4	#3700ff
HOXA9	8	#009eff
HOXA10	8	#009eff
HIBADH	7	#bfff00
JAZF1	9	#00fff6
CHN2	8	#009eff
SCRN1	11	#a700ff
FKBP14	12	#00ff1b
EEPD1	1	#ff6a00
GPR141	9	#00fff6
TRGC2	9	#00fff6
TRGC1	9	#00fff6
AMPH	4	#3700ff
BLVRA	3	#00ff86
AEBP1	12	#00ff1b
TMED4	13	#4fff00
MYO1G	4	#3700ff
IGFBP3	6	#0033ff
TNS3	3	#00ff86
UPP1	3	#00ff86
GRB10	4	#3700ff
VOPP1	11	#a700ff
VKORC1L1	7	#bfff00
GUSB	4	#3700ff
TPST1	4	#3700ff
AUTS2	9	#00fff6
TBL2	12	#00ff1b
ABHD11	1	#ff6a00
LAT2	8	#009eff
CLIP2	1	#ff6a00
NCF1	11	#a700ff
HIP1	7	#bfff00
CCL24	1	#ff6a00
RHBDD2	6	#0033ff
POR	3	#00ff86
TMEM120A	3	#00ff86
FGL2	3	#00ff86
SEMA3C	2	#ffd500
HGF	4	#3700ff
ABCB1	8	#009eff
FZD1	1	#ff6a00
SAMD9L	8	#009eff
PEG10	11	#a700ff
PPP1R9A	7	#bfff00
PON2	4	#3700ff
PDK4	1	#ff6a00
ASNS	13	#4fff00
LMTK2	9	#00fff6
BHLHA15	12	#00ff1b
BRI3	3	#00ff86
SMURF1	9	#00fff6
ZNF394	9	#00fff6
AP4M1	8	#009eff
STAG3	11	#a700ff
SAP25	4	#3700ff
TRIP6	3	#00ff86
MUC12	7	#bfff00
SERPINE1	2	#ffd500
AP1S1	2	#ffd500
PLOD3	3	#00ff86
RASA4	5	#ff00ed
ATXN7L1	9	#00fff6
CDHR3	9	#00fff6
SYPL1	11	#a700ff
PRKAR2B	7	#bfff00
IMMP2L	6	#0033ff
LRRN3	6	#0033ff
DOCK4	1	#ff6a00
IFRD1	8	#009eff
SMIM30	2	#ffd500
MDFIC	6	#0033ff
CAV1	12	#00ff1b
ST7	12	#00ff1b
CPED1	1	#ff6a00
FAM3C	11	#a700ff
HILPDA	11	#a700ff
CALU	3	#00ff86
ATP6V1F	3	#00ff86
IRF5	3	#00ff86
TSPAN33	11	#a700ff
AKR1B1	1	#ff6a00
BPGM	9	#00fff6
TMEM140	13	#4fff00
WDR91	1	#ff6a00
CREB3L2	12	#00ff1b
TBXAS1	3	#00ff86
PARP12	2	#ffd500
SLC37A3	9	#00fff6
MKRN1	4	#3700ff
AGK	9	#00fff6
MGAM	9	#00fff6
EPHB6	5	#ff00ed
EPHA1	6	#0033ff
TCAF2	5	#ff00ed
CNTNAP2	11	#a700ff
EZH2	8	#009eff
PDIA4	12	#00ff1b
ZNF282	6	#0033ff
ZNF467	4	#3700ff
REPIN1	11	#a700ff
GIMAP8	4	#3700ff
GIMAP7	6	#0033ff
GIMAP4	6	#0033ff
GIMAP6	6	#0033ff
GIMAP1	6	#0033ff
GIMAP5	6	#0033ff
TMEM176B	1	#ff6a00
TMEM176A	1	#ff6a00
ATG9B	5	#ff00ed
AGAP3	3	#00ff86
SMARCD3	4	#3700ff
NUB1	8	#009eff
WDR86	9	#00fff6
RHEB	3	#00ff86
PRKAG2	4	#3700ff
INSIG1	1	#ff6a00
NCAPG2	10	#ff0082
VIPR2	9	#00fff6
CLN8	1	#ff6a00
KBTBD11	4	#3700ff
MYOM2	9	#00fff6
AGPAT5	11	#a700ff
MFHAS1	5	#ff00ed
ERI1	2	#ffd500
PPP1R3B	4	#3700ff
NEIL2	11	#a700ff
CTSB	3	#00ff86
MSR1	1	#ff6a00
MICU3	11	#a700ff
NAT1	7	#bfff00
PSD3	3	#00ff86
CSGALNACT1	11	#a700ff
LPL	2	#ffd500
GFRA2	1	#ff6a00
DMTN	9	#00fff6
REEP4	4	#3700ff
SLC39A14	12	#00ff1b
SORBS3	6	#0033ff
EGR3	1	#ff6a00
TNFRSF10B	3	#00ff86
TNFRSF10A	5	#ff00ed
SLC25A37	4	#3700ff
ADAM28	11	#a700ff
ADAMDEC1	1	#ff6a00
DOCK5	4	#3700ff
KCTD9	7	#bfff00
PTK2B	9	#00fff6
EPHX2	5	#ff00ed
CLU	4	#3700ff
NUGGC	13	#4fff00
ZNF395	11	#a700ff
EXTL3	4	#3700ff
KIF13B	8	#009eff
DUSP4	6	#0033ff
NRG1	4	#3700ff
RNF122	1	#ff6a00
ZNF703	11	#a700ff
RAB11FIP1	4	#3700ff
PLPP5	12	#00ff1b
LETM2	6	#0033ff
FGFR1	9	#00fff6
IDO1	1	#ff6a00
GINS4	8	#009eff
AP3M2	5	#ff00ed
CEBPD	4	#3700ff
MCM4	10	#ff0082
LYN	11	#a700ff
SDCBP	3	#00ff86
CHD7	11	#a700ff
ASPH	3	#00ff86
MYBL1	9	#00fff6
TRAM1	12	#00ff1b
MSC	9	#00fff6
RDH10	2	#ffd500
LY96	3	#00ff86
PKIA	5	#ff00ed
ZC2HC1A	11	#a700ff
TPD52	12	#00ff1b
ZBTB10	11	#a700ff
FABP5	2	#ffd500
FABP4	2	#ffd500
LRRCC1	7	#bfff00
E2F5	11	#a700ff
CA2	1	#ff6a00
WWP1	1	#ff6a00
TMEM64	8	#009eff
PIP4P2	3	#00ff86
TMEM67	6	#0033ff
GEM	7	#bfff00
TP53INP1	12	#00ff1b
SDC2	2	#ffd500
CPQ	4	#3700ff
LAPTM4B	6	#0033ff
NIPAL2	11	#a700ff
SPAG1	13	#4fff00
NCALD	8	#009eff
KLF10	4	#3700ff
BAALC	8	#009eff
FZD6	12	#00ff1b
EMC2	7	#bfff00
NUDCD1	1	#ff6a00
ENPP2	1	#ff6a00
DEPTOR	12	#00ff1b
SNTB1	2	#ffd500
ZHX2	6	#0033ff
TBC1D31	8	#009eff
FBXO32	5	#ff00ed
MTSS1	11	#a700ff
SQLE	11	#a700ff
TRIB1	3	#00ff86
LRATD2	6	#0033ff
MYC	5	#ff00ed
TMEM71	8	#009eff
NDRG1	4	#3700ff
DENND3	11	#a700ff
SLC45A4	1	#ff6a00
PTP4A3	11	#a700ff
JRK	3	#00ff86
THEM6	8	#009eff
LY6E	9	#00fff6
SCRIB	6	#0033ff
PLEC	3	#00ff86
MROH1	3	#00ff86
SCX	7	#bfff00
CYHR1	13	#4fff00
PPP1R16A	7	#bfff00
MFSD3	12	#00ff1b
KANK1	12	#00ff1b
RCL1	5	#ff00ed
DMAC1	7	#bfff00
TTC39B	9	#00fff6
BNC2	9	#00fff6
PLIN2	3	#00ff86
DENND4C	8	#009eff
MLLT3	6	#0033ff
HACD4	4	#3700ff
CDKN2A	6	#0033ff
CDKN2B	4	#3700ff
MOB3B	11	#a700ff
ACO1	2	#ffd500
AQP3	6	#0033ff
DCAF12	4	#3700ff
RUSC2	3	#00ff86
TESK1	1	#ff6a00
CD72	11	#a700ff
SIT1	5	#ff00ed
CCDC107	8	#009eff
TPM2	1	#ff6a00
CREB3	12	#00ff1b
TMEM8B	13	#4fff00
GLIPR2	3	#00ff86
ZBTB5	9	#00fff6
PIP5K1B	12	#00ff1b
TJP2	3	#00ff86
PTAR1	9	#00fff6
KLF9	4	#3700ff
CEMIP2	9	#00fff6
ABHD17B	8	#009eff
ZFAND5	4	#3700ff
ALDH1A1	1	#ff6a00
ANXA1	4	#3700ff
NMRK1	6	#0033ff
PCSK5	4	#3700ff
GCNT1	7	#bfff00
GNAQ	3	#00ff86
CEP78	9	#00fff6
PSAT1	12	#00ff1b
TLE1	11	#a700ff
AGTPBP1	4	#3700ff
GOLM1	9	#00fff6
DAPK1	1	#ff6a00
CTSL	2	#ffd500
CKS2	1	#ff6a00
SEMA4D	6	#0033ff
GADD45G	7	#bfff00
NFIL3	4	#3700ff
SUSD3	5	#ff00ed
CARD19	4	#3700ff
NINJ1	4	#3700ff
ZNF169	9	#00fff6
FBP1	2	#ffd500
PTCH1	9	#00fff6
CORO2A	6	#0033ff
TBC1D2	3	#00ff86
ALG2	12	#00ff1b
SEC61B	12	#00ff1b
NR4A3	1	#ff6a00
MSANTD3	9	#00fff6
ZNF189	1	#ff6a00
ABCA1	1	#ff6a00
SLC44A1	3	#00ff86
TMEM38B	11	#a700ff
KLF4	3	#00ff86
PALM2-AKAP2	12	#00ff1b
TXN	3	#00ff86
PTGR1	2	#ffd500
UGCG	5	#ff00ed
KIAA1958	11	#a700ff
SNX30	3	#00ff86
SLC46A2	4	#3700ff
SLC31A2	3	#00ff86
SLC31A1	1	#ff6a00
RGS3	8	#009eff
WHRN	13	#4fff00
TMEM268	11	#a700ff
TNFSF8	5	#ff00ed
MEGF9	4	#3700ff
PHF19	6	#0033ff
TRAF1	6	#0033ff
GSN	3	#00ff86
STOM	8	#009eff
DAB2IP	8	#009eff
PTGS1	1	#ff6a00
PDCL	6	#0033ff
STRBP	11	#a700ff
NEK6	11	#a700ff
MVB12B	9	#00fff6
ZBTB43	4	#3700ff
SLC2A8	1	#ff6a00
PTRH1	2	#ffd500
TTC16	9	#00fff6
ENG	3	#00ff86
FAM102A	6	#0033ff
GOLGA2	7	#bfff00
CERCAM	12	#00ff1b
LRRC8A	9	#00fff6
CRAT	4	#3700ff
IER5L	4	#3700ff
USP20	6	#0033ff
NUP214	4	#3700ff
POMT1	6	#0033ff
RALGDS	8	#009eff
GBGT1	3	#00ff86
SURF4	8	#009eff
CACFD1	11	#a700ff
RXRA	4	#3700ff
FCN1	4	#3700ff
CAMSAP1	2	#ffd500
NACC2	4	#3700ff
LCN10	11	#a700ff
AJM1	8	#009eff
PHPT1	3	#00ff86
TRAF2	8	#009eff
PTGDS	9	#00fff6
CLIC3	8	#009eff
FUT7	4	#3700ff
NPDC1	5	#ff00ed
DPP7	12	#00ff1b
NRARP	1	#ff6a00
NOXA1	2	#ffd500
NSMF	9	#00fff6
IDI1	9	#00fff6
KLF6	7	#bfff00
AKR1C3	9	#00fff6
NET1	1	#ff6a00
IL2RA	1	#ff6a00
PFKFB3	4	#3700ff
SFMBT2	8	#009eff
USP6NL	11	#a700ff
ECHDC3	3	#00ff86
CAMK1D	11	#a700ff
OPTN	9	#00fff6
PHYH	7	#bfff00
FRMD4A	1	#ff6a00
VIM	3	#00ff86
HACD1	2	#ffd500
STAM	7	#bfff00
MRC1	2	#ffd500
ARL5B	1	#ff6a00
PLXDC2	3	#00ff86
COMMD3	12	#00ff1b
BMI1	12	#00ff1b
OTUD1	11	#a700ff
ARHGAP21	4	#3700ff
MPP7	6	#0033ff
SVIL	4	#3700ff
MAP3K8	4	#3700ff
ZEB1	6	#0033ff
ITGB1	6	#0033ff
NRP1	1	#ff6a00
CREM	8	#009eff
CSGALNACT2	4	#3700ff
ZNF487	4	#3700ff
RASSF4	3	#00ff86
ALOX5	3	#00ff86
ARHGAP22	1	#ff6a00
TMEM273	1	#ff6a00
ERCC6	8	#009eff
SGMS1	7	#bfff00
ZWINT	10	#ff0082
ANK3	5	#ff00ed
CDK1	10	#ff0082
RHOBTB1	1	#ff6a00
ARID5B	5	#ff00ed
EGR2	1	#ff6a00
REEP3	2	#ffd500
TET1	13	#4fff00
KIF1BP	7	#bfff00
SRGN	4	#3700ff
TSPAN15	1	#ff6a00
AIFM2	7	#bfff00
PPA1	5	#ff00ed
PRF1	9	#00fff6
SGPL1	1	#ff6a00
PCBD1	3	#00ff86
SLC29A3	2	#ffd500
VSIR	4	#3700ff
PSAP	3	#00ff86
DDIT4	9	#00fff6
P4HA1	1	#ff6a00
PLAU	1	#ff6a00
VCL	4	#3700ff
COMTD1	13	#4fff00
ZNF503	4	#3700ff
KCNMA1	2	#ffd500
ZMIZ1	4	#3700ff
PRXL2A	1	#ff6a00
CDHR1	8	#009eff
BMPR1A	6	#0033ff
MINPP1	7	#bfff00
PAPSS2	1	#ff6a00
FAS	6	#0033ff
CH25H	5	#ff00ed
LIPA	1	#ff6a00
IFIT2	8	#009eff
IFIT3	2	#ffd500
KIF11	10	#ff0082
HHEX	11	#a700ff
MYOF	3	#00ff86
TBC1D12	1	#ff6a00
HELLS	10	#ff0082
PDLIM1	11	#a700ff
ENTPD1	7	#bfff00
BLNK	11	#a700ff
PIK3AP1	3	#00ff86
AVPI1	2	#ffd500
PYROXD2	9	#00fff6
GOT1	8	#009eff
ENTPD7	1	#ff6a00
DNMBP	11	#a700ff
SCD	2	#ffd500
SEC31B	4	#3700ff
MFSD13A	3	#00ff86
SH3PXD2A	1	#ff6a00
STN1	6	#0033ff
GSTO1	3	#00ff86
ITPRIP	9	#00fff6
MXI1	9	#00fff6
DUSP5	12	#00ff1b
TCF7L2	3	#00ff86
ABLIM1	6	#0033ff
FAM160B1	8	#009eff
PDZD8	8	#009eff
RGS10	6	#0033ff
BAG3	6	#0033ff
PLEKHA1	9	#00fff6
IKZF5	9	#00fff6
CHST15	3	#00ff86
FAM53B	11	#a700ff
CTBP2	9	#00fff6
DHX32	8	#009eff
ADAM12	9	#00fff6
MKI67	10	#ff0082
BNIP3	13	#4fff00
PWWP2B	11	#a700ff
INPP5A	11	#a700ff
UTF1	4	#3700ff
VENTX	4	#3700ff
CALY	6	#0033ff
PAOX	11	#a700ff
SCART1	9	#00fff6
NLRP6	6	#0033ff
IFITM2	8	#009eff
IFITM3	3	#00ff86
ANO9	6	#0033ff
EPS8L2	6	#0033ff
PNPLA2	9	#00fff6
CRACR2B	11	#a700ff
CD151	3	#00ff86
CHID1	12	#00ff1b
AP2A2	1	#ff6a00
DUSP8	6	#0033ff
IFITM10	1	#ff6a00
CTSD	3	#00ff86
TNNI2	3	#00ff86
ASCL2	9	#00fff6
C11orf21	9	#00fff6
TSPAN32	9	#00fff6
CD81	8	#009eff
KCNQ1	3	#00ff86
CDKN1C	3	#00ff86
PHLDA2	3	#00ff86
OSBPL5	9	#00fff6
SMPD1	13	#4fff00
ZNF215	12	#00ff1b
PPFIBP2	11	#a700ff
RIC3	5	#ff00ed
DENND5A	3	#00ff86
WEE1	11	#a700ff
SWAP70	11	#a700ff
SBF2	3	#00ff86
AMPD3	11	#a700ff
LYVE1	1	#ff6a00
DKK3	9	#00fff6
MICAL2	1	#ff6a00
PDE3B	5	#ff00ed
NUCB2	13	#4fff00
TMEM86A	1	#ff6a00
IGSF22	6	#0033ff
SVIP	6	#0033ff
KIF18A	11	#a700ff
METTL15	8	#009eff
RCN1	12	#00ff1b
CD59	3	#00ff86
LMO2	3	#00ff86
CAT	3	#00ff86
APIP	2	#ffd500
PRR5L	9	#00fff6
C11orf96	1	#ff6a00
CD82	11	#a700ff
TSPAN18	5	#ff00ed
SLC35C1	7	#bfff00
PHF21A	4	#3700ff
ACP2	3	#00ff86
NR1H3	1	#ff6a00
PTPMT1	2	#ffd500
SLC43A3	3	#00ff86
RTN4RL2	7	#bfff00
SERPING1	1	#ff6a00
CLP1	9	#00fff6
CTNND1	1	#ff6a00
DTX4	11	#a700ff
MPEG1	3	#00ff86
MS4A6A	3	#00ff86
MS4A4A	1	#ff6a00
MS4A4E	1	#ff6a00
MS4A7	3	#00ff86
MS4A1	11	#a700ff
CD6	5	#ff00ed
CD5	5	#ff00ed
TMEM138	1	#ff6a00
TMEM258	12	#00ff1b
FADS2	4	#3700ff
FADS3	11	#a700ff
FTH1	3	#00ff86
AHNAK	4	#3700ff
BSCL2	12	#00ff1b
SLC3A2	7	#bfff00
PLAAT4	8	#009eff
PLAAT3	8	#009eff
RTN3	3	#00ff86
SPINDOC	8	#009eff
MACROD1	12	#00ff1b
STIP1	7	#bfff00
VEGFB	11	#a700ff
FKBP2	12	#00ff1b
ATG2A	9	#00fff6
ARL2	2	#ffd500
CDCA5	10	#ff0082
TM7SF2	12	#00ff1b
CDC42EP2	1	#ff6a00
LTBP3	8	#009eff
FAM89B	8	#009eff
CTSW	9	#00fff6
CD248	6	#0033ff
RIN1	4	#3700ff
B4GAT1	13	#4fff00
CTSF	13	#4fff00
C11orf80	12	#00ff1b
LRFN4	2	#ffd500
GRK2	4	#3700ff
CLCF1	8	#009eff
PITPNM1	8	#009eff
CDK2AP2	13	#4fff00
GSTP1	4	#3700ff
NUDT8	13	#4fff00
ACY3	12	#00ff1b
UNC93B1	3	#00ff86
CHKA	4	#3700ff
C11orf24	12	#00ff1b
CCND1	1	#ff6a00
IL18BP	1	#ff6a00
FOLR3	4	#3700ff
FOLR2	1	#ff6a00
STARD10	12	#00ff1b
P2RY2	3	#00ff86
P2RY6	1	#ff6a00
RELT	3	#00ff86
PLEKHB1	5	#ff00ed
SPCS2	12	#00ff1b
SLCO2B1	1	#ff6a00
GDPD5	6	#0033ff
SERPINH1	7	#bfff00
UVRAG	11	#a700ff
PAK1	3	#00ff86
USP35	6	#0033ff
GAB2	3	#00ff86
RAB30	12	#00ff1b
SYTL2	8	#009eff
PRSS23	9	#00fff6
CTSC	2	#ffd500
CHORDC1	7	#bfff00
SMCO4	3	#00ff86
MED17	9	#00fff6
SESN3	5	#ff00ed
MTMR2	8	#009eff
MAML2	5	#ff00ed
BIRC3	11	#a700ff
TMEM123	5	#ff00ed
DYNC2H1	8	#009eff
PDGFD	9	#00fff6
RAB39A	1	#ff6a00
ACAT1	3	#00ff86
FDX1	7	#bfff00
LAYN	7	#bfff00
ALG9	7	#bfff00
C11orf1	13	#4fff00
IL18	1	#ff6a00
BCO2	8	#009eff
USP28	9	#00fff6
ZBTB16	8	#009eff
REXO2	6	#0033ff
CADM1	1	#ff6a00
APOA1	6	#0033ff
BACE1	1	#ff6a00
FXYD2	4	#3700ff
JAML	4	#3700ff
MPZL3	6	#0033ff
CD3E	6	#0033ff
CD3D	6	#0033ff
CD3G	6	#0033ff
TMEM25	13	#4fff00
CXCR5	11	#a700ff
BCL9L	9	#00fff6
SLC37A4	1	#ff6a00
HYOU1	12	#00ff1b
H2AFX	8	#009eff
OAF	3	#00ff86
ARHGEF12	1	#ff6a00
TBCEL	12	#00ff1b
SORL1	9	#00fff6
UBASH3B	7	#bfff00
CRTAM	9	#00fff6
JHY	6	#0033ff
GRAMD1B	2	#ffd500
VWA5A	2	#ffd500
SPA17	8	#009eff
NRGN	4	#3700ff
SLC37A2	1	#ff6a00
FEZ1	9	#00fff6
CHEK1	10	#ff0082
ST3GAL4	9	#00fff6
ETS1	9	#00fff6
JAM3	11	#a700ff
B3GAT1	9	#00fff6
FBXL14	6	#0033ff
FKBP4	1	#ff6a00
FOXM1	10	#ff0082
CRACR2A	8	#009eff
CCND2	6	#0033ff
RAD51AP1	10	#ff0082
CD9	2	#ffd500
CD27	13	#4fff00
TAPBPL	13	#4fff00
VAMP1	9	#00fff6
GAPDH	4	#3700ff
PTMS	1	#ff6a00
LAG3	9	#00fff6
CD4	1	#ff6a00
CDCA3	10	#ff0082
ENO2	6	#0033ff
CD163	3	#00ff86
SLC2A3	5	#ff00ed
FOXJ2	4	#3700ff
C3AR1	3	#00ff86
NECAP1	9	#00fff6
CLEC4D	4	#3700ff
KLRG1	9	#00fff6
A2M	1	#ff6a00
KLRB1	9	#00fff6
CLECL1	12	#00ff1b
CD69	6	#0033ff
KLRF1	9	#00fff6
CLEC12A	4	#3700ff
OLR1	2	#ffd500
GABARAPL1	8	#009eff
KLRD1	8	#009eff
KLRK1	8	#009eff
KLRC3	8	#009eff
KLRC2	8	#009eff
KLRC1	8	#009eff
YBX3	11	#a700ff
DUSP16	6	#0033ff
DDX47	9	#00fff6
GPRC5D	12	#00ff1b
EMP1	3	#00ff86
PLBD1	4	#3700ff
PTPRO	11	#a700ff
MGST1	4	#3700ff
PLEKHA5	9	#00fff6
ST8SIA1	5	#ff00ed
CASC1	8	#009eff
BHLHE41	11	#a700ff
ITPR2	1	#ff6a00
FAR2	3	#00ff86
ERGIC2	12	#00ff1b
SINHCAF	5	#ff00ed
FGD4	3	#00ff86
CPNE8	3	#00ff86
KIF21A	8	#009eff
SLC2A13	8	#009eff
LRRK2	4	#3700ff
NELL2	6	#0033ff
SLC38A1	6	#0033ff
HDAC7	13	#4fff00
CCDC184	6	#0033ff
RND1	12	#00ff1b
CCDC65	9	#00fff6
FKBP11	13	#4fff00
TUBA1C	2	#ffd500
TROAP	10	#ff0082
SPATS2	12	#00ff1b
FMNL3	8	#009eff
LIMA1	6	#0033ff
METTL7A	3	#00ff86
SLC11A2	2	#ffd500
SMAGP	11	#a700ff
BIN2	9	#00fff6
GALNT6	7	#bfff00
ACVRL1	1	#ff6a00
ACVR1B	3	#00ff86
GRASP	11	#a700ff
NR4A1	1	#ff6a00
KRT86	7	#bfff00
KRT81	7	#bfff00
KRT18	12	#00ff1b
ITGB7	8	#009eff
RARG	9	#00fff6
NFE2	4	#3700ff
ITGA5	3	#00ff86
TESPA1	5	#ff00ed
CD63	4	#3700ff
MMP19	2	#ffd500
CDK2	8	#009eff
SUOX	7	#bfff00
ESYT1	6	#0033ff
CNPY2	12	#00ff1b
IL23A	6	#0033ff
RBMS2	3	#00ff86
BAZ2A	9	#00fff6
DDIT3	8	#009eff
OS9	3	#00ff86
TSPAN31	13	#4fff00
CDK4	7	#bfff00
SLC16A7	6	#0033ff
USP15	4	#3700ff
SRGAP1	3	#00ff86
IRAK3	4	#3700ff
IFNG	9	#00fff6
CPM	3	#00ff86
LYZ	4	#3700ff
RAB3IP	6	#0033ff
KCNMB4	1	#ff6a00
GLIPR1	4	#3700ff
PHLDA1	2	#ffd500
PAWR	11	#a700ff
LIN7A	4	#3700ff
TMTC2	3	#00ff86
DUSP6	3	#00ff86
GALNT4	7	#bfff00
C12orf74	11	#a700ff
NUDT4	11	#a700ff
SOCS2	8	#009eff
PLXNC1	3	#00ff86
CEP83	11	#a700ff
TMCC3	1	#ff6a00
HAL	4	#3700ff
LTA4H	3	#00ff86
ELK3	4	#3700ff
GAS2L3	1	#ff6a00
ARL1	12	#00ff1b
CHPT1	11	#a700ff
IGF1	1	#ff6a00
C12orf42	11	#a700ff
SLC41A2	3	#00ff86
ALDH1L2	12	#00ff1b
C12orf75	9	#00fff6
CKAP4	3	#00ff86
TMEM263	13	#4fff00
CRY1	9	#00fff6
BTBD11	6	#0033ff
PRDM4	11	#a700ff
CMKLR1	1	#ff6a00
FICD	12	#00ff1b
SELPLG	8	#009eff
CORO1C	3	#00ff86
SSH1	7	#bfff00
USP30	9	#00fff6
GLTP	8	#009eff
SH2B3	1	#ff6a00
ALDH2	3	#00ff86
OAS3	2	#ffd500
DTX1	11	#a700ff
TPCN1	3	#00ff86
SLC8B1	1	#ff6a00
SDS	1	#ff6a00
SDSL	1	#ff6a00
C12orf49	9	#00fff6
TESC	4	#3700ff
[truncated: 1,093 more rows]

## Sheet: GSEA
Cluster	ES	NES	NOM p-val	FDR q-val	FWER p-val	Lead_genes	Subset	Tissue_group
1	0.521998	2.35446	0	0	0	IL2RA;SNAPC1;HES4;ATP1B1;FRMD4B;HIC1;FTCDNL1;CYSLTR2;FSCN1;NR4A1;EEPD1;GLA;BTBD7;SKIL;NR4A3;TBC1D16;LGMN;KDM6B;CXorf40B;FUCA1;RASGEF1B;NFE2L2;TGIF1;MAT2A;CASS4;CLN8;ANKRD9;TXNDC16;FNIP2;CD300A;ETV3;TMEM97;GSTM4;PRXL2A;SLC19A2;C1QC;KIF1B;DENND6B;C1QA;CHRNE;NET1;INSIG1;EPSTI1;ICAM1;ZBED3;RNF122;ABCA1;LPAR6;MAF;RAB20	CD4 Naive	LNG
4	0.346599	1.63508	0	0.0192997	0.014	FAM13A;MAP3K8;FOSL2;BCL3;KLF10;STX11;TYROBP;TPST1;PIM3;NINJ1;F5;LDLR;ANXA1;KIAA0513;SULT1B1;FURIN;SAMSN1;IFNGR1;CGAS;TP53INP2;RAB11FIP1;B4GALT5;SLC16A3;MAFF;TRMT6;SEC31B;MIDN;PELI2;IGF1R;SYNE3;PFKFB3;SAP30;SPTSSA;LRP5L;SRGN;AHR	CD4 Naive	LNG
2	0.360301	1.47964	0.00595238	0.0312471	0.034	APOC1;CYSTM1;SCD;MTHFD1L;OSM;TUBA1C;CTSL;FAM89A;VWA5A;SLC25A19;ISG15;SNTB1;APOE;PTRH1;ARL2;REEP3;UQCC2;ARHGAP10;ACOT2	CD4 Naive	LNG
9	-0.325038	-1.39475	0.00773196	0.0620932	0.179	TXNIP;PYHIN1;GALNT10;OR4D1;MYOM2;C11orf21;MVB12B;AGPAT4;HIST1H1E;TRAF3IP3;CCDC65;NSMF;KLRG1;TGFBR3;SERTAD2;PCBP4;LLGL2;C12orf75;SDR42E2;TTC16;RARG;ATG2A;ACYP1;CDHR3;DDX47;HSF2;RAP1GAP2;FLT4;SOCS1;SETD1A;ATG16L1;TMEM120B;BNIP1;SAMD3;SMAD3;ZNF169;CCDC28B;VAMP1;MIER3;SLC37A3;HIST1H3A;FAM8A1;PYROXD2;RUNX2;XYLT1;WDR54;IKZF5;KIF2A;CCDC69;AP1G1;OPTN;RHOF;CCDC88C;COG3;BPGM;IL12RB1;LIME1;APOL3;SBK1;CRY1;D…	CD4 Naive	LNG
5	0.3216	1.39077	0.0144928	0.0606562	0.085	NPDC1;ADTRP;CMTM8;LYPD3;GPR132;FAAH2;FAM184A;EDA;HAPLN3;ICOS;KDSR;ZC3H12D;CRIP2;TAF4B;FAM241A;CCR7;TSHZ2;PHLDB3;TCAF2;GCNT4;SELL;PCSK1N;FXYD1;SINHCAF;ITGA6;MYB;SEC14L2;SCML1;SUSD3;PASK;CD28	CD4 Naive	LNG
12	0.295855	1.38637	0.0165975	0.0496278	0.087	SLC39A14;PMEPA1;PDIA5;CTH;SLC1A5;FZD6;IRF4;TM9SF1;CHPF;LMO4;ZDHHC9;RCN1;GADD45A;AARS;RRBP1;CCDC144A;TWSG1;C11orf24;ANKRD37;SELENOS;RAB40B;SLC38A5;NFE2L3;C1GALT1C1;PINK1;ZNF165;TXNDC15;KHK;DUSP5;SRPRB;SEC24D;PALM2-AKAP2;FAM174A;TMEM208;LARP1B;LMF1;PSENEN;TBL2;CISD2;QPCTL;PRADC1;CYSLTR1;TP53INP1;TMED9;MYO1D;EXD2;ALG2;B4GALT7;TM7SF2;PODXL2;PRDM15;KRT18	CD4 Naive	LNG
7	0.315696	1.34086	0.0492958	0.0556015	0.114	SLC25A43;C14orf119;MYADM;UBASH3B;CD58;AK6;CSRNP1;DDX3Y;EIF4A3;CDIP1;ADAMTS17;PNP;RRP1;PLPP1;RHOQ;ATP10A;SLC25A30;FAM126A;DYNLL1;NEU1;FAM102B;SMIM3;SLC3A2;MIB1	CD4 Naive	LNG
13	-0.333604	-1.29022	0.077037	0.0905793	0.447	HIST1H4A;HIST1H4B;HIST1H2BN;HIST2H2AB;HIST2H2BF;CHRNB1;HIST1H2AH;IQCG;C2orf42;H1FX;FBXL22;DIPK1A;HIST1H2AB;HIST1H2BF;IER2;HIST1H3D;CD38;KCNK12;TIFA;NADK2;MAN1A2;WHRN;GSTM2;ASNS;BTG2;SLC39A10;ATG4A;COMTD1;ANKRD28;INSIG2;PCYOX1	CD4 Naive	LNG
6	0.250866	1.20166	0.059322	0.155185	0.342	BATF;CISH;ZNRF1;MLF1;REXO2;USP35;GPR171;FAS;LAPTM4B;RGCC;FGF9;CCDC173;PARD6A;HMOX2;UGP2;TMEM35B;NDUFAF4;TMEM67;CFAP20;CYCS;HMGCR;GNB5;GPR155;REC8;GPRIN3;FXYD7;HERC5;ITGB1;NDC80;BMPR1A;DPP4;NBL1;ZNF831;TUBB2A;ALDOC;LZTFL1;CD84;TRAF1;CCDC184;SNTA1;DUSP8;HS3ST3B1;PHF19;KIF5C;KANTR;LETM2;JHY;BCAS2	CD4 Naive	LNG
3	-0.278085	-1.196	0.0971503	0.131975	0.728	RGS2;TNFAIP8L2;ACAP3;TBC1D2;SETD7;MXD1;PIP4P2;KCNK6;NLRP3;SLC16A6;LAIR1;SRD5A3;CDKN1C;MFSD13A;PCBD1;JRK;SLC35F6;TIMP2;STARD5;H1F0;RRAGD;SH3TC1;ODF3B;EDEM3;AGAP3;UNC93B1;GNAQ;SLC44A1;BLVRA;PECAM1;PHLDA2;CAPG;C1orf162;PLXNC1;LEPROT;TPCN1;CTSB;RRAS;CCDC112;KLF4;TCEAL4;ACSS2;CD151;DUSP6;RBPJ;GLMP;TCF7L2;PNPLA6;OS9;CDC42BPB;KCNQ1;MGAT1;ADAM17;LGALS1	CD4 Naive	LNG
8	0.234327	1.09779	0.224066	0.299835	0.591	SOCS2;CREM;PTGER2;ZNF74;ACOT7;FAM43A;CCL4;HMGCS1;ZNF331;NFKBIA;NR4A2;TMEM64;IRF1;CCL5;EVA1C;SYTL3;PRR7;STOM;PIGV;IVD;MMD;STMN1;KLRK1;IFFO2;AREG;RALGDS;SFMBT2;EZH2;STARD4;RAD51C;ZFP36;CRIP1;SLC2A13;GTDC1;IFRD1;BCL2L1;NPC1;CD81;ITGB7;SERTAD1;GYG1	CD4 Naive	LNG
11	0.226393	1.05488	0.30038	0.359342	0.716	CENPM;YBX3;PDE4B;HLA-DRB1;IRF8;CIB2;DLGAP3;CCDC106;CXCR5;EPN2;BIRC3;HAGHL;CD83;GRASP;DENND3;TRAF4;JAM3;KLHL5	CD4 Naive	LNG
10	0.306649	0.828739	0.701176	0.878412	0.973	PRC1;CENPW;MCM2;MCM4;FANCI	CD4 Naive	LNG
10	0.952859	3.65349	0	0	0	RRM2;NUSAP1;KIF11;CLSPN;BRCA1;CDCA3;NCAPG;CDT1;CENPE;KIFC1;SHCBP1;PKMYT1;CCNB2;MKI67;TPX2;CDKN3;GTSE1;AURKB;AURKA;CENPW;CENPU;CCNA2;HMMR;TK1;TYMS;ASPM;CDC6;E2F1;CDCA5;NCAPH;ZWINT;PCLAF;BIRC5;NUF2;ORC6;PLK1;CENPF;UBE2C;RAD51AP1;CDC20;CDK1;TROAP;UHRF1;CDCA8;TOP2A;NCAPG2;DTL;ASF1B;DLGAP5;FOXM1;ECT2;TRIP13;GINS2;MCM2;HIST1H3G;CCNB1;HIST1H3B;PRC1;HIST1H3C;CHEK1;MCM4;UBE2T;ARHGAP11A;BUB1;HIST1H3F;DHFR;…	CD4 TCM	LNG
5	-0.646779	-2.60413	0	0	0	TCEA3;SCGB3A1;AK5;GCNT4;ANKRD55;CNKSR2;FAM117B;SCML1;ST8SIA1;LMO7;CH25H;TMEM30B;AMIGO1;ICA1;FBLN5;KLF5;EPHX2;FBXO32;ARMH1;STMN3;CITED4;RIC3;FHIT;TRABD2A;SYDE2;MAML2;LDLRAP1;ZNF563;EPHB6;HSBP1L1;PCSK1N;TCF7;ITPKB;PLEKHB1;ADAM23;TBC1D4;BEX3;SESN3;LEF1;TIAM1;TNFSF8;TNFRSF10A;TMEM63A;PASK;FAM153CP;LZTS3;ATG9B;RGMB;CMTM8;PHLDB3	CD4 TCM	LNG
3	0.528578	2.42488	0	0	0	CCR2;SDC4;GNA15;EMP1;LGALS3;LMNA;TNFSF13B;IFI44L;CTSH;CDKN1A;LGALS1;CAPG;NETO2;TYMP;ANXA2;SEMA4A;UCK2;PLAUR;ANXA4;IRF5;CTNNA1;TRIB1;S100A11;CORO1C;FAR2;WARS;NCF4;RBPJ;NRM;HMGB3;TXN;ARHGAP18;WIPI1;SLC29A1;CD59;TJP2;COPRS;SLC43A3;SRD5A3;RNF19B;MKNK1;CYFIP1;VIM;ANXA5;TRIP6;PLEC;PHPT1;ALOX5;G0S2;CDK2AP1;PCTP;ATF5;SNX10;ACAT1;GLIPR2;FNDC3B;C3AR1;ARHGAP31;TIMP1;PLXNC1;PDLIM7;IFI30;IL15;GBA;CRYBG3;THBS1…	CD4 TCM	LNG
2	0.57456	2.28093	0	0	0	CTSL;OASL;OSM;HPGD;PHLDA1;SCD;LFNG;GK;RDH10;ERI1;MTHFD1L;OAS3;LRFN4;TUBA1C;C3orf14;REEP3;IFI6;CYSTM1;GRAMD1B;CTSC;GALE;ISG15;SNX24;NMB;NCEH1;AP1S1;APOC1;TMEM53;TMBIM1;PTRH1;TFRC;UQCC2;FABP5;IFIT3;PARP12;CYB5A;NUDT14;RETSAT	CD4 TCM	LNG
1	0.432048	1.84984	0	0.000401642	0.001	CCL20;IL4I1;TMEM273;IL2RA;NR4A1;FRMD4B;ICAM1;PTMS;SKIL;TSPAN15;IL10;MICAL2;ADCY3;ARHGEF12;CKS2;ZDHHC14;EPB41L2;INSIG1;ATP1B1;GRAMD4;MAF;EGR3;VASH1;TMEM97;SHMT1;ARL5B;EPSTI1;ENTPD7;KDM6B;SGK1;JPT1;NFE2L2;MYO5A;TNFSF9;GADD45B;NFKBIE;GBP1;SLC31A1;ATF3;NR4A3;IDH1;EEPD1;SPATS2L;TESK1;GLA;STAT1;OSBPL1A;YWHAH;KIF1B;FLNB;LACC1;TXNDC16	CD4 TCM	LNG
4	0.402091	1.79619	0	0.000321314	0.001	CEBPD;FURIN;LATS2;FOSL2;B4GALT5;F5;E2F2;FUT7;ZEB2;EVA1B;LDLR;MXD3;KLF10;SAMSN1;IFI44;FRY;MYO1F;BCL3;SLC16A3;NINJ1;PFKFB3;CGAS;RAB11FIP1;S100A4;PIM3;SRXN1;CLU;AHNAK;FLNA;STX11;MAP3K8;S100A6;MYO1G;REEP4;GAPDH;CARD19;TESC;ANXA1;RASSF2;EMP3;S100A10;SLC30A1;MAP2K3;FAM13A;PLP2;ELK3;SLCO3A1;MPST;SH3BGRL3;ADAP1;AHR;CD63;ADAM15;SAP30;APOBR;SYNE3;CHP1;PLEK;NRGN;SQSTM1	CD4 TCM	LNG
11	-0.415731	-1.78676	0	0	0	ST6GALNAC3;AFF3;DTX1;DLL1;TSPAN33;CD79A;C12orf42;CCDC141;RALGPS2;RASL11A;CXCR5;ZNF844;ZSCAN18;STAP1;SNN;USP6NL;MS4A1;KIAA1958;TTN;MICU3;GPR160;BCAS4;NUAK2;COL9A2;WDR27;ZNF677;E2F5;SPINT2;SIK1;TMEM38B;PAWR;IGHG1;IRF8;CHPT1;JAM3;CD40;MMP17;CHI3L2;AC119396.1;HLA-DMB;ZBTB10;ZBTB18;NBPF1;SIK1B;TLE1;PCBP3;ZNF395;MARCH3;MAPK8IP3;SYPL1;SLC37A1;TAPT1;FAM135A;OSER1;NME4;AMPD3;BCL7A;STAG3;DPEP2;SMAGP;CHCHD6…	CD4 TCM	LNG
8	0.392808	1.77041	0	0.000267762	0.001	CLIC3;SOCS2;IL12RB2;IL1R1;ELOVL6;CREM;TSPOAP1;GAB3;PDE4A;GZMA;SYTL2;HOPX;PTGER2;GTDC1;CCL5;ACOT7;INPP1;EZH2;NCALD;CRIP1;PHTF1;P2RY11;BCL2L1;TNFSF14;BIVM;SAMD9L;CAPN12;STMN1;ABHD15;SPINDOC;NFKBIA;CCL4;XCL1;SLC25A20;STARD4;GOT1;MAPKAPK2;CCDC107;GYG1;GBP4;MXRA7;PHLDB2;AP4M1;RAB27A;ARID3B;ZC3H12A;SURF4;NPC1;ACAA2;HMGCS1;IFFO2;ALOX5AP;PTPN22;NR4A2;H2AFX;PRDM1;PLEKHF1;IRF1;GPR68;FAM89B;KIF21A;TBC1D31;E…	CD4 TCM	LNG
9	0.372789	1.69669	0	0.00022951	0.001	LTK;APOBEC3H;BHLHE40;METRNL;HAVCR2;AUTS2;ADAM12;SMAD7;CCL3;C12orf75;LAG3;MT1E;MSC;RORC;MT1X;PLEKHG3;GALNT10;PDE4D;NKG7;IL18RAP;CFH;SH2D2A;SYT11;MT2A;F2R;PTGDS;AKR1C3;LYAR;IFNG;RUNX2;CYTH3;ITPRIPL1;MYBL1;APOBEC3G;JAZF1;MCOLN2;AGPAT4;SLC7A5;EDARADD;GNLY;TBX21;ST3GAL4;SAMD3;RORA;CAPN2;RUNX3;IL12RB1;SYNE2;SYNJ2;ERN1	CD4 TCM	LNG
13	-0.408909	-1.64218	0	0.000540687	0.003	SPINK2;FCRL3;GSTM2;CEP70;HOOK1;CD27;TUBG2;HIST1H4B;FGFRL1;NUCB2;MAGEH1;BEX5;CRELD1;TMEM8B;HIST2H2BF;HIST1H2BN;H1FX;KCNK12;GLCCI1;IER2;CTSF;GAMT;C11orf1;HIST1H4A;TVP23C;BTG2;HIST1H2AG;HIST1H2AE;TMEM25;DTWD1;NT5C3B;HMCES;NADK2;CBY1;HIST2H2AB;ARMCX3;P4HTM;PTCH2;TARSL2	CD4 TCM	LNG
7	0.382441	1.55677	0.00456621	0.00180739	0.009	TNFRSF18;CD58;RBBP8;HIP1;DHCR24;FAM102B;SMC4;MYADM;FAM126A;CENPJ;MTHFD1;MIB1;GCNT1;VKORC1L1;RGS1;SLC25A15;CKLF;ENTPD1;PPIL1;ATP10D;NAT1;PLPP1;MOB3C;STIP1;DYNLL1;GADD45G;AK6;SLC25A43;MSH3;TANK;PNP;GCSH;CDYL2;LRRCC1;PPP1R15B;GALNT4;CSRNP1;NEU1;EIF4A3;C14orf119;MECR;HADH	CD4 TCM	LNG
6	-0.333994	-1.47567	0	0.0071641	0.053	IL2;PLXDC1;CCR9;EPHA1;SUSD4;FGF9;LRRN3;CALY;SPRY1;CD8B;NLRP6;COL18A1;IGFBP3;GNAO1;IGSF22;APOA1;ZNF10;DISC1;ZSWIM5;SESN1;ITGA1;IPCEF1;GSTM3;TSPYL2;REEP6;TMEM131L;SCML4;GPR18;ZNF548;MPP7;IMMP2L;MAP2K6;PIK3IP1;GPR55;FCMR;MLF1;LZTFL1;KIAA1324;DYNLT3;USP20;FAM122C;CD84;ZHX2;FAM118A;GIMAP7;PATJ;KANTR;ZBTB4;JUN;GIMAP5;CD69;CAMK4;ZDBF2;C12orf65;PNMA1;ECI2;FBXL14;NR3C1;RGL4;MAP9;SPNS3;GIMAP4;OFD1;ZNF831;S…	CD4 TCM	LNG
12	0.277551	1.25555	0.0311005	0.0617637	0.315	SLC1A4;LTC4S;SLC1A5;IRF4;DUSP5;PALM2-AKAP2;PSAT1;RASGRP3;MZB1;SLC38A5;LMO4;NFE2L3;NECAB3;REEP5;CHPF;HDLBP;SEC11C;SLC39A8;PMEPA1;OSBPL3;SLC39A14;SDF4;TXNDC15;IFI27L1;TXNDC5;SLC39A7;PDIA6;C1GALT1C1;SELENOS;FKBP2;DHRS11;ST7;TMEM208;MANF;ESR2;AARS;APOL1;SLC35A2;PRDX4;ARFGAP3;RRBP1;TOR3A;LMAN1;ALG14;SSR3;PDIA4;CRELD2;HYOU1;TM9SF1;MYDGF;CLPTM1L;PSENEN;RND1;COMMD3;RAPGEF2;SIL1;C16orf74;CISD2;EAF2;HM13;B…	CD4 TCM	LNG
10	0.861341	3.38153	0	0	0	E2F1;CLSPN;CDC6;DTL;ASPM;BRCA1;CDT1;KIF11;UHRF1;HMMR;RAD51AP1;PKMYT1;TK1;CENPF;CENPU;TYMS;NUSAP1;TPX2;NCAPH;ASF1B;CDK1;CDCA5;DLGAP5;GINS2;NCAPG2;TOP2A;CCNB2;ORC6;CCNA2;GTSE1;BUB1;ZWINT;SHCBP1;ECT2;MCM4;NCAPG;CCNB1;FOXM1;UBE2T;MKI67;NUF2;UBE2C;RRM2;CDCA3;CHAF1A;ARHGAP11A;DHFR;KIFC1;HIST1H3C;GMNN;PRC1;CDCA8;CHEK1;CDKN3;KNL1;PCLAF;FANCI;TRIP13;HIST1H3B;HELLS;AURKB;SPAG5;MCM2;AURKA;CDC45;PLK1;CENPW;C…	CD4 Treg	LNG
5	-0.723659	-2.8464	0	0	0	TCEA3;SCML1;ANKRD55;FBLN5;ARMH1;GCNT4;TCF7;ST8SIA1;CH25H;TNFSF8;FAM117B;LMO7;SESN3;LEF1;TAF4B;MAL;MAML2;LYPD3;HSBP1L1;CITED4;FHIT;ICA1;PASK;PLEKHB1;FBXO32;RIC3;CNKSR2;LDLRAP1;CMTM8;TIAM1;TRABD2A;EPHX2;ZNF563;ATG9B;FAM153CP;TMEM63A;ITPKB;VIPR1;PDE3B;TNFRSF10A;CFAP36;CCR7;VSIG1;SH3YL1;ITGA6;INPP4B;EPHB6;ANK3;FAAH2;PHLDB3;STMN3;TMEM123;NFATC1;RASA4	CD4 Treg	LNG
3	0.511284	2.34916	0	0	0	LGALS1;GNA15;LGALS3;CAPG;TYMP;LMNA;SDC4;RBPJ;CTSH;CDKN1A;CD68;S100A11;WIPI1;ANXA2;CYFIP1;CTNNA1;ARHGAP31;TXN;NETO2;PDLIM7;TIMP1;IFI30;MKNK1;SNX10;ANXA4;CORO1C;IRF5;SRD5A3;CTSB;TRIB1;PCTP;ATOX1;ANXA5;PLEC;CTSZ;VIM;MAFG;CTSA;ARHGAP18;ODF3B;TNFSF13B;PLIN2;C4orf48;HMGB3;CDK2AP1;ROGDI;WARS;C3AR1;ABHD8;ALAS1;FAR2;TPM4;RNF19B;GLIPR2;PLOD3;GLRX;SLC31A2;GRN;SLC43A3;ATP1B3;ATF5;PLXNC1;ACP2;ACAT1;ACSL1;PHPT…	CD4 Treg	LNG
2	0.588403	2.2557	0	0	0	OASL;PHLDA1;CTSC;OSM;IFI6;ERI1;OAS3;GK;HPGD;ACP5;MTHFD1L;ISG15;NUDT14;LFNG;SNX24;GALE;TMBIM1;TFRC;TUBA1C;UQCC2;GRAMD1B;CYSTM1;SCCPDH;FABP5;RETSAT;PARP12;SLC25A19;CAMSAP1;PTRH1	CD4 Treg	LNG
4	0.472156	2.14377	0	0	0	IL1R2;FURIN;CEBPD;SLC16A3;FOSL2;RAB11FIP1;ZEB2;IFI44;CD63;S100A4;PIM3;S100A6;NINJ1;PLP2;EMP3;PFKFB3;ADAM15;TESC;B4GALT5;SAMSN1;BCL3;EVA1B;CGAS;KLF10;AHNAK;LDLR;CARD19;MAP2K3;ZBTB43;F5;NBEAL2;SRXN1;MPST;STX11;FLNA;GAPDH;ELK3;LIMS1;SYNE3;IGFLR1;MXD3;S100A10;RASSF2;BST2;SEC14L1;MYO1G;APOBR;CHP1;TRMT6;SH3BGRL3;MAP3K8;AGTRAP;REEP4;TSPO;E2F2;SQSTM1;SPTSSA;ECE1;SLCO3A1;JAML;AHR;CRAT;VCL;ZMIZ1;THEMIS2	CD4 Treg	LNG
1	0.465988	1.95065	0	0	0	CCL20;FRMD4B;PTMS;IL2RA;NR4A1;MICAL2;SKIL;ADCY3;MAF;INSIG1;ATP1B1;ARHGEF12;SPATS2L;TMEM273;NR4A3;DENND6B;ICAM1;EPSTI1;TMEM97;ATF3;JPT1;KIF1B;SERPINB9;CD4;STAT1;GBP1;SH3PXD2A;CKS2;YWHAH;RCAN1;NFE2L2;IDH1;SLC37A4;ITGAV;TESK1;GRAMD4;SHMT1;GPR137B;KDM6B;PLEKHO1;MYO5A;ARL5B;EEPD1	CD4 Treg	LNG
7	0.41492	1.72744	0	0.000633045	0.002	TNFRSF18;GCNT1;CD58;RBBP8;LAYN;CKLF;HIP1;GALNT6;TPMT;ENTPD1;GADD45G;SMIM3;STIP1;MIB1;GEM;SSH1;FAM126A;MTHFD1;PLPP1;VKORC1L1;MYADM;CDIP1;SGMS1;GALNT1;SMC4;CENPJ;PPIL1;UBASH3B;DYNLL1;MOB3C;FAM102B;TANK;SLC35C1;GRAMD2B;SLC3A2;GALNT4;PNP;CDKN2C;BPNT1	CD4 Treg	LNG
12	0.364167	1.65312	0	0.00162783	0.006	MZB1;LMO4;PMEPA1;SLC1A5;DUSP5;GADD45A;SLC1A4;CHPF;NECAB3;IRF4;FKBP2;C1GALT1C1;HDLBP;STARD10;PSAT1;SELENOS;ARFGAP3;CISD2;NFE2L3;SLC38A5;TXNDC15;SDF4;PPCDC;PDIA6;SLC39A8;REEP5;SIL1;OSBPL3;PRDX4;KNTC1;IFI27L1;SEC11C;APOL1;MYDGF;MANF;ALG1;HM13;AARS;SRPRB;CXorf21;RRBP1;CRELD2;COMMD3;LMAN1;CLPTM1L;PSENEN;EDEM2;SEC61B;SDF2L1;MFSD3;TM9SF1;KDELR2;CREB3;DVL1;PDIA4;TMED9;ERLEC1;SSR3;TMEM208;YIPF3;ARL1;TPD52…	CD4 Treg	LNG
9	0.360312	1.64442	0	0.00142435	0.006	TNFRSF9;BHLHE40;APOBEC3H;RORC;METRNL;LAG3;GNLY;HAVCR2;AUTS2;SH2D2A;F2R;SMAD7;APOBEC3G;TBX21;IFNG;NKG7;SYT11;SLC7A5;PDE4D;ITPRIPL1;JAZF1;GALNT10;CST7;LAIR2;DMTN;CAPN2;SYNJ2;SAMD3;C12orf75;AGPAT4;MYBL1;RUNX3;PCBP4;RUNX2;LY6E;ZDHHC18;MT1E;IL2RG;PRF1;IL12RB1;GNG2;SKI;UBALD2;GPR65;TPST2	CD4 Treg	LNG
13	-0.414755	-1.60302	0.00792393	0.00677884	0.028	HOOK1;HIST1H2BB;FCRL3;HIST1H4A;TVP23C;HIST2H2BF;NUCB2;GAMT;MAGEH1;BTG2;IER2;CRELD1;AHI1;TARSL2;CTSF;TMEM25;HIST1H2BF;PCYOX1;HIST1H2BN;HIST1H2AE;C16orf54;TUBG2;NADK2;GLCCI1;KCNK12;C11orf1;BTD;ERO1B;YPEL5;CFL2;LSR;HIST2H2AB;ICAM2;H1FX;SLC39A10;BEX5	CD4 Treg	LNG
8	0.347171	1.58883	0	0.00232116	0.011	IL1R1;CCL4;IL12RB2;PDE4A;SOCS2;SYTL2;GZMA;CREM;MXRA7;CCL5;KIF21A;NEDD9;BCL2L1;SOX4;CRIP1;SAMD9L;TSPOAP1;FAM89B;DDX60;CCDC107;ACOT7;INPP1;GTDC1;ID2;EZH2;GYG1;TRPV2;ACAA2;HMGCS1;KDM5B;SURF4;STAT4;FMNL3;MAPKAPK2;IFFO2;SLC25A20;CRIM1;GFI1;ELL;ZC3H12A;CPD;PSTPIP1;GPR68;NFKBIA;RAB27A;HOPX;PPP3CA;MMD;MSMO1;TNFSF14;TBC1D31;SLA2;STMN1;AHDC1;SPINDOC;PRDM1;RFTN1;PHTF1;HACD3;PTPN22;CD7;GBP4	CD4 Treg	LNG
6	-0.342895	-1.48449	0.00291971	0.0135577	0.083	CCR9;ZNF10;SPRY1;SESN1;SCML4;DISC1;LZTFL1;ZNF548;TSPYL2;MLF1;GPR18;NELL2;PIK3IP1;KANTR;COL18A1;MPP7;GSTM3;SORBS3;IMMP2L;KIAA1324;BTBD11;GIMAP5;ZNF831;GIMAP1;MAP2K6;TMEM131L;FCMR;CAMK4;IL7R;GIMAP7;JUN;KCNA3;C12orf65;RETREG1;PRKCA;LRATD2;IPCEF1;ZHX2;ABLIM1;MORC4;FXYD7;TRAT1;MAP9;GIMAP6;TAGAP;SLC16A7;PATJ;TASP1;FBXL14;GPR155;CD69;TSC22D3;MLLT3;ABCC1;GIMAP4	CD4 Treg	LNG
11	-0.338398	-1.41313	0.00927357	0.0197313	0.154	AFF3;DTX1;C12orf42;ZSCAN18;RALGPS2;CXCR5;MICU3;ZBTB10;DPEP2;SNN;SPINT2;CD79A;AC119396.1;CHD7;SIK1B;SSBP2;WDR27;BCAS4;SWAP70;MARCKSL1;NME4;TMEM38B;SMAGP;STAG3;BACH2;CXXC5;SAV1;HAGHL;MARCH3;RHOB	CD4 Treg	LNG
10	0.936809	3.16743	0	0	0	CENPF;TPX2;RRM2;TYMS;CDT1;UBE2C;CLSPN;KNL1;KIFC1;CDK1;NUSAP1;ASPM;MKI67;TOP2A;CCNA2;CENPW;NUF2;CENPE;CHEK1;CDCA8;KIF11;BIRC5;AURKA;CDKN3;NCAPH;ORC6;ZWINT;PCLAF;CENPU;CCNB1;GINS2;UBE2T;ASF1B;MCM2;ARHGAP11A;MCM4;TK1;PRC1;NCAPG2;FANCI;DHFR;GMNN;HELLS	CD4 TEM	LNG
5	-0.717145	-2.8552	0	0	0	SCML1;FBLN5;ICA1;ANKRD55;SCGB3A1;EPHX2;TCF7;ADAM23;ST8SIA1;FAAH2;CH25H;FAM117B;PASK;CMTM8;LMO7;BEX3;LEF1;HSBP1L1;TMEM63A;VIPR1;LDLRAP1;PLEKHB1;TAF4B;ARMH1;ATG9B;RIC3;FHIT;SESN3;LIMS2;KLF5;CITED4;PCSK1N;ZNF563;LYPD3;TRABD2A;MAML2;CCR7;VSIG1;TIAM1;MAL;TNFRSF10A;FAM153CP;PHLDB3;TNFSF8;ITGA6;TBC1D4;RASA4;SOCS3;INPP4B;FBXO32;SH3YL1;ANK3;NBPF15;EPHB6;ITPKB;NFATC1;NOSIP;FAM184A;STMN3;SGPP2	CD4 TEM	LNG
3	0.5667	2.49524	0	0	0	GNA15;CAPG;LGALS3;RBPJ;CTSH;LGALS1;NETO2;TRIB1;TYMP;PDLIM7;IFI44L;CORO1C;LMNA;UCK2;CD68;CDKN1A;PLAUR;CTNNA1;S100A11;ARHGAP18;IRF5;ARHGAP31;FAH;ANXA2;HMGB3;CDK2AP1;GAB2;PLEC;PLIN2;ANXA4;VIM;TNFSF13B;SNX10;ANXA5;NRM;TXN;WARS;NCF4;MKNK1;UPP1;RNF19B;CYFIP1;GLIPR2;CCR2;FNDC3B;ROGDI;CD59;SRD5A3;ACSL1;WIPI1;COPRS;TPM4;TIMP1;SLC43A3;PHPT1;PEA15;ALAS1;CTSB;SLC31A2;CTSD;PLOD3;SERPINB8;IFI30;FAR2;CD151;C4or…	CD4 TEM	LNG
2	0.562851	2.12527	0	0	0	CTSL;OSM;NUDT14;PHLDA1;RDH10;OASL;MTHFD1L;LFNG;GRAMD1B;GK;OAS3;ERI1;GALE;SCD;CTSC;HPGD;FABP5;IFI6;SCCPDH;TUBA1C;CYSTM1;ISG15;TFRC;REEP3;SNX24;AP1S1;TMBIM1;ACP5;PTRH1;SLC25A19;APOC1;UQCC2;ACOT2;DNASE2;IFIT3;ARHGAP10;CYB5A	CD4 TEM	LNG
4	0.490137	2.11767	0	0	0	FURIN;GPR35;SYNE3;LATS2;SLC16A3;PLP2;SAMSN1;EVA1B;CEBPD;ADAP1;PFKFB3;B4GALT5;RAB11FIP1;LDLR;ARHGAP21;S100A4;ZEB2;TESC;S100A6;IFI44;NINJ1;CARD19;SAP30;GAPDH;RFLNB;SRXN1;AHR;KLF10;FUT7;CGAS;CD63;ADAM15;RASSF2;FOSL2;FLNA;SEC14L1;PIM3;MPST;AHNAK;SH3BGRL3;BCL3;STX11;IGFLR1;NBEAL2;ELK3;ZBTB43;S100A10;JAML;CHP1;MAP3K8;BST2;IER3;CRAT;TSPO;MAP2K3;EMP3;RXRA;HMGB2;SESN2;KIAA0513;GUSB;THEMIS2;MYO1F;SLCO3A1;M…	CD4 TEM	LNG
13	-0.505784	-2.01098	0	0	0	FCRL3;CEP70;SLAMF7;HOOK1;CD27;HIST1H4B;HIST1H4A;MAGEH1;IER2;NUCB2;HIST1H2BB;LSR;TVP23C;TUBG2;PTCH2;ICAM2;TMEM25;GLCCI1;HIST1H2AE;HIST2H2AB;BTG2;CTSF;BEX5;HIST2H2BF;HIST1H2AB;NADK2;CRELD1;HIST1H2AG;GSTM2;ERO1B;C16orf54;KCNK12;GAMT;DTWD1;BTD;H1FX;HIST1H2BF;TMEM8B;SEC22B;BNIP3;HMCES;HIST1H2AH;HIST1H2BN;PCYOX1;YPEL5;ABHD14A	CD4 TEM	LNG
1	0.449647	1.82343	0	0	0	CCL20;IL4I1;IL2RA;CA2;PTMS;FRMD4B;MICAL2;SLC2A8;SKIL;NR4A1;TMEM273;CCL4L2;ARHGEF12;ICAM1;EGR2;CKS2;ATF3;ATP1B1;ZDHHC14;IL10;INSIG1;MAF;SPATS2L;DENND6B;GRAMD4;TMEM97;JPT1;GPR137B;SGK1;CASS4;YWHAH;CD4;NET1;SLC31A1;PLEKHO1;NFKBIE;EPSTI1;MYO5A;SGPL1;ANKRD9;TESK1;ITGAV;PRKAB1	CD4 TEM	LNG
7	0.457529	1.79173	0	0.000231232	0.001	TNFRSF18;RBBP8;CD58;GCNT1;ENTPD1;PLPP1;CKLF;HIP1;FAM102B;ATP10D;GALNT6;SRGAP3;GADD45G;SMC4;FAM126A;SMIM3;MTHFD1;TANK;PPIL1;CENPJ;CEP152;CDYL2;MIB1;STIP1;SSH1;GALNT2;RGS1;VKORC1L1;GALNT4	CD4 TEM	LNG
11	-0.411225	-1.74228	0	0.000614156	0.003003	AFF3;CXCR5;DTX1;MS4A1;NUAK2;C12orf42;CCDC141;RALGPS2;TTN;SPINT2;MICU3;SNN;CHI3L2;ZSCAN18;AC119396.1;RASL11A;SIK1B;PDLIM1;IRF8;ZBTB10;DPEP2;WDR27;BCAS4;SSBP2;SAV1;PRKCE;STAG3;NME4;AMPD3;FAM135A;MARCKSL1;ZNF395;ZNF677;TMEM38B;REPIN1;NBPF1;SYPL1;SMAGP;GRAP;NEIL2;RHOB;KLF2;RIPOR2;ZNF318;MARCH3;CHPT1;YBX3;PLCG2	CD4 TEM	LNG
12	0.374514	1.59446	0.00202429	0.00257658	0.013	LTC4S;MZB1;PMEPA1;IRF4;SLC1A4;PSAT1;PALM2-AKAP2;SLC1A5;LMO4;CHPF;DUSP5;HDLBP;NECAB3;IFI27L1;NFE2L3;SLC39A8;SLC38A5;GADD45A;REEP5;SLC12A4;PRDX4;PDIA6;SLC35A2;OSBPL3;TXNDC15;COMMD3;C1GALT1C1;SDF4;MYO1D;SEL1L3;BSG;SEC11C;ARFGAP3;SSR3;ALG14;ITM2C;RRBP1;CISD2;TXNDC5;AARS;TM9SF1;ERLEC1;C11orf80;APOL1;DVL1;SELENOS;LARP1B;KNTC1;ST7;FKBP2;RABAC1;CRELD2;TMEM208;TMED9;SEC61B;LMAN1;HM13;SPCS3;TOR3A;TWSG1;KDE…	CD4 TEM	LNG
8	0.363491	1.56421	0.0019305	0.0029482	0.017	CCL4;SOCS2;IL12RB2;PDE4A;ACOT7;CREM;CRIP1;ELOVL6;TSPOAP1;CLIC3;BCL2L1;EZH2;ALOX5AP;GTDC1;CRIM1;KDM5B;STMN1;NEDD9;FAM89B;INPP1;PHTF1;HOPX;GYG1;MXRA7;FMNL3;BIVM;ABHD15;MMD;ACAA2;KIF21A;TNFSF14;GAB3;ID2;CCDC107;DDX60;CPD;MAPKAPK2;AP4M1;PPP3CA;TBC1D31;STARD4;HMGCS1;SLA2;NEO1;FECH;FAM160B1;SURF4;RHOC;ARID3B;CRACR2A;PRDM1;RAB27A;MSMO1;SAMD9L;PTPN22;SPINDOC;NPC1;SLC25A20;NFKBIA;GFI1;SYTL2;PSTPIP1;ZC3H12…	CD4 TEM	LNG
9	0.305447	1.34635	0.0195312	0.0337598	0.199	GZMB;APOBEC3H;RGS9;MSC;BHLHE40;ADAM12;HAVCR2;ADGRG1;LAG3;METRNL;CCL3;SMAD7;SLC7A5;IFNG;RORC;GZMH;JAZF1;RUNX2;SH2D2A;C12orf75;SYT11;SYNJ2;PDE4D;GALNT10;APOBEC3G;C16orf87;GNLY;ITPRIPL1;MT2A;NCR3;MT1E;SKI;PCBP4;AGPAT4;AUTS2;IL12RB1;LTK;HDGFL3;PLEKHA5;RORA;DMTN;MT1X;NR1D1;F2R;EDARADD;TNF;LMNB1	CD4 TEM	LNG
6	-0.302628	-1.33495	0.0213178	0.0331644	0.2002	CALY;NLRP6;PLXDC1;ZNF10;IGFBP3;GNAO1;FCMR;IMMP2L;CD8B;MLF1;DISC1;SCML4;LZTFL1;FXYD7;MAP9;ZSWIM5;TSPYL2;MAP2K6;SESN1;GIMAP6;GIMAP5;GIMAP7;COL18A1;CD84;GSTM3;MPP7;GIMAP4;IPCEF1;TMEM131L;JHY;ZNF831;EPHA1;LETM2;GIMAP1;JUN;GPR18;GPR155;ZBTB4;PATJ;KANTR;CD8A;NDUFAF4;C12orf65;SPRY1;SRSF7;SCMH1;DZIP3;PIK3IP1;ZNF548;IL7R;SLC16A7;CCDC184;KCNA3;SLC25A23;ZHX2;TMEM67	CD4 TEM	LNG
1	0.530183	2.19158	0	0	0	CCL4L2;NR4A1;ICAM1;NR4A3;KDM6B;RASGEF1B;ETV3;SH2B3;TMCC3;NFE2L2;TNFSF9;SKIL;CKS2;ARL5B;NFKBIE;INSIG1;MAT2A;LIPA;PTMS;SHMT1;ABHD12;ABHD11;TESK1;MAF;GCLC;ST8SIA4;GPR137B;TGIF1;WDR55;CXorf40B;ARHGEF12;GADD45B	CD4 TEMRA	LNG
13	-0.529975	-2.09684	0	0	0	HIST2H2BF;HIST2H2AB;HIST1H2AG;HIST1H2BF;HIST1H2AE;HIST1H2AH;HIST1H2BN;INSIG2;C16orf54;PCYOX1;UFSP2;CRELD1;DTWD1;C11orf1;IER2;CDK2AP2;ICAM2;COMTD1;NUCB2;ATG4A;GAMT;TECR;HIST1H3D	CD4 TEMRA	LNG
8	0.43289	1.99794	0	0	0	CCL4;AREG;XCL1;XCL2;ZC3H12A;CREM;NR4A2;NFKBIA;TIGIT;TMEM64;KLRC2;GFOD1;GABARAPL1;SYTL3;SLA2;ZNF598;ABHD17B;PDE4A;ELOVL6;PRR7;CNBD2;PDZD8;GOT1;MAPKAPK2;ZNF331;SYCE1L;ARSG;PRDM1;ID2;DSTYK;USP53;TBC1D31;MMD;FAM160B1;ATG9A;PPM1L;MSMO1;DDX60;NPC1;KIF13B;SURF4;PHTF1;EVA1C;NOL4L;ZFP36;ENPP4;TSEN54;PITPNM1;FAM89B;GLTP;ELL;RFTN1;FMNL3;STARD4;IRF1;MXRA7;KLRD1;SMAD5;SOCS2;RAD51C	CD4 TEMRA	LNG
4	0.418391	1.90684	0	0	0	BCL3;PIM3;MAFF;IER3;PFKFB3;MAP3K8;SLC30A1;KLF10;STX11;FOSL2;SAMSN1;SESN2;ADAP1;SYNJ1;ZFAND5;SRXN1;GRPEL1;SLC16A3;GZF1;TP53INP2;NINJ1;IFNGR1;SEC14L1;SRGN;PELI2;RIN3;ULK2;BAP1;PLXND1;NUP214;ULK1;MTMR3;IER5L;RFLNB;CBX6;CRAT;FURIN;NFIL3;IRF2BP2;RAB5IF;ZFAND2A;TIPARP;ADAM15;RNF24;ZMIZ1;MAP2K3;TYROBP;ECE1;B4GALT5;TRMT6;MEF2D;IGFLR1;ELF4	CD4 TEMRA	LNG
9	0.404482	1.90322	0	0	0	CCL3;MT1E;MT1X;MT2A;METRNL;ENC1;HAVCR2;DUSP2;SLC7A5;DDIT4;TNF;CEMIP2;POFUT2;ATG16L1;BPGM;PDE4D;GTF3C1;COG3;VAMP1;FCGR3A;RNF125;ADNP2;SOCS1;KLF13;B3GAT1;LMTK2;SKI;RNF103;GZMB;MCOLN2;FBXO33;AKR1C3;CLP1;MED9;IL18RAP;TRIM59;PDZD4;LPCAT1;PTAR1;AUTS2;GMEB2;P2RY8;SLCO4C1;KLF3;SH2D2A;CCL28;TRGC1;RUNX3;MT1F	CD4 TEMRA	LNG
11	0.405656	1.6753	0.00203666	0.001488	0.007	NFKBID;CD83;GRASP;RBM38;DENND3;PELI1;USP12;TRAF4;BIRC3;PDE4B;CD72;BCL2L11;IL4R;PRKCE;ZNF318;SGPP1;NUDT4;FAM53B;CCNG2;C7orf50;CCDC50;CSGALNACT1;SQLE;OSER1;GNA12;P2RX5;SYPL1;PRDM4	CD4 TEMRA	LNG
7	-0.413469	-1.6386	0.00548446	0.00841908	0.018	FOSB;FOS;CDKN2C;DUSP1;DMAC1;AK6;PNP;C14orf119;HADH;KNOP1;NUDT9;DYNLL1;CITED2;SCOC;MIB1;KLF6;ALG9;ISYNA1;MYADM;UBC;EMC2;CHORDC1;NIT2;SLC12A6;STIP1;PPP1R15A;FDX1;SLC35C1;C2orf74;SGMS1;MTHFD1;ILVBL	CD4 TEMRA	LNG
6	-0.320066	-1.47198	0.00621118	0.0299345	0.092	RAB33A;MICA;GIMAP4;CXCR3;GIMAP7;SUPT3H;GIMAP1;GIMAP6;MPZL3;GIMAP5;MLLT3;JUN;DISC1;C12orf65;MAP2K6;ZEB1;EPS8L2;NMRK1;ZNF10;HOXB2;DYNLT3;CD8A;ESYT1;FCMR;CAMK4;CORO2A;SESN1;SORBS3;UGP2;ECI2;ECHDC2;SPNS3;THEMIS;FBXO31;RAB3IP;TMEM131L;PMAIP1;STN1;FBXL14;CEACAM21;ZNF831;GALM;PELO;IL7R;RGS10;GPHN;ZBTB4;FXYD7;IL32;BOLA3;PARD6A;LIMA1;NEK1;TMEM35B;TRAF5;UBASH3A;JUND;TSTD1;TRAC;HMOX2;GPR18;BATF;CD3E	CD4 TEMRA	LNG
10	0.756376	1.2808	0.192385	0.0961889	0.431	DHFR;HELLS	CD4 TEMRA	LNG
5	-0.323382	-1.21846	0.173653	0.193171	0.579	TCF7;LTB;NBPF15;ANK3;STMN3;SIT1;INPP4B;TMEM63A;ITGA6;CD52;NPDC1;PHLDB3;CITED4;SINHCAF;MAML2;PDE3B;TNFRSF10A;PPA1;SH3YL1;TMEM123;LEF1;HSBP1L1;NOSIP;SLC2A3	CD4 TEMRA	LNG
2	-0.292791	-1.10372	0.276134	0.319738	0.851	GLRX2;OASL;SNTB1;TDP2;CYSTM1;TMEM251;SDCCAG8;VAT1;PTRH1;ACOT13;UQCC2;APIP	CD4 TEMRA	LNG
12	0.228878	1.0053	0.429719	0.445187	0.963	DUSP5;TXNDC5;SLC1A5;GADD45A;CHPF;TFG;SLC39A8;C11orf24;RAB30;ALG2;SEC61A1;SEL1L;ANKRD37;CISD2;EIF2AK4;BMI1;CRELD2;TXNDC11;UAP1;SPCS3;TMEM39A;HERPUD1;RCN1;RRBP1;PRADC1;HYOU1;RAPGEF2;ARSA;PINK1;SDF4;SDF2L1;DPP7;C1GALT1C1;BSCL2;SRPRB;CREB3;TMED2;PDK1;OCEL1	CD4 TEMRA	LNG
3	-0.212328	-0.956998	0.548387	0.54802	0.986	SBF2;GPR183;RHOU;PSMB5;NOP10;EDEM3;CST3;C1orf162;HSD17B4;VKORC1;PDXK;S100A11;PCBD1;FCGRT;MGST3;TMEM14C;BLVRB;ARHGAP18;GSTO1;GLRX;TIMP1;RNASET2;LAMP2	CD4 TEMRA	LNG
9	0.636856	2.75256	0	0	0	GZMB;MSC;GZMH;APOBEC3H;B3GAT1;C12orf75;CCL3;NCR3;HDGFL3;ADAM12;SYT11;BHLHE40;SAMD3;IFNG;GNLY;APOBEC3G;PRF1;EOMES;CTSW;ADRB2;EDARADD;MT1E;NKG7;IKZF2;METRNL;CAPN2;LAG3;SMAD7;AGPAT4;PLEKHA5;LTK;TBX21;RUNX2;MT2A;GZMK;HAVCR2;GALNT10;ST3GAL4;TBKBP1;SLC4A10;CST7;ITPRIPL1;SLC7A5;F2R;PCBP4;IL23R;LYAR;RORC;JAZF1;TPST2;LY6E;PDE4D;SLC15A4;LY75;TGFBR3;TRIM59;SYNE2;PRR5L;ATF7IP2;NR1D1;S1PR1;PPP2R2B;TSPAN32;LLG…	CD4 TRM	LNG
5	-0.651454	-2.5129	0	0	0	CMTM8;ICA1;EPHX2;SCML1;TCF7;ADAM23;FAAH2;RIC3;FBLN5;PASK;TAF4B;MAL;TMEM30B;KLF5;LMO7;CNKSR2;HSBP1L1;TBC1D4;TCEA3;LYPD3;BEX3;SESN3;SELL;PLEKHB1;SYDE2;FAM117B;ZNF563;CITED4;CCR7;NFATC1;AMIGO1;FHIT;LDLRAP1;ATG9B;MYC;MAML2;SERINC5;TESPA1;ARMH1;GCNT4;ANKRD55;TIAM1;PHLDB3;SOCS3;TMEM63A;ITGA6;TNFSF8;EPHB6;CD28;LEF1;PDE3B;ADTRP;SPTBN1	CD4 TRM	LNG
4	0.558053	2.39948	0	0	0	CLU;ZEB2;CEBPD;SYNE3;ADAP1;PROK2;SVIL;TESC;DOCK5;SAP30;LATS2;AHNAK;S100A4;B4GALT5;FLNA;GPR35;CARD19;SLCO3A1;S100A6;MYO1F;THEMIS2;EVA1B;RXRA;PLP2;TNFRSF12A;TSPO;S100A10;SAMSN1;JAML;SH3BGRL3;MYO1G;CD63;ADAM15;MPST;PLXND1;EMP3;ELK3;AGTRAP;FURIN;VEGFA;FOSL2;RFLNB;VCL;PFKFB3;TNFSF10;SLC16A3;RAB11FIP1;ITGB2;CHP1;GAPDH;ARHGAP21;ZMIZ1;HMGB2;SRXN1;SMOX;IGFLR1;AHR;TKT;SEC14L1;RASSF2;NBEAL2;CGAS;STX10;NFIL3…	CD4 TRM	LNG
10	0.792565	2.36812	0	0	0	NUSAP1;CENPF;NCAPH;ARHGAP11A;CLSPN;BUB1;CENPU;HELLS;UBE2T;CDKN3;CHEK1;NCAPG2;FANCI;GMNN;CENPW;HIST1H3B;BRCA1;CCNB1;SPAG5;PRC1;NUF2;MCM4	CD4 TRM	LNG
3	0.46687	2.05823	0	0	0	LGALS3;CTSH;RBPJ;LGALS1;GLUL;GNA15;ANXA2;TRIB1;CAPG;GLIPR2;LMNA;TIMP1;TRIP10;SDC4;PLIN2;PLEC;FAR2;TYMP;SERPINB8;CCR2;ARHGAP18;TXN;LONRF3;ANXA5;SPIRE1;CDK2AP1;B3GNT5;NETO2;CTNNA1;UPP1;VIM;UCK2;S100A11;HMGB3;EMP1;PLXNC1;IRF5;C4orf48;SNX30;LST1;CTSD;MAFB;MKNK1;NRM;CDKN1A;CORO1C;ANXA4;NCF4;RHOU;SNX10;PHPT1;COPRS;SRD5A3;CTSB;PLAUR;CTSA;CYFIP1;FNDC3B;ACAT1;CTSZ;IFI44L;ACAP3;TMEM120A;ALAS1;TTC7A;TGFBI;L…	CD4 TRM	LNG
2	0.55018	2.05424	0	0	0	OASL;PHLDA1;LRFN4;SCCPDH;LFNG;SCD;MTHFD1L;OSM;HPGD;FABP5;NUDT14;CTSC;RDH10;CD9;TMEM53;IFI6;ERI1;CTSL;ABCG1;GRAMD1B;OAS3;SNX24;TMBIM1;FARP1;NCEH1;CAMSAP1;ISG15;ARHGAP10;NMB;GCHFR;CCL18;PDE4DIP;REEP3;AP1S1;ACP5;DNASE2	CD4 TRM	LNG
8	0.459425	1.99225	0	0	0	CCL4;GZMA;SOCS2;HOPX;IL12RB2;CCL5;XCL2;XCL1;CLIC3;TOX2;AJM1;ALOX5AP;CRIM1;PRDM1;FASLG;KIAA1671;BCL2L1;GTDC1;PDE4A;FSD1;CRIP1;KLRC1;GYG1;LAT2;YPEL1;GAB3;ELOVL6;MXRA7;KDM5B;GPR68;CCDC107;SLC25A20;NEDD9;ACAA2;KIF21A;EZH2;SFMBT2;SYTL2;ID2;BIVM;ACOT7;TNFSF14;PDZD8;PPP3CA;FAM160B1;ABHD15;SELPLG;ITGB7;PIK3R3;PLAAT3;SAMD9L;NPC1;ATXN1;PHTF1;MAPKAPK2;FMNL1;IL1R1;KIFC3;RAB27A;FMNL3;MMD;MSMO1;FAM89B;PSTPIP1;…	CD4 TRM	LNG
13	-0.434468	-1.6914	0	0.00328771	0.007	ICAM2;SPINK2;BEX5;CD38;CD27;HOOK1;NUCB2;HIST1H4A;HIST1H4B;ARG2;HIST1H2AH;CEP70;HIST2H2AB;MAGEH1;LSR;TMEM8B;HIST2H2BF;YPEL5;HIST1H2AG;BNIP3;GSTM2;HIST1H2AE;HIST1H2BB;TMEM25;IER2;TVP23C;CBY1;GAMT;HIST1H2BF;TUBG2;ARMCX3;DTWD1;PCYOX1;NADK2;GLCCI1;C16orf54;CFL2;BTG2;HIST1H3D;HIST1H2BN;INSIG2;HMCES;PIM2;AHI1	CD4 TRM	LNG
6	-0.393308	-1.67011	0	0.00344427	0.011	CCR9;LRRN3;SUSD4;IGFBP3;FGF9;FCMR;MLF1;GSTM3;LZTFL1;ZNF10;NLRP6;GIMAP5;CCDC184;COL18A1;IL2;MAP9;GPR55;SPRY1;TMEM67;CALY;GIMAP7;PRKCA;GIMAP1;BTBD11;IPCEF1;TMEM131L;GIMAP4;ABLIM1;RGL4;IGSF22;IMMP2L;ZSWIM5;GIMAP6;CCDC173;GFPT2;RETREG1;SIRPG;TSPYL2;LETM2;GPR155;NDUFAF4;TASP1;FXYD7;JHY;SLC25A23;MCC;HIST1H3H;FAM122C;ZDBF2;IL23A;DSEL;ENOSF1;C12orf65;CD8B;HIVEP2;CNOT10;SCML4;ZHX2;APOA1;MAGI3;FAM118A;SATB…	CD4 TRM	LNG
11	-0.392521	-1.60704	0	0.00422705	0.018	DTX1;PCBP3;AFF3;CXCR5;RALGPS2;SPINT2;RASL11A;ST6GALNAC3;CHI3L2;GPR160;USP6NL;PTP4A3;ZSCAN18;ZBTB10;JAM3;SSBP2;SNN;ZBTB18;AC119396.1;MICU3;TMEM38B;NME4;C12orf42;STAG3;SIK1;TSPAN33;CD40;ZNF844;ARHGAP5;DLL1;STAP1;SIK1B;MARCH3;E2F5;CDCA7L;RPS6KA2;IRF8;CCDC141;YBX3;DPEP2;MARCKSL1;SAV1;ZNF703;REPIN1;TTN;FAM135A;ZNF677;ZNF395;CNN3;NBPF1;NUAK2;GRAP;CIB2;TMEM268;SYPL1;PRKCB;ATG4C;CHCHD6;BCL7A;PARP3;PWWP2B…	CD4 TRM	LNG
1	-0.293412	-1.19638	0.119508	0.161192	0.599	ID3;HES4;SLC40A1;NECTIN2;CXorf40A;BAIAP2;ABCA1;HIC1;RAB20;SLC7A8;IL18BP;FRMD4A;LPAR6;CCND1;CYSLTR2;PRXL2A;LEKR1;TXNDC16;UST;SREBF1;ABL2;SNAI1;GLA;CD300A;FN3K;FSCN1;SNAPC1;CHRNE;APBB3;CHMP1B;LACC1;ZNF577;SLC8B1;SLC19A2;ZNF189;CXorf40B;NUDCD1;HAUS8;WWP1	CD4 TRM	LNG
12	-0.258061	-1.07478	0.287695	0.339104	0.923	SLC22A17;KRT18;AIG1;AMN;ZNF165;CLECL1;CARMIL1;TEC;GNG7;EXD2;HIST1H2BD;PODXL2;SMIM1;HIST1H2BC;HIST1H2BJ;ACSM3;HIST2H2BE;SPAG4;EAF2;TCEAL3;HIST1H2AC;RAB30;PAIP2B;TM7SF2;SELENOM;PIP5K1B;FKBP14	CD4 TRM	LNG
7	-0.253169	-0.990148	0.456637	0.476516	0.989	UBASH3B;TMEM220;ASB2;TCEAL1;EGR1;FOSB;ISYNA1;PIGM;AATK;ADAMTS17;C2CD2;EIF4A3;PHYH;EPAS1;GRAMD2B;PLAGL1;FOS;LRRCC1;BPHL;SCOC;PRKAR2B;NEU1;PSEN2;CHORDC1	CD4 TRM	LNG
1	0.480841	2.03411	0	0	0	HES4;ABCA1;HIC1;FSCN1;TNFSF9;NFKBIE;NR4A1;GSTM4;SLC31A1;TBC1D16;GPR137B;CHRNE;ICAM1;SKIL;EEPD1;C1QB;ABHD11;SLC7A8;CKS2;ARMCX1;KDM6B;RASGEF1B;GADD45B;NFE2L2;TXNDC16;GCLC;HAUS8;C1orf54;PRXL2A;CD300A;DENND6B;MAT2A;IER5;SNAPC1;TGIF1;ITPR2;LPAR6;EPSTI1;BTBD7;NET1;WDR91;JPT1;ZFP36L1;ABCC5;CASS4;ETV3	CD8 Naive	LNG
2	0.511131	1.95235	0	0	0	OSM;PTRH1;FAM89A;MORN2;GALE;GK;MTHFD1L;PHLDA1;RETSAT;DNASE2;TMEM251;ISG15;CYSTM1;SLC25A19;PDE4DIP;GLRX2;APOE;TOMM40;CAMSAP1;ACADS;KIF16B;UQCC2;IFI6;CTSC;NUDT14;FBP1;DOCK7;SNTB1;GCHFR;TFRC;AVPI1;NUCB1;LFNG;ARHGAP10;TUBA1C	CD8 Naive	LNG
8	0.419163	1.88277	0	0.00135702	0.002	CCL4;XCL1;KLRD1;CCL5;GZMA;AREG;XCL2;CASC1;STOM;PTGER2;PRDM1;NR4A2;ZNF331;CREM;SPRYD7;TRIB3;TIGIT;KLRC3;SLA2;CRACR2A;FAM89B;ABHD17B;CRIP1;SNTB2;PHTF1;KLRC2;SOCS2;PRR7;CAPN12;THEM6;ABI3;RAB27A;ALOX5AP;ZFP36;GYG1;SLC4A7;HLTF;MXRA7;RALGDS;ABCB1;ARHGEF19;CDK2;NFKBIA;IRF1;SYTL2;CFLAR;SAMD9L;ABCA5;PRMT9;SURF4;ID2;SELPLG;ENPP4;PLAAT3;HOPX;MCTP2;ACOT7;GSE1;CLIC3;IFITM2;PPP3CA;EIF4E3;H2AFX;GABARAPL1	CD8 Naive	LNG
9	0.39286	1.77666	0	0.00305329	0.006	GZMB;GNLY;BHLHE40;MT1E;MT1X;MT2A;GZMK;MYBL1;NKG7;TBX21;METRNL;SMAD3;SMAD7;CST7;AUTS2;CYB561;IKZF2;LAG3;FGFBP2;CD226;HAVCR2;JAZF1;TRGC2;LYAR;APOBEC3G;GCSAM;PRF1;ATG2A;OTUD7A;SLC15A4;C12orf49;TRIM59;OSBPL5;SYNE2;ARL4C;SLC37A3;HDGFL3;DUSP2;PDE4D;SKI	CD8 Naive	LNG
4	0.388459	1.73176	0	0.00284974	0.007	MPST;B4GALT5;ZEB2;MAP3K8;LDLR;FOSL2;EXTL3;PIM3;ANXA1;MYO1F;BCL3;SRGN;ADAP1;SAP30;IRGQ;FURIN;MAP2K3;STX11;TRMT6;ARHGAP21;KBTBD11;NINJ1;RASSF2;CPNE2;ELF4;PGS1;KLF10;SLCO3A1;MAFF;TPRA1;MIDN;TNFSF10;CBX6;HRH2;SULT1A1;SAMSN1;IRF2BP2;LYZ;NBEAL2;DHRS7B;RAB11FIP1;ELK3;PADI4;IGF1R;SPTSSA;GRK2;TP53INP2	CD8 Naive	LNG
7	0.367935	1.5107	0.00683371	0.0156057	0.045	SLC25A30;LRRCC1;RGS1;MYADM;CSRNP1;EIF4A3;SLC25A15;SLC3A2;KLF6;RRP1;LAYN;SLC25A43;CKLF;FOSB;MIB1;CDIP1;PPP1R15B;UBASH3B;CENPJ;NEU1;BPHL;NKIRAS1;MINPP1;KNOP1;SSH1;MTHFD1;TANK;C2orf74;PPP1R15A;CD58;SMIM3;CDK4;PNP;DDX3Y;GADD45G;VKORC1L1;AK6;PPIL1;MED29	CD8 Naive	LNG
10	-0.669834	-1.46024	0.0670498	0.0265929	0.0970971	GMNN;HIST1H2AI;DHFR	CD8 Naive	LNG
3	0.289246	1.27578	0.026738	0.100032	0.298	LGALS3;LMNA;SNX10;ACVR1B;SKAP2;CAPG;LY96;TTC7A;ACSL1;MAFG;SETD7;PLEC;CTSA;DUSP6;PIK3CB;ANXA2;SLC39A11;AGAP3;RNF19B;CDKN1A;CD68;TYMP;IFITM3;DUSP3;TXN;MROH1;TMEM205;ATF5;ODF3B;GLRX;ABHD5;SDCBP;GLMP;GLUL;SLFN11;ROGDI;GPR183;CHML;TPM4;SRD5A3;MKNK1;GLIPR2;CD59;CTSB;CAMKK1;IFNGR2;TMEM147;RHEB;PSMB5;COTL1;SOD2;NUDT16;BCL2A1;CTSD;PLOD3;PIP4P2;FTH1;PDXK;MGST3;ZMAT5;MCOLN1;ATP6AP1;PEA15;S100A11;UPP1;CDK2AP…	CD8 Naive	LNG
6	0.276324	1.24507	0.0472637	0.112209	0.371	ZNRF1;BATF;FAS;RGCC;CXCR3;GPR171;LRP8;CISH;ITGB1;CYCS;USP35;IGSF22;MCC;TNFAIP3;PARD6A;TUBA4A;REXO2;KIF5C;SNTA1;GALM;AZIN2;DPP4;SLAMF1;TMEM35B;CTLA4;GIPC1;CCDC184;TRAC;IL18R1;LPAR2;CCDC173;TSPAN5;ENO2;GPRIN3;ALDOC;PHF19;FAM102A;REEP6;PNMA1;NBL1;GPR18;MAST4;GIMAP4;NXT1;FGF9;ZNF831;LCK;HMOX2;PCID2;ITGAE;COL18A1;IL32;P2RY10;BCAS2;CFAP20;CD248;SPRY1;EPS8L2;AQP3	CD8 Naive	LNG
12	0.259115	1.14971	0.154613	0.209433	0.629	DUSP5;GADD45A;PMEPA1;IRF4;CTH;HIST1H2BJ;SPAG4;C16orf74;SLC1A5;BIK;SLC35A2;SIL1;NECAB3;SEC24D;KNTC1;TP53INP1;EIF2AK4;RRBP1;CHPF;LMO4;TXNDC15;HIST1H4H;B4GALT7;TEC;SLC39A7;ALG14;PINK1;PDIA5;IFI27L1;UAP1;TMEM208;DPM3;IGHM;PDIA6;CISD2;ALG2;FKBP2;ACSM3;ITM2C;CCDC144A;PDK1;DVL1;ERGIC2;SEC11C;TM7SF2;WDR45;TM9SF1;SPCS2;BSCL2;SMIM1;MEI1;HM13;RPN1;PODXL2;ARL1;IFNAR2;LMAN1;SEC61A1;MACROD1;TMED9;KDELR2	CD8 Naive	LNG
11	0.256687	1.14455	0.149254	0.194393	0.641	STAG3;BIRC3;JAM3;PDE4B;CHI3L2;CENPM;PWWP2B;SH3BP5;KCNN4;BTN2A2;TLE1;CR2;SMIM14;GPR160;MGAT5;KLF2;C7orf50;KDM2B;CD83;VOPP1;YBX3;C12orf42;SQLE;CERS4;MARCKSL1;PARP3;KCNQ5;CCNG2;HLA-DRB1;CHCHD6;P2RX5;KLHL5;NFKBID;MTSS1;WDR27;FAM135A;CHD7;ZNF296;PAOX;ZBTB10;KIAA1958;GRAP	CD8 Naive	LNG
13	-0.262265	-1.0144	0.415468	0.417325	0.97998	SPINK2;FBXL22;HIST2H2AB;HIST1H2AH;HIST1H2AE;HIST1H3D;HIST1H2AG;HIST1H4B;NADK2;TMEM140;MGAT2;HIST2H2BF;UFSP2;TUBG2;MAGEH1;HIST1H2BF;H1FX;MBNL2;IFT27;NT5C3B	CD8 Naive	LNG
5	0.229485	0.952874	0.569869	0.574574	0.965	ZC3H12D;HAPLN3;LYPD3;ICOS;ARID5B;ADTRP;NPDC1;SLC2A3;FXYD1;SELL;CMTM8;TAF4B;PASK;TSHZ2;FAAH2;SUSD3;SOCS3;PHLDB3;KDSR;CCR7;LIMS2;CD28	CD8 Naive	LNG
10	0.864547	1.97547	0	0	0	PCLAF;MKI67;DHFR;HELLS;GMNN;CENPF;TOP2A	CD8 TCM	LNG
2	0.472586	1.85557	0.00265957	0.00145808	0.006	FABP5;SCCPDH;ACADS;DNASE2;SMIM30;ACP5;UQCC2;RMDN3;IFI6;AP1S1;LFNG;REEP3;GCHFR;AMDHD2;PHLDA1;ISG15;CAMSAP1;PARP12;APIP;SDCCAG8	CD8 TCM	LNG
5	-0.401086	-1.57817	0.00142045	0.0470456	0.036	CH25H;EPHX2;LMO7;FAM153CP;TBC1D4;CITED4;GPR132;ITPKB;MAML2;PCSK1N;TNFSF8;ZC3H12D;AP3M2;SPTBN1;CCR7;PHLDB3;TNFRSF10A;HSBP1L1;SESN3;ITGA6	CD8 TCM	LNG
1	-0.39936	-1.51016	0.0172144	0.0693303	0.107	TNFSF9;BTBD7;RASGEF1B;KDM6B;GADD45B;NFE2L2;TGIF1;P4HA1;CASS4;CHMP1B;CXorf40B;SGK1;INSIG1;ANKH;ETV3;SNAPC1;CD300A;IER5;ABL2;NR4A3	CD8 TCM	LNG
7	-0.366006	-1.34445	0.0787781	0.202213	0.406	EGR1;NUDT9;MYADM;STAM;PHYH;ELL2;PPP1R15B;C14orf119;ISYNA1;CITED2;CHORDC1;CSRNP1;PNP;SCOC;UBC;UBASH3B;PPP1R15A;ILVBL;EIF4A3;SMC4;FOSB;EMC2	CD8 TCM	LNG
9	-0.292474	-1.29049	0.0480641	0.226871	0.543	POFUT2;IKZF5;KLRG1;MYBL1;COL6A2;ITPRIP;GMEB2;KLF3;CEMIP2;LLGL2;ATG16L1;CRY1;MXI1;FBXO33;EPHA4;SNIP1;MCOLN2;CRTAM;LITAF;DYNLL2;IDI1;DDIT4;RNF125;GPR65;C16orf87;DUSP2;METRNL;CDC40;CMC1;PLAC8;PDE4D;NCR3;ADNP2;PGRMC2;DGKE;P2RY8;GZMK;CCL28;GNG2;PTAR1;ARL4C;UIMC1;SMAD3;PNPLA2;HIST1H3A;MBTPS1;GTF3C1;S1PR1;CNOT8;DSTN;LYAR;PPP2R2B;TGFBR3;RNF103;APBA2	CD8 TCM	LNG
8	-0.297125	-1.2584	0.0943912	0.230276	0.636	ID1;LYSMD3;ZC3H12A;CREM;IFRD1;ZNF331;TMEM71;MXRA7;DDIT3;XCL2;NR4A2;SFMBT2;SYTL3;DGKD;MRPL10;RALGDS;FAM126B;GABARAPL1;BANP;FYN;MED26;MCTP2;CRACR2A;PDZD8;THRA;STAT4;EVA1C;ATG9A;ABHD17B;MEX3C;UBB;TMX4;ZFP36;GLTP;CCDC107;PRR7	CD8 TCM	LNG
6	-0.28508	-1.2528	0.0675676	0.199737	0.652	ZNF10;TSPYL2;TUBB2A;MPP7;SUPT3H;BCL2;DYNLT3;ITM2A;RGCC;NXT1;NR3C1;JMY;ECHDC2;FOXO1;IPCEF1;SRSF7;GIMAP6;BCAS2;IMMP2L;BAG3;JUND;HMGCR;SATB1;DUSP8;ZNF831;NDUFAF4;P2RY10;GPR171;PNMA1;PERP;TRAT1;FAS;GPHN;ZEB1;PATJ;ZHX2;IL7R;LETM2;SVIP;PARD6A;HNRNPLL	CD8 TCM	LNG
13	-0.330644	-1.24391	0.142645	0.181108	0.669	IFT27;YPEL5;BTD;MBNL2;ICAM2;MAGEH1;TMCO1;SELENOK;MAGED2;BTG2;C16orf54;IER2;GFPT1;NT5C3B;BNIP3;LSR;CFL2;CYHR1	CD8 TCM	LNG
3	-0.247204	-1.05155	0.347826	0.501407	0.981	RELT;LST1;LMNA;CDKN1A;F11R;PLIN2;TCEAL4;FTH1;ZSWIM6;ATP1B3;POR;SCARB2;TATDN3;CRYL1;SLFN11;PECAM1;ETS2;TMEM120A;SDCBP;DENND5A;LAPTM4A;MXD1	CD8 TCM	LNG
4	-0.238295	-1.02171	0.409222	0.517639	0.989	PRKAG2;FOSL2;SLC30A1;FAM193B;ZEB2;MAFF;BCL6;MEF2D;NDRG1;SESN2;MIDN;CERS6;CGAS;PIM3;ANXA1;STX11;IER5L;MID1IP1;USP3;TNK2;ZNF487;CSGALNACT2;IFNGR1;SRGN;RNF24	CD8 TCM	LNG
11	-0.240161	-0.963675	0.525308	0.584108	0.996	MTSS1;GRASP;ZSCAN18;TMEM156;PRDM4;BACH2;TRAF4;YBX3;CD83;SLC37A1;CHD7;SNX9;RBM38;KLF2;C7orf50;PDE4B;HLA-DPA1;HLA-DRA;CEP83	CD8 TCM	LNG
12	-0.201658	-0.833074	0.803301	0.797974	1	RAB30;SELENOM;ANKRD37;TCEAL3;AGA;TXNDC11;GADD45A;LMO4;DUSP5;AIG1;HERPUD1;UFM1;PLPP5;TM9SF1;A1BG;TPD52;SELENOS;FKBP2;FNDC3A;SLC39A8;XBP1;TRAM1;PDK1	CD8 TCM	LNG
10	0.853726	2.69232	0	0	0	ORC6;CENPW;CENPE;CLSPN;KIF11;CHEK1;PRC1;FANCI;GMNN;NUSAP1;CENPF;HIST1H2AI;CENPU;CHAF1A;NCAPH;CCNA2;NCAPG2;ARHGAP11A;DHFR;TPX2;RRM2;HELLS;HIST1H3B;TK1;CDKN3;PCLAF;TOP2A	CD8 TEM	LNG
2	0.616306	2.34818	0	0	0	OSM;PHLDA1;ERRFI1;HPGD;LFNG;RDH10;GK;OAS3;MTHFD1L;IFIT3;AVPI1;IFI6;TFRC;ISG15;ERI1;PDE4DIP;TMBIM1;CTSC;OASL;GRAMD1B;FAM89A;ACP5;NUDT14;SCD;ACADS;SLC25A19;UQCC2;PTPMT1;CAMSAP1;TUBA1C;PTRH1;NUCB1	CD8 TEM	LNG
5	-0.561885	-2.22913	0	0	0	FBLN5;TMEM63A;LEF1;TCF7;ITGA6;SESN3;PASK;TNFRSF10A;NBPF15;TRABD2A;HSBP1L1;STMN3;TNFSF8;LDLRAP1;MAML2;FAM117B;CD28;NSG1;RIC3;ANK3;SH3YL1;ARMH1;NOSIP;CH25H;MAL;INPP4B;LTB;ITPKB;FBXO32;TBC1D4;RASA4;BEX3;TMEM123;PLEKHB1	CD8 TEM	LNG
3	0.491758	2.15338	0	0	0	CES1;HMGB3;LGALS1;LGALS3;CAPG;TYMP;IFITM3;CD68;CDKN1A;WARS;NCF4;TEX2;FNDC3B;UPP1;CORO1C;ANXA4;LMNA;MCOLN1;GLIPR2;CTSH;TPM4;CTSD;UCK2;S100A11;GLUL;ZFYVE21;ABHD5;CTNNA1;GRN;IFI30;ACP2;ODF3B;ANXA2;NRM;FGL2;PHPT1;COPRS;TXN;SLC31A2;MKNK1;GLMP;UNC93B1;NQO2;RHEB;ACSL1;MAFG;SERPINB8;CTSB;P2RX4;WIPI1;CDK2AP1;PEA15;RNF19B;SNX10;TMEM14C;PLEC;TIMP1;SDCBP;SEMA4A;ATF5;RELT;CD151;ENG;PLOD3;ETS2;ATP1B3;OPN3;PLIN…	CD8 TEM	LNG
9	0.471827	2.13466	0	0	0	GZMB;GNLY;CCL3;ASCL2;METRNL;HAVCR2;FGFBP2;GPR141;LAIR2;BHLHE40;ZNF683;PRF1;FCGR3A;GZMH;BPGM;PRSS23;RGS9;ST3GAL4;ADGRG1;MT1E;APOBEC3H;IL18RAP;PDE4D;PLEKHG3;MT1X;CX3CR1;SLC7A5;LAG3;CD226;MT2A;SH2D2A;TNFRSF9;LMNB1;ENC1;CENPV;B3GAT1;SKI;GK5;DMTN;SMAD7;TNF;NKG7;NCR3;SPON2;SYNJ2;AGPAT4;APOBEC3G;GTF3C1;IFNG;PCBP4;C16orf87;HDGFL3;OSBPL5;C12orf75;SYT11;JAZF1;WWC3;S1PR5;RORA;SYNE2;CRY1;C12orf49;C1orf21;EDA…	CD8 TEM	LNG
1	0.521284	2.12665	0	0	0	CCL4L2;FRMD4B;EGR2;ANKRD9;NR4A1;RASGEF1B;TMEM273;PTMS;GRAMD4;CCL3L1;CADM1;CKS2;SGK1;NFE2L2;ARL5B;TMEM97;ARHGEF12;NR4A3;FASN;SKIL;TNFSF9;SLC2A8;C1QA;INSIG1;C1QC;ICAM1;ETV3;TSC22D1;ID3;C1QB;MAT2A;FNIP2;CD300A;SGPL1;SERPINB9;BTBD7;ABCC4;SLC37A4	CD8 TEM	LNG
4	0.457691	2.00866	0	0	0	PROK2;PLOD1;BCL3;LDLR;FOSL2;SAMSN1;RFLNB;SLC16A3;PFKFB3;KLF10;SESN2;LILRB1;MAP3K8;IER3;FURIN;PIM3;SEC14L1;EXTL3;RAB11FIP1;CEBPD;FLNA;MAP2K3;ZEB2;S100A4;STX11;B4GALT5;THEMIS2;S100A6;ADAP1;CD63;EVA1B;TMCO3;MPST;SH3BGRL3;TNFSF10;FXYD2;MAN1A1;TSPO;TYROBP;PLP2;AHR;REEP4;VCL;ELF4;CERS6;GAPDH;SERPINB1;TESC;LATS2;ITGAM;NFIL3;ZMIZ1;NINJ1;SRXN1;PHC2;CBX6;S100A10;ZFAND2A;CGAS;TRMT6;NPEPL1;RIN3;ECE1;GZF1;GRK…	CD8 TEM	LNG
8	0.428308	1.89693	0	0	0	CCL4;SYNGR1;CREM;PDE4A;GINS4;GNGT2;KLRD1;KCTD2;NCR1;KLRC1;CRIP1;DDX60;TBC1D31;STARD4;FASLG;HOPX;MXRA7;CLIC3;ZC3H12A;FECH;SLA2;ACOT7;PHTF1;CPD;AREG;NEDD9;EZH2;MSH2;ABHD15;SAMD9L;INPP1;MYO6;FAM89B;IFITM2;CDK2;NFKBIA;MCTP2;TSPOAP1;GAB3;ARID3B;XCL2;MMD;ID2;SLC25A20;RAB27A;RAD51C;FMNL3;HMGCS1;BCL2L1;XCL1;SPN;RAB27B;DHRS7;ZNF598;PRR7;CRIM1;IRF1;PPP3CA;ITGB7;PHLDB2;NR4A2;ABI3;PTPN22;DBN1;SELPLG;CNBD2;EV…	CD8 TEM	LNG
6	-0.365735	-1.71799	0	0.00228659	0.006	IGFBP3;NELL2;GIMAP1;IL7R;ZNF10;GIMAP6;SESN1;FCMR;FXYD7;JUN;IMMP2L;GIMAP5;IPCEF1;SIRPG;JHY;GIMAP4;ZEB1;ZNF831;TSPYL2;MAP9;GIMAP7;GSTM3;UBASH3A;MPZL3;PLXDC1;DISC1;PIK3IP1;CAMK4;GPHN;CD84;MAP2K6;GPR155;SLC25A23;GRAMD1A;ABLIM1;C12orf65;GNAO1;ANO9;CD69;ZDBF2;TRAT1;EPS8L2;ZBTB4;USP20;SORBS3;ZHX2;LZTFL1;KCNA3;SRSF7;FAM118A;SCML4;MLF1;ITM2A;DYNLT3;SUPT3H;ZNF548;FAM102A;AQP3;CORO2A;SPNS3;NEK1;CASK;MPP7;EC…	CD8 TEM	LNG
11	-0.337028	-1.49089	0.00493827	0.0119411	0.045	MS4A1;ZSCAN18;CCDC141;CXCR5;C12orf42;TTN;SPINT2;AC119396.1;CHI3L2;SNN;PDLIM1;NCF1;NBPF1;CHPT1;SWAP70;TMEM156;CHCHD6;SYPL1;DPEP2;SSBP2;CXXC5;SMAGP;WDR27;NUAK2;MTM1;SLC37A1;RIPOR2;TLE1;NEIL2;MGAT5;PLCG2;ZBTB10	CD8 TEM	LNG
13	-0.332151	-1.40036	0.0225564	0.021532	0.11	CD27;FCRL3;HIST1H4B;HIST1H2BB;HIST1H2BF;IER2;HIST2H2BF;LSR;HIST1H2AE;ICAM2;HIST1H2AG;NUCB2;CRELD1;HDAC7;UFSP2;BEX5;BTG2;H1FX;GLCCI1;CTSF;INSIG2;MAGEH1;CFL2;TECR;CEP70;SMPD1;TVP23C;HMCES;P4HTM;TUBG2;MGAT2;FGFRL1;SLAMF7;HIST1H3D;CYHR1	CD8 TEM	LNG
7	0.349453	1.36661	0.040747	0.0342492	0.214	EPAS1;GALNT6;CENPJ;PLPP1;FAM102B;FAM126A;RBBP8;GALNT2;GCSH;HIP1;MTHFD1;NEU1;ATP10A;SLC3A2;SSH1;CDYL2;RRP1;GRAMD2B;CD58;SMIM3;VKORC1L1;CEP152;CDKN2C;CDIP1;GADD45G;KCTD9;TANK	CD8 TEM	LNG
12	0.265611	1.14459	0.177778	0.188338	0.812	IRF4;DUSP5;MZB1;SLC1A4;IFI27L1;CHPF;C1GALT1C1;ITM2C;SLC1A5;UAP1;KLHL6;SLC35A2;APOL1;TXNDC5;GADD45A;LMO4;PRADC1;SLC38A5;C11orf24;RND1;SLC39A7;SDF4;PRDX4;RABAC1;RAPGEF2;RRBP1;CRELD2;TM9SF1;ST7;RCN1;LARP1B;MANEA;YIPF2;ALG5;NAGLU;SPCS3;SPATS2;MANF;CREB3;SELENOS;ANKRD37;SIL1;TOR3A;BSG;PSENEN;DVL1	CD8 TEM	LNG
9	0.643806	2.72513	0	0	0	ZNF683;GZMB;GNLY;S1PR5;LGR6;ENC1;FAM169A;MT1E;NCR3;RUNX2;S1PR1;BHLHE40;APOBEC3H;GZMH;PDGFD;MT2A;CCL3;C11orf21;C12orf75;SAMD3;TSPAN32;PRF1;RASA3;APOBEC3G;EOMES;AGPAT4;ATXN7L1;PLEKHA5;HAVCR2;ADRB2;CTSW;P2RY8;ADGRG1;HIST1H2AM;ATF7IP2;LY75;LAG3;METRNL;MT1X;NKG7;SYT11;SLC7A5;TBKBP1;PDE4D;LMNB1;SLC4A4;XYLT1;SORL1;TGFBR3;SLC15A4;JAZF1;PRR5L;SKI;SYNE2;SMAD7;CHST7;NSMF;USP28;IFNG;TNFRSF9;CAPN2;GK5;LITAF;S…	CD8 TRM	LNG
4	0.589888	2.4229	0	0	0	CPNE2;CEBPD;ELK3;ADAP1;TNFSF10;PRDM8;CERS6;AHNAK;TSPO;THEMIS2;PLXND1;S100A4;CARD19;S100A6;PLP2;FLNA;BCL3;ADAM15;RASSF2;SAMSN1;TESC;TYROBP;ITGB2;RUNX1;CD63;IFI44;AGTRAP;EMP3;SLC30A1;MPST;S100A10;EVA1B;SLCO3A1;SLC16A3;GAPDH;B4GALT5;REEP4;SH3BGRL3;IER3;CRAT;FOSL2;ECE1;NBEAL2;SAP30;STX11;MYO1G;TKT;TNK2;NFIL3;SEC14L1;CGAS;VNN2;IGFLR1;PIK3R5;HMGB2;ZBTB43;FURIN;LDLR;PFKFB3;RAB11FIP1;CAST;NINJ1;DHRS7B;ZM…	CD8 TRM	LNG
3	0.576556	2.39876	0	0	0	FAM49A;LGALS1;PLXNC1;CTSH;GLUL;LGALS3;RBPJ;LMNA;PLEC;TYMP;SNX30;ANXA2;UCK2;CTSA;TIMP1;PIK3CB;CAPG;S100A11;GLIPR2;SNX10;KLF4;TPM4;TXN;ANXA4;LST1;UPP1;ANXA5;AGAP3;NRM;CEBPA;PHLDA2;ARHGAP31;FNDC3B;VIM;CD68;NCF4;CTSD;C4orf48;PLIN2;CTSB;ITGA5;PIK3AP1;CTNNA1;WARS;ZFYVE21;CDK2AP1;SCARB2;ETS2;ARHGAP18;HIF1A;ODF3B;GLRX;CDKN1A;C1orf162;ACSL1;TEX2;IFI30;MKNK1;COPRS;TMEM205;ALAS1;ACAT1;PHPT1;CDKN1C;IFITM3;AC…	CD8 TRM	LNG
10	0.953776	2.16078	0	0	0	HELLS;PRC1;MCM4;NCAPH;HIST1H2AI;DHFR;GMNN;UBE2T;CHAF1A	CD8 TRM	LNG
6	-0.437403	-1.92545	0	0	0	CCR9;LRRN3;GPR55;CD248;LZTFL1;CCDC184;GFPT2;IL2;MLF1;FCMR;NLRP6;COL18A1;TMEM67;ZNF10;IGFBP3;GSTM3;MAP9;KANTR;CCDC173;GIMAP5;SIRPG;GPR18;IL7R;SESN1;ZSWIM5;ACP6;TSPYL2;ABLIM1;FGF9;LETM2;IPCEF1;SCML4;FAM122C;GIMAP7;PNMA1;PARD6A;TRAT1;RGL4;AZIN2;GIMAP1;IMMP2L;SRSF7;FBXL14;ZBTB4;CALY;GIMAP6;C12orf65;TMEM131L;ODF2L;PIGA;CNOT10;APOA1;FAM118A;TASP1;BLZF1;DISC1;HMGCR;CCR6;ALDOC;GIMAP4;ZDBF2;NME7;BCAS2;JUN…	CD8 TRM	LNG
7	-0.486115	-1.90649	0	0	0	PRKAR2B;KIR2DL4;PLAGL1;ASB2;EGR1;ISYNA1;SLC25A15;UBASH3B;FOSB;ADAMTS17;LRRCC1;PIGM;EPAS1;CD101;SLC12A6;SLC25A30;TCEAL1;PNP;PLPP1;IDUA;NEU1;ATP10A;PHYH;NKIRAS1;MYADM;ENTPD1;SMIM3;FOS;DUSP1;RHOQ;NIT2;SERPINH1;EIF4A3;AKAP5;SYS1;PPP1R15A;CDYL2;MAP4K3;CHORDC1;UBC;CITED2;MSH3;C14orf119;PPIL1;DDX3Y;CDIP1;NUDT9;C2orf74;PHYKPL;BPHL	CD8 TRM	LNG
2	0.505863	1.81365	0	0.00116839	0.004	LFNG;OSM;DOCK7;OASL;PHLDA1;NUDT14;HPGD;ARHGAP10;FABP5;PDE4DIP;APOC1;ABCG1;CAMSAP1;ERI1;CTSC;IFI6;GRAMD1B;UQCC2;OAS3;APOE;ISG15;SCCPDH;GCHFR;SLC25A19;TFRC;TMBIM1;ACP5;KIF16B	CD8 TRM	LNG
11	0.4081	1.64319	0.00196464	0.00584197	0.024	ADAM19;HLA-DRB5;CD82;HLA-DRA;HLA-DQA1;HLA-DRB1;HLA-DQB1;HLA-DMB;DENND3;MS4A1;AMPD3;CD79B;CD70;HIST1H1B;HIST1H2AL;AFDN;HLA-DMA;HLA-DPA1;MICAL3;YBX3;HLA-DPB1;WEE1;SH3BP5;IL4R;PCK2;CCDC141;TLE1;PDE4B;ZNF296;AC119396.1;CD74;MYO1C;CAMK1D;MCM5;HDAC9;MTSS1;BMP2K;NFKBID;BCL2L11;PDLIM1	CD8 TRM	LNG
5	0.445258	1.62118	0.00399202	0.00625926	0.03	LEF1;SELL;NSG1;CCR7;TOB1;PCSK1N;TNFRSF10A;GPX7;ST8SIA1;ICOS;SOCS3;LTB;MFHAS1;LRRC8C;ARID5B;KDSR;CD52;ANK3;NBPF15;THEM4;PLSCR3;FAM241A;UGCG	CD8 TRM	LNG
1	0.363525	1.4222	0.0168539	0.0317657	0.162	FRMD4B;VCAM1;SPATS2L;PTMS;SLC26A11;EGR2;IL10;CASS4;SGK1;ATP1B1;CCL20;MAF;ADCY3;SKIL;LGALS3BP;MICAL2;CKS2;CCL3L1;SGSH;YWHAH;AP2A2;IL2RA;PLEKHO1;GBP1;KIF1B;C1QA;TTYH3	CD8 TRM	LNG
13	-0.362756	-1.41295	0.0201342	0.0201528	0.121	SPINK2;BEX5;GSTM2;ICAM2;ARG2;CBY1;HOOK1;YPEL5;MAGEH1;NUCB2;HIST2H2BF;FCRL3;HIST2H2AB;HIST1H2AE;TUBG2;UFSP2;CRELD1;IFT27;DTWD1;HIST1H4A;BNIP3;C11orf1;CD38;H1FX;CEP70;LSS;CYHR1;HMCES;SEC22B;INSIG2;TECR;NUGGC;TMEM140;TVP23C;IER2;GLCCI1;ARMCX3;BTD;C16orf54;NT5C3B;TARSL2;GLT8D1;P4HTM;PCYOX1;HIST1H2AG;HIST1H2BN	CD8 TRM	LNG
12	0.288382	1.16268	0.165455	0.199276	0.736	NFE2L3;IRF4;SLC1A5;DUSP5;SLC1A4;TXNDC5;RCN1;MAGEF1;RRBP1;CHPF;SLC38A5;PRDX4;IFI27L1;PMEPA1;SEC11C;RASD1;SEL1L3;KNTC1;ARFGAP3;ITM2C;REEP5;PDIA6;LMO4;CRELD2;FHL1;RABAC1;HDLBP;PPCDC;OSBPL3;LMAN1;LIN7B;SPCS3;SLC35A2;TMEM208;GADD45A;PDIA4;PRADC1;RND1;PLPP5;ST6GAL1;SLC39A7;FKBP2;ERGIC3;CLPTM1L;SEC24D;EDEM2;TMEM258;SIL1;SEC61B;LARP1B	CD8 TRM	LNG
8	0.257226	1.10477	0.224417	0.256901	0.861	STMN1;IL12RB2;EZH2;CCL4;SPRY2;SOX4;CRIP1;HOPX;KLRC1;GZMA;MYO6;CLIC3;IFITM2;CRIM1;SELPLG;SAMD9L;FASLG;GPR68;FAM43A;PHTF1;MXRA7;PRDM1;ALOX5AP;KIAA1671;ACAA2;KDM5B;DDX60;CCDC107;KIF21A;GAB3;TRPV2;MMD;CDCA4;AHDC1;NFKBIA;INPP1;SYTL2;GYG1;FAM89B;SLC25A20;ITGB7;CDK2;MSH2;FMNL1;PPP3CA;PSTPIP1;ACOT7;RAB27B;SFMBT2;FMNL3;TRIB3	CD8 TRM	LNG
9	0.655124	2.96593	0	0	0	CCL3;GZMB;ENC1;METRNL;HAVCR2;FGFBP2;MT1E;BHLHE40;TNFRSF9;KIR3DL1;ASCL2;PRSS23;MT1X;BPGM;PRF1;KIR2DL1;FCGR3A;GZMH;B3GAT1;ADGRG1;LAIR2;GNLY;RGS9;LMNB1;MT2A;PLEKHG3;SH2D2A;KIR2DL3;MSC;RAB11FIP5;GPR141;SLC7A5;GTF3C1;CX3CR1;KLRF1;RTP5;PDE4D;RAP1GAP2;CACNA2D2;TNF;NCR3;GK5;KLF3;SKI;MYBL1;S1PR5;SPON2;KIR3DL2;VIPR2;C1orf21;SBK1;LITAF;P2RY8;AGAP1;AGPAT4;CLP1;ST3GAL4;TTC16;DDX47;LPCAT1;SMAD7;XKR8;C16orf87;O…	CD8 TEMRA	LNG
1	0.60032	2.45214	0	0	0	CCL4L2;EGR2;RASGEF1B;ANKRD9;CCL3L1;NR4A3;VCAM1;TNFSF9;NR4A1;ARL5B;SLC2A8;NFE2L2;SNAPC1;CADM1;SERPINB9;TMCC3;TXNDC16;SLC19A2;HIC1;CKS2;MAT2A;SKIL;INSIG1;GPR137B;KDM6B;TMEM97;BTBD7;SH2B3;PTMS;IDH1;GADD45B;FNIP2;SLC26A11;SLC46A3;SLC12A7;TESK1;ZDHHC14;ICAM1;ID3;ARHGEF12;ABHD12;CD300A;SGPL1;ETV3	CD8 TEMRA	LNG
5	-0.58532	-2.35025	0	0	0	TRABD2A;CD28;MYC;FBLN5;TMEM63A;SESN3;SUSD3;ITGA6;TCF7;INPP4B;ANK3;SIT1;LTB;MAML2;LEF1;RIC3;NBPF15;RASA4;NOSIP;TNFSF8;PASK;PLEKHB1;STMN3;KDSR;TNFRSF10A;FAM117B;TMEM123;CFAP36;SH3YL1;HSBP1L1	CD8 TEMRA	LNG
6	-0.480541	-2.28119	0	0	0	CXCR6;DISC1;CXCR3;SIRPG;GIMAP6;NELL2;GIMAP1;RAB33A;CCR5;JUN;SESN1;PLXDC1;GIMAP7;C12orf65;PATJ;HIST1H3H;ANO9;IL7R;GIMAP4;GIMAP5;CEACAM21;CAMK4;RETREG1;PRKCA;MAP2K6;SPRY1;EPS8L2;ZNF10;ZEB1;SPNS3;UBASH3A;GRAMD1A;MPZL3;RGS10;ECI2;SORBS3;BAG3;SUPT3H;MAP9;GPHN;LIMA1;TRAC;TSPYL2;IMMP2L;THEMIS;MICA;MLLT3;CASK;SCMH1;CFAP20;MDFIC;SRSF7;OXNAD1;ZNF609;STN1;TRAF1;DYNLT3;DZIP3;IPCEF1;IGFBP3;FBXL14;PMAIP1;CD69;…	CD8 TEMRA	LNG
4	0.454097	1.96744	0	0	0	FOSL2;BCL3;IER3;PFKFB3;PIM3;SESN2;MAP3K8;KLF10;SYNE3;SLC30A1;SAMSN1;ADAP1;FLNA;STX11;ITGAM;SLCO3A1;IFNGR1;MAFF;PELI2;BAP1;ZEB2;B4GALT5;CHP1;SVIL;APOBR;ADAM15;NFIL3;ITGB2;MAP2K3;SLC16A3;RFLNB;SEC14L1;VCL;PLOD1;EXTL3;MYO1G;SYNJ1;NACC2;RXRA;GZF1;THEMIS2;ZNF281;YOD1;TP53INP2;LILRB1;SRXN1;RAB5IF;ECE1;RIOK3;CBX6;EAF1;SRGN;NPEPL1;ZNF487;MIDN;LATS2;KLF9;S100A4;VSIR;ELK3;CHKA;CYBA;SH3BP2;ZMIZ1;EMP3;PON2;A…	CD8 TEMRA	LNG
2	0.522196	1.91538	0	0	0	ERRFI1;OSM;HPGD;LFNG;AVPI1;RDH10;PHLDA1;GRAMD1B;TMBIM1;IFIT3;TFRC;NMB;CTSC;ERI1;SLC25A19;ACOT2;FABP5;DNASE2;PTRH1;ISG15;RETSAT;AMDHD2;LAMP1	CD8 TEMRA	LNG
13	-0.430648	-1.84852	0	0.00183756	0.00502513	CD27;HIST2H2BF;HIST1H2AB;HIST1H2BF;HIST2H2AB;HIST1H4A;HIST1H2AE;HIST1H2AG;HIST1H2AH;NUCB2;BEX5;CEP70;GLCCI1;IER2;AP3S1;TUBG2;FAIM;HDAC7;HIST1H2BN;ADORA2A;HMCES;NUGGC;H1FX;CHRNB1;HIST1H3D;PCYOX1;TECR;DTWD1;UFSP2	CD8 TEMRA	LNG
8	0.381184	1.69218	0.00142653	0.00207915	0.011	CCL4;CREM;AREG;KIFC3;SYNGR1;LAT2;XCL2;XCL1;PDE4A;PPM1L;NR4A2;SOCS2;SLA2;CLCF1;ZC3H12A;EZH2;PTGER2;ZNF331;PHLDB2;CNBD2;MMD;ID2;IRF1;ACAA2;TMEM64;PRR7;MED26;SYTL3;NFKBIA;NCR1;SPN;SLC25A20;FAM89B;MXRA7;DSTYK;SELPLG;MTFMT;GINS4;MYO6;NEDD9;NPC1;PXN;TRPV2;ADAMTS10;ABHD17B;FAM160B1;GOT1;INPP1;PRDM1;CRIP1;CPD;ATG9A;KLRC3;STARD4;PBDC1;ITGB7;PIGV;PHTF1;YPEL1;FASLG;IFIT2;FMNL1;GFOD1;KCTD2;KLRD1;GABARAPL1;MS…	CD8 TEMRA	LNG
10	0.695928	1.52254	0.0516252	0.00945068	0.059	GMNN;MCM4;CHAF1A;HELLS;PRC1	CD8 TEMRA	LNG
3	0.32989	1.43179	0.00429799	0.0218716	0.153	CES1;CDKN1A;LMNA;FGL2;CEBPA;UPP1;ABHD5;ITGAX;MCOLN1;MAFG;PLIN2;LGALS1;RASSF4;ATP1B3;ARHGAP31;SLC16A6;CDKN1C;RNF19B;GLUL;FNDC3B;LGALS3;CPEB4;ATF5;TPM4;ANXA4;PLEC;GLIPR2;ACSL1;MKNK1;TYMP;ITGA5;CCSAP;SDCBP;CTSD;RHEB;CDK2AP1;IFI30;AP1B1;CPNE8;WIPI1;TNFRSF10B;NQO2;ZFYVE21;ANXA2;CTSB;TXN;RELT;PIK3AP1;TIMP1;ZSWIM6;S100A11;PLOD3;PYGB;C4orf48;SOD2;TTC7A;WARS;CCDC112;ENG;P2RX4;ALAS1;TCF7L2;C1orf122;FTH1;AC…	CD8 TEMRA	LNG
7	-0.327272	-1.3635	0.0493506	0.0479603	0.164824	FOSB;EGR1;DUSP1;DMAC1;PIGM;TCEAL1;FOS;KNOP1;CITED2;PNP;IDUA;SMIM3;CEP152;ASB2;ISYNA1;AK6;UBC;MINPP1;FDX2;STIP1;TPMT;CHORDC1;KLF6;PPP1R15A;MTHFD1	CD8 TEMRA	LNG
11	0.31475	1.30604	0.0630769	0.0604843	0.421	DENND3;GRASP;NFKBID;CD83;MARCH3;SETBP1;IRF8;TRAF4;MTSS1;PDE4B;CENPM;RBM38;TOMM34;IL4R;BTN2A2;SQLE;OSER1;BCL2L11;LYN;FADS3;BIRC3;SLC2A1;SH3BP5;AFDN;SAV1;FAM53B	CD8 TEMRA	LNG
12	-0.23644	-1.07571	0.283988	0.289746	0.755779	HIST1H2BG;HIST1H2BD;HIST1H2BJ;HIST1H2BC;HIST2H2AA4;HIST1H2AC;HIST2H2BE;HIST1H2BK;TPD52;MCEE;A1BG;ALDH6A1;SEL1L3;IGHM;HSD17B8;CREB3L2;EAF2;PALM2-AKAP2;SELENOM;IGKC	CD8 TEMRA	LNG
4	0.55758	2.23368	0	0	0	FURIN;IER3;PIM3;SAMSN1;KLF10;BCL3;MAFF;MAP3K8;PFKFB3;STX11;ZEB2;PLP2;SEC14L1;ZNF281;NFIL3;ZBTB43;SLC16A3;GAPDH;SRGN;RASSF2;IRS2;FOSL2;IRF2BP2;SESN2;ZFAND5;NINJ1;KLF9;CARD19;IGFLR1;TIPARP;MAP2K3;CHP1;LATS2;S100A6;CAST;MAP1LC3B;JARID2;HMGB2;PIK3R5;B4GALT5;FLNA;AHR;WDR45B;SPTSSA;RAB5IF;LIMS1;ZDHHC20;IFNGR1;CSGALNACT2;GSTP1;RFLNB;AGTPBP1;MPST;RAB11FIP1;FAM193B;THEMIS2;GRPEL1	CD8 MAIT	LNG
1	0.625309	2.21783	0	0	0	CCL4L2;CCL20;CCL3L1;FRMD4B;TNFSF9;NR4A1;RASGEF1B;NR4A3;ICAM1;SKIL;SERPINB9;IL4I1;KDM6B;NFE2L2;PTMS;ETV3;INSIG1	CD8 MAIT	LNG
11	0.509531	1.84904	0	0.000389078	0.001	SNX9;PELI1;GRASP;PDE4B;BACH2;BCL2L11;NFKBID;CD83;RBM38;BIRC3;OSER1;USP12;TRAF4;AFF3;FAM3C;CENPM;KLF2;ZSCAN18;ZBTB10;CHD7;PARVB;NUDT4;CCNG2;C7orf50;SLC2A1;STRBP	CD8 MAIT	LNG
3	0.463121	1.83701	0	0.000583616	0.002	LMNA;LGALS1;BCL2A1;ATP1B3;VIM;RBPJ;LGALS3;TYMP;HIF1A;PLIN2;FTH1;CEBPB;SDCBP;TPM4;CTSB;TXN;ABHD5;CDKN1A;ODF3B;TTC7A;C4orf48;CTSA;CTSZ;UPP1;COTL1;PABPC4;ACSL1;CD59;RHEB;PRDX1;CALU;DUSP6;ANXA2;LAPTM4A;ATOX1;WARS;ANXA5	CD8 MAIT	LNG
9	0.436546	1.79626	0	0.00070034	0.003	CCL3;BHLHE40;METRNL;MT2A;MT1E;IFNG;CRTAM;SLC7A5;PDE4D;GTF3C1;GNLY;LITAF;MT1X;NSMF;LMNB1;RUNX3;SYNJ2;ATG2A;BCR;AUTS2;SMAD7;ST3GAL4;ADNP2;C16orf87;FBXO33;RNF125;LRRC8A;GNG2;LAG3;PRF1;POFUT2;DUSP2;RORA;CEMIP2;CFH;UBALD2;ADAM12;NKG7;FGFR1;BTBD6;OPTN;CST7;SH2D2A;C12orf49;UBXN7;APOBEC3G;PTAR1;SNIP1;ARL4C;FAM169A;MVB12B	CD8 MAIT	LNG
2	0.496024	1.57418	0.0206044	0.0103106	0.053	PHLDA1;OSM;ABCG1;HPGD;GRAMD1B;FABP5;TFRC;TUBA1C;LFNG;CYSTM1;GCHFR;ACSL3	CD8 MAIT	LNG
7	0.424325	1.43706	0.0418994	0.0385187	0.216	RGS1;ELL2;STAM;CSRNP1;MYADM;KLF6;PPP1R15B;SMC4;GRAMD2B;TANK;SSH1;NEU1	CD8 MAIT	LNG
6	0.340764	1.38687	0.021102	0.0522337	0.316	RGCC;DUSP8;IL23A;PERP;TNFAIP3;SNTA1;SPRY1;FXYD7;TRAF1;ZDBF2;GPRIN3;BCL2;TUBB2A;ACP6;TUBA4A;BLMH;FAS;JMY;OXCT1;FOXO1;BATF;CSF1;CFAP20;P2RY10;ZNF831;FAM102A;TNFRSF25;RHOH;ITGB1;RGS10;NEK1;ARHGEF7;RAB3IP;RETREG1;PDCD1;CD8A;DUSP16;SATB1;DPP4;EMB;BCAS2;LPAR2;DYNLT3;TSC22D3;POMT1;LETM2;ADARB1;YIPF5;SMURF2;CCND2;PMAIP1;ZHX2;NMRK1;GALM;ITGAE	CD8 MAIT	LNG
8	0.333361	1.3588	0.0305523	0.0630306	0.406	CCL4;AREG;ZNF331;CREM;ZC3H12A;ID1;NR4A2;NFKBIA;CRIP1;KDM5B;NEDD9;MMD;CD7;SLA2;MXRA7;GABARAPL1;RAB9A;SYTL3;USP37;TMEM64;PTGER2;STAT4;ATXN1;RFTN1;PDZD8;FAM160B1;MAPKAPK2;IL12RB2;PRMT9;ALOX5AP;PRDM1;ZFP36;SURF4;CNBD2;IFFO2;RALGDS;FAM89B;PRR7;PITPNM1;PTPN22;TP53I13;GTDC1;ID2;CCL5;CLIC3;PPM1A;KIF21A;USP53;PHTF1;IFITM2;ABHD15;SERTAD1;GNGT2	CD8 MAIT	LNG
12	0.335762	1.28724	0.0807453	0.0947793	0.579	DUSP5;RASD1;GADD45A;A1BG;SLC1A5;CHID1;PLPP5;FAM174A;SEL1L;ANKRD37;ITM2C;CRELD2;HERPUD1;MYDGF;TXNDC5;AIG1;ERGIC2;DDOST;SEC61B;TCEAL3;WDR45;TMEM208;RAPGEF2;REEP5;ALG2;TRAM1;XBP1;ERLEC1;MEI1;PRDX4;SELENOS;RPN1;RABAC1;SLC39A8;MAGED1;SPCS3;ERGIC3;HM13;ARFGAP3;SRPRB;HDLBP;SEC61A1;TMEM39A;TXNDC11;UFM1;EIF2AK4;DPP7;TFG;SEC24D;TMED9;PDIA6;TMEM258;SSR4;BSCL2;SEC11C;COMMD3;KDELR1;LMAN1;MCEE;LMO4;CLPTM1L;STA…	CD8 MAIT	LNG
5	-0.311323	-1.2029	0.166078	0.130047	0.299046	NBPF15;RBL1;CD40LG;TCF7;LDLRAP1;INPP4B;TMEM63A;MAPK13;HSBP1L1;MAML2;JAK3	CD8 MAIT	LNG
13	0.293576	1.06402	0.363151	0.354733	0.99	IQCG;PIM2;ANKRD28;SELENOK;GALNT3;TENT5C;LSR;YPEL5;MAGED2;HSH2D;COMTD1;GFPT1;HIST1H2BN;MGAT2;ADORA2A;WHRN;H1FX;TIFA;MBNL2;CDK2AP2;IFT27;CFL2	CD8 MAIT	LNG
9	0.803039	3.36695	0	0	0	LAIR2;ENC1;FAM169A;PRSS23;TTC16;RAP1GAP2;ASCL2;FGFBP2;S1PR5;MT1E;RGS9;PLEKHG3;PDZD4;GZMH;AGAP1;TGFBR3;KLRF1;P2RY8;EOMES;LGR6;CCL3;CTBP2;KLF3;ATXN7L1;S1PR1;HDGFL3;SORL1;SBK1;MT2A;C11orf21;FCGR3A;TSPAN32;KIR2DL1;CX3CR1;TNFRSF9;GZMB;PTGDS;SLC4A4;GNLY;OSBPL5;FGFR1;RASA3;CHST7;AGPAT4;METRNL;BHLHE40;NKG7;SAMD3;BPGM;NCR3;PLAC8;F2R;GK5;C12orf75;CEP78;HAVCR2;KLRG1;CTSW;MT1X;ADRB2;GTF3C1;SH2D1A;MCOLN2;SYNE…	Œ≥Œ¥ T cell	LNG
7	-0.710024	-2.8294	0	0	0	ADAMTS17;PLAGL1;SMIM3;ASB2;ISYNA1;PLPP1;FOSB;MSH3;SMPD3;KIR2DL4;EGR1;GCNT1;FBXO2;SLC12A6;UBASH3B;HIP1;RGS1;KIF1BP;PNP;GRAMD2B;DUSP1;CITED2;ATP10D;FOS;TCEAL1;STIP1;SGMS1;CKLF;KLF6;AK6;MYADM;PPP1R15A;CDIP1;SSH1;GALNT4;KNOP1;MINPP1;STAM;PIGM;C14orf119;FAM126A;PHYH;EIF4A3;PHYKPL;CHORDC1;NIT2;DMAC1;RHOQ;SYS1;DYNLL1;KCTD9;UBC;SLC25A43;GOLGA2	Œ≥Œ¥ T cell	LNG
6	-0.628686	-2.82079	0	0	0	SPRY1;PRKCA;RETREG1;THEMIS;SIRPG;PLXDC1;LDLRAD4;SESN1;DISC1;TRAC;MAP2K6;LZTFL1;GIMAP6;MAP9;CXCR6;CCDC184;PATJ;ANO9;CAMK4;ECI2;ZNF609;JUN;C12orf65;MLF1;OXNAD1;MPZL3;GIMAP7;DAPK2;COL18A1;GPD1L;BAG3;CISH;GSTM3;GIMAP1;RAB33A;GIMAP5;IL7R;DZIP3;UBASH3A;PELO;CCR5;GPR171;JHY;SCMH1;PNMA1;GPR155;TMEM67;SCRIB;MICA;CEACAM21;ADARB1;USP20;GPR18;ZNF548;GPHN;KANTR;TNIP3;ZNF10;PARD6A;BLZF1;NDFIP2;PCNX2;TSPYL2;ITG…	Œ≥Œ¥ T cell	LNG
10	0.853265	2.16733	0	0	0	MKI67;GMNN;CENPF;MCM4;MCM2;HELLS;NCAPG2;CENPU;FANCI;CHAF1A;PRC1	Œ≥Œ¥ T cell	LNG
4	0.511643	2.0724	0	0	0	ITGB2;ITGAM;AHNAK;ELK3;S100A4;VCL;BCL3;PLEK;FGR;THEMIS2;EMP3;ADAM15;PIM3;PLXND1;FLNA;IFI44;IER3;IFNGR1;ADAP1;AGTPBP1;S100A6;FOSL2;LILRB1;RUNX1;PIK3R5;TESC;MAP3K8;SESN2;SLC30A1;MAP2K3;TSPO;ZEB2;KLF10;NACC2;PFKFB3;LATS2;MYO1F;SRXN1;RXRA;AGTRAP;TMCO3;ZNF281;NINJ1;MYO1G;S100A8;MAFF;STX11;MEF2D;CYBA;TRMT6;ZNF487;VSIR;ANXA1;MNT;PELI2;RIOK3;EXTL3;YOD1;RASSF2;SLCO3A1;BAP1;SAMSN1;S100A9;SEC14L1;RAB5IF;NDR…	Œ≥Œ¥ T cell	LNG
11	0.405418	1.6137	0.0016129	0.00945274	0.035	DENND3;HLA-DQA1;MTSS1;HLA-DQB1;YBX3;CAMK1D;HLA-DRB5;HLA-DRB1;SMAGP;NRROS;NFKBID;GRASP;CD79B;HLA-DPB1;CD72;PRKCB;RIPOR2;RBM38;HLA-DRA;KLF2;OSER1;SETBP1;PDE4B;CD83;HLA-DPA1;MS4A1;ZNF318;RHBDF2;FAM53B;SH3BP5;OTUD1;BIRC3;AC119396.1;TRAF4;HIST1H1B;CD74;USP12;PRKCE;IL4R	Œ≥Œ¥ T cell	LNG
1	0.410719	1.55765	0.0064	0.0125373	0.06	VCAM1;CADM1;CCL4L2;TNFSF9;CCL3L1;NR4A3;MICAL2;ANKRD9;NFE2L2;TMCC3;CD300A;SERPINB9;ARL5B;RASGEF1B;SKIL;FNIP2;MAF;KDM6B;GPR137B;NFKBIE;TMEM97;SLC2A8;IL18BP;NR4A1;SGSH;KIF1B;ICAM1	Œ≥Œ¥ T cell	LNG
3	0.377717	1.54783	0.0015748	0.0111111	0.063	ITGA5;FAM49A;ITGAX;RASSF4;PLXNC1;CEBPA;LGALS1;LMNA;FGL2;CTSH;UPP1;CDKN1C;PIK3CB;TPM4;SH3TC1;ANXA2;CCSAP;SLC16A6;SDCBP;GLIPR2;TBXAS1;GLUL;NQO2;PLOD3;CPNE8;HIF1A;CTSB;ACAT1;TYMP;CEBPB;CST3;ANXA4;MAFG;SBF2;SNX10;FNDC3B;LGALS3;ABHD5;CDKN1A;C1orf122;SCARB2;CALU;ATF5;AP1B1;IFI30;RBPJ;ACSL1;CDK2AP1;TXN;PLIN2;ATP1B3	Œ≥Œ¥ T cell	LNG
5	0.421815	1.44812	0.0154905	0.0234542	0.147	SELL;ICOS;CD5;CD28;SOCS3;CD6;INPP4B;GPX7;ANK3;FAM241A;LRRC8C;ARID5B;TOB1;AP3M2;TCAF2;MFHAS1;RBL1;NFATC1	Œ≥Œ¥ T cell	LNG
2	0.373742	1.31695	0.0837607	0.0597015	0.389	ERRFI1;OSM;LFNG;ARHGAP10;AVPI1;OASL;GRAMD1B;TMBIM1;TFRC;ERI1;PHLDA1;SLC11A2;ISG15;NMB;PTPMT1	Œ≥Œ¥ T cell	LNG
13	-0.299648	-1.19331	0.140394	0.211694	0.476476	ANKRD28;GSTM2;NUGGC;GAMT;DTWD1;GLCCI1;FGFRL1;DMKN;HIST2H2AB;MAGED2;P4HTM;CYHR1;H1FX;TARSL2;HIST1H2AE;FAIM;COMTD1;CRELD1;TUBG2;BNIP3;YPEL5;NT5C3B;CDK2AP2;HIST1H2AG;NUCB2;INSIG2;NUDT8;TVP23C;SMPD1;PIM2;CTSF;HDAC7;BTD;SPAG1;AP3S1;WBP1;HIST1H2BF;PCYOX1;TSPAN31;ARMCX3	Œ≥Œ¥ T cell	LNG
8	-0.246246	-1.10773	0.220588	0.293095	0.70971	TMIGD2;CD160;TXK;ABHD4;P2RY11;SPRY2;ABCB1;ZBTB16;TNFSF14;LTBP3;SH2D1B;ABHD15;CRIM1;CRACR2A;CD7;THEM6;DHX32;SYTL2;PLEKHF1;NMUR1;CAPN12;TP53I13;KLRC1;PIK3R3;DHRS3;NEDD9;ABI3;ZNF827;ABCA5;TMX4;MSMO1;FAM43A;STOM;SNTB2;INPP1;DGKD;USP53;MSH2;FASLG;PWWP3A;DDIT3;KLRC2;ALOX5AP;TRAF2	Œ≥Œ¥ T cell	LNG
12	-0.239285	-1.0266	0.388268	0.387903	0.884885	HIST1H2BD;KLHL6;TPD52;HIST1H2BG;HIST1H2AC;HYI;MZB1;HIST1H2BJ;HIST2H2BE;HIST2H2AA4;HIST1H2BC;SELENOM;HIST1H2BK;AARS;ZNF275;A1BG;HDLBP;MANBAL;ITM2C;KDELR1;CHPF;SLC35A2;CREB3L2;OSBPL3;AIG1;TCEAL3;MANEA;SRPRB;NAGLU;HM13;ALDH6A1;TFG;SSR3;PINK1;CASP10	Œ≥Œ¥ T cell	LNG
1	0.63463	2.46719	0	0	0	CCL4L2;EGR2;CCL3L1;TNFSF9;NR4A3;NR4A1;HES4;RASGEF1B;C11orf96;ICAM1;ANKRD9;HIC1;KDM6B;NFE2L2;CADM1;ARL5B;SNAI1;SNAPC1;CKS2;FSCN1;CASS4;NET1;TESK1;KCNMB4;PDK4;GADD45B;SGK1;SKIL;TMEM97;GPR137B;FUCA1;ZFP36L1;MAT2A;CHRNE;SERPINB9;FRMD4B;RNF122;TTYH2;SH2B3;INSIG1;SLC31A1;ETV3;CKB;TGIF1;CLN8;PALLD;TXNDC16;SLC2A8;CHMP1B;FNIP2;NFKBIE;ZDHHC14;TSC22D1;SHMT1;PLEKHO1;ABCC4;TTYH3;HAUS8;GCLC;SLC26A11	CD56 NKdim	LNG
2	0.571609	2.06304	0	0	0	ERRFI1;PHLDA1;OSM;AVPI1;CCL18;TFRC;HPGD;GRAMD1B;FABP5;OAS3;APOC1;LFNG;NCEH1;RDH10;TMBIM1;SCD;OASL;SNX24;ERI1;FAM89A;TUBA1C;NMB;ACSL3;KIF16B;SLC38A6;REEP3	CD56 NKdim	LNG
10	0.611621	1.97193	0	0	0	CLSPN;ORC6;GMNN;TYMS;CENPW;AURKA;PCLAF;NUSAP1;RRM2;CHAF1A;MCM4;CENPF;KNL1;CENPU;CHEK1;MKI67;TOP2A;CCNB1;RAD51AP1;BRCA1;TPX2;CENPE;CDT1;E2F1;HELLS;MCM2;SPAG5;NUF2;PRC1;NCAPG2;FANCI	CD56 NKdim	LNG
13	-0.456385	-1.9627	0	0.000649351	0.00102041	HIST1H4B;HIST1H2AB;HIST2H2AB;HIST1H2BB;HIST1H2AE;BAIAP3;HIST1H4A;HIST1H2AG;HIST2H2BF;HIST1H2BF;HIST1H2BN;H1FX;TET1;HIST1H2AH;DMKN;HIST1H3D;CD320;GAMT;CTSF;FCRL3;TUBG2;SERPINI1;DTWD1;CCDC102A;TECR;C16orf54;HDAC7;YPEL5;GSTM2;NUGGC	CD56 NKdim	LNG
11	0.415535	1.67178	0	0.00277218	0.01	NFKBID;PDE4B;BIRC3;CD83;KBTBD8;IL4R;DENND3;IRF8;ANKRD33B;YBX3;SAV1;GRASP;MARCH3;SNX9;CD72;TRAF4;MX1;BCL2L11;SNX8;DLGAP3;CD82;AFDN;SYPL1;FADS3;SQLE;CCNG2;OSER1;MARCKSL1;EDEM1;CENPM;HIVEP1;RAB3GAP1;USP12;GNA12;FAM53B;HHEX;TMEM154;PELI1;RBM38;ZNF844;BTN2A2;C7orf50;NUDT4;P2RX5;KLHL5;CHD7;TMEM268;SYNGR3	CD56 NKdim	LNG
4	0.397477	1.61505	0	0.00354839	0.016	GPR35;IER3;PIM3;PFKFB3;SAMSN1;KLF10;BCL3;TNFRSF12A;SESN2;FOSL2;MAP3K8;STX11;SLC16A3;MAFF;DOCK5;IFNGR1;CHKA;IRAK3;MAP2K3;ECE1;NINJ1;SLC30A1;IGFLR1;YOD1;SRGN;PLPPR2;EXTL3;EVI2A;IRF2BP2;RNF24;ZFAND5;ELK3;GRPEL1;PELI2;TP53INP2;GZF1;IER5L;FURIN;RFLNB;SRXN1;SQSTM1;GOLIM4;SYNJ1;KLF9;NDRG1;ZNF281;LATS2;NACC2;IRGQ;RASSF2;MEF2D;LRP5L;CBX6;PHC2;MIDN;B4GALT5;AHR	CD56 NKdim	LNG
3	0.390518	1.59316	0	0.00406586	0.022	CDKN1A;SLC43A2;BCL2A1;SDCBP;THBS1;CDKN1C;ARHGAP31;SERPINB8;ABHD5;LMNA;PLAUR;CES1;LONRF3;TNFRSF10B;ETS2;TLE3;PLIN2;CD68;HIF1A;ZFYVE21;ACVR1B;ATP1B3;TPM4;NEDD4L;ACSL1;CEBPB;MAFG;FGL2;KCNK6;SPIRE1;UPP1;RHEB;CTNNA1;CREG1;FTH1;CMPK2;CEBPA;CORO1C;CPEB4;WARS;DCUN1D3;ALAS1;TTC7A;SOD2;ATF5;SLFN11;ANXA5;SLC16A6;C4orf48;CCSAP;RNF19B;SLC43A3;CALU;TATDN3;PRDX1;PAK1;SNX30;CHML;GLUL;CD59;POR;NQO2;TYMP;CTSA;SNX1…	CD56 NKdim	LNG
7	0.40437	1.52843	0.00956284	0.00887097	0.053	EPAS1;KRT86;GADD45G;LAYN;RBBP8;KIR2DL4;CSRNP1;DHCR24;SLC3A2;ASB2;ELL2;PLPP1;MOB3C;AIFM2;NKIRAS1;FAM102B;GCSH;SLC25A30;RTN4RL2;ATP10D;TNFRSF18;PLAGL1;EGR1;SMC4;CD58;FAM126A;AKAP5;NEU1;RGS1;SSH1;GALNT6;EIF4A3;PPIL1;VKORC1L1	CD56 NKdim	LNG
5	-0.377148	-1.47718	0.0130293	0.00844156	0.0265306	TCF7;LEF1;SELL;ITGA6;AMIGO1;ATG9B;TNFRSF10A;TMEM63A;LTB;FHIT;RASA4;CD52;SH3YL1	CD56 NKdim	LNG
8	0.353649	1.4564	0.00120482	0.0188508	0.128	CCL4;XCL1;CREM;AREG;XCL2;ZC3H12A;ZNF331;CLCF1;GINS4;NR4A2;MMD;TMEM64;NFKBIA;PRR7;STARD4;SOCS2;MED26;NEO1;KIF21A;MXRA7;MYO6;ID2;NEDD9;SYTL3;GIPR;SLA2;PIGV;ID1;PTGER2;GABARAPL1;PIK3R3;ZNF41;GOT1;PDE4A;MTFMT;CNBD2;SURF4;INPP1;FASLG;MAPKAPK2;STAT4;FECH;SOX4;IFIT2;LAT2	CD56 NKdim	LNG
9	0.343289	1.43417	0.00601685	0.0209453	0.159	TNFRSF9;CRTAM;CCL3;TNF;MT1E;SLC7A5;VIPR2;BHLHE40;METRNL;ENC1;CHST7;HAVCR2;MT1X;RAB11FIP5;SH2D2A;BPGM;DUSP2;B3GAT1;LMNB1;GTF3C1;KIR2DL3;LAG3;MCOLN2;SKI;RARG;RAMP1;CLP1;SMAD7;CENPV;MT2A;PDE4D;ATF7IP2;CEMIP2;PDGFRB;KIR2DL1;SYNJ2;DDIT4;C12orf49;ADNP2;AUTS2;FBXO33;COG3;KIR3DL2;GZMB;SLC37A3;SYT11;GOLM1;KIR3DL1;MSANTD3;DYNLL2;SOCS1;BCR;P2RY8;LMTK2;ERN1;MVB12B;NR1D1;AKR1C3;HDGFL3;SETD1A;LAIR2;VAMP1;SHLD3…	CD56 NKdim	LNG
6	0.298031	1.20932	0.111669	0.14504	0.763	PERP;DUSP8;TUBB2A;TRAF1;NDFIP2;RGCC;TNFAIP3;PTTG1;TUBA4A;ZNF614;CCND2;ZDBF2;GPRIN3;BCL2;CD3G;AQP3;DEGS1;DUSP16;AZIN2;GSTM3;BTBD11;FOXO1;SPRY1;KLHL25;HIVEP2;RHOH;FAM83G;TMEM14A;SATB1;HERC5;MAST4;PHF19;ZSWIM5;ALDOC;MAD2L1;FXYD7;SNTA1;CISH;MORC4;ZNRF1;RGL4;EML4;GDPD5;ABCC1;NME7;PEX3;HNRNPLL;POMT1;ENOSF1;TAGAP;LRP8;TMEM35B;RAB3IP;HMGCR	CD56 NKdim	LNG
12	0.2932	1.17879	0.146465	0.166532	0.852	IRF4;DUSP5;RRAD;RND1;CTH;SLC1A4;STARD10;GADD45A;ANKRD37;RASD1;SLC1A5;MYO1D;ALG2;TWSG1;ZNF275;SLC39A8;RAB40B;KLHL6;RAB30;C11orf24;SELENOM;MZB1;RRBP1;PRADC1;PODXL2;BMI1;UAP1;TXNDC15;MEI1;PGM3;SLC39A14;NR2F6;SPAG4;TECPR2;ST7;DHRS11;TXNDC11;TFG;SRPRB;CRELD2;SPCS3;TXNDC5;BSCL2;SEL1L;ALG5;TMEM208;SLC39A7;CISD2;CERCAM;PLPP5	CD56 NKdim	LNG
9	0.584029	2.59674	0	0	0	FGFBP2;GZMB;TNFRSF9;CAPN2;DKK3;KIR2DL1;METRNL;CCL3;SLC7A5;BHLHE40;SYNE2;MT2A;KIR3DL2;RGS9;KIR3DL1;RASA3;IL18RAP;CLP1;SKI;FAM169A;KIR2DL3;DTHD1;ENC1;SH2D2A;LYAR;GZMH;S1PR5;IL12RB1;MT1X;TGFBR3;LITAF;GMEB2;ST3GAL4;BNC2;ADGRG1;MYBL1;CENPV;MVB12B;BPGM;NSMF;LMNB1;HAVCR2;P2RY8;CYTH3;ITPRIP;COL6A2;USP30;SYT11;TNF;SMAD7;PRF1;RUNX3;FAM117A;GK5;ATF7IP2;AUTS2;MED9;TKTL1;PTPRM;PDE4D;IFNG;KLF3;GALNT10;F2R;COG3…	NK CD56br	LNG
2	0.566773	2.09113	0	0	0	IFIT3;OASL;GRAMD1B;PHLDA1;SCD;OSM;AVPI1;GK;CYSTM1;AMDHD2;GCHFR;IFI6;TFRC;ABCG1;TMBIM1;ACSL3;DOCK7;LFNG;ISG15;PARP12;SLC17A5;RMDN3;CAMSAP1;PTRH1	NK CD56br	LNG
10	0.749435	2.07515	0	0	0	MKI67;CENPF;TYMS;CENPU;FANCI;MCM4;GMNN;PRC1;MCM2;HELLS;CHAF1A;BUB1	NK CD56br	LNG
1	0.501901	2.02298	0	0.000293619	0.001	EGR2;CCL4L2;TNFSF9;RASGEF1B;ANKRD9;CCL3L1;HES4;ID3;NR4A3;NR4A1;MICAL2;INSIG1;NFE2L2;SERPINB9;ARL5B;TESK1;TGIF1;HIC1;SLC2A8;MAF;SGK1;TXNDC16;WDR91;SH2B3;ATF3;SLC31A1;FCHO2;SNAPC1;CHRNE;ATP1B1;SKIL;KDM6B;SLC46A3;SLC20A1;CLN8;ABHD11;C1QB;ARHGEF12;ABHD12;PTMS;CKS2;BTBD7;APOC2;TMCC3;ITGAV;TSC22D1	NK CD56br	LNG
4	0.44464	1.92688	0	0.00046979	0.002	SAMSN1;IER3;SLC30A1;S100A6;PFKFB3;AHNAK;SESN2;CAST;IFNGR1;LATS2;BCL3;S100A4;PLP2;FOSL2;THEMIS2;MAP2K3;FLNA;LDLR;FURIN;SFXN5;YOD1;MAP3K8;ADAP1;PIM3;KLF9;KLF10;FAM13A;ZDHHC20;SRXN1;MAFF;RFLNB;CHP1;ZNF281;BCL6;RASSF2;NFIL3;PHC2;GZF1;TPST1;TMCO3;IGF1R;STX11;ULK1;ELK3;CBX6;SLCO3A1;EXTL3;IGFLR1;SEC14L1;IRF2BP2;PELI2;NINJ1;GOLIM4;NACC2;CSGALNACT2;TMEM91;SLC16A3;ZEB2;PLXND1;HMGB2;MNT;TP53INP2;MFGE8;VCL;B…	NK CD56br	LNG
13	-0.413202	-1.71751	0.00217391	0.00599588	0.00801603	HIST1H4A;HIST1H2AE;TET1;HIST1H4B;HIST1H2BB;HIST1H2AB;IFT27;FCRL3;HIST1H2BN;HIST2H2BF;HDAC7;HIST2H2AB;NUDT8;NUCB2;CCDC102A;CTSF;HOOK1;CRELD1;IER2;HIST1H2AG;CD38;ORMDL3;GLT8D1;HIST1H3D;PAQR6;DIPK1A;ADGRG5;CHRNB1;TSPAN31;H1FX;BTG2;SYTL1;MAGEH1;GSTM2;GAMT;ARF4;HIST1H2BF;ARMCX3;TMCO1;MBNL2;WBP1;AP3S1;SLAMF7;HMCES;TMEM263;LSS;ABHD14A;CD320;SLC39A10	NK CD56br	LNG
7	-0.376028	-1.59908	0	0.00899382	0.0240481	PNMT;MAPK12;EGR1;PPP1R9A;FOSB;MINPP1;TIE1;ISYNA1;TCEAL1;AMT;KNOP1;BPNT1;UBASH3B;C2orf74;PSEN2;CHORDC1;PPP1R15A;CITED2;UBC;RGS1;PNP;MYADM;SLC12A6;ADAMTS17;STIP1;DYNLL1;DDX3Y;EIF4A3;C14orf119;CENPJ;CLNK;MTHFD1;CDIP1;PHYKPL;CDKN2C;ATP8B4;GALNT4;EMC2;HIBADH	NK CD56br	LNG
11	0.369501	1.56076	0	0.0105703	0.051	BACH2;MTSS1;CHD7;SNX9;IL4R;DENND3;MX1;SETBP1;PDE4B;MARCH3;SYNGR3;C7orf50;FAM53B;PRKCE;PWWP2B;GRASP;TRAF4;NUAK2;TAPT1;BCL2L11;OSER1;NFKBID;SAV1;SLC2A1;FAM3C;USP12;ABHD6;EDEM1;HIST1H1B;SMAGP;RBM38;SQLE;HLA-DRB5;RAB3GAP1;HLA-DPB1;PELI1;CD72;HLA-DQB1;ZNF318;CHPT1;BIRC3;ZBTB10;KLF2;TCFL5;BTN2A2;HLA-DRA;SGPP1	NK CD56br	LNG
6	-0.326768	-1.49253	0	0.01449	0.0581162	GIMAP7;IL7R;GIMAP6;DISC1;GIMAP5;MAP2K6;LIMA1;CD3D;CDCA7;GIMAP4;GIMAP1;UBASH3A;HIST1H3H;JUN;SRSF7;ECI2;SPNS3;TRAC;SUPT3H;CYCS;IPCEF1;BLZF1;CXCR6;FAM122C;ITM2A;CD3E;ADARB1;MAP9;FCMR;LZTFL1;RGS10;CFAP20;ABCC1;STN1;RAB33A;ACP6;SESN1;ZNF609;DZIP3;CEACAM21;ABLIM1;PMAIP1;TASP1;BAG3;SIRPG;HMOX2;SCRIB;PRKCA;C12orf65;GPHN;COL18A1	NK CD56br	LNG
3	0.331228	1.43064	0.00507614	0.0255029	0.141	LGALS3;LMNA;CDKN1A;LGALS1;CEBPB;RNF19B;HIF1A;TM6SF1;ODF3B;TNFRSF10B;LONRF3;IFI30;CTSA;TIMP1;ATP1B3;WARS;F11R;TLE3;TYMP;MAFG;ACSL1;RRAS;SDCBP;TTC7A;NENF;UPP1;PLEC;GRN;VIM;TPM4;CST3;GLIPR2;COPRS;ABHD5;IL15;ANXA2;PIK3CB;C4orf48;BRI3;MPC1;NPC2;MXD1;THBS1;SOAT1;RBPJ;ANXA5;P2RX4;RPS27L;PLXNC1;CTNNA1;FTH1;ZSWIM6;S100A11;RHEB;CALU;FTL;LAPTM4A	NK CD56br	LNG
5	0.323578	1.14612	0.23993	0.216984	0.806	SOCS3;CD6;SCML1;AP3M2;CITED4;ARID5B;PHLDB3;PDE3B;ITPKB;TCAF2;RCAN3;TOB1;FAM241A	NK CD56br	LNG
8	-0.238851	-1.11852	0.151762	0.220911	0.740481	TANC1;SPTSSB;ZNF74;ADAMTS10;BAALC;PLEKHF1;CD160;TMIGD2;SOX4;AHDC1;CDHR1;NMUR1;P2RY11;CLIC3;PIK3R3;BCO2;PLAAT4;HOXA10;PIGV;CHN2;MMRN1;THEM6;BCL2L1;GPR68;FSD1;SLC4A7;CAPN12;ZNF827;KLRK1;GZMA;ENPP5;CRYZ;TMX4;CD81;RGS3;LDB2;RAB27B;SLC2A13;HLTF;DDIT3;PSTPIP1;CD244;CDCA4;IVD;FAM43A;HMGCS1;NOL4L;SERTAD1;GFI1;NCR1;ADH5;CRACR2A;TBC1D31;PRKACB;LTBP3;UBB;TRIB3;BIVM;KLRD1;IRF2BPL;ZBTB38;RHOC;SYCE1L;RHOBTB3;A…	NK CD56br	LNG
12	0.24075	1.01394	0.429519	0.420462	0.977	PMEPA1;IRF4;TP53INP1;SLC1A4;DUSP5;GADD45A;ITM2C;SLC1A5;UAP1;LARP1B;RRBP1;SELENOM;RAB30;SPAG4;ALG2;KDELR2;SEL1L;TMEM39A;CRELD2;BMI1;TMEM208;B4GALT3;STARD10;AARS;FKBP2;MANF;TCEAL3;HIST1H2BJ;MEI1;A1BG;SLC38A5;IFI27L1;SEC11C;TXNDC15;PINK1;SPCS3;TECPR2;RAPGEF2;PPCDC;CHPF;PGM3;AGA	NK CD56br	LNG
10	0.855719	2.61403	0	0	0	KNL1;MKI67;ASPM;RRM2;TPX2;CENPF;BIRC5;NUSAP1;TOP2A;MCM2;TYMS;DHFR;MCM4;CLSPN;PRC1;GMNN	NK-ILC precursor	LNG
1	0.590763	2.3462	0	0	0	CCL4L2;CCL3L1;NR4A1;NR4A3;ATF3;RASGEF1B;PTMS;CKS2;TMEM97;KDM6B;NFE2L2;TGIF1;SERPINB9;ICAM1;TNFSF9;TESK1;GADD45B;ANKH;GCLC;ARL5B;SKIL;LPAR6;TSC22D1;CLCN3;INSIG1;ARHGEF12;ZFP36L1;FAM110A;ST8SIA4;CHMP1B;SH2B3;CD300A;EPSTI1;LIPA;ZDHHC14	NK-ILC precursor	LNG
2	0.566609	2.06241	0	0	0	PHLDA1;ERI1;UQCC2;TFRC;TMBIM1;ACADS;FABP5;REEP3;LFNG;ARL2;CYB5A;TUBA1C;VAT1;ACSL3;GALE;SCCPDH;ACP5;CSTB;ISG15;GLRX2;HPGD;DNASE2;CTSC;SNTB1	NK-ILC precursor	LNG
7	0.492561	1.93949	0	0.000338378	0.001	EGR1;FAM102B;RBBP8;KRT86;GADD45G;SLC3A2;CD58;SMC4;C2orf74;TNFRSF18;PHYH;STIP1;RRP1;DYNLL1;FAM126A;NEU1;C14orf119;GALNT6;CHORDC1;SLC12A6;GCSH;CEP152;RGS1;MTX2;KIR2DL4;EIF4A3;CENPJ;EPAS1;PPP1R15B;ILVBL;MSH3	NK-ILC precursor	LNG
9	0.395446	1.82554	0	0.00108281	0.004	CCL3;TNFRSF9;TNF;IFNG;KIR2DL3;CX3CR1;CRTAM;LAIR2;GZMB;KIR3DL2;SYNE2;METRNL;SLC7A5;SH2D2A;BPGM;FCGR3A;HAVCR2;FCRL6;PRR5L;FEZ1;KIR2DL1;KIR3DL1;BHLHE40;GNG2;GTF3C1;FAM117A;VAMP1;AKR1C3;PRF1;DTHD1;GPR141;XYLT1;RORA;APOBEC3G;SPON2;MYBL1;GZMH;CEMIP2;LMNB1;SYT11;MT2A;PRSS23;PYHIN1	NK-ILC precursor	LNG
8	0.38734	1.76871	0	0.00338378	0.015	CCL4;TIGIT;CREM;KIF21A;TNFSF14;XCL1;STARD4;FASLG;XCL2;PTGER2;TMEM64;ZNF331;PHLDB2;SOCS2;SAMD9L;ZC3H12A;GNGT2;ABI3;STMN1;FAM43A;RAB27A;ATXN1;KIFC3;PTPN22;ALOX5AP;ID1;GOT1;AREG;PBDC1;SLC25A20;STAT4;LAT2;CCL5;SPN;RAB27B;NFKBIA;PDE4A;PRDM1;PMS1;SLC4A7;BCL2L1;TMEM71;H2AFX;PLAAT3;SPRY2;FMNL3;KIF13B;NEDD9;MSH2;USP53;RALGDS;METTL15;ABHD17B;FYN;PRR7;EZH2;NR4A2;SYTL2;FAM89B;TRPV2;GSE1;MED26	NK-ILC precursor	LNG
3	0.398055	1.73764	0	0.00367382	0.019	CDKN1A;BCL2A1;LGALS1;LMNA;ANXA2;ANXA4;VIM;ANXA5;ATP1B3;SLC35F6;ZSWIM6;PLIN2;LGALS3;TYMP;CRYL1;TLE3;UPP1;S100A11;CD151;CAPG;GBA;MXD1;GLUL;NQO2;ARHGAP18;SDCBP;ALAS1;CD59;NENF;RNF19B;ACAT1;HEXB;RELT;WARS;HSD17B4;GRN;C15orf39;EDEM3;CEBPB;RPS27L;SNX10;IFI30;ABHD5;TSEN34;PEA15;SOD2;ENG;PLEC;PDXK;RTN3;C4orf48;ZMAT5;FNDC3B	NK-ILC precursor	LNG
5	-0.415212	-1.5733	0.013363	0.0119023	0.028028	LDLRAP1;INPP4B;FAM117B;TCF7;CCR7;LTB;GPX7;HSBP1L1;MAML2;TMEM123;LEF1;FBXO32;SELL;KDSR;ITGA6;THEM4;SH3YL1	NK-ILC precursor	LNG
6	0.319713	1.40606	0.0208333	0.0477113	0.253	DUSP4;TRAF1;PTTG1;RGCC;CCND2;KCNA3;BCL2;BATF;ENOSF1;TUBA4A;BOLA3;HIVEP2;ZHX2;TMEM35B;HAGH;PCID2;PHF19;MLLT3;LDLRAD4;LETM2;IL32;GPR18;TUBB2A;UGP2;MDFIC;TAGAP;BLZF1;SCML4;SEMA4D;FAS;JUN;SCRIB;CD8A	NK-ILC precursor	LNG
13	-0.3079	-1.31488	0.0508475	0.0584855	0.258258	WHRN;CCDC102A;CTSF;DMKN;GSTM2;P4HTM;H1FX;YPEL5;DIPK1A;TMED4;LSR;WBP1;C16orf54;HIST2H2BF;C11orf1;DTWD1;HSH2D;HIST1H2BN;HIST1H3D;TMEM238;CD320;ICAM3;HIST1H2AE;CFL2;FKBP11;CRELD1;HIST1H2AG;SEC22B;INSIG2	NK-ILC precursor	LNG
4	0.288208	1.28255	0.0607815	0.108883	0.533	IER3;KLF10;SAMSN1;PFKFB3;SESN2;ZEB2;ADAP1;NDRG1;LDLR;PIM3;IGFLR1;SLC16A3;APOBR;CBX6;FOSL2;FLNA;STX11;AHCTF1;GOLIM4;S100A6;MFGE8;MAFF;PLEK;HMGB2;SPTSSA;MAN1A1;GZF1;PLP2;ECE1;GLIPR1;ZFAND5;SQSTM1;EVI2A	NK-ILC precursor	LNG
11	0.25948	1.08461	0.309859	0.324302	0.947	CD72;CENPM;P2RX5;NFKBID;MX1;BIRC3;FAM53B;CEP83;BCL2L11;FAM3C;CD83;KLHL5;ZBTB10;PDE4B;MARCKSL1;HLA-DQA1;HLA-DQB1;IL4R;EDEM1;PRKCE;IRF8;C7orf50;SQLE;SNX9	NK-ILC precursor	LNG
12	0.21087	0.910175	0.64486	0.645626	0.998	DUSP5;GADD45A;SLC38A5;CISD2;SELENOM;AARS;PDIA4;SLC1A4;ARSA;MANF;TXNDC15;FKBP2;FAM174A;OSBPL3;B4GALT3;CLPTM1L;SEC11C;TMEM208;ERGIC2;SLC1A5;ANKRD37;SLC39A8;UAP1;ALG2;KLHL6;MEI1;C11orf24;HDLBP;ST6GAL1;MAGEF1	NK-ILC precursor	LNG
9	0.478743	2.28854	0	0	0	MT2A;MT1X;MT1F;TBX21;METRNL;SHLD3;PCBP4;BHLHE40;SMAD7;TNF;MGAT4A;RNF125;SLC7A5;SYNJ2;PRR5;OPTN;CEMIP2;PYHIN1;ATG2A;KLF3;VAMP1;RAP1GAP2;SYNE2;RORA;POFUT2;FBXO33;EPHA4;LMTK2;GK5;LLGL2;NFATC2;TSPAN32;RPRD1B;WDR86;NECAP1;S1PR1;CYB561;ADNP2;DYNLL2;DUSP2;ATF7IP2;GTF3C1;MXI1;SNIP1;ERN1;MIER3;HSF2;MCOLN2;DDIT4;USP28;ZNF169;SOCS1;MSANTD3;COG3;BCL9L;CDKN2D;KLF13;IDI1;NSMF;DGKE;RNF103;SMURF1	Naive B	LNG
1	0.427496	1.96626	0	0	0	TXNDC16;CHRNE;NR4A1;CLIP2;KIF1B;TNFSF9;GPR137B;LACC1;IGFBP4;HES1;GADD45B;NR4A3;SH2B3;KDM6B;RASGEF1B;EGR2;FSCN1;SLC8B1;ADCY3;ITGAV;ABHD11;SKIL;IL18BP;ARHGEF12;C1QA;WDR91;SGK1;SLC12A7;TMEM97;SCARB1;PDK4;GBP1;ICAM1;YWHAH;EPSTI1;NFE2L2;NRARP;FLNB;SPATS2L;ARL5B;CXCL16;TBC1D16;INSIG1	Naive B	LNG
4	0.400394	1.9112	0	0.000841751	0.001	SLC30A1;KLF10;ARHGAP21;THEMIS2;TP53INP2;LYZ;NBEAL2;NINJ1;IRGQ;EXTL3;SRGN;MEGF9;SAMSN1;SPECC1;GZF1;PIM3;YOD1;TIPARP;FOXJ2;LRP5L;CEBPD;SPACA6;MAFF;SQSTM1;TMCO3;MIDN;ULK1;SEC14L1;SYNJ1;BCL6;B4GALT5;STX11;ANXA1;BCL3;MAP7D1;HMGB2;MAP3K20;S100A6;MNT;MAP3K8;ZFAND5;NDRG1;CPQ;IRS2;ZFAND2A;BAP1;CARD19;JARID2;S100A9;AHR;MAP1LC3B;MEF2D;S100A10;AGTPBP1;PHC2;VCL;RIOK3;CHP1	Naive B	LNG
10	0.671023	1.86331	0.00263852	0.000631313	0.001	PRC1;BRCA1;ORC6;GMNN;HIST1H2AI;RAD51AP1;KNL1;CENPW	Naive B	LNG
3	0.360837	1.80947	0	0.00151515	0.003	CCDC151;TUBB6;CDKN1A;GSN;CST3;IFI44L;SLFN11;RAB13;CDC42BPB;LGALS1;ABHD5;S100A11;ANXA4;ACVR1B;INSR;CD59;MS4A6A;RRAS;C15orf39;RNF19B;TIMP1;CHML;PLIN2;ACP2;UPP1;SLC7A7;LMNA;TPM4;SLC43A2;ANXA2;CD68;MAFG;TNFAIP8L2;STARD5;SOD2;CHST15;AIF1;CTSD;CLIC4;TMEM120A;ADAM17;CSF2RB;IFITM3;HCK;MS4A7;ANO10;PEA15;HEXB;CORO1C;RGS2;TNS3;GLMP;TRIP10;CREG1;CCSAP;NQO2;PIK3CB;KCNQ1;CDK2AP1;FAM210B;ETS2;CAMKK1;TPCN1;ALDH2…	Naive B	LNG
2	0.389593	1.63185	0.00840336	0.00547138	0.013	OAS3;NMB;CTNS;PTGR2;APOE;AVPI1;PTRH1;GK;FABP5;TUBA1C;RMDN3;PHLDA1;TFRC;DOCK7;SLC29A3;GCHFR;SLC17A5;CD9;SLC11A2	Naive B	LNG
8	0.299614	1.43123	0.00343643	0.024531	0.067	CREM;ZNF331;PLEKHF1;ABHD4;GBP3;AHDC1;ATXN1;GABARAPL1;PHLDB2;INPP4A;GOT1;NREP;PRR7;ABCA5;ID2;NPC1;GINS4;RAD51C;CPD;ABHD17B;USP53;NR4A2;MXRA7;AREG;RALGDS;SPATA13;ID1;STAT4;SOX4;NFKBIA;IFRD1;CRIP1;PRMT9;MR1;FMNL1;PHTF1;IRF1;SAMD9L;ATG9A;CCL5;SFMBT2;CAPN12;METRN;SLC2A13;ZFP36;GFOD1;PBDC1;PLCL2;SYCE1L;KDM5B;CIDEB;VEZF1;HMGCS1;DHX32;YPEL1;ZNF598;ACAA2;ZNF141;SPINDOC;ITGB7	Naive B	LNG
6	0.261108	1.25875	0.045614	0.083649	0.245	DUSP4;PHF19;GPR155;HERC5;DUSP8;TUBB2A;DUSP16;GPD1L;PNMA1;MAST4;FXYD7;NLRP6;POMT1;LDLRAD4;MAD2L1;ANO9;SORBS3;KANTR;NME7;KIF5C;NDC80;PIGA;ALDOC;RGCC;CD3E;MORC4;JMY;BAG3;ENO2;SNTA1;ITGB1;MREG;GRAP2;GNB5;NXT1;MPRIP;DZIP3;GIPC1;CD96;RAB3IP;ZNF609;HS3ST3B1	Naive B	LNG
11	0.21788	1.08815	0.194332	0.27862	0.666	IGHG1;KLK1;CD70;SEMA7A;PEG10;CNR1;DLL1;IGHG3;TCFL5;ANKRD33B;NSUN7;RAPGEF5;PDE4B;CCDC141;NRROS;ZC2HC1A;HAGHL;BHLHE41;CENPM;GRASP;HIVEP1;PPFIBP2;CYGB;CD83;PRDM4;DNMBP;KIAA1958;RBM38;PWWP2B;KIF18A;SNX9;NIPAL2;SGPP1;SNN;BCL7A;DLGAP3;PPP1R14A;PELI1;GNA12;PTP4A3;C7orf50;CHPT1;KMO;SQLE;ZNF703;VEGFB;CSGALNACT1;RAB3GAP1;RUBCNL;DTX4;RPS6KA2;INPP5A;ARHGAP5;BIRC3;ICOSLG;RHOB	Naive B	LNG
7	-0.26385	-1.06041	0.328313	0.984956	0.968	TCEAL1;HIBADH;PIGM;ISYNA1;FDX2;SSH1;ILVBL;DMAC1;NUDT9;CDK4;ATP10D;CKLF;DYNLL1;TPMT;HADH;IDUA;FAM102B;MIB1;GCNT1;MTHFD1;BPNT1;AK6;KIF1BP;GALNT6	Naive B	LNG
12	0.216654	1.04429	0.327465	0.34697	0.788	RND1;CTH;AMN;COL9A3;PRADC1;FKBP14;HERPUD1;PPCDC;TBCEL;PAIP2B;OSBPL3;LIN7B;TEC;C1GALT1C1;DUSP5;FKBP7;PGM3;EIF2AK4;TECPR2;IGHA1;FNDC3A;SEC61A1;SLC39A8;SMIM1;FHL1;HYOU1;CARMIL1;TOR3A;UAP1;HSD17B8;ALG2;CLCC1;GADD45A;KNTC1;CRELD2;ANKRD37;CCPG1	Naive B	LNG
5	-0.260048	-1.00239	0.483163	0.68031	0.991	LIMS2;RASA4;TESPA1;RBL1;SH3YL1;SUSD3;PPA1;PRKAR1B;LTB;RCAN3;SIT1;CD52;GPX7;LDLRAP1;CH25H;CD6;NBPF15;JAK3	Naive B	LNG
13	-0.241542	-0.970965	0.520408	0.529204	0.996	HIST2H2AB;SMPD1;HIST1H2AH;CD38;HIST1H2BF;NADK2;ICAM2;HIST1H2BN;TAPBPL;DIPK1A;CYHR1;C16orf54;CD320;BNIP3	Naive B	LNG
10	0.763298	2.46482	0	0	0	KNL1;ASF1B;TOP2A;GINS2;CENPE;E2F1;KIF11;TYMS;CENPU;NCAPG2;NUSAP1;CENPW;SPAG5;RAD51AP1;RRM2;PRC1;HELLS;FANCI;ORC6;CHAF1A;ECT2;TPX2;AURKA;HIST1H2AI;CDC20	Memory B	LNG
4	0.575791	2.45972	0	0	0	SLC30A1;ADAP1;FGR;LDLR;NINJ1;FOSL2;FUT7;VAMP5;ITGAM;SAMSN1;MXD3;S100A10;PIK3R5;KLF10;STX11;CEBPD;FES;TESC;IER3;BCL3;SPACA6;S100A9;AHR;PIM3;FLNA;S100A6;MYO1F;FCER1G;YOD1;FURIN;SAP30;TSPO;PFKFB3;CERS6;AHNAK;SRGN;TST;THEMIS2;S100A4;TP53INP2;SPECC1;ARHGAP21;IRAK3;LYZ;SESN2;NFIL3;SLC16A3;MEGF9;SRXN1;EXTL3;TMCO3;SYNE3;MAN1A1;IGFLR1;ULK1;TYROBP;RIOK3;MAFF;ZEB2;PLXND1;VSIR;MAP3K8;LIMS1;IRF2BP2;NPEPL1;BIC…	Memory B	LNG
9	0.577838	2.43679	0	0	0	MT2A;MT1X;SYT11;EPHA4;NKG7;MT1F;PTCH1;RUNX2;ITPRIPL1;BHLHE40;SMAD7;SYNJ2;SH2D2A;CHST7;TSPAN32;MGAT4A;BIN2;PYHIN1;PDE4D;CTSW;PRR5;OPTN;FGFR1;ZNF169;METRNL;SYNE2;PCBP4;RNF125;AGPAT4;SKI;ATG2A;CAPN2;CCDC28B;TNIK;FAM8A1;HAVCR2;SLC7A5;RARG;C12orf75;ARL4C;CCL3;KLRG1;DUSP2;ATF7IP2;C12orf49;MCOLN2;DDX47;RASA3;CEMIP2;RORA;SLC37A3;LITAF;KLF3;CLP1;USP28;LMNB1;PCYT2;SHLD3;P2RY8;RUNX3;TTC38;SPON2;TBKBP1;GMEB2…	Memory B	LNG
3	0.433883	1.91307	0	0	0	ITGAX;HOMER3;LGALS3;GSN;TP53I3;SLC11A1;HCK;TRIB1;CCR1;TUBB6;LMNA;ITPRIPL2;TIMP1;FGD4;IL6R;WARS;QPCT;CDKN1A;CPNE8;ANXA4;SERPINB8;S100A11;GLUL;RAB13;LMO2;MAFB;CAPG;RPP25;CD86;NDST1;ANXA2;UPP1;TYMP;HMGB3;CTSH;PLIN2;CD68;ATF5;TRIP6;CD151;PDLIM7;CYFIP1;CPEB4;PLXNC1;CKAP4;FGL2;FCGR2A;ACSL1;SNX30;SMCO4;ACAP3;NEDD4L;PLEC;GLMP;G0S2;P2RX4;CHST15;ACP2;IFI30;ARHGAP31;NQO2;BRI3;CTSD;RRAS;C4orf48;GLIPR2;UGGT2;…	Memory B	LNG
2	0.466451	1.7578	0	0.00113026	0.004	MGLL;TGM2;APOC1;C3orf14;OSM;LRFN4;SNTB1;TMBIM1;CTSC;CD9;LFNG;ACP5;AVPI1;VWA5A;IFI6;IFIT3;AMDHD2;ISG15;APOE;TFRC;ERRFI1;MTHFD1L;OAS3;ABCG1;NUDT14;ACOT2;ACADS;PLA2G15;GCHFR;SLC17A5;CYSTM1;NUCB1;PARP12	Memory B	LNG
6	0.404185	1.72179	0	0.0016483	0.007	DUSP4;CDCA7;GPR25;CD96;ITGB1;RGCC;COL18A1;PHF19;TRAF1;GPRIN3;FAS;DAPK2;GPR55;FAM83G;MREG;CISH;NDC80;DUSP8;PERP;CSF1;CXCR3;LPAR2;SCML4;SLAMF1;CDKN2A;RAB33A;GRAP2;IL32;MLLT3;TRAC;BATF;SLC25A23;USP35;MAP4;TUBB2A;CAMK4;GDPD5;SNTA1;KIF5C;MAD2L1;GIMAP7;CD3E;CD3D;MAGI3;CASK;IL7R	Memory B	LNG
1	0.400216	1.67274	0	0.00201833	0.01	PTMS;IGFBP4;EBI3;GPR137B;EGR2;GPR82;SERPINF1;GPR34;BAIAP2;CLIP2;SLC26A11;SELENOP;ATP1B1;C1orf54;CTTNBP2NL;ARL5B;SLC45A4;NET1;NR4A1;SH3RF1;SGK1;KCNMB4;NR4A3;FLNB;C1QA;GBP1;INSIG1;FCHO2;ATF3;NFKBIE;IDH1;TMEM97;RAB39A;SGPL1;TBC1D12;ENPP2;ICAM1;ARHGEF12;SKIL;YWHAH;PLTP;ZDHHC14;PDK4;SLC2A8;NRP2;SLC20A1;FSCN1;STAT1;GADD45B;SHMT1;HEXA;TNFSF9;CKB;SH3PXD2A;SGSH;GLA;ETV3;SLC12A7;TLR7;SPATS2L;ANKRD9;TNFRSF2…	Memory B	LNG
13	-0.411158	-1.66887	0	0.00101317	0.002	DMKN;CD38;HIST1H2AG;HIST1H2AH;HIST1H2BF;GAMT;MAGEH1;HIST1H2AE;HIST1H4B;ARG2;HIST1H3D;H1FX;HIST2H2AB;ICAM2;HIST2H2BF;CD27;BTD;HIST1H2AB;HIST1H4A;TMEM8B;MAGED2;TECR;CRELD1;HMCES;UFSP2;CBY1;TMCO1;ABHD14A;TMEM25;ORMDL3;TSPAN31;LSR;IFT27;NT5C3B;SPINK2	Memory B	LNG
11	-0.352224	-1.5909	0	0.00227964	0.009	SLC38A11;DTX1;LILRA4;CR2;MYO7B;HS3ST1;CIB2;ABHD6;MOB3B;PCBP3;ST6GALNAC3;VPREB3;LCN10;ATG4C;NOTCH4;CHI3L2;CR1;PRCD;HIST1H2AL;PTP4A3;ZBTB18;JAM3;CCDC106;GATM;SOWAHD;CYGB;MYBL2;TSPAN13;SMIM14;DLGAP3;CHCHD6;KIAA1958;ZNF677;TLR10;NBPF1;LY86;LDOC1;MARCKSL1;P2RX5;C12orf42;BHLHE41;GPR160;CD72;CNR2;NCF1;CACFD1;NME4;AC119396.1;GLO1;GRAP;HILPDA;IRF8;BLNK;CD22;ZBTB10;NEIL2;SYPL1;AFF3;KLK1;SSBP2;PTPRK;CCNG2;M…	Memory B	LNG
12	0.288202	1.2467	0.0539033	0.102077	0.464	BIK;ACY3;JSRP1;ABCB9;DUSP5;CCDC144A;LTC4S;B4GALT2;RASGRP3;RASSF6;PARM1;IGHA2;ST7;DVL1;KHK;FCRL5;PHGDH;PRADC1;MOXD1;MYO1D;PLPP5;TBCEL;TIAM2;RND1;PODXL2;LRRN1;IGHA1;HERPUD1;COL9A3;FZD6;C11orf80;CCDC189;RAB30;ALG14;MEI1;PRDM15;IRF4;TXNDC11;SLC12A4;KNTC1;TXNDC5;SLC1A4	Memory B	LNG
8	0.285534	1.22246	0.0766488	0.111143	0.526	HOPX;EZH2;TOX2;CD7;ID2;TRIB3;SPN;RHOC;CRIP1;KIF21A;RFTN1;PPM1L;P2RY11;ACOT7;PRDM1;CCL5;GBP4;SYTL3;ABHD17B;MXRA7;SELPLG;AHDC1;GINS4;SAMD9L;EIF4E3;TBC1D31;FMNL1;CREM;ARID3B;SPA17;INPP1;FAM160B1;SLC2A13;ZNF331;PDE4A;NPC1;STARD4;ABHD4;KCTD2;PLAAT3;BIVM;IRF1;AAK1;DDIT3;MAPKAPK2;DGKD;DDX60;TRPV2;RALGDS;ENPP4	Memory B	LNG
5	0.306862	1.14705	0.215385	0.178582	0.757	VSIG1;PDE3B;TSHZ2;CRIP2;PASK;TCAF2;ARID5B;PLSCR3;SPTBN1;LDLRAP1;KLF5;ADTRP;FXYD1;RBL1;ZC3H12D;SOCS3;EPHB6;CCR7;FBXO32	Memory B	LNG
7	-0.264941	-1.0714	0.297352	0.28183	0.844	GALNT6;TMEM220;AMT;ILVBL;FOSB;KIF1BP;GADD45G;KNOP1;CDYL2;SLC35C1;PPIL1;LRRCC1;GALNT4;CDIP1;PLPP1;SERPINH1;C14orf119;DUSP1;HADH;CITED2;GCSH;VKORC1L1;SCOC;PNP;NUDT9;FDX1;MED29	Memory B	LNG
12	-0.719307	-3.13733	0	0	0	IGLC7;LTC4S;DEPTOR;SLC22A17;CARMIL1;PAIP2B;AEBP1;RASD1;FHL1;CERCAM;AMN;PODXL2;ALDH1L2;KRT18;FZD6;JSRP1;SDC1;SMIM1;LRRN1;SPAG4;LMF1;FAM114A1;KANK1;LGALSL;SLC39A14;SELENOM;FAM92B;IL5RA;NAGLU;CCDC144A;ESR2;BMP6;WNT10A;ARSA;PDK1;KHK;CXorf21;A1BG;FCRL5;PINK1;STARD10;TBCEL;IGKC;WFS1;DPEP1;IGLC1;YIPF2;PARM1;SSR4;PRDX4;FAM174A;CHAC1;SLC2A5;RCN1;ZNF215;TCEAL3;SWT1;CYSLTR1;KCNN3;MAGEF1;SIL1;MANEA;FKBP2;HIS…	Plasma cell	LNG
10	0.983772	2.79161	0	0	0	MKI67;NUSAP1;SHCBP1;HIST1H3B;BUB1;HIST1H2AJ;CDKN3;MCM4;UBE2T;PRC1;HELLS;DHFR;HMMR;HIST1H2AI;HIST1H3F;HIST1H3C;GMNN;CDC6	Plasma cell	LNG
13	-0.702789	-2.7595	0	0	0	C2orf42;TNFRSF4;TUBG2;GSTM2;PCYOX1;WHRN;DMKN;FBXL22;BEX5;CTSF;HIST1H4A;TET1;GAMT;FAIM;HIST1H2BN;B4GAT1;HOOK1;BTG2;CYHR1;TSPAN31;SERPINI1;ABHD14A;NUCB2;DTWD1;SYTL1;TMEM238;EPB41L4A;TMEM140;BNIP3;FGFRL1;CRELD1;CEP70;AHI1;LSR;CHRNB1;ICAM3;MBNL2;BTD;GLT8D1;C16orf54;IFT27;ORMDL3;CFL2;P4HTM;IER2;TAPBPL;FKBP11;TMEM8B;TARSL2;C11orf1;ERO1B;NT5C3B;ICAM2;PIM2;MAGED2;AP3S1;SMPD1;MAGEH1;RGS16;UFSP2;PAQR6;HSH2…	Plasma cell	LNG
4	0.488311	2.24525	0	0	0	S100A9;S100A8;TYROBP;FCER1G;CEBPD;LYZ;TESC;ITGB2;HMGB2;AHR;MYO1G;FLNA;PIK3R5;PHC2;YPEL2;CERS6;RXRA;SLC25A37;ANXA1;MAP4K4;REEP4;PPM1F;S100A10;UBXN11;NBEAL2;BCL6;RASSF2;RUNX1;AGTRAP;CBX6;GAPDH;TKT;B4GALT5;LILRB1;TOM1;SAMSN1;PFKFB3;SH3BGRL3;FOSL2;NUP214;GRK2;S100A6;AGFG1;CARD19;TRMT6;EAF1;ZDHHC20;SAP30;SH3BP2;PGS1;PTBP2;S100A4;NINJ1;FURIN;IFNGR1;SERPINB1;MNT;MAP3K8;GRPEL1;MXD3;ZMIZ1	Plasma cell	LNG
7	-0.478863	-1.84834	0	0.000500984	0.002	TMEM220;TNFRSF18;EGR1;ARHGAP6;ASB2;IDUA;GEM;C2CD2;GADD45G;SERPINH1;TCEAL1;CITED2;FOSB;SLC9A3R2;SLC25A43;PLPP1;FBXO2;FOS;DUSP1;ISYNA1;PIGM;NEU1;PHYH;GALNT4;MIB1;GOLGA2;PPP1R15A;UBC;MAP4K3;MOB3C;MINPP1;PPP1R15B;RGS1;PSEN2;PNP;ATP10D;ILVBL;SMPD3;KLF6;NKIRAS1;SUOX;NUDT9;SCOC;LRRCC1;SLC35C1;OTUD5;EMC2;GALNT2;IZUMO4;CSRNP1	Plasma cell	LNG
6	-0.369128	-1.54382	0.0027894	0.0078905	0.042	FAM122C;MCC;GSTM3;PATJ;SORBS3;PRKCA;JUN;SLAMF1;ACP6;LAPTM4B;BCL2;ENO2;MORC4;SESN1;PERP;GPR155;CISH;ALDOC;TSTD1;MLLT3;EPS8L2;GALM;ECHDC2;KCNA3;HNRNPLL;BMPR1A;ZNF10;IMMP2L;LZTFL1;BAG3;RGCC;GIPC1;C12orf65;TSPYL2;LETM2;OFD1;TAGAP;ZDBF2;SNTA1;NMRK1;COL18A1;TSC22D3;ABLIM1;MPZL3;LPAR2;IL7R;ODF2L;TMEM14A;PIK3IP1;HAGH;LIMA1;CLIC5;ITM2A;BLZF1;JUND;ZBTB4;MICA;CD3E;ZHX2;CD69;PARD6A;TMEM35B;TNFAIP3;SRSF7;CD3D…	Plasma cell	LNG
1	-0.387369	-1.53579	0.0027894	0.00676329	0.044	SH3D21;FN3K;QPRT;TMEM176B;CLIC2;LGALS3BP;TSC22D1;CA2;PRXL2A;MERTK;ZDHHC14;SLC40A1;PLTP;ETV5;SLC46A1;ITSN1;P4HA1;SPATS2L;SGSH;GPRC5C;TMEM176A;CXorf40A;ZNF189;RTN2;DST;GSTM4;FUCA1;DAPK1;SH3PXD2A;EPB41L2;NAV1;NR4A1;IGF1;ABCC4;SLC45A4;SELENOP;ZBED3;ABHD11;TMEM51;SLC46A3;GADD45B;GLA;STAT1;PTMS;HES1;ARL5B;TXNDC16;EPSTI1;SNAI1;NFKBIE;SLC2A8;NET1;ATF3;POGLUT1;RNF122	Plasma cell	LNG
8	-0.341201	-1.40288	0.0160858	0.0226695	0.17	SYCE1L;SYNGR1;MYO6;METRN;TIGIT;GIPR;EIF4E3;DBN1;ZC3H12A;ABCA5;ABHD4;RHOBTB3;SOCS2;CAPN12;CLIC3;LTBP3;PLAAT4;ZNF827;DDIT3;CIDEB;RGS3;PARP8;ABHD15;FAM43A;ARHGEF19;SPRYD7;PRR7;MXRA7;SLC2A13;SERTAD1;KDM5B;IFFO2;NEDD9;NOL4L;ZBTB38;STAT4;DHRS7;TMX4;TP53I13;AP4M1;KIF21A;AJM1;THEM6;GFI1;SLC25A20;IRF1;ERCC6;MAPKAPK2;LYSMD3;ID1;NAPB;PTPN22;ARSG;NFKBIA;PIGV;KIF13B;ZFP36;TMEM64;MCTP2;IFRD1;AREG;BCL2L1;DHX32;…	Plasma cell	LNG
9	0.299275	1.35298	0.00395257	0.0629579	0.113	C12orf75;LMNB1;LYAR;METRNL;CENPV;HIST1H2AM;CDKN2D;F2R;GPR65;ACYP1;NKG7;CEP78;LPCAT1;SKI;GZMB;CLP1;C12orf49;GNG2;C16orf87;ARL4C;ETS1;BHLHE40;ENC1;ATG2A;SYNJ2;RUNX3;PDE4D;MT2A;HIST1H1E;TRIM59;MT1X	Plasma cell	LNG
5	-0.369151	-1.28114	0.103501	0.066774	0.479	PCSK1N;EPHX2;FAAH2;FBXO32;ITGA6;CFAP36;HSBP1L1;MAML2;RCAN3;BEX3;MAPK13;SH3YL1;PHLDB3;CITED4;RIC3;TCF7;CMTM8	Plasma cell	LNG
3	0.259078	1.23828	0.045	0.116418	0.264	AIF1;IFITM3;COTL1;PLAUR;BCL2A1;ACSL1;GLUL;CD68;LAIR1;LILRB4;CD86;G0S2;SNX10;PIK3AP1;IFI30;NETO2;MCOLN1;RNF19B;UPP1;TIMP1;ATP1B3;PLXNB2;KLF4;FTH1;CTSB;UCK2;HMGB3;SLC43A2;CST3;PNPLA6;GAB2;GSN;TNFSF13;HIF1A;S100A11;IL6R;AP1B1;SDCBP	Plasma cell	LNG
2	0.308067	1.23411	0.128358	0.0973677	0.272	FABP5;KCNMA1;CTSL;HPGD;ERI1;MTHFD1L;GK;SCCPDH;TUBA1C;APOE;TOMM40	Plasma cell	LNG
11	0.260765	1.21748	0.069869	0.0922659	0.301	CD70;MYBL2;HIST1H1B;HLA-DPB1;HLA-DRA;IRF8;WEE1;RIPOR2;SWAP70;ZBTB32;HLA-DRB1;HLA-DRB5;LAPTM5;MCM5;HLA-DQB1;SNX9;APOBEC3B;HLA-DQA1;KCNN4;HLA-DPA1;CENPM;LYN;YBX3;HIST1H2AL;ICOSLG;HLA-DQA2;BCL11A;ANKRD33B;CDCA7L;CD83	Plasma cell	LNG
4	0.429132	1.9895	0	0.00357462	0.001	FUT7;NINJ1;SESN2;SAMSN1;STX11;RIN3;BCL6;RASSF2;KLF10;AHNAK;SPECC1;MFGE8;SERPINB1;ULK2;S100A10;FGR;AHR;TESC;ELK3;CARD19;FURIN;FLNA;PFKFB3;PPP1R3B;ZEB2;MAFF;CGAS;B4GALT5;CBX6;LTB4R;ABHD17C;MAP4K4;FOSL2;AHCTF1;PIM3;SLC16A3;CRAT;S100A6;LDLR;IRGQ;PRKAG2;MNT;MYO1F;VCL;ELF4;PIK3R5;MIDN;RAB11FIP1;GLIPR1;LIMS1;EVA1B;TMCO3;LRP5L;MAP2K3;ADAM15;FADS2;PHC2;S100A4;RIOK3;SFXN5;EAF1;ARHGAP21;MAP3K8;PTBP2;MAP3K20…	Plasmablast	LNG
13	-0.516057	-1.89763	0	0.000464598	0.001	CRELD1;HIST1H2AB;TMEM8B;FBXL22;HIST1H4A;HIST1H2AG;HIST1H2BB;CEP70;DIPK1A;HIST1H4B;C2orf42;HIST1H2BF;HIST1H2BN;CD38;GLCCI1;TVP23C;ADGRG5;MBNL2;HIST1H2AE;HIST1H3J;ERO1B;HIST2H2AB;MAGEH1;TMEM263;BTG2;PIM2;ARMCX3;ICAM2;MAGED2;SLC39A10;NUCB2;MGAT2;TENT5C;DTWD1;TECR;TAPBPL;SMPD1;NUGGC;IFT27;GFPT1;TUBG2;ARF4;CBY1;HIST1H3D	Plasmablast	LNG
12	-0.470435	-1.86719	0	0.000464598	0.002	IGLC7;DPEP1;FAM92B;SDC1;HIST2H2AA4;UCHL1;SPAG4;HIST1H2BG;MIXL1;PMEPA1;CAV1;TBCEL;LRRN1;RASD1;BMP6;ALDH6A1;HIST1H2BD;WNT10A;HIST1H2BK;BHLHA15;HIST1H2AC;PDK1;HID1;HIST1H2BJ;XBP1;ANKRD37;UAP1;CASP10;GPRC5D;SEL1L3;PINK1;FCRL5;QPCTL;FAM174A;RRBP1;CYSLTR1;HDLBP;PGM3;ITM2C;BSCL2;C11orf80;MZB1;C1GALT1C1;ST6GAL1;PDIA4;ZNF275;HIST1H2BC;TMEM214;PLPP5;WFS1;ERGIC2;RAB40B;MANF;MAGED1;PAIP2B;SWT1;SDF4;EAF2;TXND…	Plasmablast	LNG
9	0.365872	1.70174	0	0.0107239	0.006	NKG7;MT1E;TXNIP;CDHR3;MYBL1;RORA;SOCS1;F2R;RGS9;RUNX3;MGAT4A;PRF1;SYNJ2;LY75;ZDHHC18;XKR8;RUNX2;MT2A;LITAF;CDKN2D;PDE4D;XYLT1;BHLHE40;CCL3;UBALD2;NSMF;SLC7A5;CAPN2;FAM169A;KLF3;TBX21;MSC;C16orf87;CRY1;CENPV;ETS1;PCYT2;OPTN;PDGFD;USP28;MT1X;DUSP2;ADNP2;RNF125;RNF103;LMNB1;WDR54;ERN1;GCSAM;ATXN7L1;ST3GAL4;SYNE1;ZBTB5;BTBD6;TMEM120B	Plasmablast	LNG
1	0.369752	1.63618	0	0.00953232	0.008	CCL4L2;ATF3;TNFSF9;ZFP36L1;CCL3L1;TLR7;SERPINB9;NR4A1;KDM6B;CKB;ADCY3;ZBED3;GBP1;KIF1B;NFKBIE;SLC19A2;STAT1;NR1H3;ATP1B1;SKIL;C1orf54;ANKH;ABCC5;ID3;EBI3;PTMS;CADM1;SNAPC1;TESK1	Plasmablast	LNG
11	0.296378	1.37944	0.0175439	0.054513	0.061	IGHD;CD70;ZNF844;OSER1;BANK1;N4BP3;TRAF4;BIRC3;NOTCH4;BCL2L11;NFKBID;RIPOR2;DLGAP3;PELI1;NEIL2;ADAM28;PHACTR1;SGPP1;CHPT1;NUAK2;APOBEC3B;DENND3;USP12;SNX9;TAPT1;OTUD1;KLF2;RHOB;BCL7A;PAWR;HAGHL;BCAS4;SLC2A1;TSPAN33;ZBTB32;SH3BP5;GNA12;MTSS1;HIST1H1B;KDM2B;SQLE;ZC2HC1A;KLF7;HIVEP1;CNR1;MAP3K14;CDCA7L;MYO1C	Plasmablast	LNG
6	0.273117	1.25226	0.0740741	0.119392	0.157	DUSP4;TUBB2A;HERC5;GPR25;PMAIP1;BCL2;PCNX2;ITGB1;FAS;JHY;TRAF1;ZNRF1;IL23A;BATF;RHOH;SORBS3;JUND;ZNF282;CD69;NXT1;TSC22D3;CASK;PERP;LPAR2;GPD1L;LIMA1;CAMK4;PATJ;PARD6A;TMEM67;DUSP16;ENO2;BMPR1A;TNFAIP3;MREG;COL18A1;ACP6;JMY	Plasmablast	LNG
8	0.272411	1.24731	0.0559441	0.104856	0.164	CCL4;PPM1L;TOX2;GABARAPL1;AREG;TRIB3;PLEKHF1;NOL4L;CRIP1;NFKBIA;CCL5;RAB9A;IFFO2;MMD;USP37;PIK3R3;ABCA5;STAT4;CRACR2A;KIF21A;SLC2A13;DSTYK;MSH2;STARD4;CDCA4;GYG1;RFTN1;ZNF598;PRDM1;GTDC1;GFOD1;FAM126B;SYTL3;MXRA7;STOM;EZH2;ARID3B;SPINDOC;PPM1A;CD81;RAB27A;CRYZ;FAM89B;ACOT7;TMX4;FYN;SLC4A7;MTFMT;IRF2BPL;USP53;HACD3;EIF4E3;CFLAR;ZC3H12A;ZNF827;FECH;PRKACB;IVD;PLAAT3;GLTP;ABI3;TSEN54;PEX14	Plasmablast	LNG
3	-0.303622	-1.22019	0.0831461	0.196525	0.742	KLF4;LAIR1;TNFAIP8L2;P2RX1;SORT1;TPCN1;SLC15A2;CD1D;QPCT;CLMN;PECAM1;ACP2;CCR2;SLC41A2;SLC31A2;TBXAS1;ZFHX3;KCNK6;CTSZ;FNDC3B;TK2;ITPRIPL2;GRN;FGD4;CKAP4;RPP25;CCSAP;FCGRT;TMTC2;ROGDI;RILP;TRIP10;ACSS2;S100Z;MGAT1;WIPI1;HMGB3;TBC1D9;APP;METTL7A;GAS6;CDK2AP1;CALU;STARD5;GORASP1;JRK;SHC1;FAR2;S100A11;C15orf39;HLA-G;OS9;PSAP;RNASE4;SETD7;EDEM3;CD86;ACAP3;CHST15;NCF4;CPEB4;HSD17B4;OPN3;IL6R;LILRB4;RR…	Plasmablast	LNG
2	0.266458	1.10211	0.251142	0.255841	0.413	HPGD;APOC1;C3orf14;AVPI1;TFRC;FAM89A;MTHFD1L;PHLDA1;CYSTM1;TMBIM1;RTL8A;TMEM53;PTGR2;DOCK7;ISG15;DNASE2;SPR;LRFN4;NMB;AMDHD2;ACADS;SDCCAG8;PTRH1	Plasmablast	LNG
5	-0.316624	-1.08562	0.325517	0.377718	0.97	LTB;ITGA6;TCF7;TNFSF8;PHLDB3;LEF1;SH3YL1	Plasmablast	LNG
7	-0.266187	-0.979294	0.493369	0.515239	1	PRKAR2B;SMPD3;SLC35C1;ASB2;CITED2;DUSP1;NAT1;NKIRAS1;KIF1BP;LRRCC1;FOSB;C2CD2;ATP10D;DYNLL1;PIGM;SLC25A30;NEU1;SCOC;EMC2;C14orf119;C2orf74;PHYKPL;MED29;TCEAL1;SLC12A6;GALNT2	Plasmablast	LNG
10	0.223321	0.899177	0.685106	0.737265	0.838	E2F1;CENPU;CDCA5;ORC6;MCM4;CLSPN;CDT1;UHRF1;BRCA1;CDC45;CHAF1A;PKMYT1;TYMS;CDC6;HELLS;DHFR;MCM2;DTL;RRM2;GINS2;KIF11;FANCI;RAD51AP1	Plasmablast	LNG
2	0.781634	2.64219	0	0	0	OLR1;MMP19;SLC16A10;C15orf48;CTSL;PMP22;ERRFI1;CCRL2;GK;OSM;CXCL3;AVPI1;IL3RA;PHLDA1;MRC1;TFRC;SDC2;TGM2;PLPP3;GPX3;PPARG;FABP5;ACSL3;OASL;HSD3B7;TNS1;ACKR3;TUBA1C;SLC25A19;PDE4DIP;IFIT3;MGLL;KCNMA1;ISG15;CD9;MTHFD1L;FN1;ERI1;APOC1;ACP5;HPGD;SERPINE1;ARHGAP10;MARCO;LRFN4;FAM89A;CYSTM1;CAMSAP1;PTRH1;SNX24;CTNS;OAS3;LFNG;NCEH1;GPNMB;SCD;FBP1;RTL8C;CTSC;REEP3;TMEM251;AMDHD2	Cl. monocyte	LNG
1	0.703848	2.55449	0	0	0	CCL20;NR4A3;HES4;NRARP;CHRNE;PLAU;NR4A1;CASS4;EGR3;CDC42EP2;CCL4L2;ICAM1;SNAI1;C11orf96;SERPINB9;EGR2;MAT2A;INSIG1;IL10;MMP9;ATP1B1;MT1G;KDM6B;ARL5B;PLA2G7;GBP1;PTGS2;GADD45B;RAB20;HCAR2;BATF3;HES1;MSR1;RASGEF1B;CCL3L1;SPRED1;LGMN;PAPSS2;CHMP1B;ANKH;HIC1;SNAPC1;CXorf40B;MAF;SRC;NRP2;ABL2;IFITM10;IL18BP;ETV3;CXorf40A;DOCK4;RGL1;TSC22D1;FLNB;CXCL16;CKS2;SH3PXD2B;NFE2L2;APBB3;TMEM51;CXCL1;BTBD7;TGIF…	Cl. monocyte	LNG
3	0.604109	2.1888	0	0	0	DNAAF1;EMP1;DCUN1D3;THBD;SYN1;IL1RN;RNF19B;TIMP1;B3GNT5;ATP1B3;TNFAIP6;NLRP3;CXCL2;ITGAX;FPR2;PLAUR;IL1B;SOD2;G0S2;THBS1;TREM1;AQP9;BCL2A1;DSE;ETS2;SDC4;SLC16A6;ACSL1;CDKN1A;TPM4;TUBB6;LONRF3;FTH1;LAIR1;TFPI;HIF1A;GNA15;GPR183;UPP1;SLC43A2;GLUL;ARHGAP18;ATF5;LHFPL2;FGD4;CCR1;MARCKS;PLIN2;STARD5;POR;PHLDA2;WARS;RHOU;ANPEP;FCGR2A;MXD1;SLC44A1;CD109;LMNA;ASPH;C3AR1;CXCL8;ITGA5;MCEMP1;CEBPB;TCEAL9;P2…	Cl. monocyte	LNG
8	0.490714	1.72229	0	0.00224486	0.008	ZNF331;CREM;STAT4;KIFC3;IL1R1;CCL4;AREG;ZC3H12A;PDE4A;GABARAPL1;USP53;NPC1;GINS4;RALGDS;PRDM1;TSPOAP1;TMEM64;STARD4;NEDD9;FMNL3;SERTAD1;IFIT2;SPATA13;TNFSF14;MCTP2;USP37;TRIB3;RAD51C;PRMT9;NR4A2;SYTL3;SPRY2;SFMBT2;CLCF1;MAPKAPK2;TNFRSF11A;DDX60;NFKBIA;MXRA7;SAMD9L;GBP4;CD81;HOPX;CCDC107;SLX4;CDCA4;PTGER2;GBP3;PRR7;TANC2;HMGCS1;ALOX5AP;CDK2;TRPV2;INPP1;LYSMD3;RHOC;SLC4A7;ACAA2;GOT1;UBB;ZFP36;TMEM7…	Cl. monocyte	LNG
7	0.486839	1.62805	0.00116686	0.00583664	0.026	EIF4A3;ELL2;EPAS1;GADD45G;EGR1;PNP;AATK;FAM102B;PPP1R15B;MOB3C;CSRNP1;PPIL1;CD58;MED29;NAT1;RGS1;RRP1;UBASH3B;KIF1BP;DDX3Y;HIP1;CDIP1;SGMS1;GRAMD2B;RBBP8;FAM126A;ATP10A;GCSH;MAP4K3;CHORDC1;SLC9A3R2;TPMT;GALNT6;MYO1E;SLC3A2;PPP1R15A;CENPJ;SMIM3;RHOQ;FOSB	Cl. monocyte	LNG
6	0.443941	1.53609	0.00223464	0.015527	0.08	DUSP4;HS3ST3B1;BCL2;RHOH;RGCC;CISH;ENOSF1;CD69;LDLRAD4;CYCS;GPRIN3;IL7R;IL18R1;RHBDD2;DOCK10;EML4;LIMA1;TUBB2A;TNFAIP3;DUSP8;BCAS2;TRAF1;PNMA1;JMY;NEK1;SLAMF1;DUSP16;ZHX2;SATB1;ADARB1;GSTM3;DYNLT3;HERC5;RGL4;HMGCR;ITGB1;ALDOC;JUND;PCID2;BAG3;MLF1;CCND2;ZNRF1;IL32;DEGS1;TMEM35B;HIVEP2;PRKCA	Cl. monocyte	LNG
4	0.423251	1.53049	0	0.0139502	0.084	VEGFA;CD300E;ABHD17C;APOBEC3A;TNFRSF12A;IER3;MAP3K8;SERPINB2;PFKFB3;PPP1R3B;SAMSN1;SEMA6B;FOSL2;NDRG1;PLEK;SRGN;EREG;TRMT6;SLC25A37;PRDM8;SESN2;SMOX;KBTBD11;B4GALT5;SLC16A3;HOXA5;LIMS1;NRIP1;NFIL3;LDLR;PIM3;BCL3;IL1R2;TP53INP2;FCER1G;FLNA;MCL1;MIDN;NINJ1;MAP2K3;IER5L;SRXN1;VENTX;RUNX1;LATS2;PGS1;KLF10;S100P;IRF2BP2;CBX6;CD63;STX11;AHCTF1;FOXO3;FCAR;EAF1;SPACA6;MAFF;CLEC4D;ACTN1;MAP1LC3B;ZBTB43;FU…	Cl. monocyte	LNG
11	0.432744	1.52991	0.00423729	0.0123467	0.084	PDE4B;BIRC3;NFKBID;APOBEC3B;ICOSLG;GRASP;CD83;PHACTR1;SAV1;SH3BP5;FADS3;CD72;MOB3B;ADAM19;SNX8;MARCKSL1;SNX9;EDEM1;SLC2A1;MARCH3;DLGAP3;DNMBP;RUBCNL;IL4R;CD82;MX1;NEK6;GNA12;YBX3;NSUN7;SIK1B;FAM3C;PELI1;RASL11A;TRAF4;SQLE;SIK1;DENND3;KCNN4;CIITA;CD40;SNN;TCF4;BCL2L11;FCGR2B;ST6GALNAC3;BMP2K;HIVEP1;CHD7;HLA-DRA;C7orf50;KMO;CD22;HILPDA;RHBDF2;NOTCH4;KLHL5;AMPD3;HLA-DQB1;INPP5A;VOPP1;ABHD6;AFDN;HLA-…	Cl. monocyte	LNG
12	0.380132	1.32663	0.0466377	0.0754523	0.483	RRAD;CTH;ANKRD37;SLC39A8;DUSP5;UAP1;RASD1;IRF4;KLHL6;XBP1;SELENOM;NT5DC2;FNDC3A;SLC1A4;GADD45A;PLPP5;ARFGAP3;ALG14;ALG2;APOL1;RRBP1;LTC4S;MEI1;PRDX4;AIG1;C11orf24;FKBP2;TMEM208;PPCDC;ERGIC2;SEL1L3;SELENOS;QPCTL;TXNDC5;HERPUD1;IFNAR2;UFM1;TCEAL3;SPCS3;SMIM1;CREB3;SPCS2;CXorf21;HYOU1;AARS;TECPR2;RPN2;LMF1;SEC62;RCN1;PSENEN;SIL1;NFE2L3;SEC24D;LMAN1;TWSG1;CRELD2;SEC61A1;TXNDC11;MANF;PGM3;TRAM1;FAM114…	Cl. monocyte	LNG
5	0.415747	1.31034	0.103785	0.0800294	0.54	LYPD3;SOCS3;GPR132;CH25H;SLC2A3;ARID5B;MYC;TNFSF8;SERINC5;MAPK13;HAPLN3;PHLDB3;CRIP2;GPX7;SCML1;TAF4B;MAML2;FAM241A;NFATC1;BEX3;JAK3;LRRC8C;CFAP36	Cl. monocyte	LNG
10	0.404794	1.07009	0.362044	0.40479	0.994	CENPU;SPAG5;AURKA	Cl. monocyte	LNG
9	0.289921	1.02704	0.450054	0.460665	0.999	DUSP2;SLC7A5;METRNL;OPTN;BHLHE40;LITAF;HAVCR2;CCL3;SOCS1;LPCAT1;GK5;SMAD7;PDE4D;SYNJ2;CEMIP2;SKI;MT2A;FGFR1;NCOA7;VAMP1;ERN1;AGPAT4;IL2RG;FCGR3A;RARG;ITPRIP;TNIK;BTBD6;CCDC92;LMNB1;MGAT4A;TNF;PAM;ADNP2;TTC39B;IL12RB1;ADRB2;LIME1;GMEB2;MGAM;HDGFL3;ARL4C;SMAD3	Cl. monocyte	LNG
13	0.243537	0.770304	0.859223	0.891124	1	SELENOK;SLAMF7;FGFRL1;WHRN;ARF4;PIM2;ADORA2A;BTG2;TSPAN31;MGAT2;ARMCX3;SEC22B;TMCO1;ANKRD28;CD38;HMCES;ICAM2	Cl. monocyte	LNG
2	0.762393	2.47513	0	0	0	C15orf48;MMP19;OSM;CTSL;GK;CCRL2;CXCL3;TFRC;FABP5;AVPI1;SDC2;IL3RA;APOC1;PHLDA1;OASL;MRC1;FBP1;APOE;PPARG;CD9;TUBA1C;ISG15;SLC25A19;CTNS;MTHFD1L;MGLL;ERI1;LPL;LFNG;IFI6;FAM89A;SEMA3C;PTRH1;IFIT3;KCNMA1;ARHGAP10;ACP5;ACKR3;MARCO;SNX24;ABCG1;NCEH1;PDE4DIP;ACSL3;RTL8C;OAS3;ABCC3;CTSC;CYSTM1;SLC11A2;REEP3	Non-Cl. monocyte	LNG
1	0.675233	2.33944	0	0	0	NRARP;ICAM1;EGR2;NR4A3;CCL4L2;SDS;HCAR2;CASS4;HIC1;NR4A1;CHRNE;IL10;SERPINB9;PLA2G7;CCL24;CDC42EP2;GADD45B;PAPSS2;EGR3;RAB20;KDM6B;ABL2;HES4;INSIG1;HES1;PTGS2;ARL5B;CHMP1B;SPRED1;LGMN;MAF;RASGEF1B;NFE2L2;SNAI1;SGK1;ETV3;DOCK4;ATF3;BTBD7;GBP1;EBI3;SRC;MAT2A;VMO1;NECTIN2;SLAMF8;SERPING1;ETV5;ID3;RGL1;CCL3L1;ATP1B1;APBB3;CKS2;MSR1;LGALS3BP;GAS2L3;MITF;SNAPC1;SASH1;CXCL16;SDSL;TTYH3;GLA;LPAR6;C1QB;FN…	Non-Cl. monocyte	LNG
3	0.548942	1.95523	0	0	0	FPR2;IL1RN;DNAAF1;TNFAIP6;G0S2;IL1B;THBS1;RNF19B;MCEMP1;CXCL2;PLAUR;ATP1B3;SOD2;B3GNT5;NLRP3;TIMP1;THBD;CDKN1A;HCAR3;SYN1;TREM1;WARS;AQP9;SLC22A4;SDC4;TUBB6;ITGAX;RHOU;TRIB1;PHLDA2;MXD1;SLC16A6;ETS2;GNA15;MARCKS;ACSL1;ATF5;UPP1;FSTL3;BCL2A1;GPR183;CD109;IFI30;TXN;TYMP;SLC43A2;CXCL8;CSF2RB;POR;FTH1;TNFSF13B;LAIR1;P2RY2;SERPINB8;STARD5;PTGIR;HMGB3;TPM4;CTSB;DSE;FLVCR2;FCGR2A;ANPEP;WIPI1;CEBPB;FAM49…	Non-Cl. monocyte	LNG
8	0.486275	1.66793	0	0.00381065	0.015	CCL4;STAT4;ZNF331;CREM;AREG;ZC3H12A;PRDM1;GABARAPL1;KIFC3;NR4A2;TRIB3;RALGDS;STARD4;SPATA13;SFMBT2;PDE4A;MCTP2;ZFP36;SERTAD1;MAPKAPK2;IFIT2;NFKBIA;NEDD9;RAD51C;USP37;TMEM64;GBP4;CFLAR;CD7;CD81;PRR7;METRN;SPN;ZNF141;INPP1;ERCC6;FMNL3;ENPP4;EZH2;SYTL3;SAMD9L;SLC4A7;GYG1;CDCA4;GTDC1;LTBP3;ABHD17B;ID1;SURF4;TRPV2;PRMT9;BCL2L1;CHN2;TSEN54;IFRD1;RHOC;CCDC107;MMD;ACAA2;ATXN1	Non-Cl. monocyte	LNG
9	0.475811	1.62915	0	0.00447117	0.022	DUSP2;BHLHE40;SOCS1;SMAD7;CCL3;LITAF;SLC7A5;PDE4D;METRNL;MT2A;ARL4C;ERN1;HAVCR2;MT1E;XKR8;IL2RG;LPCAT1;SKI;GK5;RUNX3;SYNJ2;LMNB1;MT1F;CEMIP2;C12orf49;S100B;PLAC8;CYTH3;IL12RB1;AGPAT4;BTBD6;SMAD3;DYNLL2;ADNP2;DDIT4;GYPC;NCOA7;TAP1;LY6E;GNG2;GMEB2;BCL9L;EVL;FBXO33;GOLM1;CYB561;UBALD2;CCDC92;TAP2;TNIK;MT1X	Non-Cl. monocyte	LNG
11	0.441238	1.5287	0.00208333	0.0142264	0.081	PDE4B;BIRC3;ICOSLG;NFKBID;SAV1;CD83;IL4R;PELI1;SNX8;GRASP;EDEM1;CD72;TRAF4;OTUD1;KMO;RUBCNL;CD40;MOB3B;PHACTR1;ZNF703;SIK1B;YBX3;SNN;GNA12;INPP5A;SH3BP5;CD82;DENND3;BCL2L11;SNX9;MYO1C;MARCKSL1;HIVEP1;TLE1;SQLE;DLGAP3;MARCH3;C7orf50;USP12;HLA-DQA1;MX1;AFDN;LYN;HLA-DRA;RHBDF2;HLA-DRB1;ATP2A3;PTP4A3;USP6NL;SGPP1;VOPP1;SETBP1;DNMBP;NOTCH4;TMEM38B;FAM3C;KBTBD8;HLA-DQA2;HLA-DRB5;PARVB;PRKCE;HLA-DQB1;HL…	Non-Cl. monocyte	LNG
5	0.495235	1.51473	0.0318237	0.0145168	0.096	SOCS3;CH25H;SLC2A3;GPR132;TAF4B;MYC;SERINC5;ARID5B;LRRC8C;CFAP36;FAM241A;SCML1;KDSR;CD52;PDE3B;ARMH1;JAK3;TNFRSF10A;NFATC1	Non-Cl. monocyte	LNG
4	0.39659	1.40932	0.00203459	0.0362012	0.251	IER3;VEGFA;APOBEC3A;PFKFB3;CD300E;PIM3;SAMSN1;PLEK;EREG;CBX6;PPP1R3B;S100P;B4GALT5;TP53INP2;SESN2;MAP3K8;MAFF;BCL3;RFLNB;LIMS1;FOSL2;GPR35;STX11;TIPARP;NDRG1;NINJ1;SLC25A37;NFIL3;SLC16A3;SEMA6B;LDLR;RUNX1;MIDN;SRGN;ECE1;LILRA5;IL1R2;FAM20C;TRMT6;AHCTF1;CD63;ZFAND5;EAF1;LILRB1;MAP2K3;FLNA;PGS1;IRF2BP2;FCAR;FCER1G;FURIN;NACC2;SERPINB1;PPM1F;MYO1G;AGFG1;YPEL2;SPACA6;LATS2;MCL1;IER5L;ZBTB43;NBEAL2;CG…	Non-Cl. monocyte	LNG
12	0.394887	1.3502	0.0318134	0.0584865	0.42	DUSP5;XBP1;IRF4;SLC39A8;UAP1;RASD1;FKBP2;GADD45A;ANKRD37;SLC1A4;KLHL6;PRDX4;IFNAR2;C11orf24;RRBP1;TMEM208;CISD2;SEL1L3;RCN1;SPCS3;APOL1;ARFGAP3;HYOU1;B4GALT7;PSENEN;PDK1;DVL1;ALG2;SELENOS;SELENOM;DDOST;RAPGEF2;CLPTM1L;MYDGF;CHID1;CRELD2;HSD17B8;PDIA4;TOR3A;PDIA6;SEC61A1;CREB3;RPN2;TXNDC5;AIG1;LMF1;PRADC1;TMED9;AGA;TCEAL3;WDR45;DPP7;MANF;RPN1;BSG;SEC11C;KDELR2;SEC62;UFM1;SLC1A5;IFI27L1;PLPP5;SDF4;…	Non-Cl. monocyte	LNG
7	0.402167	1.30721	0.0816777	0.0797697	0.57	ELL2;EIF4A3;GADD45G;MOB3C;PNP;PPP1R15B;UBASH3B;CSRNP1;FAM102B;EGR1;RGS1;CD58;MED29;HIP1;SLC3A2;FOSB;ILVBL;PPP1R15A;DDX3Y;SGMS1;MYO1E;RBBP8;GALNT4;RHOQ	Non-Cl. monocyte	LNG
6	0.36223	1.21725	0.153182	0.144481	0.833	CISH;BCL2;CD69;RGCC;TRAF1;RHBDD2;LDLRAD4;GPRIN3;EML4;TNFAIP3;CYCS;SATB1;TUBB2A;IL7R;TRAF5;ENOSF1;BATF;DOCK10;TAGAP;HIVEP2;JMY;TMEM35B	Non-Cl. monocyte	LNG
10	-0.398458	-0.927824	0.520436	0.603694	0.705333	DHFR;CHAF1A;GMNN	Non-Cl. monocyte	LNG
13	0.26369	0.813966	0.754157	0.820222	1	SLAMF7;SELENOK;BTG2;PIM2;CD38;TMEM140;ARF4;MAGED2;ICAM2;MGAT2;TAPBPL;SYTL1;TMEM238	Non-Cl. monocyte	LNG
2	0.899455	3.41314	0	0	0	LPL;FABP4;CCL2;CYP27A1;FN1;GCHFR;NUPR1;PPARG;CCL18;OLR1;GLDN;HPGD;MARCO;PLPP3;CD9;TREM2;FBP1;SNTB1;APOC1;IFI27;STEAP3;FAM89A;RMDN3;ACP5;GPNMB;IL3RA;NMB;SPARC;IFI6;VAT1;OASL;HSD3B7;ACOT2;CSTB;ERRFI1;TGM2;GPX3;CXCL3;ALCAM;VWA5A;LRFN4;SCD;C15orf48;RDH10;SDC2;APOE;SERPINE1;SLC16A10;CYB5A;NCEH1;ACKR3;CCRL2;SCCPDH;TOMM40;AVPI1;FABP5;MMP19;GK;CLIP4;TMEM251;PTGR1;ACO1;SPR;CDCP1;MRC1;PHLDA1;TNS1;PMP22;ARH…	Macrophage	LNG
1	-0.719206	-2.90876	0	0	0	CETP;VCAM1;DNASE1L3;ITGA9;SELENOP;SLC40A1;KCNMB4;LYVE1;EBI3;ADAMDEC1;HIC1;GPR82;ENPP2;P2RY6;CCL24;MYCL;MS4A4E;CCND1;CYSLTR2;HES1;CLEC10A;SLC9A9;GFRA2;IGF1;IL2RA;NDRG2;FSCN1;TTYH2;HES4;PID1;SDC3;ETV5;GPRC5C;CDC42EP2;EPB41L2;ZNF366;C1orf54;SERPINB9;IL10;SMPDL3A;C11orf96;LPAR6;CASS4;TMEM37;NRARP;MERTK;FOLR2;ST8SIA4;DENND6B;SH3RF1;SHMT1;ARHGEF12;TXNDC16;CMKLR1;CSF1R;LILRB5;MAF;QPRT;SASH1;CCL3L1;ZDHHC…	Macrophage	LNG
3	0.529896	2.29311	0	0	0	CES1;MCEMP1;AQP9;RETN;TREM1;SERINC2;SLC11A1;ANPEP;CAPG;OSCAR;TNFSF13;FPR2;LGALS3;SGMS2;ARHGEF10L;ADAMTSL4;EMP1;QPCT;LONRF3;TEX2;GLIPR2;SDC4;LTA4H;TNNI2;SERPINA1;CTSD;SH3BP4;IL1RN;CKAP4;TNFAIP6;PDLIM7;ALDH2;ANXA2;VIM;MGST3;ITGAX;RAB13;TFPI;CLMN;ARRDC4;SORT1;SNX10;ITGA5;B3GNT5;TBC1D2;EPHX1;CORO1C;HEXB;FAR2;S100A11;CD151;PNPLA6;RRAGD;LRPAP1;ALOX5;ALAS1;ANXA4;TXN;OPN3;THBD;GSTO1;PLEC;JRK;APP;MYOF;PDX…	Macrophage	LNG
11	-0.516359	-2.01618	0	0	0	TMEM156;CSGALNACT1;AFF3;CD1C;ADAM28;MS4A1;CD79A;GATM;DLGAP3;TSPAN13;CERS4;NOTCH4;TCF4;ADAM19;TSPAN33;MARCKSL1;HIST1H2AL;STAG3;MEF2C;NUAK2;HIST1H1B;HDAC9;PRKCB;TMEM154;RBM38;CBFA2T3;GPR160;TMEM268;MTSS1;BIRC3;PAOX;TRAF4;POU2F2;MAP3K14;RUBCNL;ZNF395;KLHL5;GRASP;CD72;CR1;NAPSA;SNN;AMPD3;DENND3;MARCH3;SSBP2;SCRN1;SCIMP;PDE4B;GAPT;KIAA1958;RHBDF2;ZNF703;RASL11A;DNMBP;IRF8;MCM5;SIK1;SNX9;VOPP1;PELI1;NC…	Macrophage	LNG
7	0.420976	1.55334	0.00225225	0.00429823	0.026	S100A13;EPAS1;ALG9;AIFM2;VKORC1L1;CITED2;PHYH;CD58;MUC12;MYO1E;SYS1;GCSH;TMEM220;ARHGAP6;HADH;DMAC1;FDX1;MECR;SLC12A6;PNP;SLC35C1;FAM126A;RRP1;MYADM;AK6;BPNT1;C14orf119;PSEN2;UBASH3B;NUDT9;ILVBL;SCOC;DYNLL1;MINPP1;BPHL;EMC2;NIT2;CKLF;SLC3A2;NKIRAS1;MTX2;SLC25A43;KNOP1	Macrophage	LNG
10	-0.593043	-1.55272	0.0451745	0.0191819	0.039	CHAF1A;PRC1;ORC6;MKI67;CDK1;RRM2;AURKA;PCLAF;CENPU;TYMS;TK1;CENPE;CENPF;NUSAP1	Macrophage	LNG
4	-0.374374	-1.53057	0.00181488	0.0161847	0.043	MMP25;GIMAP8;CFP;LILRA1;CRISPLD2;VSIR;GPR35;PRDM8;VAMP5;ASGR2;PFKFB3;LILRA5;LDLR;TESC;GZF1;ZNF467;BCL3;SMARCD3;NINJ1;LILRB1;RBP7;MXD3;CALCRL;SULT1A1;SEMA6B;SPECC1;SMOX;CEBPD;YPEL2;FAM13A;HRH2;SEC14L1;MAP3K3;C19orf38;LRRC25;PPM1F;RFLNB;CSF3R;RASSF2;SAP30;PLEK;DYSF;FCN1;ULK2;DOCK5;FES;JARID2;MAFF;SRGN;CHKA;ZNF503;IL1R2;TIPARP;WDR45B;JAML;CDKN2B;MYO1F;RASGRP4;TNFSF10;HMGB2;ZNF358;LTB4R;LRRK2;SLC30A1…	Macrophage	LNG
13	-0.437469	-1.4999	0.00784314	0.0175514	0.058	GAMT;CD38;GSTM2;HIST1H2AG;HIST1H3D;HIST1H2AE;SLAMF7;HIST1H2AH;CD320;HIST2H2BF;ERO1B;PIM2;BTG2;IER2;PTCH2;HIST1H2BN;YPEL5;CTSF;HDAC7;CFL2;H1FX;TARSL2;MAGEH1;MBNL2;BNIP3	Macrophage	LNG
9	-0.373651	-1.44123	0.0103806	0.0244569	0.096	NFATC2;GNG2;P2RY8;S100B;ARL4C;XYLT1;MVB12B;RUNX3;TRAF3IP3;FAM117A;PLAC8;APOL3;LPCAT1;PRR5;PRR5L;ASCL2;HIST1H3A;RUNX2;IDI1;DDIT4;ETS1;LMNB1;CST7;TTC38;RNF125;CCDC88C;DGKE;MT1E;IL12RB1;CCL3;ERN1;SMAD3;MT1X;WWC3;SYNE1;RASA3;SLC7A5;DUSP2;WDR54;OSBPL5;CYB561;ZBTB5;HIST1H1E;PLEKHA1;TNF;ATF7IP2;ZNF394;CEMIP2;KLF3;SNRK;BIN2;ATG2A;MT1F;BCL9L;CEP78;PHF12;KLF13;NSMF;ZDHHC18;CCDC69;BAZ2A	Macrophage	LNG
6	-0.376295	-1.42022	0.00972763	0.0261011	0.119	GIMAP7;FCMR;IPCEF1;GIMAP6;GIMAP5;PRKCA;GPR155;SLC38A1;MAP4K1;PMAIP1;OXCT1;GIMAP4;TSPYL2;GSTM3;GIMAP1;SLC16A7;GNB5;FAM118A;CFAP20;DISC1;HIVEP2;OFD1;SESN1;CCND2;TAGAP;ZNF10;PIGA;BAG3;SATB1;ZHX2;DUSP16;TRAF1;NEK1;EMB;FAM122C;CD69;SRSF7;TASP1;TUBA4A;FBXL14;REC8;SEMA4D;ZNF609;BATF;BCL2;NXT1;ZNF548;RHOH;USP20;PIK3IP1;FOXO1;JMY	Macrophage	LNG
8	-0.336216	-1.31408	0.040153	0.0606028	0.293	PIK3R3;CD244;FAM43A;ABI3;ITGB7;STAT4;PRDM1;CIDEB;PRR7;PXN;ID1;IFITM2;SCN1B;ZNF141;CD7;PLAAT4;GBP4;SLC4A7;ATP8A1;SFMBT2;RFTN1;CHN2;SYTL3;RHOBTB3;INPP4A;ERCC6;GNGT2;EZH2;IFFO2;CCL4;CCL5;DDIT3;PMS1;BANP;USP37;PRKACB;ZNF41;MED26;TNFRSF11A;DGKD;PTGER2;ELL;ZFP36;IRF1;IRF2BPL;CREM;PRMT9;SH3KBP1;MTR;HIST3H2A;SYCE1L;CFLAR;HMGCS1;KIF13B;TMEM71;PLCL2;METTL15;MAPKAPK2;EIF4E3;CDK2;MEX3C;USP53;AARS2;NR4A2	Macrophage	LNG
5	-0.364364	-1.18448	0.167598	0.14882	0.631	JAK3;TCF7;SESN3;PHLDB3;SELL;ZC3H12D;LTB;NFATC1;HAPLN3;LYPD3;RASA4;SUSD3;TNFSF8;TMEM123;TAF4B;FAM117B;SCML1	Macrophage	LNG
12	-0.290686	-1.1225	0.198502	0.210473	0.807	ITM2C;DEPTOR;ST6GAL1;JCHAIN;IRF4;CLECL1;IGKC;GNG7;IGHM;IGHA1;HERPUD1;TP53INP1;CYSLTR1;LTC4S;HIST1H2AC;EAF2;SPATS2;HIST1H2BD;HIST1H2BC;IFNAR2;TPD52;SEL1L3;CXorf21;PIP5K1B;HIST2H2BE;SEC24D;NT5DC2;HIST2H2AA4;MAGEF1;PRADC1;TBCEL;PPCDC;AIG1	Macrophage	LNG
10	-0.912157	-3.41812	0	0	0	RRM2;UBE2C;MKI67;TYMS;PCLAF;CENPF;NUSAP1;ASPM;CCNB1;TOP2A;HIST1H3B;TPX2;TK1;CCNA2;CENPE;CDT1;CLSPN;BIRC5;HIST1H3C;HIST1H2AI;CDKN3;MCM4;KNL1;ZWINT;GINS2;PLK1;CDCA5;PKMYT1;UBE2T;CDC20;TROAP;HELLS;CDCA3;CCNB2;NCAPG2;HIST1H3G;MCM2;CDK1;UHRF1;DTL;CHEK1;AURKA;AURKB;CENPW;KIFC1;KIF11;FANCI;NCAPG;ASF1B;NCAPH;NUF2;CDCA8;HIST1H2AJ;SHCBP1;DHFR;BUB1;DLGAP5;GTSE1;E2F1;BRCA1;ARHGAP11A;HMMR;ORC6;CDC45	CD4 TCM	JEJ
8	0.638414	2.95059	0	0	0	XCL1;CCL4;XCL2;CCL5;KLRD1;PLCB1;ABCB1;KLRK1;TMIGD2;PDE4A;TNFSF14;ELOVL6;GFI1;GPR68;GFOD1;ABI3;ABHD15;P2RY11;IL12RB2;SERTAD1;CLIC3;PTPN22;PLEKHF1;KIF13B;SOX4;SYTL2;ZC3H12A;CASC1;AJM1;IFIT2;ENPP4;MCTP2;RGS3;GAB3;GNGT2;DYNC2H1;SYTL3;PLAAT3;ELL;CIDEB;RHOC;TANC2;IL1R1;BIVM;CRIM1;CAPN12;ZNF827;GSE1;SLA2;NCALD;GTDC1;GABARAPL1;HMGCS1;NEDD9;ATP8A1;ABHD4;YPEL1;MXRA7;AP4M1;CPD;STAT4;CRACR2A;ID2;USP37;SFMBT2…	CD4 TCM	JEJ
5	-0.707101	-2.86835	0	0	0	NPDC1;FXYD1;NSG1;CRIP2;TSPAN18;PKIA;ANKRD55;RGMB;TOB1;LIMS2;PLSCR3;LZTS3;ADTRP;PRKAR1B;SOCS3;SELL;FAM153CP;MYC;EDA;MFHAS1;VIPR1;LEF1;MAL;ICA1;TIAM1;TNFRSF10A;TSHZ2;ARID5B;MAPK13;FAAH2;FBLN5;THEM4;SFXN1;LTB;FBXO32;JAK3;GCNT4;NOSIP;UGCG;SH3YL1;ZC3H12D;VSIG1;CNKSR2;CH25H;AP3M2;FHIT;KDSR;INPP4B;RCL1;STMN3;TCF7;TRABD2A;ITGA6;AMIGO1;LRRC8C;CD5;GPX7;SLC2A3;TMEM30B;ZNF563;CD52;ST8SIA1;CD28;EPHX2;CMTM8;TM…	CD4 TCM	JEJ
7	0.612918	2.57381	0	0	0	ASB2;EGR1;ATP10D;SMIM3;HIP1;NEU1;PRKAR2B;RGS1;SRGAP3;FOSB;SLC25A43;GEM;GCNT1;MYADM;C2CD2;GALNT6;DHCR24;SERPINH1;CKLF;ENTPD1;DDX3Y;NKIRAS1;FBXO2;SLC25A15;RHOQ;ADAMTS17;CHORDC1;SSH1;SLC9A3R2;MAP4K3;MOB3C;TPMT;GADD45G;PPP1R15A;NUDT9;GALNT2;GALNT4;PHYH;ATP10A;UBC;KCTD9;ALG9;C14orf119;PLAGL1;IDUA;LRRCC1;MIB1;MINPP1;CSRNP1;MED29;CD58;ELL2;PIGM;TANK;CDIP1;UBASH3B;CITED2;FAM102B	CD4 TCM	JEJ
1	0.54668	2.43048	0	0	0	CCL20;HIC1;ATF3;TBC1D16;TSC22D1;ARHGEF12;HES4;ZDHHC14;IL4I1;CHRNE;GPR82;ATP1B1;RNF122;LEKR1;TMEM273;SELENOP;VASH1;CYSLTR2;RASGEF1B;LACC1;NR4A1;ICAM1;C11orf96;TNFSF9;CKB;NRARP;FRMD4A;SLC31A1;CADM1;SKIL;SLC19A2;OSBPL1A;C1QB;ITGAV;ZFP36L1;INSIG1;IER5;C1QA;TTYH3;ABCC4;KDM6B;BAIAP2;PRKAB1;SNAI1;SLC45A4;WDR91;CXorf40B;MAT2A;TTYH2;NFKBIE;SLC46A3;SERPINB9;EGR3;ABCA1;GADD45B;ENTPD7;STAT1;TSPAN15;UST;MICAL…	CD4 TCM	JEJ
6	0.478804	2.21655	0	0	0	CCR9;ITGA1;DAPK2;CD8A;IL2;CD8B;SPRY1;GPR55;CLIC5;LZTFL1;APOA1;CXCR6;ZSWIM5;NECTIN3;LRRN3;CSF1;GPR18;SMURF2;AZIN2;CCDC173;LDLRAD4;COL18A1;IGFBP3;MREG;NLRP6;ITGAE;IGSF22;TSPYL2;ARHGEF7;CD96;NME7;DZIP3;FGF9;USP35;GNAO1;TNIP3;GPR171;GRAP2;JUN;EPHA1;HOXB2;NBL1;REEP6;JHY;DYNLT3;SESN1;CISH;ZNF614;PELO;RGL4;GSTM3;FAM83G;ZNF10;SCML4;OXNAD1;JUND;MLF1;ODF2L;ZNF609;PMAIP1;THEMIS;ABLIM1;MPZL3;PERP;IL18R1;FBXO…	CD4 TCM	JEJ
9	-0.318115	-1.43054	0.00322581	0.0288821	0.08	GNLY;SAMD3;FGFR1;GZMK;SBK1;PLEKHG3;TTC16;RASA3;HDGFL3;CDHR3;LIME1;HIST1H2AM;RAP1GAP2;MT2A;NSMF;CHST7;SYT11;S1PR1;FAM169A;HAVCR2;TSPAN32;PTPRM;EPHA4;MYOM2;PCBP4;LY75;SYNJ2;C12orf75;UBALD2;P2RY8;HIST1H1E;CFH;AGPAT4;LRRC8A;ADNP2;SORL1;LITAF;KLRG1;RARG;ZBTB5;C11orf21;ARL4C;DSTN;SSBP3;OPTN;ACYP1;KLF3;ATXN7L1;BHLHE40;DDIT4;CCDC28B;FLT4;CDKN2D;ATG2A;LMNB1;FASTKD5;LY6E;CAPN2;LYAR;CLP1;PHF10;RAB11FIP5;APO…	CD4 TCM	JEJ
4	-0.322913	-1.42207	0.00662252	0.0239551	0.089	FUT7;F5;MFGE8;VCL;ITGB2;ADAM15;FXYD2;AHNAK;CPNE2;SYNE3;ULK2;TSPO;S100A4;CFP;HRH2;NACC2;ULK1;HMGB2;SLCO3A1;AGER;ECE1;ADAP1;MXD3;RAB3D;EVA1B;FLNA;ZNF467;IGF1R;S100A6;REEP4;AGTPBP1;TKT;S100A8;LYZ;ACTN1;MAP2K3;UBXN11;PLP2;S100A9;ELK3;HACD4;GAPDH;PGS1;PRDM8;STX10;SH3BGRL3;TESC;KBTBD11;FRY;HEBP2;CERS6;MYO1G;DCAF12;THEMIS2;USP3;VSIR;RIOK3;MNT;S100A10;E2F2;ACADVL;BAP1;PIK3R5;IRF2BP2;PIM3;MAP7D1;STX11;SMA…	CD4 TCM	JEJ
12	0.309568	1.41554	0.00527704	0.0161102	0.079	JCHAIN;IGLC2;IGHA1;MZB1;IGKC;AMN;PIP5K1B;MYO1D;KHK;EXD2;PMEPA1;SLC12A4;C11orf80;ANKRD37;KRT18;CTH;MANEA;HIST1H2BG;SPAG4;CARMIL1;HID1;ITM2C;RND1;CCPG1;RAPGEF2;ZNF165;NR2F6;HIST2H2BE;TPD52;CREB3L2;SMIM1;IGHM;HIST1H2AC;RASD1;HIST1H2BD	CD4 TCM	JEJ
11	-0.314512	-1.37401	0.0128205	0.0309888	0.136	HLA-DQB1;HIST1H1B;MYBL2;HIST1H2AL;TOMM34;TSPAN33;CSGALNACT1;CXCR5;MTSS1;HLA-DRB1;MICU3;HLA-DQA1;NUAK2;JAM3;KLF2;BCL7A;SH3BP5;C12orf42;CD79B;MICAL3;AC119396.1;CD82;INF2;KCNN4;PCK2;ANKRD33B;MCM5;PELI1;HLA-DRA;DPEP2;RALGPS2;SNX8;SMAGP;OSER1;RIPOR2;CCDC106;ATG4C	CD4 TCM	JEJ
3	-0.277075	-1.24373	0.0496	0.0990486	0.456	HMGB3;CTSA;SERPINB8;UCK2;CPM;GLUL;CTSH;KCNQ1;RHOU;NETO2;IL6R;CKAP4;LY96;FUCA2;TXN;TIMP1;ANXA2;CRYBG3;TRIB1;GLRX;KCNK6;C1orf162;PSMB5;LGALS9;PDLIM7;SLC29A1;AGAP3;FAM210B;LGALS1;CDK2AP1;PRDX1;CD59;PCBD1;ANXA5;COPRS;RRAGD;PEA15;GRN;ZMAT5;ASPH;ENG;PNPLA6;GBA;RPP25;ACP2;UPP1;CTSB;IRF5;GNAQ;NRM;GLMP;UNC93B1;ALOX5;AP1B1;SMCO4;PLD3;GSTO1	CD4 TCM	JEJ
2	-0.29322	-1.15186	0.19258	0.191641	0.758	ALCAM;NMB;OSM;MTHFD1L;OASL;FAM89A;FABP5;GALE;C3orf14;CAMSAP1;SLC16A10;DNASE2;OAS3;TOMM40;ACP5;GLRX2;SDCCAG8;ACADS;PTPMT1;VWA5A;APOC1;UQCC2;APOE;CTNS;TFRC;NUCB1;REEP3	CD4 TCM	JEJ
13	-0.20002	-0.805882	0.855738	0.909404	1	HIST1H2AB;KCNK12;TMEM25;FCRL3;HIST1H2AH;CD27;CFL2;HIST2H2AB;ICAM3;ADORA2A;CD320;HIST1H2BF;HIST1H3D;HIST1H2BB;TENT5C;GAMT;SYTL1;COMTD1;HIST1H2BN;PIM2;GLT8D1;TMEM238;CYHR1;HDAC7;TMCO1	CD4 TCM	JEJ
10	-0.931418	-3.27132	0	0	0	MKI67;RRM2;HIST1H3B;PCLAF;TYMS;CCNA2;BIRC5;CDKN3;TOP2A;UHRF1;ZWINT;HIST1H2AJ;CCNB2;HIST1H3C;NUSAP1;CENPF;CDC20;GINS2;CENPU;CDCA5;TPX2;UBE2C;HIST1H3G;CDK1;PLK1;PKMYT1;AURKB;CLSPN;DLGAP5;GTSE1;CDT1;TK1;NCAPH;AURKA;MCM4;BUB1;ASPM;TROAP;ORC6;DTL;CDC6;CDCA8;SPAG5;CDC45;FOXM1;HIST1H3F;ASF1B;CDCA3;KIF11;KIFC1;MCM2;SHCBP1;FANCI;CCNB1;NCAPG;ARHGAP11A;DHFR;HMMR;NCAPG2;HELLS;ECT2;CENPE;HIST1H2AI;CENPW;RAD51…	CD4 Treg	JEJ
8	0.620019	2.89521	0	0	0	TMIGD2;GZMA;CCL5;SYTL2;CCL4;HOPX;GFOD1;ABI3;TNFSF14;ID2;ZBTB16;SYTL3;AREG;GFI1;PDE4A;KIF13B;STOM;CAPN12;STAT4;PLAAT3;PTPN22;TMEM71;PARP8;PLEKHF1;PPP3CA;DHRS3;CPD;SFMBT2;SMAD5;ZNF827;HMGCS1;CIDEB;MCTP2;PTGER2;TSEN54;RGS3;TMEM64;MMD;ELL;PIGV;MXRA7;ARSG;PLAAT4;STARD4;GBP3;GABARAPL1;SOCS2;GTDC1;KIF21A;NEDD9;FMNL3;GPR68;ID1;RHOC;SERTAD1;GSE1;CRACR2A;INPP4A;CRIM1;ZFP36;TBC1D31;DGKD;CD7;DDX60;CREM;ZBTB3…	CD4 Treg	JEJ
5	-0.732804	-2.71227	0	0	0	SELL;LEF1;TSHZ2;NPDC1;LIMS2;FHIT;TIAM1;ADTRP;ANKRD55;BEX3;GCNT4;CCR7;HAPLN3;CRIP2;MAL;VSIG1;EPHB6;PKIA;FXYD1;PLEKHB1;ST8SIA1;TSPAN18;TRABD2A;SOCS3;FBLN5;SCML1;TNFRSF10A;LYPD3;KDSR;GPX7;MYB;SESN3;FAM153CP;PLSCR3;ITGA6;FAM184A;SPTBN1;ARID5B;THEM4;TBC1D4;TOB1;CD52;SGPP2;PASK;NBPF15;SIT1;VIPR1;ARMH1;UGCG;RASA4;TMEM63A;ZNF563;LTB;LDLRAP1;FAAH2;FAM117B;ICA1;SFXN1;SH3YL1;AP3M2;ATG9B;TCF7;CD5;CD28;NOSIP;…	CD4 Treg	JEJ
7	0.619578	2.58919	0	0	0	SMIM3;MYADM;RHOQ;FOSB;NEU1;ASB2;SSH1;MOB3C;GADD45G;FOS;DUSP1;CITED2;MSH3;ISYNA1;PLAGL1;PLPP1;PNP;LAYN;CKLF;GALNT4;PPP1R15A;IZUMO4;EGR1;RGS1;MAP4K3;KLF6;ELL2;SRGAP3;ENTPD1;FAM102B;LRRCC1;UBASH3B;UBC;STIP1;DDX3Y;GRAMD2B;CHORDC1;PHYH;PHYKPL;TANK;CSRNP1;IDUA;CD58;KCTD9;GCNT1;C2orf74;KNOP1;CDKN2C;ATP10A;HIP1;TPMT;SLC3A2;SYS1;PIGM;TCEAL1	CD4 Treg	JEJ
6	0.510286	2.40513	0	0	0	CCR9;LZTFL1;SPRY1;CXCR6;SCML4;GPR171;THEMIS;IL7R;CD96;PELO;GPR18;SNTA1;SMURF2;DZIP3;MLF1;SUPT3H;KIF5C;ARHGEF7;CCR6;MORC4;CCR5;KANTR;DPP4;FAM122C;JUN;ZNF609;SESN1;ZNF614;CSF1;MAP9;ODF2L;ITGAE;OXNAD1;JUND;TNFAIP3;DYNLT3;PERP;DUSP8;LDLRAD4;CD69;TSPYL2;CISH;MPZL3;IL18R1;NR3C1;SLAMF1;ZNF10;STN1;BAG3;TSC22D3;TRAT1;GPD1L;MAP2K6;NME7;MDFIC;SCRIB;ALDOC;MPP7;TNIP3;LAPTM4B;ABLIM1;SVIP;BTBD11;RAB3IP;OFD1;PAR…	CD4 Treg	JEJ
1	0.415351	1.80239	0	0	0	CCL20;ATF3;HES4;BAIAP2;TSC22D1;TMEM273;GPR82;ICAM1;ARHGEF12;ABCA1;SKIL;SH2B3;RASGEF1B;ZFP36L1;PLEKHO1;PRKAB1;NR4A1;ETV3;GSTM4;IER5;P4HA1;FKBP4;GPR137B;CLN8;SLC12A7;FUCA1;INSIG1;ZNF189;APBB3;GADD45B;FNIP2;CASS4;EPB41L2;ST8SIA4;CXorf40A;YWHAH;NFKBIE;STAT1	CD4 Treg	JEJ
11	-0.44649	-1.75904	0	0.000487234	0.003	MYBL2;HIST1H1B;AC119396.1;CDCA7L;CSGALNACT1;HLA-DQA1;KCNN4;DPEP2;SWAP70;HLA-DRA;HIST1H2AL;HLA-DPA1;KLF2;HLA-DRB5;CD79A;HLA-DRB1;NBPF9;CXCR5;HLA-DQB1;OTUD1;POU2F2;KBTBD8;CCDC141;NIPAL2;RIPOR2;C12orf42;CD79B;LDOC1;SNN;HLA-DPB1;YBX3;PELI1;TTN;MCM5;SGPP1;ANKRD33B;ZC2HC1A;COL9A2;CD74;HLA-DMA;PCK2;LYPLAL1;EDEM1;RBM38;BMP2K;INF2;TMEM268;TAPT1	CD4 Treg	JEJ
2	-0.423243	-1.49494	0.0169014	0.00803937	0.064	FAM89A;OASL;SLC16A10;SNX24;MTHFD1L;NMB;HPGD;LFNG;GLRX2;SMIM30;FABP5;HACD1;SDCCAG8;PTPMT1;IFI6;TMEM251;TOMM40;UQCC2;MDH1;PDE4DIP;ERI1;ARHGAP10;GK;SLC25A19;ALDH3A2;PTRH1;BCAP31;GCHFR;KIF16B	CD4 Treg	JEJ
4	0.29917	1.37828	0.0163934	0.028634	0.048	CEBPD;ANXA1;ZEB2;MAN1A1;NRIP1;APOBR;MAP3K8;CHKA;FAM13A;TIPARP;IFNGR1;IFI44;FURIN;B4GALT5;TYROBP;JAML;FCER1G;PFKFB3;IER5L;SAP30;LDLR;ZNF487;MAFF;SPECC1;CD63;GIMAP8;RNF24;AHR;S100A9;ZFAND2A;S100A8;SESN2;MCL1;FOSL2;SRXN1;EVI2A;IER3;SLC16A3;KLF10;GLIPR1;NPEPL1;MID1IP1;FOXO3;SAMSN1;PGPEP1;GSTP1;NUP214;RFLNB;NDRG1;IRAK3;RAB11FIP1;METTL9;PRKAG2;IRGQ	CD4 Treg	JEJ
9	0.28639	1.35004	0.0114943	0.0331142	0.067	MYBL1;AUTS2;PRR5;KLRB1;SPON2;RORC;ERN1;TNF;SMAD7;IFNG;TTC38;F2R;GALNT10;BHLHE40;RUNX2;MGAT4A;PDE4D;PPP2R2B;RUNX3;NR1D1;NCOA7;DMTN;SERTAD2;NKG7;METRNL;GPR65;TBX21;RORA;CCDC92;WWC3;ZBTB5;SOCS1;CRY1;DDX47;SLC7A5;APOBEC3H	CD4 Treg	JEJ
3	0.258398	1.23026	0.0604027	0.0960033	0.215	C3AR1;CAPG;TNFSF13B;DSE;C15orf39;CDKN1A;KLF4;DENND5A;TBXAS1;FNDC3B;ARHGAP31;LAIR1;ROGDI;LST1;UNC93B1;P2RX4;SLC31A2;SLC44A1;SPART;PHLDA2;DUSP6;ACSL1;CREG1;BCL2A1;MKNK1;CST3;ARHGAP18;PAK1;RGS2;C20orf194;RNF19B;ENG;SMCO4;BLVRB;FGL2;CEBPB;SLC39A11;TATDN3;CTNNA1;PLIN2;PDLIM7;MXD1;RRAS	CD4 Treg	JEJ
13	0.257849	1.09713	0.258964	0.23813	0.501	ANKRD28;FKBP11;GSTM2;ARMCX3;LSS;SPAG1;TARSL2;IQCG;TUBG2;CD38;TVP23C;NUDT8;YPEL5;WHRN;TMEM140;BTD;H1FX;CRELD1;MBNL2	CD4 Treg	JEJ
12	-0.24696	-0.974753	0.528325	0.518028	1	PALM2-AKAP2;MAGEF1;IGHM;ST6GAL1;PRDX4;CREB3;CHID1;C16orf74;EAF2;LARP1B;ALDH6A1;PSAT1;TCEAL3;AARS;MCEE;EIF2AK4;ZNF275;SLC1A5;TXNDC11;ALG14;PIP5K1B;TOR3A;PRDM15;C11orf24;SEC11C;IFNAR2;DPM3;COMMD3	CD4 Treg	JEJ
8	0.557613	2.65138	0	0	0	KLRK1;KLRD1;XCL1;IFIT2;XCL2;CCL4;FASLG;SLC2A13;PDE4A;COLQ;TSPOAP1;CLIC3;GABARAPL1;ABHD4;CCL5;ABI3;TNFSF14;TRAF2;TMIGD2;GPR68;IL12RB2;SYTL3;GBP3;PLAAT3;ENPP4;NAPB;ABCB1;PTPN22;YPEL1;PIGV;ATP8A1;METTL15;SLA2;TRIM11;INPP4A;CRYZ;TIGIT;CNBD2;SAMD9L;STARD4;SYTL2;ZNF41;PLCB1;CRIM1;NCALD;ACOT7;HMGCS1;TMEM71;MTFMT;KCTD2;MYO6;ARID3B;PRMT9;PLEKHF1;GBP4;DGKD;MSMO1;GAB3;ZNF331;CD7;STAT4;USP37;PLAAT4;ARHGEF19;…	CD4 TEM	JEJ
10	-0.738642	-2.476	0	0	0	NCAPH;NCAPG2;HIST1H2AI;CDKN3;KNL1;PCLAF;UBE2C;CENPU;CHAF1A;CCNA2;ASF1B;CDT1;CENPW;ARHGAP11A;ASPM;UBE2T;BIRC5;MCM2;RRM2;GINS2;TK1;HIST1H2AJ;ORC6;CDK1;ZWINT;CENPF;TYMS;AURKA;HIST1H3B	CD4 TEM	JEJ
5	-0.582429	-2.28435	0	0	0	SCGB3A1;SCML1;FAAH2;ADAM23;CCR7;PRKAR1B;SGPP2;CH25H;ADTRP;TAF4B;ICA1;TIAM1;UGCG;FAM184A;NPDC1;KDSR;TBC1D4;SOCS3;TSHZ2;PASK;MFHAS1;NSG1;TOB1;MYB;ICOS;TRABD2A;LIMS2;LYPD3;HAPLN3;CFAP36;ZNF563;THEM4;CMTM8;CITED4;MAL;ST8SIA1;ANK3;GPX7;LMO7;PKIA;STMN3;LDLRAP1;ANKRD55;NFATC1;FBXO32;MYC;JAK3;RIC3	CD4 TEM	JEJ
7	0.464566	1.97144	0	0	0	SMIM3;RHOQ;EGR1;HIP1;NUDT9;FBXO2;SSH1;PIGM;RGS1;MYADM;ATP10D;MIB1;CENPJ;DDX3Y;FOSB;FAM102B;FDX2;CHORDC1;SLC35C1;TCEAL1;SCOC;ELL2;TPMT;NEU1;GALNT6;MAP4K3;ATP10A;KIF1BP;KCTD9;SYS1;CDYL2;RBBP8;PHYH;PPP1R15A;GCNT1;CKLF;ASB2;AK6;FOS;GADD45G;ENTPD1	CD4 TEM	JEJ
9	0.345264	1.67063	0	0.00170164	0.003	CRTAM;TRGC2;FCGR3A;KLRF1;FCRL6;TRGC1;S1PR5;MYBL1;ADGRG1;IKZF2;MVB12B;TRDC;PDZD4;MIER3;TNF;CCDC65;CCL3;DTHD1;CFH;TNFRSF9;CCDC28B;USP28;OR4D1;EOMES;PTGDR;TTC38;RAP1GAP2;GCSAM;SLC4A10;PPP2R2B;AUTS2;SAMD3;SPON2;MCOLN2;IFNG;LTK;ATG16L1;SHLD3;LPCAT1;RORC;KLRG1;PRF1;GZMH;TBX21;IL18RAP;CMC1;CENPV;KLRB1;PCBP4;NKG7;PRR5L;CDHR3;GALNT10;FAM8A1	CD4 TEM	JEJ
1	0.367555	1.62159	0.00373134	0.00467952	0.011	TSC22D1;HIC1;CCL4L2;HES4;ATF3;SLC19A2;CXCL16;NET1;TMEM273;ID3;UST;ARL5B;EPB41L2;ZDHHC14;GSTM4;FLNB;SLC31A1;BAIAP2;NR4A1;CXorf40A;FSCN1;LPAR6;CD300A;GLA;CA2;NFKBIE;SERPINB9;CCL20;FKBP4	CD4 TEM	JEJ
3	-0.377626	-1.6127	0	0.00344803	0.014	HMGB3;TIMP2;PHLDA2;CCDC112;MCOLN1;LY96;RRAGD;IFI44L;ARHGAP31;TMEM205;SLC31A2;ANO10;CTSH;NETO2;IFNGR2;PIK3CB;ASPH;GNA15;SERPINB8;GRN;IL6R;LGALS1;CPNE8;TRIB1;COPRS;NUDT16;BLVRA;TPCN1;HIF1A;GLUL;GLMP;TLE3;CTSB;SRD5A3;CTSZ;WARS;ANXA5;OS9;SLC35F6;CTSA;LGALS3;CALU;UNC93B1;PIP4P2;GPR183;SNX10;NENF;SLC43A3;CD59;ACSS2;PRDX1;ADAM17;APP;H1F0;TPM4;SCARB2;CORO1C;GLRX;NPC2	CD4 TEM	JEJ
6	0.277963	1.34988	0.0137615	0.0306296	0.088	CD8B;CD8A;SPRY1;GNAO1;GPR171;LZTFL1;IGFBP3;GPR18;TNIP3;CXCR6;GIMAP6;CISH;CCDC184;CLIC5;CALY;LETM2;DZIP3;CCR5;IL18R1;ZSWIM5;CCR6;ARHGEF7;GSTM3;GIMAP4;SESN1;NLRP6;GRAP2;ODF2L;JUND;BLZF1;GIMAP7;BAG3;HIST1H3H;COL18A1;ZNF609;NBL1;ZNF614;MPP7;RGCC;TAGAP;ZNF10;C12orf65;TSPYL2;DOCK10;ABCC1;BLMH;CD96;LRP8;GIMAP5;FAM83G	CD4 TEM	JEJ
12	-0.314719	-1.29063	0.0475578	0.103626	0.442	IGKC;LTC4S;CHPF;MFSD3;NECAB3;PRADC1;TWSG1;PGM3;MACROD1;MAGEF1;DDOST;HIST1H2BJ;KNTC1;TM7SF2;PSAT1;CYSLTR1;PLPP5;IGHA1;BIK;CCDC144A;ALG14;SLC38A5;PRDX4;GADD45A;ST7;MAGED1;SIL1;HIST1H2BG;LMF1;TMED2;PDIA6;PRDM15;SEL1L3;ERGIC2;IFNAR2;AGA;HIST1H2BC;LMAN2;SLC35A2;SEC61B;RPN2;LMAN1;MYDGF;SELENOM;REEP5;HIST1H4H;KDELR2;DPM3;YIPF3;SEL1L;TMED9;C11orf80;UAP1;ARSA;RRBP1	CD4 TEM	JEJ
13	-0.332917	-1.2874	0.0784884	0.0854127	0.453	KCNK12;HIST1H2BF;TNFRSF4;FAIM;P4HTM;HIST1H4B;TSPAN31;HIST1H2AE;IFT27;HOOK1;DIPK1A;HIST1H2AH;CEP70;AHI1;CTSF;TENT5C;NT5C3B;ICAM3;LSR;RGS16;BNIP3;WBP1;ARF4;HIST1H2BN;DTWD1;NADK2;H1FX;TVP23C;ABHD14A;PIM2;TMEM8B;HIST1H2AB	CD4 TEM	JEJ
4	0.267852	1.26532	0.0318182	0.0555871	0.183	FGR;CHKA;FAM13A;ARHGAP21;FXYD2;ZEB2;ZFAND2A;SRXN1;KIAA0513;MEGF9;PPP1R3B;SLCO3A1;SPECC1;AGTRAP;SEC31B;EVI2A;YOD1;RAB11FIP1;EAF1;ADAP1;PFKFB3;S100A8;TYROBP;BICRA;MAN1A1;PPM1F;GIMAP8;PLEK;ELF4;MPST;AGTPBP1;SLC30A1;ANXA1;SAP25;CEBPD;FURIN;S100A9;B4GALT5;SH3BP2;MID1IP1;MTMR3;PTBP2	CD4 TEM	JEJ
11	-0.299684	-1.2333	0.0916553	0.11711	0.653	MICAL3;LDOC1;CXCR5;NRROS;TOMM34;CSGALNACT1;ZNF296;KCNN4;ANKRD33B;KLF7;SQLE;DPEP2;RALGPS2;CD79B;DAPP1;ZNF677;HIVEP1;MX1;NBPF9;KLHL5;ZBTB10;EDEM1;SMIM14;PARVB;RAB3GAP1;USP12;BACH2;GNA12;CCDC50;SNX8;SPINT2;HIST1H1B;TAPT1;MTSS1;SWAP70;RASL11A;SNX9;PELI1;INF2;CERS4	CD4 TEM	JEJ
2	-0.296049	-1.10714	0.279649	0.250475	0.939	DOCK7;SLC25A19;KIF16B;SCCPDH;RDH10;MTHFD1L;CTSL;NMB;TOMM40;PDE4DIP;GRAMD1B;REEP3;IFI6;ACOT13;HPGD;GLRX2;FAM89A;ALDH3A2;SDCCAG8;TFRC;UQCC2;SLC16A10	CD4 TEM	JEJ
2	0.571797	2.03469	0	0.000971463	0.001	CYB5A;CYSTM1;TDRD3;GLRX2;OASL;TMEM251;SMIM30;OSM;RTL8C;ACP5;TUBA1C;BCAP31;RMDN3;ISG15;ALDH3A2;ARL2;LFNG;REEP3;PARP12;FABP5;CSTB;TDP2;TMBIM1;SNTB1	CD4 TEMRA	JEJ
5	-0.517847	-2.02819	0	0	0	ICOS;ANK3;LDLRAP1;SH3YL1;TRABD2A;RCL1;ITGA6;MYC;TCF7;CD6;TCAF2;PHLDB3;SERINC5;TNFSF8;PDE3B;GPX7;CD5;THEM4;SELL;CFAP36;RASA4;SFXN1;MFHAS1;SINHCAF;NFATC1;TESPA1;FAM117B;NOSIP;LRRC8C	CD4 TEMRA	JEJ
7	0.477569	1.79366	0.00156495	0.00340012	0.007	RHOQ;DYNLL1;C14orf119;AK6;NEU1;CHORDC1;CDKN2C;SLC35C1;GALNT2;PNP;NUDT9;ISYNA1;SLC12A6;SCOC;FDX2;STIP1;C2orf74;PPP1R15A;SYS1;UBC	CD4 TEMRA	JEJ
3	0.418888	1.76921	0	0.00259057	0.008	LGALS3;WIPI1;HSD17B4;S100A11;PCBD1;PLEC;ENG;CTNNA1;IFITM3;CES1;RHOU;RGS2;PSMB5;CDK2AP1;CAT;PNPLA6;FAM49A;NOP10;CEBPA;CREG1;FTL;VKORC1;CTSA;C4orf48;CST3;TIMP1;CDKN1A;LTA4H;GLRX;ANXA4;LAMP2;TLE3;PAK1;ASPH;PRDX1;ARHGAP18;CD59;LEPROT;RNF19B;ACAT1;CPEB4;SLC43A3;ATOX1;SOD2;GSTO1	CD4 TEMRA	JEJ
13	-0.41847	-1.7072	0.00251889	0.00262329	0.00502513	HIST2H2AB;TENT5C;HIST1H2AE;C11orf1;TMEM238;HIST2H2BF;H1FX;HIST1H2AH;HSH2D;HIST1H2AG;GLT8D1;GSTM2;HIST1H2BF;PIM2;HIST1H2BN;DIPK1A;IQCG;FKBP11;CD320;HDAC7;ABHD14A;HIST1H3D;NADK2;SPAG1;ANKRD28;TAPBPL;TARSL2;IER2;IFT27;ORMDL3	CD4 TEMRA	JEJ
1	0.443151	1.67715	0.00328947	0.00364299	0.015	PTMS;NR4A1;CCL4L2;FAM110A;TNFSF9;SPATS2L;ATF3;NUDCD1;MAT2A;ABCC5;CLCN3;SEMA4C;YWHAH;GLA;GSTM4;SLC20A1;GADD45B;ZFP36L1;SLC9A9	CD4 TEMRA	JEJ
11	-0.387937	-1.64402	0.00273973	0.00314795	0.00904523	HIST1H1B;NCF1;MX1;HIST1H2AL;ZNF395;RBM38;DPEP2;ZBTB10;POU2F2;TRAF4;PTP4A3;DENND3;PELI1;USP12;MCM5;ARHGAP5;TMEM154;GRASP;SSBP2;HLA-DRA;CAMK1D;VEGFB;RAB3GAP1;HLA-DQB1;CCDC50;CD82;KLF7;TSPAN3;BCL2L11;MGAT5	CD4 TEMRA	JEJ
8	0.347728	1.50504	0.00147929	0.020595	0.101	KLRC2;XCL1;KLRK1;TNFSF14;XCL2;FASLG;TIGIT;CRYZ;TRAF2;ABCB1;SOCS2;MYO6;KLRD1;PLEKHF1;PWWP3A;FAM43A;HACD3;GBP3;CIDEB;BANP;PLAAT4;RHOC;ELOVL6;MSMO1;GSE1;SLC25A20;NMUR1;MSH2;STOM;PPM1L;ADAMTS10;BCL2L1;PHTF1;NOL4L;CHN2;CD244;DHRS7;TMEM64;ZC3H12A;MTMR2;ABI3;ELL;LTBP3;GOT1;CD7;PBDC1;EIF4E3;SELPLG;IFITM2;GAB3;SAMD9L;USP37;PPP3CA;SPINDOC;ACOT7;TBC1D31;KIF21A;SH3KBP1;MR1;NCALD	CD4 TEMRA	JEJ
10	-0.835108	-1.39855	0.0823045	0.0377754	0.136683	CHAF1A;DHFR;HELLS	CD4 TEMRA	JEJ
6	0.297354	1.27993	0.0673813	0.122566	0.544	CD8A;CISH;PCNX2;ZNF548;GIMAP4;GIMAP6;PERP;RAB33A;TRAF1;SPNS3;BATF;PELO;HOXB2;BAG3;TMEM14A;GIMAP7;MICA;PNMA1;PHF19;GIMAP1;MAP9;PRKCA;C12orf65;GNAO1;GIMAP5;CXCR3;GPR18;LETM2;GPHN;BOLA3;SCRIB;EPS8L2;JUND;TUBB2A;TMEM35B	CD4 TEMRA	JEJ
12	0.299403	1.23385	0.102236	0.142111	0.663	A1BG;C1GALT1C1;HIST1H2AC;MANEA;TXNDC5;SIL1;ST6GAL1;APOL1;ANKRD37;B4GALT3;SDF2L1;CLPTM1L;ALG1;BSCL2;AARS;TM9SF1;MANF;TPD52;TXNDC15;SRPRB;CNPY2;DUSP5;HIST1H2BK;PDIA6;TMEM258;LMO4;SEC62;COMMD3;TMEM208	CD4 TEMRA	JEJ
9	0.265767	1.18564	0.119149	0.168913	0.779	GZMK;IFNG;HDGFL3;TNF;FCGR3A;NCR3;S1PR1;COL6A2;CX3CR1;B3GAT1;SMURF1;PRR5L;PDGFD;TRGC2;SKI;NSMF;DTHD1;SYT11;LAIR2;ASCL2;TBKBP1;CMC1;MT1F;GPR141;C1orf21;TRGC1;PLAC8;CTSW;HAVCR2;PAFAH2;LAG3;PPP2R2B;ADRB2;PTGDS;PTCH1;JAZF1	CD4 TEMRA	JEJ
4	-0.235389	-1.0859	0.240803	0.284575	0.762814	PFKFB3;TP53INP2;MAP3K8;FOSL2;ZNF487;AHR;ADAM15;MAFF;NPEPL1;SEC14L1;PELI2;MNT;KLF9;SAMSN1;PGPEP1;PIM3;CARD19;TIPARP;IFT20;PIK3R5;CSGALNACT2;ULK1;HMGB2;IRS2;MYO1G;SLC16A3;RASSF2;YPEL2;WDR45B;TKT;ULK2;TOM1;THEMIS2;SYNJ1	CD4 TEMRA	JEJ
5	-0.897839	-3.04554	0	0	0	ANKRD55;TIAM1;TSHZ2;LEF1;CCR7;SELL;GCNT4;SGPP2;FAAH2;BEX3;TRABD2A;FXYD1;ADTRP;SCGB3A1;SCML1;CH25H;TCEA3;LIMS2;CNKSR2;SOCS3;RIC3;ST8SIA1;PASK;MYB;PCSK1N;SESN3;ARMH1;VIPR1;MAL;TNFRSF10A;NSG1;TBC1D4;ICA1;FBLN5;LMO7;FAM184A;ZNF563;ADAM23;NBPF15;CMTM8;TCF7;FBXO32;INPP4B;AMIGO1;LYPD3;FHIT;ARID5B;PLEKHB1;TMEM30B;UGCG;TAF4B;FAM117B;KLF5;PRKAR1B;PKIA;EPHB6;TNFSF8;MAPK13;HSBP1L1;ANK3;SYDE2;TMEM63A;TOB1;KDS…	CD4 TRM	JEJ
8	0.680533	2.71524	0	0	0	CD160;CLIC3;KIT;FSD1;KLRC2;ABCB1;TMIGD2;KIFC3;ELOVL6;XCL2;XCL1;ABI3;ENPP5;CD244;CCL5;PTGER2;PDE4A;HOPX;IL12RB2;CCL4;TNFSF14;NCALD;SYTL2;FASLG;ACOT7;COLQ;PHLDB2;GNGT2;KLRD1;SOCS2;PIK3R3;GZMA;KLRK1;MXRA7;GAB3;GTDC1;PTPN22;CAPN12;INPP1;STARD4;KIF13B;PLCB1;BIVM;CRIP1;TSPOAP1;SYNGR1;CRACR2A;ITGB7;MMD;ABHD15;PPP3CA;MRPL10;GFOD1;GBP3;BCL2L1;IFIT2;SYTL3;ENPP4;CPD;AP4M1;P2RY11;PRR7;GYG1;CD7;PLEKHF1;RGS3;P…	CD4 TRM	JEJ
7	0.696456	2.52079	0	0	0	EPAS1;CD101;SMIM3;RBBP8;ATP10D;HIP1;MUC12;GALNT6;ASB2;CDKN2C;CD58;ENTPD1;ADAMTS17;RHOQ;MSH3;PLAGL1;RGS1;DHCR24;CKLF;MYADM;TANK;AATK;SSH1;LRRCC1;SERPINH1;TNFRSF18;SRGAP3;STIP1;SLC9A3R2;MOB3C;CDIP1;GCNT1;KCTD9;SLC25A15;PSEN2;FAM126A;SLC25A30;TPMT;PRKAR2B;GALNT2;IZUMO4;FDX1;PHYH;NEU1;AKAP5;NKIRAS1;SLC25A43;PNP;UBC;GCSH;PPIL1;GALNT4;CHORDC1;CENPJ;MTHFD1;AIFM2;CDK4	CD4 TRM	JEJ
6	0.484823	1.92585	0	0	0	GFPT2;CCR9;CD8A;GPR55;CXCR6;ITGA1;PARD6G;CCR5;DAPK2;TNIP3;LZTFL1;CLIC5;CD8B;PELO;PERP;LRRN3;SPRY1;LDLRAD4;LRRC1;CISH;CDKN2A;MAGI3;SNTA1;IL2;KIF5C;NME7;MREG;ARHGEF7;CCDC173;DZIP3;MAP4;USP35;NBL1;MPZL3;ITGAE;IGFBP3;GPR171;CCR6;ABLIM1;FAM122C;PMAIP1;NECTIN3;BLMH;CNOT10;HOXB2;GDPD5;CD96;STN1;DYNLT3;IGSF22;CXCR3;CEACAM21;ZSWIM5;PARD6A;SMURF2;IL23A;OXNAD1;GPR18;CSF1;KLHL25;AZIN2;TNFRSF25;TNFAIP3;PIGA;B…	CD4 TRM	JEJ
11	-0.512882	-1.91607	0	0	0	CSGALNACT1;CXCR5;AC119396.1;C12orf42;TSPAN33;MICU3;USP6NL;NUAK2;CCDC141;RASL11A;ZC2HC1A;COL9A2;KCNN4;DPEP2;RALGPS2;ZNF703;KLF7;MS4A1;PAWR;CDCA7L;TTN;YBX3;DLL1;NEK6;BCL7A;ZNF844;ST6GALNAC3;NBPF9;SPINT2;RPS6KA2;HLA-DQB1;ZBTB10;SNN;HIST1H2AL;OTUD1;AMPD3;CD79B;LDOC1;ZNF318;KLF2;SAV1;CHPT1;HLA-DRB5;HLA-DRB1;INF2;BACH2;MARCKSL1;SIK1B;CAMK1D;RAB3GAP1;MTSS1;GRAP;SIK1;IGHG1;HLA-DQA1;KIAA1958;ZBTB18;HLA-DP…	CD4 TRM	JEJ
1	0.467744	1.77394	0	0.000308533	0.001	CA2;TMCC3;CCL20;TMEM273;IL4I1;ARHGEF12;PTMS;CCL4L2;HES4;SLC2A8;HIC1;ZDHHC14;ATF3;GPR82;ME1;C11orf96;CCL3L1;NECTIN2;RNF122;TSPAN15;BAIAP2;SLC31A1;FCHO2;ADCY3;YWHAH;TBC1D16;TSC22D1;LACC1;EPB41L2;TRPM2;GBP1;VASH1;CLIP2;PRKAB1;INSIG1;ANKRD9;SH2B3;ICAM1;NFKBIE;UST;ATP1B1;CKS2;TESK1;ST8SIA4;TNFSF9;NR4A1;ENTPD7;RASGEF1B;FRMD4A;STAT1;SERPINB9;DENND6B;SKIL;SHMT1;PLEKHO1	CD4 TRM	JEJ
9	0.386191	1.50893	0.00251889	0.0101199	0.041	GZMB;AUTS2;MYBL1;IL18RAP;SLC4A10;LTK;CYTH3;TRGC2;RORC;PRR5;LAG3;IL23R;DKK3;C12orf75;PDE4D;DTHD1;APOBEC3H;MVB12B;TRGC1;GALNT10;TNFRSF9;CRTAM;NKG7;JAZF1;CCDC65;SH2D2A;F2R;RUNX3;SMAD7;MSC;GPR65;TRDC;PPP2R2B;NR1D1;PRF1;IFNG;METRNL;SPON2;PTCH1;GNG2;KLRB1;ITPRIPL1;IL12RB1;TBX21;SCART1;RORA;OTUD7A;CRY1;ADAM12;RUNX2;ERN1;AGPAT4;MGAT4A;GNLY;SLC7A5;IKZF2;BHLHE40;PRR5L;TTC38;MCOLN2	CD4 TRM	JEJ
13	-0.375216	-1.28013	0.0877514	0.12964	0.388	KCNK12;LSR;CD27;CTSF;HIST1H4A;HIST1H4B;HIST1H2BB;MAGEH1;HIST1H2AB;TMEM25;HIST1H2AG;HIST1H2BF;HIST1H3J;IER2;NUCB2;HIST1H2BN;PTCH2;BTG2;GLCCI1;TNFRSF4;HIST1H2AE;HOOK1;GAMT;HDAC7;TENT5C;BNIP3;ASNS;C16orf54;SLC39A10;CRELD1;ICAM3	CD4 TRM	JEJ
3	0.308552	1.22894	0.0469136	0.0950282	0.379	TNFSF13B;CAPG;C3AR1;IL15;GLIPR2;IFI44L;SDC4;THBS1;LGALS1;LAIR1;ANXA2;SLC43A3;EMP1;FAR2;LGALS3;SKAP2;ARHGAP18;PIK3AP1;GNA15;LONRF3;SLC31A2;CALHM6;ITGA5;MKNK1;NRM;DSE;CORO1C;PHPT1;ACSL1;PLAUR;PAK1;SETD7;CTNNA1;NLRP3;P2RX4;PDLIM7;RNF19B;VIM;RGS18;GAB2;NCF4;FNDC3B;CDK2AP1;IRF5;ROGDI;FAH;CD151;S100A11;SLC44A1;ALAS1;RELT;CTSD;LST1;PEA15;BLVRB;FGL2;TMEM14C;ACAP3;MPC1;CCR2;CDKN1A;CTSH;SNX10;TTC7A;CAMKK1;…	CD4 TRM	JEJ
4	-0.323473	-1.20909	0.0839286	0.174195	0.594	ACTN1;HRH2;CERS6;CPNE2;KBTBD11;RAB3D;ITGB2;ULK2;IGF1R;VNN2;PELI2;PLXND1;SVIL;MFGE8;SYNE3;NACC2;TSPO;RUNX1;TMEM91;SMARCD3;THEMIS2;PON2;BCL6;SULT1A1;ELK3;IRAK3;TOM1;MAP4K4;SLC30A1;REEP4;CPQ;VSIR;SAP25;SLC25A37;ECE1;PPM1F;EVA1B;MAP3K3;RXRA;USP3;IER3;WDR45B;CCDC159;KLF9;ZNF467;BICRA;TRMT6	CD4 TRM	JEJ
12	-0.325824	-1.19965	0.109929	0.15131	0.629	SLC22A17;MAGEF1;WNT10A;CYSLTR1;ST6GAL1;GNG7;PALM2-AKAP2;HID1;CARMIL1;IRF4;RWDD2A;HIST1H2BG;PDIA5;TEC;IGHM;PLPP5;TBCEL;RASD1;PRDX4;SMIM1;KRT18;TCEAL3;PSAT1;FHL1;LTC4S;PAIP2B;AARS;PDK1;HIST1H2BD;PRDM15;HIST1H2BJ;SELENOM;HYI;GADD45A;PODXL2;ESR2;XBP1;ABCB9;MACROD1;ZDHHC9;ALDH6A1;KLHL6;PGM3;DPP7;PIP5K1B;EXD2	CD4 TRM	JEJ
10	0.421635	1.15736	0.273663	0.147743	0.578	BUB1;CLSPN;NUSAP1;CENPU;NCAPH;PRC1;GMNN;CHEK1;MCM2;CHAF1A	CD4 TRM	JEJ
2	-0.317438	-1.05945	0.340541	0.327647	0.932	SLC16A10;FAM89A;DOCK7;FABP5;VWA5A;ALCAM;PDE4DIP;ARHGAP10;PHLDA1;NOXA1;SDCCAG8;OSM;GK;ABCG1;CAMSAP1;SNX24;TFRC;PTGR2;LRFN4	CD4 TRM	JEJ
7	0.743228	2.76573	0	0	0	KIR2DL4;SRGAP3;ENTPD1;PRKAR2B;SMIM3;EPAS1;CD101;AKAP5;SLC25A15;PLAGL1;ASB2;UBASH3B;CDIP1;SLC12A6;KCTD9;CDKN2C;MSH3;RBBP8;LRRCC1;SSH1;GALNT2;RHOQ;PLPP1;ADAMTS17;MYADM;SLC25A30;STIP1;SERPINH1;ATP10D;ISYNA1;CKLF;STAM;CD58;HIP1;TPMT;CHORDC1;GALNT6;ATP10A;RGS1;GCNT1;UBC;FAM126A;CDYL2;PHYH;TANK;SMPD3;FAM102B;FDX1;C2orf74;PNP;GRAMD2B;IDUA;FBXO2;MTHFD1;PPIL1;PPP1R15A;SLC25A43;C14orf119;GCSH;NKIRAS1;MOB3C…	CD8 TRM	JEJ
5	-0.853495	-2.72948	0	0	0	LEF1;CCR7;SELL;NSG1;PCSK1N;TRABD2A;INPP4B;MAL;TNFRSF10A;GPX7;CD28;SCML1;SOCS3;TMEM63A;ST8SIA1;LTB;ICOS;NBPF15;TBC1D4;PASK;ARMH1;ANK3;TOB1;LRRC8C;ITGA6;MAPK13;ARID5B;HSBP1L1;CD5;STMN3;FBLN5;THEM4;TCF7;UGCG;FBXO32;RIC3;NFATC1;PLEKHB1;TNFSF8;FAM117B;LDLRAP1;TESPA1;TAF4B;KDSR;MFHAS1;MAML2;SLC2A3;CH25H;SESN3;TMEM30B;FAM241A;AP3M2;JAK3;NOSIP	CD8 TRM	JEJ
9	-0.722645	-2.6839	0	0	0	ENC1;LGR6;S1PR5;FAM169A;GZMK;EOMES;RASA3;S1PR1;KLRG1;SORL1;SAMD3;NCR3;ZNF683;P2RY8;CCL3;MT1E;TSPAN32;PDGFD;RUNX2;CMC1;TGFBR3;MT2A;ATXN7L1;C11orf21;CTSW;SH2D1A;ADRB2;SLC4A4;PTPRM;FCRL6;TNFRSF9;SDR42E2;COL6A2;LY75;USP28;GZMH;DTHD1;KLF3;PRR5L;ATF7IP2;DUSP2;SLC15A4;HIST1H3A;PLEKHA5;TBKBP1;TNF;PTGDR;PAM;BCL9L;LYAR;LIME1;CHST7;NSMF;SMAD3;AGPAT4;CST7;NKG7;APOBEC3G;BHLHE40;TTC39B;GNLY;BCR;PLAC8;NLRP1;MT1…	CD8 TRM	JEJ
8	0.539959	2.24176	0	0	0	TMIGD2;NMUR1;CD160;ELOVL6;ABCB1;CLIC3;PIK3R3;ACOT7;KLRC2;KLRC3;ABI3;CD7;STARD4;PDE4A;MSMO1;SLA2;CRIP1;KLRC1;PTPN22;KIAA1671;HOPX;CRACR2A;ABHD15;CNBD2;CPD;ENPP5;SYTL3;DYNC2H1;CAPN12;CD244;NEDD9;KLRD1;HMGCS1;TNFSF14;KIF13B;ZNF827;BIVM;PLCL2;PPP3CA;P2RY11;CREM;GNGT2;RHOC;SYNGR1;PBDC1;ABHD4;SYTL2;AREG;IFIT2;GFOD1;MRPL10;PHTF1;ARSG;MMD;FECH;GBP3;GABARAPL1;TMEM71;FMNL3;PRR7;MXRA7;CHN2;TSPOAP1;NCALD;NCR…	CD8 TRM	JEJ
6	0.492894	2.04218	0	0	0	CCR9;LDLRAD4;LRRN3;LZTFL1;GFPT2;ITGA1;GPR55;IL2;PARD6G;CD248;DAPK2;CLIC5;SPRY1;ARHGEF7;CCDC173;NECTIN3;ITGAE;TNIP3;NME7;APOA1;MLF1;PARD6A;ABLIM1;PELO;CNOT10;DZIP3;GPR171;USP35;HMGCR;EPHA1;OXNAD1;GPR18;MAP4;ZNRF1;CCDC184;BLMH;COL18A1;FAM122C;CD96;RAB33A;BLZF1;IL7R;SMURF2;TMEM67;KIF5C;STN1;SESN1;RGL4;NR3C1;HOXB2;RETREG1;MAP9;PIGA;CEACAM21;MCC;CCND2;DYNLT3;JUND;PERP;ODF2L;SIRPG;P2RY10;CALY;CD3G;HMOX…	CD8 TRM	JEJ
11	-0.57148	-2.03941	0	0	0	AC119396.1;MS4A1;HLA-DQB1;HLA-DRB5;HLA-DQA1;HLA-DRB1;YBX3;KLF2;C12orf42;CD79B;AMPD3;HLA-DRA;CCDC141;DPEP2;HLA-DPB1;TTN;HLA-DPA1;RALGPS2;CD82;SMAGP;MICAL3;GRASP;CAMK1D;CD74;HDAC9;ZNF677;PDLIM1;HIST1H2AL;HLA-DMB;HLA-DMA;ZNF318;RIPOR2;BACH2;RASL11A;P2RX5;OTUD1;ZNF296;HIST1H1B;SH3BP5;RBM38;ZBTB10;MTSS1;SPINT2;MARCKSL1;ADAM19;NFKBID;PRKCB;SWAP70;CCNG2;SMIM14;PDE4B;KDM2B;CD83;EDEM1	CD8 TRM	JEJ
4	-0.459316	-1.67832	0.00152439	0.00737257	0.026	CPNE2;PLXND1;ITGB2;PLEK;AHNAK;ELK3;CERS6;RUNX1;PRDM8;THEMIS2;TSPO;IER3;ADAP1;TNFSF10;PIK3R5;RASSF2;VNN2;MAP4K4;AGTPBP1;AGTRAP;SLC30A1;BCL3;TYROBP;EVA1B;ADAM15;IFNGR1;S100A4;CPQ;REEP4;SAP25;IGFLR1;S100A9;SMARCD3;VSIR;S100A8;SULT1A1;PIM3;TESC;S100A6;ECE1;DHRS7B;KLF9;USP3;BICRA;TP53INP2;FLNA;VAMP5;TNK2;MYO1F;STX11;CARD19;ZNF281;CRAT;NDRG1;AHCTF1;MEF2D;MAP3K3;SLC25A37;MKRN1;TRMT6;ACADVL;FAM193B	CD8 TRM	JEJ
13	-0.458011	-1.53086	0.00967742	0.0235922	0.105	FCRL3;CD27;HIST1H2BB;RGS16;PTCH2;HIST1H2AB;HIST1H4B;CTSF;IER2;HIST1H4A;SYTL1;CCDC102A;LSR;TENT5C;HIST1H2AE;HIST1H2AG;HIST1H2AH;BTG2;HIST1H2BF;HIST1H2BN;HIST2H2BF;ICAM2;SLC39A10;C16orf54;MGAT2;CFL2;NUCB2;BEX5;ICAM3;ADORA2A;DIPK1A;CRELD1;HDAC7	CD8 TRM	JEJ
1	0.362448	1.39623	0.0225352	0.0262605	0.117	HES4;GPR82;RNF122;CCL20;BAIAP2;ANKRD9;TSC22D1;TRPM2;ZDHHC14;ATF3;HIC1;ADCY3;ARHGEF12;ID3;INSIG1;SLC31A1;SLC19A2;CXorf40A;RASGEF1B;FKBP4;CKS2;EPSTI1;DENND6B;NR4A1;CHRNE;PRKAB1;YWHAH;IL2RA;CLN8;TXNDC16;ATP1B1;GSTM4;SERPINB9;GCLC;ST8SIA4;ABCA1;PTMS;GRAMD4;TMEM138;TBC1D16	CD8 TRM	JEJ
12	-0.342565	-1.23498	0.106984	0.187136	0.666	MAGEF1;ST6GAL1;NFE2L3;RASD1;IGHM;HIST1H2BG;IGKC;PLPP5;FHL1;RCN1;IGHA1;STARD10;PRDX4;IRF4;JCHAIN;HIST2H2BE;CCDC144A;ARSA;TXNDC5;GADD45A;HIST1H2BJ;SLC1A5;LARP1B;RND1;XBP1;SELENOM;TXNDC11;CLECL1;CLCC1	CD8 TRM	JEJ
3	-0.335811	-1.23232	0.09375	0.162899	0.674	FAM49A;PLXNC1;GLUL;PIK3CB;C1orf162;SH3TC1;SNX30;APP;CEBPA;CTSH;AGAP3;BLVRA;CDKN1C;LST1;ARHGAP31;KLF4;CTSA;AIF1;PIK3AP1;SBF2;RBPJ;PHLDA2;TIMP1;DENND5A;TPCN1;CTSB;GPR183;TCF7L2;GRN;IFITM3;FCGRT;TMEM205;ENG;ZFYVE21;LMNA;UCK2;NPC2;SNX10;GLMP;SOD2;SLFN11;CST3;CEBPB;ZSWIM6;NUDT16;ACSL1;TPM4;LAMP2;CD68;MAFG;TXN;LGALS3;HIF1A;ACAT1;DUSP6;PSAP	CD8 TRM	JEJ
2	-0.354178	-1.14442	0.261986	0.24507	0.877	DOCK7;LFNG;OSM;ARHGAP10;FABP5;OASL;ABCG1;PHLDA1;FAM89A;APOE;PDE4DIP;APOC1	CD8 TRM	JEJ
10	-0.394662	-0.847265	0.645833	0.769782	1	HELLS	CD8 TRM	JEJ
9	-0.796145	-3.09295	0	0	0	ENC1;TTC16;LGR6;OSBPL5;MSC;AGAP1;PRSS23;RGS9;MT1E;S1PR5;RTP5;S1PR1;VIPR2;RAP1GAP2;RASA3;FAM169A;PDZD4;EOMES;PLEKHG3;ASCL2;KLRG1;KLRF1;GPR141;LAIR2;PTPRM;P2RY8;TGFBR3;ADGRG1;RUNX2;B3GAT1;NCR3;TSPAN32;SOX13;SORL1;FGFR1;CMC1;SBK1;TNFRSF9;EPHA4;MT2A;CTBP2;FGFBP2;GZMK;SAMD3;CX3CR1;AGPAT4;PDGFD;C1orf21;PLEKHA5;PRR5L;USP28;ATXN7L1;KLF3;CTSW;GZMH;FEZ1;COL6A2;LITAF;TBKBP1;HDGFL3;FCRL6;ADRB2;C11orf21;NSMF;…	CD8 TEMRA	JEJ
7	0.770001	2.84963	0	0	0	SMIM3;ASB2;EGR1;RGS1;MYADM;FOSB;GADD45G;KLF6;UBASH3B;PNP;SLC12A6;CKLF;HIP1;IDUA;CHORDC1;GALNT2;ATP10A;GALNT6;EIF4A3;CDKN2C;GCNT1;ATP10D;PPP1R15A;FOS;UBC;CDIP1;STIP1;ISYNA1;NEU1;TCEAL1;CITED2;RBBP8;SGMS1;CSRNP1;LRRCC1;PIGM;AKAP5;TANK;PHYH;AK6;C14orf119;DUSP1;PPIL1;MED29;RHOQ;NUDT9;CDK4;KCTD9;MINPP1;GRAMD2B;CD58;PLPP1;PPP1R15B;KIR2DL4;KNOP1;DDX3Y	CD8 TEMRA	JEJ
6	0.680354	2.84441	0	0	0	SPRY1;LDLRAD4;TNIP3;LZTFL1;DAPK2;RETREG1;DUSP4;CISH;ITGAE;CAMK4;PELO;BAG3;IL7R;OXNAD1;PLXDC1;GPR171;TNFAIP3;ARHGEF7;SIRPG;GPR18;CXCR3;TRAF1;IGFBP3;CXCR6;JUND;CSF1;PERP;DZIP3;SESN1;GIMAP6;JUN;NME7;RAB3IP;SMURF2;CCR5;USP20;FAM118A;PARD6A;RGL4;FAM102A;CD96;PATJ;GPD1L;PCNX2;ZNF609;ODF2L;SNTA1;STN1;ABLIM1;MPZL3;BLZF1;MLF1;GRAP2;HOXB2;DUSP16;ANO9;THEMIS;GPR155;BLMH;DYNLT3;CNOT10;FAM122C;RGS10;HIST1H3H;…	CD8 TEMRA	JEJ
11	-0.545344	-1.97719	0	0	0	HLA-DRB5;AC119396.1;HLA-DQA1;HLA-DQA2;SH3BP5;HLA-DQB1;HLA-DRB1;NEK6;DPEP2;YBX3;KLF2;MTSS1;CXXC5;SMAGP;HLA-DPA1;HLA-DPB1;PDLIM1;HLA-DRA;GRASP;RIPOR2;FAM135A;MICAL3;LYN;CD74;NUAK2;SAV1;RHBDF2;NRROS;RBM38;CD79B;HLA-DMA;ZNF296;TTN;SETBP1;OSER1;PRKCB;BACH2;HLA-DMB;CAMK1D;HIST1H1B;TLE1;SIK1B	CD8 TEMRA	JEJ
4	-0.522181	-1.93405	0	0	0	SVIL;PLXND1;LATS2;ITGAM;FGR;ITGB2;VCL;EVA1B;SYNE3;ADAP1;AHNAK;TSPO;AGTPBP1;ELK3;CERS6;PELI2;VEGFA;NACC2;THEMIS2;MAP3K20;FLNA;RUNX1;PIK3R5;IFNGR1;ADAM15;TESC;VNN2;STX11;VAMP5;CHKA;BCL3;TP53INP2;CARD19;IER3;AGTRAP;PLEK;LILRB1;NINJ1;PIM3;ZEB2;REEP4;S100A4;SPECC1;MYO1F;SH3BP2;MKRN1;MYO1G;IGFLR1;ACADVL;CCDC159;MAP4K4;VSIR;ZNF487;TYROBP;RXRA;SLC30A1;MAP2K3;CEBPD;USP3;TMCO3;SESN2;S100A6;RASSF2;CPQ;FOSL2…	CD8 TEMRA	JEJ
5	-0.55697	-1.81615	0	0	0	SELL;NSG1;LEF1;LRRC8C;TRABD2A;GPX7;INPP4B;TNFRSF10A;ARID5B;THEM4;SOCS3;CD28;MAPK13;TMEM63A;UGCG;ITGA6;PLSCR3;FBXO32;CD5;AP3M2;FAM153CP;NOSIP;TOB1;NBPF15;LTB;RIC3;LDLRAP1;ITPKB;STMN3;TESPA1;SINHCAF;NFATC1	CD8 TEMRA	JEJ
1	0.428184	1.67961	0	0.00364697	0.009	NR4A1;ATF3;TSC22D1;CXorf40A;HIC1;ID3;ATP1B1;ZDHHC14;GLA;RASGEF1B;CCL4L2;FKBP4;CKS2;ARHGEF12;NUDCD1;GRAMD4;YWHAH;GCLC;ZFP36L1;ICAM1;GSTM4;APBB3;ZNF189;INSIG1;NFKBIE;KDM6B;P4HA1;ANKRD9;SKIL;ST8SIA4;SNAPC1;HAUS8;MAT2A;SERPINB9;SREBF1;FASN;C1QB	CD8 TEMRA	JEJ
8	0.373648	1.6029	0	0.0063822	0.021	KLRC1;ABCB1;CD160;XCL1;P2RY11;ELOVL6;TNFSF14;FMNL3;PIK3R3;HLTF;ACOT7;ALOX5AP;PLCB1;GFI1;KIFC3;SYTL2;TSPOAP1;PLEKHF1;CD7;HMGCS1;CHN2;PTPN22;ABI3;NMUR1;TMEM71;CAPN12;KIF13B;AREG;XCL2;SYTL3;CCL4;STARD4;CRACR2A;NEDD9;PWWP3A;ENPP5;FASLG;TP53I13;ABHD15;CPD;PPP3CA;LTBP3;LYSMD3;PRMT9;GYG1;PDE4A;MSMO1;CRIP1;TXK;CD244;GBP3;ZNF827;ELL;STOM;USP53;TRAF2;UBB;THEM6;SOCS2;CIDEB;PLCL2;GNGT2;SLC2A13;ARSG;USP37;ZC3…	CD8 TEMRA	JEJ
10	-0.69184	-1.46096	0.100189	0.0315067	0.163	HELLS;CHAF1A;PRC1;HIST1H2AJ	CD8 TEMRA	JEJ
3	-0.321256	-1.19723	0.12976	0.203443	0.783	FAM49A;CES1;CEBPA;CPNE8;AGAP3;CCDC112;PIK3AP1;PIP4P2;SNX30;GLUL;GRN;FCGRT;PLXNC1;PIK3CB;BLVRA;TIMP1;ANXA4;GLMP;RASSF4;ITGAX;TCF7L2;CST3;C1orf162;SLC35F6;FNDC3B;FGL2;COPRS;ZFYVE21;MAFG;UPP1;SH3TC1;SLC16A6;CTSB;PSAP;CDK2AP1;ZSWIM6	CD8 TEMRA	JEJ
13	-0.345406	-1.17976	0.191801	0.193413	0.817	FCRL3;ADGRG5;GALNT3;CCDC102A;CTSF;DIPK1A;SYTL1;BEX5;PTCH2;TENT5C;HIST1H2AB;CD320;ICAM3;IER2;RGS16;C16orf54;CD27;ICAM2;HIST1H2AE	CD8 TEMRA	JEJ
2	-0.311766	-1.01007	0.453947	0.438843	0.991	LFNG;ARHGAP10;OSM;PTRH1;AVPI1;RDH10;IFIT3;FABP5;PTPMT1;FAM89A;AMDHD2;NMB	CD8 TEMRA	JEJ
12	0.24376	1.0007	0.458194	0.45028	0.878	ITM2C;MZB1;ANKRD37;HIST1H2AC;HIST1H2BJ;C1GALT1C1;HIST1H2BD;BSCL2;RAB30;HIST1H2BK;HDLBP;TXNDC15;EAF2;TPD52;A1BG;SLC39A8;AIG1;HIST2H2BE;HIST2H2AA4;TP53INP1;MANEA;TM7SF2;FKBP2	CD8 TEMRA	JEJ
9	-0.669492	-2.57082	0	0	0	GZMK;SAMD3;IFNG;EOMES;RASA3;MT1E;KLRF1;CST7;S100B;FGFR1;ADRB2;PRF1;GNLY;LY75;METRNL;PTGDR;CFH;TSPAN32;CTSW;ST3GAL4;MT2A;LYAR;LIME1;LITAF;PTPRM;S1PR5;TNF;CCL3;TGFBR3;COL6A2;KLRG1;DUSP2;SDR42E2;P2RY8;FLT4;KLF3;FEZ1;CAPN2;NKG7;GZMM;C12orf75;HIST1H3A;MXI1;RARG;WDR54;NLRP1;MT1F;SH2D1A;MYBL1;BCL9L;NSMF;PLAC8;NCR3;TPST2;RNF125;BHLHE40;ARL4C;IL18RAP;DSTN;CYB561;PYHIN1;MT1X;PLEKHA5;BCR;FAM169A;LPCAT1;RPRD…	CD8 MAIT	JEJ
7	0.625696	2.45413	0	0	0	RGS1;MSH3;UBASH3B;MYADM;TPMT;SGMS1;CD58;KLF6;RHOQ;TANK;GRAMD2B;CHORDC1;STIP1;PNP;STAM;CITED2;EMC2;CKLF;SYS1;SMC4	CD8 MAIT	JEJ
5	-0.658341	-2.10995	0	0	0	ITGA6;INPP4B;PLEKHB1;NOSIP;GPX7;KDSR;STMN3;SOCS3;MAPK13;TOB1;UGCG;SPTBN1;TCF7;LTB;PLSCR3;SIT1;CD5;PPA1;RCAN3;MYC;NBPF15;SLC2A3;CD28;SINHCAF;LDLRAP1;RBL1	CD8 MAIT	JEJ
6	0.384721	1.8213	0	0.00174216	0.002	JMY;ARHGEF7;PELO;CNOT10;ITGAE;ABCC1;SCML4;SPRY1;REC8;SESN1;GPR18;BATF;NMRK1;ZNF609;PCNX2;CISH;DUSP8;PDCD1;BLMH;TNFAIP3;CFAP20;GIMAP6;STN1;ABLIM1;NR3C1;FBXL14;TSPYL2;OXNAD1;CAMK4;GPD1L;MDFIC;DOCK10;HERC5;ODF2L;SMURF2;P2RY10;JUND;BCL2;HAGH;YIPF5;DYNLT3;PRKCA;UBASH3A;TSC22D3;CD84;TAGAP;BAG3;IPCEF1;OFD1;CD3G;PERP;TMEM131L;CD96;GRAP2;PPM1K;IL7R;PIK3IP1;TRAT1	CD8 MAIT	JEJ
4	-0.45258	-1.69276	0	0.00659522	0.024	AHNAK;ITGB2;IER3;TSPO;PLEK;TYROBP;MPST;THEMIS2;PELI2;TNFSF10;RUNX1;LATS2;AGTRAP;EMP3;FLNA;RASSF2;IGFLR1;S100A4;ZNF281;PLP2;BCL3;CCDC159;MAFF;CPQ;MKRN1;CYBA;PIK3R5;CD63;SLC16A3;SH3BGRL3;S100A6;SMARCD3;S100A10;MID1IP1	CD8 MAIT	JEJ
1	0.399232	1.65469	0.00843882	0.00638792	0.011	IL4I1;CA2;ATF3;PRKAB1;ZDHHC14;CCL20;NR4A1;ABHD12;GCLC;INSIG1;PLEKHO1;EPSTI1;TSPAN15;YWHAH;GLA;GBP1;TMEM273;CKS2;MYO5A;ZFP36L1	CD8 MAIT	JEJ
13	-0.485765	-1.63822	0.00128535	0.00803792	0.037	CD27;GALNT3;LSR;IER2;PTCH2;SYTL1;NUCB2;SLAMF7;ICAM3;HIST1H2AE;TMEM238;ERO1B;MGAT2;ADORA2A;SLC39A10;HSH2D;ICAM2;TENT5C;TSPAN31;HIST1H2BN;GFPT1	CD8 MAIT	JEJ
12	-0.438682	-1.59134	0.00120048	0.00939819	0.052	A1BG;PRDX4;ST6GAL1;SEL1L3;RASD1;XBP1;AIG1;HYOU1;PLPP5;HSD17B8;ARL1;LMAN2;TCEAL3;B4GALT3;SSR4;RRBP1;RPN2;DDOST;TXNDC5;HIST1H2AC;SEC61B;EIF2AK4;HIST2H2AA4;SSR3;HM13;SEC61A1;SRPRB;TMEM258;PSENEN;TXNDC11;HIST1H2BC;TMED10;RPN1;SPCS3;SEC11C;TMEM39A;SEC24D;SLC1A5;PDIA4;MYDGF;UFM1;TMED9;IFNAR2;PDIA6;SDF4;TRAM1;ATRAID;KDELR2;TMEM214;LMO4;KRTCAP2;TMED2;HIST1H2BK;REEP5	CD8 MAIT	JEJ
8	0.324098	1.54681	0.00952381	0.0117596	0.027	SLC4A7;FAM160B1;CRIP1;PPP3CA;TBC1D31;ELOVL6;NEDD9;CRIM1;ABI3;CD244;PRMT9;CRACR2A;TSPOAP1;FMNL3;CPD;GTDC1;FSD1;RGS3;CLIC3;ABCB1;CNBD2;TP53I13;TMIGD2;PLEKHF1;HMGCS1;CD160;GBP3;MED26;IFIT2;INPP4A;PLCL2;GAB3;ZBTB38;ELL;TXK;HLTF;LYSMD3;KIF13B;PLCB1;PRR7;PXN;BCL2L1;SH3KBP1;ATXN1;GSE1;ABHD15;MRPL10;SMAD5;GFI1;TMEM64	CD8 MAIT	JEJ
3	-0.383775	-1.40756	0.0216606	0.0505633	0.313	CCR1;TIMP1;GLUL;ANXA2;CTSA;CEBPB;LGALS3;TCEAL4;SCARB2;CTSB;TMEM205;PDXK;UPP1;UNC93B1;WARS;PECAM1;PRDX1;ACAT1;TYMP;NPC2;ANXA5;LGALS1;LAMP2;TSEN34;TMEM147;LTA4H;TXN;CMTM7;TFPT;ODF3B;SLFN11;EDEM3;PSAP;RELT;MGST3;PLEC;GRN;ATF5;MXD1;PABPC4;FTH1;SBF2	CD8 MAIT	JEJ
11	-0.366459	-1.25898	0.139355	0.137204	0.728	ZSCAN18;AFF3;CD79B;HAGHL;NFKBID;HLA-DPB1;KLF2;RIPOR2;GRASP;BACH2;ZBTB10;CAMK1D;EDEM1;HLA-DPA1;PRDM4;PDE4B;RBM38	CD8 MAIT	JEJ
2	-0.346924	-1.05171	0.386779	0.381698	0.995	ABCG1;CYB5A;ARHGAP10;LFNG;NUCB1;PHLDA1;IFI6;PTPMT1;GRAMD1B;OSM	CD8 MAIT	JEJ
9	-0.849334	-3.03792	0	0	0	S1PR5;KLRF1;EOMES;ENC1;TGFBR3;FGFBP2;LGR6;S1PR1;KLRG1;SORL1;KLF3;P2RY8;PDZD4;PRSS23;SAMD3;LAIR2;SH2D1A;RGS9;TTC16;FCGR3A;HDGFL3;FAM169A;CX3CR1;RAP1GAP2;MT1E;ADRB2;GZMK;ASCL2;PLEKHG3;F2R;OSBPL5;RASA3;TSPAN32;SLC4A4;CMC1;GZMH;PTGDS;C11orf21;CCL3;CTBP2;KIR3DL1;AGAP1;ATXN7L1;PLAC8;DTHD1;FEZ1;SBK1;AGPAT4;MT2A;NCR3;KIR2DL3;TNF;FGFR1;KIR2DL1;LIME1;CTSW;NKG7;C12orf75;FCRL6;GNLY;COL6A2;BHLHE40;LYAR;SLC15A…	Œ≥Œ¥ T cell	JEJ
7	0.843944	2.86586	0	0	0	PLPP1;SMIM3;ADAMTS17;EPAS1;KRT86;KIR2DL4;TNFRSF18;ASB2;SLC12A6;UBASH3B;GRAMD2B;PLAGL1;MSH3;GCNT1;GALNT2;RGS1;ISYNA1;GADD45G;FBXO2;ATP10A;AKAP5;STAM;HIP1;KCTD9;CDIP1;RBBP8;CDKN2C;STIP1;SSH1;ATP10D;FAM102B;MYADM;RHOQ;CKLF;CHORDC1;SGMS1;SMC4;FAM126A;SMPD3;FOSB;KLF6;GALNT6;PHYH;MIB1;GALNT4;PHYKPL;MAP4K3;UBC;PIGM;SLC25A43;NEU1;CEP152;GALNT1;PPP1R15A;CD58;CENPJ;TPMT;LRRCC1;TANK;IDUA	Œ≥Œ¥ T cell	JEJ
6	0.669996	2.55765	0	0	0	LDLRAD4;SPRY1;NBL1;DUSP4;LZTFL1;MLF1;DAPK2;CAMK4;RETREG1;PELO;SIRPG;ITGAE;BAG3;NDFIP2;COL18A1;PRKCA;OXNAD1;GPR171;DZIP3;MAST4;GPR18;CSF1;TNIP3;GPR155;CD96;SMURF2;MAP4;NME7;SCML4;GPD1L;ECI2;ZNF609;SESN1;PERP;ABLIM1;PATJ;ARHGEF7;FAM122C;HNRNPLL;FAM102A;KANTR;CCND2;SCRIB;NR3C1;PLXDC1;ABCC1;EPS8L2;DUSP16;RAB33A;BLZF1;PIGA;ALDOC;THEMIS;GSTM3;STN1;PARD6A;JMY;TSPYL2;DOCK10;JUND;P2RY10;ANO9;RAB3IP;RGL4;U…	Œ≥Œ¥ T cell	JEJ
8	0.486675	1.89169	0	0	0	TMIGD2;ELOVL6;CD160;SH2D1B;PPM1L;LAT2;NMUR1;TXK;AREG;NEDD9;KIFC3;KLRC2;SPRY2;ABCB1;CRIM1;CD7;HMGCS1;ZBTB16;KIAA1671;ABHD15;GZMA;CRACR2A;PTPN22;PHTF1;PIK3R3;PLCL2;KLRC3;PPP3CA;GFOD1;TP53I13;P2RY11;MSMO1;STARD4;TNFSF14;HOPX;TBC1D31;CAPN12;ACOT7;LTBP3;ZNF827;TIGIT;SYTL2;TMEM64;SPINDOC;FECH;FAM160B1;PTGER2;SLA2;ALOX5AP;ABI3;PRMT9;SLC2A13;CPD;METRN;CNBD2;USP53;DHRS3;CHN2;GFI1;RHOC;KIF13B;CLIC3;FMNL3;S…	Œ≥Œ¥ T cell	JEJ
5	-0.633301	-1.8413	0	0.000850547	0.002	SELL;INPP4B;CD5;GPX7;ANK3;CD28;CD6;LTB;SIT1;SOCS3;TOB1;MFHAS1;FAM241A;HSBP1L1;TMEM63A;TRABD2A;LRRC8C;ICOS;ARID5B;MAPK13;STMN3;TCF7;THEM4;NOSIP;ITGA6;PLSCR3;TNFSF8;NFATC1;SLC2A3;UGCG;LDLRAP1;NBPF15	Œ≥Œ¥ T cell	JEJ
4	-0.488078	-1.69279	0	0.00283516	0.01	ITGB2;ITGAM;AHNAK;PLXND1;FGR;PLEK;THEMIS2;VCL;EMP3;ELK3;RUNX1;S100A4;PIK3R5;AGTPBP1;IER3;ADAP1;TYROBP;IFI44;TESC;S100A6;VEGFA;ANXA1;TSPO;FLNA;BCL3;AGTRAP;ADAM15;LILRB1;TNFSF10;MYO1F;RXRA;IFNGR1;MAP4K4;VNN2;LATS2;MYO1G;S100A9;VSIR;RASSF2;NINJ1;CPQ;SLC30A1;NACC2;REEP4;ZEB2;CYBA;S100A8;MEF2D;IGFLR1;MNT;MAP2K3;PELI2	Œ≥Œ¥ T cell	JEJ
1	0.432654	1.52463	0.00546448	0.0113208	0.036	HES4;ID3;RNF122;NR4A1;BAIAP2;DENND6B;ATF3;ZDHHC14;HIC1;FUCA1;ARHGEF12;TSC22D1;CXorf40A;FKBP4;RASGEF1B;FSCN1;SLC19A2;GSTM4;PLEKHO1;INSIG1;CKS2;PRKAB1;P4HA1;ATP1B1;EPSTI1;SHMT1;ZFP36L1;ANKRD9;SLC31A1;ITGAV;ST8SIA4;MAT2A;GLA;CLN8	Œ≥Œ¥ T cell	JEJ
11	-0.419303	-1.38882	0.0358255	0.0663426	0.28	HLA-DRB5;HLA-DRB1;HLA-DQA1;MS4A1;YBX3;AC119396.1;HLA-DQB1;KLF2;CD79B;NRROS;MTSS1;HLA-DPB1;HLA-DRA;SMAGP;CAMK1D;HLA-DPA1;RIPOR2;PRKCB;CD74;DENND3;RHBDF2;SH3BP5;RBM38;HLA-DMA;HIST1H2AL;ZNF318;HIST1H1B;OTUD1;SWAP70;CD72;SMIM14;PDLIM1;P2RX5;FAM53B	Œ≥Œ¥ T cell	JEJ
3	-0.37072	-1.28235	0.0707547	0.12435	0.54	FAM49A;ITGAX;PIK3CB;ITGA5;PLXNC1;RASSF4;IFITM3;PECAM1;TCF7L2;GLUL;SBF2;CTSH;C1orf162;UPP1;SH3TC1;CEBPA;FGL2;ASPH;CST3;SPART;CPNE8;GLRX;ANXA2;ANXA4;ACAT1;BLVRA;SNX10;TPM4;GRN;PLOD3;CTSB;PSAP;ZSWIM6;RNF19B;TXN;PIK3AP1	Œ≥Œ¥ T cell	JEJ
13	-0.377259	-1.175	0.201309	0.211644	0.803	ADGRG5;CD27;SYTL1;ICAM2;ADORA2A;IER2;CCDC102A;FCRL3;PTCH2;HIST2H2BF;HIST1H2BF;BEX5;C16orf54;HIST1H2AE;HIST1H2AH;CD320;GALNT3;HSH2D;CTSF;HIST1H2AG;ICAM3;MGAT2;TENT5C;ORMDL3;SLC39A10;CEP70;FKBP11;HIST1H2BN;NUCB2;MBNL2;LSR;SLAMF7	Œ≥Œ¥ T cell	JEJ
2	0.293941	0.964076	0.529716	0.648553	0.946	CCRL2;ACP5;CYSTM1;FBP1;SCCPDH;HPGD;GRAMD1B;GALE;ISG15;ACO1;TUBA1C;ALDH3A2;NUDT14;VAT1;IFIT3;PHLDA1;ACOT2;REEP3;AP1S1	Œ≥Œ¥ T cell	JEJ
12	-0.262853	-0.884304	0.736593	0.703524	1	ST6GAL1;MAGEF1;PALM2-AKAP2;HIST1H2BG;RASD1;HIST2H2BE;XBP1;PLPP5;RCN1;CCDC144A;HIST1H2BD;SLC1A5;STARD10;CRELD2;PRDX4;SEC11C;HIST2H2AA4;TXNDC11;REEP5;MEI1;TMEM39A;HYOU1;PGM3;LMAN2;DDOST;RPN2;HIST1H2BC;MYDGF;BMI1;ALG2;SSR4;RRBP1;TMEM258;KDELR2;WDR45;PDIA4;AGA;LARP1B;DVL1;SEC61B;TMED9;SEC61A1;TCEAL3;ARSA;KRTCAP2;ERLEC1;TMEM59;HIST1H2BJ;OCEL1;GADD45A;TMEM214;SPCS3;NAGLU;SLC39A7;PDK1	Œ≥Œ¥ T cell	JEJ
10	0.294209	0.691328	0.870637	0.975472	0.999	TYMS;CENPF;MCM4;CENPU;NUSAP1	Œ≥Œ¥ T cell	JEJ
6	0.453973	2.02306	0	0	0	APOA1;CXCR3;CISH;PERP;MLF1;NDFIP2;USP35;CCDC173;TRAC;REEP6;PARD6A;ZSWIM5;PATJ;SPRY1;BAG3;NME7;BATF;LPAR2;ZNRF1;GSTM3;CCDC184;GPHN;FAM83G;LIMA1;LRATD2;FAM102A;DZIP3;CD8B;TMEM67;BTBD11;GPR171;SLC25A23;HNRNPLL;GIMAP4;MPP7;GIMAP6;FXYD7;AQP3;PCNX2;COL18A1;DAPK2;GPR18;BLMH;LZTFL1;EPS8L2;MAP2K6;HOXB2;CCND2;IMMP2L;TMEM14A;KANTR;TUBB2A;JUND;PELO;FAS;PCID2;TMEM35B;CEACAM21;CDKN2A;RAB33A;DYNLT3;IL7R;CD3G;MD…	CD56 NKdim	JEJ
3	0.428174	1.96416	0	0	0	SMCO4;NEDD4L;CDKN1A;LST1;IMPA2;CTSH;ETS2;GORASP1;DUSP3;PLAUR;TMEM14C;GNAQ;KLF4;KCNK6;CDK2AP1;SLC31A2;PRDX1;CAT;TCEAL4;STARD5;MFSD13A;TCF7L2;TLE3;TNFSF13;LMNA;CCDC112;GPR183;ACY1;AIF1;IL15;CD68;RGS2;UCK2;CST3;HLA-G;ACAT1;TNFAIP8L2;CPNE8;CDKN1C;ZFYVE21;S100A11;SPIRE1;CES1;MAFG;FAH;MPZL1;TM6SF1;PCBD1;SNX30;PSMB5;VKORC1;NOP10;CALHM6;LGALS3;MGST3;CORO1C;SKAP2;ALAS1;TSEN34;HSD17B4;ENG;SERPINB8;TPM4;MET…	CD56 NKdim	JEJ
7	0.453942	1.87616	0	0	0	PPP1R16A;CHORDC1;MYADM;MECR;MUC12;MYO1E;ASB2;SERPINH1;DYNLL1;STIP1;PLPP1;SLC35C1;PPP1R9A;ADGRG3;LAYN;TMEM220;FDX2;LRRCC1;SLC25A30;MTX2;PNP;GADD45G;CDKN2C;SLC25A15;C14orf119;HADH;PPIL1;BPNT1;GCNT1;C2orf74;AIFM2;NKIRAS1;FDX1;AK6;MINPP1;TANK;FBXO2;SLC25A43;NEU1;ATP8B4;DDX3Y;RTN4RL2;EPAS1;NUDT9	CD56 NKdim	JEJ
2	0.413046	1.62687	0.0038835	0.00386937	0.01	OSM;CYSTM1;OASL;HPGD;TMEM53;SCD;PTGR2;CYB5A;APIP;ERI1;TDRD3;FBP1;GRAMD1B;PLA2G15;PDE4DIP;REEP3;ARL2;GLRX2;VAT1;CSTB;GK;TUBA1C;APOC1;IFIT3;OAS3;BCAP31;AP1S1;MDH1;CTNS;ARHGAP10;ERRFI1;NOXA1	CD56 NKdim	JEJ
1	0.374291	1.59135	0	0.00433369	0.014	SPATS2L;SELENOP;PDK4;SGK1;DST;FKBP4;HES4;FSCN1;GSTM4;PLTP;FAM110A;IL18BP;ATF3;QPRT;FRMD4B;NUDCD1;CYSLTR2;FN3K;C11orf96;VASH1;IDH1;NR4A1;NDRG2;RNF122;HAUS8;TMEM273;CASS4;FLNB;JPT1;FCHO2;SLC12A7;CADM1;EGR2;TESK1;CKB;TSC22D1;SLC9A9;CCL4L2;P4HA1;LPAR6;SNAI1;GBP1;CLCN3;GCLC;MAT2A;YWHAH;CLIP2;NFKBIE;SLC20A1	CD56 NKdim	JEJ
9	-0.321001	-1.50785	0	0.0165163	0.036	USP30;CHST7;HIST1H2AM;LGALS9B;CYP2F1;CCL28;VAMP1;ITPRIP;GZMK;HIST1H3A;ATG2A;PTGDS;BCR;APBA2;LGR6;MED9;WDR54;HIST1H1E;LMNB1;CLP1;MGAT4A;IL18RAP;DGKE;HAVCR2;RUNX3;NLRP1;COG3;OSBPL5;PHF12;BAZ2A;COL6A2;ARVCF;IL12RB1;RNF125;ATG16L1;PCIF1;ENC1;PTK2B;KIR3DL2;FEZ1;PTPRM;OTUD7A;ZNF394;CCDC69;PTGDR;AGPAT4;CCL3;GPR65;BNIP1;SNIP1;CEMIP2;PTAR1;FAM8A1;DTHD1;PNPLA2;CEP78;GK5;SMAD3;KLRG1;GOLGA8B;PRR5;SMAD7;SYNJ2…	CD56 NKdim	JEJ
5	0.376805	1.40742	0.0333333	0.024506	0.09	TNFRSF10A;FAM153CP;LEF1;FXYD1;TIAM1;RASA4;FHIT;SESN3;GPR132;SOCS3;MYC;FAM241A;PPA1	CD56 NKdim	JEJ
12	0.308785	1.36977	0.0175097	0.0311761	0.135	JCHAIN;DHRS11;KHK;RRAD;SLC39A14;PAIP2B;MYO1D;RND1;HIST1H2AC;A1BG;DUSP5;FKBP7;B9D1;HYI;TPD52;ALG14;RASD1;SELENOM;STARD10;IGLC2;ERGIC2;ST6GAL1;ANKRD37;NR2F6;SRPRB;EAF2;TP53INP1;RRBP1;TXNDC15;SLC38A5;AARS;SDF2L1;TBCEL;MEF2B;KNTC1;IGHA1;ALG1;LARP1B;SPATS2;PODXL2;SEC24D;UAP1;B4GALT7;HIST1H2BJ;SSR3;HYOU1;IGKC;TWSG1	CD56 NKdim	JEJ
13	-0.326756	-1.36461	0.0348162	0.0360147	0.147	HIST1H2AH;SPAG1;HIST2H2BF;HIST1H2AE;LSS;TVP23C;DIPK1A;TMEM238;HIST1H2BB;HIST1H2AB;COMTD1;PTCH2;HIST1H2BN;INSIG2;IER2;KCNK12;GAMT;FKBP11;AHI1;HIST1H3D;HSH2D;HIST1H2BF;PCYOX1	CD56 NKdim	JEJ
8	-0.287053	-1.31517	0.0132576	0.0367029	0.221	COLQ;CAPN12;PHLDB2;TMIGD2;FSD1;CNBD2;MMD;SYCE1L;ZNF331;DSTYK;CDCA4;EVA1C;AAK1;GINS4;ZBTB16;RHOBTB3;HLTF;CRIM1;ZNF141;SLC2A13;BIVM;MCTP2;GTDC1;DGKD;CREM;SYNGR1;MRPL10;EZH2;TMX4;TBC1D31;NR4A2;NCR1;NFKBIA;ELL;TMEM71;DHRS3;NPC1;SOX4;ERCC6;DBN1;SLA2;SPRYD7;NAPB;PPM1L;BANP;ATG9A;STMN1;TP53I13;NMUR1;SNTB2;KDM5B;SURF4;TRIB3;AJM1;YPEL1;GSE1;DDX60;GABARAPL1;PXN;TRPV2;TXK;PITPNM1;ATP8A1;PRDM1;SMAD5;GYG1;PRM…	CD56 NKdim	JEJ
11	0.25961	1.14532	0.160748	0.21417	0.71	CACFD1;AFDN;NBPF9;PPFIBP2;CRACR2B;ANKRD33B;PARP3;FANCL;PCK2;YBX3;STRBP;CHCHD10;RHOB;PARVB;SIK1B;IGHG1;ARHGAP5;KBTBD8;PAOX;KLF7;CSGALNACT1;BIRC3;BMP2K;WEE1;EPN2;PDE4B;NEK6;PDLIM1;TRAF4;PELI1;GPR160;ABHD6;CCDC50;OTUD1;TCFL5;SMAGP;HIVEP1;NIPAL2;CD82;PRCD;AGPAT5;E2F5;NUDT4;CHCHD6;NEIL2	CD56 NKdim	JEJ
10	0.316542	1.10582	0.29668	0.253143	0.804	CENPE;CHEK1;AURKA;CCNB1;BUB1;TPX2;NCAPH;ARHGAP11A;CLSPN;ORC6;KIF11	CD56 NKdim	JEJ
4	0.242198	1.09619	0.215726	0.242223	0.826	GPR35;IER5L;SULT1A1;S100A9;ACTN1;ZFAND2A;LDLR;SLC25A37;FAM13A;S100A8;SRXN1;SAP25;TST;TNFRSF12A;SEC31B;RFLNB;AHR;RAB3D;VNN2;PPP1R3B;FADS2;ANXA1;RXRA;SPACA6;SLC30A1;TRMT6;SVIL;TPRA1;MAP4K4;SAP30;IRAK3;PGS1;DYSF;RASSF2;BST2;PCSK5;FUT7;MID1IP1;SFXN5;CRAT;NDRG1;STX11;AGER;PLPPR2;GIMAP8;IGF2BP2;GOLIM4;CERS6;B4GALT5;LYZ;REEP4	CD56 NKdim	JEJ
6	0.558286	2.38916	0	0	0	NBL1;LDLRAD4;RGCC;NDFIP2;PARD6A;MLF1;CXCR3;DUSP8;OXNAD1;TUBB2A;PELO;HMGCR;ALDOC;BAG3;LZTFL1;TMEM14A;TRAT1;ITGAE;JUND;FAM102A;RGS10;CD3E;PCID2;PLXDC1;GRAP2;CD8A;MAP9;GPR171;LPAR2;SORBS3;HOXB2;CASK;TRAC;RGL4;ANO9;FAM118A;TNFAIP3;FBXL14;BOLA3;PTTG1;CNOT10;UBASH3A;ITM2A;SIRPG;DAPK2;DYNLT3;PNMA1;P2RY10;PPDPF;TSC22D3;LRP8;BCL2;SCRIB;USP20;TSPAN5;ZBTB4;SVIP;GNB5;KCNA3;MLLT3;BLZF1;BCAS2;CD96;GPHN;RHBDD2;…	NK CD56br	JEJ
9	-0.515486	-2.04829	0	0	0	MLC1;IL18RAP;S1PR5;OSBPL5;ADAMTS1;IGFBP7;CD226;PTPRM;HIST1H3A;MT2A;SDR42E2;TGFBR3;GCSAM;CEP78;ST3GAL4;FGFBP2;CCL3;PLAC8;HAVCR2;RGS9;KLF3;ENC1;COL6A2;MYBL1;RASA3;IKZF2;CCDC28B;TKTL1;BNC2;PAM;SMAD3;CMC1;PRR5;OPTN;TAP1;TRGC2;XKR8;GK5;CTSW;SORL1;PDGFD;FEZ1;ADRB2;PDZD4;AGK;SYNE1;TPST2;BCR;PTGDR;P2RY8;CTBP2;RUNX2;BIN2;PLEKHA1;LY75;TNIK;SOCS1;PAFAH2;MXI1;KIR3DL1;C12orf75;RORA;ETS1;BPGM;APOL3;FAM117A;NR1…	NK CD56br	JEJ
7	0.505158	2.01837	0	0	0	EPAS1;KRT86;PRKAR2B;MYADM;GCNT1;ASB2;KIR2DL4;TNFRSF18;RGS1;AKAP5;PNP;GALNT2;FAM102B;STIP1;ADGRG3;CHORDC1;NEU1;FDX1;PHYKPL;CITED2;SLC12A6;GALNT6;GEM;SLC3A2;RHOQ;CD58;LRRCC1;UBC;KCTD9;CLNK;AK6;CKLF;KLF6;DYNLL1;TPMT;SYS1;CDIP1;RBBP8;STAM;MSH3;PPP1R9A;HIP1	NK CD56br	JEJ
13	-0.550697	-1.95082	0	0	0	FCRL3;PTCH2;HIST1H4B;HIST1H2AB;HIST1H2BB;CD27;HIST1H4A;HSH2D;ADGRG5;IER2;CTSF;PAQR6;HIST1H2AE;HIST1H2BN;ICAM2;FKBP11;HIST1H2BF;NUCB2;TMEM263;HIST1H2AG;BTG2;HIST1H2AH;TET1;SPAG1;LSR;BTD;ICAM3;MGAT2;TNFRSF4;TAPBPL;DIPK1A	NK CD56br	JEJ
10	0.655318	1.76054	0.010582	0.00379198	0.007	BUB1;CENPF;MCM2;TYMS;MKI67;MCM4	NK CD56br	JEJ
5	-0.531304	-1.69123	0.00307692	0.0025068	0.01	SELL;TMEM63A;HSBP1L1;ITGA6;BEX3;FHIT;SOCS3;ARID5B;SH3YL1;LTB;SCML1;TNFSF8;GPX7;PRKAR1B;NBPF15;TCF7;FAM117B;TMEM123;MAML2;JAK3;THEM4;LDLRAP1;LRRC8C;UGCG;MAPK13	NK CD56br	JEJ
4	-0.436119	-1.67895	0	0.00206811	0.011	VEGFA;ITGAM;IRAK3;FES;JAML;IER3;THEMIS2;PLXND1;ITGB2;FURIN;ACTN1;AGTPBP1;TPST1;NACC2;VAMP5;IRS2;PIK3R5;CERS6;IGFLR1;MYO1F;IGF1R;MAML3;PRKAG2;CEBPD;PLEK;GOLIM4;TSPO;LATS2;IFI44;SEC14L1;S100A4;WDR45B;ULK2;CHKA;EMP3;CPQ;VCL;AGTRAP;MAFF;ULK1;FCER1G;CRAT;KLF10;PHF21A;LIMS1;MAP4K4;RIN3;TMCO3;TNK2;TNFSF10;CCDC159;MAP3K8;METTL9;GZF1;VNN2;MKRN1;MAP3K3;REEP4;S100A8;DHRS7B;TST;YPEL2;FOSL2;CYBA;SERPINB1;MNT;…	NK CD56br	JEJ
1	0.373933	1.48436	0.00660066	0.0260022	0.064	HES4;HIC1;TSC22D1;RASGEF1B;PTMS;SERPINB9;ID3;RNF122;CCL4L2;FKBP4;NR4A1;BAIAP2;INSIG1;ANKRD9;ATF3;GPR82;EGR2;PLEKHO1;CXorf40A;SLC31A1;TRPM2;TNFSF9;CHRNE	NK CD56br	JEJ
11	-0.396828	-1.47546	0.00416089	0.0175978	0.111	NUAK2;USP6NL;GRASP;RIPOR2;CNR2;BANK1;HLA-DQA1;TLE1;SMIM14;ZBTB10;NRROS;P2RX5;MTSS1;CACFD1;KLF2;CAMK1D;TCF4;DPEP2;SWAP70;HLA-DQB1;CD79B;PRCD;PRKCB;HDAC9;AGPAT5;MTM1;MICAL3;CYGB;SMAGP;WDR27;KCNQ5;DENND3;TMEM38B;MICU3;ZNF318;NFKBID;CCNG2;CRACR2B;OTUD1;RHBDF2;KLHL5;HLA-DMB;RALGPS2;PAWR;PDLIM1;CD74;SH3BP5;HIST1H2AL	NK CD56br	JEJ
3	0.325889	1.41584	0	0.0321777	0.097	TLE3;LMNA;GLIPR2;LGALS3;CAPG;CDKN1A;ANXA5;VIM;LGALS1;CCR1;NENF;PIK3CB;TMEM14C;COTL1;CTNNA1;LAIR1;ENG;PDLIM7;ATP1B3;ANXA2;GPR183;PRDX1;S100A11;ROGDI;RBPJ;TATDN3;PLXNC1;C4orf48;CEBPB;CMTM7;RRAS;SCARB2;PLEC;SDCBP;CALHM6;UCK2;ABHD5;PLIN2	NK CD56br	JEJ
8	-0.338753	-1.34297	0.0190114	0.0530189	0.352	SPTSSB;TOX2;ID1;COLQ;PTGER2;MMRN1;TANC1;TGFA;NFKBIA;ELOVL6;SOCS2;PIGV;CDHR1;ZNF74;RHOBTB3;IL12RB2;SMIM24;INPP1;PXN;ID2;ZBTB16;NPC1;PHLDB2;IFRD1;TANC2;PRDM1;ZFP36;FYN;TMEM71;NEO1;GLTP;FAM43A;XCL1;NCALD;MCTP2;BAALC;PHTF1;DHX32;XCL2;ACAA2;CIDEB;MTR;NCR1;THRA;CHN2;MMD;ABHD4;EZH2;BIVM;DGKD;ABHD15;GYG1;GBP4;SOX4;AARS2;TMEM64;IFITM2	NK CD56br	JEJ
2	0.36406	1.32063	0.074928	0.0506501	0.168	OASL;PDE4DIP;CYSTM1;CCRL2;GRAMD1B;AVPI1;ACP5;NUDT14;NOXA1;SCD;TUBA1C;ISG15;NMB;RTL8C;SNTB1;ERI1;CSTB;ACOT2	NK CD56br	JEJ
12	-0.300458	-1.14358	0.209333	0.21315	0.887	RRAD;SLC1A5;HIST1H2BD;NFE2L3;HIST2H2BE;MAGEF1;HIST2H2AA4;HIST1H2BG;HIST1H2BC;SLC17A9;HIST1H2BK;TPD52;XBP1;PRDX4;WDR45;ALG2;PRADC1;PINK1;PALM2-AKAP2;RCN1;CRELD2;TP53INP1;HIST1H4H;TEC;STARD10;PGM3;TBCEL;IFNAR2	NK CD56br	JEJ
10	-0.937844	-2.60693	0	0	0	HIST1H3B;NUSAP1;TK1;TYMS;TOP2A;ASPM;CDT1;BIRC5;HIST1H2AI;MCM2;KNL1;PCLAF;GMNN;PRC1;CENPF;CLSPN;RRM2;TPX2;MCM4;CENPU;MKI67;CHAF1A;DHFR;HELLS	NK-ILC precursor	JEJ
7	-0.437833	-1.44303	0.0221976	0.105272	0.194	SMC4;SLC12A6;FAM126A;ILVBL;GCSH;HIBADH;MYADM;FOSB;UBASH3B;FDX1;RBBP8;CDK4;PPP1R15A;DMAC1;EMC2;DYNLL1;FOS;MTHFD1;KLF6;CHORDC1;CSRNP1;CENPJ;HIP1;DDX3Y;PHYH;MIB1	NK-ILC precursor	JEJ
13	-0.42013	-1.39154	0.0391061	0.11708	0.302	P4HTM;GLCCI1;IFT27;BNIP3;HIST1H2BF;ARMCX3;HIST1H2AH;HDAC7;TVP23C;CYHR1;C16orf54;HIST1H2AE;MGAT2;ADGRG5;HIST2H2BF;NUDT8;HIST1H2AG;CD38	NK-ILC precursor	JEJ
8	-0.331531	-1.18027	0.129817	0.543572	0.911	STMN1;MR1;HLTF;CDK2;RAB27A;MTMR2;AHDC1;GOT1;DDX60;PITPNM1;H2AFX;COLQ;GPR68;FASLG;ZC3H12A;SPRYD7;GNGT2;PIGV;TMEM64;ITGB7;PRR7;ZNF598;EZH2;GFOD1;ELL;ABHD17B;ABI3;ZNF141;USP37;DENND4C;ATG9A;TIGIT;PLCB1;FSD1;MSH2;RALGDS;XCL2;TMIGD2;NMUR1;FAM89B;NUB1;IRF2BPL;SERTAD1;SIRT7;RHOBTB3	NK-ILC precursor	JEJ
2	-0.372838	-1.14817	0.256586	0.537436	0.952	FBP1;ACADS;OASL;TDRD3;AMDHD2;NUDT14;ARL2;CTSC;FABP5;ISG15;RTL8A;ALDH3A2;PDE4DIP;ACOT13;TDP2;CLIP4	NK-ILC precursor	JEJ
9	0.198328	1.07516	0.0909091	0.277207	0.246	MED17;MXI1;HDAC5;CCL28;COL6A2;LMTK2;PRSS23;FAM8A1;XKR8;MED9;DGKE;TRGC2;IKZF5;MBTPS1;PTGDS;GZMK;RPRD1B;CRY1;PDE4D;KIR3DL2;GPR141;HIST1H3A;TMEM120B;AGPAT4;SLC37A3;PYROXD2;GALNT10;ATF7IP2;DYNLL2;TXNIP;KIR2DL1;TTC39B;CEP78;MED23;PCYT2;MLC1;SYNJ2;ENC1;SOCS1;TTC38;CDC40;SMURF1;RUNX3;PHF12;BCL9L;POFUT2;ADAMTS1;UBXN7;ZNF394;BAZ2A;APOL3;NLRP1	NK-ILC precursor	JEJ
1	-0.31265	-1.04619	0.407809	0.80143	0.999	CLCN3;MICAL2;TNFSF9;ABHD12;NFE2L2;NR4A1;ZDHHC14;CKS2;RASGEF1B;CCL3L1;ST8SIA4;SH2B3;CLEC11A;GLA;SLC20A1;ARL5B;CD2AP;YWHAH;ATF3;GADD45B;GBP1;STAT1;CXorf40B;CCL4L2;ANKH;TGIF1	NK-ILC precursor	JEJ
4	-0.292518	-1.03171	0.423902	0.733126	0.999	AHR;FAM193B;GZF1;CGAS;IER3;SLC25A37;DOCK5;RASSF2;FOXO3;FES;SH3BP2;FRY;TESC;STX10;HMGB2;MEF2D;SPTSSA;TOM1;SLCO3A1;ZBTB43;RFLNB;MTMR3;MAP7D1;ZDHHC20;PLEK;REEP4;PHF21A;CARD19;TRMT6;SAP30;ITGAM;ADAP1;RIN3;GAPDH	NK-ILC precursor	JEJ
11	-0.281122	-0.966735	0.546709	0.825087	1	STAP1;CEP83;HLA-DRB1;CD72;HIVEP1;HIST1H1B;HLA-DQB1;CENPM;ZNF395;HLA-DMA;ZBTB10;CCNG2;MCM5;ZNF844;MARCH3;CD79B;HIST1H2AL;HLA-DRA;CCDC50;ZSCAN18;TTN	NK-ILC precursor	JEJ
3	-0.273193	-0.960289	0.571281	0.75115	1	PDXK;CD59;RELT;CPEB4;ARHGAP31;ATP1B3;BCL2A1;LRPAP1;VIM;TPM4;LMNA;FNDC3B;CDK2AP1;POR;GSTO1;BLVRA;GLUL;DUSP6;TTC7A;RASSF4;PRDX1;MGAT1;LTA4H;GBA;OS9;SPART;NPC2;PABPC4;TMEM147;AGAP3;RPS27L;PHPT1;C4orf48;MPC1;ZSWIM6;PCBD1;LAMP2;MXD1;WARS;NQO2;RNASET2;BRI3;MROH1;GLIPR2;RHEB;HEXB	NK-ILC precursor	JEJ
6	-0.272783	-0.957133	0.586957	0.68292	1	HMGCR;RGCC;TRAF1;FAM118A;CDCA7;RHOH;BLZF1;PNMA1;EPS8L2;PTTG1;TAGAP;BATF;SCRIB;TMEM35B;OXCT1;SVIP;IPCEF1;DYNLT3;HOXB2;SEMA4D;REXO2;ITM2A;PHF19;GIMAP1;SETD1B;CXCR3;JUN	NK-ILC precursor	JEJ
12	-0.251217	-0.875662	0.727461	0.790288	1	HYOU1;OSBPL3;EIF2AK4;RCN1;SPATS2;MAGEF1;SLC38A5;FKBP2;CRELD2;CISD2;TCEAL3;SEC24D;CASP10;BSCL2;MEI1;COMMD3;PLPP5;BMI1;SEC11C;CHID1;KLHL6;C11orf24;SSR3	NK-ILC precursor	JEJ
5	-0.264662	-0.808316	0.767059	0.823466	1	RBL1;RCL1;LTB;MYC;GPR132;MAML2;FAM241A;ITPKB;ARID5B;AP3M2;SLC2A3;CITED4;LEF1;SOCS3;TOB1;NOSIP	NK-ILC precursor	JEJ
3	0.465363	2.12033	0	0	0	LGALS3;SDC4;NLRP3;CXCL2;GRN;RNF19B;BCL2A1;ALAS1;MKNK1;CDKN1A;VIM;ACSL1;LMNA;PLXDC2;FNDC3B;TNS3;SLC31A2;IFI44L;ABHD5;PLIN2;GNA15;ENG;LST1;LPCAT2;EMP1;CYFIP1;AP1B1;S100A11;CTSH;IRF5;SLC49A3;COTL1;CAPG;PLXNC1;PLEC;G0S2;ODF3B;RAB32;LAIR1;GSN;ARHGAP31;SETD7;MAFG;PIK3AP1;TMEM120A;GAB2;ATP1B3;SOAT1;SNX30;CYB5R1;TFPT;NCF4;TYMP;ARHGAP18;BLVRA;NQO2;C4orf48;SKAP2;LGALS9;DUSP6;ACP2;CTSZ;RELT	ILC 3	JEJ
1	0.50941	2.09827	0	0	0	PTGS2;IL4I1;LACC1;ARHGEF12;HIC1;CXorf40A;INSIG1;ST8SIA4;PRKAB1;RNF122;FUCA1;ICAM1;CD300A;SERPINB9;LGALS3BP;HES1;SCARF1;SKIL;GPR82;DENND6B;BAIAP2;STAT1;IL2RA;EPSTI1;NFE2L2;KDM6B;NR4A3;SPATS2L;GPRC5C;ZFP36L1;PLEKHO1;SH2B3;FLNB;MYO5A;GRAMD4;NFKBIE;SREBF1	ILC 3	JEJ
5	-0.58751	-2.05091	0	0	0	SELL;TNFSF8;STMN3;BEX3;INPP4B;FXYD1;ITGA6;MYC;LDLRAP1;PDE3B;SOCS3;FHIT;CCR7;ICOS;HSBP1L1;TOB1	ILC 3	JEJ
4	0.388655	1.74122	0	0.00111732	0.003	VEGFA;LRRC25;HOXA5;TIPARP;PIK3R5;ZNF503;NINJ1;ANXA1;PIM3;SLCO3A1;KIAA0513;CEBPD;ARHGEF40;ZEB2;STX11;MFGE8;EREG;ZFAND5;SMOX;SAMSN1;PRAM1;IFI44;UBXN11;GAPDH;FURIN;TNK2;MAFF;NRIP1;MAP3K8;NBEAL2;SEC14L1;AHR;PFKFB3;SVIL;MCL1;IER5L;MEF2D;BST2;HEBP2;ARHGAP21;SFXN5;FES;METTL9;CERS6;RAB11FIP1;APOBR;ZBTB43;GRK2;LTB4R;SERPINB1;MYO1G;MAP2K3;MAP1LC3B;CSGALNACT2;GUSB;SH3BGRL3;ZMIZ1;CAST;MMP25;USP15;RFLNB;CD63;…	ILC 3	JEJ
13	-0.441928	-1.72975	0	0.00137615	0.003	DMKN;SPINK2;LSR;PCYOX1;HIST1H2BF;HIST1H4B;HIST1H2AG;BAIAP3;CCDC102A;HIST1H2AE;HIST2H2BF;IER2;NADK2;NUCB2;CTSF;TIFA;C11orf1;HIST1H2AH;C16orf54;HIST1H2BN;HIST1H4A;BTG2;HSH2D;MAN1A2;BTD;BNIP3;MAGED2;HIST2H2AB	ILC 3	JEJ
8	0.366641	1.67337	0	0.00167598	0.006	CRIP1;ALOX5AP;CCL5;IRF1;RAB9A;CNBD2;TNFSF14;ITGB7;HOXA9;NEDD9;KIFC3;ZNF331;GTDC1;DHRS3;HMGCS1;SERTAD1;RAB27B;INPP4A;CD81;ELL;STAT4;TSEN54;MED26;IFFO2;KIT;GBP4;PTGER2;TMIGD2;SPINDOC;SPN;FSD1;RHOC;CPD;GSE1;RALGDS;CCDC107;MR1;ZC3H12A;ABCA5;CLIC3;TP53I13;SURF4;MAPKAPK2;RGS3;EVA1C;TRPV2;SPATA13;SH3KBP1;AREG;ABCB1;PRMT9;GYG1;ZNF598;CIDEB;GAB3;RAB27A;GFOD1;CRYZ;PDZD8;PDE4A;NR4A2	ILC 3	JEJ
7	0.411134	1.66483	0	0.00134078	0.006	SMIM3;EPAS1;KRT86;SSH1;RGS1;CD58;MYADM;IZUMO4;ATP10A;GADD45G;CLNK;TNFRSF18;ARHGAP6;OTUD5;SYS1;PNP;TPMT;ATP10D;PSEN2;TANK;STIP1;CKLF;SCX;PPP1R15A;IDUA;KLF6;EIF4A3;KCTD9;UBC;UBASH3B;NEU1;STAM;SLC3A2;GALNT2;CDIP1;CENPJ	ILC 3	JEJ
9	-0.387881	-1.63427	0	0.0030581	0.01	S1PR1;CFH;C11orf21;RASA3;GNLY;LITAF;RARG;SDR42E2;IL18RAP;PRF1;TXNIP;CTSW;PLAC8;MXI1;ATG2A;RAMP1;DUSP2;TSPAN32;IGFBP7;AUTS2;ACYP1;KDM3A;CMC1;S100B;HSF2;NLRP1;KLF3;SKI;PHF10;C16orf87;BCL9L	ILC 3	JEJ
11	-0.340715	-1.3964	0.0202361	0.0389908	0.158	DTX1;HAGHL;CCDC141;NRROS;OTUD1;PRCD;HLA-DRB5;TTN;CHPT1;ZNF318;KDM2B;HLA-DRA;HLA-DQA1;ZNF677;BANK1;MAP3K14;CCNG2;P2RX5;MICAL3;CYGB;RALGPS2;NME4;ZBTB10;SMIM14;LDOC1;RIPOR2;PCDH9;HLA-DPB1;PWWP2B;CCDC50	ILC 3	JEJ
10	-0.98895	-1.31328	0.0162272	0.0706422	0.324	CENPU	ILC 3	JEJ
6	-0.278377	-1.19005	0.0957983	0.16789	0.711	FXYD7;GIMAP7;KCNA3;THEMIS;GIMAP5;BAG3;IL32;FCMR;C12orf65;JUN;BATF;HERC5;SATB1;GIMAP1;GIMAP6;GPR171;SCMH1;NDUFAF4;SESN1;TASP1;IL7R;PRKCA;DUSP16;HAGH;ECI2;GNB5;TRAC;DISC1;BLMH;MAP9;ITGAE;ODF2L;TMEM128;MDFIC;CORO2A;SORBS3;OCIAD2;ZDBF2;REXO2;UGP2;LETM2;PEX3;SLC38A1;TRAF5;CAMK4;TSPAN5;GPD1L;CD69;CASK;USP20;HIST1H3H;TSTD1;FAM118A	ILC 3	JEJ
12	-0.252198	-1.04855	0.368336	0.360813	0.961	IGHM;DEPTOR;MAGEF1;RASD1;SLC1A5;GAB1;ITM2C;HIST1H2BD;AGA;HIST1H2BK;HIST2H2BE;LARP1B;NAGLU;IGKC;TBCEL;PINK1;MCEE;WDR45;HIST1H2AC	ILC 3	JEJ
2	0.27286	1.02386	0.399527	0.404097	0.914	SERPINE1;TGM2;NUDT14;ISG15;PHLDA1;IFI6;PARP12;GK;REEP3;SCCPDH;GALE;ARHGAP10;UQCC2;SNTB1	ILC 3	JEJ
10	0.631409	1.76078	0.00959233	0.0159453	0.007	NCAPG2;CENPW;RAD51AP1;HELLS;BRCA1;HIST1H2AI	Naive B	JEJ
8	0.308038	1.45426	0.00361011	0.0592255	0.052	TMEM71;ATXN1;AAK1;SPATA13;EZH2;SLC25A20;FAM89B;CCL4;MXRA7;INPP4A;MMRN1;STAT4;SFMBT2;GBP3;SYTL3;GABARAPL1;CDK2;STOM;ABCA5;ID1;CCL5;PLAAT4;CPD;TBC1D31;AHDC1;HACD3;GLTP;ARID3B;GTDC1;ZNF41;ARHGEF19;ERCC6;TSEN54;RGS3;SNTB2;CAPN12;RAB27A;SLC2A13;BANP;KLRK1;MTR;KIF13B;PLEKHF1;STMN1;ZBTB16;PWWP3A;CRIP1;RAD51C;CIDEB;AP4M1;ID2;PPM1A	Naive B	JEJ
11	-0.315444	-1.43109	0.0026178	0.0649796	0.134	EPN2;MYBL2;SCN3A;TOMM34;IGHG1;IGHG2;CYGB;CR2;CHI3L2;ZC2HC1A;RPS6KA2;KLK1;CD24;SMIM14;CCDC141;KMO;ICOSLG;BHLHE41;SAV1;KIAA1958;HIST1H2AL;PTPRK;NBPF9;TCF4;CD22;RASL11A;DTX1;NEIL2;MARCKSL1;CD70;ANKRD33B;IL4R;CENPM;FADS3;CXCR5;ZNF296;KIF18A;INF2;LY86;HS3ST1;MOB3B;PEG10;DENND3;SEMA7A;SMAGP;ZNF703;GATM;NAPSA;HDAC9;STAP1	Naive B	JEJ
6	0.299465	1.41992	0.008	0.0523918	0.069	IL7R;TMEM67;LRATD2;PDCL;MORC4;NDC80;FAM83G;IL32;MREG;ZNF614;HIST1H3H;CD96;PHF19;SUPT3H;HOXB2;SCML4;CORO2A;JHY;GRAP2;ZNF831;GALM;MLF1;SPRY1;SNTA1;TUBB2A;LZTFL1;BLMH;REXO2;CD3E;BLZF1;GPD1L;DUSP8;TNFAIP3;CCDC173;DUSP4;BAG3;FBXO31;HNRNPLL;MPP7;TMEM128	Naive B	JEJ
7	0.329223	1.41234	0.0152439	0.0421412	0.074	NUDT9;MAP4K3;SLC25A30;PHYH;UBASH3B;TPMT;STAM;LRRCC1;MYADM;GADD45G;KNOP1;NKIRAS1;C2CD2;MED29;KCTD9;PLAGL1;DDX3Y;PIGM;SYS1;EGR1;TCEAL1;AMT;FDX2;MSH3;MINPP1;SLC35C1;EMC2;CD58;C2orf74;SSH1;HADH	Naive B	JEJ
3	0.286205	1.41059	0	0.0341686	0.075	ACSS2;LGALS3;ECHDC3;HCK;ACAT1;ETS2;CD151;LEPROT;TEX2;SLC15A2;CST3;IMPA2;RSPH3;ARRDC4;PAK1;ANXA4;CPEB4;TFPT;ARHGAP18;GBA;ADAP2;TRIB1;INSR;NRM;SERPINB8;GLMP;LHFPL2;PDXK;ENG;ACSL1;CTNNA1;TNFAIP8L2;MPZL1;PYGB;ASPH;PCBD1;ANXA2;DSE;KLF4;SOAT1;FCGRT;SLC35F6;BLVRB;UCK2;CRYBG3;CAT;SBF2;LMNA;SCARB2;ACAP3;GAB2;SNX30;RTN3;ANO10;MPC1;SLC7A7;SETD7;EDEM3;MCOLN1;RBPJ;MPEG1;VKORC1;LGALS1;RAB13	Naive B	JEJ
1	0.288641	1.30829	0.0249221	0.071754	0.171	PDK4;SELENOP;HAUS8;SLC46A3;ARHGEF12;FSCN1;CTNND1;NDRG2;RCAN1;SLC26A11;NR4A1;IDH1;SGK1;CCND1;WDR91;NUDCD1;NET1;FILIP1L;TMEM97;ETV5;ABHD12;SLC2A8;CXCL16;GRSF1;GSTM4;ATF3;RAB20;FCHO2;SH3PXD2A;GCLC;NRARP;RNF122;JPT1;ITGAV;KIF1B;TSC22D1;TESK1;MAT2A;EPB41L2;HEXA;IL2RA;CXorf40A;BTBD7;TGIF1;SLC37A4;SCARB1	Naive B	JEJ
5	-0.3381	-1.30285	0.0660377	0.105868	0.388	ARMH1;TAF4B;SOCS3;TCAF2;ZNF563;TCF7;TESPA1;CNKSR2;STMN3;SELL;PHLDB3;TMEM63A;PRKAR1B;GPX7;RBL1;PPA1;FAM241A;SERINC5;ARID5B;JAK3;SLC2A3;TNFRSF10A;LTB;MFHAS1;KDSR;TOB1;LIMS2	Naive B	JEJ
2	0.269568	1.11671	0.249322	0.271071	0.568	NCEH1;PHLDA1;GLRX2;GK;RTL8C;FBP1;ALDH3A2;CD9;TDP2;SCCPDH;SLC17A5;CYSTM1;BCAP31;CYB5A;DOCK7;LFNG;CAMSAP1;REEP3;MORN2;RTL8A;TUBA1C;SDCCAG8;FAM89A	Naive B	JEJ
9	-0.229412	-1.00512	0.445983	0.5885	0.995	NSMF;SETD1A;LIME1;BCL9L;RPRD1B;BNIP1;NCR3;DDX47;GCSAM;MSANTD3;LY75;BIN2;CEP78;ENC1;SYNE1;MED9;SMAD3;C16orf87;SMAD7;CAPN2;TAP1;METRNL;APOL3;POFUT2;CCDC88C;SNIP1;ZNF394;JAZF1;RNF103;ZDHHC18;CENPV;TAP2;ARL4C	Naive B	JEJ
13	-0.252358	-1.00221	0.438053	0.448779	0.995	GFPT1;P4HTM;ATG4A;CD38;NADK2;CD27;WHRN;HIST2H2AB;RGS16;TMEM238;PCYOX1;DIPK1A;HIST1H2AE;MGAT2;ADORA2A;IQCG;IER2;HIST2H2BF;TAPBPL;SMPD1;BTD;ICAM3	Naive B	JEJ
12	0.197905	0.951783	0.630189	0.654043	0.929	KRT18;PPCDC;IGHA2;FKBP14;TWSG1;EXD2;FKBP7;PRADC1;STARD10;C1GALT1C1;HIST2H2BE;ALG1;ZNF165;HYI;SIL1;IGHA1;DUSP5;TEC;SLC2A5;HIST1H2BK;CXorf21;TCEAL3;SWT1;YIPF3;RRBP1;AIG1;ARL1;KDELR2;HIST1H2BD;LIN7B;CARMIL1;TOR3A;NAGLU;HDLBP;HYOU1;WDR45;JCHAIN;PIP5K1B;CLCC1;ANKRD37	Naive B	JEJ
4	0.195095	0.912187	0.714286	0.700076	0.964	ARHGAP21;NDRG1;AGER;ANXA1;TP53INP2;IGF1R;YOD1;DHRS7B;YPEL2;ZFAND2A;CEBPD;PGPEP1;MNDA;NBEAL2;IRAK3;GOLIM4;MPST;FGR;NPEPL1;AGTPBP1	Naive B	JEJ
1	0.458041	2.07414	0	0	0	HIC1;RHOBTB1;DENND6B;CHRNE;NR4A1;RASGEF1B;ATP1B1;RAB20;ATF3;SKIL;ADAMDEC1;NR4A3;ENPP2;RNF122;BAIAP2;YWHAH;KDM6B;CXorf40A;TMCC3;ICAM1;TNFSF9;CXCL16;LGMN;SELENOP;HAUS8;SERPINB9;FCHO2;KIF1B;VASH1;CTTNBP2NL;GLA;TESK1;IL10;ETV5;CHMP1B;CTNND1;FSCN1;RAB39A;SH3PXD2A;PDK4;NRARP;ZBED3;INSIG1;SH2B3;TNFRSF21;LACC1;SNAI1;ETV3;TRPM2;ARHGEF12;CA2;CKB;ABCC4	Memory B	JEJ
7	0.453961	1.90618	0	0.000822519	0.001	ASB2;MYADM;CDYL2;RGS1;ARHGAP6;SYS1;TMEM220;DHCR24;PNP;RBBP8;AIFM2;SCX;CSRNP1;FOSB;KLF6;PPP1R15B;UBC;PPP1R15A;NAT1;PSEN2;RHOQ;CDIP1;IZUMO4;ELL2;GALNT2;NEU1;FBXO2;MYO1E;SLC35C1;CHORDC1;GEM;SLC3A2;TANK;MAP4K3;MED29;EGR1;AMT;STAM;PIK3R6;ATP10D;EIF4A3;DDX3Y;KIF1BP;ILVBL	Memory B	JEJ
10	-0.565262	-1.90476	0	0	0	MKI67;RRM2;PCLAF;TYMS;ORC6;CCNB1;CDCA8;CENPU;NCAPG2;HIST1H2AI;CENPF;CENPE;DHFR	Memory B	JEJ
6	0.390859	1.80195	0	0.00109669	0.002	RGCC;CAMK4;DUSP4;LDLRAD4;TUBB2A;SPRY1;DUSP8;PARD6A;MPP7;CCDC173;NLRP6;JUND;LZTFL1;GIMAP7;AQP3;CSF1;FAS;CFAP20;CD3D;IGSF22;CCDC184;KCNA3;LPAR2;COL18A1;TMEM67;PIGA;DYNLT3;MLF1;IL23A;RGL4;FAM122C;JMY;LIMA1;IL32;HMGCR;CYCS;ZNF10;SNTA1;SUPT3H;MORC4;DAPK2;NME7;PERP;BMPR1A;RHBDD2;SVIP;TRAC;TSC22D3;NDC80;CASK;USP35;GPR55;CD96;TASP1;ZNF614;OXNAD1;CORO2A;SRSF7;PNMA1;MAP9;FBXL14;GPRIN3;HIVEP2;YIPF5;ZBTB4	Memory B	JEJ
4	0.380707	1.76019	0	0.000822519	0.002	PLXND1;PFKFB3;FES;NINJ1;SAMSN1;SRGN;ULK2;AHR;TP53INP2;TIPARP;LDLR;NRIP1;RAB11FIP1;SYNJ1;SLC16A3;ZFAND2A;THEMIS2;FRY;GLIPR1;IRGQ;KLF10;GUSB;ZBTB43;FOSL2;BCL6;EMP3;SESN2;MCL1;ANXA1;MIDN;TESC;BCL3;GZF1;AHNAK;SFXN5;MAP3K8;CEBPD;SAP30;ARHGAP21;FOXO3;PLBD1;SQSTM1;WDR45B;PIM3;B4GALT5;STX11;FCER1G;FGR;ZEB2;SEC31B;CHP1;CHKA;PRDM8;C19orf38;PIK3R5;PELI2;HMGB2;LRRK2;NBEAL2;ZNF487;PLP2;MAP3K3;FURIN;CPQ;EXTL3	Memory B	JEJ
8	0.371794	1.71721	0	0.00197404	0.006	PLAAT3;SYTL3;PLAAT4;SPRY2;GABARAPL1;PPM1L;ABCB1;TOX2;CREM;CRIP1;AREG;SPN;ABHD15;RHOC;FECH;PDE4A;SPA17;DYNC2H1;USP37;ID2;NR4A2;RALGDS;TMEM71;SPATA13;SPINDOC;EIF4E3;ZNF331;MAPKAPK2;TMX4;HMGCS1;ABHD4;CD7;IFFO2;STAT4;ENPP4;PTPN22;ABHD17B;IRF1;UBB;KIF21A;SERTAD1;FMNL3;PRMT9;INPP4A;STARD4;ZFP36;LYSMD3;METRN;SLC2A13;CFLAR;ZNF141;CCDC107;IFRD1;DDIT3;ZC3H12A;KDM5B;PHTF1;GNGT2;GTDC1;TANC2;MSMO1	Memory B	JEJ
3	0.349301	1.659	0	0.00191921	0.007	LMNA;NLRP3;CHST15;ITGAX;G0S2;C15orf39;ITPRIPL2;PLXNB2;FGD4;TBC1D2;UPP1;CDKN1A;FGL2;GLIPR2;GAB2;QPCT;ATP1B3;CCR1;LGALS3;PAK1;GLUL;F11R;RBMS2;ACSL1;FAM49A;GSN;RPP25;EPHX1;SERPINB8;CTSD;SAT1;TUBB6;ARRDC4;DENND5A;RILP;DCUN1D3;PLIN2;CMTM7;SDCBP;JDP2;TRIB1;SOD2;CPNE8;TBC1D9;REPS2;CD1D;SETD7;MAFG;SLC43A2;TRIP6;TRIP10;FTH1;SRD5A3;TMTC2;LEPROT;LAPTM4A;SULF2;RNF19B;S100A11;DUSP3;CAMKK1;ARHGAP31;MARCKS;ABHD…	Memory B	JEJ
11	-0.335454	-1.55953	0	0.00478151	0.018	LILRA4;SLC38A11;IGHG1;IGHG3;IGHG4;PTPRK;HS3ST1;IGHD;TSPAN13;GPR160;CR2;IGHG2;CR1;BMP2K;ZNF318;SMAGP;ZNF677;ST6GALNAC3;RAPGEF5;MX1;MYO7B;HIST1H1B;PPP1R14A;CD79B;C12orf42;DTX1;MICU3;FAM53B;ABHD6;BCL7A;PCK2;CNR2;LDOC1;TLR10;CIITA;KCNH8;P2RX5;HLA-DPB1;SCIMP;MS4A1;CD22;GAPT;MYBL2;EPN2;OTUD1;CD40;HLA-DPA1;BCL11A;SMC6;YBX3;HLA-DMB;CD1C;NBPF1;LYPLAL1;KLK1;RIPOR2;NEIL2;GRAP;GABBR1;BLNK;PAWR;HLA-DQA2;TSPAN…	Memory B	JEJ
13	0.368198	1.55656	0.0046729	0.00493511	0.02	CD38;AHI1;GSTM2;BAIAP3;ARG2;YPEL5;FGFRL1;WHRN;SELENOK;ANKRD28;RGS16;DMKN;SLAMF7;HIST2H2AB;H1FX;GALNT3;UFSP2;TMEM8B;GFPT1;TARSL2;SPAG1;AP3S1;HIST1H2AH;PIM2;HIST1H3D;LSS;ARMCX3;NUCB2;TMEM140;EPB41L4A;BNIP3;LSR;CHRNB1;TMEM263;HIST2H2BF;MAGED2;TENT5C;BTD	Memory B	JEJ
12	0.326182	1.53658	0.00501253	0.00658015	0.03	RASSF6;IGHA2;RRAD;TIAM2;CCDC189;COL9A3;DERL3;JCHAIN;DUSP5;SPAG4;ZNF165;LGALSL;SLC12A4;IGHA1;ANKRD37;RAPGEF2;XBP1;KRT18;ACY3;IRF4;KLHL6;CCDC144A;GADD45A;MYO1D;IL5RA;HYI;SLC39A14;RND1;SLC1A4;FAM174A;CXorf21;HIST1H2AC;JSRP1;TMED10;QPCTL;TOR3A;HERPUD1;A1BG;CREB3;UAP1;SWT1;CTH;KNTC1;ESR2;PIP5K1B;TP53INP1;TMEM208;CCPG1;TRAM1	Memory B	JEJ
9	0.249032	1.13706	0.156909	0.179492	0.656	RUNX2;METRNL;RORA;MGAT4A;SYT11;CTSW;XYLT1;NKG7;ATG2A;SKI;SMAD7;SPON2;TBKBP1;LITAF;CEMIP2;POFUT2;SH2D2A;ADNP2;BHLHE40;SLC7A5;MVB12B;EPHA4;FGFR1;PYHIN1;GCSAM;SMURF1;GNG2;TNF;GPR65;PCIF1;RUNX3;ZBTB5;SLC37A3;MXI1;IKZF5;FBXO33;PAFAH2;KLF3;C12orf49;RNF103;FASTKD5;ZNF394;RNF125;DYNLL2;UBALD2;PNPLA2;TBX21;PTAR1;LRRC8A;MED17;SNRK;IDI1;RPRD1B;RARG;ZNF169;SYNJ2;LLGL2;DGKE;NECAP1;SERTAD2;BCL9L	Memory B	JEJ
5	-0.285911	-1.12794	0.230189	0.25466	0.803	SELL;LTB;TSHZ2;SCML1;FXYD1;MYC;PLSCR3;SPTBN1;RBL1;LDLRAP1;CNKSR2;PRKAR1B;SERINC5;TRABD2A;CD52;ZC3H12D;SH3YL1;HSBP1L1	Memory B	JEJ
2	-0.27244	-1.07915	0.300178	0.275601	0.902	CYB5A;MTHFD1L;NCEH1;SMIM30;RETSAT;OAS3;GCHFR;CD9;NMB;ACOT13;FABP5;NOXA1;CTNS;UQCC2;AP1S1;MDH1;ALDH3A2;PTGR2;PTRH1;ACADS;IFI6;PLA2G15;TDRD3;KIF16B;TOMM40;OSM;FAM89A;C3orf14;PARP12;LRFN4	Memory B	JEJ
10	-0.944189	-2.50265	0	0	0	MKI67;HIST1H3B;HIST1H2AJ;NUSAP1;HIST1H2AI;SHCBP1;HIST1H3C;BUB1;PRC1;UBE2T;HELLS;HIST1H3F;HMMR;CDC6;DHFR;MCM4;GMNN;CDKN3	Plasma cell	JEJ
12	0.590324	2.43477	0	0	0	RRAD;IGHA2;FHL1;UCHL1;JCHAIN;DUSP5;ZNF165;ANKRD37;AMN;CXorf21;CCR10;LGALSL;ESR2;GPRC5D;SLC22A17;OSBPL3;TEC;CLECL1;WNT10A;BMP6;IGHA1;PODXL2;PAIP2B;MOXD1;TNFRSF17;KRT18;TCEAL3;STARD10;CTH;KANK1;IGHM;DEPTOR;RASGRP3;BMI1;AIG1;RAPGEF2;CCDC189;GADD45A;AEBP1;HERPUD1;UAP1;CHAC1;HIST1H2AC;A1BG;TBCEL;SLC12A4;KLHL6;PMEPA1;HIST2H2AA4;SELENOM;SPAG4;HIST1H2BJ;KRTCAP2;SLC39A8;HYI;MANEA;CCPG1;FAM114A1;HIST1H2BK;…	Plasma cell	JEJ
1	0.624915	2.36713	0	0	0	ID3;SPATS2L;RASGEF1B;NR4A1;NR4A3;TMEM51;NRARP;SLC40A1;TSC22D1;TMEM176A;ATF3;ETV3;RNF122;GBP1;EGR2;TMEM176B;EPB41L2;GLA;PRXL2A;FMNL2;KDM6B;ZDHHC14;CXorf40A;DST;PDK4;CA2;SNAI1;CLIC2;GPRC5C;DAPK1;SERPINB9;ARL5B;ZBED3;ITSN1;EPSTI1;CHMP1B;NFKBIE;SLC19A2;GADD45B;INSIG1;SLC46A3;QPRT;ABHD11;ICAM1;ATP1B1;SGSH;ZFP36L1;FN3K;CD300A;PTMS;NFE2L2;MYO5A;SH3D21;STAT1;PLTP;SKIL;MAT2A;SLC26A11;LGALS3BP;P4HA1;IER5;S…	Plasma cell	JEJ
11	-0.532278	-2.1955	0	0	0	IGHG2;IGHG4;IGHG3;IGHG1;MS4A1;LAPTM5;HLA-DRB5;BCL11A;HLA-DRB1;PTP4A3;SWAP70;HLA-DPB1;HIST1H1B;HLA-DQB1;HLA-DRA;IRF8;WEE1;RIPOR2;AC119396.1;HLA-DQA1;ZBTB32;SNX9;MYBL2;CD70;BMP2K;TMEM156;HLA-DQA2;HIST1H2AL;HLA-DMA;HLA-DPA1;CSGALNACT1;FCGR2B;TLE1;MGAT5;BANK1;KLF7;FAM53B;IGHD;P2RX5;OTUD1;SLC37A1;MCM5;CDCA7L;LYN	Plasma cell	JEJ
7	0.591627	2.13295	0	0	0	ASB2;GADD45G;MYADM;GEM;TNFRSF18;PNP;ARHGAP6;EIF4A3;SERPINH1;PLPP1;SMIM3;UBC;TMEM220;RGS1;EGR1;PPP1R15B;PPP1R15A;IZUMO4;KLF6;FOSB;SYS1;DUSP1;TANK;CSRNP1;SLC9A3R2;MIB1;UBASH3B;SLC25A43;FBXO2;SMPD3;IDUA;CHORDC1;LRRCC1;MOB3C;SLC3A2;PHYH;PIGM;CITED2;FOS;TPMT;GALNT6;MAP4K3;GALNT4;NKIRAS1;CDK4;DYNLL1;FAM126A;C2CD2	Plasma cell	JEJ
13	0.534916	1.99216	0	0	0	WHRN;DMKN;TNFRSF4;ARG2;YPEL5;GALNT3;EPB41L4A;PAQR6;ANKRD28;GSTM2;C2orf42;CFL2;TET1;CTSF;C16orf54;BEX5;FGFRL1;TARSL2;TIFA;BNIP3;TMEM140;FAIM;TMCO1;HOOK1;LSR;SELENOK;AP3S1;GLT8D1;UFSP2;BTG2;SPAG1;ASNS;CDK2AP2;RGS16;LSS;C11orf1;IQCG;TUBG2;GAMT;P4HTM;CEP70;CRELD1;TSPAN31;KCNK12;MAGED2;PCYOX1;BTD;DTWD1;TMEM8B;IER2;INSIG2;CCDC102A;ICAM2;ICAM3;COMTD1;ARMCX3;HIST1H3D;MAN1A2;SMPD1;CBY1;NT5C3B;HMCES;ATG4A;…	Plasma cell	JEJ
6	0.48554	1.92266	0	0.000242555	0.001	CD69;IL23A;RGCC;BAG3;MLLT3;TUBB2A;DUSP4;FAM122C;PRKCA;JUND;DUSP8;BCAS2;CLIC5;TSC22D3;MCC;PIGA;SRSF7;MORC4;LIMA1;GSTM3;PERP;RAB3IP;DYNLT3;SUPT3H;P2RY10;LZTFL1;HERC5;HNRNPLL;TSPYL2;TNFAIP3;EMB;SLAMF1;SNTA1;JUN;CYCS;BCL2;HMGCR;GALM;COL18A1;TMEM35B;GIPC1;TSTD1;OFD1;PELO;ZNRF1;NME7;DEGS1;SORBS3;MDFIC;PPDPF;ZNF548;ANO9;GNB5;LPAR2;ENO2;NXT1;ZHX2;RHOH;PNMA1;ZNF10;PARD6A;CASK;ALDOC;TSPAN5;SLC16A7;SCMH1;PA…	Plasma cell	JEJ
8	0.484898	1.91265	0	0.000202129	0.001	CCL4;PLAAT4;STAT4;CRIP1;ID1;CCL5;PLAAT3;RHOBTB3;IFFO2;AREG;ZC3H12A;SERTAD1;EIF4E3;PARP8;GABARAPL1;RGS3;SYTL3;MYO6;TMX4;SLC2A13;DBN1;DDIT3;HMGCS1;NR4A2;RHOC;PRR7;MXRA7;KIF21A;NOL4L;UBB;ZFP36;IRF1;ZNF331;THRA;CPD;TRIB3;FECH;CAPN12;GFI1;MTMR2;SOCS2;DHRS7;STARD4;SYNGR1;NFKBIA;ITGB7;ABCA5;H2AFX;RALGDS;PDE4A;CD81;USP37;LYSMD3;ARSG;NUB1;IFRD1;CCDC107;CIDEB;RAB9A;GBP3;ZBTB38;MAPKAPK2;STOM;SPRYD7;KIF13B;C…	Plasma cell	JEJ
3	0.464421	1.90172	0	0.000173254	0.001	HOMER3;LMNA;G0S2;CDKN1C;KLF4;CD1D;PHLDA2;CRYBG3;CCDC151;KCNQ1;FGL2;ALOX5;CDKN1A;DUSP6;VIM;RRAGD;ST3GAL6;CCSAP;TNNI2;CAPG;TCEAL9;SLC49A3;ACSS2;PLAUR;TIMP1;IL15;MGST3;PAK1;CLMN;ALDH2;TCEAL4;TIMP2;CEBPB;PABPC4;RHEB;CRYL1;UPP1;GLIPR2;NOD2;INSR;RNASET2;RGS2;SPART;RNF19B;APP;TPM4;LGALS3;PEA15;TXN;SORT1;LGALS1;CLIC4;FAM49A;FAM210B;ARHGAP18;ZMAT5;QPCT;H1F0;MXD1;FCGRT;RRAS;CSF2RB;SETD7;CMTM7;LAMP2;TMEM120…	Plasma cell	JEJ
5	-0.524284	-1.75469	0	0.00119496	0.005	SELL;TNFSF8;TSHZ2;CD52;ADTRP;LTB;SLC2A3;NFATC1;SPTBN1;SFXN1;CCR7;JAK3;SIT1;FAM117B;GPX7;TCF7	Plasma cell	JEJ
4	0.325998	1.29812	0.0342466	0.0676122	0.372	ZFAND2A;AHNAK;TIPARP;ARHGEF40;LATS2;NRIP1;MAFF;NINJ1;MAP2K3;TPST1;KLF9;MID1IP1;NFIL3;PLEK;LDLR;MAP7D1;CHKA;SESN2;SRXN1;MIDN;ANXA1;S100A10;ZNF358;CPQ;FOSL2;STX11;PLP2;SPECC1;TP53INP2;ZFAND5;LRRK2;EVA1B;CD63;ZNF467;PLPPR2;SRGN;B4GALT5;RAB11FIP1;MFGE8;EMP3;KLF10;SLC16A3;PON2;SULT1A1;EVI2A;RFLNB;MCL1;MAP3K8;CAST;CCDC159;IGFLR1;SERPINB1;ZBTB43;ARHGAP21;GSTP1;VAMP5;CRAT	Plasma cell	JEJ
9	-0.277211	-1.09672	0.242857	0.254347	0.783	HIST1H2AM;C12orf75;ATXN7L1;ENC1;LMNB1;PLAC8;CENPV;PRR5;NKG7;GZMB;ATG2A;PDE4D;GPR65;GALNT10;MBTPS1;HIST1H3A;ETS1;LPCAT1;NSMF;ARL4C;TRIM59;C16orf87;LYAR;SYNJ2;ITPRIP;SYNE2;ATF7IP2	Plasma cell	JEJ
2	0.274051	0.955799	0.54947	0.554777	0.998	SPARC;MORN2;FBP1;CD9;AVPI1;RTL8A;CTSL;ARL2;NMB;PHLDA1;CYSTM1;CCRL2;SPR;RTL8C;TMBIM1;ACSL3;DOCK7;CLIP4	Plasma cell	JEJ
6	0.515852	2.14577	0	0	0	BAG3;IL32;CD3E;HOXB2;GIMAP7;IL7R;DUSP16;FBXL14;TAGAP;GIMAP4;ITGA1;ECHDC2;RHOH;RGCC;TSTD1;SVIP;OCIAD2;OXNAD1;HIST1H3H;CD69;LETM2;GIMAP5;FAM122C;TRAF1;JUN;JUND;PELO;SPNS3;ALDOC;TASP1;ECI2;DUSP8;MLLT3;LZTFL1;PRKCA;HS3ST3B1;IMMP2L;PCID2;C12orf65;PMAIP1;PIGA;HIVEP2;BTBD11;HMGCR;CFAP20;GPHN;LPAR2;MPZL3;BCAS2;DOCK10;GIMAP1;CYCS;GPR155;ADARB1;DUSP4;GIMAP6;TRAF5;ZBTB4;REXO2;BLZF1;SLC16A7;SUPT3H;TMEM35B;GS…	Cl. monocyte	JEJ
1	0.457234	1.98477	0	0	0	MT1G;CCL3L1;SNAI1;GBP1;CCL20;CCL4L2;SELENOP;PLAU;TMEM176A;NRARP;CA2;HES4;NRP2;CDC42EP2;NR4A1;CXCL1;NR4A3;SERPING1;FKBP4;C11orf96;SRC;IL10;GLA;ARMCX1;PTGS2;ZNF189;C2;TSC22D1;FILIP1L;ARL5B;CKS2;BATF3;HCAR2;ATP1B1;IER5;EGR2;ICAM1;TLR7;CXorf40A;HAUS8;TNFSF9;MYCL;C1orf54;PLA2G4A;EGR3;CAMSAP2;FAM110A;NUDCD1;CLCN3;SLC40A1;MITF;RNF122;ALDH1A1;SLC26A11;STAT1;CETP;ID3;RAB20;SLC12A7;CHMP1B;LEKR1;EPSTI1;SPAT…	Cl. monocyte	JEJ
7	0.451351	1.79725	0	0.000800897	0.002	DDX3Y;EGR1;MUC12;PNP;CHORDC1;C14orf119;MINPP1;MYO1E;STIP1;RGS1;MYADM;PPIL1;DYNLL1;CITED2;EIF4A3;SCOC;GALNT4;IZUMO4;NEU1;ATP10A;GADD45G;ARHGAP6;FOSB;MTX2;GCSH;HIP1;AK6;SUOX;AIFM2;PPP1R15B;CDIP1;MIB1;KLF6;TPMT;KIF1BP;EPAS1;C2orf74;FAM102B;HADH;NUDT9;FDX2;CD101;NKIRAS1;CDK4;DMAC1;PPP1R15A;UBC	Cl. monocyte	JEJ
8	0.374113	1.60617	0.00151286	0.00870975	0.029	CCL5;CCL4;GBP3;TNFSF14;IRF1;SCN1B;GBP4;SPINDOC;ZC3H12A;MSMO1;CD244;DDIT3;BANP;ARHGEF19;TRIB3;PWWP3A;IGFBP2;HIST3H2A;IFFO2;H2AFX;TSPOAP1;PRR7;AHDC1;RALGDS;TMEM64;ACOT7;LYSMD3;PLCL2;HACD3;FMNL3;CREM;KIFC3;FAM43A;PMS1;IVD;UBB;TMEM71;PIGV;SAMD9L;TBC1D31;ZNF331;NEDD9;PLAAT3;SYNGR1;ABHD17B;ATP8A1;HMGCS1;SPA17;HOXA10;AJM1;ITGB7;CRYZ;CRIP1;CFLAR;PTPN22;RGS3;TMX4;RAB27A;ABHD15;SLC25A20;DDX60;TSEN54;ALOX5A…	Cl. monocyte	JEJ
13	0.424956	1.60416	0.0066778	0.00720807	0.03	ADORA2A;DIPK1A;C2orf42;C16orf54;ANKRD28;CRELD1;SLAMF7;SELENOK;CDK2AP2;AHI1;MGAT2;HIST1H2AH;SEC22B;HIST2H2AB;INSIG2;TIFA;SYTL1;PIM2;HIST2H2BF;CD38;GLT8D1;IER2;CHRNB1;DTWD1;HIST1H2AG;SLC39A10;BNIP3;ARF4;MAGED2;BTG2;NUCB2;HIST1H2BF;TMEM140;C11orf1;GALNT3;UFSP2;YPEL5;TMCO1	Cl. monocyte	JEJ
2	0.367817	1.48587	0.00654664	0.0158177	0.076	OLR1;C15orf48;CXCL3;PTGR1;TGM2;CCRL2;OSM;PDE4DIP;PHLDA1;PTGR2;APOC1;CCL18;SLC25A19;APOE;OASL;VWA5A;ACOT2;CYP27A1;HACD1;GK;MORN2;SPR;SERPINE1;PMP22;CYB5A;SMIM30;SLC29A3;TMEM251;KIF16B;SCD;ACOT13;CD9;MARCO;MGLL;RETSAT;ISG15;IFIT3;GPX3;GLRX2;DOCK7;ARL2;C3orf14	Cl. monocyte	JEJ
10	-0.429813	-1.34745	0.110629	0.0904619	0.137275	CENPE;MCM4;FANCI;TOP2A;ORC6;NCAPG2;KNL1;ECT2;MKI67	Cl. monocyte	JEJ
4	-0.257073	-1.23591	0.0378007	0.111634	0.305611	C3orf62;PGPEP1;KLF9;UTF1;SAP25;VENTX;CBX6;ADAM15;LILRB1;RBP7;SESN2;FURIN;NPEPL1;TMCO3;HOXA5;PRDM8;WDR45B;REEP4;SEMA6B;LRP5L;FOXJ2;MAFF;PIK3R5;PHC2;SH3BP2;RXRA;MIDN;PPP1R3B;CHKA;SAP30;RUNX1;SYNJ1;TPST1;ABHD17C;FOXO3;MYO1G;IGF2BP2;MAML3;AMPH;GPR35;AGFG1;CSF3R;MNT;PGS1;BAHCC1;PRKAG2;SEC14L1;ULK1;MXD3;ZNF503;RIOK3;NRGN;ARHGEF40;GRPEL1;MAP3K3;TMEM170B;YOD1;LRRK2;MFGE8;ELF4;GRK2;TIPARP;RIN3;HRH2;KBTBD1…	Cl. monocyte	JEJ
12	0.278404	1.17605	0.124601	0.209206	0.733	RRAD;ANKRD37;HIST1H4H;SDF2L1;IGLC2;HIST1H2AC;IGKC;MEI1;MANF;KLHL6;ST6GAL1;KHK;TBCEL;SEL1L3;RASD1;HIST1H2BG;HIST1H2BD;C11orf24;CTH;ALG2;MAGEF1;CXorf21;ERGIC2;XBP1;PGM3;CASP10;APOL1;HYOU1;STARD10;SELENOM;MACROD1;ALDH6A1	Cl. monocyte	JEJ
11	-0.237469	-1.09352	0.234104	0.234602	0.698397	ZNF296;VEGFB;PARVB;TLE1;AC119396.1;TCFL5;SNX9;CACFD1;CXXC5;RPS6KA2;ATP2A3;ST6GALNAC3;GPR160;ZNF703;BANK1;VOPP1;SNX8;NEIL2;FAM53B;CDCA7L;PWWP2B;ZNF395;USP12;CD40;PRKCE;USP6NL;COL9A2;AGPAT5;MEF2A;EEF2K;PCK2;CHD7;MOB3B	Cl. monocyte	JEJ
5	0.287612	1.04337	0.364532	0.43789	0.968	LYPD3;TCF7;TBC1D4;KLF5;PRKAR1B;BEX3;SELL;ARID5B;NPDC1;GPX7;MYC;TNFSF8;CITED4;PPA1;ITPKB;LRRC8C;MAML2;CRIP2;CMTM8;SOCS3;GPR132;MAPK13;MFHAS1;TAF4B	Cl. monocyte	JEJ
3	0.226412	1.03057	0.368212	0.424342	0.98	IL1B;SOD2;ALAS1;CXCL2;IL1RN;BCL2A1;G0S2;RPP25;CCR1;DNAAF1;PLIN2;AQP9;SLC15A2;DCUN1D3;MARCKS;TNFAIP6;CD300LB;RGS2;KCNJ2;PHLDA2;TMEM144;NLRP3;CCR2;SYN1;RNF19B;CLMN;EPHX1;PLAUR;FSTL3;TCEAL9;FZD2;ZSWIM6;LHFPL2;TREM1;ZFYVE21;TCF7L2;IL15;CD59;ACY1;B3GNT5;F13A1;THBD;MEFV;S100A11;SDCBP;POR;PSMB5;WARS;MCEMP1;CXCL8;TNFAIP8L2;OSCAR;ST3GAL6;RGS18;TIMP1;P2RY2;TBC1D9;ITGAX;CLIC4;NCF4;VIM;EDEM3;HSD17B4;SDC4;FPR…	Cl. monocyte	JEJ
9	0.238826	1.0238	0.403614	0.398606	0.987	CX3CR1;CCL3;SDR42E2;TNF;CST7;CHST7;MT1X;IL2RG;CRTAM;ST3GAL4;OPTN;ETS1;DUSP2;MT1E;PLAC8;BHLHE40;APOL3;TNIK;ADRB2;CYB561;CRY1;FAM117A;LMNB1;MT1F;SMAD7;LIME1;ASCL2;MSANTD3;ATXN7L1;TAP1;GOLGA8B;ZDHHC18	Cl. monocyte	JEJ
3	-0.464647	-2.01142	0	0	0	THBS1;CD163;VSIG4;LHFPL6;ECHDC3;STARD13;GPR183;SDC4;DAAM2;NLRP3;TPCN1;SLC1A3;ETS2;SLC16A6;SRGAP1;LMNA;HMGB3;CD109;TREM1;TFPI;CSF2RA;ALDH2;RETN;CRYL1;GSN;DNAAF1;CAPG;GLUL;TCEAL4;RAB13;SLC22A4;F13A1;WIPI1;CYB5R1;LHFPL2;C20orf194;HIF1A;OPN3;ACSL1;RNF19B;PLD3;ACY1;CTSB;H1F0;FCGRT;CPM;PYGB;ST3GAL6;TUBB6;RASSF4;THBD;TP53I3;FPR2;KCNK6;BLVRB;AGAP3;KCNQ1;ASPH;IL1RN;MAFG;GAB2;ACP2;DSE;SLC43A2;STAB1;SERPINB…	Non-Cl. monocyte	JEJ
4	-0.441484	-1.8491	0	0	0	IL1R2;SEMA6B;AMPH;KLF9;VEGFA;LTB4R;MAP3K8;IGF2BP2;VENTX;SAP30;GPR35;CSF3R;PHC2;FURIN;CEBPD;FCAR;PFKFB3;RNASE3;SAMSN1;PIM3;MAFF;AHR;SESN2;EREG;RNASE2;NRIP1;WDR45B;EXTL3;PRKAG2;IRS2;TMCO3;ADAMTS2;PPP1R3B;FOXO3;LYZ;VCAN;BCL3;SERPINB1;TIPARP;KBTBD11;CHKA;JARID2;CRISPLD2;PGS1;IRF2BP2;IFT20;NFIL3;CBX6;SRGN;FOSL2;NPEPL1;ACTN1;TMEM170B;CSGALNACT2;S100A9;RUNX1;CD300E;ZFAND5;ZNF503;FAM20C;APOBR;TOM1;PIK3R5…	Non-Cl. monocyte	JEJ
2	-0.491013	-1.83458	0	0	0	KCNMA1;ACKR3;MMP19;SDC2;C15orf48;LPL;MTHFD1L;MRC1;AVPI1;ARHGAP10;SNX24;ALCAM;TFRC;HPGD;FBP1;FAM89A;MGLL;PTRH1;CTNS;GCHFR;MARCO;RETSAT;TOMM40;ACSL3;ACP5;NOXA1;SLC17A5;FABP5;CCRL2	Non-Cl. monocyte	JEJ
1	-0.443381	-1.81835	0	0	0	TNFRSF21;GFRA2;CASS4;SLC7A8;BACE1;CCDC170;ARPIN;EBI3;FOLR2;SLC19A2;FTCDNL1;SH3PXD2B;CCL24;NR4A3;DOCK4;PLA2G4A;SDS;RGS12;OSBPL1A;SHMT1;AKR1B1;ZMYND15;TESK1;NET1;SERPINF1;CXCL16;ABL2;NAV1;RAB20;MSR1;SLAMF8;ETV3;FRMD4B;IL18;GPR34;EGR3;SERPINB9;PTMS;PID1;SLC2A8;CLEC10A;MS4A4E;LGALS3BP;HEXA;LYVE1;EPB41L2;FILIP1L;ICAM1;CTTNBP2NL;RGL1;NECTIN2;ANKH;SLC8B1;GAS2L3;TXNDC16;TRPM2;TMCC3;ADCY3;C1QC;ANKRD9;BTBD…	Non-Cl. monocyte	JEJ
7	0.415702	1.72171	0.00357143	0.0137025	0.012	DDX3Y;CHORDC1;STIP1;EGR1;NEU1;DYNLL1;ARHGAP6;C14orf119;CDYL2;CEP152;NUDT9;FDX2;VKORC1L1;PPP1R15A;KNOP1;MTX2;EIF4A3;PHYH;FOS;UBC;FAM126A;MYADM;MSH3;MIB1;STAM;SCOC;BPNT1;TANK;DUSP1;C2orf74	Non-Cl. monocyte	JEJ
11	-0.420212	-1.68226	0	0.00189534	0.01	ADAM28;GPR160;TSPAN33;CXXC5;SAV1;HLA-DOA;VEGFB;DLGAP3;CD72;GNA12;PARVB;ATP2A3;SIK1B;GRASP;SNX9;USP6NL;LY86;SH3BP5;HLA-DMB;HLA-DQA1;PDE4B;DNMBP;C7orf50;ICOSLG;INF2;TCF4;CDCA7L;HAGHL;HLA-DPB1;PELI1;PAOX;SNX8;MOB3B;MYO1C;CR1;HLA-DMA;ST6GALNAC3;HLA-DRA;PRKCE;HLA-DQB2;HDAC9	Non-Cl. monocyte	JEJ
13	0.415888	1.62158	0.00895522	0.0194119	0.034	SYTL1;SLAMF7;CDK2AP2;C16orf54;SLC39A10;INSIG2;GALNT3;IER2;IFT27;HSH2D;PCYOX1;TECR;MBNL2;MAGED2;SPAG1;TMEM140;ATG4A;CHRNB1;CYHR1;CRELD1;TMCO1;TARSL2	Non-Cl. monocyte	JEJ
5	-0.451798	-1.51691	0.0246154	0.0112141	0.07	CH25H;ARMH1;FAM153CP;SLC2A3;SPTBN1;THEM4;KDSR;SERINC5;GPR132;SCML1;ITPKB;RASA4;TMEM123;PDE3B;TNFSF8;HSBP1L1	Non-Cl. monocyte	JEJ
6	0.291629	1.25327	0.0729927	0.128271	0.296	BAG3;FBXL14;JUN;GIMAP7;GIMAP4;LPAR2;FAS;TSPYL2;PCID2;MICA;CDKN2A;GIMAP1;TUBB2A;PRKCA;JUND;TAGAP;PPM1K;SLC16A7;TMEM131L;DISC1;HMGCR;ZNF10;NEK1;GIMAP5;TSTD1;BLZF1;IPCEF1;YIPF5;NMRK1;PHF19;PNMA1	Non-Cl. monocyte	JEJ
10	-0.614011	-1.23464	0.23133	0.140255	0.661	MCM4;CENPU	Non-Cl. monocyte	JEJ
9	-0.308345	-1.22861	0.0987821	0.128646	0.682	LITAF;ARL4C;PDE4D;MT1F;MT2A;XKR8;MT1X;WWC3;MVB12B;DDIT4;CCDC92;GYPC;BCL9L;S100B;USP30;MT1E;GMEB2;HSF2;ZBTB5;PNPLA2;BNIP1;HIST1H1E;POFUT2;ATG2A;LRRC8A;ITPRIP;ACAP1;LMNB1;MXI1;P2RY8;DGKE;KDM3A;UBALD2;PCIF1;PTAR1;FBXO33;KLF13;UIMC1;LPCAT1;METRNL;LY75;MBTPS1;SLC15A4	Non-Cl. monocyte	JEJ
8	-0.289762	-1.16901	0.167112	0.179004	0.855	CD7;AREG;ENPP4;ZNF331;ARSG;PDE4A;SYNGR1;STARD4;PXN;STAT4;PRDM1;SYTL3;CREM;ZBTB16;SPATA13;ATXN1;RALGDS;DGKD;MTR;PLCB1;PTGER2;GABARAPL1;GFOD1;TMEM71;GLTP;ALOX5AP;NR4A2	Non-Cl. monocyte	JEJ
12	0.208037	0.928299	0.642586	0.636597	0.913	RASD1;HIST1H2BD;HIST1H2AC;HIST1H2BK;ST6GAL1;SLC1A4;DUSP5;MANEA;ALDH6A1;KLHL6;ANKRD37;EDEM2;CXorf21;PRDX4;PRADC1;SRPRB;CYSLTR1;CREB3;CLCC1;APOL1;SELENOM	Non-Cl. monocyte	JEJ
1	0.851227	3.35098	0	0	0	DNASE1L3;HIC1;ADAMDEC1;ITGA9;HES4;IGF1;KCNMB4;CCL24;HES1;CYSLTR2;VCAM1;CETP;SDS;IL2RA;SELENOP;GPR82;CCND1;CCL3L1;NDRG2;P2RY6;CCL4L2;PTGS2;QPRT;LPAR6;MYCL;ARHGEF12;TNFSF9;MS4A4E;A2M;NRARP;AXL;ENPP2;EGR3;FN3K;EBI3;ABCC4;C11orf96;CASS4;SNAI1;MICAL2;ID3;GPRC5C;SERPINF1;EPB41L2;LILRB5;ANKH;TTYH2;INSIG1;ICAM1;RNF122;SASH1;PKIB;NR4A3;CLEC10A;CHMP1B;BAIAP2;NET1;LACC1;C1orf54;SERPINB9;CXCL1;UST;SH3RF1;TME…	Macrophage	JEJ
2	-0.802838	-3.14864	0	0	0	PPARG;MARCO;FN1;LPL;PLPP3;FABP4;SPARC;SNTB1;HPGD;STEAP3;CCL2;CYP27A1;IFI27;FAM89A;GCHFR;FBP1;GLDN;IFI6;SERPINE1;NMB;CD9;CLIP4;VWA5A;FABP5;VAT1;TREM2;HSD3B7;TNS1;CSTB;APOC1;OTOA;LRFN4;SCCPDH;CYB5A;OAS3;RMDN3;RDH10;GPX3;TGM2;ACOT2;MORN2;C3orf14;IL3RA;ERRFI1;CAMSAP1;SDC2;ABCC3;KCNMA1;TMBIM1;ACOT13;OASL;GALE;CCL18;AP1S1;NCEH1;PARP12;SNX24;GK;TOMM40;TDP2;GLRX2;SCD;AVPI1;ERI1;PTPMT1;PLA2G15;CCRL2;TMEM2…	Macrophage	JEJ
4	-0.509648	-2.19533	0	0	0	MGST1;FCN1;S100A8;S100A9;VCAN;TSPO;S100A6;S100A4;CDA;APOBEC3A;NLRP12;GRB10;NRGN;CD300E;S100A12;FGR;S100A10;MAP4K4;ITGAM;IGF2BP2;GLT1D1;LILRA2;FLNA;PLP2;SVIL;MFGE8;RAB3D;ECE1;GPBAR1;PLPPR2;TPST1;HGF;SH3BGRL3;BST1;SULT1B1;PPP1R3B;CLU;ADAMTS2;ELK3;RNASE2;FRY;VCL;CLEC12A;SLC24A4;MNDA;FCAR;MAP3K20;SYNE3;FAM151B;ZDHHC20;PON2;PCSK5;TRMT6;AGFG1;TMEM91;KBTBD11;MYO1G;AGTRAP;REEP4;FXYD2;MBOAT1;ASGR1;IGF1R;E…	Macrophage	JEJ
3	-0.455916	-2.01679	0	0.000667167	0.00201207	CES1;AQP9;ARHGEF10L;SERPINA1;SLC11A1;CKAP4;ANPEP;TNFSF13;P2RX1;SH3BP4;SGMS2;MCEMP1;CLMN;TFPI;QPCT;LONRF3;OSCAR;F13A1;RHOU;LTA4H;FPR2;ITGAX;SERINC2;RETN;IL1RN;GLIPR2;MYOF;TNNI2;RAB13;EMP1;CCDC151;FAR2;SLC1A3;ADAMTSL4;P2RY1;JRK;RRAS;SMCO4;SLC22A4;TBC1D2;ANXA2;DENND5A;NOD2;SDC4;SNX10;APP;TEX2;BLVRB;TNFAIP6;DNAAF1;ITGA5;THBD;PNPLA6;TREM1;VIM;TNS3;ASPH;GSN;TP53I3;ANG;C1orf162;CD151;DUSP3;ALDH2;NOP10;P…	Macrophage	JEJ
11	0.520116	1.9801	0	0	0	TMEM156;ADAM28;CSGALNACT1;CD80;GATM;CERS4;GPR160;AFF3;GRASP;MARCH3;EPN2;PXDC1;STAG3;NSUN7;TRAF4;PAOX;RBM38;PELI1;CD1C;NCF1;ADAM19;CD83;TCF4;HIST1H2AL;HIST1H1B;NFKBID;PDE4B;NAPSA;TSPAN33;RUBCNL;MARCKSL1;HS3ST1;NOTCH4;PPFIBP2;ICOSLG;OTUD1;SNX9;TSPAN13;KBTBD8;EDEM1;IRF8;NUAK2;DLGAP3;FAM135A;TMEM268;HLA-DPB1;HLA-DOA;HDAC9;SPINT2;SCRN1;HLA-DQA1;HLA-DQA2;ARHGAP5;ZNF844;CD74;VOPP1;DENND3;BIRC3;TOMM34;HL…	Macrophage	JEJ
13	0.561705	1.87516	0	0	0	GSTM2;SLAMF7;HIST1H2AG;GAMT;CD320;BTG2;HIST1H2AE;CD38;HIST1H3D;HIST1H2AH;IER2;PIM2;SELENOK;HIST2H2BF;YPEL5;ERO1B;CTSF;HIST1H2BN;PTCH2;MAGEH1	Macrophage	JEJ
10	0.687344	1.82662	0	0.000499833	0.002	CDK1;ORC6;AURKA;MKI67;PRC1;CENPF;CHAF1A;NUSAP1;RRM2;PCLAF;TYMS;RAD51AP1;TK1;ZWINT;MCM4	Macrophage	JEJ
6	0.491658	1.82374	0	0.000399867	0.002	FCMR;PRKCA;RHOH;PMAIP1;GPR155;ZNF10;HS3ST3B1;GSTM3;OXCT1;TSPYL2;TNFAIP3;GNB5;TAGAP;CD69;PCNX2;BAG3;FOXO1;MAP4K1;CFAP20;PIGA;OFD1;DUSP4;IPCEF1;RGS10;GALM;SRSF7;MLF1;JUN;HIVEP2;JUND;DUSP16;GIMAP6;LDLRAD4;GIMAP7;GIMAP5;ZNF548;NEK1;JMY;TSC22D3;TRAF5;BCL2;FAM122C;DOCK10;ZNF614;NXT1;ZHX2;CYCS;FBXL14;PIK3IP1;CCND2;SLC38A1;ZBTB4;MPRIP;SMURF2;DISC1;SESN1;ODF2L;SATB1;ABCC1;FAM118A;TRAF1;PTTG1;ZNF609;HMGCR;…	Macrophage	JEJ
8	0.459191	1.73103	0	0.000833056	0.005	ITGB7;PIK3R3;CCL4;PRDM1;STAT4;ZNF141;PRR7;SFMBT2;SYTL3;DDIT3;ZNF331;USP53;CD244;PRMT9;FAM43A;USP37;NR4A2;ID1;GBP4;SLC4A7;ZFP36;BANP;DHRS3;HIST3H2A;ERCC6;CREM;MTR;METRN;SOCS2;AARS2;IFRD1;INPP4A;ABI3;EZH2;PTGER2;CCDC107;ID2;ARID3B;ZNF41;RHOBTB3;TP53I13;IRF1;MED26;METTL15;SLX4;PLAAT4;FMNL3;ELL;AREG;RFTN1;HMGCS1;SLC2A13;PMS1;CD7;PWWP3A;RAB9A;PRKACB;MAPKAPK2;ABHD15;IFFO2;CCL5;CHN2;GNGT2;KIF13B;SPINDOC…	Macrophage	JEJ
7	0.471108	1.64914	0	0.00199933	0.014	SRGAP3;RGS1;GEM;ATP8B4;EGR1;FOSB;ENTPD1;PIK3R6;EIF4A3;DDX3Y;GRAMD2B;CDIP1;PPP1R15B;SSH1;CHORDC1;UBC;PPP1R15A;AATK;ATP10D;KLF6;CSRNP1;MYADM;CDKN2C;PLAGL1;FOS;CD101;GADD45G;LRRCC1;TANK;SERPINH1;MED29;SMC4;PRKAR2B;PLPP1;DUSP1;FAM102B	Macrophage	JEJ
12	0.419873	1.57279	0.00140845	0.00412363	0.033	ITM2C;HERPUD1;TPD52;SEL1L3;SLC1A4;ST6GAL1;CLECL1;SPATS2;GADD45A;GNG7;HIST1H2BD;HIST1H2AC;DUSP5;IRF4;HIST1H2BC;JCHAIN;CYSLTR1;HIST2H2AA4;DEPTOR;RASGRP3;TBL2;SDF2L1;ANKRD37;SLC12A4;AIG1;CXorf21;PMEPA1;HIST2H2BE;SELENOM;SEC24D;TMEM39A;LMF1;XBP1;HYOU1;FKBP14;NT5DC2;IGHM;IGHA1;PIP5K1B;TOR3A;TEC;IFNAR2;PPCDC;STARD10;CISD2;IGKC;MANF;TBCEL;CCDC144A;TXNDC11;LTC4S;HYI;PDK1;QPCTL;RPN2;SELENOS;HIST1H2BK;EIF2…	Macrophage	JEJ
5	-0.367108	-1.25837	0.132316	0.0728046	0.258551	CD52;ARMH1;EPHB6;PRKAR1B;SPTBN1;MAPK13;MYC;SELL;CITED4;MAML2;TMEM63A;PLSCR3;CFAP36;LDLRAP1	Macrophage	JEJ
9	0.304798	1.14223	0.177068	0.197934	0.86	NFATC2;RUNX3;ARL4C;P2RY8;CCL3;RUNX2;TNF;GNG2;XYLT1;CST7;LPCAT1;DUSP2;FAM117A;MVB12B;IDI1;S100B;HIST1H3A;PRR5L;SLC7A5;ERN1;IL12RB1;PLEKHA1;ASCL2;DDIT4;NCOA7;CYTH3;LITAF;ATF7IP2;MT1X;PLAC8;TTC38;MGAT4A;RNF125;ZDHHC18;ZBTB5;ATG2A;APOL3;MT1F;NR1D1;WWC3;CYB561;BHLHE40;CRY1;GNLY;ADNP2;EVL;HIST1H1E;MED17;LLGL2;SNRK;DGKE;ZNF394;RASA3	Macrophage	JEJ
10	0.928692	2.85821	0	0	0	NCAPH;UBE2C;RRM2;CDKN3;ZWINT;CDC20;PLK1;CENPF;KIF11;TYMS;UHRF1;AURKA;NUSAP1;TPX2;KNL1;TK1;CENPU;PCLAF;SHCBP1;FANCI;PRC1;ORC6;DHFR;CENPW;GMNN;MCM4;NCAPG2;CLSPN	DC2	JEJ
1	0.57698	2.58099	0	0	0	LACC1;C1QC;HES4;SDS;CCL4L2;C1QA;PID1;HIC1;GBP1;C1QB;SLC40A1;CLEC11A;LPAR6;CCL3L1;RAB20;GCLC;SH3PXD2B;TRPM2;SEMA4C;PALLD;EGR2;ID3;CLEC10A;SLC31A1;P2RY6;SH3RF1;ATF3;ABCA1;TMEM51;TSC22D1;SRC;PLA2G4A;PDK4;RGL1;PTGS2;ARHGEF12;C1orf54;SNAI1;JPT1;IL10;EBI3;ITPR2;RNF122;CSF1R;CPED1;RASGEF1B;HAUS8;FMNL2;FKBP4;OSBPL1A;SLC9A9;TTYH3;MS4A4A;ITSN1;ABHD11;LIPA;ICAM1;CKS2;CHMP1B;VMO1;AP2A2;ABCC5;TMEM176B;DAPK1;E…	DC2	JEJ
11	-0.556865	-2.36263	0	0	0	BANK1;MX1;FCGR2B;KCNN4;NUAK2;SPIB;BCL11A;STRBP;TLE1;CAMK1D;BHLHE41;BTN2A2;ZNF677;SLC2A1;PDLIM1;HLA-DQB2;PPP1R14A;RIPOR2;MTSS1;BLNK;TSPAN13;CBFA2T3;CIB2;FADS3;AP1S3;HLA-DQA1;SEMA7A;CXXC5;SMIM14;DPEP2;HLA-DOA;DAPP1;ADAM19;BACH2;TSPAN33;USP12;PRKCB;NRROS;CERS4;MAPK8IP3;CD82;ICOSLG;HLA-DQA2;ARHGAP24;MEF2C;PARP15;KMO;COL9A2;ZBTB18;CD40;HLA-DPB1;TCF4;BMP2K;CIITA;NIPAL2;NAPSA;ZSCAN18;HLA-DPA1;HIVEP1;TME…	DC2	JEJ
5	-0.61823	-2.12595	0	0	0	SELL;CCR7;ARMH1;LTB;RASA4;HAPLN3;TOB1;JAK3;ARID5B;LYPD3;CD5;CITED4;UGCG;SH3YL1;PLSCR3;SESN3;CD52;MFHAS1;GPX7;TRABD2A;SLC2A3;ITPKB;TBC1D4;SUSD3;SERINC5;SINHCAF;RCAN3	DC2	JEJ
2	-0.522221	-1.98872	0	0	0	SDC2;OAS3;C15orf48;OASL;CD9;APOC1;KIF16B;NMB;GK;SLC11A2;IFI6;HSD3B7;HPGD;PDE4DIP;GRAMD1B;GPX3;ISG15;FBP1;NUDT14;SDCCAG8;GCHFR;TMBIM1;CAMSAP1;ALCAM;LFNG;AMDHD2;SCD;GLDN;ACSL3;SLC16A10;SLC29A3;PARP12	DC2	JEJ
9	-0.45911	-1.91089	0	0.000357551	0.001	TSPAN32;GZMB;RAMP1;AKR1C3;CST7;C12orf75;CAPN2;CTSW;ST3GAL4;PLEKHA5;MCOLN2;NKG7;RHOF;TMEM120B;AUTS2;S100B;LY75;XKR8;GOLGA8B;DGKE;NLRP1;IL2RG;IGFBP7;ACAP1;SOCS1;CCDC69;ATXN7L1;APOBEC3G;HAVCR2;GK5;BCL9L;C1orf21;HDGFL3;JAZF1;SORL1;TPST2;TAP1;KDM3A;ADRB2;LY6E;SYNE1;TXNIP;PNPLA2;PLEKHA1;HDAC5;RNF125;BCR;GYPC;LLGL2;CCDC88C;KLF3;PHF10;DSTN;IKZF5;CCDC28B;PTAR1;USP28;CDC40	DC2	JEJ
4	-0.368893	-1.60545	0	0.00600686	0.021	S100A8;S100A12;S100A9;S100A10;S100A6;UPK3A;MAP4K4;VCAN;IFI44;TSPO;PLP2;ACPP;CALCRL;S100A4;AHNAK;UTF1;ZNF467;IGF2BP2;ZDHHC20;FGR;SYNE3;PPP1R3B;PRKAG2;ITGAM;VNN1;VCL;TMCO3;PLXND1;TNFRSF12A;PON2;SVIL;MAP3K8;LILRA2;NDRG1;TP53INP2;FRY;CAST;IGFLR1;MAN1A1;CARD19;EMP3;USP3;ARHGEF40;FADS2;MYO1G;IFT20;NRGN;SFXN5;MAP2K3;ZBTB43;TNK2;MEF2D	DC2	JEJ
6	-0.39067	-1.59518	0.00188324	0.00548246	0.023	IL18R1;TRAF1;MREG;TSTD1;PNMA1;CCR5;ZEB1;CISH;ZNRF1;OCIAD2;PPM1K;RAB3IP;LZTFL1;SATB1;PPDPF;CXCR3;EMB;CCND2;RETREG1;TUBA4A;TMEM131L;SORBS3;SPNS3;JHY;OXCT1;CEACAM21;CCR6;IL7R;HOXB2;LDLRAD4;P2RY10;FAS;STN1;TUBB2A;REC8;SEMA4D;SVIP;SMURF2;DUSP8;BCAS2;MPZL3;PCID2;SESN1;ZNF10	DC2	JEJ
3	-0.311771	-1.41432	0	0.0326904	0.151	EMP1;CMPK2;F13A1;SERPINA1;SERPINF2;OSCAR;TNFSF13;SEMA4A;RHOU;SH3BP4;P2RX1;ITGAX;ANO10;GAS6;TRIP10;SLC41A2;PECAM1;LGALS2;ALDH2;CD151;CDKN1A;DUSP3;CD109;SLC11A1;SLC1A3;OPN3;TNNI2;IL1RN;GNA15;GLIPR2;TNFSF13B;GSN;ANPEP;PLEC;CD59;APP;ITGA5;DENND5A;TBC1D2;P2RY1;QPCT;TM6SF1;VIM;TP53I3;CLIC4;IFITM3;PEA15;CDK2AP1;CPM;SGMS2;ADAMTSL4;CRYL1;CSF2RB;G0S2;CCSAP;PNPLA6;CHML;REPS2;CSF2RA;GLMP;PDLIM7;BLVRB;PIP4P2;…	DC2	JEJ
7	0.343966	1.36954	0.0309051	0.0291278	0.167	FOSB;CD101;CDIP1;ILVBL;CDKN2C;CDK4;EGR1;STIP1;ATP10A;SMIM3;TPMT;GCSH;LRRCC1;CENPJ;CITED2;MTHFD1;PPP1R15B;RGS1;FOS;PPIL1;EIF4A3;AK6;KLF6;KIF1BP;ATP10D;EMC2;PNP;C2orf74;SMC4;NUDT9;UBASH3B	DC2	JEJ
8	-0.296096	-1.22886	0.0876866	0.13283	0.55	ENPP4;SAMD9L;FYN;SELPLG;AHDC1;RHOC;IFITM2;PSTPIP1;SYNGR1;CRIP1;DHRS7;IL1R1;BCO2;ATP8A1;SH3KBP1;KDM5B;CHN2;DDX60;CD7;NREP;ABHD17B;KIT;MXRA7;FMNL1;CRYZ;LYSMD3;TNFRSF11A;SOX4;PDE4A;PHTF1;MSMO1;RFTN1;DSTYK;MEX3C;NUB1;DGKD;TMEM71;CFLAR;ABHD15	DC2	JEJ
13	-0.297982	-1.09374	0.283203	0.297006	0.882	ICAM3;ORMDL3;C16orf54;SYTL1;TNFRSF4;MBNL2;CRELD1;TARSL2;SLC39A10;DIPK1A;GALNT3;TENT5C;MAGED2;HSH2D;TIFA;UFSP2;NADK2;PCYOX1;TMEM8B;C11orf1;IQCG	DC2	JEJ
12	-0.233464	-0.976158	0.524064	0.500429	0.991	LTC4S;PALM2-AKAP2;PARM1;GAB1;NFE2L3;JCHAIN;IRF4;RASD1;TCEAL3;IGKC;HSD17B8;GNG7;EIF2AK4;PLPP5;OSBPL3;CCDC189;PMEPA1;KLHL6;BMI1;A1BG;ANKRD37;PDK1;REEP5;GADD45A;PINK1;MAGEF1;DPM3;DEPTOR	DC2	JEJ
5	-0.468795	-1.98849	0	0	0	CH25H;UGCG;ICOS;KLF5;SFXN1;TCAF2;MYC;RGMB;ITPKB;FBXO32;SOCS3;NPDC1;TAF4B;CITED4;FAM241A;CD28;LZTS3;HSBP1L1;AP3M2;CMTM8;KDSR;PHLDB3;TOB1;ADTRP;MYB;ARID5B;TNFRSF10A;RBL1;RCL1;FXYD1;CNKSR2;GPR132;SLC2A3;TSHZ2;SCML1;SESN3;HAPLN3;MFHAS1;SERINC5;SINHCAF;TRABD2A;CD6;TMEM30B;NBPF15;FAM153CP	CD4 Naive	SPL
7	0.447148	1.91157	0	0	0	FOSB;MYADM;MINPP1;FOS;PPIL1;DUSP1;SLC25A43;PNP;SRGAP3;SLC35C1;C14orf119;EGR1;PPP1R15A;AMT;BPNT1;DYNLL1;GALNT4;SERPINH1;LRRCC1;VKORC1L1;TCEAL1;BPHL;FBXO2;NUDT9;CD58;PPP1R15B;ADAMTS17;CITED2;CDK4;NEU1;C2orf74;FDX2;PIGM;PHYH;GALNT2;SCOC;DMAC1;SLC25A15	CD4 Naive	SPL
9	-0.401595	-1.8373	0	0.00140075	0.003	USP30;HIST1H2AM;HDGFL3;UBALD2;PDE4D;ATF7IP2;ATG2A;MT2A;ADNP2;XYLT1;OTUD7A;IDI1;IKZF5;MGAT4A;DYNLL2;EPHA4;NECAP1;TXNIP;HIST1H1E;PTAR1;MXI1;RNF103;ZBTB5;SYNJ2;LMTK2;MED9;SOCS1;COG3;DDX47;ZNF394;CEMIP2;SHLD3;FBXO33;LMNB1;LITAF;CENPV;GPR65;RAB11FIP5;MED17;SERTAD2;PCIF1;SLC7A5;BHLHE40;SMAD3;HSF2;TRIM59;KLF3;PHF10;CDKN2D;FAM8A1;ERN1;HAVCR2;SNIP1;NSMF;SKI;FAM169A;PHF12;SLC37A3;CNOT8;C12orf75;FASTKD5;GYPC	CD4 Naive	SPL
4	-0.356289	-1.64317	0	0.00653682	0.021	STX11;MAFF;FURIN;KLF9;NFIL3;FOSL2;BCL3;SAMSN1;MAP3K8;BCL6;IFNGR1;PFKFB3;AGER;ARHGAP21;MAP1LC3B;ZBTB43;IRS2;PELI2;FAM13A;SLC30A1;SRGN;GRPEL1;MAP3K3;YPEL2;EAF1;LYZ;ULK2;TIPARP;TOM1;YOD1;PPP1R3B;PHC2;S100A8;ZFAND2A;HEBP2;CERS6;HACD4;GZF1;RIOK3;RAB11FIP1;REEP4;CSGALNACT2;MAN1A1;NRIP1;PGS1;IRGQ;MEGF9;SULT1B1;IRF2BP2;USP3;SLC25A37;TPST1;ZDHHC20;TKT;USP15;HMGB2;ZNF281;AGTPBP1;CPQ;SULT1A1;SMARCD3;FOXO3	CD4 Naive	SPL
13	0.344305	1.48078	0.016092	0.027798	0.051	C16orf54;B4GAT1;CHRNB1;CDK2AP2;WHRN;ADORA2A;IER2;ICAM2;ATG4A;TNFRSF4;CD27;MAGED2;IQCG;TSPAN31;ARG2;C2orf42;MAGEH1;COMTD1;ASNS;SPINK2;HIST1H4B;SYTL1;FAIM;TAPBPL	CD4 Naive	SPL
1	-0.331805	-1.45676	0.0053286	0.0210112	0.087	CHRNE;SLC31A1;SGK1;IL2RA;ZBED3;SPATS2L;ABCA1;CLN8;CASS4;ARL5B;NFE2L2;CKS2;FRMD4B;MAT2A;WDR91;ABHD11;FUCA1;FASN;NET1;TGIF1;ABCC4;CXCL16;YWHAH;TXNDC16;CYSLTR2;ICAM1;SEMA4C;RNF122;C1orf54;STAT1;SH3PXD2A;ST8SIA4	CD4 Naive	SPL
11	-0.297991	-1.34289	0.0191638	0.0541622	0.255	PELI1;MARCH3;SNN;TRAF4;TMEM156;TMEM38B;CHPT1;EPN2;SNX9;NBPF9;PDE4B;OSER1;USP12;HIST1H1B;PCBP3;IGHG1;RASL11A;COL9A2;HIST1H2AL;GRASP;MMP17;MAPK8IP3;PWWP2B;AGPAT5;CIB2;BIRC3;NUDT4;KLF7;DLL1;ZBTB10;KLHL5	CD4 Naive	SPL
3	0.275884	1.31408	0.0194175	0.087936	0.215	TNFAIP8L2;LMNA;S100A11;KCNK6;KLF4;RPP25;NEDD4L;LAIR1;ZFYVE21;ENG;DUSP6;GORASP1;RELT;SLC16A6;CCDC112;MFSD13A;SLC39A11;ACP2;SLC43A3;MGAT1;JRK;GBA;ACY1;CAMKK1;IL6R;PLXNC1;TK2;TBC1D2;ANXA2;MPZL1;HSD17B4;ITGA5;GM2A;AGAP3;PDLIM7;ATP6AP1;FAH;SHC1;PRDX1;CD68;ANO10;CAT;RBMS2;GLIPR2;SNX30;PLOD3;FGL2;CD151;MGST3	CD4 Naive	SPL
6	0.257578	1.24472	0.031941	0.111192	0.346	TMEM67;MLF1;CCDC184;GIMAP4;FAM83G;CISH;MAP9;GIMAP7;AQP3;CD8B;LETM2;RGCC;CFAP20;GIMAP1;IL23A;SLAMF1;ESYT1;TMEM35B;PARD6A;PNMA1;GIMAP5;FAM122C;LIMA1;JUN;ZNF831;EPHA1;HOXB2;TRAC;ZHX2;SUSD4;CCDC173;GIMAP6;RGL4;UBASH3A;GRAP2;AZIN2;CEACAM21;ITGB1;SIRPG;BMPR1A;JHY;DPP4;KIAA1324;TSPAN5;ECI2;LZTFL1;HAGH;BLZF1;FCMR	CD4 Naive	SPL
8	0.256282	1.21472	0.0643678	0.112936	0.413	ABI3;RGS3;ACOT7;P2RY11;GSE1;IFFO2;FAM43A;HLTF;ID1;CRYZ;NEO1;SPN;GZMA;TRAF2;SMAD5;GFI1;PLEKHF1;SELPLG;BCL2L1;KLRK1;GOT1;FAM89B;PRR7;THEM6;SAMD9L;PIGV;RAB27A;PWWP3A;PEX14;SLX4;STMN1;SLC25A20;INPP4A;CDCA4;ITGB7;ZNF74;TRPV2;MTFMT;FYN;HMGCS1;MSH2;NR4A2;CCDC107	CD4 Naive	SPL
12	-0.259435	-1.18321	0.116861	0.162175	0.683	GADD45A;IRF4;TP53INP1;RAB30;JCHAIN;CTH;DUSP5;KRT18;C11orf80;ACSM3;XBP1;CCDC144A;APOL1;SEC24D;ZDHHC9;IGHA1;SEL1L;IFI27L1;RAB40B;C11orf24;MYO1D;CISD2;TEC;TWSG1;PDK1;PMEPA1;FZD6;TFG;HERPUD1;TXNDC5;HIST2H2BE;RRBP1;EIF2AK4;LIN7B;ANKRD37;TXNDC11	CD4 Naive	SPL
10	-0.41602	-1.08998	0.34	0.274013	0.902	HIST1H2AI;CHAF1A;PRC1;CENPW	CD4 Naive	SPL
2	0.244828	1.00318	0.451111	0.448583	0.951	PLA2G15;SLC25A19;MORN2;AP1S1;SMIM30;TMEM251;LFNG;BCAP31;OAS3;PHLDA1;SLC29A3;ARL2;CTNS;DNASE2;ACO1;KIF16B;APIP;GK;TMBIM1;RTL8C;ALDH3A2;UQCC2;ARHGAP10;PARP12;CYSTM1;APOC1;CYB5A;SDCCAG8	CD4 Naive	SPL
10	-0.885759	-3.57602	0	0	0	GINS2;RRM2;TYMS;CDC45;CCNB2;PCLAF;PKMYT1;TK1;CDC20;BIRC5;HMMR;CENPW;MCM2;CDT1;NCAPH;CCNA2;CENPU;SHCBP1;ZWINT;UBE2C;CDKN3;CLSPN;DTL;TROAP;E2F1;FOXM1;TRIP13;HIST1H3B;MCM4;MKI67;PLK1;CDC6;UHRF1;ASF1B;CHEK1;CDK1;CHAF1A;PRC1;TPX2;CDCA5;HIST1H2AJ;BUB1;ORC6;DHFR;TOP2A;CCNB1;NUSAP1;CENPF;AURKA;ARHGAP11A;CENPE;GMNN;RAD51AP1;DLGAP5;NUF2;KIFC1;AURKB;HIST1H3C;HELLS;KNL1	CD4 TCM	SPL
8	0.420999	1.92605	0	0	0	XCL2;XCL1;KLRD1;TNFSF14;TIGIT;ID1;GFOD1;CRIM1;CASC1;CAPN12;CLCF1;RAB27B;RGS3;SMAD5;PLCB1;SAMD9L;ELOVL6;MYO6;SPA17;GAB3;YPEL1;PLEKHF1;ZBTB16;TRIB3;SNTB2;ZBTB38;SOX4;PIGV;KLRK1;TRAF2;THEM6;CCL4;SLC25A20;ZNF74;HLTF;AJM1;PLAAT3;ZNF41;TXK;THRA;NEO1;IFFO2;PMS1;GPR68;PRR7;BCL2L1;PARP8;GSE1;CRYZ;TMX4;IL1R1;ABHD15;SPRYD7;DHX32;IFIT2;RHOC;AP4M1;CFLAR;MCTP2;GFI1;ABCA5;SLC4A7;CLIC3;FYN;PLAAT4;STOM;DDX60;DYNC…	CD4 TCM	SPL
7	0.448115	1.83645	0	0.000317259	0.001	FOSB;EGR1;FOS;DUSP1;ASB2;SERPINH1;C14orf119;SLC25A43;PIGM;PPP1R15A;PNP;ADAMTS17;MINPP1;FBXO2;MOB3C;FDX2;CITED2;TCEAL1;GALNT6;KIF1BP;SLC35C1;SLC9A3R2;DDX3Y;GADD45G;GCNT1;SRGAP3;MYADM;PRKAR2B;EMC2;BPHL;C2orf74;DYNLL1;PPP1R15B;MED29;BPNT1;CKLF;PPIL1;HIBADH;NEU1;KNOP1;ISYNA1;IDUA;C2CD2;KLF6	CD4 TCM	SPL
9	-0.361785	-1.73704	0	0	0	MT2A;PDE4D;LAG3;MT1E;SYNJ2;BHLHE40;ATG2A;C12orf75;KLF3;LITAF;ENC1;USP30;UBALD2;LMNB1;ST3GAL4;CEMIP2;HIST1H2AM;MGAT4A;MSC;AKR1C3;C16orf87;RORA;HIST1H1E;DDX47;GNLY;CDKN2D;CLP1;RUNX3;PCIF1;SKI;BNIP1;HDGFL3;MT1X;MED9;RNF125;PHF12;CENPV;ADNP2;SLC37A3;ATF7IP2;SLC7A5;P2RY8;PTAR1;FASTKD5;ZNF394;FBXO33;NSMF;ITPRIPL1;LYAR;MXI1;ERN1;CDHR3;DDIT4;HAVCR2;JAZF1;CRY1;SNRK;SMAD7;SYT11;LAIR2;IDI1;COG3;IKZF5;NECAP1	CD4 TCM	SPL
1	-0.350553	-1.63765	0	0.000520833	0.001001	NET1;HES4;ABCA1;CXCL16;CHRNE;PTMS;SGK1;ANKRD9;FRMD4B;CKS2;FASN;ZDHHC14;SLC31A1;CAMSAP2;IL10;INSIG1;CCL20;CKB;IL2RA;LGMN;NFE2L2;YWHAH;CLN8;JPT1;FSCN1;ARL5B;EPB41L2;TMEM97;HIC1;NR4A1;RGS12;SKIL;OSBPL1A;FLNB;GRAMD4;SLC19A2;C11orf96;ATP1B1	CD4 TCM	SPL
13	0.374933	1.56322	0.00361664	0.00211506	0.01	IER2;HIST1H4A;B4GAT1;ADORA2A;C16orf54;BAIAP3;HIST1H4B;PCYOX1;CHRNB1;CD27;DTWD1;SPINK2;CRELD1;TMEM25;CBY1;CDK2AP2;GLCCI1;FCRL3;CYHR1;TUBG2;TSPAN31;TARSL2;C2orf42;GLT8D1;NUCB2;SPAG1;IQCG;MGAT2;ICAM2;MAGED2	CD4 TCM	SPL
5	-0.355741	-1.5529	0	0.00234375	0.00600601	AK5;AP3M2;CH25H;SEC14L2;MYB;MYC;ICOS;GPR132;SOCS3;TSHZ2;SPTBN1;TAF4B;TOB1;UGCG;TCAF2;SESN3;LYPD3;HAPLN3;FHIT;ITPKB;LZTS3;RGMB;PKIA;PPA1;CD28;ADTRP;PDE3B;SFXN1;RBL1;NPDC1;KLF5;SLC2A3;ARID5B;PHLDB3;FAM241A;CITED4	CD4 TCM	SPL
4	-0.327436	-1.54736	0.00257069	0.0021875	0.00700701	FOSL2;FURIN;NFIL3;MAFF;STX11;SAMSN1;BCL3;PFKFB3;SESN2;TIPARP;MAML3;SEC14L1;ZEB2;MAP3K8;BCL6;SULT1B1;F5;LYZ;FAM13A;NINJ1;CSGALNACT2;ARHGAP21;ZBTB43;KBTBD11;RIOK3;IRS2;IRF2BP2;ZFAND2A;TKT;MAP1LC3B;PIM3;S100A8;GAPDH;CHP1;KLF9;SLC30A1;PPP1R3B;PELI2;ULK1;YOD1;MYO1G;GZF1;CARD19;ZNF281;HMGB2;S100A6;LDLR;IGF1R;TOM1;USP3;ULK2;AGTPBP1;IFT20;RAB11FIP1;HEBP2;S100A9;EAF1;CAST;SVIL;SLCO3A1	CD4 TCM	SPL
11	-0.320449	-1.52335	0	0.003125	0.012012	PELI1;MYBL2;ZBTB32;PDE4B;SNX9;SNN;OSER1;HIST1H1B;MARCH3;TRAF4;GRASP;CDCA7L;AGPAT5;RBM38;IL4R;USP12;CENPM;YBX3;TMEM156;KLF7;NUDT4;KIAA1958;PCBP3;MCM5;KLHL5;MMP17;TOMM34;TMEM38B;HIST1H2AL;CCDC141;STAP1;KBTBD8;BACH2;FADS3;HLA-DRB5;CD74;GLO1;ZC2HC1A;LAPTM5;CHD7;CD70;HLA-DRB1;TAPT1;BCL2L11;HIVEP1;CIB2	CD4 TCM	SPL
12	-0.299864	-1.43148	0.00243902	0.0116071	0.0520521	IRF4;GADD45A;DUSP5;CTH;JCHAIN;RAB30;PHGDH;PSAT1;PIP5K1B;CLECL1;TP53INP1;HERPUD1;ST7;IGHA1;DHRS11;SLC1A4;ZDHHC9;RASGRP3;PALM2-AKAP2;RND1;SLC39A8;PDK1;TXNDC11;IGKC;SLC38A5;IFI27L1;CISD2;C11orf24;NECAB3;UAP1;EAF2	CD4 TCM	SPL
6	0.305081	1.42491	0.00629921	0.0145939	0.089	CISH;CSF1;JUN;GIMAP6;GIMAP4;GIMAP7;GIMAP5;PLXDC1;LETM2;CCDC184;PDCD1;IL2;SCML4;CD84;GIMAP1;IGFBP3;TRAF5;MCC;TMEM35B;CD8B;MAP9;EPHA1;ZNF831;PTPN13;DISC1;AZIN2;GPR55;CALY;TSPAN5;ODF2L;IL18R1;GDPD5;UBASH3A;PNMA1;DZIP3;SRSF7;BMPR1A;ZSWIM5;MAP2K6;DAPK2;ITGA1;MLF1;THEMIS;TMEM67;SEMA4D;GRAP2;FXYD7;ZHX2;HAGH;IL23A;FCMR;TMEM128;OFD1;SLAMF1;CD69;MICA;HIST1H3H;IL7R;CLIC5;ECI2;C12orf65;SCRIB;GPR155;LIMA1;RET…	CD4 TCM	SPL
3	0.248855	1.16995	0.122611	0.141878	0.706	KLF4;DUSP6;TNFAIP8L2;CCR2;SMCO4;IL15;ALOX5;SEMA4A;NUDT16;DSE;IL6R;PHLDA2;KCNK6;NOD2;RPP25;UNC93B1;SLC16A6;IRF5;ARHGAP31;TCF7L2;C1orf162;WIPI1;CYFIP1;SKAP2;SPART;IFI44L;S100A11;PIP4P2;LAIR1;STARD5;HSD17B4;TNFSF13;C20orf194;GORASP1;CDC42BPB;GLUL;TBXAS1;CCDC112;ENG;F11R;TCEAL4;MGAT1;SHC1;TIMP2;ZFYVE21;CYB5R1;CEBPA;TPCN1;CRYBG3;CPNE8	CD4 TCM	SPL
2	-0.256413	-1.07405	0.295567	0.273828	0.795796	MTHFD1L;AVPI1;ERRFI1;HPGD;SCD;GRAMD1B;ABCG1;GK;OSM;CTSL;ISG15;ERI1;TOMM40;ACOT2;SCCPDH;FABP5;RDH10;PTPMT1	CD4 TCM	SPL
10	-0.937027	-3.59	0	0	0	PKMYT1;HIST1H3B;HIST1H3F;HIST1H3G;CDC6;HIST1H3C;UHRF1;CCNA2;GINS2;CDCA3;E2F1;PLK1;CDK1;UBE2C;CDCA5;CDC45;CENPU;RRM2;MCM4;CDC20;DTL;SHCBP1;HIST1H2AJ;MCM2;TRIP13;TK1;DHFR;DLGAP5;SPAG5;CLSPN;PCLAF;NCAPH;CCNB2;ZWINT;CDT1;NCAPG;FOXM1;BIRC5;CDCA8;RAD51AP1;CHAF1A;CHEK1;AURKB;BRCA1;TYMS;BUB1;HMMR;ORC6;ASF1B;CCNB1;TPX2;CENPW;UBE2T;FANCI;CDKN3;HIST1H2AI;KNL1;GTSE1;KIF11;PRC1;AURKA;TOP2A;GMNN;NUSAP1;MKI67;C…	CD4 Treg	SPL
6	0.391856	1.90851	0	0	0	CISH;CSF1;JUN;PDCD1;THEMIS;CD84;GIMAP5;GIMAP7;GIMAP4;MCC;REC8;CCR5;GDPD5;GIMAP6;GIMAP1;DZIP3;ZNF831;ODF2L;KIAA1324;TSPYL2;LETM2;FCMR;ZNF548;SCML4;TMEM35B;C12orf65;TRAF5;MLF1;FAM118A;CXCR6;GPHN;GPR155;IL18R1;SLAMF1;CXCR3;DISC1;MAP2K6;PIK3IP1;SPNS3;UGP2;UBASH3A;SEMA4D;FAM122C;ZHX2;DPP4;SESN1;LIMA1;CORO2A;IPCEF1;USP20;RGCC;ABCC1;IL7R;ALDOC;PATJ;NEK1;TSPAN5;MAP9;OFD1;RGL4;KANTR;SCRIB;TRAC;HIVEP2;KCNA…	CD4 Treg	SPL
8	0.385324	1.84625	0	0	0	TNFSF14;ID1;GZMA;RGS3;PLEKHF1;GFOD1;CCL4;TIGIT;PIGV;SLC4A7;ZBTB16;ZBTB38;SAMD9L;ZNF827;IFFO2;PLAAT4;LTBP3;SMAD5;PARP8;GBP3;ZNF41;FAM43A;SNTB2;ARSG;AHDC1;FYN;ABI3;GPR68;CAPN12;RHOC;METRN;IRF2BPL;DGKD;CRYZ;TRIM11;CRIM1;STOM;PRKACB;TMX4;PTGER2;NCALD;SYCE1L;SLC25A20;ZFP36;THRA;ABCA5;TXK;SYTL2;TSPOAP1;PMS1;DENND4C;GNGT2;RALGDS;BCL2L1;CCDC107;INPP4A;EVA1C;GSE1;MCTP2;SOX4;HOPX;IFITM2;DHRS7;MTR;CIDEB;IFR…	CD4 Treg	SPL
5	0.360157	1.57099	0.00560224	0.00473934	0.011	ICA1;FBLN5;ST8SIA1;TMEM63A;TNFSF8;TBC1D4;NBPF15;INPP4B;PASK;ATG9B;CD40LG;STMN3;LEF1;THEM4;SESN3;SIT1;ZNF563;EPHB6;JAK3;EPHX2;PLEKHB1;FAM184A;LDLRAP1;PCSK1N;PDE3B;GCNT4;MAML2;NFATC1;VSIG1;LMO7;TIAM1;FHIT;TNFRSF10A;TCF7;SUSD3	CD4 Treg	SPL
1	-0.37093	-1.5387	0.0048	0.0213568	0.05	HES4;LGMN;TMEM97;CCL20;SGK1;PTMS;SKIL;RASGEF1B;SLC31A1;FRMD4B;NET1;CKS2;ARL5B;EPB41L2;JPT1;CLN8;SHMT1;INSIG1;NFE2L2;FASN;ABCA1;YWHAH;SNAPC1;FKBP4;SREBF1;IL2RA;FLNB	CD4 Treg	SPL
7	0.35033	1.4955	0.0108108	0.0100172	0.031	FOSB;FOS;EGR1;SMPD3;DUSP1;GADD45G;KIF1BP;CLNK;MOB3C;PPP1R15A;ASB2;SRGAP3;TCEAL1;PHYH;SLC35C1;IZUMO4;PIGM;CITED2;PPP1R15B;IDUA;DDX3Y;C14orf119;RGS1	CD4 Treg	SPL
12	-0.331156	-1.44425	0.0103245	0.0323841	0.113	IRF4;RAB30;SLC38A5;GADD45A;HIST1H2BJ;DUSP5;PMEPA1;SLC1A4;CXorf21;STARD10;PPCDC;SLC39A8;UAP1;RCN1;PSAT1;TXNDC5;EAF2;PDIA6;SDF2L1;MYDGF;IGHM;CISD2;HM13;KNTC1;ANKRD37;HERPUD1;DVL1;IGHA1;HIST1H2AC;MZB1;KDELR2;SEC11C;LMAN1;TP53INP1;PRDX4;HIST1H2BC;ST7;SRPRB;SPCS3;FAM174A;TXNDC11;SSR3;HIST1H2BG;LARP1B;HYOU1;RPN1;TMEM208;SEC61B;REEP5;SPCS1;MANF;HDLBP;NECAB3;MACROD1;IFI27L1;CHPF;NAGLU	CD4 Treg	SPL
9	0.294861	1.42058	0.00297619	0.014735	0.057	TTC38;CTSW;GZMK;CMC1;NKG7;HIST1H3A;SDR42E2;PPP2R2B;MYBL1;TNF;RORC;IFNG;C11orf21;TBX21;KLRB1;APBA2;PAFAH2;COL6A2;VAMP1;RAB11FIP5;CD226;PRF1;SPON2;CHST7;XYLT1;KLRG1;PAM;TMEM120B;IKZF2;PYHIN1;SYNE1;PTPRM;ATG16L1;DUSP2;PLEKHA1;TGFBR3;AGPAT4;F2R;TTC39B;CCDC28B;TSPAN32;FGFR1;APOL3;TRAF3IP3;GZMM;ACAP1;DMTN;USP28;NFATC2	CD4 Treg	SPL
13	0.326111	1.39299	0.0147783	0.0176648	0.078	IER2;HIST1H4A;C16orf54;ADORA2A;CD27;C2orf42;PCYOX1;IQCG;ATG4A;SPAG1;TUBG2;SLC39A10;FCRL3;GLCCI1;CHRNB1;TSPAN31;CTSF;PIM2;AHI1;CRELD1;TARSL2;ABHD14A;ICAM2;DTWD1;HIST1H2BN;BTG2;MAGEH1;ORMDL3;MGAT2;KCNK12	CD4 Treg	SPL
11	-0.306849	-1.31649	0.0423601	0.0812395	0.333	MYBL2;HIST1H1B;CD70;CDCA7L;TRAF4;ZBTB32;PELI1;DENND3;OSER1;CENPM;PDE4B;HIST1H2AL;MCM5;TOMM34;PTP4A3;SQLE;GLO1;USP12;KIF18A;MARCH3;AGPAT5;HILPDA;YBX3;PARVB;AFDN;KLHL5;NME4;SNX9;RBM38;OTUD1;INPP5A;NUDT4;BTN2A2	CD4 Treg	SPL
3	-0.248196	-1.10308	0.238318	0.358291	0.916	SLC29A1;UCK2;COPRS;WARS;LGALS1;HMGB3;PLIN2;ANXA2;SDCBP;CDK2AP1;ATP1B3;TXN;GNA15;IFI30;CTSH;LGALS3;HIF1A;CORO1C;ROGDI;SNX10;SOD2;CCSAP;SLC43A3;NRM;PRDX1;PDXK;FTH1;ANXA5;VIM;ACSL1;SRD5A3;MPC1;ATOX1;NETO2;ACSS2;ACAT1;MKNK1;CALU;COTL1;RBPJ;RHEB;CD59;C1orf122;RTN3;CDKN1A;VKORC1;CAPG;AP1B1;TRIB1;ABHD5;NENF;NOP10;FUCA2;TPM4;TMEM147;CKAP4	CD4 Treg	SPL
2	-0.284802	-1.09518	0.293624	0.314768	0.931	MTHFD1L;FABP5;SCCPDH;TUBA1C;GALE;TOMM40;RMDN3;ERI1;UQCC2;GK	CD4 Treg	SPL
4	-0.234721	-1.03181	0.401515	0.389806	0.985	IL1R2;E2F2;FOSL2;FURIN;SAMSN1;STX11;TIPARP;MAP3K8;HMGB2;CERS6;GAPDH;TKT;GSTP1;S100A6;SLC30A1;NINJ1;CARD19;PIM3;S100A10;NFIL3;GRPEL1;SAP30;ADAM15;MAFF;MXD3;SESN2;RAB5IF;ULK2;BCL6;RIOK3;HEBP2;BCL3;ARHGAP21;ZNF487;SEC14L1;SULT1A1;PFKFB3;ZBTB43;NRIP1	CD4 Treg	SPL
10	-0.887634	-3.17212	0	0	0	RRM2;UBE2C;CDK1;CCNA2;CENPW;BIRC5;ZWINT;CENPE;TYMS;HIST1H2AJ;KNL1;ASPM;MKI67;CENPF;KIF11;NUSAP1;TPX2;PCLAF;TK1;TOP2A;CDCA8;GMNN;CDKN3;CLSPN;CDT1;MCM4;CCNB1;MCM2;GINS2;PRC1;HIST1H2AI;NCAPH;KIFC1;ASF1B;NUF2;CENPU;UBE2T;DHFR;CHEK1;ORC6;HIST1H3B	CD4 TEM	SPL
4	-0.524797	-2.40942	0	0	0	FURIN;GPR35;FOSL2;PFKFB3;SAMSN1;SLC30A1;NFIL3;SVIL;S100A4;SLCO3A1;CEBPD;NINJ1;SEC14L1;BCL3;LATS2;MAP3K8;S100A6;FLNA;ZEB2;TIPARP;PIM3;GAPDH;EMP3;S100A10;RAB11FIP1;LDLR;FAM13A;CSGALNACT2;STX11;MAFF;CHP1;ARHGAP21;MYO1G;AHNAK;SYNE3;MPST;IRS2;ANXA1;SLC16A3;SAP30;YOD1;AHR;VCL;ZBTB43;HMGB2;ADAM15;MFGE8;ZMIZ1;SH3BGRL3;TKT;CARD19;B4GALT5;ELK3;RIOK3;EVA1B;LYZ;SESN2;S100A8;PLP2;EAF1;RAB5IF;RIN3;TESC;CAST;IR…	CD4 TEM	SPL
9	-0.439998	-2.07585	0	0	0	PDE4D;BHLHE40;C12orf75;LAG3;SYNJ2;LAIR2;MT1E;SYT11;MT2A;HIST1H2AM;RORA;GZMB;EPHA4;SMAD7;KLF3;MSC;AGPAT4;ATG2A;TNFRSF9;RGS9;APOBEC3H;LMNB1;CLP1;RUNX2;C16orf87;ADAM12;RUNX3;METRNL;P2RY8;LITAF;S1PR1;HIST1H1E;ENC1;MGAT4A;HAVCR2;RORC;CAPN2;LYAR;SLC7A5;SKI;AUTS2;PCIF1;CEMIP2;ERN1;NR1D1;IL12RB1;JAZF1;ITPRIPL1;UBALD2;ATF7IP2;RAP1GAP2;CRY1;GNLY;CCDC65;SBK1;PLEKHG3;GALNT10;SSBP3;FBXO33;GNG2;FGFR1;RARG;USP3…	CD4 TEM	SPL
5	0.472658	1.92982	0	0.00082113	0.001	SCGB3A1;ST8SIA1;ANKRD55;FBLN5;ICA1;SCML1;LMO7;CMTM8;RIC3;PASK;ZNF563;PLEKHB1;TCF7;TIAM1;EPHB6;TNFSF8;TBC1D4;LDLRAP1;INPP4B;KLF5;FAAH2;HSBP1L1;CCR7;SGPP2;LIMS2;ADAM23;ATG9B;TMEM63A;ADTRP;LEF1;EPHX2;PCSK1N;MAL;JAK3;NBPF15;BEX3;FAM184A;FBXO32;FXYD1	CD4 TEM	SPL
3	-0.392192	-1.84732	0	0	0	GNA15;CTSH;LGALS1;UCK2;TRIB1;SETD7;LGALS3;ANXA2;TIMP1;GAB2;PLIN2;CAPG;LMNA;CDKN1A;CD59;CDK2AP1;RBPJ;COPRS;HMGB3;SDCBP;CORO1C;TXN;UPP1;ANXA5;GLIPR2;RNF19B;NRM;PLAUR;VIM;NETO2;NCF4;TPM4;SRD5A3;CCSAP;FTH1;LST1;WARS;SERPINB8;SNX10;C3AR1;HIF1A;RGS2;SOD2;MKNK1;ATP1B3;ATF5;ANXA4;ITGA5;ATOX1;ACAT1;ACSL1;ACAP3;TMEM14C;TNFSF13B;S100A11;PRDX1;TTC7A;MXD1;TMEM147;ACY1;PHPT1;C4orf48;TYMP;AP1B1	CD4 TEM	SPL
13	0.440463	1.79511	0	0.000410565	0.001	IER2;HIST1H4A;FCRL3;HIST1H4B;PTCH2;CD27;HOOK1;SLAMF7;ADORA2A;PCYOX1;CRELD1;CEP70;TUBG2;NUCB2;KCNK12;LSR;CHRNB1;C2orf42;TVP23C;SLC39A10;HIST1H2BN;GLCCI1;BTG2;CTSF;DTWD1;ABHD14A;LSS;ERO1B;TMEM140;MAGEH1;C16orf54;B4GAT1;GAMT;BNIP3;ARMCX3;TMEM8B;HIST1H2AG;HIST2H2BF;BTD;SEC22B;BEX5;NADK2;TARSL2	CD4 TEM	SPL
1	-0.399879	-1.75893	0	0.000245916	0.001	IL4I1;PTMS;HES4;CCL20;CXCL16;CA2;NET1;TMEM97;FRMD4B;CKS2;IL2RA;SGK1;SLC31A1;INSIG1;SLC2A8;C1orf54;IL10;TMEM273;ABCA1;NFE2L2;ATP1B1;CASS4;YWHAH;IGFBP4;SKIL;ANKRD9;ARHGEF12;TNFSF9;JPT1;ZDHHC14	CD4 TEM	SPL
2	-0.416671	-1.66992	0	0.00102465	0.005	CTSL;HPGD;MTHFD1L;GRAMD1B;OSM;SCD;GK;SCCPDH;GALE;TUBA1C;REEP3;ABCG1;ERI1;ERRFI1;ISG15;SNX24;TMBIM1;LFNG;FABP5;PHLDA1;AVPI1;CTSC;CYSTM1;TFRC;ACOT2	CD4 TEM	SPL
7	0.386121	1.54408	0	0.00602162	0.022	EGR1;FOSB;FOS;ASB2;DUSP1;FBXO2;PIGM;KNOP1;ISYNA1;SERPINH1;BPHL;SRGAP3;CITED2;TCEAL1;NEU1;PPP1R15A;UBASH3B;DDX3Y;MOB3C;PNP;GADD45G;SLC25A43;EIF4A3;PHYKPL;NUDT9;MED29;FDX2;KIF1BP;C14orf119;EMC2	CD4 TEM	SPL
6	0.322605	1.46708	0	0.0127275	0.062	PLXDC1;EPHA1;GIMAP5;JUN;GIMAP6;GIMAP7;LETM2;GIMAP4;MAP9;CALY;CISH;CD84;SCML4;MCC;DISC1;ZNF10;GSTM3;CSF1;FCMR;GNAO1;MLF1;NLRP6;MAP2K6;SCMH1;ZSWIM5;FXYD7;COL18A1;IMMP2L;GIMAP1;JHY;TMEM67;SRSF7;PDCD1;UBASH3A;IGFBP3;CD8B;C12orf65;PATJ;SEMA4D;CCDC184;ZNF831;PNMA1;SLC25A23;ZHX2;CD69;OFD1;TRAF5;RGL4;SLC16A7;KANTR;IL2;DZIP3;IPCEF1;FAM118A;TSPYL2;CORO2A;PIK3IP1;ENOSF1;ECI2;ZBTB4	CD4 TEM	SPL
11	0.304968	1.33647	0.026087	0.0376078	0.209	CXCR5;MS4A1;AFF3;DTX1;NUAK2;C12orf42;SPINT2;RALGPS2;RASL11A;MICU3;ZNF677;BCAS4;CHI3L2;PDLIM1;ZSCAN18;AMPD3;P2RX5;WDR27;ATG4C;ZBTB10;SIK1B;HAGHL;NME4;MARCKSL1;SMIM14;SWAP70;SYPL1;STAG3;CCDC141;NBPF1;PLCG2;TTN;REPIN1;CHPT1;NEIL2;NCF1;MICAL3;GRAP;MX1	CD4 TEM	SPL
12	-0.283964	-1.27099	0.0714286	0.0611277	0.304	IRF4;SLC1A4;DUSP5;GADD45A;RAB30;NECAB3;PSAT1;LMO4;SLC38A5;SLC39A8;MZB1;LTC4S;HERPUD1;REEP5;OSBPL3;ST7;IFI27L1;TWSG1;SEC11C;PALM2-AKAP2;RND1;HDLBP;C11orf80;HIST1H2BJ;SIL1;SPCS3;SSR3;ERGIC3;TP53INP1;PDIA6;MYO1D;DVL1;TMEM208;SDF4;TXNDC5;ALG5;PPCDC;TXNDC11;RRBP1;ARFGAP3;IGHA1;LMAN1;TOR3A;ALG14;LARP1B;CISD2;SEC61B;MEI1;RPN1;CTH;ANKRD37;CRELD2;DDOST;BSG;RAPGEF2;NFE2L3;EIF2AK4;CHPF;COMMD3;SEC24D;ALG1;SW…	CD4 TEM	SPL
8	0.269545	1.20859	0.090301	0.105652	0.555	TIGIT;ID1;IFIT2;KLRD1;TRIB3;TXK;RAB27B;GFOD1;KLRK1;XCL2;FASLG;YPEL1;ZNF141;ZBTB38;RGS3;METRN;PLEKHF1;THEM6;XCL1;ABCA5;PMS1;PLCB1;IRF2BPL;PLAAT4;TOX2;GNGT2;SMAD5;TNFSF14;ZBTB16;ARSG;ENPP4;THRA;AHDC1;SNTB2;USP53;ABI3;COLQ;CRIM1;FYN;STOM;PRR7;DSTYK;MTR;ZNF827;TMX4;MR1;SPRYD7;GPR68;IVD;SYCE1L;EVA1C;RALGAPA2;PARP8;GBP3;TMEM71;NOL4L;SAMD9L;IFRD1	CD4 TEM	SPL
7	0.468244	2.00514	0	0	0	EGR1;FOSB;FOS;PPP1R15B;SLC35C1;NEU1;DUSP1;SCOC;PPP1R15A;BPNT1;HIBADH;FDX2;KLF6;EMC2;AK6;STAM;C14orf119;EIF4A3;MYADM	CD4 TEMRA	SPL
9	-0.41731	-1.89139	0	0.000972132	0.001	MT1E;ENC1;ATG2A;DUSP2;LAG3;MT2A;HIST1H1E;NR1D1;CEMIP2;SLC7A5;LGR6;MT1X;B3GAT1;MVB12B;DDIT4;BHLHE40;SLC37A3;MED9;FBXO33;PDE4D;HSF2;NECAP1;CCL3;ITPRIPL1;MT1F;SKI;DYNLL2;PCIF1;SERTAD2;GYPC;COG3;LAIR2;HDGFL3;SNRK;TBKBP1;MSANTD3;SLC15A4;ATF7IP2;XYLT1;DSTN;ZNF394;NSMF;METRNL;ST3GAL4;C12orf75;PTPRM;C16orf87;CCL28;ZDHHC18;CNOT8;HDDC2;AUTS2;ITPRIP;PTAR1;LY75;RUNX3;TMEM120B;PPP2R2B;ERN1;RHOF;MGAT4A;PHF12;S…	CD4 TEMRA	SPL
1	0.305609	1.34229	0.0408163	0.0988776	0.173	SLC8B1;SNAPC1;ATF3;NR4A1;CHMP1B;IER5;C1QA;FUCA1;GLA;NUDCD1;STAT1;P4HA1;GBP1;ZDHHC14;C1QB;EPSTI1	CD4 TEMRA	SPL
4	-0.305538	-1.33944	0.0380577	0.247408	0.396	NFIL3;MAP3K8;SLC30A1;AHR;MAN1A1;ZFAND2A;FOSL2;PIM3;TIPARP;IER5L;AGTRAP;RAB5IF;CRAT;TESC;ADAP1;TOM1;SAMSN1;NINJ1;PFKFB3;WDR45B;EAF1;MAFF;SRGN;PLXND1;TP53INP2;SEC14L1;MPST;KLF9;TMCO3;RIOK3;GRPEL1;CHP1;NUP214;CARD19;CCDC159;NRIP1;LATS2;SAP30;GAPDH;ZBTB43;PHC2;FAM193B;PLP2;JARID2;IFNGR1;S100A4;NDRG1;ELK3	CD4 TEMRA	SPL
10	0.751187	1.30975	0.183158	0.0833779	0.21	CHAF1A;HELLS;DHFR	CD4 TEMRA	SPL
12	-0.301727	-1.26981	0.0720961	0.270577	0.567	DUSP5;GADD45A;A1BG;OCEL1;SIL1;EIF2AK4;HERPUD1;TXNDC5;CHPF;SLC38A5;ARFGAP3;HSD17B8;FKBP2;TPD52;SEL1L3;KDELR2;SDF2L1;MEI1;CISD2;UAP1;SEC11C;SELENOS;RAB30;SEC61A1;ARSA;SEC61B;TMEM39A;YIPF2;TMED9;PLPP5;XBP1;TMEM59;LMO4;SEC24D;TP53INP1;SSR3;AIG1;CREB3L2;FNDC3A;OSBPL3;ERGIC3;RAPGEF2;BSG;SEL1L;CCPG1;RABAC1	CD4 TEMRA	SPL
3	-0.270332	-1.18425	0.138776	0.370625	0.808	TLE3;CTNNA1;ASPH;PLIN2;RNF19B;ATF5;RGS2;GLMP;TIMP1;NRM;TNFRSF10B;TPM4;SOAT1;FAM210B;TMEM147;TTC7A;LTA4H;CEBPB;ABHD5;COPRS;BCL2A1;SDCBP;LGALS3;SOD2;CDK2AP1;BRI3;MKNK1;CRYL1;CALU;SKAP2;CDKN1A;FTH1;ATP1B3;ENG;TATDN3;COTL1	CD4 TEMRA	SPL
2	0.287495	1.1616	0.187683	0.178781	0.505	LFNG;PHLDA1;GLRX2;GCHFR;ACOT13;ACP5;RTL8A;CAMSAP1;IFIT3;SLC38A6;PARP12;APIP;SLC11A2;SNTB1	CD4 TEMRA	SPL
11	-0.287263	-1.15957	0.211268	0.350356	0.869	HIST1H1B;PRKCE;RBM38;PELI1;PDE4B;CD72;USP12;TAPT1;HIST1H2AL;NUDT4;ZNF318;AGPAT5;GRASP;ATP2A3;CHD7;OSER1;DENND3;PRDM4;GLO1;GNA12;IL4R;LAPTM5;HLA-DRB5	CD4 TEMRA	SPL
13	-0.294284	-1.15232	0.226415	0.304601	0.878	WHRN;HIST1H2AH;NT5C3B;HIST1H2BF;HIST1H3D;TENT5C;AP3S1;TARSL2;P4HTM;H1FX;GALNT3;CCDC102A	CD4 TEMRA	SPL
5	-0.303511	-1.12723	0.275811	0.302194	0.905	ICOS;AP3M2;UGCG;NBPF15;MYC;RCL1;SFXN1;FAM241A;CFAP36;CITED4;TOB1;ITPKB;PHLDB3;LRRC8C;KDSR;PPA1;GPR132	CD4 TEMRA	SPL
6	-0.237827	-1.05498	0.340153	0.401369	0.983	CD8A;ADARB1;PTTG1;GNAO1;TUBA4A;SCRIB;GDPD5;PCNX2;MPZL3;HS3ST3B1;SPNS3;HMGCR;TUBB2A;DUSP8;GPR18;ZNF548;LPAR2;NXT1;GPRIN3;ITGAE;SMURF2;RHOH;HERC5;SESN1;BCAS2;TNFAIP3;GPHN;RAB33A;BCL2;PERP;LDLRAD4;OCIAD2;ZEB1;CASK;HIST1H3H;CD96;PHF19	CD4 TEMRA	SPL
8	-0.216497	-0.961674	0.555412	0.542018	0.998	CNBD2;XCL2;CIDEB;DDIT3;SYCE1L;ELOVL6;CCL4;SPRYD7;XCL1;NR4A2;HIST3H2A;MMD;ARSG;RAB9A;STMN1;SLC2A13;FAM160B1;ADAMTS10;GTDC1;ATP8A1;KLRK1;ABCB1;CPD;RHOC;FMNL1;PLCB1;ZC3H12A;AREG;ID2;USP53;MTFMT;MEX3C;KIF13B;GABARAPL1;PWWP3A;ZNF331;KLRD1;IVD;KDM5B;RFTN1;TSEN54;NEDD9;HOPX;KIF21A;SERTAD1;RALGAPA2;ELL;MSH2	CD4 TEMRA	SPL
5	0.795218	2.97448	0	0	0	GCNT4;TIAM1;SELL;FAAH2;SGPP2;ADTRP;ANKRD55;CCR7;SCGB3A1;ST8SIA1;BEX3;LEF1;FXYD1;TCEA3;RIC3;PCSK1N;LIMS2;PASK;CNKSR2;TSHZ2;TBC1D4;FBLN5;ICA1;TCF7;MAL;CMTM8;SCML1;TRABD2A;AMIGO1;INPP4B;FAM184A;TNFRSF10A;SOCS3;PLEKHB1;LMO7;ZNF563;LDLRAP1;NBPF15;VIPR1;JAK3;TNFSF8;ARMH1;FBXO32;MAPK13;ITGA6;EPHB6;SYDE2;TMEM30B;FAM117B;ANK3;SH3YL1;TMEM63A;ATG9B;HSBP1L1;SESN3;SERINC5;CH25H;LYPD3;MYB;MAML2;NFATC1;KLF5;UGC…	CD4 TRM	SPL
7	-0.574076	-2.22581	0	0	0	EPAS1;SMIM3;RGS1;RBBP8;MYADM;MUC12;CD58;CD101;HIP1;SLC9A3R2;ATP10A;SRGAP3;GALNT6;PLAGL1;PRKAR2B;ENTPD1;GCNT1;KCTD9;RHOQ;TANK;GALNT2;FAM126A;STIP1;TNFRSF18;ATP10D;DHCR24;PLPP1;CDKN2C;FAM102B;AATK;CDIP1;FDX1;SLC25A30;GEM;SSH1;SMC4;TPMT;IZUMO4;KLF6;SLC3A2;NKIRAS1;AKAP5;CKLF;UBC;CHORDC1;ELL2;CSRNP1;SLC25A15	CD4 TRM	SPL
8	-0.509842	-2.11137	0	0	0	KIT;CRIP1;FSD1;CCL4;ABCB1;KIFC3;KLRC2;CLIC3;TMIGD2;STARD4;HOPX;CCL5;CREM;PHLDB2;SYTL2;ELOVL6;CPD;STAT4;IL1R1;NCALD;ACOT7;KIF13B;MXRA7;IL12RB2;PDE4A;CRACR2A;FAM160B1;PPP3CA;GTDC1;KIAA1671;PTPN22;INPP1;SYTL3;HMGCS1;DYNC2H1;AJM1;ID2;PTGER2;XCL1;CHN2;CNBD2;AREG;RHOBTB3;NEDD9;MRPL10;GABARAPL1;DHRS3;ABHD15;GAB3;MMD;ZC3H12A;ABI3;FMNL3;ABHD17B;ATP8A1;RHOC;PHTF1;PPM1L;PRDM1;XCL2;SPINDOC;TSEN54;SOCS2;PDZD8…	CD4 TRM	SPL
6	-0.487054	-2.05013	0	0	0	CCR9;DUSP4;LRRN3;GFPT2;LZTFL1;PARD6G;LDLRAD4;DAPK2;ITGA1;CCR6;PERP;TNIP3;SPRY1;GPR55;CCDC173;NECTIN3;GPR25;DUSP8;NBL1;KLHL25;PELO;CLIC5;RGCC;TNFAIP3;SNTA1;GPR171;USP35;FAM122C;GPR18;ARHGEF7;JMY;BLMH;APOA1;CD96;MREG;MPZL3;PARD6A;KIF5C;MAGI3;NDC80;CTLA4;ABLIM1;SMURF2;HMGCR;NME7;DYNLT3;PIGA;HOXB2;TNFRSF25;LRRC1;SUSD4;JUND;IL2;MAP4;CNOT10;MLF1;TUBB2A;CCDC184;RHBDD2;OXNAD1;CXCR3;CCR5;SUPT3H;GDPD5;BAG3…	CD4 TRM	SPL
10	-0.655937	-1.92163	0	0	0	BUB1;NCAPH;CENPW;CLSPN;UBE2T;GMNN;NUSAP1;NCAPG2;CENPU;CHEK1;CDKN3;PRC1;CHAF1A;CCNB1;MCM4	CD4 TRM	SPL
1	-0.438226	-1.78294	0	0.000263548	0.001	HES4;CCL20;TMCC3;HIC1;ARHGEF12;ZDHHC14;IL4I1;ANKRD9;NET1;ADCY3;ABCA1;NR4A1;CKS2;CHRNE;SKIL;TBC1D16;INSIG1;ATP1B1;ATF3;GPR82;TSC22D1;TMEM273;RNF122;YWHAH;CA2;CXCL16;PTMS;TNFSF9;SLC31A1;RASGEF1B;UST;EPB41L2;NFKBIE;TMEM97;NFE2L2;SERPINB9;BAIAP2;FRMD4B;ENTPD7;FKBP4;NECTIN2;IL2RA;TGIF1;GPR137B;FSCN1;NRARP;GLA;MMP9;CLN8;ARL5B;CCL4L2;CYSLTR2;C11orf96;JPT1;ICAM1;KDM6B;TESK1;FCHO2	CD4 TRM	SPL
11	0.426142	1.73178	0	0.00180401	0.005	CXCR5;AC119396.1;NUAK2;CSGALNACT1;MS4A1;TSPAN33;C12orf42;PAWR;MICU3;USP6NL;RASL11A;BCL7A;RALGPS2;KCNN4;SPINT2;CD79B;DPEP2;NEK6;COL9A2;ZNF703;NBPF9;GRAP;ZNF844;DLL1;AMPD3;CXXC5;ST6GALNAC3;ZBTB18;ZBTB10;CCDC141;MICAL3;PDLIM1;YBX3;AFF3;INF2;RPS6KA2;LDOC1;ZNF318;ATG4C;MTSS1;IGHG1;PARP3;OTUD1;HIST1H2AL;E2F5;STAG3;HLA-DQA1;REPIN1;SAV1;NME4	CD4 TRM	SPL
4	-0.379127	-1.57512	0	0.00505134	0.023	SMOX;SAMSN1;PROK2;ANXA1;FAM13A;LDLR;PFKFB3;ARHGAP21;FURIN;MAML3;AHR;ZEB2;FOSL2;SLCO3A1;DOCK5;MAP3K8;GPR35;IL1R2;NFIL3;TIPARP;SAP30;ZNF358;ZFAND2A;B4GALT5;CEBPD;JAML;SEC14L1;S100A10;APOBR;RAB11FIP1;ARHGEF40;SESN2;MAFF;AHNAK;NINJ1;MAN1A1;YOD1;EMP3;RIN3;TMEM170B;ZBTB43;CAST;CD63;CGAS;GAPDH;S100A4;S100A6;FLNA;CLU;EVI2A;SPTSSA;STX11;CHP1;HMGB2;EAF1;MYO1G;SQSTM1;GSTP1;SRGN;PIM3;TKT;SLC16A3;BCL3;MAP1LC3…	CD4 TRM	SPL
9	0.337673	1.38154	0.00543478	0.0382451	0.148	FLT4;B3GAT1;FAM169A;GZMK;EOMES;FGFR1;CFH;IKZF2;RASA3;NCR3;PTGDR;HDGFL3;COL6A2;SDR42E2;CHST7;CDHR3;ATXN7L1;WDR86;HIST1H3A;LY75;PLAC8;KLRG1;TSPAN32;CTSW;SLC4A10;BCL9L;TBKBP1;FEZ1;WDR54;XKR8;LIME1;ADAM12;APBA2;CMC1;SAMD3;MT1E;NKG7;C11orf21;SH2D1A;ADRB2;TNF;FCGR3A;SORL1;CCL3;TTC39B;SCART1;PAFAH2;NLRP1;PHF10;S1PR1;SYNE1;RARG;PYHIN1;USP28;RAB11FIP5;PRF1;GZMH;TRAF3IP3	CD4 TRM	SPL
13	0.372457	1.37811	0.0334572	0.0297662	0.151	CD27;PTCH2;KCNK12;HIST1H4A;IER2;LSR;HIST1H4B;HIST1H2AB;CTSF;HIST1H2BB;NUCB2;ADORA2A;HIST1H2BN;TET1;HIST1H3J;B4GAT1;HIST1H2AG;GLCCI1;C2orf42;TMEM25;TUBG2;ASNS;SLC39A10;TNFRSF4;PCYOX1;CD320;GAMT;HIST1H2AE;ICAM3;C16orf54;ORMDL3;ICAM2;BTG2	CD4 TRM	SPL
3	-0.320798	-1.37117	0.00847458	0.027296	0.139	EMP1;CAPG;LMNA;FAR2;GNA15;SDC4;TNFSF13B;GAB2;C3AR1;LGALS1;LGALS3;PLIN2;THBS1;CDKN1A;VIM;SETD7;ANXA2;TRIP6;GLIPR2;CTSH;SDCBP;CORO1C;FGL2;ARHGAP18;NCF4;ATP1B3;NLRP3;PDLIM7;NRM;RNF19B;FTH1;ACSL1;PAK1;H1F0;TRIP10;ITGA5;TIMP1;P2RX4;DSE;TRIB1;TXN;SLFN11;RBPJ;DUSP3;FAH;SLC43A3;MKNK1;CTSD;CAMKK1;ANXA5;PLAUR;UPP1;ANXA4;MPZL1;ABHD5;PEA15;RGS2;S100A11;SLC31A2;LONRF3;IL15;ATF5;TTC7A;MXD1;IFI44L;SRD5A3;LAIR1;…	CD4 TRM	SPL
2	-0.329414	-1.20884	0.134969	0.0978422	0.47	HPGD;CCRL2;CTSL;ERRFI1;GRAMD1B;CYSTM1;TUBA1C;MTHFD1L;CD9;AVPI1;PHLDA1;REEP3;TMEM53;CCL18;TMBIM1;SCD;ACOT2;GALE;ISG15;CTSC	CD4 TRM	SPL
12	0.24033	0.97222	0.532197	0.516669	0.994	SLC22A17;WNT10A;MAGEF1;ST6GAL1;PDIA5;GNG7;RASD1;RWDD2A;IGHM;HID1;HIST1H2BG;TBCEL;PRDM15;RAB40B;PRDX4;PODXL2;PALM2-AKAP2;CARMIL1;NR2F6;TEC;TXNDC5;ALDH6A1;PDK1;MFSD3;ESR2;PGM3;MEF2B;KNTC1;TCEAL3;QPCTL	CD4 TRM	SPL
5	-0.435322	-1.86944	0	0.00388979	0.003	CH25H;KLF5;ITPKB;SFXN1;RGMB;SESN3;TOB1;SOCS3;TCAF2;UGCG;FXYD1;LYPD3;PHLDB3;TAF4B;LZTS3;SEC14L2;FBXO32;TMEM30B;CITED4;HSBP1L1;PASK;KDSR;RBL1;MYC;SLC2A3;SCML1;CD28;SERINC5;ICOS;CD6;GPR132;CRIP2;FAAH2;ANK3;HAPLN3;EDA;NBPF15;CMTM8;TSPAN18;GCNT4;PDE3B;ZC3H12D;AP3M2;TSHZ2;MAML2;FAM153CP	CD8 Naive	SPL
7	0.427913	1.76472	0	0.00439239	0.006	FOSB;PPIL1;SLC35C1;EGR1;PNP;DUSP1;FOS;SLC9A3R2;TCEAL1;DYNLL1;C14orf119;NUDT9;MOB3C;BPNT1;SCOC;SMC4;PPP1R15A;CDK4;MYADM;PIGM;DMAC1;ILVBL;PPP1R15B;CITED2;HADH;GCSH	CD8 Naive	SPL
9	-0.365772	-1.72852	0	0.00583468	0.009	MT2A;ATG2A;HIST1H2AM;OTUD7A;UBALD2;PDE4D;DDX47;HIST1H1E;IKZF5;RNF103;ADNP2;PTAR1;LITAF;CEMIP2;SHLD3;SMURF1;ZBTB5;MGAT4A;METRNL;RNF125;SYNJ2;SLC37A3;PCIF1;TXNIP;JAZF1;ZNF394;SKI;COG3;CENPV;USP30;TGFBR3;KLF3;SLC7A5;MXI1;SOCS1;IDI1;BNIP1;MT1E;PCYT2;SMAD3;NECAP1;RUNX3;FBXO33;DYNLL2;FAM169A;CLP1;ATF7IP2;P2RY8;LMTK2;LMNB1;BHLHE40;RORA;ERN1;GPR65;MT1X;MED9;FASTKD5;HDGFL3;LRRC8A;CDKN2D;GALNT10;MVB12B;PNP…	CD8 Naive	SPL
8	0.330373	1.53092	0.00178253	0.0190337	0.052	XCL2;XCL1;KLRD1;SLC25A20;KLRC2;RGS3;SAMD9L;CAPN12;IFFO2;AHDC1;ABI3;SELPLG;TRAF2;BCL2L1;ENPP4;STMN1;KLRC3;RHOC;TIGIT;ID1;SPN;SOX4;GFOD1;PLEKHF1;CASC1;ADH5;PRR7;PTGER2;IFIT2;DBN1;GZMA;TRIB3;TRPV2;KIF21A;BIVM;ZNF41;IVD;GBP4;HMGCS1;THEM6;SOCS2;MSMO1;CDK2;HOPX;HLTF;HACD3;ACAA2;MSH2;ZNF827;FAM89B;ITGB7;H2AFX;SLX4;CRYZ	CD8 Naive	SPL
4	-0.302372	-1.4129	0.0108932	0.0596434	0.129	NFIL3;MAFF;FURIN;BCL6;SAMSN1;S100A8;IFNGR1;PFKFB3;ULK1;KLF9;PELI2;FOSL2;MAP3K8;TIPARP;IRS2;STX11;MEGF9;MAP1LC3B;BCL3;TOM1;YOD1;MAN1A1;ZBTB43;RIOK3;ZFAND2A;KBTBD11;USP3;SRGN;ZNF281;NPEPL1;IRF2BP2;MTMR3;S100A9;LDLR;SLC25A37;NRIP1;EXTL3;BAP1;SEC14L1;SESN2;SVIL;SYNJ1;MAP3K3;HEBP2;SFXN5;USP15;PPM1F;PIM3;CCDC159;PHC2;SQSTM1	CD8 Naive	SPL
13	0.332415	1.397	0.0212355	0.0385554	0.152	B4GAT1;ADORA2A;C16orf54;IER2;HIST1H4A;CHRNB1;CD38;ICAM2;HIST1H4B;WHRN;CDK2AP2;CD27;GLT8D1;MGAT2;MAGEH1;DTWD1;PCYOX1	CD8 Naive	SPL
11	-0.291691	-1.33552	0.0228216	0.0797407	0.223	SNN;DLL1;DNMBP;HIST1H1B;HIST1H2AL;CENPM;SNX9;PDE4B;CIB2;PELI1;TCFL5;OSER1;BIRC3;TAPT1;INPP5A;ABHD6;ZNF844;RBM38;ZBTB10;KIAA1958;COL9A2;NBPF9;GRASP;USP12;MARCH3;CHPT1;TMEM38B;SMAGP;CHCHD6;AGPAT5;CHD7;BCL2L11;STRBP;USP6NL;SAV1;RASL11A;TOMM34;TMEM156;STAG3;TSPAN33;PRCD;CYGB;MEF2A;RALGPS2;PWWP2B;CNN3;YBX3;NUDT4;FAM135A;RAB3GAP1;INF2	CD8 Naive	SPL
10	-0.558283	-1.29106	0.186898	0.0920583	0.3	HIST1H2AI;MCM2;CHAF1A;MCM4	CD8 Naive	SPL
1	-0.276321	-1.2216	0.0945378	0.134414	0.458	CHRNE;HES4;SGK1;C1orf54;ABCA1;CXCL16;GPR137B;NET1;RAB20;TBC1D16;SLC19A2;ATF3;SKIL;ID3;CASS4;SLC7A8;INSIG1;NFE2L2;ABHD12;ABL2	CD8 Naive	SPL
6	-0.259942	-1.22049	0.0736196	0.115953	0.459	FGF9;FAS;ZNRF1;PERP;APOA1;MORC4;DUSP8;SNTA1;PDCL;BATF;BCAS2;PIGA;BAG3;JMY;LPAR2;CASK;NBL1;PELO;CTLA4;GPRIN3;NLRP6;NXT1;SESN1;ARHGEF7;CYCS;HERC5;RHOH;EML4;USP35;DYNLT3;FXYD7;GSTM3;GPD1L;ADARB1;FOXO1;MPZL3;RHBDD2;TSPYL2;NELL2;DUSP16;NR3C1;SLC16A7;ZNF282;SVIP;COL18A1;OXCT1;HS3ST3B1;PATJ;PCNX2;HNRNPLL;JUND;PEBP1;SCRIB;BTBD11;UGP2;SMURF2;SCMH1;LRP8;SETD1B	CD8 Naive	SPL
3	0.251477	1.16427	0.134831	0.199488	0.684	TNFAIP8L2;ZFYVE21;SLC43A3;HSD17B4;MFSD13A;UNC93B1;S100A11;PRDX1;DSE;ANXA5;LGALS1;LAIR1;ACP2;ATF5;LST1;CST3;ENG;TMEM205;ABHD8;SHC1;LMNA;MCOLN1;WARS;PDLIM7;SLC44A1;MGAT1;CCDC112;PECAM1;AP1B1;SKAP2;CD68;ALAS1;SPART;ANXA2;GLUL;RTN3;TXN;LGALS9;NOP10;IFI30;ACAT1;LGALS3;GLIPR2;C15orf39;PLXNC1;IL6R;C1orf162;GORASP1;RPS27L;PNPLA6;PHPT1;TMEM14C;ATOX1;DUSP6	CD8 Naive	SPL
2	0.287022	1.12959	0.245747	0.200732	0.779	PHLDA1;DNASE2;SLC25A19;ACP5;CD9;VWA5A;BCAP31;SMIM30;AP1S1;ALDH3A2;CTSC;RETSAT;FBP1;TMBIM1;ACOT13;SLC16A10;PDE4DIP;RTL8C;PTRH1;LFNG;DOCK7;MDH1;IFI6;CSTB;ARL2;OAS3;UQCC2;ISG15;SDCCAG8;GLRX2;FABP5;GCHFR;RTL8A	CD8 Naive	SPL
12	-0.216011	-1.00334	0.442266	0.43825	0.959	GADD45A;CTH;TP53INP1;IRF4;RAB30;ZDHHC9;ZNF275;TMEM39A;C11orf24;DVL1;MYO1D;HIST1H4H;EAF2;UAP1;HERPUD1;PRDM15;ANKRD37;TXNDC11;SELENOM;TECPR2;TBCEL;IGHA1;PMEPA1;EIF2AK4;SLC17A9;LARP1B	CD8 Naive	SPL
10	-0.96934	-2.11423	0	0	0	MKI67;TOP2A;PCLAF;CENPF;DHFR;PRC1;GMNN	CD8 TCM	SPL
11	-0.511749	-1.96296	0	0.000405474	0.001	HIST1H1B;HIST1H2AL;MCM5;SNN;HLA-DRB1;HLA-DMA;AC119396.1;HLA-DRA;CD74;CD79B;FAM3C;HLA-DQB1;SLC37A1;ATP2A3;HLA-DPA1;GNA12;TMEM156;ZNF296;SMAGP;MAPK8IP3;MARCKSL1;RBM38;SAV1;GLO1;PRKCB;PELI1;TTN;ZNF318;PARP15;P2RX5;VOPP1;CENPM;UVRAG;SMC6	CD8 TCM	SPL
1	-0.487887	-1.72645	0.00134228	0.00405474	0.014	NR4A1;CKS2;FKBP4;SNAPC1;TNFSF9;JPT1;NFKBIE;EPSTI1;GPR137B;ATF3;P4HA1;CD300A;ST8SIA4;MAF;AKR1B1;SERPINB9;GRSF1;YWHAH;SREBF1;HEXA;WDR55;SGK1;GLA;ITPR2;GBP1;RASGEF1B;CLCN3;ETV3;SKIL	CD8 TCM	SPL
5	0.383223	1.68903	0	0.0127592	0.008	TSPAN18;PRKAR1B;LEF1;MAL;CCR7;RCAN3;FHIT;HAPLN3;MFHAS1;CMTM8;STMN3;ZC3H12D;PHLDB3;CFAP36;TESPA1;INPP4B;TNFSF8;FXYD1;CD28;MYC;VIPR1;LTB;EPHX2	CD8 TCM	SPL
9	-0.395157	-1.62914	0	0.00973137	0.047	GZMK;MT1F;LAG3;ITPRIP;NKG7;SMAD3;LMNB1;MT1E;LYAR;CMC1;PPP2R2B;DUSP2;HIST1H3A;C12orf75;EOMES;RNF103;HIST1H1E;CENPV;IFNG;CST7;SH2D1A;SYNE1;FAM8A1;PCIF1;APOBEC3G;CEP78;TBX21;CCL28;GK5;MT2A;ATG2A;SERTAD2;SOCS1;PGRMC2;BNIP1;KLRG1;TRGC2;PRF1;APBA2;CTSW;GZMH;CRTAM;PTK2B;PLAC8;PCYT2;MT1X;PHF12;GOLGA8B;IDI1;CEMIP2;TPST2;TXNIP	CD8 TCM	SPL
2	-0.412756	-1.39113	0.0727273	0.0655246	0.328	FABP5;RTL8C;HPGD;ARHGAP10;OSM;ACP5;GLRX2;UQCC2;TDP2;ACOT13;SCCPDH;CTSC	CD8 TCM	SPL
8	-0.300794	-1.21688	0.134845	0.207603	0.813	CCL4;STMN1;FAM160B1;GZMA;XCL2;GBP4;H2AFX;PHTF1;ABI3;BCL2L1;DBN1;CNBD2;AREG;MTFMT;CCL5;CD81;CRACR2A;TIGIT;GYG1;RAB27A;PLAAT3;CDCA4;MEX3C;SYTL3;SPATA13;TMEM71;HLTF;ZNF827;ABHD17B;FMNL3;PSTPIP1;KIF21A;ID2;UBB;SLA2;KLRD1;CREM	CD8 TCM	SPL
7	0.290128	1.16967	0.204301	0.440191	0.447	C14orf119;FOSB;C2orf74;KLF6;PPP1R15B;FOS;PPP1R15A;DUSP1;PNP;MSH3;SSH1;GALNT1;SCOC	CD8 TCM	SPL
13	0.280444	1.16919	0.179487	0.295056	0.449	BTD;CTSF;TSPAN31;DIPK1A;MAGEH1;CDK2AP2;HDAC7;ICAM2;C16orf54;MAN1A2;NT5C3B;HSH2D;IER2;TMEM263;UFSP2;MAGED2;LSR;MBNL2;YPEL5;TVP23C;ERO1B	CD8 TCM	SPL
12	0.248328	1.16108	0.135135	0.232855	0.466	MEI1;FKBP2;SLC39A8;COPG1;CREB3L2;TCEAL3;EDEM2;ST6GAL1;LMO4;RRBP1;CLPTM1L;HSD17B8;MAGED1;CREB3;FBXW7;SLC38A5;ALG5;FNDC3A;SELENOS;TMEM39A;TXNDC11;ARSA;STARD10;ERGIC2;HYOU1;RAPGEF2;SEC61A1;SRPRB;OCEL1;TMEM59;ATRAID;SDF4;TXNDC15;PINK1;EIF2AK4;MYDGF	CD8 TCM	SPL
6	-0.281678	-1.1599	0.179907	0.24676	0.904	HIST1H3H;BAG3;CDCA7;PTTG1;CTLA4;LIMA1;FBXL14;RGL4;NDC80;SIRPG;ITGAE;MAP4K1;RAB33A;PCNX2;OCIAD2;BATF;ITM2A;SCRIB;PELO;CXCR3;HNRNPLL;RGS10;ZNF10;MPZL3;NMRK1;YIPF5;PHF19;NDUFAF4;CYCS;PARD6A	CD8 TCM	SPL
3	0.244244	1.15617	0.142857	0.192982	0.481	DSE;TMEM120A;IFITM3;S100A11;CYB5R1;C1orf162;CRYL1;LMNA;DENND5A;LGALS9;CTSA;NCF4;GNAQ;MROH1;TTC7A;ZSWIM6;EDEM3;TIMP1;LST1;PIK3CB;FAM210B;SHC1;P2RX4;CTSZ;TATDN3;LEPROT;SLC35F6;FNDC3B;CDKN1A;HSD17B4;CKAP4;ETS2;ITGA5;C1orf122;MKNK1;TMEM14C;CAPG;F11R;MGST3;C15orf39;NQO2;TSEN34;VIM;SCARB2;UPP1;PLEC;CD151;RNF13;LAMP2;SLFN11;TYMP;BCL2A1;PABPC4	CD8 TCM	SPL
4	-0.249231	-1.00015	0.45599	0.46001	1	PLEK;NFIL3;SLC30A1;ZFAND2A;ZEB2;TESC;HMGB2;MAP3K8;CPNE2;IER5L;CCDC159;GAPDH;AGTRAP;CPQ;GSTP1;BCL6;TIPARP;PFKFB3;EAF1;STX11;ZNF281;CGAS;MAFF;RIOK3	CD8 TCM	SPL
10	-0.918587	-3.09984	0	0	0	HIST1H2AJ;TYMS;CENPF;RRM2;MKI67;MCM4;CDKN3;CENPW;TOP2A;NUSAP1;KIF11;PCLAF;CENPU;TK1;TPX2;HIST1H3B;ORC6;ARHGAP11A;NCAPG2;GMNN;CCNA2;DHFR;CLSPN;HIST1H2AI;HELLS;CHAF1A;FANCI;PRC1;MCM2	CD8 TEM	SPL
4	-0.454892	-2.17192	0	0	0	NFIL3;FOSL2;CERS6;IRS2;SLC30A1;MAP3K8;MAFF;SAMSN1;GZF1;PIM3;LDLR;PFKFB3;BCL6;GAPDH;BCL3;FURIN;TIPARP;TKT;CEBPD;SAP30;ZFAND2A;RIOK3;SEC14L1;RAB5IF;TP53INP2;FLNA;LATS2;IRF2BP2;HMGB2;PROK2;S100A6;SVIL;S100A4;TOM1;ADAP1;S100A9;SLCO3A1;PLP2;MNT;CHP1;MYO1G;IER5L;AHR;SH3BGRL3;ANXA1;ITGAM;S100A10;ZNF281;SESN2;FOXJ2;CARD19;MTMR3;ZBTB43;KLF9;YPEL2;GRPEL1;MAP1LC3B;STX11;EMP3;TESC;MPST;SYNE3;ULK1;PELI2;ZDHHC…	CD8 TEM	SPL
9	-0.417707	-2.05958	0	0	0	MT2A;BHLHE40;MT1E;HIST1H2AM;CCDC65;PDE4D;ENC1;SKI;ATG2A;DDX47;SLC7A5;LMNB1;CENPV;MT1X;EPHA4;HIST1H1E;C12orf75;SYNJ2;C16orf87;LAIR2;CLP1;GNLY;BNIP1;RGS9;RUNX2;SHLD3;KLF3;FBXO33;GZMB;METRNL;XYLT1;ADNP2;CD226;PCIF1;DDIT4;ST3GAL4;RORA;DSTN;RAP1GAP2;DYNLL2;RAB11FIP5;LITAF;CEMIP2;BPGM;LRRC8A;P2RY8;PLEKHG3;ZNF683;APOBEC3H;MSC;RUNX3;GPR141;COG3;SNRK;UBALD2;DUSP2;ARL4C;SSBP3;CDKN2D;ATF7IP2;FGFBP2;NSMF;SBK…	CD8 TEM	SPL
3	-0.355881	-1.69359	0	0.00150527	0.004	HMGB3;CORO1C;LGALS1;TPM4;PLIN2;SDCBP;LMNA;RGS2;GLIPR2;CES1;UCK2;CDKN1A;ATP1B3;TIMP1;CDK2AP1;ABHD5;RNF19B;VIM;TXN;FTH1;WARS;ACY1;LGALS3;UPP1;COTL1;SERPINB8;ANXA2;NCF4;TTC7A;PRDX1;TEX2;ANXA5;ACAP3;GLRX;TMEM14C;SNX10;FNDC3B;HIF1A;TMEM147;COPRS;PHPT1;CALU;AGAP3;CEBPB;TCF7L2;ACAT1;ITGA5;LAPTM4A;ANXA4;RHEB;TLE3;CTSH;ATOX1;CCSAP;IFITM3;MKNK1;PLEC;MXD1;CD59;SOD2;PABPC4;TYMP	CD8 TEM	SPL
8	0.337294	1.60826	0	0.0102549	0.018	SPRY2;CD160;IFIT2;GPR68;FASLG;TIGIT;DDX60;SAMD9L;ZBTB38;NCR1;PIK3R3;TNFSF14;KLRC2;PLCB1;MR1;TSPOAP1;TXK;KLRC3;PLAAT4;PMS1;TRIB3;CD244;ZNF141;GBP3;DHRS3;AARS2;YPEL1;GFOD1;ABCA5;PLEKHF1;IVD;CAPN12;BCL2L1;GINS4;THEM6;SLC25A20;RGS3;RAB27B;PARP8;CRIM1;ZBTB16;KLRD1;CLCF1;RHOC;GBP4;METRN;HLTF;MTR;INPP1;ZNF827;PRKACB;XCL1;SPRYD7;RALGAPA2;IRF2BPL;ABI3;SYTL2;AP4M1;PWWP3A;CFLAR;TMEM71;PIGV;SMAD5;ALOX5AP;SFM…	CD8 TEM	SPL
2	-0.392542	-1.58414	0.00869565	0.00752634	0.025	OSM;HPGD;GRAMD1B;MTHFD1L;ERRFI1;SCD;FABP5;RDH10;TFRC;TUBA1C;SCCPDH;ACOT2;UQCC2;PTPMT1;TOMM40;ISG15	CD8 TEM	SPL
5	-0.378029	-1.54763	0.00621118	0.00827898	0.033	CH25H;PCSK1N;SOCS3;AP3M2;SERINC5;MYC;TOB1;ICOS;PPA1;NPDC1;CD52;SFXN1;SPTBN1;SELL;PDE3B;ZC3H12D;CCR7;PLSCR3;CITED4;RCL1;NSG1;SINHCAF;MAL;LRRC8C	CD8 TEM	SPL
6	0.325143	1.54543	0	0.00883065	0.031	GIMAP5;GIMAP7;GIMAP6;CXCR6;GIMAP4;GIMAP1;CISH;JUN;CCR5;SIRPG;FCMR;PLXDC1;C12orf65;CD84;CSF1;LETM2;TRAT1;SESN1;GPR171;BLZF1;ZNF10;UBASH3A;ZNF614;ZHX2;ECI2;IL18R1;TNIP3;DISC1;SCML4;GPD1L;IPCEF1;CCDC184;KCNA3;PDCD1;JHY;MAP9;ZNF831;PPM1K;GSTM3;ANO9;GPR155;THEMIS;IGFBP3;CD69;PEX3;MLF1;KANTR;DZIP3;NDFIP2;REC8;TMEM35B;RGL4;OFD1;HAGH;ODF2L;BMPR1A;TRAC;USP20;TSPAN5;TMEM128;PDCL;GRAP2;TAGAP;FAM102A;IL7R	CD8 TEM	SPL
13	0.362791	1.52261	0.00194553	0.00721645	0.038	PTCH2;HIST1H4B;FCRL3;CD27;IER2;HIST1H2BN;ICAM2;TUBG2;PCYOX1;C2orf42;CRELD1;SLAMF7;TSPAN31;IQCG;TMEM140;MGAT2;BTD;UFSP2;CYHR1;SEC22B;DTWD1;TAPBPL;SLC39A10;SMPD1;ORMDL3;GLT8D1;TVP23C;CDK2AP2;HIST1H2AG;CEP70;HMCES	CD8 TEM	SPL
7	0.360931	1.51952	0.00924214	0.00583962	0.041	EGR1;FOSB;PIGM;ASB2;C14orf119;KIF1BP;FOS;CITED2;DUSP1;MED29;MINPP1;FDX2;EMC2;MOB3C;SCOC;TCEAL1;PPIL1;KNOP1;MAP4K3;BPNT1;NEU1;ATP10D;ISYNA1;NIT2;CKLF	CD8 TEM	SPL
11	-0.27479	-1.25548	0.0748299	0.0982725	0.371	HIST1H1B;PELI1;SNX9;OSER1;GRASP;AFDN;PDE4B;DENND3;SIK1B;TRAF4;RBM38;USP12;HIST1H2AL;TCFL5;YBX3;RAB3GAP1;NUDT4;TOMM34;CHD7;SQLE;FADS3;CCDC50;HLA-DRA;BACH2;TAPT1;PARVB;CD70	CD8 TEM	SPL
1	-0.268514	-1.1959	0.109677	0.139614	0.539	FRMD4B;CKS2;NR4A3;INSIG1;FASN;JPT1;CASS4;FKBP4;YWHAH;ANKRD9;TMCC3;SKIL;NFKBIE;PTMS;RASGEF1B;TNFSF9;SLC31A1;ARHGEF12;KDM6B;TMEM97;NR4A1;KIF1B;ARL5B;SLC12A7;PLEKHO1;ETV3;SERPINB9;NFE2L2	CD8 TEM	SPL
12	-0.214942	-1.00878	0.414286	0.430005	0.943	IRF4;DUSP5;GADD45A;SLC1A4;UAP1;RAB30;CTH;HERPUD1;IFI27L1;CLECL1;MYO1D;SDF2L1;KLHL6;JCHAIN;SLC1A5;ST7;TP53INP1;LARP1B;SLC39A8;SLC38A5;RCN1;SPCS3;ANKRD37;CRELD2;OSBPL3;TXNDC5;SEC11C;SSR3;TECPR2;EIF2AK4;MAGED1;CLPTM1L;MZB1;SEC61B;TXNDC11;ERGIC3;SEC24D;CHPF;LMO4;RND1;HYOU1;SIL1;ITM2C;ARFGAP3;DVL1;TFG;HIST1H2BK;REEP5;HDLBP;RRBP1;TWSG1;TMED2;DDOST;CISD2;SPATS2;FBXW7;TOR3A	CD8 TEM	SPL
9	0.647984	2.66734	0	0	0	S1PR5;LGR6;FAM169A;ENC1;EOMES;NCR3;PDGFD;SLC4A4;KLRG1;S1PR1;PTPRM;GZMK;FCRL6;SAMD3;TSPAN32;SDR42E2;PRR5L;COL6A2;USP28;RASA3;PTGDR;CMC1;C11orf21;TNF;FCGR3A;TGFBR3;DTHD1;ADRB2;HIST1H3A;ATXN7L1;ZNF683;PAFAH2;GZMH;SLC15A4;P2RY8;PAM;LY75;SORL1;RUNX2;GCSAM;TBKBP1;IKZF2;CCL3;SH2D1A;CTSW;LPCAT1;MT1E;DKK3;TAP1;CYTH3;TTC39B;IFNG;PLEKHA5;TTC38;MYBL1;NSMF;CST7;CHST7;NKG7;PYHIN1;TNFRSF9;XKR8;WDR86;F2R;TRAF3IP…	CD8 TRM	SPL
7	-0.646103	-2.50091	0	0	0	SRGAP3;ENTPD1;RBBP8;AKAP5;EPAS1;SLC25A30;SERPINH1;SLC25A15;MYADM;CDKN2C;KIR2DL4;PLAGL1;PLPP1;SMIM3;PRKAR2B;GALNT2;ATP10A;CD101;FAM102B;HIP1;RGS1;KCTD9;CSRNP1;RHOQ;GRAMD2B;CD58;STIP1;GCNT1;CDIP1;SMC4;CHORDC1;SLC3A2;GALNT6;STAM;ELL2;FAM126A;CDYL2;ISYNA1;FDX1;ADAMTS17;CEP152;KLF6;DYNLL1;UBC;SLC12A6;UBASH3B;TANK;TPMT;IDUA	CD8 TRM	SPL
5	0.608123	2.11294	0	0	0	LEF1;SELL;TRABD2A;GPX7;NSG1;PCSK1N;ST8SIA1;TNFRSF10A;CCR7;TMEM63A;INPP4B;FBLN5;SCML1;HSBP1L1;MAPK13;NBPF15;TBC1D4;CD28;MAL;CD5;SIT1;ITGA6;RIC3;PLEKHB1;ANK3;TNFSF8;LTB;MFHAS1;LDLRAP1;STMN3	CD8 TRM	SPL
6	-0.468705	-2.03908	0	0	0	DUSP4;CCR9;LDLRAD4;CCDC173;PARD6G;GFPT2;ZNRF1;NECTIN3;LRRN3;EPHA1;CCDC184;PARD6A;DUSP8;RGCC;IL2;NBL1;MLF1;APOA1;USP35;BAG3;CD248;HMGCR;LZTFL1;NME7;SPRY1;ARHGEF7;RETREG1;KIF5C;CALY;DAPK2;TNFAIP3;CLIC5;ITGA1;PERP;TMEM67;NLRP6;NDC80;CFAP20;HOXB2;PELO;JMY;JUND;PIGA;TUBB2A;MPZL3;P2RY10;MCC;FGF9;CNOT10;RHBDD2;OXNAD1;ABLIM1;PRKCA;FAM122C;ALDOC;NR3C1;BCAS2;MPP7;TSC22D3;ITGAE;ZNF614;BLZF1;COL18A1;MAP9;PCN…	CD8 TRM	SPL
11	0.459738	1.76062	0	0.0021837	0.012	MS4A1;AC119396.1;C12orf42;HLA-DRB5;HLA-DQA1;HDAC9;CD79B;AMPD3;HLA-DQB1;PDLIM1;HLA-DRB1;SMAGP;P2RX5;DPEP2;HLA-DMB;CCDC141;ZNF677;HLA-DPB1;MICAL3;HLA-DRA;HLA-DPA1;RALGPS2;TTN;ZNF318;HLA-DMA;SH3BP5;ABHD6;SWAP70;CD74;HIST1H2AL;RASL11A;PARP3;MTSS1;SEMA7A;SMIM14;CAMK1D;ZNF296	CD8 TRM	SPL
1	-0.422112	-1.69373	0	0.00317292	0.00600601	HES4;CHRNE;GPR82;ANKRD9;IL2RA;CCL20;ID3;RNF122;TSC22D1;CKS2;NR4A1;TBC1D16;SLC19A2;RASGEF1B;INSIG1;SKIL;HIC1;TMEM97;FKBP4;ATP1B1;BAIAP2;ADCY3;FRMD4B;PTMS;SLC31A1;SNAPC1;FSCN1;KDM6B;SERPINB9;GRAMD4;YWHAH;TXNDC16;JPT1;ARHGEF12;PLEKHO1;NFE2L2;DENND6B;NR4A3	CD8 TRM	SPL
10	-0.754208	-1.6868	0.0120724	0.00356954	0.00900901	PRC1;NCAPH;UBE2T;GMNN;CHAF1A;HIST1H2AI	CD8 TRM	SPL
13	0.422784	1.55315	0.0153257	0.00941722	0.067	FCRL3;PTCH2;HIST1H4A;HIST1H2BB;HIST1H4B;HIST1H2AB;IER2;CD27;CTSF;CCDC102A;HIST1H2BN;HIST1H2AE;SLC39A10;SLAMF7;NUCB2;RGS16;ADORA2A;CRELD1;HIST2H2BF;ICAM2;PCYOX1;SYTL1;SMPD1;IQCG;MGAT2;TAPBPL;HIST1H2AG	CD8 TRM	SPL
3	-0.331499	-1.41228	0.00722892	0.0361713	0.106106	CAPG;LMNA;PDLIM7;C3AR1;SDCBP;LGALS1;CDKN1A;VIM;PLIN2;NLRP3;NCF4;LGALS3;SETD7;PLEC;ATP1B3;MPZL1;ITGA5;GPR183;GLIPR2;RGS2;DUSP3;TMEM14C;PHLDA2;FTH1;SLC44A1;S100A11;GNAQ;CD59;P2RX4;ROGDI;CTNNA1;COTL1;CEBPB;SLC43A3;CORO1C;ATF5;SLC16A6;MXD1;MPC1;TATDN3;ANXA5;ACAP3;ANXA2;PAK1;TLE3	CD8 TRM	SPL
4	-0.319324	-1.32778	0.0395062	0.061872	0.209209	LDLR;ARHGEF40;ANXA1;FAM13A;SAMSN1;ARHGAP21;ZFAND2A;AHR;PFKFB3;IRS2;FOSL2;TIPARP;NFIL3;MAFF;FURIN;PLP2;SLCO3A1;BCL6;IRGQ;SEC14L1;IER5L;RAB11FIP1;ZBTB43;KIAA0513;ZNF358;SESN2;LIMS1;CGAS;GAPDH;MAP3K8;SPTSSA;IFT20;HMGB2;YOD1;S100A10;BCL3;MPST;TKT;ZNF487;FCER1G;CARD19;CEBPD;CHKA;CHP1;EMP3;YPEL2;PIM3;CAST;CSGALNACT2;EVI2A;B4GALT5	CD8 TRM	SPL
2	-0.353548	-1.29454	0.0720721	0.0707109	0.272272	MGLL;HPGD;CCRL2;SCCPDH;ERRFI1;GRAMD1B;CD9;CYSTM1;AVPI1;ACOT2;TUBA1C;REEP3;FBP1;PHLDA1;UQCC2;PDE4DIP;GK	CD8 TRM	SPL
8	-0.25074	-1.05998	0.311224	0.36568	0.871872	NMUR1;CRIP1;CREM;AREG;ACOT7;DYNC2H1;ELOVL6;HMGCS1;HOPX;ABHD4;STARD4;KIAA1671;ABCB1;MSMO1;CNBD2;PDE4A;EZH2;TMIGD2;CPD;FECH;SLA2;CLIC3;PIK3R3;MXRA7;GOT1;FMNL3;FAM160B1;STMN1;PPM1A;SLC2A13;PPP3CA;GABARAPL1;SYCE1L;ZC3H12A;PBDC1;UBB;DDIT3;IL12RB2;KIF13B;SPINDOC;MED26;SYNGR1;CD7;NR4A2;MMD;STAT4;ZNF331;CRACR2A;RALGDS;LYSMD3;SERTAD1	CD8 TRM	SPL
12	-0.241718	-1.01069	0.427896	0.423233	0.935936	IRF4;BIK;PMEPA1;RAB30;ANKRD37;KLHL6;DUSP5;MYO1D;SPAG4;ST7;TECPR2;ITM2C;TM9SF1;SLC38A5;UAP1;TP53INP1;IFI27L1;SLC1A4;HERPUD1;SLC39A8;ARFGAP3;KRT18;GADD45A;TWSG1;HDLBP;CHPF;CREB3;OSBPL3;C11orf24;CTH	CD8 TRM	SPL
9	-0.572008	-2.80173	0	0	0	BHLHE40;ASCL2;RAB11FIP5;PTGDS;PDE4D;GPR141;MT1E;MT2A;GNLY;ATG2A;CD226;PLEKHG3;SKI;FGFBP2;PRSS23;ENC1;LAIR2;RAP1GAP2;GZMB;ZNF683;SSBP3;C12orf75;SOX13;P2RY8;HIST1H1E;OTUD7A;SLC7A5;BPGM;CACNA2D2;KLF3;C16orf87;SBK1;RGS9;SYNJ2;CENPV;EPHA4;B3GAT1;MT1X;LMNB1;DDX47;CCDC65;AGPAT4;ARL4C;AGAP1;CEMIP2;GK5;MGAT4A;SYNE2;XYLT1;AUTS2;ADGRG1;DSTN;RORA;S1PR1;PTCH1;LITAF;C11orf21;GZMH;RUNX3;CYP2F1;APOBEC3H;SMAD7;CR…	CD8 TEMRA	SPL
4	-0.493118	-2.27914	0	0	0	SLCO3A1;FOSL2;ITGAM;SVIL;MAP3K8;NFIL3;ZFAND2A;SAMSN1;ANXA1;FLNA;VCL;S100A4;SLC30A1;MAFF;PIM3;RAB5IF;TIPARP;MYO1G;YOD1;S100A6;PLOD1;BCL3;LDLR;GZF1;PLP2;SYNE3;EMP3;TOM1;PFKFB3;RIOK3;SESN2;ADAP1;AHNAK;RFLNB;EXTL3;GAPDH;IRF2BP2;SH3BGRL3;ECE1;CAST;MAP1LC3B;TKT;ZBTB43;ELK3;THEMIS2;ADAM15;S100A10;PELI2;UBXN11;FURIN;CHP1;B4GALT5;KLF9;CGAS;SEC14L1;BCL6;ARHGAP21;SAP30;HMGB2;ULK1;ZEB2;IER5L;SERPINB1;CERS6;C…	CD8 TEMRA	SPL
6	0.431643	1.89971	0	0	0	CXCR6;SIRPG;GIMAP6;GIMAP5;GIMAP7;GIMAP4;CCR5;PDCD1;NELL2;CSF1;LETM2;PLXDC1;DISC1;GIMAP1;JUN;ECI2;TRAT1;ZNF10;FCMR;TNIP3;UBASH3A;ANO9;SPRY1;SESN1;DZIP3;C12orf65;MAP9;TMEM35B;GSTM3;LIMA1;CD84;MAP2K6;SORBS3;HIST1H3H;TRAC;GPHN;EPS8L2;GPR171;KCNA3;TRAF1;IPCEF1;MAD2L1;PEX3;FAM122C;PNMA1;GRAMD1A;GPR18;TRAF5;PATJ;TSPAN5;IMMP2L;ZNF831;RGL4;STN1;SPNS3;ODF2L;RAB3IP;APOA1;TMEM128;ADARB1;P2RY10;TMEM131L;SCML4…	CD8 TEMRA	SPL
7	0.483119	1.85821	0	0	0	EGR1;FOSB;KIR2DL4;UBASH3B;ASB2;FOS;PIGM;MINPP1;C14orf119;FDX2;DUSP1;TCEAL1;BPNT1;LRRCC1;PNP;AKAP5;RGS1;ISYNA1;ATP10D;CKLF;CITED2;MAP4K3;NEU1;SCOC;PPIL1;MTHFD1;MED29;NUDT9;EMC2;GADD45G;KNOP1;SLC35C1;AK6;EIF4A3;MTX2;ILVBL;PLPP1;DMAC1;C2orf74;GOLGA2;PPP1R15B;CDK4;MIB1	CD8 TEMRA	SPL
13	0.432331	1.70005	0	0.000812725	0.003	FCRL3;HIST1H4A;PTCH2;CD27;ADORA2A;FAIM;IER2;CD38;HIST1H2BN;SLAMF7;PCYOX1;TMEM140;BEX5;NUCB2;CEP70;TVP23C;ICAM2;SLC39A10;CRELD1;MGAT2;C2orf42;HIST1H2AB;HIST2H2BF;LSR;GLT8D1;HIST1H2AG;IFT27;HDAC7;IQCG;DTWD1;NUGGC;C16orf54;SEC22B;MAGEH1;TUBG2;ARF4;P4HTM;BTD;CYHR1;HMCES;GLCCI1;ARMCX3;CDK2AP2;SPAG1;SMPD1	CD8 TEMRA	SPL
10	-0.726093	-1.66111	0.0237069	0.00866196	0.0190572	PRC1;HIST1H2AJ;HIST1H2AI;CHAF1A;MCM4;GMNN	CD8 TEMRA	SPL
8	0.353047	1.5508	0	0.00893997	0.043	SPRY2;ENPP5;CD160;P2RY11;TIGIT;TXK;IFIT2;XCL1;LTBP3;GFOD1;FASLG;ZBTB16;PIK3R3;SAMD9L;GPR68;ID1;THEM6;HLTF;ZNF41;GINS4;IVD;MSH2;CD244;CAPN12;INPP1;ALOX5AP;ZBTB38;GNGT2;MR1;CRIM1;PLAAT4;TSPOAP1;GBP4;PMS1;KLRC2;PIGV;KLRD1;TNFSF14;TBC1D31;NCR1;XCL2;SNTB2;SFMBT2;STOM;TRIB3;ABI3;ABHD15;CFLAR;BCL2L1;IRF1;MTR;ZNF141;RALGAPA2;CHN2;PLCB1;DDX60;PLEKHF1;DHRS3;RGS3;TRAF2;ABHD4;CD7;CDK2;SPRYD7;USP37;TP53I13;NP…	CD8 TEMRA	SPL
11	0.357014	1.48281	0.00572246	0.0154418	0.093	MS4A1;P2RX5;SWAP70;TLE1;TTN;E2F5;HDAC9;IRF8;CD79B;CHI3L2;NCF1;HLA-DMB;CCNG2;CXXC5;MX1;HLA-DQA1;CHPT1;PCK2;SIK1B;NBPF1;ATG4C;PDLIM1;WDR27;PLCG2;PAOX;HLA-DQA2;BCAS4;SYPL1;MTM1;HLA-DPA1;CEP83;SMIM14;SLC37A1;NEK6;MARCKSL1;ZBTB10;CD74;RHOB;HLA-DRB1;ZNF296;ABHD6;STRBP	CD8 TEMRA	SPL
3	-0.289746	-1.35161	0.00655738	0.0605197	0.166499	CES1;LGALS1;ITGA5;PLIN2;UPP1;TIMP1;GLIPR2;ACAP3;SDCBP;LGALS3;FGL2;TPM4;VIM;RGS2;LAIR1;PLEC;LMNA;CDKN1A;CDK2AP1;ANXA2;MKNK1;MXD1;ANXA4;FTH1;S100A11;CDKN1C;LAPTM4A;COPRS;ATP1B3	CD8 TEMRA	SPL
2	-0.318618	-1.27358	0.0821918	0.0845225	0.272818	HPGD;GRAMD1B;OSM;ERRFI1;TMBIM1;SLC25A19;AVPI1;SLC17A5;RDH10;ACOT2;TUBA1C;PTPMT1;LFNG;CAMSAP1;TFRC;ARHGAP10	CD8 TEMRA	SPL
1	0.314907	1.25247	0.0833333	0.109312	0.586	VCAM1;STAT1;CXorf40A;ID3;ATP1B1;ZNF189;CCL3L1;EPSTI1;UST;CLCN3;IL18BP;APBB3;GBP1;ICAM1;POGLUT1;LPAR6;SGSH;GSTM4;FUCA1;HIC1;ATF3;MICAL2;SLC45A4;SGK1;NUDCD1;EGR2;TXNDC16;CXorf40B;SLC9A9;SPATS2L;IER5;PRKAB1;CCL4L2;CD2AP;ZFP36L1;GADD45B	CD8 TEMRA	SPL
5	-0.291519	-1.13796	0.195187	0.190335	0.587763	CD52;TOB1;ICOS;GPR132;SERINC5;NSG1;AP3M2;SELL;SOCS3;PLSCR3;PDE3B;CD5;MYC;CH25H;RCL1;MFHAS1;RBL1;LRRC8C;THEM4;SPTBN1;SFXN1;LEF1	CD8 TEMRA	SPL
12	0.213921	0.9073	0.703216	0.667015	1	RASD1;PALM2-AKAP2;HIST1H4H;AIG1;ITM2C;MZB1;MANBAL;HIST1H2BC;EAF2;HIST1H2BG;AARS;PRDX4;C1GALT1C1;FAM174A;SELENOM;ARL1;SLC35A2;SEL1L3;PPCDC;BSCL2;PGM3;HIST1H2BK;MCEE;PLPP5;B4GALT7;CCPG1;COMMD3;NAGLU;HIST1H2BD;ERGIC2;CCDC144A	CD8 TEMRA	SPL
4	-0.494065	-2.17471	0	0	0	SAMSN1;ZEB2;FURIN;NFIL3;BCL3;IRS2;MAP3K8;NINJ1;FOSL2;TIPARP;MAFF;PIM3;SEC14L1;B4GALT5;AHR;ZBTB43;CAST;ZFAND2A;CGAS;PLP2;PFKFB3;IRF2BP2;CARD19;BCL6;RIOK3;EMP3;GAPDH;RAB5IF;NPEPL1;STX11;S100A10;MAP1LC3B;S100A6;FLNA;SPTSSA;CHP1;KLF10;LIMS1;USP3;SRGN;IER5L;CCDC159;ELK3;GRPEL1;FOXO3;STX10;TKT;ZNF281;MAP3K3;MAP2K3;CSGALNACT2;PELI2;SLC16A3;CEBPD;JARID2;HEBP2;ZDHHC20;NDRG1;MKRN1;AGTPBP1	CD8 MAIT	SPL
7	0.561952	2.05933	0	0.000640102	0.001	EGR1;FOSB;FOS;PNP;PPP1R15A;C14orf119;DUSP1;NEU1;CITED2;KLF6;PPP1R15B;EIF4A3;DDX3Y;EMC2	CD8 MAIT	SPL
3	-0.441122	-1.92337	0	0	0	LMNA;LGALS1;PLIN2;CDKN1A;RBPJ;LGALS3;FTH1;TTC7A;GPR183;SDCBP;TIMP1;VIM;CTSH;CTSB;BLVRB;UPP1;TPM4;ATP1B3;CD59;SCARB2;HIF1A;GLIPR2;PEA15;SLC31A2;CEBPB;PABPC4;ATOX1;ACSL1;LAPTM4A;POR;ABHD5;P2RX4;TYMP;NENF;S100A11;RGS2;LST1;COTL1;GPX4	CD8 MAIT	SPL
9	-0.394187	-1.8419	0	0.000463687	0.001	BHLHE40;PDE4D;MT2A;ATG2A;C12orf75;METRNL;LITAF;KLF3;MT1E;GNLY;SYNJ2;HIST1H1E;SMAD7;CDKN2D;CEMIP2;RUNX3;GTF3C1;SLC7A5;AUTS2;RNF125;DDIT4;MT1X;SNIP1;P2RY8;ERN1;C16orf87;BCR;RORA;LRRC8A;LMTK2;FAM169A;DGKE;GNG2;MXI1;ZNF394;FBXO33;CRTAM;PCIF1;PGRMC2;ARL4C;COG3;POFUT2;KDM3A;ADNP2;NECAP1;ATF7IP2;MGAT4A;RARG;CRY1;PTAR1;IDI1;IKZF5;LLGL2;CAPN2;NCOA7;OPTN;GYPC;DYNLL2;TRIM59;TXNIP;NSMF;LMNB1;TSPAN32	CD8 MAIT	SPL
1	-0.397871	-1.58502	0.002079	0.0100852	0.028	FRMD4B;TNFSF9;CCL4L2;NR4A3;INSIG1;SERPINB9;NFE2L2;CCL20;SH2B3;SGK1;NR4A1;ZDHHC14;FKBP4;IL4I1;BTBD7;KDM6B;CKS2;PTMS;PLEKHO1;NFKBIE;ETV3;ARL5B;YWHAH;ANKH;CLCN3	CD8 MAIT	SPL
11	-0.381669	-1.51189	0.0043956	0.018362	0.064	SNX9;PELI1;RBM38;GRASP;PDE4B;PARVB;CENPM;BACH2;USP12;BCL2L11;TRAF4;OSER1;NUDT4;CAMK1D;TMEM154;TLE1	CD8 MAIT	SPL
8	0.314778	1.42704	0.00967118	0.0531285	0.154	CD160;TSPOAP1;PLEKHF1;IFIT2;CD244;KLRC1;THEM6;RGS3;PMS1;ZBTB38;TNFSF14;HMGCS1;HLTF;YPEL1;GBP4;BCL2L1;ABI3;CIDEB;TRIM11;COLQ;CAPN12;GZMA;ENPP4;PLCB1;GBP3;KLRD1;SMAD5;PLAAT4;SNTB2;IVD;THRA;DENND4C;EZH2;KLRK1;METRN;TBC1D31;HACD3	CD8 MAIT	SPL
6	0.313947	1.41535	0.0118343	0.039473	0.171	JUN;GIMAP4;GIMAP7;GIMAP1;LETM2;GIMAP5;GIMAP6;CCR5;THEMIS;CD69;CISH;MAP9;ACP6;C12orf65;GRAP2;CD84;UBASH3A;HIVEP2;CORO2A;SLAMF1;PCID2;SRSF7;KCNA3;TSPAN5;TRAF5;PMAIP1;TMEM35B;TMEM131L;CD3D;FCMR;PPM1K;TRAC;ZNF609;SEMA4D;ECHDC2;ZBTB4;MAP4K1;EPS8L2;SIRPG;IPCEF1	CD8 MAIT	SPL
5	-0.374251	-1.36796	0.0635593	0.0526285	0.213	TOB1;PDE3B;CITED4;ICOS;ITPKB;MYC;SOCS3;LTB;KDSR;PPA1;NFATC1;FAM241A;CFAP36;TCAF2;PLSCR3	CD8 MAIT	SPL
2	-0.366713	-1.30885	0.104	0.0695531	0.307	OSM;GRAMD1B;TUBA1C;FABP5;HPGD;TMBIM1;ABCG1;PTPMT1;CYB5A;GCHFR	CD8 MAIT	SPL
13	0.309013	1.19561	0.169811	0.150424	0.637	IER2;CD27;PTCH2;SLAMF7;UFSP2;HIST1H2AG;BTG2;CDK2AP2;GLT8D1;SLC39A10;ABHD14A;CYHR1;ARMCX3;SYTL1;TSPAN31;ERO1B;NUCB2;INSIG2	CD8 MAIT	SPL
12	-0.170638	-0.737207	0.972399	0.95253	1	GADD45A;DUSP5;HERPUD1;SLC38A5;HIST2H2AA4;RASD1;RAPGEF2;SLC39A8;TXNDC5;COMMD3;UAP1;EIF2AK4	CD8 MAIT	SPL
9	0.627866	2.51506	0	0	0	EOMES;S1PR5;LGR6;KLRF1;GCSAM;DTHD1;SLC4A4;CMC1;HDGFL3;PDZD4;FAM169A;GZMK;SH2D1A;CCL3;F2R;KIR3DL1;KIR2DL3;APBA2;TTC16;FCGR3A;OSBPL5;SORL1;KLRG1;FCRL6;PRSS23;TNF;S1PR1;LAIR2;PTGDR;FEZ1;CX3CR1;TGFBR3;PAM;TSPAN32;DKK3;KLF3;KIR2DL1;ADRB2;CTBP2;SAMD3;ENC1;HIST1H3A;USP28;P2RY8;COL6A2;SDR42E2;RAP1GAP2;TNFRSF9;RGS9;IFNG;C11orf21;RASA3;AGPAT4;PLAC8;ATXN7L1;AGK;PDGFD;PTGDS;FGFBP2;FGFR1;CTSW;PLEKHG3;LPCAT1;P…	Œ≥Œ¥ T cell	SPL
7	-0.551468	-2.1834	0	0	0	SMIM3;EPAS1;GRAMD2B;ATP10A;PLPP1;CDKN2C;SLC12A6;GALNT2;KRT86;GCNT1;RBBP8;KCTD9;MSH3;FAM126A;CDIP1;STIP1;CD58;HIP1;SMC4;FAM102B;CEP152;GADD45G;MYADM;TPMT;SLC3A2;SSH1;STAM;ASB2;SGMS1;GALNT1;CHORDC1;CSRNP1;RHOQ;FBXO2	Œ≥Œ¥ T cell	SPL
6	-0.413861	-1.83478	0	0.004003	0.00400802	DUSP4;NBL1;LDLRAD4;BAG3;CAMK4;TNFAIP3;MAST4;LZTFL1;HS3ST3B1;PERP;DAPK2;OXNAD1;RETREG1;HNRNPLL;PELO;ARHGEF7;DUSP16;MLF1;ITGAE;RAB33A;CCND2;IL7R;FOXO1;BLMH;GALM;FAM102A;PIGA;MAP4;MORC4;SMURF2;PRKCA;DUSP8;LPAR2;ABLIM1;ALDOC;SUPT3H;COL18A1;JMY;NR3C1;BMPR1A;GPR155;HMGCR;MAP2K6;SNTA1;HOXB2;DEGS1;RHBDD2;CD96;NME7;RGS10;ENO2;SCRIB;MPZL3;ZNF609;CNOT10;SCML4;HERC5;HMOX2;ECHDC2;FAS;DYNLT3;NDC80;JUND;PARD6A;…	Œ≥Œ¥ T cell	SPL
4	-0.39937	-1.71644	0	0.00667167	0.01002	LDLR;FCER1G;SLCO3A1;IRS2;CGAS;FURIN;AHR;FOSL2;SAP30;ZFAND2A;ZMIZ1;CEBPD;SAMSN1;NFIL3;ARHGAP21;MAP3K8;SESN2;TIPARP;FAM13A;PELI2;PFKFB3;RNF24;PLP2;LIMS1;CAST;MAFF;SYNJ1;RAB5IF;ZBTB43;APOBR;IER5L;FLNA;GAPDH;YOD1;MPST;YPEL2;NPEPL1;ECE1;S100A10;BCL6;B4GALT5;RFLNB;RIOK3;SLC16A3;PHC2;CERS6;UBXN11;HMGB2;SH3BGRL3;RIN3;SFXN5;MAP1LC3B;SRXN1;SLC30A1;IRF2BP2;KLF9;TKT;CHP1;EVI2A;ELF4;CHKA;RAB11FIP1	Œ≥Œ¥ T cell	SPL
10	-0.624444	-1.6564	0.0251716	0.00750563	0.0150301	MKI67;MCM2;MCM4;GMNN;TYMS;CENPU;NUSAP1;PRC1;CENPF	Œ≥Œ¥ T cell	SPL
5	0.488251	1.61012	0.0121581	0.0094413	0.033	INPP4B;GPX7;CD5;CD28;SELL;CD6;ANK3;TRABD2A;TNFSF8;MFHAS1;TCF7;FAM241A;SIT1;TMEM63A;HSBP1L1;FAM117B;MAPK13	Œ≥Œ¥ T cell	SPL
13	0.446488	1.57568	0.00580552	0.00888593	0.046	ADORA2A;CD27;FCRL3;PTCH2;ADGRG5;IER2;BEX5;ICAM2;NUCB2;HIST1H2BF;SLAMF7;CTSF;CCDC102A;HIST2H2BF;SLC39A10;DMKN;SYTL1;HIST1H2BN;HIST1H2AG;C16orf54;MGAT2;CRELD1	Œ≥Œ¥ T cell	SPL
8	-0.33939	-1.49494	0.00395257	0.0192144	0.0480962	PPM1L;TMIGD2;HOPX;ZBTB16;ELOVL6;CRIP1;LAT2;CLIC3;KLRC1;SELPLG;CPD;KIFC3;NMUR1;PPP3CA;SH2D1B;GZMA;ITGB7;ARHGEF19;FAM160B1;SYCE1L;EZH2;MSMO1;KIAA1671;TANC2;SYTL2;MXRA7;AJM1;TXK;SPINDOC;PRDM1;HMGCS1;NCALD;TP53I13;PDZD8;CRACR2A;STARD4;ABHD15;SLC2A13;AHDC1;FAM89B;HIST3H2A;KCTD2;HACD3;SOCS2;CREM;SLA2;CNBD2;GBP3;ACOT7;FECH;AREG;DDIT3;PHTF1;PLCL2;PPM1A;USP53;TMEM64;PIK3R3;ARID3B;NEDD9;METRN;ABCB1;MYO6;AT…	Œ≥Œ¥ T cell	SPL
11	0.397514	1.47348	0.00846262	0.0184661	0.124	MS4A1;CD79B;HLA-DQA1;HLA-DRB5;HLA-DRB1;P2RX5;HLA-DQB1;YBX3;SWAP70;NRROS;HLA-DRA;AC119396.1;PDLIM1;KLF2;SMAGP;HLA-DPB1;HLA-DPA1;CHI3L2;CD74;HLA-DMB;TTN;HLA-DMA;CAMK1D;IRF8;TSPAN33;FANCL;MTSS1;CHPT1;MICAL3;ZNF318;NCF1;RHBDF2;RHOB;ATG4C;SMIM14;ZNF296;ZBTB10;STAG3;ABHD6;HIST1H2AL;PRKCB;ZSCAN18	Œ≥Œ¥ T cell	SPL
3	-0.292052	-1.25313	0.0546875	0.113752	0.288577	LGALS1;LGALS3;CDKN1A;SLC43A3;LAIR1;PLEC;CORO1C;SETD7;TMEM14C;PLIN2;TIMP1;VIM;ANXA5;GLIPR2;SDCBP;RGS2;TATDN3;LMNA;S100A11;C20orf194;MXD1;COPRS;P2RX4;CCSAP;CEBPB;ANXA2;TK2;C15orf39;COTL1;ALAS1;FTH1;MKNK1;CREG1;PEA15;GNAQ;ATP1B3;GPR183;WARS;ODF3B;ETS2;MPC1;PCBD1;NENF;TMEM147;TLE3;CD59	Œ≥Œ¥ T cell	SPL
1	0.336504	1.21485	0.149773	0.1334	0.74	VCAM1;CADM1;CD300A;MAF;MICAL2;IL18BP;STAT1;SLC9A9;POGLUT1;C1QB;ABL2;KIF1B;LPAR6;SGSH;APBB3;C1QA;NUDCD1;UST;SGK1;CCL4L2;CCL3L1;TXNDC16;ICAM1;WWP1;AP2A2;GBP1	Œ≥Œ¥ T cell	SPL
12	-0.265504	-1.15301	0.141818	0.191	0.491984	PMEPA1;IRF4;KLHL6;ITM2C;TP53INP1;SLC39A8;RAB30;SLC1A4;DUSP5;IGHA1;MYO1D;UAP1;CASP10;HDLBP;SLC38A5;ST7;PPCDC;OSBPL3;HYI;ZNF275;CHPF;ANKRD37;IFI27L1;SEC24D;RABAC1;GADD45A	Œ≥Œ¥ T cell	SPL
2	-0.284294	-1.06433	0.319209	0.300976	0.731463	GRAMD1B;HPGD;ERRFI1;SCCPDH;ACOT2;PHLDA1;CCRL2;ACO1;GALE;GLRX2;PDE4DIP;PTPMT1;FBP1;TMBIM1;ISG15;CYSTM1;CYB5A;ACSL3;SLC25A19;AVPI1	Œ≥Œ¥ T cell	SPL
10	-0.698504	-2.56671	0	0	0	HIST1H2AJ;TYMS;CDT1;ORC6;MKI67;E2F1;CENPW;CLSPN;CENPF;HIST1H3B;MCM4;KNL1;MCM2;CHEK1;CENPU;RAD51AP1;PRC1;ARHGAP11A;GMNN;KIF11;NCAPH;NUSAP1;PCLAF;TPX2;TOP2A;HIST1H2AI	CD56 NKdim	SPL
9	-0.449403	-2.25627	0	0	0	MT1E;MT2A;VIPR2;CRTAM;ENC1;SLC7A5;MT1X;C16orf87;OTUD7A;CENPV;DUSP2;ATG2A;TNFRSF9;SKI;HIST1H1E;CEMIP2;COG3;CHST7;DDX47;SYNJ2;DDIT4;PDE4D;RAB11FIP5;MSANTD3;BHLHE40;PGRMC2;SHLD3;LMNB1;CCL3;FBXO33;PCIF1;SLC37A3;SLC15A4;ADNP2;NECAP1;ERN1;DMTN;USP30;CLP1;IDI1;ITPRIP;DYNLL2;CYTH3;PTAR1;HIST1H2AM;LITAF;ATF7IP2;C12orf49;VAMP1;KIR3DL2;BNIP1;RUNX3;NSMF;CCL28;MED9;LMTK2;KIR2DL1;FASTKD5;HSF2;IKZF5;PTGDS;RGS9;…	CD56 NKdim	SPL
4	-0.436854	-2.13559	0	0	0	MAP3K8;GPR35;PIM3;CHKA;SLC30A1;RAB5IF;ACTN1;IRF2BP2;NFIL3;BCL6;FOSL2;PLP2;PPP1R3B;SEC14L1;RFLNB;MAFF;FADS2;PLPPR2;TIPARP;IRS2;IRAK3;S100A8;ZFAND2A;RIOK3;YOD1;TOM1;ECE1;GRPEL1;S100A6;ZNF281;GAPDH;RXRA;TNFRSF12A;CHP1;NACC2;WDR45B;PPM1F;CERS6;MXD3;SESN2;NRIP1;RNF24;IGF2BP2;SYNJ1;TESC;VEGFA;PFKFB3;IFNGR1;SAMSN1;TMCO3;S100A4;KLF9;PHC2;SYNE3;TKT;MAP2K3;NINJ1;AGTRAP;TPST1;METTL9;BCL3;HEBP2;GZF1;MKRN1;ZD…	CD56 NKdim	SPL
5	-0.457762	-1.8312	0	0	0	CH25H;SOCS3;CITED4;MYC;TNFRSF10A;RCL1;SFXN1;UGCG;FXYD1;MFHAS1;TNFSF8;RBL1;NFATC1;AP3M2;ITPKB;CD52;KDSR;PPA1;LTB;FAM117B;PHLDB3	CD56 NKdim	SPL
7	0.406382	1.69791	0	0.00312355	0.009	FOSB;EGR1;FOS;C14orf119;KLF6;MUC12;DUSP1;MOB3C;ENTPD1;BPNT1;MYADM;PPP1R15A;CITED2;SLC35C1;PIGM;NAT1;NEU1;PNP;PPP1R15B;C2orf74;AK6;KIF1BP;C2CD2;MINPP1;EMC2;AMT;LAYN;PHYH;TCEAL1;GALNT4;DYNLL1;MED29	CD56 NKdim	SPL
11	-0.358881	-1.69375	0	0.000459137	0.00100604	IRF8;HIST1H1B;MARCH3;AGPAT5;TRAF4;SNX8;OSER1;RBM38;PDE4B;USP12;GNA12;PELI1;SNX9;GRASP;IL4R;STAP1;NEK6;RAB3GAP1;KIAA1958;TMEM268;CHPT1;DENND3;NUDT4;TCFL5;DNMBP;KCNQ5;SAV1;VEGFB;SYPL1;HHEX;CHD7;BCL2L11;WEE1;SIK1B;PRKCE;HDAC9;HLA-DMA;STRBP;TAPT1;EPN2;CCDC50;PARVB;HIST1H2AL;KBTBD8;NUAK2;PWWP2B;TMEM38B	CD56 NKdim	SPL
6	0.325839	1.46689	0	0.0157913	0.09	CCDC184;LETM2;JUN;GIMAP6;TMEM67;GIMAP1;GIMAP5;GIMAP7;GIMAP4;TMEM35B;MLF1;C12orf65;MAP9;GPR171;CCDC173;DAPK2;BATF;DUSP16;MAST4;FCMR;TMEM128;BLZF1;CD84;KCNA3;GPR155;CFAP20;PPM1K;ODF2L;IPCEF1;TAGAP;ZHX2;TRAF1;MAP2K6;GPR25;HOXB2;ZNF831;ZNF10;SCML4;FAM122C;PNMA1;NEK1;IL18R1;FAS;ZNF614;HAGH;ECI2;HIVEP2;ZBTB4;PCID2;CISH;MPP7;CDKN2A	CD56 NKdim	SPL
3	-0.299457	-1.46524	0	0.011861	0.0301811	CDKN1C;TPM4;SNX30;PLIN2;SDCBP;CDKN1A;PDLIM7;CEBPB;RGS2;LONRF3;ACSL1;CHML;SNX10;CALU;RILP;MAFG;SLC49A3;LAPTM4A;SERPINB8;HIF1A;BRI3;COPRS;THBS1;TEX2;GLIPR2;ATP1B3;TTC7A;CORO1C;PABPC4;KCNK6;COTL1;UPP1;LGALS1;FTH1;TLE3;ARHGAP31;TNFRSF10B;C4orf48;SLC11A1;TIMP1;CDK2AP1;SCARB2;PDXK;FAH;NRM;FAM210B;PLEC;CTSD;AGAP3;IMPA2;CD151;ASPH;RRAS;RNF19B;CRYL1;ARHGAP18;LGALS3;C1orf122;SLC43A2;PLXNC1;ABHD5	CD56 NKdim	SPL
13	0.352166	1.45421	0.0140845	0.0116844	0.1	HIST1H4B;PTCH2;HIST1H4A;CBY1;C16orf54;ARG2;IQCG;HIST1H2BN;TMEM140;DTWD1;IER2;ANKRD28;C2orf42;FCRL3;MGAT2;TMEM8B;SLC39A10;TET1;CHRNB1;ICAM2;PCYOX1;SERPINI1;B4GAT1;HIST2H2AB;MAGEH1;TSPAN31;BTD;YPEL5;SPAG1;NUGGC;CDK2AP2;UFSP2;IFT27;HIST1H2AB;FAIM	CD56 NKdim	SPL
2	-0.33632	-1.3949	0.0233161	0.0249246	0.0734406	SCD;ERRFI1;GRAMD1B;OSM;PTPMT1;AVPI1;SNX24;NUDT14;TFRC;ACOT2;FABP5;HPGD;AP1S1;FBP1;NMB;IFIT3;OAS3;OASL;APOC1;SLC17A5	CD56 NKdim	SPL
1	-0.282855	-1.33171	0.0237389	0.043331	0.138833	TNFSF9;CCL3L1;TRPM2;CCL4L2;NET1;ANKRD9;NR4A3;FNIP2;CLN8;ARL5B;CKS2;KCNMB4;HES4;C11orf96;TESK1;HIC1;PLEKHO1;SLC19A2;ETV3;FN3K;TMEM97;SLC31A1;GPR137B;INSIG1;RASGEF1B	CD56 NKdim	SPL
12	-0.26733	-1.26752	0.0363036	0.0696358	0.247485	IRF4;GADD45A;DHRS11;SDF2L1;RND1;CTH;SLC1A5;DUSP5;MYO1D;CHPF;FKBP14;NR2F6;HERPUD1;UAP1;TXNDC11;PRADC1;TWSG1;KLHL6;SLC39A8;AEBP1;MYDGF;TMED2;RRBP1;SELENOM;SEC11C;CRELD2;STARD10;TMED10;KDELR2;SEC61A1;RPN2;PLPP5;PGM3;DDOST;PDIA4;SELENOS;EIF2AK4;TRAM1;PDIA6;OSBPL3;SEC61B;MACROD1;IFI27L1;ERGIC3;SPCS3;SIL1;A1BG;TMED9;SEC24D;TP53INP1;TPD52;SSR4;ARFGAP3;HYOU1;HYI;LMAN1;HM13;SEL1L3;TMEM214;SEL1L;XBP1	CD56 NKdim	SPL
8	-0.230904	-1.1456	0.123333	0.167355	0.531187	XCL1;XCL2;ZNF331;AREG;MMD;NR4A2;PDZD8;MED26;SPRY2;BAALC;CREM;PRDM1;MXRA7;FAM160B1;HIST3H2A;MEX3C;CPD;ZFP36;STMN1;SURF4;CNBD2;STARD4;ID2;FMNL3;ARID3B;BANP;CCL4;HOXA10;LAT2;SFMBT2;SYNGR1;MCTP2;KDM5B;GABARAPL1;ATXN1;MAPKAPK2;RHOC;MYO6;RAB9A;NEDD9;ABHD15;SOX4;ABHD17B;ATG9A;TMIGD2;GLTP	CD56 NKdim	SPL
9	-0.591392	-2.6918	0	0	0	GZMB;BHLHE40;PDE4D;SKI;CAPN2;KIR2DL1;FGFBP2;P2RY8;GNLY;SLC7A5;SYT11;ENC1;GZMH;LITAF;CEMIP2;METRNL;ARL4C;LYAR;CENPV;AUTS2;DTHD1;ATG2A;ITPRIP;KIR3DL2;LMNB1;RASA3;PGRMC2;KIR2DL3;F2R;DUSP2;LIME1;KLF3;FAM169A;SMAD7;RUNX3;DDX47;SLC15A4;MT2A;CLP1;NSMF;C16orf87;CDKN2D;DSTN;TNFRSF9;RGS9;FASTKD5;APOBEC3H;MGAT4A;SSBP3;KIR3DL1;SH2D2A;ADGRG1;CRTAM;FBXO33;MT1X;SYNE2;BCL9L;PCIF1;SPON2;GK5;ERN1;SERTAD2;GNG2;ZNF3…	NK CD56br	SPL
4	-0.45546	-2.04496	0	0	0	SAMSN1;AHNAK;FOSL2;BCL6;LDLR;ADAP1;IER5L;PFKFB3;MAP3K8;ANXA1;FLNA;S100A6;SESN2;PIM3;ZEB2;SLC30A1;IFNGR1;VCL;CAST;NFIL3;EMP3;IRF2BP2;BCL3;IRS2;RAB5IF;PELI2;FAM13A;S100A4;ZFAND2A;TIPARP;PLP2;MAFF;SLCO3A1;SRXN1;TOM1;MAP2K3;NBEAL2;FURIN;EVI2A;RIOK3;LATS2;TKT;SEC14L1;CSGALNACT2;TPST1;CHP1;RASSF2;ZNF281;ZDHHC20;VSIR;KLF9;ZNF487;NINJ1;MNT;ELK3;GRPEL1;NRIP1;MEF2D;YOD1;GAPDH;RNF24;FOXJ2;MIDN;GZF1;HMGB2;EX…	NK CD56br	SPL
13	0.509274	2.03721	0	0	0	PTCH2;HIST1H4B;FCRL3;HIST1H4A;CD27;HIST1H2BN;PAQR6;HIST1H2AB;TET1;IER2;HIST1H2AE;TNFRSF4;DIPK1A;NUCB2;HIST1H2AG;SPAG1;DTWD1;PCYOX1;TMEM140;HIST1H2BB;NUDT8;CHRNB1;CTSF;HIST2H2BF;ICAM2;GLT8D1;AP3S1;HIST2H2AB;WBP1;TMEM263;IFT27;TAPBPL;SMPD1;SLAMF7;TSPAN31;BTG2;MGAT2;SLC39A10;C2orf42;CD38;ARF4;GLCCI1;ATG4A;HOOK1;CRELD1;BTD;FAIM;ABHD14A;HIST1H2BF	NK CD56br	SPL
1	-0.447984	-1.84856	0	0.000431619	0.001	HES4;ANKRD9;SERPINB9;TNFSF9;NR4A1;EGR2;RASGEF1B;CCL4L2;NR4A3;HIC1;INSIG1;CHRNE;KDM6B;PLEKHO1;SLC31A1;TSC22D1;CCL3L1;RNF122;FKBP4;TMCC3;ARL5B;CLN8;NFE2L2;FN3K;FNIP2;TESK1;SLC19A2;FASN;SH2B3;CKS2;ETV3;SNAPC1;ARHGEF12;BAIAP2	NK CD56br	SPL
5	-0.426963	-1.55807	0.0143885	0.0103589	0.032	PDE3B;GPR132;CD52;CITED4;RCAN3;AP3M2;PHLDB3;CD6;LRRC8C;SELL;NFATC1;SOCS3;CFAP36;FAM241A;TMEM123;ITPKB;RCL1;SPTBN1;PPA1;LEF1	NK CD56br	SPL
11	-0.357799	-1.55325	0.00223214	0.00854606	0.033	TRAF4;BACH2;SQLE;OSER1;PDE4B;GRASP;CHD7;MTSS1;DENND3;SNX9;IL4R;INPP5A;RBM38;SLC2A1;PELI1;NEK6;PRKCE;NUDT4;SSBP2;TCFL5;RAB3GAP1;SH3BP5;PWWP2B;TAPT1;CD72;STAG3;MARCH3;HIST1H1B;KLF2;SETBP1;NFKBID;BCL2L11;KDM2B;YBX3;AGPAT5;MARCKSL1;PARP15;SIK1B;USP12;SAV1	NK CD56br	SPL
3	-0.3151	-1.39861	0.0101266	0.0308608	0.132	LMNA;CEBPB;LGALS3;TLE3;LGALS1;ATP1B3;RGS2;UPP1;SDCBP;VIM;CDKN1A;GLIPR2;ANXA2;LAIR1;PLIN2;TM6SF1;CST3;TIMP1;PLEC;RNF19B;ACSL1;LAPTM4A;NENF;CALHM6;TTC7A;FTH1;MAFG;ABHD5;HIF1A;TPM4;MXD1;APP;GPR183	NK CD56br	SPL
8	0.288101	1.2841	0.0456942	0.196339	0.41	SPTSSB;ENPP5;COLQ;ID1;TANC1;ELOVL6;MMRN1;P2RY11;PIK3R3;INPP1;ZBTB38;BAALC;NEO1;TOX2;PIGV;TXK;BCO2;PLEKHF1;TANC2;ZNF74;DAB2IP;TBC1D31;FASLG;GBP4;CAPN12;HLTF;RGS3;TGFA;CDHR1;PTGER2;TIGIT;IRF2BPL;CD160;SAMD9L;IFIT2;PLAAT4;RAB27B;ACOT7;SMIM24;MTR;NCR1;LDB2;AP4M1;TRIB3;THEM6;KLRC1;MR1;KLRK1;RHOBTB3;TRAF2;BCL2L1;FAM43A	NK CD56br	SPL
6	0.290094	1.26329	0.0540984	0.158546	0.479	CXCR6;GIMAP7;GIMAP6;GIMAP4;GIMAP5;JUN;SIRPG;CDKN2A;DISC1;LETM2;GIMAP1;MAD2L1;CD84;IL18R1;IPCEF1;TMEM35B;FCMR;DZIP3;SESN1;ACP6;LIMA1;STN1;CD69;IL32;TMEM131L;MAP2K6;SPNS3;HIST1H3H;BATF;MDFIC;CEACAM21;PEX3;MPZL3;SUPT3H;HERC5;CDCA7;TSTD1;ECI2;TRAF1;HIVEP2;BLZF1;PDCL;SRSF7;C12orf65;IMMP2L;SCML4;TRAC;FAS;ZHX2;CORO2A;ODF2L;UBASH3A;FAM122C;EPS8L2	NK CD56br	SPL
7	0.299963	1.19285	0.134615	0.202067	0.674	EGR1;TIE1;FOSB;ENTPD1;AMT;LRRCC1;PSEN2;CLNK;CENPJ;AATK;MINPP1;C2orf74;MAPK12;C2CD2;PNMT;EIF4A3;FOS;C14orf119;BPNT1;GALNT4;HIBADH;DUSP1;KIF1BP;PIGM;DMAC1;ISYNA1;PNP;CKLF;MECR;TMEM220;EMC2;VKORC1L1;ATP10D;TCEAL1;GRAMD2B;KNOP1;NIT2;MTX2;FDX2;SLC25A43;TANK;PPP1R15B	NK CD56br	SPL
2	-0.308393	-1.17899	0.185615	0.14077	0.557	GRAMD1B;OASL;OSM;AVPI1;TMBIM1;SCD;PDE4DIP;TFRC;PTPMT1;ISG15;ACSL3;CAMSAP1;SLC17A5;FABP5;PTRH1	NK CD56br	SPL
12	0.245818	1.04999	0.328205	0.413063	0.968	PALM2-AKAP2;RRAD;NFE2L3;HIST1H4H;TEC;HIST1H2BD;APOL1;HIST1H2BC;CYSLTR1;IFNAR2;MCEE;MANBAL;MAGEF1;HIST1H2BG;COMMD3;AIG1;C1GALT1C1;SLC1A5;ARSA;SEL1L3;ALG1;NAGLU;PRADC1;C11orf24;HYI;PSENEN;CASP10;MANEA;CNPY2;BSCL2;ALDH6A1;ERLEC1;FNDC3A;TPD52;XBP1;YIPF3;PINK1;ERGIC2;LMF1;DPM3;EDEM2;CREB3L2;PRDX4;FAM174A;PDIA6;IFI27L1;PLPP5;LMO4;ATRAID;HIST1H2BK;TBCEL;SLC39A7;PDIA4	NK CD56br	SPL
10	0.342552	0.911601	0.604414	0.671978	0.999	TPX2;MKI67;CENPF;HIST1H3B;FANCI;DHFR;CENPU;HIST1H2AI;BUB1;HELLS	NK CD56br	SPL
9	-0.561245	-2.69054	0	0	0	MT2A;CEMIP2;LAIR2;CCL3;KIR3DL2;BPGM;SYNJ2;ENC1;PDE4D;FEZ1;ATG2A;LITAF;SKI;KIR2DL1;SLC7A5;NSMF;MED9;RORA;GNG2;MT1X;P2RY8;MXI1;ST3GAL4;ADNP2;KIR2DL3;SYNE2;ITPRIP;SLC37A3;FGFBP2;PTGDS;AKR1C3;COL6A2;COG3;IKZF5;S1PR5;HSF2;C16orf87;PRSS23;KLF3;SNIP1;XKR8;MYOM2;BNIP1;SLC15A4;RNF125;LRRC8A;ZNF394;IDI1;ATG16L1;HIST1H1E;FAM169A;CENPV;METRNL;PGRMC2;TNFRSF9;ASCL2;RUNX3;CST7;FBXO33;SPON2;SMAD3;NECAP1;SBK1;TTC…	NK-ILC precursor	SPL
7	0.58852	2.28596	0	0	0	EGR1;FOSB;PPP1R9A;TNFRSF18;C2orf74;ATP8B4;NEU1;FOS;C14orf119;MIB1;KIR2DL4;PNP;UBASH3B;AK6;PPP1R15B;CITED2;KNOP1;CDIP1;DUSP1;KLF6;RRP1;MTX2;ATP10A;DMAC1;EPAS1;PPP1R15A;CENPJ;GALNT6;SCOC;MYADM;EIF4A3;CDK4;NIT2;ATP10D	NK-ILC precursor	SPL
5	0.637051	2.22557	0	0	0	CCR7;INPP4B;LEF1;KDSR;LTB;RCAN3;SELL;FAM241A;TMEM123;TMEM63A;MYC;GPX7;LDLRAP1;MAML2;TCF7;THEM4	NK-ILC precursor	SPL
6	0.454806	1.98794	0	0	0	GIMAP6;GIMAP1;IL7R;GIMAP7;IL18R1;TMEM35B;LETM2;GIMAP4;JUN;GIMAP5;MAP9;IMMP2L;CEACAM21;PATJ;TSPAN5;DZIP3;FXYD7;SCML4;MPZL3;SUPT3H;TRAF1;TMEM128;ZNF831;TRAC;ZEB1;NEK1;PEX3;CXCR3;SPRY1;MAP4;GPR18;PPM1K;IPCEF1;ABCC1;TMEM131L;STN1;CFAP20;USP20;FBXL14;MDFIC;ABLIM1;TRAF5;ZNF10;REC8;HOXB2;ECI2;ODF2L;ZNF609;LDLRAD4;HIVEP2;SMURF2;BLZF1	NK-ILC precursor	SPL
11	0.402499	1.71883	0	0.00124087	0.004	PAWR;PRCD;TTN;CNR2;RHOB;TCF4;MICU3;NFKBID;SSBP2;STRBP;MGAT5;E2F5;CEP83;HLA-DMB;STAP1;POU2F2;SCRN1;MEF2A;ZSCAN18;BACH2;NCF1;MICAL3;RIPOR2;BCAS4;CCNG2;SYPL1;RALGPS2;CXXC5;PLCG2;BIRC3;SMIM14;KLHL5;TSPAN3;HLA-DRB5;KLF2	NK-ILC precursor	SPL
3	0.36679	1.61481	0	0.00595616	0.023	CAPG;UNC93B1;KLF4;SLC44A1;NUDT16;GPR183;TMEM14C;DUSP6;GSN;ARHGAP31;C1orf162;CAT;CTSA;TMEM120A;ITGAX;DSE;COTL1;CTSZ;AGAP3;LMNA;LAIR1;DENND5A;CYB5R1;SKAP2;ATF5;EDEM3;IFITM3;PYGB;ASPH;LEPROT	NK-ILC precursor	SPL
8	-0.333335	-1.58703	0	0.0090482	0.025	SYNGR1;CCL4;IFIT2;NR4A2;ZNF331;RHOBTB3;CCL5;DHRS3;KIFC3;ABHD17B;PHLDB2;PRDM1;DSTYK;MED26;SLA2;MMD;SMAD5;PLAAT3;ABHD15;MEX3C;CDCA4;PDZD8;ATXN1;MXRA7;ZBTB16;ATP8A1;ARID3B;MRPL10;CREM;SURF4;CPD;DGKD;CNBD2;STARD4;RAB9A;GLTP;NPC1;PITPNM1;ALOX5AP;CD160;DHX32;KIF21A;STAT4;GFI1;HACD3;BANP;NEDD9;FAM160B1;MSMO1;MAPKAPK2;AREG;PLEKHF1;TSEN54;KIF13B;TIGIT;ATG9A;GSE1;CHN2;GABARAPL1	NK-ILC precursor	SPL
13	0.390164	1.5459	0.00869565	0.0103405	0.049	C16orf54;LSR;TNFRSF4;SLC39A10;SPAG1;DMKN;MGAT2;DTWD1;DIPK1A;P4HTM;IFT27;IER2;CRELD1;ANKRD28;COMTD1;NUCB2;ICAM2;CYHR1;GLT8D1;PIM2;C11orf1;ADGRG5;MAGED2;CDK2AP2;GSTM2;CTSF;TAPBPL;CCDC102A;NUDT8;GLCCI1	NK-ILC precursor	SPL
4	-0.324003	-1.49129	0.0045045	0.0139203	0.058	MAP3K8;NFIL3;ADAP1;SLC30A1;ADAM15;S100A6;IFNGR1;ZEB2;FOSL2;IRS2;RAB5IF;THEMIS2;FOXJ2;SESN2;PIM3;MAFF;S100A4;TOM1;IRF2BP2;KLF9;RIOK3;ULK1;MAP2K3;NDRG1;GRPEL1;ZNF281;MAN1A1;PHC2;BAP1;BCL6;ZDHHC20;USP3;SEC14L1;PTBP2;NINJ1;MEGF9;SAMSN1;IGF1R;PELI2;CHP1;SLCO3A1;FURIN;NPEPL1;TIPARP;BCL3;MKRN1;SH3BGRL3;KLF10;VCL;LATS2;CAST;GUSB;ZFAND2A;GAPDH;FLNA;PFKFB3;VAMP5;SYNJ1;CSGALNACT2;TPRA1;YPEL2;ZNF358;NBEAL2;M…	NK-ILC precursor	SPL
10	-0.439368	-1.36676	0.0930233	0.0328867	0.172	HIST1H2AI;CLSPN;MCM2;GMNN;CHAF1A;MCM4;KNL1;CDT1;HELLS;CENPU;DHFR	NK-ILC precursor	SPL
2	0.375778	1.35915	0.0798479	0.0561935	0.273	ACOT13;PHLDA1;APIP;GALE;RTL8A;RTL8C;ARL2;ACP5;PDE4DIP;ARHGAP10;LFNG	NK-ILC precursor	SPL
12	0.277796	1.19079	0.139887	0.168603	0.688	ITM2C;TEC;GAB1;CYSLTR1;AARS;STARD10;AIG1;PALM2-AKAP2;ST6GAL1;KLHL6;TXNDC5;FAM174A;ANKRD37;NAGLU;PPCDC;CASP10;AGA;SLC17A9;PLPP5;PINK1;COMMD3;SEL1L3;RAPGEF2	NK-ILC precursor	SPL
1	0.299739	1.18576	0.170956	0.155522	0.695	IGFBP4;IL18;DST;CD300A;CXorf40A;ATF3;ICAM1;CLCN3;FLNB;GLA;GRAMD4;FASN;IER5;STAT1;TNFSF9	NK-ILC precursor	SPL
4	-0.567912	-2.31807	0	0	0	VEGFA;HOXA5;MAFF;ZEB2;EREG;BCL6;TIPARP;IER5L;ZNF503;ZFAND5;SMOX;NINJ1;NFIL3;MAP3K8;PIM3;KLF10;MFGE8;ANXA1;CERS6;PFKFB3;TPST1;FOSL2;ARHGEF40;MEF2D;AHNAK;IRGQ;GZF1;IRF2BP2;MAP2K3;IRS2;PIK3R5;SRGN;ULK1;BCL3;ZNF358;SEC14L1;SLC30A1;MAP3K3;WDR45B;SAP30;TNK2;IRAK3;RAB11FIP1;GRPEL1;MIDN;CSGALNACT2;ITGB2;USP3;CHKA;TPRA1;IGF2BP2;NRIP1;MID1IP1;GAPDH;BAP1;IGF1R;JARID2;FURIN;FLNA;KLF9;ARHGAP21;TKT;GSTP1;MAP1L…	ILC 3	SPL
1	-0.595093	-2.24567	0	0	0	PTGS2;NR4A1;NR4A3;HES1;SGK1;NRARP;TNFSF9;RNF122;INSIG1;ICAM1;CXorf40A;KDM6B;TESK1;IL4I1;CHMP1B;RASGEF1B;IGFBP4;ETV3;NET1;TSC22D1;CKS2;PRKAB1;GLA;SREBF1;CLN8;SKIL;ZFP36L1;CXorf40B;NFKBIE;NFE2L2;LACC1;SERPINB9;EPSTI1;GCLC;HIC1;FLNB;LGALS3BP;GADD45B;SPATS2L;ITGAV;ATF3;SH2B3;DST;CASS4;UST;IL18;GRSF1;NECTIN2;ZBED3	ILC 3	SPL
11	-0.56184	-2.23131	0	0	0	PELI1;SIK1B;GRASP;YBX3;MARCKSL1;TRAF4;KLF2;CD83;DLL1;PDE4B;BCL2L11;DNMBP;RBM38;AGPAT5;HHEX;PCBP3;CAMK1D;SQLE;E2F5;PRDM4;MAP3K14;HLA-DQB1;ZNF296;TAPT1;USP6NL;ST6GALNAC3;ADAM28;NUDT4;ZNF844;ZNF318;CD82;IRF8;SNX9;NFKBID;FAM53B;USP12;ADAM19;KLF7;BANK1;MAPK8IP3;CD74;HLA-DMA;HLA-DPB1;PRKCE;HLA-DRB1;BACH2	ILC 3	SPL
3	-0.487021	-2.00261	0	0	0	CXCL2;NLRP3;LMNA;H1F0;EMP1;SDC4;KLF4;CDKN1A;ACSL1;GNA15;VIM;G0S2;SDCBP;GAB2;COTL1;MAFG;ATP1B3;ETS2;TMEM120A;RNF19B;SETD7;APP;RBPJ;CEBPB;ARHGAP31;TTC7A;POR;GPR183;RAB32;PLIN2;ABHD5;RGS2;CDK2AP1;SNX30;NPC2;TNS3;PEA15;INSR;ITGAX;ZFHX3;GORASP1;FTH1;CYFIP1;CKAP4;PAK1;PABPC4;COPRS;AGAP3;ATF5;LST1;DUSP6;ZSWIM6;TLE3;TPM4;LPCAT2;PLEC;AIF1	ILC 3	SPL
7	-0.425885	-1.57053	0	0.0087701	0.033	SCX;MYADM;ELL2;RGS1;KCTD9;SMIM3;GADD45G;EPAS1;KLF6;CSRNP1;MAP4K3;NKIRAS1;UBASH3B;GALNT2;IZUMO4;PPP1R15B;SSH1;PPP1R15A;ATP10A;STAM;PRKAR2B;SLC3A2;KRT86;RBBP8;SYS1	ILC 3	SPL
8	-0.365743	-1.5135	0.00123001	0.0173314	0.08	NR4A2;SPRY2;IFFO2;ZNF331;JAG1;SOX4;ZC3H12A;HOXA9;AREG;PRMT9;CRIP1;CCL5;PRR7;PDZD8;RALGDS;MED26;CNBD2;SERTAD1;ID1;EZH2;ZNF598;ZFP36;DHRS3;HMGCS1;KIT;KDM5B;MAPKAPK2;METTL15;IFRD1;RAB9A;TNFSF11;CREM;CPD;DDIT3;KIF13B;MEX3C;CD81;PITPNM1;TOX2;FMNL1;FECH;ATP8A1;SURF4;TNFRSF11A;NREP;USP37;RFTN1;TP53I13;NFKBIA;IRF2BPL;GABARAPL1;GFOD1;HOXA10;H2AFX;DENND4C;SYTL3;ABHD17B;EVA1C;KIFC3;LTBP3;FAM43A	ILC 3	SPL
6	-0.331231	-1.33351	0.0401506	0.0860901	0.399	DUSP4;RGCC;TNFAIP3;LDLRAD4;JMY;HMGCR;JUND;PARD6A;NECTIN3;ARHGEF7;RHOH;HNRNPLL;SPRY1;PTPN13;CFAP20;HIST1H3H;BCAS2;LAPTM4B;PNMA1;TUBA4A;FAS;SNTA1;NXT1;TSC22D3;POMT1;NBL1;FOXO1;CASK;RHBDD2;CYCS;CCND2;RETREG1;ZNF10;MAST4;ALDOC;ZNF548;KIAA1324;AQP3;MPRIP;USP20;REC8;NEK1;FBXL14	ILC 3	SPL
12	-0.319688	-1.28265	0.0675497	0.123408	0.568	IRF4;GADD45A;DUSP5;RRAD;RASD1;ANKRD37;SLC12A4;HERPUD1;HIST1H2AC;SLC1A4;UAP1;HIST1H2BK;TP53INP1;RCN1;CREB3;HIST2H2AA4;SELENOS;CRELD2;ALG2;CHPF;TXNDC11;RAPGEF2;SDF2L1;B4GALT3;IGKC;XBP1;AARS;HYOU1;DEPTOR;ITM2C;OSBPL3;KRT18;IGHM;TBCEL;RRBP1;SSR3;LTC4S;SLC39A8	ILC 3	SPL
9	-0.315739	-1.2779	0.0680101	0.114847	0.591	LITAF;BHLHE40;SLC7A5;SYNJ2;ARL4C;METRNL;ZBTB5;GNG2;ITPRIP;SMURF1;MED9;SMAD7;SPON2;COG3;LPCAT1;AUTS2;DUSP2;HDAC5;AP1G1;PCIF1;DYNLL2;GK5;CRY1;KLF3;MT2A;CTBP2;SLC15A4;AGPAT4;HIST1H1E;SMAD3;IDI1;SSBP3;WDR86;HDDC2;POFUT2;RUNX3;MVB12B;MED17;ADNP2;RNF103;KLF13;CEMIP2;S1PR1;P2RY8;PNPLA2;BCL9L;PLEKHA5;MSANTD3;NECAP1;GTF3C1;FBXO33;RPRD1B;ATG2A;NR1D1;LRRC8A;XYLT1;MGAT4A;SOCS1	ILC 3	SPL
10	0.891255	1.19094	0.209644	0.127411	0.378	CENPU	ILC 3	SPL
13	-0.296142	-1.09462	0.287921	0.343788	0.97	WHRN;YPEL5;ANKRD28;SELENOK;HIST1H2BF;TENT5C;LSR;CTSF;TMEM8B;CD38;TARSL2;PIM2;HIST1H2AH;H1FX;HIST1H2AE;GSTM2;C16orf54;FAIM;BAIAP3;ERO1B;NT5C3B;CFL2;DMKN	ILC 3	SPL
5	-0.308129	-1.05927	0.353372	0.378823	0.987	TOB1;TNFRSF10A;CCR7;TNFSF8;TAF4B;FAM241A;SOCS3;SCML1;NFATC1;RBL1;BEX3	ILC 3	SPL
2	-0.256046	-0.879178	0.664723	0.71445	1	SERPINE1;PHLDA1;ACOT2;ABCG1;TFRC;GK;TUBA1C;FABP5;HACD1;MGLL;NOXA1	ILC 3	SPL
4	-0.453445	-2.08759	0	0	0	THEMIS2;SAMSN1;MAFF;SRGN;NFIL3;BCL6;IRS2;HMGB2;KLF9;ARHGAP21;TP53INP2;TOM1;ZFAND5;TIPARP;ULK1;PFKFB3;NDRG1;CSGALNACT2;MAP3K8;MAN1A1;HEBP2;YPEL2;YOD1;SQSTM1;FURIN;MAP1LC3B;MTMR3;S100A10;JARID2;ZEB2;GZF1;CAST;MIDN;NPEPL1;SEC14L1;NBEAL2;MAP4K4;PIK3R5;AHR;S100A9;MAP3K20;CEBPD;PTBP2;RIOK3;ZFAND2A;KLF10;EAF1;EMP3;PPP1R3B;SLC30A1;PLP2;MKRN1;LYZ;BCL3;IRF2BP2;CHKA;PHC2;TMCO3;NINJ1;NUP214;S100A6;SPECC1;LIM…	Naive B	SPL
9	-0.420156	-1.93547	0	0	0	CEMIP2;SMAD7;KLF3;METRNL;MGAT4A;TXNIP;MXI1;ATG2A;MT2A;PYHIN1;DDX47;USP30;HIST1H1E;GCSAM;RORA;RNF103;FBXO33;SKI;GMEB2;UBALD2;SYNJ2;EPHA4;IDI1;NECAP1;RNF125;PDE4D;ZNF394;MT1F;ATF7IP2;IKZF5;CLP1;OPTN;SLC7A5;PCIF1;RASA3;PTAR1;LRRC8A;HSF2;LMTK2;CRY1;ADNP2;PNPLA2;SERTAD2;BAZ2A;POFUT2;MT1X;FAM8A1;PHF10;XKR8;MED17;PRR5;SNIP1;SMURF1;DYNLL2;NSMF;SLC15A4;CCL28;HDAC5;NLRP1;ETS1;COG3;FASTKD5	Naive B	SPL
6	-0.375376	-1.7342	0	0.00222898	0.003	DUSP4;DUSP8;JMY;NLRP6;CD96;TUBB2A;BCAS2;SVIP;CORO2A;PHF19;CASK;PIK3IP1;FAM102A;SNTA1;DUSP16;RHOH;JUND;IGSF22;FXYD7;PMAIP1;LPAR2;LDLRAD4;ARHGEF7;MPP7;ZNF10;PIGA;CYCS;TSPYL2;NR3C1;IL32;HERC5;NDC80;EML4;DEGS1;P2RY10;KIF5C;DYNLT3;PCNX2;ITGB1;ZDBF2;BAG3;OCIAD2;TSC22D3;FOXO1;SLC25A23;GIPC1;MPRIP;MAST4;TAGAP;SPRY1;ZEB1;NXT1;ZNF548;BCL2;GPD1L;KCNA3;SESN1;MLLT3;NMRK1;SLAMF1;JHY;GNB5;ECHDC2;IL7R;CD3E;SMURF2	Naive B	SPL
11	-0.347581	-1.68487	0	0.00390071	0.007	PELI1;CENPM;CNR1;DNMBP;SNX9;CD70;PRDM4;CD83;RBM38;ZNF703;PDE4B;SYNGR3;CHPT1;OSER1;NSUN7;GRASP;TCFL5;PEG10;RUBCNL;HIST1H1B;BCL2L11;HAGHL;DLL1;INPP5A;C7orf50;RHOB;TMEM38B;NRROS;RPS6KA2;ZBTB10;IRF8;LAPTM5;CNN3;ADAM28;ZNF844;PRKCE;GNA12;PXDC1;LYN;TLE1;BACH2;AFDN;COL9A2;TMEM156;SAV1;SGPP1;AGPAT5;PPFIBP2;MAPK8IP3;KLF2;CNTNAP2;FAM3C;KLHL5;BCAS4;ICOSLG;USP12;FAM177B;DENND3;KLF7;NFKBID;RAB3GAP1;KIAA1958;Y…	Naive B	SPL
7	0.414162	1.67787	0.00168067	0.00247985	0.008	FOSB;PPIL1;FOS;GALNT6;PNP;C14orf119;EGR1;CDK4;GCNT1;KNOP1;DYNLL1;AK6;MOB3C;UBASH3B;TCEAL1;CKLF;SLC35C1;RRP1;NUDT9;MED29;GCSH;DUSP1;FDX2;STIP1;ISYNA1;PIGM;MECR;MTHFD1;DMAC1;SLC25A30;EIF4A3;CITED2;BPNT1;MYO1E	Naive B	SPL
1	-0.363454	-1.60435	0	0.00579534	0.013	CHRNE;ABCA1;RAB20;TNFSF9;SKIL;TGIF1;YWHAH;NR4A3;SLC19A2;NR4A1;TBC1D16;SREBF1;GADD45B;FCHO2;CXCL16;TXNDC16;IL2RA;TBC1D12;GPR137B;NET1;KDM6B;NDRG2;ABHD12;RASGEF1B;NFE2L2;WDR91;CKS2;INSIG1;EGR2;DENND6B;NRARP;SLC26A11;SLC2A8;SLC20A1;SGK1;KIF1B;SERPINB9;SGSH;ZDHHC14;ABL2;ITGAV;SELENOP;SHMT1;IGFBP4;ARHGEF12;HEXA	Naive B	SPL
5	-0.371918	-1.52634	0.00973236	0.0107734	0.029	CH25H;LZTS3;TCAF2;ARID5B;SOCS3;HSBP1L1;TCF7;CITED4;TMEM123;SESN3;KLF5;MFHAS1;FXYD1;LMO7;TSHZ2;RIC3;RGMB;CFAP36;PDE3B;EPHB6;FAM153CP;TNFSF8;KDSR;SERINC5;CCR7;PHLDB3	Naive B	SPL
10	-0.534183	-1.4613	0.0553191	0.0197424	0.062	PRC1;CENPW;KNL1;CHAF1A	Naive B	SPL
8	-0.295257	-1.36959	0.00544959	0.0401216	0.141	GABARAPL1;PRDM1;AREG;CREM;ABHD15;ZNF331;ABHD17B;ABCB1;SYTL3;ATXN1;MXRA7;NR4A2;ENPP4;CCL5;CRIP1;MMD;ZNF141;ATG9A;ABCA5;BANP;USP53;PRMT9;IFRD1;HIST3H2A;TP53I13;PPM1A;ERCC6;SYNGR1;FMNL3;RFTN1;KCTD2;PLAAT4;GOT1;KDM5B;CIDEB;SYCE1L;MEX3C;STAT4;RALGAPA2;USP37;SPINDOC;SPATA13;SNTB2;GINS4;FAM160B1;EIF4E3;SLC2A13;ZBTB16;PLCL2;PHLDB2;SH3KBP1;NAPB;GTDC1;METTL15	Naive B	SPL
12	-0.285667	-1.34033	0.0145773	0.0470562	0.177	IGHA1;HERPUD1;AMN;ACSM3;COL9A3;DUSP5;IGHA2;IRF4;PARM1;RAB30;SELENOM;DERL3;SWT1;ANKRD37;TP53INP1;SLC2A5;GADD45A;TWSG1;PALM2-AKAP2;PPCDC;TCEAL3;XBP1;OSBPL3;CTH;MYO1D;TBCEL;JCHAIN;SLC1A4;HYI;EIF2AK4;MOXD1;CLECL1;UAP1;PMEPA1;PIP5K1B;KNTC1;PINK1;RND1;PAIP2B;ST6GAL1;TEC;LMF1;A1BG;FKBP14;SIL1;GNG7;SEC11C;C11orf24;CCPG1;KLHL6;FNDC3A;WDR45;GAB1;C11orf80;SEL1L3;KRT18;TECPR2	Naive B	SPL
13	-0.290449	-1.21805	0.113861	0.116798	0.423	TMEM140;H1FX;SELENOK;FGFRL1;RGS16;LSR;GALNT3;BAIAP3;HIST2H2BF;TENT5C;MBNL2;GFPT1;TVP23C;HIST1H2AH;GSTM2;TMEM8B;AP3S1;CTSF;HIST1H3D;AHI1;YPEL5;ARMCX3;TARSL2;NT5C3B;FAIM;BTG2;HIST1H4A;ERO1B;FKBP11;TMEM25;BTD;INSIG2;PTCH2;MAGED2;UFSP2;GLCCI1;LSS;NADK2	Naive B	SPL
3	-0.232898	-1.11762	0.13881	0.214792	0.688	CKAP4;SDCBP;PLIN2;GAB2;RGS2;ACSL1;CHST15;HIF1A;ATP1B3;NEDD4L;TRIB1;FTH1;ACSS2;LAPTM4A;ACVR1B;SAT1;ANO10;STARD5;LGALS3;CST3;BRI3;KCNQ1;CREG1;FCGRT;NQO2;GPR183;RNF19B;SERPINB8;MXD1;CDK2AP1;SNX30;PSD3;CCSAP;CDC42BPB;CLIC4;ASPH;TCEAL4;SOAT1;C20orf194;TPM4;CRYL1;MPC1;ODF3B;GBGT1;FAM210B;GLMP;ABHD8;GSN;CCDC112;CDKN1A;MAFG;NPC2;TRIP10;TTC7A;LEPROT;WIPI1;CD59;ALDH2;SNX10;TBC1D9;SBF2;RAB13;ATP6V1F	Naive B	SPL
2	0.195272	0.744625	0.911814	0.957223	1	UQCC2;ARL2;SMIM30;AP1S1;SLC25A19;TMEM251;ACP5;PTRH1;KIF16B;CTSC;MDH1;NCEH1;TDRD3;APIP;DNASE2	Naive B	SPL
4	-0.553067	-2.28199	0	0	0	SAMSN1;BCL6;AHNAK;NFIL3;S100A10;SVIL;PFKFB3;ITGAM;MBOAT1;SRGN;STX11;PLXND1;EMP3;MAFF;KLF9;FAM13A;PLP2;PLBD1;SAP30;S100A6;TIPARP;AHR;HMGB2;THEMIS2;BCL3;LDLR;KLF10;NDRG1;SYNJ1;FOSL2;MID1IP1;FLNA;ARHGAP21;SLC16A3;IER3;PIK3R5;PRDM8;SPECC1;FURIN;PIM3;CSGALNACT2;TP53INP2;S100A4;S100A9;SEC14L1;MAP3K8;MIDN;NINJ1;S100A8;SESN2;ZFAND2A;LYZ;FES;TMEM91;CEBPD;ANXA1;MNDA;UBXN11;CAST;GZF1;HACD4;MYO1G;TYROBP;MAN1…	Memory B	SPL
9	-0.53553	-2.20172	0	0	0	RUNX2;SMAD7;METRNL;CEMIP2;MGAT4A;EPHA4;SKI;PDE4D;RORA;MT2A;ATG2A;ARL4C;TXNIP;CAPN2;KLF3;BIN2;RAP1GAP2;P2RY8;ITPRIPL1;PYHIN1;TNIK;DDX47;MT1X;BHLHE40;FGFR1;SOCS1;OPTN;GNG2;SSBP3;GCSAM;RASA3;GMEB2;SYNJ2;SYNE2;HAVCR2;RNF103;MXI1;HIST1H1E;PCIF1;SORL1;SLC7A5;UBALD2;CDKN2D;ATF7IP2;SERTAD2;MVB12B;LRRC8A;FBXO33;SLC15A4;CTSW;CCL28;C12orf75;USP30;HDAC5;IKZF5;ZBTB5;NECAP1;SNRK;LIME1;DUSP2;C11orf21;TSPAN32;SY…	Memory B	SPL
6	-0.513747	-2.12957	0	0	0	DUSP4;DUSP8;TUBB2A;CAMK4;RGCC;MPP7;PERP;KCNA3;GPR25;DAPK2;NLRP6;CD96;CASK;AQP3;SPRY1;LPAR2;TRAF1;BAG3;SLAMF1;MORC4;COL18A1;MPZL3;SNTA1;NDC80;GDPD5;LDLRAD4;TRAC;LIMA1;GSTM3;CCDC184;CD3D;JHY;JUND;GPRIN3;RETREG1;PIGA;MAGI3;PHF19;CDCA7;TAGAP;PIK3IP1;IL7R;MLLT3;GIMAP7;ITGB1;JMY;CCDC173;FAM102A;MICA;HERC5;SVIP;TSC22D3;PMAIP1;FAS;GPR155;DYNLT3;BCAS2;MLF1;IL23A;FOXO1;PNMA1;SESN1;SUPT3H;CD3E;DEGS1;TNFAIP3…	Memory B	SPL
5	-0.541181	-1.972	0	0.000355891	0.001	ADTRP;FAAH2;VSIG1;ARID5B;PDE3B;CRIP2;LMO7;TSHZ2;FAM241A;SGPP2;CCR7;KLF5;TCAF2;SOCS3;TCF7;LZTS3;PASK;ITPKB;RCAN3;MAPK13;FBXO32;EPHB6;TRABD2A;PLEKHB1;LDLRAP1;AP3M2;UGCG;SESN3;TMEM123;GPR132;MFHAS1;TNFSF8;SPTBN1;RBL1	Memory B	SPL
1	-0.471348	-1.90653	0	0.000284713	0.001	IL10;GPR34;TNFRSF21;NR4A1;GPR82;CHRNE;ATP1B1;DENND6B;EGR2;ADAMDEC1;NR4A3;YWHAH;CTTNBP2NL;SKIL;IL2RA;RAB20;SERPINF1;RASGEF1B;TNFSF9;SGK1;CXCL16;ATF3;TGIF1;FSCN1;IGFBP4;ANKRD9;SPATS2L;FCHO2;SLC26A11;PDK4;KDM6B;ITGAV;ETV5;RGS12;ABCA1;GADD45B;SELENOP;NRP2;IL18;SGSH;RNF122;INSIG1;KIF1B;PTMS;TXNDC16;HAUS8;EGR3;LGMN;NDRG2;TBC1D16;TBC1D12;HIC1;ARHGEF12;SREBF1;C1QA;GPR157;SERPINB9;C1QB;NFE2L2;CTNND1;CLIP2…	Memory B	SPL
3	-0.394498	-1.69133	0	0.00142357	0.006	PLXNB2;G0S2;CHST15;QPCT;CDKN1A;LMNA;UPP1;GSN;GAB2;TRIB1;TIMP2;HOMER3;SLFN11;LMO2;ABHD5;CAPG;LGALS3;SDCBP;CKAP4;ITGAX;ANXA2;VIM;FGL2;ACSL1;LGALS1;JDP2;ITPRIPL2;IL6R;S100A11;CYFIP1;CST3;CD68;S100Z;PLEC;TUBB6;TNNI2;ANXA5;TRIP10;GBGT1;NEDD4L;SERPINB8;HIF1A;FCGRT;SLC41A2;TP53I3;RTN3;GLUL;PLIN2;STARD5;RNF19B;SNX30;TBC1D2;CD163;CPEB4;SOD2;ATP1B3;KCNQ1;CTSH;FCGR2A;F11R;TIMP1;EPHX1;P2RX4;SMCO4;CTNNA1;NRM;…	Memory B	SPL
12	-0.389391	-1.6421	0	0.0018303	0.009	RASSF6;IGHA2;DUSP5;ACY3;BIK;COL9A3;DERL3;IGHA1;JCHAIN;MOXD1;ZNF215;IRF4;HERPUD1;MYO1D;PARM1;CCDC144A;LTC4S;GAB1;TIAM2;AMN;ANKRD37;SLC2A5;TP53INP1;RAB30;JSRP1;CARMIL1;HYI;WNT10A;SMIM1;ACSM3;SELENOM;LGALSL;RAPGEF2;GADD45A;C2orf88;KLHL6;C11orf80;TEC;RND1;MEI1;UAP1;KHK;ESR2;CCDC189;TXNDC5;SWT1;IL5RA;SLC12A4;RASGRP3;PALM2-AKAP2;C11orf24;CTH;KNTC1;ZNF165;LIN7B;PHGDH	Memory B	SPL
13	-0.395105	-1.50381	0.00849858	0.0121003	0.067	BAIAP3;RGS16;TUBG2;SPINK2;H1FX;FGFRL1;LSR;AHI1;ASNS;EPB41L4A;TENT5C;TMEM140;SELENOK;SLAMF7;WHRN;TARSL2;BEX5;DMKN;TVP23C;GALNT3;HIST1H2AH;HIST1H3D;GSTM2;BTG2;YPEL5;ANKRD28;MAGED2;GFPT1;ARG2;CFL2;CEP70;LSS;UFSP2;PIM2	Memory B	SPL
11	-0.340867	-1.454	0.00267738	0.0188227	0.116	CNR1;FAM177B;PELI1;PEG10;CD70;NSUN7;CNTNAP2;MARCH3;PRDM4;COL9A2;GRASP;BCL2L11;CNN3;ICOSLG;RBM38;RASL11A;MTSS1;ZBTB32;CENPM;C12orf74;ZNF703;SYNGR3;WEE1;CD83;PDE4B;CHPT1;NFKBID;SNX9;FADS3;CRACR2B;DNMBP;INPP5A;BACH2;KCNH8;ADAM19;HIST1H1B;C7orf50;DENND3;RPS6KA2;MAPK8IP3;STAG3;KBTBD8;YBX3;OSER1;RUBCNL;LAPTM5;KLF2;ANKRD33B;ZNF395;TAPT1;SIK1;KLHL5;TLE1;IL4R;TMEM38B;ZNF844;CD80;ZC2HC1A;GABBR1;ADAM28;GNA1…	Memory B	SPL
8	-0.340128	-1.40897	0.00543478	0.0259089	0.171	PLAAT3;CRIP1;ABCB1;SYTL3;SPRY2;ABHD17B;GABARAPL1;SPN;AREG;NOL4L;PRDM1;RHOC;TOX2;KIF21A;HOPX;STAT4;FMNL3;ZBTB16;SYCE1L;ABHD15;CREM;USP53;ENPP4;ZNF331;DYNC2H1;NR4A2;EIF4E3;CD7;PDE4A;RALGDS;FMNL1;MEX3C;ABCA5;RFTN1;ZFP36;PLEKHF1;MXRA7;SNTB2;ABHD4;CFLAR;FAM43A;SLC2A13;PPM1A;ZNF141;IFFO2;DDIT3;BANP;USP37;TMX4;NFKBIA;EVA1C	Memory B	SPL
10	-0.397138	-1.25529	0.153457	0.0957671	0.551	PRC1;KNL1;TOP2A;NUSAP1;CENPU;ASF1B;TK1;SPAG5;RAD51AP1;CENPW;FANCI;GINS2;CHAF1A;HELLS;NCAPG2;HIST1H2AJ;KIF11;ECT2;CDC20;TYMS;MKI67;CDCA8	Memory B	SPL
7	-0.274928	-1.06837	0.314417	0.345926	0.971	MYADM;RGS1;ARHGAP6;AKAP5;SCX;ASB2;MAP4K3;GADD45G;ELL2;KLF6;KCTD9;GRAMD2B;RBBP8;IZUMO4;PIK3R6;UBC;FBXO2;NEU1;UBASH3B;RHOQ;TMEM220;SYS1;SLC3A2;FAM102B;S100A13;NAT1;SMC4;CSRNP1;TNFRSF18	Memory B	SPL
2	-0.272032	-1.00754	0.441308	0.440867	0.992	ABCG1;TMBIM1;TGM2;CD9;AVPI1;ERRFI1;C3orf14;FBP1;NOXA1;LFNG;VWA5A;ALCAM;APOE;SNX24;APOC1;CYSTM1;TFRC;AMDHD2;SNTB1;LRFN4	Memory B	SPL
1	-0.626421	-2.48437	0	0	0	ID3;NR4A3;NRARP;EGR2;NR4A1;RASGEF1B;RNF122;ATF3;SLC40A1;EPB41L2;TSC22D1;FMNL2;GLA;SPATS2L;TNFSF9;ETV3;KDM6B;TMEM176A;GBP1;CLIC2;INSIG1;TMEM176B;ZBED3;SERPINB9;DST;SLC19A2;ZFP36L1;PDK4;PRXL2A;SNAI1;ARL5B;ITSN1;ATP1B1;ZDHHC14;CA2;SREBF1;CHMP1B;TMEM51;PLTP;DAPK1;ABHD11;LGMN;NFKBIE;ST8SIA4;GPRC5C;DENND6B;ICAM1;IER5;CXCL16;EPSTI1;YWHAH;CXorf40A;SLC46A3;NFE2L2;CKS2;TMEM97;POGLUT1;FKBP4;SNAPC1	Plasma cell	SPL
10	0.909093	2.45814	0	0	0	HIST1H3B;MKI67;HIST1H2AJ;HIST1H3C;BUB1;NUSAP1;HIST1H2AI;PRC1;SHCBP1;UBE2T;HIST1H3F;HELLS;HMMR	Plasma cell	SPL
6	-0.529121	-2.17232	0	0	0	DUSP4;CD69;IL23A;TUBB2A;BAG3;DUSP8;MLLT3;PIGA;CLIC5;RGCC;BCAS2;LIMA1;FAM122C;JUND;SUPT3H;MCC;TSC22D3;COL18A1;RAB3IP;NME7;GSTM3;MORC4;PRKCA;DYNLT3;PERP;EMB;PMAIP1;CYCS;LZTFL1;P2RY10;SLAMF1;ZNF548;ZNRF1;HERC5;SRSF7;PELO;AQP3;CASK;DUSP16;ABLIM1;HNRNPLL;TSPAN5;OXCT1;CEACAM21;JHY;HMGCR;GNB5;TRAF1;RHOH;NXT1;TSPYL2;STN1;DEGS1	Plasma cell	SPL
7	-0.532639	-2.06806	0	0	0	ASB2;GADD45G;MYADM;GEM;PLPP1;ARHGAP6;PNP;SMIM3;RGS1;KLF6;SERPINH1;IZUMO4;UBC;CSRNP1;EIF4A3;UBASH3B;CHORDC1;PPP1R15B;PPP1R15A;FAM126A;NKIRAS1;SLC3A2;TNFRSF18;TANK;RHOQ;MIB1;HADH;SSH1;IDUA;LRRCC1;SYS1;PHYH;FBXO2;CKLF;DYNLL1;DUSP1;TPMT;SLC25A43	Plasma cell	SPL
12	-0.441068	-1.91344	0	0.000411049	0.001	RRAD;UCHL1;IGHA2;ZNF165;GPRC5D;TEC;FHL1;CLECL1;DUSP5;CCR10;ANKRD37;AMN;ACY3;LGALSL;CXorf21;GADD45A;HIST1H2BJ;TIAM2;ESR2;JCHAIN;RASGRP3;IGHA1;CCDC189;HIST1H2AC;HIST2H2AA4;TNFRSF17;DEPTOR;MOXD1;CTH;AIG1;CHAC1;BMP6;WNT10A;PODXL2;BIK;ZDHHC9;HIST1H2BC;RAPGEF2;HIST2H2BE;KANK1;KRTCAP2;SLC12A4;PARM1;IGLC1;SLC22A17;HIST1H4H;HIST1H2BD;RASSF6;HIST1H2BK;SPCS1;STARD10;IRF4;DERL3;OSBPL3;TCEAL3;SLC39A8;SELENOS;…	Plasma cell	SPL
3	-0.428454	-1.86499	0	0.000657678	0.002	G0S2;PHLDA2;HOMER3;TIMP1;KCNQ1;CDKN1C;KLF4;CCDC151;CDKN1A;LMNA;FGL2;PLAUR;RRAGD;ALOX5;VIM;RNF19B;CCSAP;TNNI2;CD1D;CRYBG3;ST3GAL6;NOD2;DNAAF1;UPP1;TCEAL9;PAK1;DUSP6;GLIPR2;CAPG;LGALS1;PLIN2;IL15;RGS2;TPM4;SLC49A3;FAM49A;SDCBP;CMTM7;TXN;SULF2;ACSS2;PEA15;LGALS3;SETD7;UCK2;CSF2RB;CEBPB;ITPRIPL2;MGST3;PABPC4;NEDD4L;ABHD5;FTL;SORT1;MXD1;APP;FAH;ANXA2;TCEAL4;TIMP2;RNASE4;BLVRA;CTSA;ATF5;PCTP;SRD5A3;TME…	Plasma cell	SPL
11	0.406325	1.69367	0	0.00173461	0.008	MS4A1;BCL11A;IGHG3;IGHG4;IGHG2;PTP4A3;SWAP70;AC119396.1;IGHG1;IRF8;HLA-DRB5;ZBTB32;RIPOR2;WEE1;LAPTM5;HLA-DPB1;BMP2K;HLA-DQB1;CSGALNACT1;MGAT5;HLA-DRB1;MYBL2;HIST1H1B;HLA-DQA1;SNX9;FAM53B;HIST1H2AL;EPN2;TMEM156;FCGR2B;P2RX5;KLF7;WDR27;NBPF9;BANK1;OTUD1	Plasma cell	SPL
8	-0.396636	-1.66815	0	0.00301436	0.011	CRIP1;CCL4;STAT4;AREG;PLAAT4;PLAAT3;CCL5;GABARAPL1;HMGCS1;IFFO2;SYTL3;PRR7;CPD;SERTAD1;NR4A2;EIF4E3;PARP8;ZFP36;ID1;RHOC;NOL4L;MYO6;SLC2A13;CD81;ZC3H12A;DDIT3;FECH;SPN;ARID3B;UBB;RGS3;ARSG;MXRA7;KIF21A;MTMR2;SOCS2;PTPN22;RAB9A;CREM;DBN1;DHRS7;TRIB3;RALGDS;THRA;RHOBTB3;PLEKHF1;ZNF331;FMNL1;CAPN12;MAPKAPK2;GBP3;GYG1;PRDM1;CIDEB;STOM;ABHD4;CCDC107;GFI1;TMX4;ITGB7	Plasma cell	SPL
4	-0.366324	-1.5298	0.00217391	0.0115094	0.047	MID1IP1;ZFAND2A;NRIP1;FOSL2;MAFF;ANXA1;AHNAK;LATS2;TIPARP;LDLR;NINJ1;STX11;ARHGEF40;PLPPR2;NFIL3;HMGB2;SESN2;MAP3K8;MFGE8;TPST1;S100A10;MAP2K3;ZBTB43;KLF9;PLEK;CHKA;SPECC1;LRRK2;SAP30;ZFAND5;MIDN;SRXN1;SRGN;SLCO3A1;EVI2A;PIM3;KLF10;IGFLR1;SULT1A1;EMP3;SAMSN1;PLP2;RIOK3;GSTP1;RXRA;GAPDH;SLC16A3;B4GALT5;MAP7D1;AHR;FLNA;PFKFB3;CSGALNACT2;RAB11FIP1;S100A6;AGTPBP1;GRPEL1	Plasma cell	SPL
13	-0.369951	-1.45559	0.0173913	0.0193193	0.087	GALNT3;PAQR6;EPB41L4A;WHRN;ARG2;DMKN;YPEL5;ANKRD28;KCNK12;BEX5;TMEM140;TIFA;CFL2;RGS16;TET1;C16orf54;H1FX;TMCO1;C2orf42;HIST1H3D;ASNS;FGFRL1;GSTM2;TNFRSF4;LSS;SELENOK;LSR;CDK2AP2;CD320;TUBG2;BTD;TARSL2	Plasma cell	SPL
5	0.420395	1.45298	0.0243408	0.0156114	0.102	SELL;TNFSF8;TSHZ2;ADTRP;NFATC1;LTB;JAK3;SPTBN1;ITGA6	Plasma cell	SPL
9	-0.34063	-1.40668	0.0175824	0.0272206	0.139	RUNX2;F2R;METRNL;BHLHE40;DUSP2;OTUD7A;RAB11FIP5;CTSW;CCL3;ERN1;UBALD2;LITAF;SLC7A5;WWC3;ACYP1;MT1E;RHOF;SMAD7;RORA;ZDHHC18;CRY1;DYNLL2;MT2A;MT1F;DDIT4;RASA3;BPGM;CCDC92;ADNP2;JAZF1;HIST1H1E;CHST7;SKI;SOCS1;RUNX3;APOL3;LIME1;XYLT1;KLF3;GNG2;NR1D1;MT1X;IKZF5	Plasma cell	SPL
2	-0.302689	-1.11275	0.256356	0.230352	0.784	MORN2;SPARC;AVPI1;HPGD;NMB;CTSL;FBP1;TUBA1C;TDRD3;ACSL3;IFI6;CLIP4;GALE;CD9;CCRL2;CYB5A;CTSC;BCAP31;TMBIM1;DOCK7;SCCPDH;TDP2;ISG15;SPR;RTL8A;GLRX2;CYSTM1;REEP3	Plasma cell	SPL
9	-0.546842	-2.21216	0	0	0	CEMIP2;PDE4D;MT1E;RUNX2;MT2A;GCSAM;RGS9;RORA;SMAD7;LTK;SAMD3;CD226;CDHR3;RNF125;MGAT4A;CDKN2D;TXNIP;F2R;MSC;MT1F;CAPN2;MT1X;ARL4C;ST3GAL4;ATXN7L1;DUSP2;BHLHE40;TNIK;RUNX3;ATG2A;SOCS1;RASA3;MSANTD3;SYNJ2;UBALD2;C16orf87;PYHIN1;DGKE;LLGL2;PRF1;ZDHHC18;RHOF;CCL28;KLF3;CCDC92;ITPRIP;LITAF;CENPV;MED17;NR1D1;GNG2;SKI;BIN2;IKZF5;SLC7A5;SNRK;ERN1;BTBD6;PCIF1;CCDC69;WDR54;ATG16L1;ADNP2;ETS1;CNOT8;LYAR;C12…	Plasmablast	SPL
5	-0.619821	-2.16871	0	0	0	CCR7;PDE3B;GPR132;MYB;STMN3;TSHZ2;FBXO32;RCAN3;SLC2A3;ARID5B;SOCS3;FAM241A;TCAF2;MYC;CD52;PLSCR3;KDSR;KLF5;LIMS2;SGPP2;PASK;SELL;LEF1;PKIA;LMO7;CFAP36;SINHCAF;LTB	Plasmablast	SPL
13	0.568705	2.1575	0	0	0	HIST1H4A;HIST1H4B;HIST1H2BN;TMEM8B;HIST1H2BB;HIST1H2AB;HIST1H2AG;HIST1H2BF;PIM2;FCRL3;MAGEH1;CD38;GAMT;CBY1;HIST2H2BF;ADGRG5;YPEL5;MGAT2;HIST1H2AE;GLCCI1;CRELD1;NUGGC;SMPD1;PTCH2;SLC39A10;HIST1H3J;B4GAT1;MBNL2;WHRN;SPAG1;SEC22B;CEP70;TVP23C;C2orf42;BTG2;HOOK1;FBXL22;CD27;DIPK1A;MAN1A2;DTWD1;HIST1H2AH;SYTL1;TMEM263;ARMCX3;FKBP11;BNIP3;NUCB2;CCDC102A;NADK2;TENT5C;HMCES;ICAM2;GSTM2;ORMDL3;TSPAN31;AH…	Plasmablast	SPL
12	0.495228	2.07839	0	0	0	IGLC7;DPEP1;IGHM;HIST1H2BG;FAM92B;SDC1;SPAG4;WNT10A;PMEPA1;RAB40B;PDK1;FCRL5;HID1;HIST1H4H;CASP10;LRRN1;XBP1;KANK1;HIST1H2BD;UAP1;IGLC3;BHLHA15;ITM2C;CAV1;HIST2H2BE;TBCEL;ST6GAL1;FKBP7;RASD1;MOXD1;FAM174A;PINK1;PGM3;QPCTL;PRDM15;IGLC1;FICD;HDLBP;TXNDC5;FAM114A1;NAGLU;HIST1H2BC;B9D1;RWDD2A;ZNF215;MAGED1;ERGIC2;MZB1;BMP6;MIXL1;IFNAR2;CYSLTR1;CHPF;BSCL2;UCHL1;SWT1;ZNF275;PRDX4;PALM2-AKAP2;HIST1H2BK;…	Plasmablast	SPL
4	-0.512714	-2.07284	0	0	0	FUT7;BCL6;MYO1F;S100A10;S100A4;S100A6;NINJ1;SAMSN1;SERPINB1;YPEL2;AHR;AHNAK;MYO1G;FLNA;MAFF;MBOAT1;LDLR;FGR;SPECC1;FURIN;ELF4;KLF10;STX11;PIK3R5;NFIL3;VCL;CARD19;FOSL2;EMP3;HACD4;TIPARP;SESN2;TESC;SLC30A1;KLF9;SAP30;ZFAND2A;ABHD17C;NRIP1;ZBTB43;RASSF2;TSPO;SLCO3A1;PPP1R3B;RNF24;CAST;GRK2;SLC16A3;ELK3;SULT1A1;MIDN;MAP2K3;RIN3;MAP3K8;ADAP1;PIM3;GRPEL1;THEMIS2;PTBP2;NBEAL2;IGFLR1;GSTP1;ZFAND5;LIMS1;…	Plasmablast	SPL
6	-0.472444	-1.90556	0	0.000396385	0.001	DUSP4;GPR25;CD69;TUBB2A;PERP;IL32;LIMA1;COL18A1;IL7R;CAMK4;TRAF1;SLAMF1;ZNRF1;ABLIM1;HERC5;PMAIP1;CD3E;TSPAN5;BAG3;MLLT3;IL23A;LPAR2;CD3D;EPS8L2;TRAF5;ESYT1;TRAC;RHOH;DUSP16;EMB;ITGB1;ENO2;CASK;PPDPF;PCNX2;NXT1;PIGA;RAB3IP;BATF;ADARB1;BCL2;FAS;FBXL14;PNMA1;ZNF548;CD96;SEMA4D;PARD6A;JHY	Plasmablast	SPL
11	-0.433935	-1.80709	0	0.000634216	0.002	IGHD;CD70;HLA-DQB2;PPP1R14A;SNX9;CD80;CIITA;NAPSA;MTSS1;PARP15;HAGHL;STAG3;CR1;SEMA7A;SMAGP;SSBP2;CNR1;ICOSLG;CD83;BANK1;PELI1;RIPOR2;BCAS4;HLA-DRB5;BACH2;ZNF844;IGHG2;HLA-DMB;SH3BP5;RUBCNL;CD82;KLF7;DENND3;PDE4B;ZBTB32;NFKBID;HLA-DOA;UVRAG;BIRC3;SLC2A1;HLA-DRA;HLA-DQA2;KLF2;USP12;TTN;HLA-DPB1;LY86;NEK6;N4BP3;CD74;PCK2;NOTCH4;TLE1;ANKRD33B;PRDM4;KBTBD8;HLA-DRB1;HLA-DQB1;OSER1;SYPL1;PAWR;TAPT1;HLA…	Plasmablast	SPL
1	-0.445823	-1.73393	0	0.000528513	0.002	TNFSF9;NR4A1;ETV5;ATP1B1;SERPINB9;PTMS;CCL4L2;GBP1;ZFP36L1;KDM6B;TLR7;NR4A3;FLNB;INSIG1;TBC1D12;SGK1;ZBED3;SREBF1;ID3;SH3RF1;IER5;TMEM273;YWHAH;SHMT1;C1orf54;PLTP;NFKBIE;CKS2;NRARP;TESK1;ANKH;RASGEF1B;ADCY3;GRSF1;KIF1B;ST8SIA4;SNAPC1;ICAM1;AP2A2;SGPL1;JPT1	Plasmablast	SPL
8	-0.366725	-1.4878	0.00217865	0.0108723	0.046	STAT4;CCL4;AREG;PXN;CRIP1;PLAAT3;PPM1L;NREP;ZNF74;TOX2;SPATA13;PRDM1;PRR7;CD81;KIF21A;NOL4L;RFTN1;PLEKHF1;SPN;ARID3B;HIST3H2A;ACOT7;PTPN22;GFOD1;SOCS2;MCTP2;FYN;FMNL1;NFKBIA;ZC3H12A;DGKD;SLC2A13;SPINDOC;TSEN54;FAM160B1;MXRA7;TRIB3;HMGCS1;ITGB7;CDCA4;PPM1A;ATP8A1;PDE4A;RAB9A;TIGIT;FAM89B;STOM;AP4M1;MED26;LAT2;ZNF598;CREM;CAPN12;GTDC1;ERCC6;STMN1;INPP1;EZH2;PIK3R3;MMD;VEZF1;PSTPIP1;AHDC1;GLTP	Plasmablast	SPL
2	-0.398505	-1.44409	0.025974	0.0150626	0.073	HPGD;C3orf14;ABCG1;DOCK7;SNTB1;OAS3;SCCPDH;ACOT2;ACP5;TMEM53;LRFN4;SLC16A10;ISG15;TUBA1C;AVPI1;SNX24;TMBIM1;RTL8A;NMB;MTHFD1L;TFRC;APOC1;CAMSAP1;CYB5A	Plasmablast	SPL
3	0.317345	1.33582	0.006	0.0334678	0.198	P2RX1;SH3TC1;SPART;KLF4;LAIR1;CLMN;CD1D;QPCT;PECAM1;RRAGD;SLC15A2;ECHDC3;CCR2;TNS3;TBC1D9;SORT1;CCSAP;ACP2;ITPRIPL2;TPCN1;GAS6;CPEB4;SLC41A2;TNFAIP8L2;SLC31A2;DUSP6;IL15;JRK;CST3;GORASP1;FCGRT;GRN;ABHD8;KCNK6;SBF2;FNDC3B;TBXAS1;OAF;GLMP;CALU;C15orf39;DSE;MGAT1;TRIP10;CDK2AP1;PSAP;METTL7A;WIPI1;STARD5;GBA;CTSZ;ARHGAP31;PLXNC1;CEBPA;JDP2;RSPH3;RBPJ;BLVRB;SLC43A2;FGL2;GM2A;TATDN3;SLC44A1;FUCA2;TK2;S…	Plasmablast	SPL
7	-0.286607	-1.06173	0.308351	0.346	0.886	TNFRSF18;MYADM;RGS1;EGR1;FAM102B;SGMS1;ISYNA1;SLC25A43;ASB2;GEM;GRAMD2B;GALNT6;KLF6;CDYL2;S100A13;SLC3A2;CSRNP1;GALNT1;MAPK12;FAM126A	Plasmablast	SPL
10	-0.180044	-0.621716	0.995833	0.998732	1	CDK1;UBE2C;TOP2A;E2F1;NUSAP1;CCNA2;UHRF1;NCAPH;CENPU;KIF11;AURKB;CENPF;TYMS;CCNB2;PLK1	Plasmablast	SPL
2	-0.595023	-2.53021	0	0	0	ACKR3;ERRFI1;TFRC;MTHFD1L;C15orf48;OLR1;OSM;SDC2;AVPI1;IL3RA;PMP22;ACSL3;SLC16A10;FABP5;MRC1;CTSL;TNS1;MMP19;SERPINE1;GRAMD1B;ABCG1;PLPP3;OASL;PPARG;TGM2;SCD;ERI1;HSD3B7;PLA2G15;KCNMA1;PHLDA1;HACD1;SLC17A5;TUBA1C;TOMM40;LRFN4;MGLL;ISG15;STEAP3;C3orf14;FBP1;FN1	Cl. monocyte	SPL
9	-0.544695	-2.48997	0	0	0	MT2A;SLC7A5;MT1E;PDE4D;ATG2A;CLP1;IDI1;DDIT4;DUSP2;UBALD2;COG3;MGAT4A;GMEB2;USP30;FGFR1;METRNL;FBXO33;ADNP2;CDKN2D;MT1X;PHF10;FASTKD5;AUTS2;SMAD7;ERN1;SMAD3;C16orf87;ZBTB5;ATF7IP2;SYNJ2;GOLGA8B;HAVCR2;LRRC8A;SLC37A3;RARG;CYTH3;RNF103;NECAP1;LITAF;PCIF1;SKI;DYNLL2;LMTK2;SMURF1;KLF3;IKZF5;BHLHE40;MXI1;SERTAD2;MED9;HIST1H1E;VAMP1;RPRD1B;ARL4C;HDGFL3;XKR8;PCYT2;GK5;SNIP1;POFUT2;BNIP1;MED17;SHLD3;SNRK…	Cl. monocyte	SPL
4	-0.456646	-2.19394	0	0	0	ABHD17C;HOXA5;VEGFA;SMOX;SERPINB2;TNFRSF12A;SESN2;MAP3K8;FOSL2;NFIL3;KLF9;PPP1R3B;SEMA6B;SAMSN1;NRIP1;IER5L;ZNF503;JARID2;MIDN;SLC25A37;ZBTB43;KLF10;MEF2D;IRF2BP2;YOD1;CBX6;NDRG1;FAM20C;SPACA6;MAFF;RIOK3;GZF1;FURIN;AGFG1;PIM3;AHCTF1;PFKFB3;APOBEC3A;CHKA;PGS1;ZFAND2A;GRPEL1;SLC30A1;IER3;LRP5L;MAP1LC3B;TRMT6;LATS2;CARD19;PLEK;TMCO3;RUNX1;FOXJ2;FOXO3;S100P;TP53INP2;RFLNB;SRGN;AZU1;NINJ1;WDR45B;BCL3;…	Cl. monocyte	SPL
8	-0.454215	-2.09819	0	0	0	SPRY2;AREG;ENPP4;DHRS3;ZNF331;TNFRSF11A;CLCF1;STARD4;EVA1C;ARID3B;HIST3H2A;CDCA4;RHOBTB3;ZC3H12A;GFOD1;SERTAD1;CREM;ID1;GABARAPL1;TRIB3;SYTL3;SYCE1L;MEX3C;HOXA9;TSPOAP1;ID2;PDZD8;STAT4;ALOX5AP;SPATA13;KDM5B;MAPKAPK2;IL1R1;DDIT3;TRIM11;AAK1;ELL;RHOC;PDE4A;ZNF598;MXRA7;ACOT7;MED26;RALGDS;NOL4L;PPM1A;CRACR2A;PRMT9;MTMR2;JAG1;FAM160B1;AHDC1;MMD;FMNL1;SURF4;SCN1B;VEZF1;KIFC3	Cl. monocyte	SPL
1	-0.383258	-1.80546	0	0.00103409	0.003	MT1G;NR4A3;MMP9;TNFRSF21;NR4A1;IL10;CCL20;ANKRD9;CHRNE;GADD45B;C11orf96;PLAU;RAB20;TNFSF9;INSIG1;NET1;IFITM10;MAT2A;CKS2;CYP2S1;HES4;CA2;EGR3;HIC1;TMEM97;EGR2;CKB;TESK1;ANKH;ID3;SNAI1;PID1;GPRC5C;GAS2L3;RNF122;ETV3;NECTIN2;CXorf40B;ABCC4;ICAM1;ABCA1;FSCN1;ITGAV;CXCL16;ZMYND15;ABHD12;ZFP36L1;KIF1B;SLC19A2;DOCK4;FLNB;SMPDL3A;NFKBIE;TMEM51;TTYH3	Cl. monocyte	SPL
10	-0.578729	-1.75523	0.00659341	0.00114899	0.004	CENPU;SPAG5;PCLAF;TOP2A;PRC1;MKI67;ORC6;MCM4;KNL1;TK1;CENPW;NCAPG2;CLSPN	Cl. monocyte	SPL
5	-0.435935	-1.70592	0.00218341	0.00270832	0.011	CH25H;SOCS3;SLC2A3;LYPD3;HAPLN3;TOB1;UGCG;RCL1;PHLDB3;SCML1;CITED4;SPTBN1;GPX7;ARMH1;MAPK13;GPR132;HSBP1L1;TMEM123;ARID5B;AP3M2;PPA1;TNFRSF10A	Cl. monocyte	SPL
3	-0.327099	-1.61324	0	0.00366239	0.017	SYN1;SDC4;EMP1;B3GNT5;CD109;DNAAF1;PLAUR;UPP1;G0S2;HIF1A;CDKN1A;THBD;ATP1B3;THBS1;CEBPB;NEDD4L;TIMP1;BCL2A1;ETS2;NLRP3;TRIP10;ITGAX;SH3BP4;JRK;GNA15;TUBB6;TPM4;ANPEP;STARD5;ACSL1;TLE3;PLIN2;RHOU;MXD1;RELT;GAB2;CDKN1C;IL1RN;GPR183;FTH1;IFNGR2;JDP2;DCUN1D3;GLUL;MGAT1;CSF2RA;ALAS1;RETN;SLC43A2;ST3GAL6;MAFG;CAMKK1;ABLIM3;SOCS6;LMNA;RNF19B;SLC16A6;LHFPL6;MCEMP1;P2RX4;LAPTM4A;TCEAL9;PLEC;H1F0;RUSC2;LGA…	Cl. monocyte	SPL
11	-0.355306	-1.60144	0	0.00363845	0.019	GRASP;SNX9;ICOSLG;KBTBD8;DNMBP;RBM38;TRAF4;MOB3B;SIK1B;GNA12;PDE4B;USP12;NFKBID;SLC2A1;PHACTR1;FADS3;CXXC5;RUBCNL;TLE1;ZNF703;PELI1;VEGFB;SH3BP5;SIK1;SAV1;NUDT4;CHD7;TMEM38B;DENND3;OSER1;PWWP2B;SQLE;NEK6;ADAM28;ZNF395;PPFIBP2;MARCKSL1;ZNF296;CD72;HIST1H1B;SNX8;BCL2L11;LAPTM5;ATP2A3;MARCH3;INPP5A;TSPAN33	Cl. monocyte	SPL
13	0.360973	1.38662	0.0460751	0.0874261	0.159	C16orf54;SLC39A10;HIST1H2AG;SLAMF7;ANKRD28;C2orf42;HIST1H2AE;MGAT2;WHRN;ICAM2;PCYOX1;HIST1H2BN;PTCH2;IQCG;GLCCI1;HSH2D;IER2;CRELD1;MAGED2;TMEM140;GLT8D1;NADK2;DTWD1;CD320;FKBP11;HIST1H2BF;CDK2AP2;AHI1;FAIM;IFT27;HIST2H2BF;CYHR1;MBNL2;TAPBPL	Cl. monocyte	SPL
7	0.330302	1.34587	0.043771	0.0660838	0.224	C14orf119;FOSB;BPNT1;PIGM;MINPP1;SUOX;KNOP1;C2orf74;KLF6;PPIL1;SLC35C1;AK6;KIF1BP;MYADM;CITED2;DYNLL1;FOS;NAT1;MUC12;EMC2;MIB1;PPP1R15B;VKORC1L1;LRRCC1;DUSP1;CEP152;C2CD2;CDIP1;GALNT4;SCOC;TCEAL1;HIBADH;EGR1;FDX2	Cl. monocyte	SPL
6	0.287582	1.23997	0.0818815	0.110911	0.5	GIMAP7;GIMAP5;GIMAP6;GIMAP4;CFAP20;C12orf65;LETM2;GIMAP1;JUN;GPR155;MLF1;OXNAD1;ODF2L;DUSP16;IL32;ZHX2;PPM1K;TMEM131L;TAGAP;MPZL3;CDKN2A;PELO;MLLT3;TMEM35B;NDUFAF4;PEX3;LZTFL1;TASP1;HAGH;SRSF7	Cl. monocyte	SPL
12	0.198809	0.863513	0.810147	0.803291	1	HIST1H2BD;HIST1H2BG;ST6GAL1;CXorf21;MANBAL;KLHL6;RRAD;MANEA;TBCEL;GAB1;HIST1H2AC;MAGEF1;MFSD3;CYSLTR1;HIST1H4H;NFE2L3;FAM174A;IGKC;CASP10;IGLC2;SWT1;ALG1;HIST1H2BC;MCEE;AARS;HYI;IGHM;SLC12A4;PINK1;ANKRD37	Cl. monocyte	SPL
2	-0.608395	-2.30466	0	0	0	OSM;C15orf48;ACKR3;TFRC;PPARG;CTSL;SEMA3C;PLA2G15;AVPI1;MARCO;ACSL3;MTHFD1L;OASL;APOE;ACO1;SDC2;MGLL;CXCL3;FBP1;KCNMA1;FABP5;CCRL2;ERI1;GRAMD1B;ISG15;PHLDA1;SNTB1;ABCC3;CYSTM1;SCCPDH;LAMP1;C3orf14;SNX24;PDE4DIP;IFI6;MMP19;TDRD3;APOC1;SLC38A6	Non-Cl. monocyte	SPL
9	-0.530766	-2.1619	0	0	0	MT1E;MT2A;SLC7A5;DUSP2;PDE4D;ERN1;SMAD7;PRR5;BPGM;ATF7IP2;METRNL;TPST2;SKI;SOCS1;MXI1;KLF3;ADNP2;GYPC;DYNLL2;SMAD3;DDIT4;GK5;MGAT4A;MT1X;TNF;UBALD2;NSMF;SYNJ2;RNF103;TNIK;IDI1;FBXO33;ATG2A;CLP1;JAZF1;CDKN2D;GMEB2;C16orf87;GOLM1;COG3;EVL;GNG2;SERTAD2;C12orf49;NR1D1;PCIF1;LITAF;LMTK2;BTBD6;PHF12;HAVCR2;XKR8;BCL9L;MED9;CCDC92;S100B;CRY1;ZDHHC18;FCGR3A;CYTH3;CCL3;BIN2;USP30;LPCAT1;PTAR1;FASTKD5;SNRK;…	Non-Cl. monocyte	SPL
1	-0.446258	-1.88988	0	0.00034802	0.001	SDS;IL10;CCL4L2;GADD45B;TNFSF9;RAB20;LYVE1;ETV5;NR4A1;NR4A3;FOLR2;ID3;ANKRD9;CKS2;SLC46A1;ADCY3;ZFP36L1;SIGLEC11;SPRED1;EGR2;CHRNE;MERTK;SLC26A11;BATF3;MAF;ICAM1;NET1;INSIG1;GAS2L3;PDGFC;PAPSS2;ATP1B1;MAT2A;TTYH3;TESK1;PDK4;CKB;CLIP2;MSR1;ITGAV;CXCL16;SDC3;TNFRSF21;ANKH;SGK1;MITF;ABL2;VMO1;ABCA1;NFKBIE;CPED1;DOCK4;FKBP4;NRARP;SNAPC1;RNF122;ATF3;CCDC170;GPR137B;CCL3L1;IER5;KIF1B;LGALS3BP;SLC8B1;AB…	Non-Cl. monocyte	SPL
3	-0.404252	-1.77973	0	0.000783044	0.003	G0S2;DNAAF1;SDC4;B3GNT5;PLAUR;STARD13;TIMP1;UPP1;CEBPB;RHOU;HIF1A;CDKN1A;CKAP4;MCEMP1;NLRP3;ACSL1;SLC1A3;ATP1B3;GLUL;IL1RN;ADAP2;THBS1;P2RX4;P2RY1;BCL2A1;CD163;JDP2;MCOLN1;CXCL2;SLC16A6;CPEB4;RRAGD;TNNI2;MXD1;FPR2;P2RX1;HOMER3;STARD5;SOAT1;AQP9;CHML;IFNGR2;MGAT1;GNA15;CAMKK1;FNDC3B;WIPI1;FTL;SRD5A3;SERPINB8;ITGAX;RETN;TGFBI;SYN1;PLIN2;LPCAT2;FTH1;SLC43A3;ADAMTSL4;LAPTM4A;CTSD;CCDC112;CDC42BPB;UGG…	Non-Cl. monocyte	SPL
4	-0.406305	-1.75867	0	0.000835247	0.004	VEGFA;MAP3K8;SESN2;FAM20C;PPP1R3B;IER3;NFIL3;FOSL2;APOBEC3A;PFKFB3;RFLNB;ZFAND2A;YOD1;SAMSN1;NRIP1;FCN1;CBX6;IER5L;DYSF;B4GALT5;PIM3;ITGAM;AGFG1;S100P;RBP7;SRGN;EMP3;SLC25A37;MIDN;IRF2BP2;PGS1;TMCO3;HOXA5;GZF1;CD63;MAP1LC3B;CARD19;PLEK;JARID2;LIN7A;GRPEL1;SPACA6;SAP30;EXTL3;CHP1;MEF2D;MAFF;ZFAND5;AHCTF1;KLF9;NRGN;BST1;TP53INP2;FCER1G;SLC16A3;ZDHHC20;SLC30A1;VENTX;CERS6;PIK3R5;RIN3;LRP5L;GUSB;TESC…	Non-Cl. monocyte	SPL
8	-0.404836	-1.65446	0	0.00226213	0.013	CDCA4;ENPP4;ZNF331;STARD4;KIFC3;MMD;ID1;AREG;CCL4;CREM;GFOD1;DDIT3;TRIB3;ZC3H12A;GABARAPL1;MCTP2;RHOBTB3;RALGDS;THRA;HIST3H2A;EVA1C;SLC4A7;GYG1;GLTP;NFKBIA;RHOC;MEX3C;GTDC1;ZNF598;TRIM11;ID2;STAT4;ATXN1;SPN;ARID3B;ELL;AAK1;ZFP36;CD81;DGKD;EZH2;SURF4;SPATA13;PITPNM1;SERTAD1;GOT1;H2AFX;FMNL1;MAPKAPK2;PEX14;FMNL3;KDM5B	Non-Cl. monocyte	SPL
5	-0.469554	-1.59562	0.00918836	0.00492199	0.031	CH25H;SLC2A3;SOCS3;GPR132;SERINC5;MAML2;UGCG;RCAN3;TOB1;ARID5B;SESN3;CD52;PLSCR3;VIPR1	Non-Cl. monocyte	SPL
11	-0.358449	-1.45521	0.00764331	0.0211422	0.153	NFKBID;TRAF4;SNX9;ICOSLG;RUBCNL;RBM38;ZNF703;GNA12;DNMBP;KBTBD8;MOB3B;USP12;CD40;SAV1;CD83;SIK1B;NEK6;NUDT4;SLC37A1;CXXC5;PPFIBP2;PHACTR1;SNX8;TLE1;MYO1C;ZNF296;SQLE;KMO;PELI1;OSER1;EEF2K;DENND3;CD82;TMEM38B;IL4R;GRASP;SWAP70;CD79B;LAPTM5;CHCHD10;NRROS;EDEM1;INPP5A;PDE4B;USP6NL;LYN;BCL2L11;SH3BP5;MX1	Non-Cl. monocyte	SPL
6	0.309145	1.38354	0.0215827	0.120982	0.131	GIMAP7;JUN;SORBS3;GIMAP1;GIMAP5;GIMAP6;CFAP20;LZTFL1;GIMAP4;NEK1;MAP4K1;CDKN2A;TAGAP;TMEM131L;PPM1K;IL7R;ZNF10;PELO;CNOT10;DISC1;ITGAE;ZHX2;EMB	Non-Cl. monocyte	SPL
13	0.300039	1.185	0.144509	0.207773	0.392	C16orf54;ANKRD28;PCYOX1;PTCH2;HSH2D;SYTL1;SLC39A10;BTD	Non-Cl. monocyte	SPL
12	-0.270096	-1.09742	0.280488	0.307417	0.953	RASD1;SLC39A8;HERPUD1;PRADC1;DUSP5;TXNDC11;FKBP2;HYOU1;ARL1;FNDC3A;PDK1;UAP1;SEC11C;UFM1;C11orf24;REEP5;GADD45A;ERGIC2;SLC1A4;SDF2L1;SEC61A1;IFNAR2;SPCS3;SEC62;XBP1;ALG5;TMEM39A;SPCS2;KDELR2;ARSA;TEC;RRBP1;CREB3;EAF2;TBL2;RPN1;SLC17A9;CRELD2;PDIA6;PDIA4;NAGLU;SEL1L3;DPP7;ST7;ALG2;TMED10;AIG1;TMED2;CISD2;MYDGF;BMI1;ARFGAP3;ANKRD37;TMED9;B4GALT7;BSG;APOL1;TECPR2;TP53INP1;CREB3L2;TMEM208	Non-Cl. monocyte	SPL
7	-0.26801	-1.00883	0.440629	0.439549	0.994	GADD45G;ELL2;UBASH3B;SMIM3;GCNT1;PRKAR2B;CDKN2C;MOB3C;SGMS1;RHOQ;MYO1E;SLC3A2;ATP8B4;VKORC1L1;MAP4K3;EIF4A3;CSRNP1;IDUA;CD58;FDX2;FDX1	Non-Cl. monocyte	SPL
10	0.387941	0.864026	0.608597	0.788136	0.951	CHAF1A;GMNN	Non-Cl. monocyte	SPL
2	-0.766166	-2.91111	0	0	0	NUPR1;OLR1;CCL2;GLDN;TREM2;CCL18;ACKR3;ALCAM;TFRC;C15orf48;GCHFR;LPL;FABP4;HPGD;GPNMB;CDCP1;FN1;CXCL3;IL3RA;ACP5;ARHGAP10;ERRFI1;SERPINE1;CD9;AVPI1;LRFN4;PHLDA1;MRC1;HSD3B7;STEAP3;RMDN3;OASL;OSM;GK;CYP27A1;SPR;PTGR1;CCRL2;SLC11A2;PMP22;DNASE2;GRAMD1B;FBP1;SLC17A5;VAT1;ACSL3;RDH10;CSTB;CTNS;VWA5A;TOMM40;TMEM251;SLC16A10;TNS1;TMEM53;CAMSAP1;TUBA1C;ACO1;SLC25A19;MMP19;ABCG1;ACOT2;IFI6;TGM2;SDCCAG8;N…	Macrophage	SPL
3	-0.497527	-2.11237	0	0	0	MCEMP1;EMP1;EPHX1;CAPG;SDC4;RETN;B3GNT5;CES1;PDLIM7;TNFAIP6;TUBB6;TREM1;LHFPL2;ENG;TEX2;ABHD5;SLC16A6;CTSD;ANPEP;ANG;MFSD13A;ARRDC4;ARHGAP18;PDXK;CSF2RA;ANXA2;LGALS3;LMNA;ADAMTSL4;SOAT1;VSIG4;LGALS1;OSCAR;HEXB;PLXDC2;PLIN2;TFPI;PLAUR;CLIC4;ALOX5;SLC11A1;SERINC2;QPCT;UPP1;RAB13;STAB1;TPM4;SOCS6;CXCL8;CD109;PLEC;ITGA5;ALAS1;SGMS2;TRIP10;CXCL2;GBGT1;APP;CDC42BPB;VIM;BCL2A1;RNASE4;ST3GAL6;ASPH;GPR183…	Macrophage	SPL
7	-0.537768	-1.97272	0	0	0	S100A13;GADD45G;ARHGAP6;MUC12;CD58;ALG9;AIFM2;SMIM3;MYO1E;RBBP8;EPAS1;SLC35C1;EGR1;RGS1;PPP1R15B;SYS1;MYADM;IDUA;SGMS1;SSH1;RRP1;KLF6;VKORC1L1;NIT2;PPP1R15A;PHYH;TMEM220;NUDT9;FAM126A;DUSP1;MAP4K3;FDX1;SLC12A6;CITED2;GCSH;NKIRAS1;CSRNP1;GALNT2;ILVBL;FOS;PNP;UBASH3B;LRRCC1;SLC3A2;KCTD9;FAM102B;GOLGA2;SERPINH1;EIF4A3	Macrophage	SPL
11	0.460798	1.81485	0	0.00271878	0.002	MS4A1;TSPAN13;AFF3;CD79A;GATM;CSGALNACT1;DLGAP3;CD1C;TMEM156;PRKCB;RIPOR2;CBFA2T3;BANK1;NOTCH4;MARCKSL1;CD72;STAG3;ZNF703;CERS4;POU2F2;CR1;TMEM154;RALGPS2;PAOX;SCIMP;NUAK2;MTSS1;TMEM268;NAPSA;HDAC9;ADAM19;MCM5;RUBCNL;ZBTB18;CCNG2;BCL11A;NEIL2;HIST1H2AL;SNN;HHEX;KIAA1958;TCF4;ABHD6;KLHL5;TRAF4;NME4;INPP5A;SSBP2;TSPAN33	Macrophage	SPL
1	0.398403	1.63948	0	0.00611725	0.009	VCAM1;CETP;SLC40A1;FSCN1;DNASE1L3;SELENOP;ITGA9;CCND1;ENPP2;C11orf96;KCNMB4;SDC3;QPRT;CCL24;MYCL;PID1;GFRA2;ZNF366;EBI3;TXNDC16;SLC9A9;TMEM37;SHMT1;C1orf54;SH3RF1;UST;CLIC2;GPRC5C;SMPDL3A;RAB39A;EPB41L2;WWP1;ETV5;PALLD;SLC46A1;TTYH2;P2RY6;IGF1;CMKLR1;PRXL2A;SIGLEC11;IL18BP;CD300A;HIC1;HES1;CSF1R;RGL1;CD4;CDC42EP2;DENND6B;ARHGEF12;FN3K;GSTM4;FRMD4B;ME1;SRC;LIPA;ATP1B1;SASH1;GCLC;HCAR2;NDRG2;SCARF1…	Macrophage	SPL
13	0.403812	1.4063	0.0364807	0.0657038	0.138	GAMT;CD38;HIST1H2AG;TIFA;ICAM3;GSTM2;HIST1H2AE;HDAC7;HIST1H2AH;HIST1H3D;C16orf54;ICAM2;SLAMF7;CTSF;ERO1B;HIST2H2BF;PIM2;CBY1	Macrophage	SPL
4	0.318905	1.30775	0.0353982	0.11113	0.289	LILRA1;RBP7;CFP;LILRA2;GIMAP8;NRGN;GPBAR1;CDKN2B;S100A12;LILRA5;VAMP5;MXD3;ECE1;FCN1;ZNF467;LILRB1;TNFSF10;DYSF;SULT1A1;SMARCD3;ULK2;VSIR;RAB3D;APOBEC3A;TMEM91;PRDM8;CALCRL;SLC24A4;TESC;LRRC25;ASGR2;PPM1F;NACC2;PLPPR2;CD300E;C19orf38;RXRA;SYNE3;RASGRP4;KBTBD11;FCAR;SPECC1;ADAMTS2;CPNE2;RNF24;HRH2;CRISPLD2;IL1R2;CLU;MAP3K3;GPR35;NUP214;SULT1B1;YPEL2	Macrophage	SPL
8	-0.320741	-1.28017	0.0278293	0.0732607	0.346	ALOX5AP;TANC2;RALGDS;ACOT7;ZNF331;CD81;ZC3H12A;CRIP1;JAG1;NPC1;DHRS3;P2RY11;USP53;TRPV2;DENND4C;SERTAD1;PRMT9;CCL4;KIFC3;AREG;GABARAPL1;DHRS7;ARID3B;ABHD15;IL1R1;SPN;TP53I13;PTPN22;MSMO1;NR4A2;SYTL3;PEX14;CPD;SOCS2;DDIT3;HIST3H2A;USP37;CREM;THRA;SPATA13;BCL2L1;IFRD1;PHTF1;SPINDOC;PDE4A;FMNL3;PTGER2;GBP3;AJM1;NFKBIA;SURF4;CCDC107	Macrophage	SPL
5	0.388634	1.27768	0.112108	0.111198	0.34	SESN3;SELL;BEX3;LTB;JAK3;TCF7;RASA4;FAM117B;ZC3H12D;FAM153CP;PHLDB3;MYC;SFXN1;TAF4B;FHIT;TBC1D4;TMEM123;LYPD3;HAPLN3	Macrophage	SPL
9	0.3199	1.25312	0.0554371	0.108524	0.383	NFATC2;TRAF3IP3;GNG2;PRR5;S100B;PLAC8;SMAD3;CCDC88C;APOL3;ETS1;FCGR3A;MVB12B;XYLT1;PRR5L;CHST7;RAP1GAP2;NKG7;TSPAN32;OSBPL5;FAM117A;ASCL2;WDR54;HIST1H3A;ACAP1;CYB561;ARL4C;SYNE1;APOBEC3G;TTC38;BPGM;LPCAT1;CEMIP2;RUNX3;DGKE	Macrophage	SPL
12	-0.315444	-1.2384	0.0654206	0.0810963	0.455	RASGRP3;SLC17A9;SELENOM;FAM114A1;TWSG1;DUSP5;ANKRD37;GADD45A;HYI;ZDHHC9;PLPP5;ALG14;FKBP14;DVL1;TXNDC11;PGM3;TMEM39A;SELENOS;EDEM2;SLC39A7;CRELD2;SLC1A4;CREB3L2;TMEM214;BSG;SDF2L1;TMED10;SLC39A8;FKBP2;TMED9;LARP1B;UAP1;QPCTL;LMAN1;SEC11C;IFI27L1;ARFGAP3;FICD;FNDC3A;KDELR2;TEC;SLC35A2;PALM2-AKAP2;SPCS3;HERPUD1;HM13;SIL1;AGA;MANF;HIST2H2AA4;ALG5;RABAC1;XBP1;NECAB3;KHK;BSCL2;DPM3;SPATS2;AARS;CCPG1;T…	Macrophage	SPL
10	0.438739	1.16032	0.277228	0.187984	0.629	RRM2;AURKA;CHAF1A;ORC6;CDK1;MKI67;RAD51AP1;DHFR;CENPE;CENPF;GMNN;BRCA1;PCLAF	Macrophage	SPL
6	0.300912	1.15877	0.168803	0.166355	0.632	IPCEF1;SLC38A1;FCMR;GIMAP7;MAP4K1;GIMAP6;SLC16A7;GIMAP4;CDKN2A;GIMAP1;GIMAP5;BATF;REC8;FAM118A;GNB5;SCMH1;TUBA4A;GPD1L;TMEM131L;PRKCA;IL32;ZHX2;OXNAD1;USP20;DUSP16;OXCT1;GPR155;TASP1;PEX3;ZNRF1;CNOT10;GSTM3;CCND2;NEK1;ZNF548;ECI2;BLZF1;FAM122C	Macrophage	SPL
10	-0.884972	-2.57362	0	0	0	TYMS;NCAPH;UBE2C;KNL1;PCLAF;CDKN3;FANCI;TK1;NUSAP1;RRM2;CENPW;UHRF1;KIF11;CENPF;PRC1;PLK1;CDC20;CLSPN;TPX2;ZWINT;ORC6;CENPU;NCAPG2;MCM4	DC2	SPL
2	-0.711174	-2.56139	0	0	0	OLR1;SCD;SLC16A10;CD9;CTSL;APOC1;C15orf48;DNASE2;ARHGAP10;CYB5A;OSM;HSD3B7;AVPI1;VAT1;ALCAM;NUDT14;PMP22;PHLDA1;CTNS;CTSC;MRC1;ACOT13;IL3RA;SCCPDH;TGM2;TFRC;SLC17A5;SMIM30;CDCP1;TUBA1C;ACP5;LAMP1;NCEH1;PLA2G15;ISG15;PDE4DIP;SDCCAG8;HPGD;TMBIM1;GLDN;PTPMT1;FBP1;CAMSAP1;CYSTM1;FABP5;SLC11A2;GALE;RMDN3;MTHFD1L;TDRD3;IFI6;GK;ACSL3;OASL;ABCG1;CSTB;ARL2	DC2	SPL
1	-0.451998	-1.84405	0	0.000329902	0.001	A2M;DOCK4;TMEM176B;DAB2;AXL;MITF;PLAU;GAS2L3;IFITM10;ETV5;PALLD;YWHAH;ANKH;PDGFC;ID3;PDK4;TMEM51;RASGEF1B;SDS;TMEM97;TSPAN15;ITGAV;QPRT;ABCC5;ABCC4;FCER1A;SEMA4C;SNAI1;TMEM176A;SKIL;SLC31A1;PTGS1;CLEC11A;CHRNE;TNFSF9;RENBP;FRMD4B;CKS2;RGS12;GPRC5C;TRPM2;ARHGEF12;VASH1;ATF3;CPED1;FZD1;FILIP1L;CKB;NR4A1;GADD45B;TSC22D1;ENPP2;SERPINF1;EGR2;WDR91;ABL2;GLA;RTN2;NR4A3;CTNND1;IL18;OSBPL1A;SDSL;PTMS;LACC…	DC2	SPL
7	-0.50043	-1.84139	0	0.000247427	0.001	SERPINH1;GADD45G;CENPJ;EGR1;NEU1;SMIM3;CD58;SLC3A2;PLPP1;PSEN2;KIF1BP;GCSH;ILVBL;RGS1;PPP1R16A;CDKN2C;MYADM;MYO1E;ATP8B4;CITED2;SRGAP3;PRKAR2B;PPP1R15A;CSRNP1;SSH1;CEP152;NIT2;NKIRAS1;HADH;SMC4;TCEAL1;RHOQ;IDUA;CDIP1;SLC35C1;KLF6;KCTD9;VKORC1L1;PPIL1;SYS1;PPP1R15B;MTX2;DYNLL1;EIF4A3	DC2	SPL
4	0.34021	1.60381	0	0.0165746	0.016	LILRA5;IL1R2;SAP30;CFP;LILRA1;SULT1A1;LTB4R;LYZ;UPK3A;KIAA0513;VAMP5;LRRC25;VSIR;BICRA;SULT1B1;ASGR2;FGR;NPEPL1;EREG;FURIN;IRAK3;S100A9;RASGRP4;CALCRL;C19orf38;APOBR;FES;RIN3;PPM1F;SYNE3;BCL6;THEMIS2;IGF2BP2;BCL3;IFT20;S100A12;VCL;CPQ;MAML3;ELF4;HRH2;JARID2;TRMT6;SLC30A1;EVA1B;UBXN11;PHC2;VCAN;ZEB2;PGPEP1;ZNF503;LILRA2;MYO1F;MXD3;BST2;SH3BP2;MAN1A1;ZNF467;AGTPBP1;PGS1;MEGF9;RASSF2;LILRB1;CBX6;CEB…	DC2	SPL
3	-0.360204	-1.51732	0	0.0144497	0.07	TUBB6;EMP1;RETN;CAPG;LMNA;CTSD;LHFPL2;IL1RN;GLMP;COPRS;PDLIM7;CDKN1C;TM6SF1;SLC29A1;MFSD13A;TRIP6;RRAGD;ARHGAP18;B3GNT5;CD109;CHML;OPN3;H1F0;WIPI1;TNFSF13;NRM;ADAP2;ALOX5;CXCL8;NEDD4L;TREM1;SLC44A1;GBGT1;FAR2;CEBPA;UPP1;LGALS1;RPP25;SDC4;RAB32;SRD5A3;S100Z;VIM;PDXK;CLIC4;CD59;SORT1;CORO1C;ADAMTSL4;ACAT1;RHEB;ATP6V1F;PLEC;ENG;CCDC112;BRI3;ASPH;PLAUR;SLC11A1;ALAS1;ANPEP;MGST3;NCF4;RPS27L;GSN;RAB13;…	DC2	SPL
8	-0.383605	-1.49492	0.00502513	0.0156704	0.09	DHRS3;ARID3B;ALOX5AP;RHOBTB3;TNFRSF11A;MXRA7;TANC2;CD81;ACOT7;STARD4;SERTAD1;DDIT3;ZNF331;ZNF141;MSMO1;STMN1;LTBP3;ID2;KDM5B;CRIP1;SLC2A13;FMNL3;SYNGR1;CCL4;GABARAPL1;BCO2;SPRYD7;RALGDS;EZH2;H2AFX;IFRD1;TSEN54;DHRS7;GTDC1;NUB1;GOT1;HACD3;MRPL10;DDX60;RAB9A;NPC1;GNGT2;ABHD15;LYSMD3;ADH5;HMGCS1;METRN;TP53I13;TRIM11;CDK2;SPN;NR4A2	DC2	SPL
6	-0.375759	-1.46304	0.00765306	0.0189458	0.127	BAG3;RGCC;DUSP4;IMMP2L;HS3ST3B1;ECHDC2;GALM;JUN;CASK;BCL2;CISH;TUBB2A;ENOSF1;HIST1H3H;NMRK1;JUND;TMEM14A;FBXL14;CCR6;MREG;EMB;JMY;CEACAM21;CD69;SVIP;RGS10;LDLRAD4;HNRNPLL;ZNF548;BCAS2;PHF19;NXT1;IPCEF1;REXO2;LIMA1;DISC1;HMGCR;PPDPF	DC2	SPL
13	-0.404425	-1.43108	0.0265363	0.0232581	0.175	ABHD14A;HIST1H3D;HIST1H2AG;NUDT8;ANKRD28;NADK2;AHI1;IER2;HIST1H2AE;YPEL5;ATG4A;CD320;H1FX;COMTD1;CHRNB1;HIST1H2BF;IQCG;BTG2;HIST2H2BF;ORMDL3;CYHR1;ARMCX3;CFL2;MAGED2;NUCB2;HMCES;FKBP11	DC2	SPL
5	0.325262	1.22748	0.124161	0.122238	0.212	SELL;FAM117B;LYPD3;PHLDB3;SPTBN1;CH25H;JAK3;MFHAS1;SFXN1;CD5;MYC;TRABD2A;TAF4B	DC2	SPL
9	-0.295873	-1.16575	0.1775	0.195742	0.863	SMAD7;MT1X;S100B;TNF;GZMB;DUSP2;C1orf21;MXI1;MGAT4A;BCL9L;ACYP1;RAMP1;MT1E;CRY1;GPR141;MSANTD3;PCYT2;NECAP1;BTBD6;DSTN;TRIM59;SLC15A4;NKG7;BHLHE40;SLC7A5;SOCS1;DYNLL2;HDGFL3;LMNB1;FBXO33;SYNJ2;UBALD2;LRRC8A;ATF7IP2;MED17;PTAR1;HSF2;IDI1;BIN2;CMC1;SERTAD2;METRNL;HIST1H1E;CTSW;LLGL2;CST7;GOLGA8B;CCL3;SYT11;GNLY;SMURF1;SYNE1;JAZF1;SORL1;C12orf75;C16orf87;ADRB2	DC2	SPL
11	0.24239	1.11589	0.159794	0.20442	0.445	BIRC3;SCIMP;ZNF703;NUAK2;ABHD6;RIPOR2;RALGPS2;CHPT1;CSGALNACT1;STAG3;RHBDF2;SNN;GATM;SH3BP5;MTSS1;CBFA2T3;CD72;HLA-DQA1;HLA-DRB1;TMEM154;C7orf50;GLO1;BACH2;HIVEP1;CD1C;ARHGAP24;GNA12;TMEM38B;BCL7A;AFF3;MARCKSL1;SIK1B;CHD7;KLF2;MAPK8IP3;AP1S3;MAP3K14;NAPSA;NOTCH4;TSPAN3;PWWP2B;CCDC106;NCF1;CD40;FAM53B;BCL11A	DC2	SPL
12	-0.263528	-1.03763	0.363412	0.388163	0.993	DERL3;PARM1;RASGRP3;SLC1A4;LTC4S;JCHAIN;IRF4;MFSD3;HSD17B8;B4GALT7;PLPP5;PMEPA1;REEP5;PINK1;CCDC189;CCPG1;RASD1;HYI;IFI27L1;CHID1;TWSG1;PRADC1;HIST1H2AC;NAGLU;ANKRD37;MYO1D;CYSLTR1;CLECL1;UAP1;TXNDC15;DPP7;LMO4;A1BG;SELENOM;ATRAID;ACY3;XBP1;TMED9;CXorf21;SLC35A2;PDK1;RABAC1;SDF2L1;BSCL2;TPD52;HIST1H2BK;TXNDC11;ARL1;KDELR2;CLPTM1L;SLC39A8;FAM174A;DUSP5;SPCS1;FNDC3A;AGA;SIL1	DC2	SPL
10	0.550123	1.68866	0.00576923	0.00800229	0.007	CENPF;CENPE;UBE2T;KNL1;NUSAP1;NCAPG2;CENPW;PRC1;CDKN3;BUB1;ASPM	pDC	SPL
2	0.342974	1.33287	0.0740741	0.166333	0.265	ISG15;GALE;ACP5;ACOT2;PTRH1;LRFN4;LFNG;PMP22;DOCK7;CAMSAP1;VAT1;TMEM53;APIP;MTHFD1L;TUBA1C;ERI1;CD9;SMIM30;SCCPDH;ACOT13	pDC	SPL
7	0.332368	1.33177	0.056926	0.111651	0.266	FOSB;DUSP1;IZUMO4;SLC25A43;RGS1;GALNT6;FOS;CENPJ;KLF6;C2orf74;PPIL1;PPP1R15B;MYADM;FDX2;MSH3;MYO1E;SMC4;BPNT1;MTX2;PNP;PPP1R15A;KNOP1;FAM126A;RRP1;ATP10A;DYNLL1;SSH1;AK6;ALG9;EPS8L1	pDC	SPL
1	0.287354	1.24233	0.0639098	0.173764	0.471	LACC1;GAS2L3;NR4A3;FUCA1;DNASE1L3;RGS12;MYCL;RTN2;MITF;CMKLR1;CCL4L2;EEPD1;CHMP1B;SNAPC1;PLTP;SREBF1;CD300A;STAT1;FASN;SLC40A1;CD4;IL18BP;FRMD4B;CTNND1;P2RY6;ETV3;SERPING1;IL18;CTTNBP2NL;KIF1B;PDGFC;LIPA;POGLUT1;IER5;ABL2;NUDCD1;NAV1;ENTPD7;FLNB;JPT1	pDC	SPL
9	-0.277548	-1.22965	0.0676856	0.49067	0.46	GYPC;GZMH;FASTKD5;HDGFL3;CLP1;C1orf21;HSF2;PDE4D;ERN1;GOLGA8B;METRNL;LTK;CCDC92;FAM8A1;MSANTD3;SETD1A;KLF3;FAM117A;SOCS1;DSTN;MED23;TRIM59;BCR;AKR1C3;SLC7A5;PHF10;SMAD3;SSBP3;PHF12;CNOT8;MT1F;PCIF1;RAMP1;CDC40;MIER3;CEMIP2;PLEKHA5;LITAF;PRR5L;CCL28;ADNP2;HAVCR2;NCOA7;ADRB2;MED9;DGKE;ZDHHC18;UBALD2;GMEB2	pDC	SPL
4	-0.267242	-1.21255	0.0840909	0.279907	0.5	GZF1;FAM13A;FOSL2;CEBPD;PGPEP1;RUNX1;SLC30A1;PADI4;CLEC12A;BCL6;IGF2BP2;EVI2A;FOXO3;CFP;NINJ1;S100A8;CSGALNACT2;MKRN1;NRIP1;LIMS1;UPK3A;ZBTB43;AGFG1;FAM193B;C3orf62;LTB4R;S100A9;ELK3;MPST;LILRB1;GRK2;PIK3R5;SYNE3;MEGF9;ZFAND2A;SFXN5;USP3;LYZ;FRY;VSIR;PFKFB3;BAP1;KLF9;NFIL3;TOM1;ANXA1;ZNF281;IFT20;CD63;ACADVL;IRGQ;SEC14L1;AHCTF1;TESC;S100A10;STX10;FOXJ2;TMEM170B	pDC	SPL
5	-0.318526	-1.16723	0.212314	0.257692	0.61	CCR7;SLC2A3;SESN3;SH3YL1;CITED4;RBL1;AP3M2;RCL1;SINHCAF;THEM4;PPA1;FAM241A;GPX7	pDC	SPL
12	0.259923	1.15027	0.143119	0.27665	0.742	HIST2H2AA4;IGLC2;MANEA;HIST1H2BC;PODXL2;FZD6;ACY3;IGLC3;HIST1H2BD;HIST2H2BE;KLHL6;MANBAL;SLC35A2;TBCEL;ZNF165;STARD10;AEBP1;SLC1A4;TECPR2;MAGEF1;ALG14;ST7;IFI27L1;EXD2;C11orf80;IGKC	pDC	SPL
6	0.251058	1.0804	0.270992	0.375345	0.897	CCR5;MAD2L1;ZDBF2;TMEM131L;ZNF614;GPR18;DISC1;GPR155;NME7;TNFAIP3;RETREG1;POMT1;TRAF1;JUN;ZBTB4;MAP9;ZNF10;FCMR;TSPYL2;SNTA1;TASP1;SUPT3H;CEACAM21;SORBS3;HIVEP2;TMEM67;AZIN2;SCRIB;DEGS1;FAM122C;PDCL;CFAP20;ARHGEF7;CCND2;RGCC;CASK;NDC80;PTTG1;FBXO31;TTC24;P2RY10;NDUFAF4;MCC;TAGAP;ECI2;CD84;SLC38A1;TSC22D3;LRP8;HS3ST3B1;SMURF2;YIPF5;REEP6;SETD1B	pDC	SPL
13	0.270851	1.07024	0.322993	0.343118	0.916	HIST1H2AE;CCDC102A;TENT5C;FBXL22;SLAMF7;ATG4A;HIST1H2BF;HIST1H2AG;TET1;TMEM25;HIST1H2BN;MAGEH1;FAIM;C11orf1;IFT27;IER2;BNIP3;CYHR1;C16orf54;PTCH2;GFPT1;TVP23C;PCYOX1;SLC39A10;ANKRD28;LSS	pDC	SPL
3	-0.225345	-1.06115	0.281596	0.392369	0.886	TFPI;LMO2;IFI30;GLMP;MXD1;NQO2;ALAS1;P2RX4;WIPI1;PLIN2;RPP25;STARD5;KCNK6;CD86;CEBPB;MAFG;ANXA5;CHML;TMEM144;RAB32;MS4A6A;SERPINF2;FCGR2A;RAB13;ETS2;GAB2;GLIPR2;RRAGD;SLFN11;SETD7;SIGLEC10;DUSP3;LGALS1;PCBD1;ATP1B3;SERINC2;CTSH;CMTM7;ACAT1;IRF5;CD59;CTNNA1;CYB5R1;DENND5A;CD109;TUBB6;EDEM3;PLAUR;ARHGAP18;APP;BLVRB;CLIC4;INSR;FCGRT;SNX10;OPN3;GM2A;ATP6V1F;SDCBP;SOAT1;PDXK;TIMP2;RNF19B;COPRS;SERPINB…	pDC	SPL
11	0.238514	1.06091	0.287253	0.315947	0.929	ABHD6;HIST1H1B;CNR2;CHD7;TLR10;N4BP3;BANK1;MICAL3;NBPF9;CD79B;NEIL2;TRAF4;TTN;MX1;TMEM156;ARHGAP24;HILPDA;KLHL5;SLC37A1;IGHG4;IGHG1;SIK1B;ZSCAN18;PTPRO;ZBTB18;PRKCE;C7orf50;DLGAP3	pDC	SPL
8	-0.230496	-1.0275	0.36	0.378874	0.922	ATG9A;ENPP4;RHOBTB3;CREM;STAT4;SYNGR1;FECH;GFI1;MMD;PSTPIP1;TRIM11;FAM160B1;MXRA7;PPM1A;RALGDS;PWWP3A;SPATA13;AREG;RALGAPA2;PLCL2;STOM;MTR;RAB9A;SLC25A20;ATXN1;ZNF827;PEX14;STARD4	pDC	SPL
1	-0.488202	-2.03527	0	0	0	HES4;RASGEF1B;SKIL;CXCL16;ABCA1;CXorf40A;HIC1;FSCN1;CHRNE;CYSLTR2;KDM6B;ZBED3;SLC31A1;NR4A3;GPR137B;INSIG1;SNAPC1;PTMS;FASN;ID3;GLA;TBC1D16;WDR91;ANKRD9;SLC19A2;ST8SIA4;NET1;SLC45A4;CHMP1B;NFKBIE;C1QC;CXorf40B;TGIF1;TXNDC16;NAV1;CLN8;TNFSF9;BAIAP2;ETV3;PLEKHO1;ABL2;ZFP36L1;ATF3;NR4A1	CD4 Naive	BMA
11	-0.39767	-1.70759	0	0.00328022	0.007	DTX1;PCBP3;CHI3L2;NFKBID;YBX3;KLHL5;RBM38;SNX8;CD83;KIAA1958;ZNF844;SNX9;TRAF4;MARCH3;TLE1;DLL1;CENPM;USP12;OSER1;C12orf42;BMP2K;BCL2L11;AGPAT5;CD74;ZBTB18;MAPK8IP3;GRASP;CHPT1;TAPT1;TCFL5;HLA-DRA;P2RX5;CCNG2;BACH2;FAM53B;TOMM34;PELI1;ZNF296;SNN;SIK1;CIB2;RASL11A;MGAT5;KDM2B;CSGALNACT1;RAB3GAP1;ATP2A3;TTN;MAP3K14;FAM3C;MCM5;COL9A2;JAM3;ST6GALNAC3;CERS4;CXCR5;ABHD6;SWAP70;CCDC141;USP6NL;BIRC3;RALG…	CD4 Naive	BMA
5	0.387575	1.69356	0	0.0105976	0.009	CH25H;SOCS3;MYB;ADTRP;UGCG;MYC;NSG1;FBLN5;FBXO32;EDA;NPDC1;HAPLN3;CITED4;ITGA6;TAF4B;TMEM30B;ANKRD55;AMIGO1;SELL;SLC2A3;LDLRAP1;ICOS;SUSD3;PLEKHB1;KDSR;PLSCR3;SFXN1;ARID5B;INPP4B;CRIP2;CD40LG;VIPR1;GPX7;SIT1	CD4 Naive	BMA
4	-0.378333	-1.63136	0	0.00593565	0.019	IER5L;SESN2;YOD1;TIPARP;ANXA1;BCL6;PRDM8;TP53INP2;KLF10;IRF2BP2;ZNF281;AHR;IER3;RASSF2;SAP30;SAMSN1;MCL1;APOBR;MEF2D;ZBTB43;B4GALT5;FOSL2;SQSTM1;SRGN;ARHGAP21;NBEAL2;EXTL3;S100A9;SLC16A3;IRS2;F5;ZFAND5;FOXO3;NRIP1;PRKAG2;RIOK3;USP3;ULK1;SMARCD3;JARID2;AHNAK;IRGQ;IFNGR1;PPM1F;MTMR3;CHKA;ELF4;GRPEL1;ZNF487;PHF21A;SEC14L1;KIAA0513;GLIPR1;FURIN;RAB11FIP1;PELI2;PTBP2	CD4 Naive	BMA
6	-0.331559	-1.45409	0.0037831	0.029522	0.117	MLF1;RGCC;DUSP8;CCDC184;CFAP20;IL18R1;CCDC173;MPZL3;JUND;PARD6A;TNFAIP3;TMEM67;ZDBF2;P2RY10;NBL1;HMGCR;SETD1B;PIGA;YIPF5;JMY;REG4;MAP9;LDLRAD4;ZNF831;USP35;FGF9;LETM2;FAM102A;OCIAD2;CNOT10;ZNF614;RHBDD2;ARHGEF7;ZNF10;FXYD7;BTBD11;PNMA1;BCAS2;ITM2A;CD248;FAM83G;TMEM131L;DYNLT3;SMURF2;POMT1;COL18A1;FAM122C;MPP7;PLXDC1;NELL2;TSC22D3;ABLIM1;EML4;PCNX2;TRAF1;RGS10;BLMH;NDC80;NR3C1;TUBB2A;DOCK10;SNTA1;…	CD4 Naive	BMA
9	-0.32389	-1.41482	0.00890585	0.0331771	0.16	SMAD7;CLP1;FASTKD5;JAZF1;RNF125;CDHR3;ENC1;OTUD7A;PHF12;LAG3;FGFR1;PDE4D;KLF3;GALNT10;ADNP2;SNRK;MVB12B;BCR;POFUT2;PGRMC2;PAFAH2;IKZF5;DYNLL2;SYNJ2;PTCH1;RNF103;CST7;FBXO33;ARL4C;GMEB2;SMURF1;RPRD1B;MYOM2;ZNF169;GYPC;BCL9L;AP1G1;RORA;MED9;SLC37A3;SLC7A5;BAZ2A;TNF;SH2D2A;PTAR1;EPHA4;CRY1;SNIP1;UBXN7;BTBD6;LITAF;NECAP1;COL6A2;PLEKHA1;DDX47;S1PR1;P2RY8;SH2D1A;HDAC5;ZBTB5;CYB561;WWC3;SETD1A;LRRC8A;NC…	CD4 Naive	BMA
12	0.283713	1.35821	0.0133333	0.0612305	0.1	HIST2H2BE;HIST2H2AA4;HIST1H2BD;PSAT1;NR2F6;PALM2-AKAP2;APOL1;ACSM3;OCEL1;TEC;PDK1;HYOU1;CLCC1;SLC35A2;XBP1;HIST1H2BC;AEBP1;PDIA6;ST6GAL1;C1GALT1C1;PODXL2;MFSD3;TOR3A;ALG14;KHK;TXNDC5;SLC39A8;HIST1H2BG;QPCTL;CREB3L2;EDEM2;ZDHHC9;B4GALT3;B4GALT7;CASP10;LMAN2;SEC24D;FZD6;EAF2;NAGLU;MCEE;GADD45A;MAGEF1;SLC1A5;GNG7;CNPY2;NECAB3;DPM3;SLC38A5;MANBAL;PRDX4	CD4 Naive	BMA
13	0.297669	1.33461	0.0431894	0.0522029	0.126	HIST1H2AH;IER2;TIFA;HIST1H2AB;HIST1H4B;RGS16;CHRNB1;ADORA2A;HIST2H2BF;BTG2;ABHD14A;GLT8D1;PTCH2;SLC39A10;SMPD1;H1FX;HIST2H2AB;PIM2;HIST1H4A;CBY1;CFL2;CDK2AP2;CRELD1;TMEM140;HIST1H2AG;ICAM2;HIST1H2BF;NUDT8;TUBG2;CD320;B4GAT1;FBXL22;GLCCI1;HIST1H2AE;ORMDL3	CD4 Naive	BMA
7	-0.296169	-1.17205	0.161702	0.248985	0.822	MYADM;RGS1;FOSB;NEU1;EGR1;RBBP8;ALG9;PPP1R15B;SLC25A30;ELL2;FAM102B;SRGAP3;PPP1R15A;KCTD9;CSRNP1;UBC;SMC4;NKIRAS1;SLC3A2;GALNT1;SLC25A43;STAM;MAP4K3;SYS1;MTHFD1	CD4 Naive	BMA
2	0.265878	1.1356	0.2	0.173388	0.455	OSM;AP1S1;DOCK7;ERI1;SMIM30;SCD;GALE;TMEM251;RTL8C;PTGR2;NMB;DNASE2;VWA5A;NOXA1;ACADS;ARL2;CYB5A;GK;SLC25A19;APIP	CD4 Naive	BMA
8	-0.242029	-1.05058	0.341495	0.457759	0.986	SYTL3;ZC3H12A;CREM;NFKBIA;ZNF331;IFFO2;ABCB1;GABARAPL1;SYTL2;NEDD9;P2RY11;PEX14;NR4A2;UBB;MAPKAPK2;PTPN22;ARSG;KDM5B;RAB9A;FYN;ERCC6;ID1;ATP8A1;PITPNM1;DHRS3;SOX4;MTMR2;CRIP1;HMGCS1;PRR7;ATXN1;RHOC;RALGDS;CD7;METTL15;VEZF1;MED26;ATG9A;MEX3C;GLTP;FMNL3;STAT4;RFTN1;ABHD17B;FAM43A;MXRA7	CD4 Naive	BMA
3	-0.223152	-0.979576	0.520966	0.571111	0.998	LMNA;NEDD4L;KLF4;FTH1;CKAP4;TIMP2;SDCBP;CDK2AP1;CD151;NRM;TNFRSF10B;ITGA5;PAK1;PLEC;VIM;SLC43A3;DUSP6;SH3TC1;FGL2;TTC7A;ACVR1B;CCSAP;MAFG;PDLIM7;SNX10;HIF1A;PDXK;POR;LY96;RBPJ;PABPC4;SCARB2;ETS2;PNPLA6;ADAM17;PLAUR;GM2A;MCOLN1;ATP1B3;PYGB;AP1B1;ZSWIM6;BRI3	CD4 Naive	BMA
10	-0.307661	-0.7892	0.739269	0.899406	1	CHAF1A;PRC1;CENPF	CD4 Naive	BMA
10	0.782079	3.12152	0	0	0	HIST1H2AJ;HMMR;TROAP;KNL1;HIST1H3F;HIST1H2AI;HIST1H3C;MKI67;NCAPG2;CCNA2;BIRC5;HIST1H3B;KIFC1;HIST1H3G;UBE2C;GTSE1;TOP2A;DLGAP5;CENPF;ECT2;FOXM1;ASPM;CCNB2;ARHGAP11A;TPX2;CDK1;CCNB1;CDCA3;NUF2;CDC20;AURKB;NCAPG;CENPE;NUSAP1;TK1;AURKA;KIF11;CDKN3;BUB1;ASF1B;PLK1;ZWINT;FANCI;SHCBP1	CD4 TCM	BMA
9	0.576738	2.69553	0	0	0	PTGDS;GNLY;NKG7;RORC;PTGDR;CFH;PLEKHG3;SAMD3;ADRB2;LTK;MYBL1;CCDC65;PRF1;ADAM12;AUTS2;KLRG1;MSC;APOBEC3H;CTSW;C12orf75;TTC16;NCR3;LYAR;TSPAN32;C11orf21;MYOM2;FCGR3A;IL18RAP;PDZD4;HIST1H2AM;SBK1;RUNX2;RAP1GAP2;ST3GAL4;HIST1H1E;CCL3;PPP2R2B;RARG;SDR42E2;SSBP3;GK5;APOBEC3G;PYROXD2;GZMK;HIST1H3A;OR4D1;S1PR1;BIN2;PRR5;BHLHE40;ERN1;NR1D1;GPR65;CAPN2;HDGFL3;TBX21;TRGC2;LY6E;USP28;TRAF3IP3;ACYP1;TXNIP;PL…	CD4 TCM	BMA
1	-0.576618	-2.25593	0	0	0	HES4;NRARP;SKIL;CHRNE;RASGEF1B;TBC1D16;IL10;FSCN1;SNAI1;EGR3;ID3;EGR2;KDM6B;BAIAP2;C11orf96;ABCA1;CXorf40A;ITGAV;HIC1;GRAMD4;IGFBP4;PTMS;NR4A3;C1QA;INSIG1;GPR137B;GLA;FRMD4A;LGMN;SLC19A2;ATF3;SH3PXD2A;C1QC;VASH1;CLN8;ZFP36L1;NR4A1;ATP1B1;TTYH3;SELENOP;TNFSF9;UST;ETV3;KCNMB4;FN3K;CKB;ANKRD9;CYSLTR2;SNAPC1;SLC9A9;CHMP1B;CXCL16;TXNDC16;RNF122;LEKR1;C1QB;FUCA1;ST8SIA4;WDR91;CXorf40B;ZBED3;CAMSAP2;IL2…	CD4 TCM	BMA
11	-0.548251	-2.19886	0	0	0	PCBP3;DTX1;CHI3L2;RASL11A;ZNF703;AFF3;ST6GALNAC3;SIK1;MARCH3;EPN2;TTN;SIK1B;COL9A2;NFKBID;RPS6KA2;CD83;TRAF4;CCDC50;CCDC141;ZBTB32;IRF8;KBTBD8;C12orf42;P2RX5;TSPAN33;YBX3;USP6NL;CHPT1;E2F5;STAP1;ZNF844;USP12;BCL7A;SLC37A1;CD79A;BMP2K;CDCA7L;CCNG2;DLL1;CXCR5;RALGPS2;PAWR;SNX9;FANCL;ZBTB18;JAM3;MARCKSL1;GNA12;SQLE;WEE1;HLA-DMA;PELI1;HIVEP1;NUDT4;OTUD1;MX1;CIB2;ZSCAN18;CD72;RBM38;HILPDA;BCAS4;DPEP2;…	CD4 TCM	BMA
7	-0.572654	-2.10963	0	0	0	GEM;SRGAP3;NEU1;FOSB;GADD45G;MYADM;ASB2;C2CD2;CSRNP1;ENTPD1;RGS1;PLAGL1;KLF6;PPP1R15A;EGR1;GRAMD2B;CDYL2;ELL2;FAM102B;PPP1R15B;UBC;STAM;PRKAR2B;DHCR24;GALNT6;SLC25A30;DDX3Y;UBASH3B;SERPINH1;NAT1;IDUA;MAP4K3;SYS1;GCNT1;CITED2	CD4 TCM	BMA
6	-0.4704	-1.91473	0	0	0	MLF1;CCDC184;SPRY1;ITGA1;NDFIP2;DUSP4;CCDC173;RGCC;PLXDC1;IL2;JUND;COL18A1;TMEM67;GNAO1;CALY;DUSP8;MCC;NECTIN3;JHY;NLRP6;LDLRAD4;IL18R1;CFAP20;ZDBF2;APOA1;PIGA;LETM2;ZNF10;NR3C1;TNFAIP3;MAP9;MPZL3;ZNF831;PNMA1;CCR9;JMY;PARD6A;DAPK2;HMGCR;TNIP3;CNOT10;TSPYL2;NBL1;SMURF2;TUBB2A;ABCC1;LZTFL1;FXYD7;RHBDD2;PDCD1;PMAIP1;BCAS2;PCNX2;GSTM3;TSC22D3;FAM122C;SEMA4D;FAM102A;ZNF614;CD8B;ZNF548;ITM2A;FGF9;DISC…	CD4 TCM	BMA
2	-0.474713	-1.72696	0	0.000577034	0.003	ERRFI1;CTSL;GK;PHLDA1;CD9;LRFN4;ABCG1;FABP5;HACD1;NMB;SLC16A10;NOXA1;MORN2;CYSTM1;GRAMD1B;VWA5A;RDH10;AVPI1;OASL;ACP5;PDE4DIP;FARP1;APOC1;DOCK7;TFRC;CLIP4;GCHFR;TMEM53	CD4 TCM	BMA
3	-0.321896	-1.31641	0.0243619	0.0690838	0.347	EMP1;GBGT1;KLF4;CPM;DUSP6;TIMP2;MS4A6A;SH3TC1;TRIB1;PECAM1;LMNA;CDKN1C;CD68;GAB2;POR;CEBPA;SEMA4A;MPZL1;MAFG;AGAP3;ARHGAP18;PDLIM7;ENG;LY96;NLRP3;TNFRSF10B;SLFN11;LGALS9;ETS2;PHLDA2;SDCBP;NETO2;FTH1;RILP;TLE3;ATF5;CDKN1A;AIF1;GSN;SMCO4;SDC4;SLC29A1;DSE;PIK3CB;ARHGAP31;CST3;TRIP6;TPCN1;TNFSF13;BCL2A1;ADAM17;PNPLA6;SERPINB8;DUSP3;HIF1A	CD4 TCM	BMA
4	0.281328	1.30806	0.0157895	0.028824	0.073	FUT7;CEBPD;LATS2;FRY;PLEK;VCL;MYO1F;E2F2;FAM13A;ZEB2;ADAP1;S100A8;MXD3;LTB4R;TNFSF10;MYO1G;S100A4;SLCO3A1;EMP3;B4GALT5;CFP;UBXN11;SRXN1;THEMIS2;PCSK5;SVIL;TYROBP;S100A6;FCER1G;SYNE3;MFGE8;DCAF12;MMP25;AGTRAP;ADAM15;ELK3;NRGN;CARD19;FLNA;REEP4;TSPO;ZMIZ1;LYZ;S100A9;CYBA;SH3BGRL3;SAP25;DHRS7B;SULT1B1	CD4 TCM	BMA
5	-0.341927	-1.2879	0.0633894	0.0785865	0.439	SGPP2;ICA1;ST8SIA1;SCGB3A1;SCML1;ZC3H12D;LZTS3;MYB;PASK;FAM117B;GCNT4;LMO7;SESN3;SEC14L2;KLF5;FAAH2;ANKRD55;CMTM8;CNKSR2;FAM184A;RIC3;NFATC1;TIAM1;TBC1D4	CD4 TCM	BMA
8	-0.293394	-1.18731	0.113801	0.177438	0.794	TOX2;GFOD1;TIGIT;XCL1;ID1;FAM43A;NR4A2;GPR68;SOX4;ZNF331;ZNF827;NEDD9;IFIT2;SYTL3;IFFO2;GABARAPL1;CREM;ZC3H12A;RAB27B;TSPOAP1;NFKBIA;CRIM1;SFMBT2;SERTAD1;HMGCS1;RALGDS;DYNC2H1;ATG9A;MTMR2;PRMT9;ABHD17B;FYN;FMNL3;PRR7;UBB;METRN;USP37;GINS4;ERCC6;MED26;CD7;KDM5B;GFI1;P2RY11;KIF13B;IFRD1;ATXN1;XCL2;LYSMD3;TMEM64;RAB9A;ZFP36;ZNF141;ZBTB16;PDE4A;PLAAT3;DHX32;ABCA5	CD4 TCM	BMA
13	-0.30593	-1.12977	0.240157	0.239149	0.918	ARG2;SPINK2;WHRN;FCRL3;YPEL5;AHI1;SPAG1;MAGEH1;CD38;ERO1B;SELENOK;TUBG2;LSR;TVP23C;GLCCI1;MBNL2;FGFRL1;BEX5;ARMCX3;HMCES;NT5C3B;KCNK12;TMEM8B;FBXL22;GFPT1;C16orf54	CD4 TCM	BMA
12	-0.224238	-0.899887	0.708585	0.698788	1	ZNF165;IRF4;CTH;RAB30;SLC1A4;PMEPA1;ANKRD37;SLC22A17;KRT18;CARMIL1;RND1;PIP5K1B;JCHAIN;RASD1;PHGDH;TWSG1;TP53INP1;RAPGEF2;SLC12A4;PLPP5;BIK;AMN;STARD10;SEL1L;TBCEL;CCDC144A;IGHM;DUSP5;SMIM1;CCPG1;IGKC;KNTC1;SLC39A14;A1BG;ESR2;ABCB9;TMEM39A	CD4 TCM	BMA
10	0.932407	3.78855	0	0	0	HIST1H3B;HIST1H3F;HIST1H3G;HIST1H2AJ;RRM2;CDC20;MKI67;HIST1H3C;PLK1;DLGAP5;UBE2C;CCNB2;HIST1H2AI;TOP2A;CCNA2;BIRC5;TYMS;ECT2;CDK1;PCLAF;NUSAP1;KIFC1;CDCA8;FOXM1;NCAPH;TROAP;GTSE1;TRIP13;ZWINT;KIF11;BUB1;TK1;CCNB1;UHRF1;CENPE;ASPM;CDKN3;TPX2;KNL1;DHFR;NCAPG;GINS2;AURKB;CENPF;AURKA;HMMR;BRCA1;ARHGAP11A;CDCA3;NCAPG2;CDT1;PKMYT1;SPAG5;CENPW;PRC1;DTL;FANCI;CDCA5;ASF1B;CDC45;UBE2T;SHCBP1;NUF2;CENPU;CLS…	CD4 Treg	BMA
1	-0.558274	-2.24447	0	0	0	CCL20;HES4;SKIL;RASGEF1B;CXorf40A;ID3;NR4A1;NR4A3;ATF3;KDM6B;APBB3;ABCA1;TGIF1;ATP1B1;CASS4;IER5;ZFP36L1;IL18BP;TSC22D1;TTYH3;GPR137B;CHMP1B;ICAM1;GLA;NFE2L2;SGPL1;BAIAP2;SLC26A11;SNAPC1;MAT2A;WDR91;ARL5B;P4HA1;ST8SIA4;GPR82;SLC45A4;IL2RA;GADD45B;SERPINB9;FUCA1;INSIG1;NFKBIE;WWP1;FKBP4	CD4 Treg	BMA
7	-0.56589	-2.21029	0	0	0	GADD45G;GEM;MYADM;FOSB;LAYN;SRGAP3;EGR1;CLNK;PPP1R15B;KLF6;PLPP1;CSRNP1;FAM102B;PPP1R15A;GRAMD2B;IZUMO4;TNFRSF18;ENTPD1;RGS1;SMPD3;ELL2;ATP10A;UBC;PLAGL1;DUSP1;NEU1;SSH1;GALNT2;MAP4K3;MOB3C;FOS;IDUA;GCNT1;SLC3A2;GALNT4;SLC12A6;CITED2;PHYH;ISYNA1;DDX3Y;KIF1BP;PIGM;SYS1;TCEAL1;ASB2;FDX2;STAM;PHYKPL;CDYL2;MIB1	CD4 Treg	BMA
6	-0.507001	-2.20499	0	0	0	SPRY1;RGCC;NDFIP2;LAPTM4B;CXCR6;ZNF10;JUND;RETREG1;ZBTB4;LDLRAD4;BCL2;MLF1;ZNF614;DUSP8;TSPYL2;PCNX2;COL18A1;JUN;ZDBF2;SESN1;TNIP3;NR3C1;TNFAIP3;HMGCR;IL23A;IL18R1;NEK1;SETD1B;TUBB2A;LPAR2;MAP9;TSC22D3;ZNF548;MPP7;MLLT3;OFD1;MPZL3;IL7R;CSF1;ABCC1;SATB1;SVIP;CD96;DISC1;ZHX2;RHBDD2;CFAP20;JMY;ODF2L;ZEB1;PNMA1;IMMP2L;IPCEF1;FAM102A;TASP1;PIGA;ZNF831;P2RY10;PRKCA;LETM2;NELL2;LZTFL1;ZNF609;MORC4;FAM11…	CD4 Treg	BMA
11	-0.515939	-2.14694	0	0	0	PCBP3;DTX1;AFF3;CD83;TRAF4;ZBTB10;BCAS4;COL9A2;HILPDA;YBX3;ZSCAN18;WDR27;CXCR5;SIK1B;ZNF395;MARCH3;SPINT2;CCDC141;SNX9;RHOB;NFKBID;VEGFB;RALGPS2;HIVEP1;HDAC9;SNN;CHD7;CAMK1D;KLHL5;NUDT4;USP12;MAPK8IP3;MICU3;KBTBD8;FAM3C;SAV1;SNX8;PARP15;ANKRD33B;SQLE;DPEP2;HAGHL;CCNG2;STRBP;BMP2K;TTN;NCF1;BCL2L11;RAB3GAP1;MAP3K14;C12orf42;EDEM1;BACH2;IL4R;GNA12;CHCHD10;SMIM14;NME4;KDM2B;PDE4B;TMEM38B;BIRC3;PTP4A3…	CD4 Treg	BMA
8	-0.446777	-1.91156	0	0	0	GFOD1;IL1R1;ZNF827;CRIM1;GABARAPL1;ZC3H12A;SFMBT2;DHRS3;NEDD9;ID1;TIGIT;NR4A2;ZNF331;ABHD17B;ABHD4;FAM43A;NFKBIA;RAB9A;TSPOAP1;AREG;STAT4;RGS3;TOX2;SYTL3;ZBTB16;GFI1;SOX4;TNFSF14;ERCC6;ID2;IFFO2;KIF21A;PDE4A;KIF13B;CREM;FMNL3;TMEM64;RHOC;USP37;USP53;LYSMD3;ZFP36;PRMT9;KDM5B;ABCA5;IFRD1;SOCS2;FYN;DHX32;TXK;CD7;EVA1C;SERTAD1;ATXN1;PARP8;IVD;AARS2;BANP;PWWP3A;METRN;MMD;MTR;MEX3C;HMGCS1	CD4 Treg	BMA
5	-0.434431	-1.72914	0.00145138	0.000202556	0.001	SCML1;LYPD3;ANKRD55;ZC3H12D;ARMH1;ICA1;FAM184A;SESN3;EPHX2;MYB;FAM117B;TNFSF8;CCR7;TIAM1;FAAH2;RIC3;PASK;ITPKB;EPHB6;ADTRP;PRKAR1B;CNKSR2;TBC1D4;SGPP2;LTB;TCEA3;LMO7;CMTM8;NFATC1;CITED4;ANK3;MAML2;RASA4;INPP4B;MFHAS1;ARID5B;CD40LG;NBPF15;CH25H;TCAF2;GPR132;HSBP1L1;RCL1;PCSK1N;ICOS;GCNT4;AP3M2	CD4 Treg	BMA
9	0.29988	1.40509	0.00775194	0.0141808	0.056	SAMD3;HIST1H2AM;NKG7;RAP1GAP2;C12orf75;RORC;APOBEC3H;GNLY;S1PR1;PRF1;XKR8;GK5;LIME1;BIN2;HIST1H1E;LRRC8A;APOBEC3G;CAPN2;MYBL1;CDKN2D;CHST7;DMTN;LMNB1;KLRG1;ACYP1;CTSW;CEP78;P2RY8;CCL28;SYT11;CCDC28B;LYAR;SDR42E2;CCDC69;DSTN;LPCAT1;C11orf21;NR1D1;GPR65;LY6E;USP28;WDR54;TTC38;APOL3;PRR5;OPTN;TSPAN32;KLF3;TRAF3IP3;MT1E;ATF7IP2;BCR;RHOF;AUTS2;LLGL2;CDHR3;IL12RB1;GZMK;TAP1;MT1F;UBALD2;ATG2A;TPST2;LITA…	CD4 Treg	BMA
3	-0.286425	-1.26436	0.0481431	0.118235	0.508	PHLDA2;MS4A6A;CCSAP;DUSP6;CPM;APP;LMNA;BCL2A1;SDC4;CKAP4;TNFRSF10B;SLC31A2;AIF1;TIMP2;RNF19B;CDKN1A;SLFN11;ASPH;CREG1;KLF4;SETD7;RGS2;SPART;ARHGAP31;TNFSF13B;POR;DENND5A;SLC44A1;RBPJ;C20orf194;ACSS2;DSE;PDLIM7;ATF5;PEA15;PLIN2;LAPTM4A;LY96	CD4 Treg	BMA
13	-0.322191	-1.25931	0.0989346	0.107101	0.52	AHI1;MAGEH1;TNFRSF4;YPEL5;WHRN;MBNL2;TARSL2;LSR;FCRL3;LSS;ERO1B;RGS16;NT5C3B;GLCCI1;GFPT1;IQCG;SELENOK;ARMCX3;TMEM25;BEX5;SPAG1;GAMT;TUBG2;CFL2	CD4 Treg	BMA
12	-0.254902	-1.09271	0.283476	0.337053	0.941	CXorf21;IRF4;SELENOM;PMEPA1;CHPF;ANKRD37;PLPP5;PRDM15;MFSD3;FHL1;LMF1;STARD10;ZNF275;MYO1D;PGM3;BIK;UAP1;A1BG;CYSLTR1;DUSP5;SWT1;RAB30;ITM2C	CD4 Treg	BMA
4	-0.249923	-1.07385	0.302613	0.341145	0.957	IL1R2;IER3;IER5L;ANXA1;PFKFB3;IRF2BP2;AHR;MAP3K8;KLF10;BCL6;NRIP1;SAMSN1;PGPEP1;CHKA;IRS2;ZNF281;FOXO3;SLC30A1;ZBTB43;MAFF;IGFLR1;RAB11FIP1;ZFAND5;RNF24;SQSTM1;NINJ1;SRGN;SESN2;S100A8;TIPARP;JAML;PRDM8;EVI2A;TRMT6;FOSL2;WDR45B;CCDC159;FAM193B;FURIN;NUP214;PIM3;PTBP2;MAP3K3;ARHGAP21;YPEL2;TMCO3;NFIL3;CPQ;USP15;BCL3;SLC25A37;ACTN1;STX11;MTMR3	CD4 Treg	BMA
2	-0.280479	-1.04303	0.369632	0.366479	0.981	PHLDA1;MTHFD1L;GK;ABCG1;FAM89A;PDE4DIP;VAT1;NUDT14;NMB;GRAMD1B;ACP5;CLIP4	CD4 Treg	BMA
9	0.737508	3.25693	0	0	0	C1orf21;S1PR5;ADRB2;ADGRG1;PTGDR;SLC4A10;FCRL6;GZMH;PDZD4;CCDC65;SAMD3;NKG7;KLRG1;CFH;PRF1;PLEKHG3;LTK;GNLY;RAP1GAP2;CTSW;MYBL1;AGPAT4;RORC;LYAR;IL18RAP;TRGC2;C11orf21;S1PR1;C12orf75;OR4D1;NCR3;TSPAN32;PRR5L;PTCH1;TGFBR3;RGS9;EOMES;KLRF1;IKZF2;LAIR2;APOBEC3H;SBK1;GZMK;AUTS2;USP28;TBX21;EPHA4;KLF3;NR1D1;CST7;ADAM12;RARG;ATG2A;BIN2;FCGR3A;ERN1;TXNIP;HIST1H1E;CMC1;GK5;PPP2R2B;ENC1;SLC15A4;GPR65;LITA…	CD4 TEM	BMA
10	-0.895933	-2.73838	0	0	0	CDT1;TPX2;TYMS;GINS2;CLSPN;CHEK1;ZWINT;BIRC5;KIFC1;CDK1;CENPF;MKI67;ORC6;PCLAF;AURKA;CCNB1;CDCA8;TOP2A;RRM2;CENPW;FANCI;ASF1B;TK1;UBE2C;MCM2;KIF11;ASPM;KNL1;MCM4;CCNA2;ARHGAP11A;UBE2T;CDKN3;GMNN;NUF2;CENPE;HELLS;NUSAP1;NCAPH;DHFR;PRC1;CENPU	CD4 TEM	BMA
5	-0.715862	-2.5072	0	0	0	TSHZ2;CCR7;ANKRD55;ICA1;TIAM1;SCML1;ARMH1;ADTRP;LMO7;MYB;RIC3;CMTM8;PASK;SESN3;LIMS2;KLF5;FAAH2;BEX3;ZC3H12D;TBC1D4;EPHB6;FAM184A;ST8SIA1;LEF1;ICOS;FHIT;MAL;EPHX2;PRKAR1B;TAF4B;LYPD3;SGPP2;SERINC5;ADAM23;NFATC1;SCGB3A1;MFHAS1;PKIA;SUSD3;FAM241A;SELL;SEC14L2;FXYD1;ITPKB;TESPA1;ARID5B;JAK3;UGCG;TNFSF8;NBPF15;CH25H;CITED4;FBXO32;PCSK1N;SFXN1;HSBP1L1;SH3YL1	CD4 TEM	BMA
7	-0.668436	-2.34282	0	0	0	SRGAP3;EGR1;ASB2;GADD45G;ENTPD1;UBASH3B;RBBP8;CSRNP1;CENPJ;PLPP1;EIF4A3;MYADM;NEU1;FOSB;GRAMD2B;KLF6;FAM102B;FDX2;PPP1R15B;ISYNA1;CDYL2;STAM;SLC25A43;TNFRSF18;PPP1R15A;GALNT6;DDX3Y;RGS1;SGMS1;CKLF;ELL2;FBXO2;SMC4;GCNT1;CDK4;AK6;IDUA;SLC12A6;SYS1;MTHFD1;DYNLL1;SSH1	CD4 TEM	BMA
11	-0.572861	-2.12162	0	0	0	DTX1;CXCR5;MICU3;NFKBID;CSGALNACT1;CHI3L2;MYBL2;AFF3;RASL11A;MARCH3;YBX3;RALGPS2;SPINT2;KCNN4;RAB3GAP1;CCDC141;ZC2HC1A;ADAM19;SIK1B;TTN;BCAS4;PELI1;SNX9;BIRC3;GNA12;P2RX5;NBPF9;HIVEP1;KLHL5;IRF8;MARCKSL1;SNN;SQLE;CENPM;MYO1C;CD83;MCM5;HLA-DRA;ANKRD33B;OTUD1;TRAF4;ZBTB10;DAPP1;EDEM1;SNX8;MX1;TMEM38B;INF2;BACH2;AGPAT5;ARHGAP5;NCF1;SWAP70;TAPT1;LDOC1;CHPT1;CD82;IL4R;ZSCAN18;USP12;BMP2K;SYPL1;MAP3K14…	CD4 TEM	BMA
1	-0.566588	-2.00127	0	0	0	ID3;HES4;EGR2;FSCN1;NR4A1;IL2RA;CXorf40A;SLC40A1;SNAI1;RASGEF1B;KDM6B;HIC1;CCL20;NR4A3;CASS4;SNAPC1;BAIAP2;SLC19A2;NET1;CCL4L2;SLC9A9;IL4I1;ABCC4;UST;SKIL;ATF3;ICAM1;SLC8B1;GLA;SPATS2L;DENND6B;GRAMD4;NUDCD1;ABCA1;SGK1;PTMS;INSIG1;ZFP36L1;CHMP1B;CXorf40B;GPR137B;MYO5A;SHMT1;WWP1;FASN;FLNB;PLEKHO1;FAM110A;ARL5B;IL18BP;CKS2;ITGAV;MAT2A;ABHD12;JPT1;FRMD4B;LPAR6	CD4 TEM	BMA
6	-0.490602	-1.8879	0	0	0	NDFIP2;EPHA1;DUSP4;ZNRF1;RGCC;MLF1;COL18A1;RETREG1;LDLRAD4;SPRY1;CCDC184;CTLA4;TMEM67;NBL1;FAM102A;NLRP6;TRAF1;TNIP3;PNMA1;IL2;MAST4;CFAP20;ABCC1;JUND;GSTM3;CSF1;CNOT10;SIRPG;RAB3IP;PRKCA;PLXDC1;RAB33A;RGL4;BATF;GPHN;RHBDD2;ZNF10;LAPTM4B;HMGCR;P2RY10;MCC;FAM83G;NR3C1;FAM83D;LIMA1;NELL2;PHF19;ZDBF2;CDCA7;SEMA4D;PARD6A;RHOH;DUSP8;TNFAIP3;TMEM14A;JMY;RGS10;HIST1H3H;LETM2;PTTG1;CLIC5;BCAS2;BLZF1;NME7…	CD4 TEM	BMA
2	-0.545527	-1.829	0	0	0	CTSL;GK;SLC16A10;FABP5;PHLDA1;NMB;ACP5;FAM89A;ERRFI1;PDE4DIP;CAMSAP1;MTHFD1L;NUDT14;SCCPDH;TFRC;ALCAM;SLC11A2;RDH10;SLC25A19;OASL	CD4 TEM	BMA
8	0.41648	1.80197	0	0	0	COLQ;GZMA;HOPX;CLIC3;PTGER2;NCALD;CCL5;YPEL1;PLCB1;PXN;ID2;ENPP4;SYTL2;NAPB;ABCB1;MXRA7;ELOVL6;PRDM1;EVA1C;SELPLG;SOCS2;CAPN12;PARP8;GAB3;GTDC1;KLRD1;NPC1;ABHD15;PIGV;TNFSF14;GYG1;CCDC107;KIF21A;ACAA2;MRPL10;TMEM71;KLRK1;SNTB2;ITGB7;PDZD8;PPP3CA;INPP4A;DENND4C;SLC25A20;MCTP2;IL12RB2;NEO1;ATP8A1;DGKD;SMAD5;XCL2;DDIT3;PHLDB2;GFI1;SPRYD7;PLAAT4;FASLG;PLAAT3;GBP3;IFITM2;SAMD9L;TSEN54;ZBTB38;ADH5;DHRS…	CD4 TEM	BMA
3	-0.459889	-1.76589	0	0	0	KLF4;SMCO4;IFNGR2;TRIB1;NETO2;TIMP2;LY96;APP;H1F0;SH3TC1;AIF1;IL6R;PDLIM7;LGALS9;LMNA;MAFG;HMGB3;CAPG;BCL2A1;TPCN1;DUSP6;DENND5A;NLRP3;CD68;TLE3;SLC43A3;POR;SPART;COTL1;CMTM7;GNAQ;MPZL1;CORO1C;C1orf162;KCNQ1;TNFRSF10B;HIF1A;UCK2;GORASP1;TYMP;CYFIP1;GNA15;FAR2;SLC44A1;RBPJ;PIP4P2;AGAP3;NUDT16;TNFSF13B;F11R;PEA15;FAH;KCNK6;ARHGAP18;CTSA;PDXK;GAB2;CD59;GLUL;PHLDA2;SOAT1;ETS2;ATP1B3;FTH1;WARS;VIM;SDC…	CD4 TEM	BMA
4	0.366095	1.56976	0	0.00306011	0.006	CEBPD;PLEK;LATS2;VCL;FGR;SVIL;FUT7;SLCO3A1;PELI2;MYO1F;LTB4R;MAP3K20;EMP3;THEMIS2;MYO1G;ZEB2;ADAP1;S100A4;S100A9;B4GALT5;FLNA;FRY;S100A8;AGTPBP1;UBXN11;IFNGR1;AGTRAP;AHNAK;S100A10;SLC30A1;APOBR;SH3BGRL3;ADAM15;S100A6;SH3BP2;PIK3R5;ELK3;JAML;CPQ;PLXND1;ULK1;SAP30;SRXN1;YOD1;GZF1;ITGB2;CARD19;FOSL2;CAST;SEC31B;IFT20;LYZ;CYBA;EAF1;RIN3;TMEM91;IFI44	CD4 TEM	BMA
13	0.279841	1.08097	0.290323	0.267213	0.573	GALNT3;SLAMF7;HIST1H2BB;HIST1H2AB;CD320;H1FX;FKBP11;CTSF;SYTL1;HIST1H2AH;HIST1H2AE;CCDC102A;HIST2H2AB;WHRN;HIST2H2BF;ICAM2;FCRL3;IER2;BTD;DIPK1A;TAPBPL	CD4 TEM	BMA
12	-0.267115	-0.992481	0.476864	0.482513	0.997	IRF4;PMEPA1;BIK;SLC1A4;RASD1;KLHL6;RAB30;CYSLTR1;IFI27L1;A1BG;TP53INP1;AARS;ANKRD37;RND1;CTH;CLCC1;DUSP5;TM7SF2;SLC1A5;HYI;EAF2;C11orf24;PRADC1;TBCEL;GADD45A;PLPP5;NFE2L3;ZNF275;PRDX4;KNTC1;ITM2C;HIST1H4H;LMF1;B4GALT7;SLC12A4;MZB1;HIST1H2BK;SLC35A2	CD4 TEM	BMA
13	0.520631	2.03377	0	0	0	HIST1H2AH;HIST1H2AE;HIST2H2BF;HIST1H2BF;HIST2H2AB;H1FX;HIST1H2AG;C11orf1;IER2;P4HTM;DIPK1A;HIST1H3D;ADGRG5;GLT8D1;AHI1;TENT5C;AP3S1;ARF4;GAMT;MGAT2;DTWD1;TMCO1;TSPAN31;ATG4A;ANKRD28;ERO1B;UFSP2;GALNT3;TMEM263;TECR;NUCB2;TMEM238;HIST1H2BN;TARSL2;CCDC102A;TMED4;MAGED2;GLCCI1;TAPBPL;INSIG2;CD320;IFT27;SLAMF7;NT5C3B;FKBP11;ICAM2	CD4 TEMRA	BMA
1	-0.465238	-1.9759	0	0	0	CCL4L2;NR4A1;ICAM1;PTMS;SLC8B1;TMCC3;ATF3;KDM6B;SGPL1;GCLC;ARL5B;ZDHHC14;SHMT1;ETV3;CHMP1B;INSIG1;CXorf40B;NFKBIE;IER5;SNAPC1;ARHGEF12;MYO5A;ABHD12;BTBD7;SH2B3;EPSTI1;TESK1;LIPA;MAT2A;FUCA1;NUDCD1;STAT1;NFE2L2;SLC9A9;SLC46A3;ZFP36L1;CD2AP;WWP1	CD4 TEMRA	BMA
8	-0.384155	-1.85257	0	0.000769062	0.00100301	KLRC2;XCL1;IFIT2;NFKBIA;FMNL3;ZC3H12A;PRR7;ENPP4;XCL2;TMEM64;TIGIT;PDE4A;MSMO1;ZNF598;CD7;CCL4;TBC1D31;NMUR1;SOCS2;FAM89B;PPM1L;KCTD2;FAM43A;AREG;NOL4L;PITPNM1;IRF1;THRA;PDZD8;CREM;GSE1;CD244;RGS3;ABHD17B;CHN2;PLCL2;MMD;PHTF1;GABARAPL1;RAB27B;ARID3B;DDX60;METRN;DSTYK;BANP;HACD3;GBP4	CD4 TEMRA	BMA
6	0.392685	1.74398	0	0.00319564	0.009	CXCR3;RAB33A;MPZL3;CORO2A;UBASH3A;DISC1;MICA;TUBA4A;SPNS3;TSPAN5;ZNF831;IL7R;HOXB2;BATF;PTTG1;GPR18;SUPT3H;PCID2;C12orf65;ZNF548;ESYT1;FBXL14;GPR171;GIMAP6;SRSF7;HS3ST3B1;SLAMF1;TSPYL2;THEMIS;ZEB1;ZHX2;TRAC;LDLRAD4;GPHN;NXT1;FXYD7;OXNAD1;OCIAD2;GALM;ITGB1;TAGAP;FAM122C;MLLT3;GIMAP5;NMRK1;PCNX2;FCMR;TSC22D3;ENO2;CD8A;BLMH;ENOSF1;IPCEF1;SESN1;ECHDC2;IL32;GIMAP1;CISH;LPAR2	CD4 TEMRA	BMA
4	-0.328419	-1.57683	0	0.00871603	0.0170512	IER3;KLF10;BCL3;RFLNB;SLC30A1;SRXN1;STX11;MAFF;ULK2;ZMIZ1;CBX6;SYNJ1;SLC16A3;PELI2;ADAP1;BAP1;RIN3;PIM3;TYROBP;RNF24;ECE1;SESN2;MEGF9;ELF4;HACD4;ZFAND2A;LDLR;B4GALT5;MTMR3;GIMAP8;FLNA;ADAM15;PRKAG2;STXBP2;IRF2BP2;MAP4K4;GUSB;ZNF281;CHP1;CGAS;RUNX1;ULK1;PROK2;FURIN;ZFAND5;MEF2D	CD4 TEMRA	BMA
5	0.394581	1.47452	0.0304054	0.0300627	0.122	SLC2A3;SIT1;AP3M2;CFAP36;TMEM63A;STMN3;ANK3;PHLDB3;SINHCAF;CITED4;CD52;GPX7;MYC;ITGA6;TOB1;PDE3B;LDLRAP1;CD40LG	CD4 TEMRA	BMA
10	-0.819555	-1.45977	0.0444444	0.0242254	0.0611836	DHFR;HELLS	CD4 TEMRA	BMA
11	-0.310192	-1.34029	0.05	0.0661393	0.192578	CD83;CCNG2;CSGALNACT1;NFKBID;P2RX5;BIRC3;DENND3;TRAF4;GNA12;IL4R;BCL2L11;PELI1;USP12;PDLIM1;ZNF318;AFDN;FAM53B;SGPP1;NME4;LYN;VOPP1;CD72;CHD7	CD4 TEMRA	BMA
2	-0.335499	-1.31675	0.0733696	0.0661393	0.228686	IFIT3;PHLDA1;ACP5;LFNG;PARP12;CAMSAP1;OSM;SLC11A2;GCHFR;FABP5;SLC38A6	CD4 TEMRA	BMA
9	-0.227239	-1.12956	0.131313	0.218853	0.663992	TNF;MT1E;MT1X;CLP1;IFNG;CCL3;SBK1;POFUT2;HAVCR2;LMTK2;FCGR3A;LPCAT1;AKR1C3;MED23;C12orf49;ATG16L1;UBXN7;CCDC92;SLCO4C1;IL18RAP;RAB11FIP5;ADNP2;TRIM59;TAP1;SETD1A;KLRF1;DTHD1;MT2A;SKI;NCR3;WWC3;PCYT2;METRNL;SMURF1;SSBP3;CX3CR1;AP1G1;MCOLN2;GTF3C1;RNF125;KLF3;PCBP4;APOL3;TRGC1;CCDC69;BPGM	CD4 TEMRA	BMA
7	0.283045	1.08763	0.304212	0.444195	0.948	CDIP1;ALG9;HADH;CDKN2C;NIT2;DMAC1;C2orf74;FDX1;C14orf119;ILVBL;PNP;MTX2;FOS;CITED2;ELL2;DUSP1;DYNLL1;SLC12A6;CHORDC1;RHOQ	CD4 TEMRA	BMA
12	0.236514	1.00259	0.459016	0.542833	0.99	HIST1H2BC;PALM2-AKAP2;HIST1H2AC;HIST1H2BK;HSD17B8;CREB3L2;RAPGEF2;TPD52;FKBP2;ARFGAP3;ERLEC1;TMEM258;SLC38A5;B4GALT7;OCEL1;PRDX4;B4GALT3;SPCS2;MEI1;AIG1;TMEM214;DPM3;KDELR1;KDELR2;SEC61B;MAGEF1;CCPG1;SELENOM;ARL1;HERPUD1;TMED9;NAGLU	CD4 TEMRA	BMA
3	0.230321	0.999598	0.46015	0.458753	0.991	GPR183;RELT;RHOU;DUSP6;BLVRB;NOP10;NRM;GLMP;SBF2;C1orf162;UNC93B1;BLVRA;VKORC1;CEBPB;TMEM14C;MGST3;RGS2;FGL2;MGAT1;TSEN34;PSMB5;RTN3;GLRX;CRYL1;SAT1;S100A11;TFPT;CYB5R1;ZSWIM6;ANXA2;ANXA4;SDCBP;GLIPR2;PEA15;GBA;TBXAS1;HSD17B4	CD4 TEMRA	BMA
9	0.532257	2.36773	0	0	0	GNLY;GZMB;CCL3;C11orf21;FLT4;FEZ1;NKG7;GZMK;FGFR1;OTUD7A;HAVCR2;PRF1;NCR3;CYP2F1;SAMD3;SCART1;PTGDR;TNFRSF9;CTSW;EOMES;ADRB2;DTHD1;CMC1;EDARADD;IKZF2;SHLD3;SLC4A10;MVB12B;CRTAM;C12orf75;TTC38;AUTS2;GZMH;BHLHE40;SETD1A;DKK3;BCR;CDHR3;RASA3;METRNL;MSC;SLC15A4;ATG16L1;RAB11FIP5;FCGR3A;RUNX2;LRRC8A;CST7;TBX21;FAM169A;MYBL1;SMURF1;F2R;NSMF;LPCAT1;APOBEC3G;LITAF;TRGC1;ST3GAL4;PCBP4;SPON2;B3GAT1;COL6A2;…	CD4 TRM	BMA
8	0.418292	1.88485	0	0	0	CCL4;CLIC3;KIFC3;DBN1;TOX2;FECH;CD160;SYNGR1;GZMA;IL1R1;GPR68;GNGT2;CLCF1;CD244;LAT2;CCL5;CAPN12;YPEL1;IL12RB2;MMRN1;FSD1;HOPX;NEO1;KLRC2;MCTP2;XCL2;GFOD1;XCL1;PIK3R3;ABHD17B;KLRK1;CIDEB;FASLG;P2RY11;MTFMT;AJM1;SOCS2;MEX3C;TXK;KIT;ENPP5;TBC1D31;NAPB;ARID3B;ZNF41;FAM126B;ABHD15;PDZD8;ZNF598;PDE4A;ZNF74;DHX32;PTGER2;COLQ;ABHD4;AREG;NCALD;SOX4;CPD;CDCA4;NPC1;SMAD5;PPM1A;CRIM1;PLEKHF1;SYTL3;TMEM64;PL…	CD4 TRM	BMA
4	0.414075	1.83566	0	0	0	SVIL;S100A8;MFGE8;PLEK;VCL;THEMIS2;PRDM8;DOCK5;TYROBP;C3orf62;SYNE3;S100A9;NFIL3;RAB3D;CEBPD;SFXN5;ECE1;IRAK3;ZNF487;LTB4R;MYO1G;SPACA6;ZEB2;SH3BP2;JAML;PON2;SPECC1;BICRA;ARHGAP21;CHP1;STX11;SMOX;YOD1;HRH2;FLNA;BCL6;TNK2;AGTRAP;CD63;PIK3R5;FCER1G;PLOD1;NINJ1;SLC16A3;TP53INP2;LRP5L;CCDC159;TIPARP;GPR35;PPM1F;CHKA;RXRA;RAB5IF;KLF10;MMP25;RNF24;EXTL3;PELI2;ULK1;KBTBD11;GSTP1;MEF2D;TMCO3;PFKFB3;BAP1;…	CD4 TRM	BMA
10	0.597968	1.82559	0	0	0	CENPU;NCAPH;NUSAP1;BRCA1;BUB1;CHEK1;NCAPG2;HIST1H2AJ;HIST1H3B;ARHGAP11A;PRC1	CD4 TRM	BMA
11	0.40517	1.76325	0	0.000265879	0.001	PDLIM1;CXXC5;KLF7;LYN;IRF8;FADS3;ZC2HC1A;HLA-DQB1;TLE1;NUAK2;KBTBD8;GABBR1;STAP1;YBX3;MTSS1;HILPDA;TSPAN33;INPP5A;RHBDF2;NRROS;FAM3C;HLA-DRB5;CDCA7L;PRKCE;CERS4;RASL11A;HIST1H1B;HIST1H2AL;RALGPS2;DENND3;TTN;SIK1B;KIF18A;DLL1;AFF3;SLC2A1;GPR160;AGPAT5;MYO1C;CXCR5;ZNF844;BTN2A2;CENPM;CCDC141;HAGHL;FAM135A;KLF2;HLA-DMA;RPS6KA2;NEK6;CCDC50;PARVB;P2RX5;RIPOR2;SNN;PLCG2;MCM5;CD79B;BMP2K;CD70;CAMK1D;CHP…	CD4 TRM	BMA
3	0.311854	1.42347	0	0.0188331	0.081	MFSD13A;GSN;GAS6;PCTP;SPIRE1;PDLIM7;ENG;CTNNA1;NRM;GNA15;CPM;SLC41A2;ARHGAP31;RBMS2;PHLDA2;BLVRB;RPP25;CDK2AP1;DUSP3;KCNQ1;PLAUR;DCUN1D3;TEX2;ANXA2;STARD5;GLUL;SLC35F6;HMGB3;B3GNT5;NUDT16;P2RX4;CST3;EMP1;ACP2;ZFYVE21;CEBPA;CKAP4;C1orf162;IL15;RTN3;CTSA;CAMKK1;TCF7L2;SLC11A1;LGALS3;NETO2;COPRS;RRAS;UCK2;LY96;PIP4P2;UPP1;TMTC2;TMEM205;ACVR1B;CPNE8;ODF3B;IMPA2;FNDC3B;ACSL1;IFI30;LGALS1;TNFSF13;TIMP1…	CD4 TRM	BMA
1	0.327783	1.41056	0.00801603	0.0188014	0.091	IL10;CA2;LACC1;TTYH3;CCL20;FCHO2;ATP1B1;CCL4L2;KCNMB4;ME1;TSPAN15;LGMN;TBC1D16;ABHD11;CLIP2;ABCC4;TXNDC16;SH3D21;IGFBP4;GRAMD4;TMCC3;ARHGEF12;MICAL2;SLC37A4;EEPD1;KIF1B;PRXL2A;NECTIN2;IL18BP;FSCN1;ICAM1;VASH1;RGL1;TNFSF9;CCL3L1;ITGAV;CHRNE;EPSTI1;FRMD4B;AP2A2;ABCA1;HES4;TESK1;P4HA1;GPR137B;LPAR6;GPR157;LGALS3BP;SNAI1;ANKH;TMEM97;SLC12A7;SLC19A2;ADCY3;RCAN1;GPR82;C1QC	CD4 TRM	BMA
6	-0.278965	-1.26094	0.0153846	0.223435	0.294	LZTFL1;TMEM14A;PARD6A;MAGI3;ZSWIM5;IGFBP3;NLRP6;ZNF614;MAP9;DSEL;FGF9;GPR155;AZIN2;GPHN;GFPT2;TASP1;KIAA1324;DZIP3;LRP8;LETM2;MREG;ECI2;MLF1;BLZF1;PDCD1;FAM122C;SATB1;IGSF22;NDC80;TRAF1;TMEM67;MCC;MAD2L1;CLIC5;DAPK2;FAM83D;RGS10;SUSD4;FAM83G;TSTD1;ALDOC;HS3ST3B1;GSTM3;GRAP2;RGCC;ZNF831;FAM102A;TMEM128;ENOSF1;ABLIM1;IMMP2L;LDLRAD4;YIPF5;PCID2;BMPR1A;MAP2K6;NME7;OXCT1;REXO2;PPM1K;COL18A1;HERC5;HIVE…	CD4 TRM	BMA
5	0.276954	1.12465	0.217647	0.210044	0.744	ADTRP;CH25H;SELL;TIAM1;LEF1;MYB;PCSK1N;TMEM30B;FXYD1;CNKSR2;ITGA6;ATG9B;TCEA3;TRABD2A;TSHZ2;FAAH2;TMEM63A;GPX7;BEX3;UGCG;FAM117B;SCML1;FAM184A;SOCS3;LMO7;LYPD3	CD4 TRM	BMA
12	-0.245021	-1.0854	0.231602	0.506581	0.837	TM9SF1;HIST1H2BG;RAB30;LARP1B;PINK1;NAGLU;PGM3;FAM174A;STARD10;C1GALT1C1;CHPF;CTH;HIST1H4H;AGA;SWT1;APOL1;HIST1H2BK;ZNF275;CLECL1;HIST1H2AC;KNTC1;FKBP14;OCEL1;MZB1;HSD17B8;PAIP2B;NECAB3;AMN;RASD1;FICD;HIST2H2AA4;ALG2;PALM2-AKAP2;RPN1;PMEPA1;KHK;COPG1;B4GALT7;ST6GAL1;ITM2C;TXNDC15;SLC39A8;ALG1;SMIM1;COMMD3;TOR3A;HIST1H2BJ;ATRAID;LTC4S	CD4 TRM	BMA
2	0.270229	1.05766	0.351044	0.305908	0.905	LRFN4;SCD;SLC16A10;VWA5A;GALE;AP1S1;FARP1;ALCAM;TMEM53;LFNG;CYB5A;PTRH1;IFIT3;CCL18;SLC29A3;APOE;PTPMT1;ACOT13;SNX24;CAMSAP1	CD4 TRM	BMA
7	-0.242145	-0.997576	0.45122	0.610808	0.976	GALNT2;BPNT1;MINPP1;PLAGL1;GEM;FDX1;PPIL1;ADAMTS17;C14orf119;CDIP1;CENPJ;GCSH;MED29;RBBP8;NEU1;PLPP1;HADH;C2CD2;SERPINH1;NIT2;MIB1;DHCR24;GALNT6;C2orf74;MAP4K3;TPMT;MECR;PPP1R16A;LRRCC1;UBC	CD4 TRM	BMA
13	-0.226161	-0.911992	0.661943	0.708668	0.997	TSPAN31;DTWD1;NADK2;CEP70;FGFRL1;CRELD1;HIST1H4B;CTSF;HIST1H3J;MBNL2;GSTM2;TMEM263;C16orf54;SEC22B;B4GAT1;HIST1H4A;P4HTM;TAPBPL;ASNS;MAN1A2;GLT8D1;FBXL22;BTD;INSIG2;CD38;ICAM3	CD4 TRM	BMA
9	0.650213	2.84599	0	0	0	GZMB;GNLY;CST7;TBX21;FGFBP2;NKG7;ADRB2;PRF1;MYBL1;KLRB1;BHLHE40;PYHIN1;GZMK;TGFBR3;KLRG1;TRGC2;AUTS2;MT1E;SAMD3;LYAR;SOCS1;HIST1H3A;USP28;CMC1;DUSP2;OSBPL5;C12orf75;METRNL;CYB561;LAG3;LPCAT1;DDIT4;OR4D1;XKR8;HIST1H1E;ERN1;APOBEC3G;MT2A;CCDC65;ACYP1;NR1D1;HDGFL3;ATG16L1;SMAD3;CTSW;PAFAH2;MT1X;SDR42E2;NCR3;HIST1H2AM;XYLT1;TPST2;SLC15A4;TTC16;UBALD2;CDKN2D;TXNIP;OPTN;LLGL2;NFATC2;GK5;JAZF1;CAPN2;LY6…	CD8 Naive	BMA
8	0.580115	2.51844	0	0	0	KLRD1;CCL4;GZMA;HOPX;CCL5;PRDM1;CLIC3;PTGER2;SOCS2;XCL2;GAB3;PLEKHF1;KIF21A;GFOD1;CAPN12;KLRC2;MCTP2;STOM;XCL1;RHOC;EVA1C;TANC2;NCALD;PLAAT3;ALOX5AP;ID2;GFI1;ITGB7;CASC1;SYTL2;SELPLG;CRYZ;SLA2;SAMD9L;ACOT7;RAB27A;CIDEB;ELL;DHRS7;ACAA2;GBP3;MRPL10;MXRA7;CFLAR;SLC25A20;BCL2L1;ZFP36;IFITM2;SNTB2;MSH2;SPINDOC;DENND4C;SPRYD7;CPD;CDCA4;TSEN54;ARHGEF19;FECH;ZBTB38;DDIT3;NPC1;GSE1;TOX2;TRPV2;CCDC107;GYG1…	CD8 Naive	BMA
1	-0.413693	-1.73637	0	0.0018329	0.002	FSCN1;ABCA1;RASGEF1B;HES4;EEPD1;NET1;SKIL;SLC31A1;CXorf40A;ABCC5;GLA;CHRNE;C1QB;WDR91;TBC1D16;ABHD11;TSC22D1;SLC19A2;CXCL16;KDM6B;ATF3;DENND6B;INSIG1;SGPL1;P4HA1;LGMN;HIC1;SNAPC1;ZBED3;FLNB;CLN8;SLC7A8;CHMP1B;FNIP2;C1QA;FN3K;SGSH;APBB3;C1QC;CD2AP;MYO5A;ID3;SREBF1;CASS4;YWHAH;HAUS8;NR4A1;ITPR2	CD8 Naive	BMA
11	-0.384061	-1.68174	0	0.00412403	0.009	CR2;JAM3;AMPD3;KLHL5;CIB2;ZNF844;BMP2K;PELI1;AFF3;YBX3;SGPP1;CHI3L2;NFKBID;CCNG2;P2RX5;STAG3;MARCH3;RALGPS2;CD83;USP12;ZBTB18;TTN;MICU3;CCDC141;KIAA1958;DLL1;KCNQ5;OSER1;PPFIBP2;TRAF4;RAB3GAP1;GRASP;SNX9;DNMBP;MAPK8IP3;E2F5;USP6NL;TMEM156;GPR160;CHD7;BACH2;CERS4;ARHGAP5;SCRN1;RASL11A;ZNF318;C12orf42;CSGALNACT1;SNN;KDM2B;RBM38;CEP83;LYPLAL1;CENPM;CCDC106;KCNN4;DAPP1;ZSCAN18;ST6GALNAC3;TOMM34	CD8 Naive	BMA
4	0.379256	1.65183	0.00197628	0.00759337	0.021	ZEB2;CEBPD;MYO1F;TYROBP;ADAP1;MAP3K8;NFIL3;THEMIS2;MYO1G;HRH2;VCL;PPP1R3B;PELI2;S100A4;SPECC1;SYNE3;FCER1G;SVIL;SAP30;CARD19;TMEM91;AGTRAP;NBEAL2;APOBR;SEC31B;EMP3;CD63;CPQ;SH3BP2;MAP2K3;NDRG1;KLF9;ITGB2;MAN1A1;EVI2A;LDLR;PLP2;FOSL2;SFXN5;STX11;CYBA;VSIR;PGS1	CD8 Naive	BMA
7	-0.409204	-1.63358	0.00186916	0.00427677	0.014	GEM;MYADM;LAYN;SLC25A30;PLAGL1;FOSB;CENPJ;RBBP8;C2CD2;SMC4;RGS1;SGMS1;NEU1;EGR1;CSRNP1;STAM;SLC25A15;UBC;PPP1R15B;KLF6;LRRCC1;IZUMO4;PPP1R15A;ATP10A;ALG9;IDUA;PIGM	CD8 Naive	BMA
6	-0.35271	-1.5928	0	0.00458225	0.02	MLF1;CCDC173;RGCC;PARD6A;CCDC184;CFAP20;USP35;P2RY10;DUSP8;TMEM67;MPZL3;REEP6;MAP9;PLXDC1;SPRY1;JUND;CNOT10;PNMA1;NBL1;LETM2;ZDBF2;LZTFL1;TTC24;ZNF614;LDLRAD4;NDC80;TNFAIP3;SUSD4;HIST1H3H;KIAA1324;COL18A1;ZEB1;BLMH;FAM118A;REG4;HMGCR;JHY;BLZF1;ITM2A;NME7;MORC4;CTLA4;ARHGEF7;FAM122C;PIGA;ITGAE;MAD2L1;JMY;YIPF5;APOA1;ABCC1;SMURF2;TUBB2A;MAP2K6	CD8 Naive	BMA
12	0.358994	1.54136	0.00575816	0.0181698	0.066	HIST2H2AA4;HIST2H2BE;SLC1A5;CREB3L2;HIST1H2BD;OSBPL3;TXNDC5;HYOU1;LMO4;ZDHHC9;OCEL1;HIST1H2BC;GADD45A;SLC17A9;ST6GAL1;RRBP1;XBP1;SEC24D;MANBAL;SPAG4;TMED9;MANF;IGHA1;TEC;FKBP2;PRDM15;PRADC1;ALG14;TBCEL;HERPUD1;C11orf24;PAIP2B;TBL2;PRDX4;PSENEN;SLC39A7;MYO1D;SDF2L1;SLC38A5;FBXW7;MACROD1;TMEM59;TXNDC15;PDIA4;PDIA6;ZNF275;MAGEF1;DPM3;TOR3A;SELENOS;SEL1L3;MEI1;BSG;ITM2C;UAP1;LIN7B;HIST1H2BJ;ACSM3;MYD…	CD8 Naive	BMA
3	0.322991	1.41224	0.0176471	0.0410042	0.175	ACP2;SLC16A6;CDKN1A;GLRX;ANXA2;SETD7;SERPINB8;NLRP3;TNFAIP8L2;TCF7L2;S100A11;BLVRB;LGALS1;MXD1;UPP1;ANO10;ODF3B;RBMS2;GORASP1;TSEN34;ALAS1;SKAP2;CAMKK1;IFNGR2;SLC43A3;C1orf162;ACAT1;GLIPR2;GLUL;TFPT;GBA;SNX30;PLOD3;CRYL1;ZFYVE21;CALHM6;MGAT1;GSTO1;ZMAT5;RNF19B;CTSZ;ABHD8;CPEB4;STARD5;TIMP1;ACAP3;PLIN2;LST1;SLC31A2;MROH1;ANXA5;TMEM205;FAM210B;ENG;SPART;PCBD1;PECAM1;SHC1;CST3;CD151;NUDT16;MGST3;F11…	CD8 Naive	BMA
10	-0.61234	-1.38034	0.124535	0.0328089	0.165	CHAF1A;DHFR;MCM4;MCM2	CD8 Naive	BMA
13	0.344151	1.33803	0.0657084	0.0632781	0.298	HIST1H2AB;HIST1H2AH;TIFA;HIST1H2AE;IER2;CCDC102A;ADORA2A;SMPD1;H1FX;HIST2H2BF;HIST1H4B;HIST1H2BF;HIST2H2AB;FGFRL1;CDK2AP2;HIST1H4A;TENT5C;ICAM2;FKBP11;CYHR1;KCNK12;BTG2;CD320;PIM2;MGAT2;HIST1H2AG;LSS;GLT8D1;HIST1H3D	CD8 Naive	BMA
2	-0.310751	-1.19326	0.156371	0.130289	0.602	MORN2;ABCG1;HPGD;CYSTM1;PHLDA1;FABP5;ACO1;SLC16A10;PTRH1;CAMSAP1;PTGR2;PDE4DIP;ACOT2;AVPI1;OAS3;RETSAT	CD8 Naive	BMA
5	0.284087	1.12245	0.239216	0.231675	0.796	CH25H;SOCS3;TSPAN18;MYC;ADTRP;SLC2A3;EDA;CITED4;MYB;NSG1;SUSD3;UGCG;FBXO32;HAPLN3;CD52;TMEM63A;LDLRAP1;ITGA6;SEC14L2;NPDC1;KDSR;STMN3;ARID5B;AMIGO1	CD8 Naive	BMA
5	-0.779631	-3.01718	0	0	0	MAL;SESN3;CD40LG;PCSK1N;BEX3;SCML1;PASK;ZC3H12D;FAM241A;RIC3;CCR7;CH25H;CD28;CMTM8;LEF1;ARMH1;MYC;HAPLN3;TSPAN18;RCAN3;EPHX2;LTB;CFAP36;ANK3;TESPA1;TNFSF8;NBPF15;VIPR1;MFHAS1;ICOS;PRKAR1B;KDSR;NOSIP;FHIT;TAF4B;HSBP1L1;TCAF2;PPA1;SERINC5;FXYD1;SFXN1;TCF7;TRABD2A;FBXO32;INPP4B;SELL;TMEM123;JAK3;TOB1;FAM153CP;AP3M2;ITPKB;SUSD3;LMO7;TMEM63A;UGCG;NPDC1;SINHCAF;THEM4;CITED4;NFATC1;MAML2;RBL1;STMN3;PDE3…	CD8 TCM	BMA
9	0.622548	2.85959	0	0	0	GZMB;GZMH;GNLY;PRF1;NKG7;METRNL;AUTS2;PPP2R2B;KLRB1;TBX21;TTC16;TRGC2;KLRG1;EOMES;GZMK;BHLHE40;IFNG;CST7;SPON2;MYBL1;SAMD3;SSBP3;LPCAT1;SYNE1;ITPRIP;APOBEC3G;CMC1;LYAR;TGFBR3;DUSP2;PYHIN1;GTF3C1;SLC15A4;LLGL2;CEP78;CTSW;AGPAT4;SMAD7;SMAD3;HIST1H3A;JAZF1;C12orf75;TPST2;C11orf21;GPR65;GK5;PRR5;GALNT10;LITAF	CD8 TCM	BMA
8	0.542506	2.44049	0	0	0	CCL4;XCL2;GZMA;KLRD1;HOPX;CCL5;ABI3;SYTL2;PLEKHF1;RHOC;DBN1;THRA;MXRA7;MCTP2;ACAA2;PLAAT3;STOM;PRKACB;SLA2;PRDM1;NPC1;FMNL3;SMAD5;PTPN22;SYTL3;ID2;ZBTB38;BCL2L1;CD81;PEX14;PTGER2;MTMR2;KIF13B;SPN;SELPLG;DGKD;GYG1;ITGB7;SFMBT2;DENND4C;HLTF;ELL;CPD;KLRK1;MRPL10;DHRS7;SERTAD1;FAM160B1;EVA1C;SAMD9L;KIF21A;RAB27A;GTDC1;SNTB2;EIF4E3;PMS1;ATG9A;INPP4A;PLCL2;PARP8;ID1;CCDC107;DDIT3;FAM89B;TMEM71;FYN;GOT1…	CD8 TCM	BMA
6	-0.495432	-2.16023	0	0	0	CTLA4;RGCC;CNOT10;DZIP3;DUSP4;NELL2;LPAR2;RAB3IP;RETREG1;JUND;PRKCA;ABCC1;P2RY10;ZEB1;CFAP20;TNFRSF25;GNB5;FAM102A;CAMK4;TRAT1;NR3C1;CASK;MPZL3;BCAS2;HERC5;TNFAIP3;CORO2A;TUBB2A;ZDBF2;AQP3;HMGCR;RHBDD2;SORBS3;PIGA;NBL1;FAM122C;SESN1;TRAF1;LDLRAD4;TSPYL2;GPR155;HIVEP2;MPRIP;BLZF1;SVIP;DPP4;GRAMD1A;PDCL;PATJ;EPS8L2;PNMA1;DYNLT3;POMT1;RHOH;SIRPG;BLMH;SLAMF1;CYCS;SATB1;ZNF548;MLLT3;PHF19;RGS10;CD69;S…	CD8 TCM	BMA
11	-0.427662	-1.71098	0	0.0026372	0.007	TTN;SPINT2;PELI1;CSGALNACT1;CHD7;RAB3GAP1;INF2;ZSCAN18;HIVEP1;BACH2;YBX3;IL4R;ZBTB10;ARHGAP5;STRBP;PCK2;CENPM;GRASP;PARVB;AGPAT5;SNX9;OTUD1;BIRC3;TMEM38B;SNN;VEGFB;NCF1;P2RX5;CHPT1;HAGHL	CD8 TCM	BMA
3	-0.404573	-1.68916	0	0.00310813	0.011	CAPG;GNAQ;DENND5A;LMNA;MROH1;LGALS9;PABPC4;GPR183;NCF4;C1orf162;TNFRSF10B;CTSA;VIM;EDEM3;NUDT16;PSMB5;SDCBP;TYMP;TMEM14C;ETS2;PRDX1;PCBD1;PNPLA6;AIF1;TLE3;CMTM7;SOD2;RBPJ;COTL1;FTH1;LTA4H;ODF3B;FCGRT;MPC1;CTSB;TCEAL4;CCSAP	CD8 TCM	BMA
7	-0.452759	-1.6488	0.00353357	0.004973	0.022	MYADM;FOSB;KLF6;PPP1R15A;MTX2;PPP1R15B;CSRNP1;RGS1;C2orf74;SGMS1;STAM;UBC;ISYNA1;GALNT2;CHORDC1;FOS;NEU1;MTHFD1;EGR1;CITED2	CD8 TCM	BMA
13	-0.313012	-1.16727	0.206667	0.28218	0.812	YPEL5;MAGEH1;PIM2;SELENOK;LSR;COMTD1;C11orf1;HDAC7;ANKRD28;HIST1H2BN;TMEM238;MAN1A2;C16orf54;TSPAN31;NT5C3B;ARMCX3;CFL2;HMCES;CD27	CD8 TCM	BMA
10	0.512432	1.13958	0.303769	0.271855	0.684	CENPF;TOP2A;PRC1	CD8 TCM	BMA
2	0.308197	1.13474	0.252404	0.20945	0.692	OSM;ARHGAP10;CTSC;DNASE2;CLIP4;GLRX2;ACSL3;LAMP1;OASL;ACOT13	CD8 TCM	BMA
4	-0.260225	-1.09036	0.286174	0.374913	0.932	ACTN1;MFGE8;RFLNB;PLP2;CERS6;IRS2;CPNE2;AHR;RNF24;HEBP2;SLC25A37;BCL6;EAF1;IRF2BP2;AGFG1;METTL9;MID1IP1;PIM3;ZMIZ1;ZFAND5;RASSF2;ANXA1;USP3;UBXN11;ECE1;ZNF281;TKT;SEC14L1;AHCTF1;MAP3K3	CD8 TCM	BMA
1	-0.290811	-1.08716	0.303279	0.333982	0.934	SGK1;CASS4;SLC8B1;FASN;CXorf40A;P4HA1;KDM6B;NR4A1;FKBP4;YWHAH;RASGEF1B;WWP1;ABHD12;ATF3;SLC9A9	CD8 TCM	BMA
12	-0.2592	-1.06581	0.308544	0.331785	0.959	RAB30;ITM2C;TP53INP1;KLHL6;TXNDC11;IRF4;PLPP5;A1BG;FBXW7;HSD17B8;SLC39A8;LARP1B;ARSA;MEI1;EIF2AK4;TXNDC15;KDELR1;BSCL2;DPP7;ERGIC2;TCEAL3;GADD45A;SRPRB;TPD52;PDK1;TRAM1;COMMD3;HM13;SEC62;TXNDC5;CREB3;AGA;FKBP2;RABAC1;CNPY2;TM9SF1;SEC61B	CD8 TCM	BMA
9	0.697219	3.0281	0	0	0	GPR141;PRSS23;FGFBP2;ADGRG1;FCGR3A;LAIR2;PLEKHG3;ASCL2;PTGDS;GNLY;OSBPL5;CCDC65;ADRB2;GZMH;RGS9;CX3CR1;TTC38;AGPAT4;FCRL6;GZMB;TTC16;PDGFD;PTGDR;B3GAT1;C1orf21;SPON2;S1PR5;RAB11FIP5;CACNA2D2;KLRB1;SSBP3;USP28;BHLHE40;HIST1H3A;HIST1H1E;PTCH1;TBX21;PRR5L;JAZF1;S1PR1;PAFAH2;SLC15A4;PYHIN1;C11orf21;BPGM;PDZD4;KLRF1;HIST1H2AM;NKG7;PTPRM;PRF1;TBKBP1;TRGC2;RAP1GAP2;KLRG1;MYBL1;LGR6;TGFBR3;SAMD3;FEZ1;CEP…	CD8 TEM	BMA
5	-0.710717	-2.81323	0	0	0	CCR7;MAL;HAPLN3;BEX3;RCAN3;ARMH1;CD28;ZC3H12D;TAF4B;LTB;SELL;MYC;PASK;RIC3;FAM241A;KDSR;SUSD3;LEF1;ST8SIA1;HSBP1L1;SERINC5;PCSK1N;ANK3;TCAF2;TBC1D4;PRKAR1B;TESPA1;TCF7;SH3YL1;SESN3;SPTBN1;ICOS;SOCS3;RASA4;FAM117B;NBPF15;NOSIP;TNFSF8;MFHAS1	CD8 TEM	BMA
10	-0.778594	-2.51901	0	0	0	MCM2;CHEK1;CLSPN;CENPE;MCM4;PCLAF;GMNN;CENPU;CCNA2;FANCI;CENPW;ORC6;DHFR;NCAPH;HELLS;TK1;CHAF1A;PRC1;RRM2	CD8 TEM	BMA
11	-0.483726	-2.11299	0	0	0	SPINT2;CXCR5;ZSCAN18;SNX9;P2RX5;BIRC3;CD82;BACH2;CHI3L2;CD83;IL4R;SNN;KLHL5;PELI1;NFKBID;RAB3GAP1;CCNG2;ZBTB10;CENPM;YBX3;MCM5;STRBP;DAPP1;PCK2;EEF2K;TRAF4;HIVEP1;TTN;PTP4A3;SQLE;MARCKSL1;MS4A1;EDEM1;MARCH3;MICAL3;GRASP;CHD7;SIK1B;MTM1;HLA-DQB1;NCF1;CD74;SYPL1;USP12;FAM135A;HLA-DRA;KDM2B	CD8 TEM	BMA
8	0.472692	2.03496	0	0	0	HOPX;KLRD1;AJM1;CLIC3;NCR1;PTGER2;KLRC2;PLEKHF1;DDIT3;YPEL1;SYNGR1;GZMA;KLRC3;CRIM1;GFI1;EVA1C;PRDM1;GAB3;HIST3H2A;KLRK1;ID2;NCALD;PPM1L;TNFSF14;RAB27B;SELPLG;CRYZ;SNTB2;SYCE1L;GPR68;RHOC;CCDC107;MXRA7;ALOX5AP;NAPB;DGKD;PLCB1;ZBTB38;NPC1;PXN;SLA2;IFITM2;MCTP2;PWWP3A;ACAA2;ATP8A1;SYTL2;SPRYD7;ABHD17B;PIK3R3;ENPP4;CD244;GBP3;ITGB7;PRKACB;PLAAT3;SLC4A7;INPP4A;BCL2L1;PPP3CA;PARP8;TMEM71;DHRS7;FASLG;K…	CD8 TEM	BMA
7	-0.50249	-2.00488	0	0	0	EPAS1;RBBP8;UBASH3B;FOSB;PPIL1;EGR1;ASB2;PPP1R15B;MYADM;NEU1;VKORC1L1;CDYL2;CSRNP1;MTHFD1;KLF6;IDUA;PPP1R15A;SGMS1;DDX3Y;EIF4A3;STAM;GALNT2;GADD45G;PIGM;GRAMD2B;CENPJ	CD8 TEM	BMA
6	-0.424511	-1.97474	0	0	0	DUSP4;NBL1;NELL2;NDFIP2;RGCC;CTLA4;CCDC184;DPP4;MLF1;CDCA7;FAM102A;MAST4;TRAT1;LRP8;DUSP16;GPD1L;FAM83D;TNFRSF25;PATJ;SPRY1;PARD6A;SIRPG;GPHN;TNFAIP3;PERP;AQP3;SATB1;RETREG1;CNOT10;TRAF1;JUND;ANO9;MPZL3;HIVEP2;TUBB2A;PIGA;LPAR2;ABCC1;CFAP20;LRATD2;BOLA3;RAB3IP;CAMK4;GPR155;FAS;TNIP3;ZEB1;PMAIP1;HMGCR;CSF1;POMT1;PRKCA;ABLIM1;CASK;ZDBF2;PNMA1;BLMH;MAP9;BLZF1;ALDOC;YIPF5;MAD2L1;ITGAE;REC8;RGL4;P2RY1…	CD8 TEM	BMA
1	-0.421954	-1.78838	0.0028169	0.000873935	0.003003	EGR2;ID3;SGK1;LGALS3BP;NR4A1;RASGEF1B;FRMD4B;UST;KDM6B;SNAI1;FASN;VCAM1;ATF3;CLN8;C1QA;NR4A3;CD2AP;FLNB;CCL4L2;NFE2L2;SPATS2L;CASS4;HIC1;TMEM97;INSIG1;SLC8B1;SKIL;SREBF1;CXorf40A;SHMT1;GLA;ARL5B;IER5;YWHAH;SNAPC1;SH2B3;SLC37A4	CD8 TEM	BMA
2	-0.43544	-1.67454	0.00519481	0.00174787	0.00700701	MTHFD1L;PHLDA1;FABP5;OAS3;ALCAM;AVPI1;ERRFI1;CAMSAP1;PDE4DIP;ACP5;CYSTM1;GCHFR;FAM89A;TFRC;ABCG1;RETSAT;GK	CD8 TEM	BMA
13	0.415652	1.58948	0.00666667	0.00870632	0.043	GALNT3;HIST1H2AE;HIST1H2BB;ADGRG5;HIST1H2AB;H1FX;HIST1H2AH;CD320;HIST1H2BF;HIST2H2BF;HIST1H2AG;TSPAN31;CTSF;SLAMF7;CRELD1;SYTL1;TMEM263;HIST2H2AB;TAPBPL;FAIM;LSS;IER2;SMPD1;HIST1H3D;ANKRD28;MBNL2;ABHD14A;ORMDL3;NUGGC;HIST1H2BN;FKBP11;C11orf1	CD8 TEM	BMA
4	0.374004	1.55606	0.00289436	0.00890419	0.058	LILRB1;ITGAM;PROK2;FGR;TYROBP;VCL;NFIL3;SAP30;THEMIS2;PLXND1;S100A8;AGTRAP;SH3BP2;LATS2;MYO1F;SAP25;PLEK;S100A4;SVIL;PLOD1;CCDC159;GLIPR1;ZEB2;AGTPBP1;S100A9;RXRA;MYO1G;IER5L;EVI2A;ULK1;CEBPD;PHF21A;EMP3;CD63;SH3BGRL3;FOXJ2;EAF1;ITGB2;GZF1;CARD19;BCL6;PIK3R5;MEGF9;VNN2;CPQ;NPEPL1;CYBA;PELI2	CD8 TEM	BMA
3	-0.291028	-1.32863	0.0214067	0.0428228	0.181181	CAPG;LMNA;HMGB3;COTL1;LGALS3;AIF1;PLEC;CD59;LGALS9;NCF4;GPR183;ODF3B;COPRS;ZFYVE21;SH3TC1;CD68;CTSA;UCK2;ATF5;WARS;TYMP;ETS2;PIK3CB;TMEM14C;CDK2AP1;TNFRSF10B;PSMB5;PABPC4;HIF1A;ASPH;ALAS1;SEMA4A;MAFG;IFI30;IFITM3;VIM;PDXK;PNPLA6;RRAS;ABHD5;FTH1;SLFN11;SNX10;CDKN1A;GNAQ;LTA4H;SLC43A3	CD8 TEM	BMA
12	0.285045	1.17591	0.130699	0.161581	0.767	HIST2H2AA4;HIST1H2BG;HIST1H2BD;HIST1H2BC;HIST2H2BE;CLECL1;HIST1H2BJ;PALM2-AKAP2;HIST1H2AC;MAGEF1;ZNF275;TPD52;CTH;NAGLU;JCHAIN;WDR45;ST6GAL1;HIST1H2BK;CREB3L2;TECPR2;IGHA1;HERPUD1;MACROD1;PINK1;MEI1;OCEL1;XBP1;SPATS2;ALG1;DPM3;YIPF2	CD8 TEM	BMA
9	0.678301	2.88824	0	0	0	LGR6;ENC1;FAM169A;S1PR5;EOMES;PDGFD;S1PR1;CCL3;NCR3;GZMK;SAMD3;TGFBR3;KLRG1;FCRL6;ADRB2;PTPRM;PTGDR;USP28;MT1E;SLC4A4;CMC1;RASA3;TNFRSF9;P2RY8;PRR5L;MT2A;TSPAN32;C11orf21;DUSP2;CTSW;CEMIP2;SDR42E2;ATF7IP2;DTHD1;KLF3;TBKBP1;HIST1H3A;SH2D1A;SORL1;GZMH;BHLHE40;ZNF683;HIST1H1E;CST7;NSMF;AGPAT4;LITAF;ATXN7L1;SLC15A4;PYHIN1;DDIT4;CHST7;F2R;FCGR3A;PAM;LYAR;TBX21;C12orf75;NKG7;HIST1H2AM;SMAD3;BCR;TXNIP;L…	CD8 TRM	BMA
7	-0.728477	-2.53295	0	0	0	SRGAP3;PRKAR2B;ENTPD1;KIR2DL4;GADD45G;EPAS1;CD101;SLC25A30;ATP10A;PLAGL1;AKAP5;FOSB;SLC25A15;GCNT1;EGR1;RBBP8;CDKN2C;GALNT2;SMIM3;NEU1;SERPINH1;KLF6;UBASH3B;ISYNA1;FAM126A;CDIP1;PPP1R15A;MTHFD1;FAM102B;MOB3C;EIF4A3;GCSH;GRAMD2B;GALNT4;MYADM;SSH1;PNP;PLPP1;LRRCC1;STAM;MTX2;STIP1;MSH3;SLC12A6;PPP1R15B;SGMS1;HIP1;C14orf119;NUDT9;ADAMTS17;TANK;SLC3A2;CD58;CKLF;AK6;MED29;CSRNP1	CD8 TRM	BMA
6	-0.561098	-2.17388	0	0	0	LRRN3;ITGA1;IL2;CCR9;LZTFL1;NBL1;CD248;GFPT2;LDLRAD4;DAPK2;PARD6A;CLIC5;MAST4;EPHA1;KIF5C;ZNRF1;RETREG1;GPR55;MLF1;DUSP16;APOA1;SPRY1;IL18R1;CCDC173;CCDC184;IL7R;NECTIN3;SLAMF1;PELO;TNFRSF25;PARD6G;RGCC;TMEM67;CISH;HMGCR;USP35;ITGAE;NDFIP2;ABLIM1;DZIP3;DUSP4;GPR171;MCC;CNOT10;PERP;IL23A;FAM122C;SCRIB;IGFBP3;TNIP3;GPR155;NLRP6;MAP9;SCML4;ODF2L;PRKCA;USP20;ZNF614;BLMH;OXNAD1;TNFAIP3;MPP7;ARHGEF7;PC…	CD8 TRM	BMA
5	0.498257	1.86829	0	0.000703433	0.001	NSG1;TNFRSF10A;PCSK1N;GPX7;LEF1;ST8SIA1;CH25H;MAPK13;SELL;INPP4B;TMEM63A;ITGA6;TRABD2A;SCML1;NBPF15;HSBP1L1;STMN3;ARID5B;TBC1D4;FBLN5;CD28;MAL;ANK3;PLEKHB1;ICOS;FBXO32;ITPKB;LRRC8C;LTB;FAM153CP	CD8 TRM	BMA
11	0.425109	1.70652	0	0.00281373	0.006	AC119396.1;MS4A1;C12orf42;HLA-DRB5;HLA-DQB1;CCDC141;HLA-DQA1;HDAC9;HLA-DRB1;HIST1H1B;PDLIM1;HIST1H2AL;CD79B;AMPD3;HLA-DMB;DPEP2;HLA-DRA;CAMK1D;SMAGP;MICAL3;HLA-DPB1;KLF2;HLA-DMA;HLA-DPA1;TTN;SNN;SH3BP5;ZNF677;RALGPS2;CD74;ZNF318;RBM38;PDE4B;YBX3;SIK1	CD8 TRM	BMA
1	-0.4664	-1.70213	0	0.000564613	0.002	GPR82;HES4;BAIAP2;CCL20;IL2RA;UST;NR4A1;TSC22D1;HIC1;CLN8;ADCY3;SNAPC1;ANKRD9;CXorf40A;FRMD4B;RASGEF1B;GLA;DENND6B;ARHGEF12;ATF3;TBC1D16;SLC37A4;ABCA1;P4HA1;IDH1;ZDHHC14;APBB3;CASS4;KDM6B;IER5;SERPINB9;CXorf40B;ABCC5;TRPM2;EPSTI1;INSIG1;SLC31A1;RNF122;SLC8B1;NFKBIE;PTMS;SHMT1;SLC19A2;CD2AP;TXNDC16;HAUS8;PLEKHO1;TMEM97	CD8 TRM	BMA
13	0.42532	1.63357	0	0.00527575	0.015	FCRL3;HIST1H2AB;HIST1H2BB;HIST1H4B;HIST1H2AH;RGS16;CTSF;HIST1H4A;HIST1H2AE;TENT5C;CCDC102A;PTCH2;HIST1H2BF;GALNT3;SYTL1;CD27;HIST1H2BN;BEX5;GLCCI1;HIST1H2AG;HIST2H2BF;SLAMF7;H1FX;BTG2	CD8 TRM	BMA
4	0.357465	1.48058	0.00401606	0.0154755	0.055	CPNE2;PLXND1;PLEK;RUNX1;THEMIS2;ITGB2;ADAP1;AGTPBP1;VNN2;IFNGR1;EVA1B;CERS6;PRDM8;TYROBP;AGTRAP;NFIL3;ELK3;TSPO;TNFSF10;TESC;CEBPD;MYO1F;SULT1A1;KLF9;AHNAK;MAFF;SPECC1;RASSF2;PIK3R5;BCL6;DCAF12;NDRG1;FAM193B;S100A9;VAMP5;S100A4;MAP4K4;ADAM15;IER3;S100A8;SH3BP2;EAF1;CPQ;SLC30A1;SAP25;STX11	CD8 TRM	BMA
2	-0.416283	-1.39412	0.0396476	0.0480627	0.206	MGLL;CD9;CCRL2;KIF16B;CYSTM1;PHLDA1;GRAMD1B;HPGD;GK;SLC29A3;ACP5;ARL2;GCHFR;SCCPDH;RTL8A	CD8 TRM	BMA
8	-0.306957	-1.19521	0.106274	0.230193	0.782	ACOT7;TMIGD2;TSPOAP1;DYNC2H1;ABHD15;PIK3R3;P2RY11;ENPP5;HMGCS1;TXK;ELOVL6;CD7;CRIP1;NMUR1;ABCB1;KLRC1;KLRC2;AP4M1;BIVM;PTPN22;PRR7;CREM;CDK2;ARHGEF19;IFIT2;PDE4A;NEDD9;KIAA1671;RALGDS;ZNF827;SPN;SELPLG;FAM89B;NAPB;PLCL2;PIGV;ZC3H12A;UBB;PWWP3A;SPRYD7;CLIC3;LYSMD3;DBN1;PBDC1;SOX4;TMEM64;MR1;KDM5B	CD8 TRM	BMA
3	-0.296752	-1.12372	0.217044	0.310537	0.919	CAPG;LAIR1;NCF4;LMNA;ITGA5;SETD7;C3AR1;SLC43A3;TMEM14C;PLEC;DUSP3;MPZL1;SLC44A1;ATF5;ANO10;GPR183;VIM;LGALS3;NLRP3;TNFRSF10B;SCARB2;RELT;ENG;CTSA;PSMB5;SPART;PHPT1;ETS2;TLE3;TATDN3;CALHM6;LGALS9;KLF4;CD59;UNC93B1;OPN3;TYMP;WARS;ACP2;MKNK1;IFI30;GNAQ;CORO1C;FNDC3B;ACSL1;TK2;TMEM147;GLIPR2	CD8 TRM	BMA
12	-0.230146	-0.864038	0.783019	0.880796	1	KLHL6;MZB1;PMEPA1;ITM2C;MANEA;TM9SF1;FKBP2;OCEL1;CHPF;SLC39A8;RAB30;TM7SF2;ANKRD37;HIST1H4H;SIL1;KRT18;CISD2;BIK;PGM3;HDLBP;PRDM15;SPAG4	CD8 TRM	BMA
10	-0.398348	-0.84928	0.666134	0.797269	1	UBE2T;MCM4;GMNN	CD8 TRM	BMA
9	0.703413	2.84072	0	0	0	PRSS23;GPR141;ASCL2;PLEKHG3;CX3CR1;SOX13;LAIR2;S1PR1;FGFBP2;PTGDS;TTC16;AGAP1;RAP1GAP2;ADRB2;ADGRG1;MSC;RGS9;GZMH;C1orf21;AGPAT4;SAMD3;RTP5;GNLY;SBK1;FCGR3A;OSBPL5;CYP2F1;HIST1H1E;EPHA4;KLRG1;PTPRM;CCDC65;C11orf21;OTUD7A;C12orf75;HIST1H2AM;PAFAH2;PYHIN1;BHLHE40;DUSP2;NKG7;LYAR;SSBP3;TSPAN32;P2RY8;LGR6;NCR3;USP28;TGFBR3;PLEKHA5;GZMB;APOBEC3H;PYROXD2;PRR5L;GK5;FCRL6;CEP78;BPGM;TTC38;B3GAT1;IFNG;ENC…	CD8 TEMRA	BMA
1	-0.46123	-2.11737	0	0	0	ID3;EGR2;HIC1;NR4A1;RASGEF1B;ATP1B1;CXorf40A;KDM6B;VCAM1;CCL3L1;ICAM1;ATF3;CCL4L2;SLC19A2;SGK1;SLC46A3;CLCN3;APBB3;ARL5B;C1QB;TSC22D1;ZDHHC14;SNAPC1;CXorf40B;NFE2L2;POGLUT1;MYO5A;FLNB;SGPL1;NR4A3;SKIL;MAT2A;FASN;CD2AP;TXNDC16;CASS4;ETV3;WWP1;INSIG1;NFKBIE;UST;WDR91;GRAMD4;ANKRD9;BTBD7;C1QC	CD8 TEMRA	BMA
7	-0.467604	-2.07585	0	0	0	UBASH3B;ASB2;EGR1;GADD45G;MYADM;KLF6;FOSB;LRRCC1;RBBP8;SGMS1;ATP10D;DDX3Y;EIF4A3;HIP1;KCTD9;PLPP1;STAM;GALNT2;PPP1R15A;NEU1;PPP1R15B;CSRNP1;NUDT9;ISYNA1;KIR2DL4;SSH1;TANK;MAP4K3;IDUA;TCEAL1;GCSH;GOLGA2;PIGM;ELL2	CD8 TEMRA	BMA
6	-0.392212	-2.01641	0	0	0	SPRY1;RGCC;CSF1;APOA1;MLF1;TNIP3;NELL2;SIRPG;LZTFL1;ZDBF2;FAM102A;DUSP4;HMGCR;ANO9;RAB3IP;LETM2;PLXDC1;MPZL3;PARD6A;RETREG1;TRAT1;DUSP16;JUND;SORBS3;CFAP20;TUBB2A;DAPK2;PIGA;TNFAIP3;PELO;CNOT10;MAP9;HERC5;DISC1;TRAF1;TMEM131L;ABLIM1;ITGAE;DZIP3;GPD1L;PNMA1;SNTA1;ZNF10;ADARB1;PEX3;PCNX2;PRKCA;YIPF5;GSTM3;LDLRAD4;PERP;PARD6G;USP20;ZNF548;TMEM128;TSC22D3;POMT1;FAM122C;BLZF1;IL18R1;ZEB1;PATJ;TRAF5;FA…	CD8 TEMRA	BMA
11	-0.36396	-1.75856	0	0.00135575	0.00226501	E2F5;IRF8;P2RX5;BIRC3;MARCH3;CD83;SNN;NFKBID;SSBP2;MS4A1;SNX9;MTM1;CCNG2;CHPT1;TCFL5;CENPM;SYPL1;SIK1B;TTN;CHD7;MX1;STRBP;RAB3GAP1;HIVEP1;PRDM4;PELI1;SLC37A1;MARCKSL1;AGPAT5;ARHGAP5;GNA12;USP12;CHI3L2;EPN2;OTUD1;ZNF318;EDEM1;YBX3;SQLE;TOMM34;FAM3C;ZBTB10;PCK2	CD8 TEMRA	BMA
4	0.402633	1.6007	0	0.0150592	0.041	SVIL;ITGAM;VCL;FGR;EMP3;CEBPD;THEMIS2;PLEK;S100A4;SLCO3A1;SAP30;LATS2;LILRB1;UBXN11;TYROBP;MYO1F;ELK3;ITGB2;SH3BGRL3;VAMP5;REEP4;EVA1B;SYNE3;MPST;AGTRAP;IER5L;NFIL3;MNT;GZF1;S100A6;FLNA;GLIPR1;ADAP1;PLOD1;MYO1G;TESC;AGTPBP1;SRXN1;TSPO;FCER1G;MAP1LC3B;TOM1;IL17RA;ZFAND2A;VSIR;AHNAK;TRMT6;BCL6;EVI2A;SERPINB1;RUNX1;CYBA;MAP7D1;STX10	CD8 TEMRA	BMA
10	0.7303	1.59099	0.0229885	0.0114736	0.047	HIST1H2AJ;HIST1H2AI;PRC1	CD8 TEMRA	BMA
5	0.405195	1.41205	0.0525657	0.0546791	0.273	NSG1;CD52;SELL;THEM4;SLC2A3;SIT1;PLSCR3;ITGA6;TRABD2A;GPX7;GPR132;CH25H;ARID5B;TMEM63A;STMN3;LEF1;MAPK13;PDE3B;SOCS3;CD5;AP3M2;TNFRSF10A	CD8 TEMRA	BMA
3	0.310344	1.23528	0.114917	0.202223	0.795	CES1;TIMP1;ITGA5;RASSF4;ANXA4;C1orf162;LAIR1;FGL2;CCDC112;RGS2;UPP1;S100A11;GLRX;VKORC1;BLVRA;ACY1;PLIN2;PIP4P2;ANXA2;LGALS1;PHPT1;TSEN34;ACP2;MGAT1;MXD1;CAT;WIPI1;SLC35F6;CD59;GLMP;ACAT1;GLIPR2;NOP10;GSTO1;TK2;CDKN1C;RPS27L;HEXB;CST3;CPNE8;AGAP3;CTSD;C15orf39;ZMAT5;TMEM205;ATP6AP1;BLVRB;SHC1;PRDX1;ATP6V1F;COPRS;PLD3;MGST3	CD8 TEMRA	BMA
13	0.332062	1.21074	0.163462	0.197562	0.844	HIST1H2AH;ADGRG5;HIST1H2AE;HIST1H2AB;HIST1H2BF;H1FX;GALNT3;CCDC102A;IER2;DIPK1A;HIST2H2BF;HIST2H2AB;CTSF;CD320;ABHD14A;HIST1H2AG;CHRNB1;TMCO1;HIST1H3D;SYTL1;BTG2;ORMDL3;TSPAN31;TMEM263;TECR;SLAMF7;ICAM2;FKBP11;INSIG2	CD8 TEMRA	BMA
12	0.294959	1.13854	0.239955	0.269733	0.961	HIST2H2AA4;HIST1H2BG;HIST1H2BD;HIST1H2BC;PALM2-AKAP2;HIST2H2BE;ST6GAL1;MAGEF1;HIST1H2BJ;HIST1H2AC;RCN1;TMEM258;SPATS2;MEI1;TECPR2;DPM3;OSBPL3;SIL1;MCEE;KDELR1;ALG5;TMED9;SLC39A7;ALG1;MANF;IGHM;SLC38A5;SELENOS;YIPF3;ERGIC3;HERPUD1;CREB3L2;XBP1;HSD17B8;ERGIC2;AGA;DDOST;TPD52;FKBP2;TMEM208;APOL1;WDR45;LIN7B;CNPY2;SEC24D;BSG;UAP1;KRTCAP2;PSENEN;MANEA;TMEM214;TMEM59;PDK1	CD8 TEMRA	BMA
2	-0.269117	-1.13326	0.219048	0.209328	0.373726	ERRFI1;IFIT3;PHLDA1;FABP5;ACP5;APOE;PDE4DIP;ERI1;GCHFR;CYSTM1;OASL;ACO1;GRAMD1B;SLC11A2;NUDT14;ABCG1	CD8 TEMRA	BMA
8	0.268516	1.07583	0.317359	0.331481	0.996	HOPX;CLIC3;AJM1;SELPLG;GZMA;DDIT3;PXN;NCALD;STMN1;PRDM1;ID2;HIST3H2A;PLEKHF1;PPM1L;SERTAD1;ITGB7;CDCA4;CCDC107;GAB3;EVA1C;KLRK1;KLRD1;IFITM2;PLAAT4;FAM43A;INPP4A;ADH5;SYCE1L;YPEL1;ATP8A1;PTGER2;ACAA2;ALOX5AP;SLC4A7;NMUR1;PRKACB;IFRD1;SH3KBP1;SLC25A20;DGKD;TNFSF14;MYO6;PSTPIP1;AHDC1;H2AFX;CRYZ;ABHD4;ZBTB16;NPC1;TRPV2;DHRS7	CD8 TEMRA	BMA
7	-0.698066	-2.44572	0	0	0	EGR1;FOSB;RGS1;KLF6;MYADM;PPP1R15B;NEU1;PPP1R15A;CSRNP1;GRAMD2B;EIF4A3;FOS;PNP;DDX3Y;UBASH3B;RHOQ;NIT2;SSH1;STIP1;SMC4;CHORDC1;ELL2;MSH3;CITED2	CD8 MAIT	BMA
1	-0.634539	-2.37388	0	0	0	NR4A1;CCL4L2;CCL20;RASGEF1B;ATF3;CCL3L1;ICAM1;NR4A3;SKIL;GLA;CA2;IL4I1;KDM6B;SREBF1;EPSTI1;PRKAB1;IER5;ZFP36L1;ETV3;TNFSF9	CD8 MAIT	BMA
5	0.551049	2.1309	0	0	0	PDE3B;ITGA6;KDSR;CITED4;NOSIP;STMN3;PLSCR3;TOB1;PPA1;TCF7;CD52;SIT1;PLEKHB1;NBPF15;LDLRAP1;ITPKB;SLC2A3;GPX7;HSBP1L1;SOCS3;UGCG;MYC	CD8 MAIT	BMA
9	0.421153	2.04943	0	0.000255689	0.001	SAMD3;TSPAN32;GZMK;LYAR;C12orf75;GNLY;KLF3;RASA3;FGFR1;RARG;P2RY8;TXNIP;ATG2A;LIME1;HIST1H3A;PLAC8;GK5;EOMES;SYNE1;TGFBR3;FAM169A;ATF7IP2;CAPN2;KLRG1;CMC1;SDR42E2;PTGDR;PYHIN1;LY75;MT1F;WDR54;DDIT4;PGRMC2;DSTN;KDM3A;TRAF3IP3;IKZF2;NECAP1;NKG7;CYB561;LITAF;ACAP1;CDKN2D;CTSW;COL6A2;ADRB2;KIF2A;TPST2;ACYP1;LLGL2;GZMM;S1PR5;CCDC88C;PCYT2;KLRB1;DGKE	CD8 MAIT	BMA
11	-0.532822	-2.04472	0	0	0	RHOB;AFF3;PELI1;CD83;ZBTB10;P2RX5;TRAF4;BCL2L11;HDAC9;BIRC3;NFKBID;NME4;FAM53B;MARCH3;MARCKSL1;SMC6;C7orf50;SNX9;CENPM;CHD7;BCAS4	CD8 MAIT	BMA
6	-0.413014	-1.77618	0	0.00216343	0.007	RGCC;LETM2;CSF1;MAP9;JUN;TNFAIP3;JUND;CFAP20;TRAF1;SPRY1;ARHGEF7;ACP6;DUSP8;ZDBF2;ZNF609;BATF;CD69;TSPYL2;TSC22D3;SMURF2;PMAIP1;BLMH;TAGAP;JMY;CCR5;ZNF10;TRAF5;YIPF5;ZNF548;TUBB2A;SRSF7;ITGAE;BCAS2;FOXO1;OXCT1;CCR6;CYCS;IL23A;RHOH;GRAP2;TRAT1;ENOSF1;SLAMF1;FAS;TMEM131L;PCID2;POMT1;SNTA1;FAM102A;OFD1;NEK1;ZHX2;TSPAN5;PPM1K;DEGS1	CD8 MAIT	BMA
8	-0.388932	-1.67637	0	0.00445049	0.018	CCL4;TSPOAP1;AREG;HMGCS1;NFKBIA;ZC3H12A;IFFO2;FMNL3;NEDD9;CD244;HACD3;IFIT2;TMEM64;NR4A2;CRIP1;KIF13B;RGS3;CREM;ID1;GNGT2;STAT4;ABI3;METRN;CIDEB;UBB;CD7;CNBD2;KDM5B;USP37;THEM6;ABCB1;IRF1;CD160;ZNF331;TNFSF14;ZFP36;GABARAPL1;PTPN22;CRIM1;TBC1D31;CRACR2A;PITPNM1;PRR7;RALGDS;KLRD1;MRPL10;ABCA5;PLCB1;SYTL3;DHRS3	CD8 MAIT	BMA
2	-0.406182	-1.38372	0.0823529	0.0667573	0.285	PHLDA1;CYSTM1;TFRC;PDE4DIP;FABP5;ACSL3;LFNG;ISG15;RMDN3;AMDHD2;TDP2;PARP12	CD8 MAIT	BMA
4	-0.291117	-1.22795	0.122222	0.191088	0.694	IER3;MCL1;PIM3;KLF10;STX11;ZFAND5;PFKFB3;RFLNB;MAFF;AHR;SESN2;ANXA1;KLF9;PLXND1;HMGB2;GUSB;MAN1A1;SEC14L1;GSTP1;RASSF2;SMARCD3;ULK1;MAP3K8;FOSL2;GLIPR1;SRGN;MIDN;PRKAG2;IFNGR1;IRF2BP2	CD8 MAIT	BMA
13	-0.296748	-1.1064	0.285714	0.346304	0.919	ANKRD28;YPEL5;CDK2AP2;PIM2;ARMCX3;BTG2;IQCG;UFSP2;MGAT2;IER2;SELENOK;HMCES;MAGED2;WHRN;MBNL2;PTCH2;ARF4	CD8 MAIT	BMA
3	-0.235625	-0.966754	0.541144	0.577877	0.996	BCL2A1;LMNA;DUSP6;ACSL1;ABHD5;ATP1B3;RELT;VIM;SDCBP;ALAS1;GLUL;ARHGAP18;SPART;SAT1;CALU;PIK3AP1;RHEB;SLFN11;SOD2;LEPROT;MKNK1;TTC7A;RNF13	CD8 MAIT	BMA
12	-0.220561	-0.902113	0.651494	0.653604	1	ITM2C;ANKRD37;HDLBP;FKBP2;ALG2;DUSP5;SLC1A5;STARD10;AIG1;MAGED1;RASD1;TMEM214;SDF2L1;CREB3L2;COPG1;SEC24D;CRELD2;BSCL2;FAM174A;LMAN2	CD8 MAIT	BMA
9	0.81648	3.27521	0	0	0	S1PR1;PRSS23;TTC16;FGFBP2;S1PR5;P2RY8;ASCL2;PLEKHG3;TGFBR3;ENC1;SORL1;KLRF1;RAP1GAP2;CX3CR1;RGS9;PDZD4;AGAP1;LGR6;ATXN7L1;SAMD3;ADRB2;LAIR2;EOMES;KLRG1;KLF3;GZMH;TSPAN32;PTGDS;C11orf21;FCGR3A;OSBPL5;SBK1;RASA3;HDGFL3;CTBP2;AGPAT4;PLAC8;FAM169A;LIME1;GNLY;SH2D1A;C12orf75;MT1E;F2R;NKG7;MT2A;NCR3;LYAR;BHLHE40;SLC4A4;C1orf21;CTSW;CEP78;FEZ1;CMC1;KIR2DL1;ARL4C;SLC15A4;PAFAH2;SSBP3;FGFR1;CCL3;KIR2DL3;U…	Œ≥Œ¥ T cell	BMA
7	-0.792543	-3.01751	0	0	0	TNFRSF18;PLPP1;ADAMTS17;KRT86;PLAGL1;KIR2DL4;UBASH3B;EPAS1;RGS1;GADD45G;ASB2;SMIM3;FOSB;EGR1;ATP10D;RBBP8;MAP4K3;GCNT1;MYADM;STAM;SGMS1;SMPD3;ISYNA1;MSH3;KCTD9;SSH1;HIP1;SLC12A6;KLF6;GALNT2;MIB1;AKAP5;KIF1BP;NEU1;RHOQ;CKLF;IDUA;CDIP1;LRRCC1;EIF4A3;PPP1R15A;FAM102B;MOB3C;FBXO2;PHYH;CHORDC1;PPP1R15B;GALNT4;GALNT6;PIGM;CSRNP1;STIP1;UBC;PHYKPL;TANK;VKORC1L1;SMC4;FOS;CENPJ;FAM126A;DDX3Y;ATP10A;CITED2;…	Œ≥Œ¥ T cell	BMA
6	-0.629201	-2.63139	0	0	0	SPRY1;CSF1;LDLRAD4;NBL1;LZTFL1;TNIP3;SIRPG;COL18A1;MLF1;NDFIP2;MAST4;DUSP4;RETREG1;CAMK4;DISC1;DZIP3;DAPK2;RAB3IP;GSTM3;PELO;NME7;CCDC184;GPR18;ITGAE;ANO9;GPD1L;PATJ;FAM122C;TMEM67;GPR155;SESN1;MAP9;BLZF1;CCR5;HMGCR;JUND;TRAT1;ACP6;RGCC;PRKCA;P2RY10;ECI2;PLXDC1;PIGA;GPR171;SCML4;SMURF2;MAP4;ZDBF2;TSPYL2;PARD6A;CD96;CCND2;ABCC1;RGL4;BAG3;PCNX2;STN1;MPZL3;IMMP2L;NR3C1;LETM2;SCRIB;ADARB1;TRAF5;ZNF10…	Œ≥Œ¥ T cell	BMA
5	0.6538	2.11906	0	0	0	SELL;CD5;GPX7;INPP4B;CD28;CD6;ANK3;TMEM63A;LTB;SIT1;HSBP1L1;CD52;LRRC8C;STMN3;SOCS3;NOSIP;TOB1;NBPF15;PLSCR3;ARID5B;MFHAS1;THEM4;TRABD2A;GPR132;ITGA6;MAPK13;CH25H;SLC2A3;AP3M2;LDLRAP1	Œ≥Œ¥ T cell	BMA
8	-0.419792	-1.78767	0	0.000447342	0.001001	TMIGD2;AREG;CD160;SPRY2;P2RY11;XCL1;CRIM1;IFIT2;NEDD9;ELOVL6;PIK3R3;TIGIT;ABCB1;HMGCS1;TBC1D31;PTPN22;TXK;FECH;TMEM64;CD7;NMUR1;IL12RB2;TSPOAP1;SLX4;ZNF827;XCL2;SPINDOC;GFOD1;PHTF1;LAT2;SFMBT2;CREM;KLRC2;PLCL2;SYTL3;ENPP5;CHN2;KIFC3;CRACR2A;LTBP3;ABCA5;PRMT9;KLRC3;AARS2;KIAA1671;PPM1L;CD244;PDE4A;USP37;METRN;TANC2;PIGV;DBN1;STARD4;MMD;LYSMD3;ACOT7;UBB;SLA2;ABHD15;CAPN12;SH2D1B;ZNF331;ALOX5AP;NR4A…	Œ≥Œ¥ T cell	BMA
1	-0.464092	-1.78676	0	0.000335506	0.001001	ID3;HES4;HIC1;ATF3;FUCA1;NR4A1;BAIAP2;RNF122;DENND6B;RASGEF1B;FSCN1;ZDHHC14;TSC22D1;ATP1B1;CXorf40A;ARHGEF12;SLC8B1;CCL4L2;GSTM4;MAT2A;APBB3;SHMT1;KDM6B;ICAM1;SLC19A2;NR4A3;ARL5B;ZFP36L1;ITGAV;SKIL;SNAPC1;IDH1;CD2AP;INSIG1;EPSTI1;NFE2L2;P4HA1;GPR137B;SLC46A3;FKBP4;GRAMD4;ETV3;PRKAB1	Œ≥Œ¥ T cell	BMA
4	0.447553	1.74045	0	0.00231244	0.009	ITGAM;ITGB2;VCL;AHNAK;THEMIS2;EMP3;FGR;S100A4;PLEK;ELK3;RUNX1;TYROBP;PLXND1;AGTPBP1;FLNA;PIK3R5;ADAM15;S100A6;ADAP1;MYO1F;ANXA1;VEGFA;AGTRAP;MYO1G;TSPO;TESC;PELI2;SLCO3A1;LILRB1;VSIR;IFI44;MAP4K4;SLC30A1;TOM1;SH3BGRL3;NACC2;ZEB2;CYBA;REEP4;VNN2;BCL6;BICRA;CPQ;SH3BP2	Œ≥Œ¥ T cell	BMA
11	-0.389742	-1.5618	0.00251889	0.00885736	0.033033	ADAM28;FANCL;TTN;SNX9;FAM3C;SPINT2;RAB3GAP1;NFKBID;IRF8;ZSCAN18;BIRC3;PARVB;MTM1;AGPAT5;KLHL5;E2F5;SYNGR3;CCDC50;TSPAN33;TCFL5;CHPT1;SLC37A1;CXXC5;MGAT5;BCAS4;STRBP;CENPM;BCL2L11;C7orf50;P2RX5;WDR27;BACH2;SQLE;NUDT4;SMC6;PLCG2;CCNG2;CHD7;PELI1;LYN;AFDN;VEGFB;TRAF4;SSBP2;TMEM156;PWWP2B;NCF1;ZBTB10;HIVEP1;SGPP1;USP12;TLE1	Œ≥Œ¥ T cell	BMA
10	-0.587105	-1.45636	0.0627615	0.020354	0.0880881	CENPF;CHAF1A;MKI67;CENPU	Œ≥Œ¥ T cell	BMA
3	0.322519	1.25993	0.0809917	0.14973	0.55	FAM49A;ITGA5;ITGAX;PIK3CB;RASSF4;C1orf162;UPP1;FGL2;TIMP1;CTSH;PLXNC1;TCF7L2;GLRX;ANXA2;ANXA4;CST3;CEBPA;LGALS1;SPART;ACAT1;BLVRA;TBXAS1;GLUL;LAIR1;S100A11;GRN;SBF2;PLIN2;IFITM3;BLVRB;CPNE8;CTSB;TSEN34;GLMP;ATP6AP1;HEXB;PYGB;TPM4;CALU;NENF;PLD3;GSTO1;SCARB2;ZMAT5	Œ≥Œ¥ T cell	BMA
2	-0.353255	-1.24105	0.12	0.0995015	0.399399	CCRL2;CYSTM1;ACP5;FBP1;NUDT14;PHLDA1;TFRC;SCCPDH;ALDH3A2;GALE;SLC11A2;CAMSAP1;ISG15;IFIT3;ERRFI1;TUBA1C;SLC38A6;ERI1;SLC29A3	Œ≥Œ¥ T cell	BMA
13	0.314205	1.08884	0.297762	0.348869	0.928	ADGRG5;SYTL1;ICAM2;HIST1H2AE;HIST1H2AH;CCDC102A;CD27;CD320;GALNT3;HIST2H2BF;IER2;HIST1H2AG;HIST1H2BF;ICAM3;HSH2D;FCRL3;HIST1H3D;TECR;FKBP11	Œ≥Œ¥ T cell	BMA
12	0.246438	0.943412	0.566775	0.576824	0.996	HIST1H2BG;MAGEF1;ST6GAL1;HIST2H2AA4;HIST2H2BE;HIST1H2BD;PALM2-AKAP2;HIST1H2BC;XBP1;HIST1H2BJ;SLC1A5;MEI1;SEC11C;PDK1;IGKC;TMEM258;SIL1;REEP5;RASD1;ARSA;AARS;SPCS2;OCEL1;DDOST;COPG1;RPN2;SSR4;SEC61B;NAGLU;ALG1;LMAN2;TMEM59;KRTCAP2;LARP1B;HIST1H2BK;WDR45;GADD45A;CRELD2;DPM3;TMED9;LIN7B;B4GALT3;KDELR2;COMMD3;TXNDC11;HYOU1;SLC39A8;TRAM1;PINK1;LMO4;STARD10	Œ≥Œ¥ T cell	BMA
10	0.816091	2.76957	0	0	0	HIST1H2AJ;HIST1H3B;HIST1H3C;HIST1H3F;TOP2A;CENPF;MKI67;HIST1H2AI;KIF11;NUSAP1;TPX2;ARHGAP11A;CCNB1;TYMS;CDCA8;UBE2T;NUF2;KNL1;NCAPH;CDT1;BUB1;PRC1;TK1;MCM4;NCAPG2;CENPE;AURKA;CENPW;MCM2;DHFR	CD56 NKdim	BMA
1	-0.468894	-2.08478	0	0	0	HES4;EGR2;NR4A1;KDM6B;PDK4;NR4A3;CASS4;ICAM1;TTYH2;FSCN1;FRMD4B;ARL5B;ATF3;SKIL;RASGEF1B;C1QC;SGK1;ENTPD7;C11orf96;C1QA;CCL3L1;ANKRD9;KCNMB4;SH2B3;PTMS;SNAPC1;PALLD;BAIAP2;C1QB;IDH1;NFE2L2;IL18BP;ZBED3;CLIP2;NFKBIE;INSIG1;ABCC4;ITGAV;BTBD7;GRAMD4;SELENOP;TSC22D1;ZDHHC14;NET1;WDR91;FCHO2;C1orf54;HAUS8;FLNB;ETV3;TTYH3;MYO5A;SLC26A11;CLCN3	CD56 NKdim	BMA
11	-0.395825	-1.80992	0	0.000644053	0.00100503	BIRC3;CD83;NFKBID;KBTBD8;AFDN;YBX3;ANKRD33B;IL4R;SNX9;DENND3;P2RX5;NBPF9;GPR160;FAM53B;USP12;ZBTB10;GRASP;HILPDA;SAV1;HIVEP1;SQLE;SYNGR3;RAB3GAP1;CCNG2;SETBP1;HLA-DRA;MX1;BMP2K;NME4;ZNF395;BCL2L11;PELI1;BACH2;CSGALNACT1;FADS3;CD82;AP1S3;KIF18A;OSER1;KLF7;CHD7;BTN2A2;TRAF4;ZSCAN18;DNMBP	CD56 NKdim	BMA
13	0.427352	1.69547	0	0.0046152	0.011	HIST1H2AH;HIST1H2AB;HIST1H2BB;HIST1H2BF;HIST1H2AE;BAIAP3;HIST2H2BF;HIST1H2AG;HIST1H4B;HIST1H3D;HIST1H4A;HIST2H2AB;ICAM2;GLCCI1;HIST1H2BN;CCDC102A;FCRL3;CDK2AP2;NUCB2;TECR;TMEM25;IER2;SLAMF7;TMEM263;MAGED2;LSR;CHRNB1;ADGRG5;TUBG2	CD56 NKdim	BMA
3	-0.324742	-1.53148	0	0.00944611	0.0221106	ARRDC4;LMNA;NEDD4L;SLC43A2;DCUN1D3;CD68;PLAUR;ARHGAP31;DUSP3;CEBPA;KLF4;CES1;ACVR1B;RBMS2;ZFHX3;ODF3B;SPIRE1;SERPINB8;CPEB4;ETS2;TNFRSF10B;ZFYVE21;VIM;ADAM17;ABHD5;LGALS3;PIK3CB;CORO1C;SLC31A2;PLEC;DENND5A;CTSH;TCF7L2;SLFN11;CTNNA1;FTH1;SLC16A6;BCL2A1;HLA-G;GORASP1;LONRF3;TTC7A;FNDC3B;ATF5;HIF1A;AIF1;GM2A;IFI30;TNFSF13;RELT;SH3TC1;KCNK6;CDKN1A;C4orf48;CHML;TYMP;C20orf194;IL15;CTSA;ACAP3;GRN;TLE3;…	CD56 NKdim	BMA
5	0.409096	1.497	0.025	0.022097	0.078	CH25H;SLC2A3;TCF7;MYC;LTB;LEF1;TNFRSF10A;CITED4;GPX7;AMIGO1;SELL;ITGA6;ZNF563;SH3YL1;ATG9B;TNFSF8;SINHCAF;PDE3B;PHLDB3;TMEM63A;MAPK13;NOSIP;FXYD1;MAML2;CFAP36	CD56 NKdim	BMA
4	-0.308287	-1.4643	0	0.0141692	0.0432161	IER3;GPR35;KLF10;BCL3;PIM3;IRGQ;PFKFB3;IRAK3;NINJ1;LRP5L;TPST1;SPACA6;STX11;DOCK5;LILRB1;KIF13A;PLPPR2;YOD1;EXTL3;FURIN;ECE1;MAFF;CBX6;ZBTB43;AHR;TP53INP2;PPP1R3B;MAP2K3;IFNGR1;TNFRSF12A;SAMSN1;SLC25A37;ZNF281;SESN2;KLF9;ZNF487;MCL1;RAB5IF;AHNAK;PLXND1;NHSL2;RFLNB;RXRA;PHC2;SRXN1;LYZ;RIN3;IRF2BP2;PRKAG2;PELI2;TMCO3;FLNA;DHRS7B;ZMIZ1;RASSF2;CHP1	CD56 NKdim	BMA
2	-0.354832	-1.44177	0.028436	0.0136539	0.0522613	ERRFI1;PHLDA1;OAS3;CCL18;AVPI1;RDH10;SLC38A6;APOC1;NCEH1;TFRC;APOE;HPGD;GRAMD1B;OASL	CD56 NKdim	BMA
6	0.303641	1.33059	0.0432277	0.0818149	0.323	BAG3;TRAC;GPR25;RAB33A;GIMAP4;HIST1H3H;IL7R;GIMAP6;CISH;GPR171;GIMAP1;GIMAP7;SPNS3;GIMAP5;MAP2K6;CXCR3;HOXB2;DISC1;NDC80;FCMR;MAD2L1;CEACAM21;HMOX2;SESN1;IMMP2L;ESYT1;SUPT3H;ZNF831;TUBA4A;ZEB1;BATF;STN1;TSPAN5;MPZL3;LCK;OXNAD1;LIMA1;ECI2;IL32;IPCEF1;EPS8L2;GRAMD1A;LDLRAD4;SCML4;GPD1L	CD56 NKdim	BMA
8	0.294481	1.29801	0.0362538	0.0854232	0.406	H2AFX;DDIT3;SPRY2;SERTAD1;SH2D1B;ID2;CAPN12;HIST3H2A;XCL2;GPR68;PLEKHF1;CD160;STMN1;PWWP3A;LDB2;CRYZ;CLIC3;IL12RB2;FASLG;SOX4;SLC25A20;ALOX5AP;SPRYD7;GZMA;BAALC;KLRK1;IFRD1;ATP8A1;KLRC3;FAM43A;PLAAT4;CDCA4;SLC2A13;SELPLG;DBN1;TNFSF14;PRKACB;NAPB;MSH2;ABHD15;TGFA;TRIB3;KLRC2;ABHD4;HOPX;SYTL2;TMIGD2;CRIM1;PSTPIP1;RHOBTB3;IFITM2;RAD51C;KLRC1;ADH5;SH3KBP1;KLRD1;ACAA2;TIGIT;ACOT7;IRF2BPL;SLC4A7;NPC1;C…	CD56 NKdim	BMA
7	-0.276989	-1.20498	0.114754	0.0993989	0.375879	EPAS1;RTN4RL2;PPP1R15B;PLPP1;SLC25A30;MYADM;EGR1;LAYN;PPP1R16A;RBBP8;PPP1R15A;GALNT2;MOB3C;MUC12;GALNT6;KLF6;MECR;TANK;TNFRSF18;PLAGL1;SLC25A15;DDX3Y;PPIL1;SSH1;GCSH;ELL2;SLC12A6;FOSB;IDUA;ASB2	CD56 NKdim	BMA
9	0.245813	1.10284	0.224113	0.296911	0.909	CXCR1;HIST1H3A;GZMK;HIST1H2AM;ADRB2;KLRG1;PYHIN1;ADAMTS1;MGAM;SAMD3;OR4D1;SH2D1A;LGALS9B;LYAR;EOMES;ACYP1;DUSP2;CXCR2;PLAC8;TRGC2;EPHA4;CCDC65;TRDC;S1PR1;SDR42E2;TRGC1;USP28;KLRB1;TRAF3IP3;CMC1;HIST1H1E;PAFAH2;DDIT4;HAVCR2;PAM;ERN1;PLEKHG3;APOBEC3H;CCDC28B;CX3CR1;PYROXD2;PDGFD;TTC39B;APOBEC3G;PRF1;TKTL1;SERTAD2;C1orf21;CEP78;IL18RAP;HDDC2;AKR1C3;IDI1;FCGR3A;ITPRIPL1;GPR65;TTC38;OSBPL5;LGR6;TTC16	CD56 NKdim	BMA
12	0.244733	1.05028	0.366412	0.348238	0.974	HIST1H2BD;HIST2H2AA4;HIST1H2BG;HIST1H2BJ;HIST2H2BE;HIST1H2BC;HIST1H2BK;HIST1H2AC;FKBP7;PAIP2B;TEC;PALM2-AKAP2;CYSLTR1;FKBP2;CASP10;IGHM;TPD52;MANEA;ALDH6A1;MANF;LMO4;AARS;MCEE	CD56 NKdim	BMA
9	0.694026	3.27226	0	0	0	FGFBP2;LIME1;CAPN2;P2RY8;IGFBP7;RASA3;LYAR;SSBP3;GNLY;ADGRG1;RGS9;GZMB;MT2A;IL18RAP;KIR3DL1;OSBPL5;GZMH;C12orf75;ADRB2;KLF3;NCR3;KIR2DL1;ARL4C;COL6A2;KLRG1;KIR2DL3;TGFBR3;SYNE1;KIR3DL2;S1PR5;ADAMTS1;PDZD4;ENC1;CEP78;SORL1;PDE4D;GK5;DSTN;PLEKHA1;SYT11;SYNE2;SAMD3;TBX21;MLC1;FCGR3A;PLAC8;BNC2;BCL9L;MT1X;HAVCR2;ITPRIP;BIN2;TKTL1;HIST1H1E;TTC38;XKR8;HDDC2;TBKBP1;NKG7;GZMM;TXNIP;C11orf21;HIST1H3A;PRR5…	NK CD56br	BMA
7	-0.72622	-2.72432	0	0	0	EGR1;EPAS1;LRRCC1;ENTPD1;MAPK12;FOSB;KLF6;MYADM;CLNK;RGS1;AATK;ASB2;PPP1R15B;GADD45G;ALG9;PRKAR2B;TIE1;EIF4A3;PSEN2;C2CD2;PPP1R15A;RBBP8;UBASH3B;ADAMTS17;IDUA;GEM;PNP;NEU1;GCNT1;GRAMD2B;VKORC1L1;ISYNA1;CDKN2C;PPP1R9A;AMT;TNFRSF18;KRT86;FAM102B;MAP4K3;ADGRG3;AK6;GALNT2;FOS;CITED2;CENPJ;TANK;RHOQ;SLC12A6;PHYKPL;CSRNP1;MECR;GALNT4;TPMT;SGMS1;HIP1;C14orf119;SSH1;ATP8B4;CD58;HADH;FDX2;MTX2	NK CD56br	BMA
1	-0.579841	-2.17668	0	0	0	ABCA1;CCL4L2;NR4A1;EGR2;CCL3L1;RASGEF1B;ATF3;CYSLTR2;ICAM1;KDM6B;ARL5B;APOC2;CXorf40A;NR4A3;GPR82;C1QA;ID3;SGK1;HIC1;TSC22D1;SKIL;ST8SIA4;ZFP36L1;CLIP2;FUCA1;ABCC5;ZDHHC14;MAT2A;P4HA1;DST;TRPM2;SH2B3;PTMS;SNAPC1;C1QB;FAM110A;TNFSF9;INSIG1;RNF122;GCLC;TGIF1;NUDCD1;APBB3;ZNF189;FLNB;SREBF1;TTYH3;GSTM4;YWHAH;GADD45B;NFKBIE;NFE2L2;CHRNE	NK CD56br	BMA
6	-0.511444	-2.0402	0	0.000326318	0.001	RGCC;MLF1;TRAT1;TRAF1;DAPK2;PELO;NDFIP2;LZTFL1;TNFAIP3;RAB3IP;FAM102A;COL18A1;CXCR6;TAGAP;PTTG1;LETM2;JUND;CDKN2A;ITGAE;CORO2A;PRKCA;MAP9;GPHN;UBASH3A;TMEM131L;DISC1;CFAP20;SPRY1;LRP8;GPRIN3;MAP4;ABCC1;RHOH;DZIP3;FAM122C;FAS;HIST1H3H;HMGCR;GALM;CASK;SCML4;P2RY10;DEGS1;ZNF10;SESN1;LDLRAD4;BLZF1;SIRPG;ZNF282;GIMAP5;MDFIC;MPP7;PARD6A;HNRNPLL;NBL1;PNMA1;HIVEP2;CNOT10;ZEB1;EML4;GIMAP6;MAD2L1;SNTA1;ZNF…	NK CD56br	BMA
5	0.51642	1.92036	0	0	0	SELL;CD52;ITGA6;PLSCR3;HSBP1L1;PDE3B;GPR132;LEF1;CFAP36;SH3YL1;FAM117B;LTB;LRRC8C;TCF7;TOB1;FBXO32;CITED4;RASA4	NK CD56br	BMA
11	-0.442515	-1.71825	0	0.00269212	0.011	NFKBID;BIRC3;E2F5;MTM1;P2RX5;CRACR2B;CD83;FAM3C;IRF8;FANCL;HIVEP1;CCDC141;CCNG2;TSPAN33;CACFD1;MX1;STRBP;PARP3;WEE1;ZBTB10;TTN;SETBP1;RHOB;KIF18A;PAOX;USP6NL;EDEM1;PELI1;YBX3;SQLE;CCDC50;PARVB;BCL2L11;CEP83;ZSCAN18;SNX9;MARCH3;ZNF296;CHPT1;MGAT5;PAWR;HDAC9;ARHGAP5;NEIL2;ADAM28;ABHD6;SLC37A1;KLHL5;MARCKSL1;SYNGR3;NUAK2;SMC6;CNR2;PLCG2;NUDT4;ZNF844	NK CD56br	BMA
2	-0.447352	-1.56537	0.00138504	0.00881057	0.044	PHLDA1;OASL;CYSTM1;SLC11A2;DOCK7;IFIT3;ACP5;GK;CCRL2;SMIM30;NOXA1;ARHGAP10;MTHFD1L;TFRC;FABP5;TDRD3;ALDH3A2;PDE4DIP;NUDT14;RTL8C	NK CD56br	BMA
8	-0.379808	-1.5593	0	0.00897373	0.054	IGFBP2;BCO2;HMGCS1;IFFO2;CCL4;XCL1;P2RY11;GINS4;SPRY2;NFKBIA;ZC3H12A;EZH2;INPP1;CDHR1;DAB2IP;BAALC;FASLG;SPINDOC;USP37;ELOVL6;PRR7;KIFC3;TSPOAP1;NEDD9;HLTF;XCL2;IRF1;TANC2;RALGDS;TRIB3;TIGIT;MTR;ELL;TMX4;ENPP5;DHRS3;TANC1;TMEM64;AP4M1;BIVM;PIGV;SFMBT2;TGFA;RAD51C;KLRC1;RGS3;ZNF827;PHTF1;ABHD4;UBB;TBC1D31;KDM5B;ZNF74;CHN2;PIK3R3;LDB2;ABCB1;GABARAPL1;CRIM1;ZNF41;SOCS2;NOL4L;CRACR2A;STAT4;PDE4A;METT…	NK CD56br	BMA
10	-0.551863	-1.45735	0.0730594	0.0227956	0.152	BUB1;MKI67;CENPF;TPX2;DHFR;MCM4	NK CD56br	BMA
4	0.309034	1.43043	0	0.0240575	0.066	S100A4;VCL;EMP3;ITGAM;FLNA;SLCO3A1;AHNAK;THEMIS2;S100A6;CAST;SH3BGRL3;FURIN;VSIR;PELI2;ITGB2;FES;ADAP1;MYO1G;TSPO;CYBA;BCL6;MEGF9;ZNF487;SLC30A1;CPQ;IGF1R;SERPINB1;AGTRAP;TMEM91;VAMP5;MYO1F;MFGE8;REEP4;SH3BP2;RAB5IF;AGTPBP1;PLEK;TOM1;UBXN11;IRS2;YPEL2;MNT;RIOK3;LATS2;NFIL3;MAP3K8;FGR;STX10	NK CD56br	BMA
13	-0.382094	-1.41981	0.0284605	0.0280225	0.207	WHRN;ANKRD28;TNFRSF4;SPAG1;HIST1H4B;HOOK1;DTWD1;YPEL5;PTCH2;HIST1H2AG;ERO1B;PCYOX1;CD38;TET1;TMEM140;PIM2;MGAT2;IQCG;NADK2;IFT27;CFL2;AHI1;SELENOK;GSTM2;HIST1H2BN;FAIM;ARF4;NUDT8	NK CD56br	BMA
12	-0.326481	-1.27943	0.0596273	0.087997	0.581	ITM2C;RRAD;DUSP5;TP53INP1;STARD10;SPAG4;MZB1;FAM174A;PMEPA1;TM9SF1;NFE2L3;HIST1H2BJ;AIG1;ANKRD37;KLHL6;C1GALT1C1;SLC1A4;PLPP5;CHPF;TFG;ALDH6A1;RAPGEF2;LARP1B;AARS;ERGIC2;TMEM214;TXNDC15;MCEE;HDLBP;C11orf24;TEC;ARSA;SRPRB;RAB30;LMF1;IGHA1;AGA;IFNAR2;MANF;IRF4;CCPG1;HIST1H2AC;ERLEC1;ALG2;APOL1;SEL1L;SPATS2;MANEA;PPCDC	NK CD56br	BMA
3	-0.303557	-1.20817	0.106762	0.134998	0.791	LMNA;PLXNC1;KLF4;BCL2A1;IFI30;HMGB3;DUSP6;GPR183;TNFRSF10B;PCTP;VIM;DENND5A;ACP2;COTL1;RHEB;RELT;SLC44A1;ARHGAP18;NUDT16;PDLIM7;TMEM14C;FNDC3B;SLFN11;GLUL;SH3TC1;ABHD5;THBS1;SPART;CREG1;MPC1;RRAS;FAM49A;PAK1;APP;ANXA5;ACY1;HIF1A;ODF3B;SNX10;RNF13;S100A11;GNAQ;SDCBP;MAFG;CMTM7;RBPJ;UNC93B1;SAT1;ADAM17;ACAP3	NK CD56br	BMA
10	0.933803	2.82026	0	0	0	TOP2A;HIST1H3B;NUSAP1;MKI67;ASPM;CENPF;BIRC5;HIST1H2AI;RRM2;KNL1;TPX2;TYMS;TK1;CDT1;PCLAF;CENPU;CLSPN;PRC1;DHFR;MCM2;MCM4	NK-ILC precursor	BMA
11	-0.528981	-2.36738	0	0	0	BIRC3;CD83;NFKBID;YBX3;KLHL5;TTN;SQLE;PAWR;SNX9;IRF8;HIVEP1;RAB3GAP1;SSBP2;BCL2L11;HLA-DRB5;BTN2A2;CCNG2;IL4R;MEF2A;MGAT5;MICAL3;MICU3;GRASP;E2F5;TCF4;USP12;BACH2;KDM2B;CHPT1;SYPL1;CNR2;HLA-DRA;TRAF4;PDE4B;DENND3;P2RX5;PELI1;TMEM38B;HAGHL;AGPAT5;PRKCE;HLA-DQA1;CD72;TAPT1;CHD7;STRBP;ZNF395;OSER1;ZBTB10;ARHGAP5	NK-ILC precursor	BMA
1	-0.524477	-2.19919	0	0	0	TNFSF9;NR4A1;ICAM1;RASGEF1B;FLNB;IGFBP4;KDM6B;DST;ATF3;PTMS;NFKBIE;ARL5B;NR4A3;SH2B3;ZDHHC14;SKIL;TSC22D1;GRAMD4;NFE2L2;CD2AP;IL18	NK-ILC precursor	BMA
4	-0.426052	-1.98741	0	0.000577076	0.00100301	PIM3;TPST1;AHR;IRAK3;IER3;BCL3;MAML3;NINJ1;KLF10;ECE1;ZMIZ1;IFI44;PFKFB3;ELK3;SPECC1;MAFF;MCL1;MAP2K3;FURIN;EVA1B;ARHGAP21;RIN3;ZBTB43;USP15;SAMSN1;BICRA;TIPARP;ZNF487;FES;MFGE8;MEF2D;CARD19;PTBP2;STX11;ZNF281;IRF2BP2;CERS6;RFLNB;NDRG1;AHNAK;BCL6;MAP3K8;AHCTF1;TNK2;RASSF2;MID1IP1;USP3;FOSL2;IFT20;GOLIM4;ULK1;PHF21A;AGFG1;JARID2;RAB11FIP1	NK-ILC precursor	BMA
9	0.425564	1.9273	0	0.000298365	0.001	CX3CR1;HIST1H2AM;FCGR3A;PRSS23;AKR1C3;LYAR;ASCL2;MYOM2;XKR8;ADGRG1;LAIR2;TTC38;KIR3DL1;PYHIN1;MT1F;GZMM;ADRB2;HIST1H3A;LIME1;KLRG1;FGFBP2;KIR2DL3;SPON2;C1orf21;KIR3DL2;PCYT2;SH2D2A;FCRL6;CCDC28B;GNG2;PDGFD;SSBP3;PRF1;S1PR5;GZMH;USP28;SYNE2;ACYP1;HIST1H1E;APBA2;CST7;PRR5L;TBX21;P2RY8;ST3GAL4;SAMD3;OSBPL5;KLRB1;BPGM;NCR3;KIR2DL1;HDDC2;C12orf75;ITPRIP;DDIT4;HAVCR2;WDR54;NSMF;BTBD6;PLEKHG3;CCL3;APOL3…	NK-ILC precursor	BMA
7	-0.407411	-1.682	0.002457	0.00476087	0.0110331	EPAS1;TNFRSF18;MYADM;PPP1R15B;PPP1R9A;ATP8B4;PPP1R15A;EGR1;KLF6;GALNT6;TANK;STAM;FOSB;KRT86;UBASH3B;ADGRG3;GALNT2;CSRNP1;ELL2;RGS1;KCTD9;PHYH;GADD45G;ATP10D	NK-ILC precursor	BMA
5	-0.462544	-1.67199	0.007109	0.00415494	0.0120361	FAM241A;MYC;INPP4B;LTB;TOB1;RCAN3;UGCG;FAM117B;TMEM123;CCR7;KDSR;MAML2;LEF1	NK-ILC precursor	BMA
3	-0.329327	-1.51667	0	0.015004	0.0511535	LMNA;CAPG;KLF4;BCL2A1;GPR183;TTC7A;ITGAX;HIF1A;ARHGAP31;DENND5A;TMEM120A;POR;TLE3;ASPH;ATF5;CPEB4;LGALS3;RNF19B;SLC44A1;TMEM14C;COTL1;NUDT16;GNAQ;CREG1;LEPROT;PABPC4;CST3;RBPJ;EDEM3;TMEM147;ADAM17;DUSP6;AGAP3;UNC93B1	NK-ILC precursor	BMA
12	-0.328987	-1.46758	0.00900901	0.0195381	0.0762287	STARD10;ITM2C;GAB1;TEC;DUSP5;RAPGEF2;TP53INP1;FAM174A;KLHL6;TFG;TXNDC11;CHPF;ANKRD37;A1BG;CRELD2;PLPP5;TMEM39A	NK-ILC precursor	BMA
13	0.379183	1.45611	0.0197044	0.03103	0.143	HIST1H2AH;HIST1H2AG;HIST1H2BF;HIST1H2AE;HIST1H3D;HIST1H2BN;ICAM2;HIST2H2BF;HIST2H2AB;FCRL3;BNIP3;CD320;ABHD14A;CDK2AP2;CD38;NUCB2;SLAMF7;TMCO1;GLT8D1;FKBP11;TECR;CYHR1;SYTL1;GLCCI1	NK-ILC precursor	BMA
6	-0.30745	-1.40983	0.00955414	0.0264012	0.116349	DUSP4;RGCC;MPZL3;TNFAIP3;TRAF1;MAP9;FXYD7;ZEB1;JUND;SPRY1;IL18R1;IMMP2L;ABCC1;PATJ;MDFIC;RHOH;LETM2;GPRIN3;EML4;HMGCR;LDLRAD4;CASK;CNOT10;CD69;TMEM131L;IL7R;DEGS1;TSC22D3;SATB1;MPP7;SESN1;ZNF10;JMY;GPR18;MAP4	NK-ILC precursor	BMA
8	0.292457	1.30633	0.0269122	0.0838406	0.451	STMN1;ALOX5AP;ABI3;GZMA;CLIC3;PLEKHF1;H2AFX;SELPLG;THEM6;CDK2;TIGIT;PLAAT4;SLC25A20;NMUR1;CD160;SYNGR1;NPC1;PITPNM1;ACOT7;RHOBTB3;COLQ;SERTAD1;FASLG;GNGT2;YPEL1;SH2D1B;CCL4;CDCA4;TMIGD2;CRYZ;DHRS7;TMEM71;ABHD4;INPP4A;SNTB2;RAB27A;DDIT3;TRPV2;ABHD15;ACAA2;CCL5;SLA2;PRDM1;MRPL10;STOM;RAD51C;KLRK1;ZBTB16;HLTF;SH3KBP1;NCR1;ID2;CRIP1;SPN;RHOC;HACD3;MSH2;LAT2;CIDEB;SAMD9L;CD244;GAB3;PLAAT3	NK-ILC precursor	BMA
2	0.314487	1.12767	0.270451	0.230338	0.88	ARL2;TUBA1C;ERI1;FBP1;TMBIM1;CSTB;APIP;UQCC2;AMDHD2;GLRX2;GCHFR;BCAP31;ACP5;MDH1;DNASE2	NK-ILC precursor	BMA
12	0.489667	2.22712	0	0	0	IGLC1;AEBP1;ITM2C;MZB1;HIST1H2AC;GAB1;IGLC3;HIST1H2BG;TM7SF2;HIST1H2BC;WNT10A;HIST2H2BE;HIST1H4H;CREB3L2;FHL1;HIST1H2BJ;ESR2;IGLC2;PIP5K1B;IRF4;GADD45A;TNFRSF17;FCRL5;HIST2H2AA4;MAGEF1;HERPUD1;IGHA1;IGHM;SWT1;PINK1;EAF2;CLECL1;JCHAIN;HIST1H2BD;OCEL1;AMN;HIST1H2BK;DUSP5;MOXD1;XBP1;ACSM3;ALG2;PODXL2;DERL3;IFI27L1;IGKC;RASGRP3;MCEE;MAGED1;SELENOM;SEC62;C11orf80;CASP10;TMEM214;ARSA;TBL2;C11orf24;SDF4…	Naive B	BMA
6	-0.405033	-1.66763	0	0.00766032	0.01	MLF1;RGCC;MAD2L1;CCDC184;TMEM67;MAP9;BATF;PARD6A;JHY;PNMA1;PELO;DUSP8;NME7;FAM83G;LCK;REC8;RGS10;CCDC173;HMGCR;GPHN;TASP1;FAM102A;MPZL3;LETM2;CD84;CFAP20;ANO9;TRAF5;HNRNPLL;BOLA3;NDUFAF4;EMB;JUND;ABLIM1;CCR6;ZDBF2;CNOT10;LZTFL1;GPR155;GALM;YIPF5;RHOH;ENO2;ZNF831;ALDOC;PDCL;SRSF7	Naive B	BMA
11	0.344753	1.60464	0	0.0217504	0.028	PPP1R14A;RAPGEF5;PLD4;CYGB;PCDH9;MYO1C;CSGALNACT1;CD70;SPIB;HIST1H1B;CCDC141;CD79B;CD24;TTN;HIST1H2AL;EEF2K;ANKRD33B;MTSS1;HDAC9;SSBP2;BCL7A;PEG10;HS3ST1;TAPT1;GLO1;FAM3C;TLE1;N4BP3;PWWP2B;ZNF296;SPINT2;TOMM34;SH3BP5;GAPT;CNR1;BACH2;AFF3;PAOX;RUBCNL;PRCD;AP1S3;IRF8;BCL2L11;HILPDA;HIVEP1;GPR160;NRROS;DLL1;RPS6KA2;GABBR1;TCF4;KLK1;FAM135A;SGPP1;OTUD1;BTN2A2;ZNF703;HAGHL;CXXC5;VPREB3;BIRC3;ZBTB10;DN…	Naive B	BMA
13	0.378905	1.57235	0.00311526	0.0181253	0.035	H1FX;CD38;BAIAP3;RGS16;TIFA;HIST1H2AH;CCDC102A;HIST1H4A;GLCCI1;NUCB2;HIST1H2AE;HMCES;HIST2H2BF;HIST1H2BF;CHRNB1;FGFRL1;HIST1H4B;HIST1H2BN;FAIM;TMEM140;TMEM263;ORMDL3;ADORA2A;MAGEH1;HSH2D;TMEM8B;HIST1H3D;IER2	Naive B	BMA
7	-0.388436	-1.47652	0.00870827	0.0344714	0.086	FOSB;MYADM;PPIL1;GALNT6;AMT;KIF1BP;SYS1;KLF6;FOS;PNP;GEM;ISYNA1;CKLF;GALNT4;SLC3A2;MTX2;PPP1R15A;EIF4A3;NKIRAS1;SLC25A30;TMEM220;ENTPD1;C14orf119;RGS1;CSRNP1;PPP1R15B;PIGM;SLC35C1;KNOP1;FDX1	Naive B	BMA
1	-0.355742	-1.41214	0.0184397	0.0467279	0.167	HES4;IL18BP;ITGAV;DNASE1L3;RASGEF1B;ETV5;DENND6B;TBC1D16;SREBF1;CXorf40A;ZDHHC14;FSCN1;LGMN;FASN;SKIL;CCND1;CHRNE;NRARP;UST;LEKR1;ADCY3;TMEM97;ST8SIA4;ETV3;KIF1B;EGR3;ATF3;PTGS1;CTNND1;ID3;KDM6B;SNAPC1;CHMP1B;MAT2A;CXorf40B	Naive B	BMA
4	0.307791	1.3591	0.0141343	0.0594252	0.147	NINJ1;CEBPD;ZEB2;SAP30;CARD19;CGAS;MID1IP1;FGR;PLEK;SFXN5;MAP2K3;MPST;MAP1LC3B;REEP4;PELI2;MAFF;MAML3;FLNA;BCL3;ULK1;CPQ;ZFAND2A;TP53INP2;SYNE3;IRGQ;TKT;AGER;KLF9;S100A6;VCL;PTBP2;NDRG1;S100A8;PLP2;MAN1A1;MEGF9;THEMIS2;TOM1;MYO1G;PFKFB3;SYNJ1;AGTPBP1;NPEPL1;STX10;CHP1;TMCO3;PPM1F;MEF2D;EMP3;CHKA;TPRA1;MAP7D1;HACD4;ZNF358;IRAK3;FAM193B;PIM3;ZMIZ1;ANXA1;STX11;HEBP2;MTMR3;CD63	Naive B	BMA
3	0.288731	1.34765	0.0170213	0.0512688	0.156	MS4A6A;HCK;ETS2;GLUL;TUBB6;MPEG1;SLC15A2;LGALS1;SNX30;NRM;MXD1;MPZL1;CKAP4;RGS2;CMTM7;ROGDI;CCDC112;ANXA2;GAB2;SH3TC1;TRIP10;PLXNC1;INSR;METTL7A;TRIB1;ALOX5;TIMP2;BRI3;LHFPL2;CAT;ACAP3;VIM;OPN3;BLVRA;PEA15;TTC7A;ZFHX3;IRF5;TNS3;CD68;SLFN11;CHML;ATP6AP1	Naive B	BMA
8	-0.314272	-1.29842	0.0451977	0.104372	0.427	ABI3;METRN;ID1;FMNL3;STAT4;MMRN1;IFFO2;ABCB1;DSTYK;MSMO1;ABCA5;CREM;PLEKHF1;PLAAT4;TMEM71;CRIP1;GOT1;NEDD9;TMX4;CRACR2A;TBC1D31;CNBD2;FYN;HMGCS1;CLCF1;RGS3;STARD4;NFKBIA;IRF1;NPC1;CAPN12;RFTN1;AARS2;IVD;DHX32;GLTP;MTMR2;FECH;PHTF1;NR4A2;PRMT9;UBB;DENND4C;SLC4A7;GBP4;PBDC1;PTPN22;HACD3;IFITM2;MTFMT;KLRK1;RAD51C;ZC3H12A;ARHGEF19;KIF13B;RAB27A;AP4M1	Naive B	BMA
9	0.279117	1.25297	0.0294118	0.0792336	0.265	SSBP3;IKZF2;MT1X;EPHA4;TXNIP;CDKN2D;SDR42E2;HIST1H1E;OPTN;NSMF;SYNJ2;BCR;TNF;HIST1H3A;ATG2A;ZDHHC18;PYHIN1;SOCS1;GCSAM;PRR5;C12orf49;WDR86;AGPAT4;RORA;ATXN7L1;C16orf87;METRNL;XKR8;MT1F;DDIT4;ACYP1;DDX47;HDAC5;RNF103;RAP1GAP2;SYNE2;CCL3;CCL28;DSTN;LY6E;ATG16L1;MXI1;CAPN2;C11orf21;IKZF5;ZBTB5;BTBD6	Naive B	BMA
2	-0.347237	-1.25047	0.128167	0.129	0.601	ACP5;MTHFD1L;FAM89A;AVPI1;SLC29A3;NCEH1;ACOT2;AP1S1;PTRH1;FBP1;OAS3;ALDH3A2;SLC25A19;FABP5;APOE;TOMM40;ABCG1;DNASE2;TUBA1C;CTSC;PTGR2;KIF16B;ISG15;TDP2;CAMSAP1;SMIM30;ARL2;MORN2;TFRC;SLC11A2;NMB;MDH1;UQCC2;BCAP31	Naive B	BMA
5	-0.338191	-1.22408	0.131619	0.129204	0.675	ANK3;CD6;AP3M2;SOCS3;SLC2A3;KLF5;PRKAR1B;TSHZ2;ZC3H12D;LRRC8C;SCML1;RCAN3;THEM4;SESN3;PPA1	Naive B	BMA
10	-0.38583	-0.967712	0.521008	0.536004	0.997	MCM4;ORC6;HELLS	Naive B	BMA
1	-0.56044	-2.20641	0	0	0	HES4;DNASE1L3;ETV5;CD300A;DENND6B;TBC1D16;LGMN;RHOBTB1;TRPM2;CXorf40A;NRARP;CHRNE;IL18BP;EGR3;VASH1;NRP2;ADAMDEC1;SKIL;GRAMD4;ICAM1;NR4A1;EGR2;TSC22D1;ITGAV;RASGEF1B;FSCN1;TTYH3;UST;LACC1;ETV3;KDM6B;ABCC5;CXorf40B;IL10;HIC1;FASN;RNF122;ATF3;BAIAP2;SNAI1;SNAPC1;FRMD4A;ZBED3;LGALS3BP;ZDHHC14;CCL4L2;RGS12;HES1;CHMP1B;SLC19A2;FCHO2;CLCN3;TXNDC16;ATP1B1;SREBF1;SERPINB9;CCND1;CA2;NAV1;SH3RF1;SLC37A4;IL…	Memory B	BMA
7	-0.504829	-1.88852	0	0.00078634	0.002	GALNT6;SYS1;SRGAP3;MYADM;RGS1;ASB2;CDYL2;FOSB;KLF6;GALNT4;CLNK;EGR1;GEM;EIF4A3;FOS;TPMT;CSRNP1;PNP;HIBADH;PPP1R15B;ENTPD1;SLC25A30;GCSH;NAT1;PPP1R15A;AKAP5;MOB3C;GALNT2;TCEAL1;ALG9;ELL2;LRRCC1;CDK4;SLC3A2;HADH;PIGM;ILVBL;RRP1;FDX2;MECR;FDX1;CHORDC1;NEU1;PPIL1;UBC;NUDT9;CKLF	Memory B	BMA
8	-0.442819	-1.74218	0	0.00183479	0.007	ABI3;KIF21A;STAT4;GNGT2;AREG;ABCB1;ID1;FMNL3;METRN;SYNGR1;GABARAPL1;SYTL3;CREM;EVA1C;PRMT9;CRIM1;INPP1;P2RY11;STOM;TSPOAP1;RALGDS;PLEKHF1;PDE4A;PPM1L;DYNC2H1;NR4A2;HMGCS1;CPD;TSEN54;ZNF331;SFMBT2;USP53;IFFO2;CCL4;GOT1;ABHD15;TANC2;NEO1;TMX4;DHX32;NEDD9;CLCF1;RAB9A;SLX4;UBB;ACOT7;CRACR2A;NFKBIA;IRF1;IFRD1;ARSG;FYN;PARP8;PWWP3A;PHTF1;CCL5;TMEM64;ATXN1;PLAAT4;GBP4;ZNF827;MTFMT	Memory B	BMA
9	0.370042	1.62541	0	0.0131772	0.009	EPHA4;SYT11;PYHIN1;ITPRIPL1;TSPAN32;BIN2;RAP1GAP2;MT2A;P2RY8;S1PR1;SYNE2;TXNIP;TBKBP1;ACYP1;CCL28;TNIK;USP28;CHST7;CDKN2D;LY6E;HIST1H1E;ARL4C;ATXN7L1;C11orf21;OPTN;SOCS1;PCBP4;CCDC28B;PTCH1;CAPN2;TRAF3IP3;RASA3;MT1X;TBX21;HIST1H2AM;GCSAM;RNF125;NR1D1;FAM117A;ETS1;SDR42E2;RARG;CTSW;SLC15A4;C16orf87;IKZF2	Memory B	BMA
10	0.489287	1.60585	0.0205128	0.00951684	0.013	KNL1;HIST1H2AJ;MKI67;KIF11;TPX2;RAD51AP1;CDCA8;E2F1;UBE2T;TOP2A;CENPU;NUF2;PRC1	Memory B	BMA
4	0.36209	1.54764	0	0.00927282	0.019	ADAP1;FGR;FUT7;FES;MID1IP1;ITGAM;LRRC25;PLEK;TMEM91;VAMP5;S100A4;IRAK3;NPEPL1;S100A6;FLNA;S100A8;RIN3;UBXN11;SAP30;PIK3R5;MAN1A1;YPEL2;MXD3;FURIN;C19orf38;HACD4;MYO1G;S100A10;TNFSF10;PLP2;MEGF9;ZEB2;ADAM15;KLF9;MBOAT1;AGTRAP;LRRK2;SH3BP2;TMCO3;CEBPD;S100A9;AHNAK;SH3BGRL3;CARD19;EMP3;SYNE3;CGAS;LRP5L;SPECC1;MYO1F;ARHGAP21;SYNJ1;CSGALNACT2;SAP25;ZNF281;TMEM170B;AGTPBP1;VCL;TKT;LILRB1;IGFLR1;MNDA	Memory B	BMA
6	-0.370995	-1.49887	0.00143266	0.0133678	0.063	MLF1;RGL4;IL18R1;LAPTM4B;RGCC;LDLRAD4;GSTM3;TMEM67;LCK;CCDC184;SPNS3;IGSF22;PRKCA;SATB1;MAGI3;DUSP4;LRATD2;LETM2;CFAP20;LZTFL1;NME7;DUSP8;RETREG1;ZSWIM5;CCR6;JUND;PARD6A;LRRC1;MAP9;ZDBF2;HMGCR;TASP1;MAD2L1;ENO2;PNMA1;NDUFAF4;GIPC1;FBXL14;FAM102A;FAM122C;SEMA4D;MPZL3;CNOT10;YIPF5;TMEM35B;ZNF548;JMY;BCAS2;NEK1;JUN;ZNF609;PATJ;ZNF10;LPAR2;BOLA3;PCNX2;CORO2A;REC8;PIGA;DUSP16;GPHN;PERP;MPP7;SCRIB;MAST…	Memory B	BMA
12	0.324201	1.43405	0.00337838	0.0190337	0.051	BIK;IGHM;LRRN1;HIST2H2AA4;GAB1;B4GALT2;WNT10A;AEBP1;MZB1;JCHAIN;PLPP5;C11orf80;CREB3L2;FCRL5;LIN7B;TNFRSF17;HIST1H2BD;IGLC1;FKBP7;IGLC3;HIST2H2BE;RASGRP3;IGLC7;PRDM15;PARM1;AMN;HIST1H2BG;CASP10;IGKC;HERPUD1;EAF2;PIP5K1B;COL9A3;C11orf24;RASSF6;TXNDC5;IGLC2;ITM2C;SEC62;CLECL1;MANEA;CCDC144A;ABCB9;DUSP5;APOL1;FICD;HIST1H2AC;COMMD3;DERL3;SEC24D;LMO4;MEI1;MOXD1;MAGEF1;XBP1;RRBP1;PINK1;RAB30;CYSLTR1;TM…	Memory B	BMA
3	-0.340131	-1.40155	0.00263158	0.028151	0.167	LMNA;G0S2;DUSP6;CEBPA;NLRP3;INSR;KLF4;SLC29A1;DCUN1D3;CAMKK1;CMPK2;PLXNB2;ARRDC4;P2RX1;ZFYVE21;SLC41A2;UPP1;TBXAS1;ANO10;GBGT1;MAFB;FAM49A;MS4A7;ATF5;CTSA;PAK1;SPART;ALDH2;CTSB;CD59;EPHX1;ZSWIM6;LST1;QPCT;AIF1;SMCO4;TLE3;ACY1;FTH1;NDST1;TEX2;RHEB;CPNE8;NETO2;UNC93B1;ZFHX3;IFI44L;SULF2;PNPLA6;RSPH3;GM2A;PCTP;PABPC4;ITPRIPL2;TMTC2;ENG;GRN;TK2;CSF2RB;ATP1B3;CDKN1A;RBMS2;CTSD;CD1D;ABHD5;IL15;NEDD4L;H…	Memory B	BMA
11	0.311128	1.38542	0	0.0254758	0.085	PPP1R14A;PCDH9;CSGALNACT1;MTSS1;HIST1H1B;CNTNAP2;ZBTB32;CRACR2B;IGHG2;IGHG3;YBX3;BCL7A;IGHG4;MYO1C;IL4R;IGHD;CD70;SPIB;IGHG1;BIRC3;DTX4;FAM177B;RPS6KA2;ADAM19;DPEP2;HDAC9;CD79B;COL9A2;RIPOR2;TAPT1;SH3BP5;GAPT;CDCA7L;GABBR1;TMEM154;GPR160;NRROS;DAPP1;TMEM156;SMC6;MARCH3;AFF3;HILPDA;NIPAL2;ZNF318;CCDC141;FCGR2B;HS3ST1;NUAK2;GLO1;RALGPS2;TTN;HIST1H2AL;CXXC5;VOPP1;FAM3C;PRKCE;AC119396.1;PRKCB;TLE1;EE…	Memory B	BMA
2	-0.353376	-1.25782	0.126168	0.0891186	0.507	ERRFI1;PHLDA1;MTHFD1L;PLPP3;OAS3;OSM;GALE;CLIP4;FBP1;FABP5;NMB;SLC29A3;MORN2;TUBA1C;FAM89A;DNASE2;SLC25A19;ACOT2;SLC11A2	Memory B	BMA
13	-0.313173	-1.14483	0.217195	0.184228	0.828	ARG2;BEX5;DMKN;CD38;WHRN;YPEL5;LSR;CBY1;ADGRG5;AHI1;PTCH2;GAMT;SELENOK;SPAG1;CD27;TMEM25;TMEM8B;GSTM2;ANKRD28;C11orf1;ARF4	Memory B	BMA
5	0.300907	1.14212	0.19888	0.161298	0.501	CRIP2;TSHZ2;STMN3;VSIG1;FXYD1;PLSCR3;LDLRAP1;FAM117B;SPTBN1;ADTRP;MAPK13;ZNF563;TMEM63A;LTB;PDE3B;SELL;CD52;EPHB6;RBL1	Memory B	BMA
10	0.909042	2.52794	0	0	0	HIST1H2AJ;MKI67;HIST1H3B;HIST1H2AI;NUSAP1;HIST1H3C;SHCBP1;HIST1H3F;UBE2T;DHFR;HMMR;CDKN3;PRC1;CDC6;BUB1;MCM4	Plasma cell	BMA
1	-0.556226	-2.14285	0	0	0	ID3;TMEM51;NR4A3;RASGEF1B;NRARP;SPATS2L;EGR2;NR4A1;KDM6B;EPB41L2;LGALS3BP;GBP1;RNF122;ETV3;SLC40A1;CXorf40A;EPSTI1;SLC26A11;SERPINB9;SLC9A9;RENBP;PDK4;ZDHHC14;CA2;TMEM176A;ARL5B;TXNDC16;PRXL2A;SLC46A3;SLC19A2;NET1;GLA;CHMP1B;FMNL2;CD300A;ATF3;GPRC5C;DAPK1;DST;TNFSF9;ITPR2;STAT1;TSC22D1;SNAI1	Plasma cell	BMA
6	-0.508956	-2.06798	0	0	0	CD69;DUSP4;IL23A;PRKCA;RGCC;TRAF1;IL7R;PIGA;TUBB2A;FAM122C;PNMA1;COL18A1;MORC4;MCC;HERC5;CLIC5;PMAIP1;DUSP8;HMGCR;P2RY10;GNB5;ZBTB4;PIK3IP1;MAGI3;PATJ;FCMR;LIMA1;LZTFL1;TNFAIP3;GPR155;SEMA4D;SRSF7;OXCT1;DYNLT3;GALM;ZHX2;SLC38A1;SNTA1;ZNF10;ZNF614;HNRNPLL;TSPYL2;JUND;TSC22D3;SLC16A7;SUPT3H;MDFIC;USP20;RAB3IP;EMB;EML4;DOCK10;BCAS2;OFD1;BLZF1;MAP9;BAG3;LETM2	Plasma cell	BMA
7	-0.475827	-1.79628	0	0.000873935	0.004	SERPINH1;ASB2;MYADM;UBASH3B;EGR1;GADD45G;EIF4A3;SMPD3;ARHGAP6;SMIM3;SYS1;PLPP1;TMEM220;ISYNA1;RBBP8;PNP;FOSB;RGS1;CHORDC1;KLF6;MTHFD1;PPP1R15B;GALNT6;TPMT;LRRCC1;TANK;SLC9A3R2;MED29;CSRNP1;MOB3C;PSEN2;CDIP1;MIB1;UBC;PPIL1;TNFRSF18	Plasma cell	BMA
5	0.465508	1.68735	0.00561798	0.00819033	0.009	TSHZ2;SELL;TNFSF8;SLC2A3;PASK;SIT1;MYC;NFATC1;GPX7;PRKAR1B;PCSK1N;BEX3;ITGA6;SFXN1;ADTRP;MAPK13;JAK3;CMTM8;RBL1;RASA4;SUSD3;CD52	Plasma cell	BMA
8	-0.415625	-1.68027	0	0.00180249	0.011	CCL4;STAT4;PLAAT4;RGS3;RHOBTB3;RALGAPA2;IFFO2;ZNF331;EIF4E3;USP37;ID1;BANP;SYTL3;PARP8;DDIT3;GBP3;DENND4C;TOX2;TMX4;GFI1;PTPN22;ITGB7;HMGCS1;SLC2A13;THRA;MSH2;AREG;NR4A2;STARD4;ATXN1;NUB1;GABARAPL1;SNTB2;MEX3C;SFMBT2;NPC1;PLCL2;FMNL1;PRKACB;MTMR2;UBB;MTR;LAT2;FYN;CNBD2;MRPL10;SH3KBP1;FECH;IRF1;SERTAD1;H2AFX;CAPN12;LYSMD3;IFRD1;ERCC6;CDK2;ZFP36;SMAD5;CCL5;PDZD8;KIF13B;DGKD;ABHD4;CREM;MMD;KDM5B;CRA…	Plasma cell	BMA
4	0.340159	1.52421	0	0.0194141	0.031	S100A8;LYZ;S100A9;TYROBP;FCER1G;CEBPD;TESC;PIK3R5;REEP4;PLPPR2;S100A4;SMOX;RUNX1;SLCO3A1;MAP4K4;ZNF281;ECE1;BCL6;VEGFA;MYO1G;TRMT6;CYBA;S100A6;MXD3;TSPO;KIAA0513;FURIN;SYNE3;CERS6;SLC25A37;ZNF467;AGTRAP;USP3	Plasma cell	BMA
12	0.305119	1.41153	0.004	0.0418617	0.088	LTC4S;JSRP1;DPEP1;ABCB9;IGLC1;ITM2C;DERL3;IGHA2;IGLC3;SPAG4;BMP8B;BSCL2;MZB1;TM7SF2;IFI27L1;PODXL2;CCDC144A;NR2F6;GPRC5D;FCRL5;CERCAM;CHID1;B9D1;YIPF2;PRDX4;TXNDC11;CAV1;MFSD3;FAM92B;SEC11C;IGHA1;ST6GAL1;KCNN3;ERGIC3;SDC1;DPM3;C2orf88;SIL1;MYDGF;RABAC1;BSG;IGLC7;ERLEC1;PSAT1;YIPF3;CREB3L2;ACY3;B4GALT2;ALG14;KRTCAP2;NAGLU;PARM1;TMED10;IL5RA;CLPTM1L;SPCS3;MEF2B;TXNDC15;CYSLTR1;FKBP2;FKBP7;C11orf24;…	Plasma cell	BMA
3	0.289327	1.35203	0.00497512	0.050598	0.13	AIF1;LILRB4;IFITM3;SERPINF2;COTL1;CST3;NETO2;IMPA2;CD68;CCDC151;GAS6;GM2A;SNX10;G0S2;C4orf48;TIMP1;SLC15A2;GLUL;PECAM1;IL6R;HMGB3;BLVRB;TMEM205;VKORC1;GLRX;GRN;FUCA2;CD86;ANG;TP53I3;IFI30;EPHX1;GSN;SRD5A3;SULF2;WIPI1;RAB13;RPP25;CDK2AP1;SLC39A11;DNAAF1;ATP6AP1;FCGRT;TMEM147;SMCO4;MPZL1;ACY1;LY96;PLD3;LGALS1;NENF;NPC2;PLOD3;TCEAL9;RASSF4;UCK2;KCNK6;BCL2A1;TBXAS1;ANXA2;TIMP2;NOP10;ANO10;CALU;ATP6V1…	Plasma cell	BMA
11	-0.321508	-1.33505	0.0239774	0.0572864	0.356	DPEP2;RAPGEF5;GRASP;CNR1;BCAS4;SGPP1;CD83;KLK1;BACH2;PHACTR1;CNN3;N4BP3;NFKBID;SSBP2;ANKRD33B;TRAF4;SETBP1;ZSCAN18;CENPM;CD79A;SEMA7A;SNN;CD82;CR2;ARHGAP5;PDE4B;PWWP2B;AGPAT5;KMO;SIK1;BTN2A2;KBTBD8;HIVEP1;VPREB3;SAV1;CHPT1;CIB2;KLF2;BANK1;MAP3K14;UVRAG;E2F5;HLA-DQB1;TMEM38B;AP1S3;CAMK1D;ICOSLG;ZNF395;APOBEC3B;MX1;PELI1;ZNF844;RHOB;NEK6;TSPAN33	Plasma cell	BMA
2	0.286152	1.1009	0.265372	0.280291	0.626	KCNMA1;MTHFD1L;VWA5A;CD9;SNX24;NUDT14;ACOT2;SPR;UQCC2;FABP5;PTPMT1;DNASE2;NUCB1;ACOT13;GALE	Plasma cell	BMA
13	0.250673	1.03034	0.370861	0.373375	0.798	HIST1H2AB;HIST1H2BB;HIST1H4B;HIST1H3J;HIST1H4A;TECR;FKBP11;SERPINI1;TMEM238;H1FX;KCNK12;ADGRG5;P4HTM;ABHD14A;HIST1H2AG;HIST1H2AH;GAMT;LSR	Plasma cell	BMA
9	-0.223263	-0.901714	0.682961	0.679921	1	F2R;RUNX2;CCL3;TBX21;OTUD7A;APOL3;JAZF1;RAB11FIP5;GPR65;ENC1;LY75;DUSP2;IKZF5;SYNE2;WWC3;TPST2;CDC40;FBXO33;RUNX3;TMEM120B;RNF103;SNIP1;MT1F;EVL	Plasma cell	BMA
12	0.501228	2.34033	0	0	0	GPRC5D;IGHA2;HIST2H2AA4;HIST1H2BJ;IGHA1;IGKC;BMP8B;DERL3;RASD1;BIK;CERCAM;HIST1H2AC;ACY3;DPEP1;GAB1;JSRP1;EAF2;JCHAIN;GNG7;PODXL2;IGLC2;LMF1;MIXL1;FKBP2;KANK1;TNFRSF17;MACROD1;PARM1;HYI;CCR10;OCEL1;ITM2C;SPCS1;ALG14;PMEPA1;HSD17B8;PLPP5;IGLC1;HIST1H2BD;CREB3L2;C16orf74;TPD52;COMMD3;MEI1;MZB1;SDC1;FAM92B;LRRN1;LMAN2;RABAC1;SPCS2;MFSD3;TXNDC15;SSR4;SEC61B;BHLHA15;PYCR1;PHGDH;KCNN3;CHPF;CCDC144A;DPM…	Plasmablast	BMA
11	-0.5143	-2.1502	0	0	0	CD22;CD1C;SNN;CIITA;HLA-DMB;STAG3;MS4A1;VPREB3;SEMA7A;HLA-DOA;SNX9;RUBCNL;LY86;CD83;KBTBD8;ZNF844;ZBTB10;BCAS4;CR2;IRF8;PRDM4;USP12;NFKBID;SGPP1;HLA-DQB1;AMPD3;OTUD1;BMP2K;CD40;BCL11A;ABHD6;PEG10;HLA-DRA;STAP1;TCFL5;SAV1;SWAP70;CHD7;CIB2;GNA12;BCL2L11;MARCKSL1;HIST1H1B;CDCA7L;DTX1;MARCH3;TLR10;TSPAN33;PAWR;SYPL1;CNR1;AFDN;TMEM38B;KLK1;CCDC106;SIK1B;KLF2;OSER1;HLA-DRB5;LAPTM5;MYO1C;DNMBP;AP1S3;NEK…	Plasmablast	BMA
1	-0.535722	-2.08475	0	0	0	NR4A1;CCL3L1;CCL4L2;ABCA1;CKB;RASGEF1B;ZDHHC14;SERPINB9;CA2;EBI3;NR4A3;HES1;NRARP;FLNB;KDM6B;ADCY3;ATF3;DST;TMEM273;SH2B3;ATP1B1;ZFP36L1;GBP1;STAT1;ITPR2;ANKRD9;CHMP1B;ARL5B;SLC20A1;ANKH;SKIL;ETV5;LIPA;LGMN;FUCA1;SCARB1;TMCC3;ARHGEF12;GLA;ABCC5;P4HA1;RNF122;FKBP4;EPB41L2;NET1;WDR91;NFE2L2;PRXL2A;TMEM97;CXorf40A	Plasmablast	BMA
13	0.430796	1.79309	0.00306748	0.00036302	0.001	GSTM2;KCNK12;GALNT3;H1FX;TET1;PAQR6;DIPK1A;HIST1H3D;TUBG2;CDK2AP2;HIST1H4A;NUCB2;TARSL2;GLCCI1;TMEM238;TAPBPL;FKBP11;CCDC102A;SYTL1;HIST2H2AB;ARF4;IFT27;INSIG2;HSH2D;CRELD1;EPB41L4A;HDAC7;ICAM2;CD27;WBP1;ADORA2A;NUDT8;NUGGC;MAGED2;ARMCX3;TMCO1;GFPT1;PIM2;TECR;SLC39A10;CFL2;HIST1H4B;ASNS;SELENOK;ORMDL3;ICAM3;GLT8D1;C2orf42;RGS16;CHRNB1;MBNL2;ABHD14A;MGAT2;HIST1H3J;MAN1A2;ADGRG5;FBXL22;TMEM263;TMED…	Plasmablast	BMA
9	0.341196	1.54735	0	0.00387222	0.016	NKG7;PRF1;LTK;PYHIN1;SAMD3;RUNX2;CD226;DDIT4;ARL4C;TRAF3IP3;CAPN2;CDHR3;LLGL2;PDGFD;RASA3;HIST1H2AM;XYLT1;LIME1;ATXN7L1;BIN2;ACYP1;LY6E;CYB561;APOBEC3G;APOBEC3H;SKI;SPON2;HIST1H1E;NECAP1;ATG2A;DUSP2;ST3GAL4;MSC;ITPRIP;GALNT10;TXNIP;ACAP1;TTC38;C12orf75;NLRP1;C16orf87;IL2RG;SDR42E2;TGFBR3	Plasmablast	BMA
7	-0.326049	-1.23814	0.120301	0.314238	0.589	RGS1;KLF6;MAPK12;EGR1;PRKAR2B;CDYL2;KLHL23;FAM102B;CSRNP1;GALNT4;SGMS1;GRAMD2B;FOSB;MAP4K3;IZUMO4;RBBP8;MTHFD1;PPP1R15B;KCTD9;PPP1R16A;LRRCC1;TCEAL1;ATP10D	Plasmablast	BMA
5	-0.348122	-1.23122	0.14378	0.251466	0.612	CCR7;RCAN3;MFHAS1;MYB;TCAF2;HSBP1L1;SESN3;NFATC1;RGMB;ZC3H12D;SERINC5;ZNF563;SPTBN1;PASK;FAM241A;AP3M2;ITGA6;SOCS3;SFXN1	Plasmablast	BMA
4	-0.287612	-1.1845	0.132374	0.296346	0.769	VNN2;BCL6;RAB11FIP1;RUNX1;LTB4R;IFNGR1;IER3;KLF10;C3orf62;IRGQ;CBX6;TP53INP2;MFGE8;MIDN;STX11;NRIP1;B4GALT5;NRGN;ZBTB43;ZEB2;MNT;RASSF2;CHKA;NDRG1;MAP4K4;RIN3;NINJ1;ARHGAP21;AHR;SESN2;TIPARP;FOXO3;TOM1;SQSTM1;MAP3K20;GZF1;TMCO3;PFKFB3;MAP3K8;TPST1;ULK2;NUP214;MEGF9;SLC25A37;SLC30A1;PRKAG2	Plasmablast	BMA
[truncated: 368 more rows]
