# Supplementary material for: Multimodal profiling reveals tissue-directed signatures of human immune cells altered with age
Source: Nat Immunol. 2025 Aug 13;26(9):1612–25. doi: 10.1038/s41590-025-02241-4 (PMC12396968; doi:10.1038/s41590-025-02241-4)
Supplement: Supplementary file 11 — Subset-level differential expression across tissues donor table. Pseudobulk differential gene expression was performed using dreamlet linear mixed modeling across tissue groups for each subset. Genes with poor representation in each lineage–tissue combination were removed before analysis (see Methods). Each row corresponds to a tissue-lineage combination (column: “tissue_subset”) and includes donor IDs with >50 events in that tissue-lineage (column: “donors”), the number of donors (column: “n_donors”), the tissue group (column: “tissue_group”) and the lineage (column: “subset”). [file 41590_2025_2241_MOESM11_ESM.csv]

tissue_groups_subset	donors	n_donors	tissue_groups	subset
gut_b_memory	['647C', 'D512', 'D520', 'D528', 'D534', 'D543', 'D564', 'D570']	8	gut	b_memory
ln_b_memory	['582C', '583B', '591C', '621B', '637C', '640C', '647C', '689C', '694B', '759B', '768B', '778C', 'D496', 'D503', 'D512', 'D520', 'D523', 'D528', 'D529', 'D533', 'D534', 'D543', 'D564', 'D570']	24	ln	b_memory
resp_b_memory	['689C', '778C', 'D496', 'D503', 'D512', 'D520', 'D523', 'D529', 'D534', 'D543', 'D570']	11	resp	b_memory
spl_b_memory	['582C', '583B', '591C', '621B', '637C', '640C', '647C', '689C', '694B', '759B', '768B', '778C', 'D496', 'D503', 'D523', 'D528', 'D529', 'D533', 'D534', 'D543', 'D564', 'D570']	22	spl	b_memory
blo_b_memory	['694B', '759B', '768B', '778C', 'D496', 'D523', 'D528']	7	blo	b_memory
bma_b_memory	['640C', '689C', '694B', '759B', '768B', '778C', 'D496', 'D503', 'D520', 'D523', 'D529', 'D533', 'D534', 'D564', 'D570']	15	bma	b_memory
blo_b_naive	['583B', '694B', '759B', '768B', '778C', 'D512', 'D528', 'D543', 'D570']	9	blo	b_naive
resp_b_naive	['689C', '768B', '778C', 'D503', 'D523', 'D529', 'D534', 'D543', 'D570']	9	resp	b_naive
ln_b_naive	['582C', '583B', '591C', '621B', '637C', '640C', '647C', '689C', '694B', '759B', '768B', '778C', 'D496', 'D503', 'D512', 'D520', 'D523', 'D528', 'D529', 'D533', 'D534', 'D543', 'D564', 'D570']	24	ln	b_naive
spl_b_naive	['582C', '583B', '591C', '621B', '637C', '640C', '689C', '694B', '759B', '768B', '778C', 'D496', 'D503', 'D523', 'D528', 'D529', 'D534', 'D543', 'D564', 'D570']	20	spl	b_naive
gut_b_naive	['647C', '694B', '778C', 'D543']	4	gut	b_naive
bma_b_naive	['583B', '591C', '637C', '640C', '689C', '694B', '759B', '768B', '778C', 'D503', 'D520', 'D523', 'D529', 'D564', 'D570']	15	bma	b_naive
bma_cd3_gd	['637C', '694B', '759B', '768B', 'D496', 'D503', 'D520', 'D529', 'D534', 'D564']	10	bma	cd3_gd
gut_cd3_gd	['637C', '640C', '647C', '694B', '768B', '778C', 'D496', 'D503', 'D512', 'D528', 'D529', 'D533', 'D534']	13	gut	cd3_gd
ln_cd3_gd	['637C', '689C', '778C', 'D496']	4	ln	cd3_gd
blo_cd3_gd	['637C', '694B', '759B', '778C', 'D496', 'D534']	6	blo	cd3_gd
resp_cd3_gd	['689C', 'D496', 'D503', 'D520', 'D523', 'D534']	6	resp	cd3_gd
spl_cd3_gd	['637C', '640C', '694B', '759B', '778C', 'D496', 'D503', 'D528', 'D529', 'D534', 'D543']	11	spl	cd3_gd
bma_cd4_cm	['591C', '621B', '637C', '640C', '689C', '694B', '759B', '768B', '778C', 'D496', 'D503', 'D520', 'D523', 'D529', 'D533', 'D534', 'D564', 'D570']	18	bma	cd4_cm
spl_cd4_cm	['582C', '583B', '591C', '621B', '637C', '640C', '689C', '694B', '759B', '768B', '778C', 'D496', 'D503', 'D523', 'D528', 'D529', 'D533', 'D534', 'D543', 'D564', 'D570']	21	spl	cd4_cm
gut_cd4_cm	['582C', '640C', '694B', '768B', '778C', 'D520']	6	gut	cd4_cm
ln_cd4_cm	['582C', '583B', '591C', '621B', '637C', '640C', '647C', '689C', '694B', '759B', '768B', '778C', 'D496', 'D503', 'D512', 'D520', 'D523', 'D528', 'D529', 'D533', 'D534', 'D543', 'D564', 'D570']	24	ln	cd4_cm
resp_cd4_cm	['591C', '689C', '768B', '778C', 'D496', 'D503', 'D512', 'D520', 'D523', 'D528', 'D529', 'D533', 'D534', 'D543', 'D564', 'D570']	16	resp	cd4_cm
blo_cd4_cm	['694B', '759B', '768B', '778C', 'D496', 'D503', 'D512', 'D520', 'D523', 'D528', 'D529', 'D533', 'D534', 'D543', 'D564', 'D570']	16	blo	cd4_cm
ln_cd4_naive	['582C', '583B', '591C', '621B', '637C', '640C', '647C', '689C', '759B', '768B', '778C', 'D496', 'D503', 'D512', 'D520', 'D523', 'D528', 'D529', 'D533', 'D534', 'D543', 'D564', 'D570']	23	ln	cd4_naive
bma_cd4_naive	['637C', '640C', '689C', '694B', '759B', '768B', '778C', 'D496', 'D503', 'D520', 'D523', 'D529', 'D533', 'D534', 'D564', 'D570']	16	bma	cd4_naive
gut_cd4_naive	['582C', 'D520']	2	gut	cd4_naive
spl_cd4_naive	['582C', '583B', '591C', '637C', '689C', '759B', '768B', 'D496', 'D503', 'D528', 'D534', 'D543']	12	spl	cd4_naive
resp_cd4_naive	['583B', '768B', 'D503', 'D520', 'D523', 'D543', 'D564']	7	resp	cd4_naive
blo_cd4_naive	['759B', '768B', '778C', 'D496', 'D503', 'D512', 'D520', 'D523', 'D528', 'D529', 'D533', 'D534', 'D543', 'D564', 'D570']	15	blo	cd4_naive
resp_cd4_tem	['591C', '689C', '768B', '778C', 'D496', 'D503', 'D512', 'D520', 'D523', 'D528', 'D529', 'D533', 'D534', 'D543', 'D564', 'D570']	16	resp	cd4_tem
gut_cd4_tem	['647C', '778C', 'D520']	3	gut	cd4_tem
ln_cd4_tem	['582C', '591C', '621B', '637C', '640C', '647C', '689C', '759B', '768B', '778C', 'D496', 'D503', 'D512', 'D520', 'D523', 'D528', 'D529', 'D533', 'D534', 'D543', 'D564', 'D570']	22	ln	cd4_tem
spl_cd4_tem	['582C', '591C', '621B', '640C', '689C', '694B', '759B', '768B', '778C', 'D496', 'D503', 'D528', 'D529', 'D533', 'D534', 'D543', 'D564']	17	spl	cd4_tem
blo_cd4_tem	['694B', '778C', 'D496', 'D503', 'D512', 'D520', 'D529', 'D534']	8	blo	cd4_tem
bma_cd4_tem	['640C', '689C', '694B', '759B', '768B', '778C', 'D496', 'D503', 'D520', 'D523', 'D529', 'D533', 'D534', 'D564', 'D570']	15	bma	cd4_tem
ln_cd4_temra	['778C']	1	ln	cd4_temra
gut_cd4_temra	['647C']	1	gut	cd4_temra
bma_cd4_temra	['689C', '694B', '759B', '768B', 'D496', 'D520', 'D523', 'D529', 'D534']	9	bma	cd4_temra
resp_cd4_temra	['D520', 'D523', 'D529', 'D534']	4	resp	cd4_temra
blo_cd4_temra	['D496', 'D534']	2	blo	cd4_temra
spl_cd4_temra	['647C', '689C', '694B', 'D496', 'D529', 'D534']	6	spl	cd4_temra
blo_cd4_treg	['759B', '768B', '778C', 'D496', 'D503', 'D512', 'D520', 'D523', 'D533', 'D534', 'D543', 'D564']	12	blo	cd4_treg
resp_cd4_treg	['591C', '689C', '778C', 'D503', 'D512', 'D520', 'D528', 'D534', 'D543', 'D564', 'D570']	11	resp	cd4_treg
gut_cd4_treg	['640C', '694B', '778C', 'D520', 'D534']	5	gut	cd4_treg
spl_cd4_treg	['582C', '583B', '591C', '621B', '637C', '640C', '689C', '694B', '759B', '768B', '778C', 'D496', 'D503', 'D528', 'D529', 'D533', 'D534', 'D543', 'D564']	19	spl	cd4_treg
bma_cd4_treg	['689C', '759B', '768B', '778C', 'D503', 'D520', 'D534', 'D564']	8	bma	cd4_treg
ln_cd4_treg	['582C', '583B', '591C', '621B', '637C', '640C', '647C', '689C', '759B', '768B', '778C', 'D496', 'D503', 'D512', 'D520', 'D523', 'D528', 'D529', 'D533', 'D534', 'D543', 'D564', 'D570']	23	ln	cd4_treg
spl_cd4_trm	['582C', '583B', '591C', '621B', '637C', '640C', '689C', '694B', '759B', '768B', '778C', 'D496', 'D503', 'D528', 'D529', 'D534', 'D543', 'D564']	18	spl	cd4_trm
blo_cd4_trm	[]	0	blo	cd4_trm
bma_cd4_trm	['778C']	1	bma	cd4_trm
resp_cd4_trm	['591C', '689C', '778C', 'D496', 'D503', 'D512', 'D520', 'D529', 'D533', 'D534', 'D543', 'D564', 'D570']	13	resp	cd4_trm
gut_cd4_trm	['582C', '637C', '640C', '647C', '694B', '759B', '768B', '778C', 'D496', 'D503', 'D512', 'D520', 'D523', 'D528', 'D529', 'D533', 'D534', 'D543', 'D564', 'D570']	20	gut	cd4_trm
ln_cd4_trm	['582C', '583B', '591C', '621B', '637C', '640C', '647C', '689C', '759B', '768B', '778C', 'D496', 'D503', 'D512', 'D520', 'D523', 'D528', 'D529', 'D533', 'D534', 'D543', 'D564', 'D570']	23	ln	cd4_trm
bma_cd8_cm	['694B', '759B', '768B', 'D496', 'D534']	5	bma	cd8_cm
spl_cd8_cm	['637C', 'D496']	2	spl	cd8_cm
resp_cd8_cm	['D520']	1	resp	cd8_cm
ln_cd8_cm	['637C', '640C', '768B', '778C', 'D496', 'D520', 'D564']	7	ln	cd8_cm
blo_cd8_cm	['D496', 'D503', 'D529', 'D534']	4	blo	cd8_cm
gut_cd8_cm	[]	0	gut	cd8_cm
spl_cd8_mait	['621B', '637C', '640C', '689C', '694B', '778C', 'D496', 'D503', 'D529', 'D533', 'D534', 'D543', 'D564']	13	spl	cd8_mait
blo_cd8_mait	['778C', 'D534']	2	blo	cd8_mait
bma_cd8_mait	['689C', '694B', 'D496', 'D503', 'D523', 'D533', 'D534', 'D570']	8	bma	cd8_mait
resp_cd8_mait	['D503', 'D523', 'D529', 'D533', 'D543', 'D570']	6	resp	cd8_mait
ln_cd8_mait	['637C', '778C', 'D523']	3	ln	cd8_mait
gut_cd8_mait	['D523']	1	gut	cd8_mait
gut_cd8_naive	['D520']	1	gut	cd8_naive
resp_cd8_naive	['D503', 'D520', 'D523', 'D543']	4	resp	cd8_naive
bma_cd8_naive	['621B', '637C', '689C', '694B', '759B', '768B', '778C', 'D496', 'D503', 'D520', 'D523', 'D529', 'D534', 'D564']	14	bma	cd8_naive
blo_cd8_naive	['583B', '694B', '759B', '768B', '778C', 'D496', 'D503', 'D512', 'D520', 'D523', 'D528', 'D529', 'D534', 'D543', 'D564']	15	blo	cd8_naive
ln_cd8_naive	['582C', '583B', '591C', '621B', '637C', '640C', '647C', '689C', '759B', '768B', '778C', 'D496', 'D512', 'D520', 'D523', 'D528', 'D529', 'D533', 'D534', 'D543', 'D564', 'D570']	22	ln	cd8_naive
spl_cd8_naive	['582C', '583B', '637C', '689C', '694B', '759B', '768B', 'D496', 'D503', 'D528', 'D529', 'D543']	12	spl	cd8_naive
bma_cd8_tem	['621B', '637C', '640C', '689C', '694B', '759B', '768B', '778C', 'D496', 'D503', 'D520', 'D523', 'D529', 'D533', 'D534', 'D564', 'D570']	17	bma	cd8_tem
spl_cd8_tem	['582C', '583B', '591C', '621B', '637C', '689C', '694B', '759B', '768B', '778C', 'D496', 'D503', 'D528', 'D529', 'D533', 'D534', 'D543', 'D564']	18	spl	cd8_tem
ln_cd8_tem	['591C', '637C', '640C', '647C', '689C', '759B', '768B', '778C', 'D496', 'D512', 'D520', 'D523', 'D529', 'D533', 'D534', 'D543', 'D564']	17	ln	cd8_tem
blo_cd8_tem	['637C', '694B', '759B', '778C', 'D496', 'D503', 'D512', 'D523', 'D529', 'D534', 'D570']	11	blo	cd8_tem
gut_cd8_tem	['647C']	1	gut	cd8_tem
resp_cd8_tem	['689C', '778C', 'D496', 'D503', 'D512', 'D520', 'D523', 'D528', 'D529', 'D534', 'D543', 'D564', 'D570']	13	resp	cd8_tem
ln_cd8_temra	['637C', '759B', '768B', '778C', 'D512', 'D520', 'D523', 'D529', 'D543', 'D564']	10	ln	cd8_temra
bma_cd8_temra	['637C', '640C', '689C', '694B', '759B', '768B', 'D496', 'D503', 'D520', 'D523', 'D529', 'D533', 'D534', 'D564', 'D570']	15	bma	cd8_temra
blo_cd8_temra	['637C', '759B', '768B', 'D496', 'D503', 'D512', 'D523', 'D529', 'D533', 'D534', 'D543', 'D570']	12	blo	cd8_temra
resp_cd8_temra	['689C', '768B', 'D496', 'D503', 'D512', 'D520', 'D523', 'D529', 'D533', 'D534', 'D543', 'D564', 'D570']	13	resp	cd8_temra
spl_cd8_temra	['582C', '583B', '637C', '640C', '689C', '694B', '759B', '768B', '778C', 'D496', 'D503', 'D523', 'D528', 'D529', 'D533', 'D534', 'D543', 'D564', 'D570']	19	spl	cd8_temra
gut_cd8_temra	['647C', '768B', '778C', 'D523', 'D534']	5	gut	cd8_temra
bma_cd8_trm	['621B', '640C', '694B', '759B', '768B', '778C', 'D496', 'D503', 'D520']	9	bma	cd8_trm
resp_cd8_trm	['591C', '689C', '778C', 'D496', 'D503', 'D512', 'D520', 'D523', 'D529', 'D533', 'D534', 'D543', 'D564', 'D570']	14	resp	cd8_trm
ln_cd8_trm	['582C', '583B', '591C', '621B', '637C', '640C', '647C', '689C', '759B', '768B', '778C', 'D496', 'D503', 'D512', 'D520', 'D523', 'D528', 'D529', 'D533', 'D534', 'D543', 'D564', 'D570']	23	ln	cd8_trm
spl_cd8_trm	['582C', '583B', '591C', '621B', '637C', '640C', '689C', '694B', '759B', '768B', '778C', 'D496', 'D503', 'D528', 'D529', 'D533', 'D534', 'D543', 'D564', 'D570']	20	spl	cd8_trm
blo_cd8_trm	[]	0	blo	cd8_trm
gut_cd8_trm	['582C', '637C', '640C', '647C', '694B', '759B', '768B', '778C', 'D496', 'D503', 'D512', 'D520', 'D523', 'D528', 'D529', 'D533', 'D534', 'D543', 'D564', 'D570']	20	gut	cd8_trm
gut_dc2	['D512']	1	gut	dc2
spl_dc2	['582C', '694B', '778C']	3	spl	dc2
blo_dc2	[]	0	blo	dc2
resp_dc2	['689C', '778C', 'D503', 'D512', 'D520', 'D529', 'D534', 'D564', 'D570']	9	resp	dc2
ln_dc2	['778C']	1	ln	dc2
bma_dc2	['D503']	1	bma	dc2
resp_ilc3	[]	0	resp	ilc3
spl_ilc3	['591C', '689C', 'D496', 'D503', 'D528', 'D529', 'D543']	7	spl	ilc3
gut_ilc3	['778C', 'D520', 'D528', 'D543']	4	gut	ilc3
bma_ilc3	[]	0	bma	ilc3
blo_ilc3	[]	0	blo	ilc3
ln_ilc3	['591C', '637C', '689C', '778C', 'D496', 'D503', 'D512', 'D520', 'D528', 'D529', 'D534', 'D543', 'D564', 'D570']	14	ln	ilc3
gut_macrophage	['D496', 'D503', 'D512', 'D520', 'D523', 'D528', 'D529', 'D534', 'D543', 'D564', 'D570']	11	gut	macrophage
blo_macrophage	['778C', 'D543', 'D570']	3	blo	macrophage
resp_macrophage	['583B', '591C', '689C', '768B', '778C', 'D496', 'D503', 'D512', 'D520', 'D523', 'D528', 'D529', 'D533', 'D534', 'D543', 'D564', 'D570']	17	resp	macrophage
ln_macrophage	['591C', '637C', '640C', '647C', '689C', '694B', '778C', 'D523', 'D528', 'D529', 'D533', 'D543', 'D564', 'D570']	14	ln	macrophage
spl_macrophage	['582C', '583B', '591C', '621B', '637C', '640C', '647C', '689C', '694B', '759B', '768B', '778C', 'D496', 'D543', 'D570']	15	spl	macrophage
bma_macrophage	['689C', '694B', '768B', '778C', 'D496', 'D533', 'D564', 'D570']	8	bma	macrophage
resp_monocyte_classical	['591C', '689C', '768B', '778C', 'D496', 'D503', 'D512', 'D520', 'D523', 'D528', 'D529', 'D533', 'D534', 'D543', 'D564', 'D570']	16	resp	monocyte_classical
spl_monocyte_classical	['582C', '583B', '591C', '621B', '637C', '640C', '689C', '694B', '759B', '768B', '778C', 'D496', 'D503', 'D523', 'D528', 'D529', 'D533', 'D534', 'D543', 'D564', 'D570']	21	spl	monocyte_classical
ln_monocyte_classical	['D529']	1	ln	monocyte_classical
bma_monocyte_classical	['583B', '591C', '640C', '689C', '694B', '759B', '768B', '778C', 'D496', 'D503', 'D520', 'D523', 'D529', 'D533', 'D534', 'D564', 'D570']	17	bma	monocyte_classical
gut_monocyte_classical	['647C', 'D512']	2	gut	monocyte_classical
blo_monocyte_classical	['583B', '694B', '759B', '768B', '778C', 'D496', 'D503', 'D512', 'D520', 'D523', 'D528', 'D529', 'D533', 'D534', 'D543', 'D564', 'D570']	17	blo	monocyte_classical
spl_monocyte_nonclassical	['640C', '694B', '759B', '778C', 'D528', 'D529', 'D533', 'D534', 'D543', 'D570']	10	spl	monocyte_nonclassical
gut_monocyte_nonclassical	['647C']	1	gut	monocyte_nonclassical
blo_monocyte_nonclassical	['768B', '778C', 'D503', 'D528', 'D533', 'D543', 'D564', 'D570']	8	blo	monocyte_nonclassical
ln_monocyte_nonclassical	[]	0	ln	monocyte_nonclassical
resp_monocyte_nonclassical	['591C', '689C', '768B', 'D503', 'D520', 'D523', 'D528', 'D529', 'D533', 'D534', 'D543', 'D564', 'D570']	13	resp	monocyte_nonclassical
bma_monocyte_nonclassical	['583B', '637C', '640C', '689C', '694B', '759B', '768B', '778C', 'D496', 'D503', 'D520', 'D523', 'D529', 'D533', 'D564', 'D570']	16	bma	monocyte_nonclassical
blo_nk_cd56br	['778C', 'D503', 'D570']	3	blo	nk_cd56br
spl_nk_cd56br	['582C', '591C', '621B', '637C', '640C', '689C', '694B', '759B', '768B', '778C', 'D496', 'D503', 'D523', 'D528', 'D529', 'D533', 'D534', 'D543', 'D564', 'D570']	20	spl	nk_cd56br
gut_nk_cd56br	['647C', 'D503', 'D512', 'D523', 'D528', 'D529', 'D534', 'D564']	8	gut	nk_cd56br
bma_nk_cd56br	['637C', '689C', '694B', '759B', '768B', '778C', 'D496', 'D503', 'D520', 'D529', 'D534', 'D564', 'D570']	13	bma	nk_cd56br
ln_nk_cd56br	['591C', '637C', '640C', '689C', '759B', '778C', 'D503', 'D520', 'D528', 'D529', 'D534', 'D564', 'D570']	13	ln	nk_cd56br
resp_nk_cd56br	['689C', '768B', 'D503', 'D512', 'D520', 'D523', 'D528', 'D529', 'D533', 'D564', 'D570']	11	resp	nk_cd56br
bma_nk_cd56dim	['583B', '591C', '637C', '640C', '689C', '694B', '759B', '768B', '778C', 'D496', 'D503', 'D520', 'D523', 'D529', 'D533', 'D534', 'D564', 'D570']	18	bma	nk_cd56dim
spl_nk_cd56dim	['582C', '583B', '591C', '621B', '637C', '640C', '689C', '694B', '759B', '768B', '778C', 'D496', 'D503', 'D523', 'D528', 'D529', 'D533', 'D534', 'D543', 'D564', 'D570']	21	spl	nk_cd56dim
gut_nk_cd56dim	['647C', '694B']	2	gut	nk_cd56dim
blo_nk_cd56dim	['583B', '637C', '694B', '759B', '768B', '778C', 'D496', 'D503', 'D512', 'D520', 'D528', 'D529', 'D533', 'D534', 'D543', 'D564', 'D570']	17	blo	nk_cd56dim
resp_nk_cd56dim	['591C', '689C', '768B', '778C', 'D496', 'D503', 'D512', 'D520', 'D523', 'D528', 'D529', 'D533', 'D534', 'D543', 'D564', 'D570']	16	resp	nk_cd56dim
ln_nk_cd56dim	['591C', '637C', '778C', 'D512']	4	ln	nk_cd56dim
blo_nk_ilc_precursor	['694B', '759B', '768B', '778C', 'D496', 'D503', 'D512', 'D529', 'D534', 'D543', 'D570']	11	blo	nk_ilc_precursor
spl_nk_ilc_precursor	['591C', '689C', '694B', '759B', 'D503', 'D534', 'D543']	7	spl	nk_ilc_precursor
bma_nk_ilc_precursor	['689C', '694B', '759B', '768B', '778C', 'D503', 'D520', 'D529', 'D564', 'D570']	10	bma	nk_ilc_precursor
gut_nk_ilc_precursor	['694B']	1	gut	nk_ilc_precursor
resp_nk_ilc_precursor	['689C', '768B', 'D503', 'D512', 'D520', 'D523', 'D529', 'D570']	8	resp	nk_ilc_precursor
ln_nk_ilc_precursor	['591C', '637C', '689C', '778C', 'D503', 'D529', 'D564']	7	ln	nk_ilc_precursor
blo_plasma_cell	[]	0	blo	plasma_cell
gut_plasma_cell	['582C', '640C', '647C', 'D496', 'D503', 'D512', 'D520', 'D523', 'D528', 'D529', 'D533', 'D534', 'D543', 'D564', 'D570']	15	gut	plasma_cell
spl_plasma_cell	['583B', '591C', '640C', '689C', '694B', '759B', '778C', 'D496', 'D503', 'D523', 'D528', 'D529', 'D533', 'D534', 'D543', 'D564', 'D570']	17	spl	plasma_cell
resp_plasma_cell	['D520', 'D543']	2	resp	plasma_cell
ln_plasma_cell	['640C', '647C', '759B', '778C', 'D496', 'D503', 'D512', 'D520', 'D523', 'D528', 'D529', 'D533', 'D543', 'D564']	14	ln	plasma_cell
bma_plasma_cell	['778C', 'D503', 'D520', 'D529', 'D564', 'D570']	6	bma	plasma_cell
ln_plasmablast	['583B', '647C', '759B', 'D496', 'D512', 'D520', 'D523', 'D528', 'D529', 'D534', 'D543', 'D564']	12	ln	plasmablast
gut_plasmablast	[]	0	gut	plasmablast
blo_plasmablast	[]	0	blo	plasmablast
resp_plasmablast	['D503', 'D520', 'D529', 'D543']	4	resp	plasmablast
bma_plasmablast	['D496', 'D520', 'D529', 'D564']	4	bma	plasmablast
spl_plasmablast	['583B', '694B', '759B', 'D496', 'D503', 'D523', 'D529', 'D543', 'D564']	9	spl	plasmablast
