# Supplementary material for: Multimodal profiling reveals tissue-directed signatures of human immune cells altered with age
Source: Nat Immunol. 2025 Aug 13;26(9):1612–25. doi: 10.1038/s41590-025-02241-4 (PMC12396968; doi:10.1038/s41590-025-02241-4)
Supplement: Supplementary file 12 — scHPF cell and gene scores for tissue. Results of factorization analysis for the tissue balanced model, each tab represents either a lineage’s gene scores or cell scores. [file 41590_2025_2241_MOESM12_ESM.xlsx]

## Sheet: bcell_tissue_cell_scores
	bcell_0	bcell_1	bcell_2	bcell_3	bcell_4	bcell_5	bcell_6	bcell_7	bcell_8	bcell_9	bcell_10	bcell_11	bcell_12	bcell_13	bcell_14	bcell_15	bcell_16	bcell_17	bcell_18	bcell_19	bcell_20	celltype
CTACATTAGGAATGGA-1_CZINY-0726-12	0.00205395	0.0156232	0.183757	0.00759974	1.25028	0.525534	0.0217487	0.320835	0.748108	0.498429	0.53994	0.0913985	0.45137	0.410627	0.337661	0.00429782	1.4268	0.267299	0.00218157	0.153493	0.00126944	bcell
GACAGAGCAATGAAAC-1_CZINY-0713-0	0.0680695	0.00522607	0.963271	0.00573777	0.726903	0.232224	0.231953	0.118488	0.200475	0.0213037	0.453375	0.0844787	0.779457	0.625888	0.745057	0.00327977	0.930285	0.00165547	0.13723	0.850983	0.0848775	bcell
TGTTCCGCAGCCTTGG-1_CZINY-0717-4	0.591107	0.0239002	0.174849	0.00470843	0.630347	0.000695498	0.160453	0.0020359	0.00116513	0.484098	0.250768	0.063034	2.43354	0.240414	0.147072	0.00260788	1.27891	0.555398	0.00130009	0.00111527	0.228296	bcell
AGAGCGACATCCTAGA-1_CZINY-0720-7	0.00115334	0.106869	0.429781	0.00448318	1.29777	0.299349	0.220425	0.280204	0.17486	0.880355	1.48328	0.0325906	0.261377	0.33819	0.58943	0.00251202	0.404407	0.00129721	0.00138856	0.233998	0.233082	bcell
CGATGGCCATGGAATA-1_CZINY-0720-7	0.00432476	0.224917	0.491804	0.0164667	0.551838	0.10009	0.714346	0.721939	0.00420809	0.392132	0.771764	1.24009	0.00811764	0.00382731	0.312659	0.00929244	1.19658	0.0673251	0.373495	0.00396861	0.00293455	bcell
GCGAGAACAGCTTAAC-1_CZINY-0724-10	0.122578	0.00123683	0.255712	0.00620805	1.15584	0.00092343	0.00144196	0.215073	0.294263	0.680267	0.609419	0.002304	0.651409	0.576189	0.353103	0.003551	2.21955	0.076659	0.00169886	0.0331458	0.00729985	bcell
CTGTTTAAGCTATGCT-1_CZINY-0725-11	0.00200169	0.0436156	0.248862	0.00743144	1.27504	0.346874	0.0017178	0.17652	0.661357	1.05528	0.990857	0.0733282	0.571188	0.00168392	0.429449	0.00418009	1.03657	0.149935	0.00202829	0.00176165	0.181628	bcell
TTTATGCTCTCTTGAT-1_CZINY-0716-3	0.133333	0.000959641	0.481592	0.00481871	1.46432	0.37507	0.350059	0.222077	0.00120914	0.338027	0.317041	0.0503064	1.24072	0.00580699	0.347446	0.00273431	1.15947	0.0013633	0.00133477	0.607587	0.169745	bcell
AAATGCCAGTTGAGAT-1_CZINY-0720-7	0.0357889	0.193128	0.634746	0.00711786	1.4884	0.129056	0.253222	0.00912938	0.00178126	0.533461	0.398914	0.0303094	0.383307	0.00161212	0.631295	0.00400789	1.39781	0.0711686	0.472613	0.481132	0.105065	bcell
TGCTGCTCATGCAATC-1_CZINY-0725-11	0.081187	0.063225	0.588421	0.0123657	1.3521	0.00187613	0.00289265	0.00548235	0.461232	0.0813876	0.00297386	0.00463041	0.752425	0.401317	0.29758	0.0070592	2.05587	0.51693	0.156408	0.245784	0.143135	bcell
CTACGTCAGCCCTAAT-1_CZINY-0716-3	0.290215	0.160991	0.593675	0.0032761	0.135965	0.139786	0.467778	0.262146	0.000813296	0.227151	0.71607	0.421247	0.96017	0.250818	0.357808	0.00184618	0.343618	1.62774	0.270127	0.000753035	0.0511476	bcell
TGACTTTCACATTTCT-1_CZINY-0721-8	0.0728873	0.0573571	0.341895	0.00551506	1.23619	0.00082172	0.00126813	0.00241865	0.165112	0.525824	0.367127	0.00206865	1.05825	0.185426	0.457702	0.00309932	1.32031	0.240936	0.0137974	1.0589	0.154649	bcell
AAGGTTCTCTCTAGGA-1_CZINY-0725-11	0.00285454	0.00952753	0.261393	0.00772217	0.863541	0.166705	0.220708	0.455331	0.555737	0.559045	0.372467	0.0293999	1.39191	0.00172661	0.150063	0.00437003	1.71745	0.00222812	0.00215237	0.414442	0.0707902	bcell
GCAAACTAGAGCCTAG-1_CZINY-0715-2	0.0695835	0.0014053	0.594113	0.00700514	0.709357	0.265664	0.00165909	0.25867	0.831631	0.510495	0.322532	0.19717	0.00324539	0.418159	0.473048	0.00392451	1.72292	0.158701	0.336513	0.337849	0.040075	bcell
AAGGTTCTCTCAAGTG-1_CZINY-0720-7	0.239297	0.795564	1.56221	0.0137778	0.157297	0.0459972	0.195921	0.258305	0.00354498	0.273773	1.30691	0.27184	0.0754813	0.00320249	0.81738	0.00799442	0.373539	0.450458	0.149239	0.222478	0.00237468	bcell
TGGGCGTAGAGGGCTT-1_CZINY-0716-3	0.516027	0.126925	0.556608	0.00338219	0.605675	0.402624	0.387598	0.0851947	0.0439247	0.373003	0.978457	0.411722	0.461324	0.846378	0.426888	0.0019065	0.000564754	0.576859	0.332008	0.00512649	0.140359	bcell
AGATTGCGTCCCTACT-1_CZINY-0713-0	0.291849	0.00184002	0.31223	0.00910896	1.60556	0.300747	0.00211097	0.667857	0.00233945	0.576922	0.628983	0.00343174	0.0306382	0.367756	0.520349	0.00509687	1.35139	0.0623682	0.279671	0.110497	0.12165	bcell
CCTCTGAGTCCTCCAT-1_CZINY-0721-8	0.00645793	0.12256	0.478162	0.00543459	1.15079	0.154475	0.0813902	0.00754839	0.218299	0.841498	0.428032	0.0020003	0.368862	0.412624	0.271935	0.003114	1.529	0.155475	0.0847271	0.747961	0.20161	bcell
CATCAGATCCAAGCCG-1_CZINY-0714-1	0.00159952	0.316553	0.494957	0.00604981	0.353402	0.205239	0.224925	0.992956	0.115168	0.642033	0.444184	0.0347964	0.00284643	0.52857	0.425299	0.0034146	1.43366	0.390361	0.582572	0.00140986	0.0685242	bcell
TGGCCAGAGGGATCTG-1_CZINY-0720-7	0.0890177	0.260097	1.13508	0.0230508	0.507726	0.633157	0.09406	0.0100032	0.230727	0.773452	0.554306	0.00873273	0.173713	0.00521996	0.316319	0.0127723	1.30217	0.581318	0.23509	0.228465	0.00397479	bcell
GCTGCAGAGATGTAAC-1_CZINY-0721-8	1.62244	0.223352	0.934909	0.00800093	1.22781	0.109635	0.246182	0.235599	0.00201548	0.000657751	0.588527	0.136704	0.299263	0.00179228	0.26549	0.00449542	0.524479	0.10757	0.098663	0.420304	0.200424	bcell
CTGCCTAGTACACCGC-1_CZINY-0720-7	0.389462	0.105066	0.861191	0.0143374	1.20915	0.0182696	0.308219	0.00629115	0.00369931	0.384434	0.359304	0.00537902	0.640074	0.73504	0.315964	0.00824549	1.23781	0.00410122	0.186124	0.29506	0.137051	bcell
CGCCAAGTCGTAGATC-1_CZINY-0713-0	0.170512	0.000672629	0.533701	0.00339441	0.581623	0.0862676	0.0756999	0.00146112	0.00901105	0.799107	0.163739	0.173476	0.232238	0.312395	0.694484	0.00190829	1.76157	0.68397	0.378617	0.413138	0.205572	bcell
TCTTTCCTCTCACATT-1_CZINY-0726-12	0.181677	0.177686	0.745494	0.0113732	1.4954	0.0474013	0.0652329	0.430982	0.298114	0.554794	0.166128	0.118611	0.285298	0.00260976	0.287134	0.0066267	1.91203	0.445081	0.00327032	0.00277268	0.00196609	bcell
TTCTCAAGTGAGGGAG-1_CZINY-0714-1	0.401066	0.00147537	0.672446	0.00739436	1.31182	0.495963	0.0423178	0.0241573	0.30793	0.161566	0.250738	0.141125	0.810329	0.105457	0.271048	0.00423576	1.32455	0.00214371	0.271363	0.653048	0.00125999	bcell
CCACTACGTAGCCTCG-1_CZINY-0727-13	0.00443531	1.60167	0.797152	0.0163092	0.00373101	0.596355	0.00391725	0.00717849	1.44036	0.24287	0.365745	0.0198247	0.0442896	0.00372021	0.283245	0.00938509	1.15213	0.00466554	0.376476	0.237588	0.002801	bcell
CAACTAGCATGTTGAC-1_CZINY-0714-1	0.0176224	0.265784	0.419547	0.00605086	1.41012	0.185572	0.0791493	0.304151	0.0522356	0.557283	0.102179	0.0386753	0.348694	0.149833	0.708387	0.00344021	1.36519	0.52586	0.106029	0.427235	0.195678	bcell
AACGTTGGTCCAGTTA-1_CZINY-0727-13	0.76176	0.7814	0.0032209	0.0163739	0.00389157	0.529747	0.271555	0.00742181	0.608633	0.41253	0.618972	0.0060934	0.00779717	0.00377599	0.0862752	0.00943769	0.792994	0.493621	0.00489291	1.78939	0.00279545	bcell
TGCGGGTCACAGCCCA-1_CZINY-0718-5	0.109207	0.0407564	0.00199299	0.0104226	2.05902	0.358172	0.00380215	0.408705	0.223659	0.467552	0.619913	0.0561288	0.108368	0.00238575	0.230597	0.00582685	1.32612	0.612445	0.0847116	0.513536	0.00177998	bcell
GTATTCTAGCCGGTAA-1_CZINY-0723-9	0.423049	0.173222	0.247529	0.00543023	1.66752	0.153081	0.0738837	0.246504	0.00135674	0.396304	0.616206	0.00206875	0.919465	0.00725375	0.278677	0.0030362	1.56299	0.0615707	0.00155158	0.120946	0.310483	bcell
CAGCAGCAGCGGATCA-1_CZINY-0715-2	0.0770422	0.177746	0.532893	0.00642252	1.40136	0.0485942	0.549706	0.0719573	0.546996	0.220814	0.381788	0.00238621	0.269925	0.202514	0.488127	0.00363284	1.11356	0.524214	0.0297394	0.616171	0.00108604	bcell
GAAACTCCACTAAGTC-1_CZINY-0713-0	0.00605136	0.0927533	1.41081	0.0224626	0.556957	0.367003	0.00576402	0.431947	0.00601857	0.221938	0.40407	1.1015	0.295562	0.00540878	0.358082	0.0132946	1.57389	0.00682088	0.285618	0.00555132	0.00411194	bcell
ATAACGCAGAAGGTGA-1_CZINY-0727-13	0.0110676	0.00180949	0.00162984	0.00899146	0.569198	0.592595	0.146297	0.275577	0.903839	0.875328	0.363635	0.077128	0.0042023	0.504798	0.307795	0.00501527	1.62476	0.383688	0.0411123	0.439009	0.115761	bcell
CTAGAGTGTTTCGCTC-1_CZINY-0717-4	0.00219835	0.229841	0.00157953	0.00838747	0.469074	0.395461	0.17764	0.342753	0.369345	0.713932	0.00201685	0.0310733	0.704381	0.292378	0.558043	0.00474301	2.08997	0.345649	0.00232568	0.300856	0.215018	bcell
GTGGGTCTCCCTGACT-1_CZINY-0727-13	0.285625	0.00171709	0.29124	0.00861489	1.32246	0.330776	0.331194	0.295866	0.424452	0.326928	0.883517	0.00320634	0.330854	0.00196198	0.134191	0.00482938	1.83901	0.314273	0.120936	0.00197906	0.00145514	bcell
CATCGGGCAATCTGCA-1_CZINY-0720-7	0.211068	0.553171	0.554219	0.012333	0.497086	0.516992	0.39628	0.00541705	0.00316759	0.707473	1.0893	0.0501375	0.250672	0.379436	0.57834	0.00691949	1.41025	0.00356534	0.00352329	0.00295825	0.00213615	bcell
TGGTTAGGTATCACCA-1_CZINY-0714-1	0.053374	0.156976	0.462503	0.00508158	1.72827	0.00075259	0.36899	0.254007	0.00128821	0.662779	0.518079	0.0847961	0.241712	0.00111815	0.629273	0.00288312	1.24687	0.163228	0.00142681	0.417864	0.272534	bcell
CTCGGAGAGAGTGAGA-1_CZINY-0727-13	0.343602	0.00272294	0.219668	0.0137426	1.33444	0.387875	0.00321632	0.00606009	0.828596	0.580433	0.618883	0.00522041	0.345299	0.00318593	0.175676	0.00786026	1.40465	0.141096	0.00381916	0.798408	0.00232653	bcell
GTAACGTCAAGTAGTA-1_CZINY-0720-7	0.109868	0.0032889	0.978205	0.0161207	1.2901	0.22975	0.128997	0.658776	0.00414708	0.489486	0.454819	0.00606387	0.150524	0.00361635	0.438272	0.00914315	0.395153	0.275285	0.253331	1.19242	0.126379	bcell
CGTAGGCTCAAGGCTT-1_CZINY-0717-4	0.646287	0.164265	0.576908	0.007562	1.48292	0.259137	0.00174703	0.00327323	0.00190472	0.19488	0.322807	0.0508935	0.680691	0.0016749	0.0684516	0.00427072	1.68717	0.140452	0.00215208	0.690518	0.272686	bcell
CTCGGAGCAACACGCC-1_CZINY-0724-10	0.00268927	0.0861224	0.442559	0.0101837	0.901725	0.78198	0.133443	0.220683	0.396272	0.642575	0.231495	0.0922722	0.0705088	0.428223	0.207657	0.00568755	2.05339	0.267764	0.105401	0.0385905	0.127475	bcell
TACCTTATCACGACTA-1_CZINY-0723-9	0.218745	0.364817	0.627506	0.00655164	1.28252	0.100805	0.209362	0.187216	0.244508	0.47661	0.521735	0.246668	0.00312092	0.0315471	0.154015	0.00368202	2.42625	0.0510924	0.00186996	0.00154309	0.105704	bcell
TCTTCGGGTAAGAGGA-1_CZINY-0717-4	0.599453	0.0621801	1.01584	0.0051185	1.05866	0.388544	0.00119838	0.33048	0.00127931	0.202554	0.626998	0.0926193	0.00242941	0.517936	0.206217	0.00288472	0.945854	0.138038	0.258329	0.681179	0.135625	bcell
CAACCAACATCGGTTA-1_CZINY-0720-7	0.0710157	0.377329	0.507983	0.00607607	1.39719	0.300351	0.00143522	0.144283	0.0568502	0.790997	0.529053	0.00236182	0.160496	0.00886228	0.826453	0.00343002	0.928392	0.00173246	0.0522699	0.855784	0.245968	bcell
GCAGCCAGTTCGTCTC-1_CZINY-0714-1	0.249763	0.152259	0.525353	0.00476571	1.87105	0.067774	0.00111163	0.200321	0.00120444	0.000397076	0.521355	0.104851	1.04747	0.00106287	0.17752	0.00270802	1.20492	0.497059	0.00130836	0.284179	0.35885	bcell
GACGCGTTCGATGAGG-1_CZINY-0720-7	1.35679	0.158606	1.00728	0.0049617	0.590251	0.0556966	0.00115497	0.466798	0.00124457	0.155999	0.108747	0.381906	0.596452	0.12719	0.0964873	0.00286341	1.24608	0.124386	0.345552	0.445118	0.000838802	bcell
AGGCCGTGTCTAGTGT-1_CZINY-0719-6	0.00344824	0.257682	0.763231	0.01303	1.03963	0.00197217	0.00316423	0.00575929	0.310678	0.816375	1.02862	0.0546261	0.0945779	0.649948	0.663135	0.00726589	1.12545	0.00378042	0.00370989	0.262524	0.122385	bcell
CGTCAGGGTTCCACGG-1_CZINY-0714-1	0.182996	0.207576	0.517028	0.00822298	1.59537	0.0489706	0.106447	0.384033	0.00212561	0.404798	0.428929	0.00375351	0.00392016	0.385792	0.726028	0.00464949	1.47992	0.37435	0.249882	0.00196481	0.139967	bcell
ACACCCTAGGCAATTA-1_CZINY-0715-2	0.0896685	0.155382	0.457709	0.00411415	0.820279	0.117071	0.117303	0.053911	0.0394193	0.519088	0.435737	0.228768	0.913123	0.231544	0.442255	0.00229897	1.92376	0.00115972	0.100266	0.37627	0.249776	bcell
AATCGGTTCATGCAAC-1_CZINY-0725-11	0.199986	0.00153887	0.00147553	0.00768304	0.154758	0.546717	0.00177136	0.679063	0.215493	0.372118	0.00180872	0.00285039	1.68091	0.297968	0.0626741	0.00448293	2.37501	0.502104	0.00216426	0.147957	0.00128859	bcell
GCTGCAGTCTAGCACA-1_CZINY-0727-13	0.0173653	0.00145413	0.260365	0.007294	0.910486	0.547545	0.230447	0.615001	0.519385	0.754939	0.622648	0.00272322	0.151336	0.001646	0.528803	0.00411088	1.54112	0.266197	0.087642	0.113557	0.0779296	bcell
AGAATAGAGGTGCACA-1_CZINY-0720-7	0.00714263	1.89279	1.46777	0.0251561	0.00599605	0.00394265	0.452967	0.0112787	0.00631254	0.00214319	0.352957	0.327982	0.0124006	0.00615801	0.00281772	0.124689	1.45751	0.00806715	0.101223	0.888492	0.00436429	bcell
ATTACTCGTCAACTGT-1_CZINY-0717-4	0.0383969	0.0947762	0.133087	0.00511154	1.18028	0.0742527	0.174286	0.00223813	0.54965	0.648303	0.632984	0.00201641	0.217825	0.281395	0.589854	0.0028495	0.841494	0.307759	0.0673244	1.20449	0.225191	bcell
CCTCAGTGTAAATGTG-1_CZINY-0715-2	0.409913	0.0525068	1.04892	0.00316352	0.30695	0.000464223	0.529003	0.781477	0.000783701	0.343387	0.659674	0.108459	0.457882	0.00112033	0.401245	0.00180238	1.03428	0.890862	0.0465498	0.00797296	0.197394	bcell
GATGAGGGTTCCGGCA-1_CZINY-0713-0	0.00605734	0.00396854	0.472434	0.00506468	0.926571	0.265848	0.221457	1.01711	0.00125883	0.623388	0.340179	0.0250497	0.242744	0.00116071	0.537733	0.00281766	1.1006	1.07981	0.00724205	0.268226	0.125225	bcell
AGCGTATCATTGGTAC-1_CZINY-0714-1	0.00194525	0.150216	0.416929	0.00709295	1.32162	0.0412524	0.299352	0.674026	0.00187293	0.428512	0.526014	0.205103	0.556511	0.246861	0.289508	0.00401893	1.85972	0.00204964	0.131036	0.00168299	0.0979667	bcell
CTAGCCTGTTTGTTGG-1_CZINY-0726-12	0.00391704	0.516568	0.245461	0.0143019	1.29363	0.187696	0.281861	1.07555	0.0038038	0.529655	0.798444	0.00532493	0.109525	0.00329882	0.375444	0.00824777	0.999	0.341503	0.251935	0.175941	0.00246958	bcell
GACCTGGGTGGTCCGT-1_CZINY-0713-0	0.0553213	0.0831472	0.410264	0.00646279	1.00925	0.290923	0.00149743	0.517063	0.151293	0.287955	0.29731	0.0252755	0.98015	0.224006	0.327099	0.00360926	1.68565	0.00182937	0.0283184	0.682542	0.197505	bcell
AAGGCAGTCACCCGAG-1_CZINY-0717-4	0.157007	0.181775	0.2786	0.0036826	0.831402	0.00053969	0.0607667	0.250211	0.366858	0.653904	0.514496	0.123386	0.507187	0.175911	0.195049	0.00205891	2.20012	0.410403	0.183662	0.10784	0.0762269	bcell
CAAGAAACATTAACCG-1_CZINY-0717-4	0.499306	0.30645	0.411181	0.00572908	0.390189	0.330725	0.685503	0.320857	0.00146995	0.237578	0.384888	0.378412	0.319786	0.603329	0.072504	0.0032169	1.4873	0.272435	0.464463	0.0938499	0.00098369	bcell
CCTACACTCGAGAGCA-1_CZINY-0721-8	0.118624	0.269387	0.767858	0.00921868	1.01616	0.00139257	0.594787	0.792501	0.00236107	0.284205	0.160534	0.0842779	0.00433648	0.0021287	0.604517	0.0052193	1.04788	1.07358	0.338329	0.00215974	0.0718585	bcell
GCAAACTGTGTGGTTT-1_CZINY-0717-4	0.141301	0.317264	0.751726	0.00578565	2.06748	0.215226	0.00138146	0.468398	0.00553402	0.290321	0.626277	0.0022298	0.422249	0.0012932	0.343224	0.00329666	1.35612	0.0995037	0.00166737	0.00135812	0.148267	bcell
CTCGGGACACTTGGAT-1_CZINY-0719-6	0.420539	0.252066	0.337769	0.0104791	1.72341	0.0360057	0.00246593	0.726017	0.431545	0.599043	0.430051	0.0515992	0.857873	0.0362446	0.167117	0.00587596	1.05534	0.00301599	0.00295173	0.0934318	0.00180458	bcell
TAAACCGAGTCTCGGC-1_CZINY-0720-7	0.156969	0.437765	0.742613	0.00648279	1.70052	0.132814	0.07513	0.4123	0.00160247	0.0399008	0.501468	0.0589896	0.676597	0.332983	0.295071	0.00362589	1.212	0.0782051	0.0018134	0.17575	0.223851	bcell
CGTCTACGTATCAGTC-1_CZINY-0726-12	0.143262	0.11288	0.394359	0.0110268	0.00254443	0.441106	0.258253	0.00478222	0.109261	0.375256	0.397476	0.00409385	0.789442	0.00251413	0.0607649	0.0062945	2.01464	0.654239	0.641862	0.724668	0.0932992	bcell
TGGCGCAGTATAGTAG-1_CZINY-0719-6	0.0464266	0.107288	0.400771	0.00814772	0.857577	0.196452	0.0860844	0.910563	0.258459	0.571999	0.440078	0.00312673	1.324	0.00183482	0.725141	0.0047676	0.680212	0.201246	0.0023084	0.340575	0.0902933	bcell
GGGTTGCGTGTTAAGA-1_CZINY-0714-1	0.00240425	0.976611	1.26043	0.00863889	0.310731	0.00129506	0.00209169	0.596676	0.00218526	0.0918948	0.390188	0.003215	0.184515	0.00192182	0.511257	0.00498616	0.986577	0.069366	0.0395764	1.77623	0.0341266	bcell
CATCAAGTCTCGGACG-1_CZINY-0721-8	0.00174313	0.213837	0.128757	0.00656889	0.845046	0.173706	0.228645	0.142102	0.14899	0.180532	0.389219	0.00243423	1.6896	0.292301	0.292734	0.00371853	1.16048	0.00191659	0.00186845	1.25805	0.103434	bcell
TCGTACCAGAAAGTGG-1_CZINY-0716-3	0.164722	0.16435	0.603859	0.00624894	1.19376	0.000920299	0.592746	1.05934	0.0284342	0.0005204	1.1418	0.00233014	0.00281509	0.00142878	0.0350657	0.00351958	0.980202	0.828535	0.183956	0.213074	0.0599506	bcell
CACACAACATCCGCGA-1_CZINY-0727-13	0.532533	0.00218788	0.198784	0.0106048	0.551662	0.614689	0.20946	0.313311	0.54608	0.437908	0.41471	0.0502255	1.33742	0.00249444	0.168276	0.00611732	1.08043	0.00523881	0.00308914	0.725704	0.032647	bcell
TTTGGTTTCGACCAGC-1_CZINY-0724-10	0.225925	0.589148	0.554468	0.00873484	0.414703	0.783944	0.163486	0.00387247	1.11563	0.924274	0.546811	0.00331278	0.00422508	0.410979	0.58654	0.00493285	0.207382	0.422776	0.278844	0.00231385	0.00148925	bcell
AAAGTAGCATATGGTC-1_CZINY-0717-4	0.0562448	0.830213	0.621605	0.00837814	0.00195807	0.334996	0.00198766	0.867781	0.0234879	0.590469	0.339039	0.0670746	0.263217	0.401215	0.633603	0.00464759	1.4265	0.00240036	0.566098	0.189296	0.0259978	bcell
TAGACCACAGCCTTTC-1_CZINY-0723-9	0.416803	0.412384	1.06635	0.00650247	0.960592	0.0437639	0.333393	0.399133	0.665344	0.435438	0.544343	0.0401676	0.538524	0.303316	0.0939918	0.00370047	0.47803	0.102392	0.220077	0.200922	0.00109415	bcell
ACCCACTTCAGTTGAC-1_CZINY-0718-5	0.0339721	0.300009	0.446072	0.00699482	0.939314	0.00573773	0.296986	0.0030282	0.00177583	0.677628	0.412574	0.00262418	0.735063	0.00158489	0.539469	0.00394342	1.254	0.593064	0.00192378	0.802787	0.205075	bcell
GAGTCCGAGGCTCAGA-1_CZINY-0725-11	0.574123	0.697788	0.00129067	0.00703879	0.00159962	0.366156	0.196225	0.0646704	0.00180478	0.0682108	0.442307	0.00257988	0.610963	0.00156532	0.313103	0.00402065	1.47057	0.39436	0.140557	1.8105	0.0938126	bcell
CAAGTTGCAGGTGGAT-1_CZINY-0725-11	0.180642	0.00142542	0.494034	0.00722788	1.2078	0.13997	0.00168009	0.244348	0.592413	0.0908628	0.473601	0.00269371	0.480108	0.213765	0.43098	0.00403338	1.25821	0.272321	0.25832	0.856891	0.0513556	bcell
ACCTTTACAGCTATTG-1_CZINY-0717-4	1.34896	0.591953	0.375965	0.00642277	0.17877	0.415129	0.465057	0.00282778	0.331853	0.58856	0.870297	0.00239323	1.1843	0.182285	0.642841	0.00356068	0.00107862	0.00182338	0.0505784	0.00148743	0.0205898	bcell
AGCAGCCCATGTTCCC-1_CZINY-0716-3	0.520497	0.747666	0.134449	0.0115039	0.588779	0.637818	0.246803	0.361789	0.662284	0.513748	0.745737	0.00441227	0.0676738	0.478079	0.622394	0.00646047	0.200857	0.644128	0.0389109	0.0027501	0.00197266	bcell
TCGCGTTTCTCCTATA-1_CZINY-0717-4	0.226522	0.00110596	0.426396	0.00544581	0.738485	0.428656	0.00129823	0.00237671	0.00138921	0.541315	0.596931	0.00199808	1.40082	0.0576151	0.282404	0.00310444	1.44926	0.252869	0.179574	0.464507	0.209606	bcell
GCATGCGAGAACTCGG-1_CZINY-0727-13	0.237161	1.10251	0.331545	0.01793	0.0040216	0.253373	0.132221	0.00793317	0.674979	0.413333	0.305889	0.00673118	0.561942	0.00403999	0.409205	0.0101272	0.643219	0.00510859	0.291195	1.78903	0.0030685	bcell
ATGTGTGTCTACTATC-1_CZINY-0716-3	0.00111445	0.647276	0.906616	0.00429855	0.00099197	0.24296	0.78017	0.116129	0.0952589	0.200683	0.562912	0.00157786	0.507622	0.0764875	0.286992	0.00243691	0.895618	0.932702	0.441882	0.311518	0.262494	bcell
TACTCGCCACATAACC-1_CZINY-0714-1	0.00482311	2.76886	1.72237	0.0182593	0.00444108	0.00286676	0.209537	0.798949	0.00483177	0.316165	0.00446346	0.00678464	0.00851944	0.00428922	0.116346	0.0105395	0.00312295	0.209432	0.491285	0.2509	0.243957	bcell
GGGAGATGTAGGGACT-1_CZINY-0716-3	1.47981	0.07446	0.468798	0.00428177	0.0341419	0.172572	0.430242	0.431142	0.195049	0.660713	0.86642	0.00157636	0.00194956	0.373191	0.270153	0.00238651	0.759523	0.492611	0.47794	0.000994965	0.0799575	bcell
CTCTAATGTCGTTGTA-1_CZINY-0727-13	0.00200584	0.238415	0.00147186	0.00789109	0.237859	0.688018	0.444332	0.00338273	0.961021	0.756515	0.572322	0.419744	0.899545	0.614645	0.0336561	0.00437685	0.988365	0.381285	0.00214543	0.00182483	0.00128922	bcell
GATCGATCATCGATTG-1_CZINY-0713-0	0.0417204	0.202815	0.760204	0.00313835	0.108552	0.509488	0.38934	0.33958	0.144582	0.692929	0.97347	0.0290659	0.00149847	0.595048	1.09969	0.00177152	0.220622	0.557604	0.104438	0.214676	0.293632	bcell
CCGGTAGGTGACTACT-1_CZINY-0721-8	0.033634	0.242656	0.185876	0.0053337	0.00122894	0.51175	0.824147	0.056227	0.00134982	1.06888	0.792636	0.00195636	0.156828	0.486159	0.774555	0.00299121	0.612256	1.24534	0.0015226	0.0659805	0.201071	bcell
CCTTCGAAGCCTCGTG-1_CZINY-0725-11	0.233915	0.393949	0.586453	0.0113741	0.00273426	0.461872	1.03422	0.500048	0.00294282	0.000960436	0.601191	0.169918	0.532589	0.00260702	0.0390728	0.00641015	1.25618	1.39545	0.0032054	0.00268749	0.0019068	bcell
GACGTTATCTTCAACT-1_CZINY-0725-11	0.0748351	0.0439063	0.00138623	0.00722295	0.00163922	0.747781	0.217237	0.20814	0.79113	0.439485	0.556192	0.00265721	0.664368	0.0016152	0.313353	0.00409172	1.55717	0.524668	0.0646643	1.02332	0.0176706	bcell
CATATGGAGGTGGGTT-1_CZINY-0726-12	0.683873	0.648789	0.118948	0.011979	0.00274938	0.548795	0.549287	0.00519768	0.790689	0.532252	0.524763	0.00482659	1.39186	0.00273307	0.190272	0.00685096	0.345915	0.00349805	0.00327856	0.868179	0.00205736	bcell
CAGCCGAAGGAGTACC-1_CZINY-0727-13	0.34963	0.7698	0.511854	0.0223898	0.00526738	0.748689	0.460757	0.0102036	0.473326	0.297342	0.513245	0.00895847	0.0112188	0.0923575	0.00250869	0.213724	1.52789	0.00672905	0.0933251	1.05365	0.00387494	bcell
TCTCATAGTACCAGTT-1_CZINY-0713-0	1.41861	0.00117524	0.697207	0.00583112	0.825583	0.313464	0.28707	0.359609	0.186398	0.22866	0.553512	0.00219113	0.00276202	0.387707	0.274459	0.00329868	0.624343	0.841808	0.111399	0.116441	0.0280617	bcell
TGGGCGTTCACGAAGG-1_CZINY-0716-3	0.517773	0.00112898	0.747393	0.00561297	0.240806	0.469703	0.890648	0.0688207	0.0187919	0.302394	0.788087	0.00214283	0.00260466	0.743899	0.410646	0.00315406	0.0106633	0.532861	0.337845	1.02044	0.155424	bcell
TTGGCAATCCAAACAC-1_CZINY-0725-11	0.777294	0.379351	0.191847	0.0104991	0.00242975	0.247555	0.35834	0.00463673	0.164378	0.583463	0.36909	0.00382497	1.48601	0.00235084	0.243206	0.00590327	1.57026	0.171285	0.0030245	0.519991	0.150252	bcell
ACGGAGACAGTAAGCG-1_CZINY-0720-7	0.398539	0.174653	0.675554	0.00706282	0.693803	0.24412	0.276179	0.00314471	0.33879	0.135066	0.365149	0.00265216	0.746991	0.598241	0.662003	0.0531415	0.665396	0.896898	0.0129485	0.311394	0.00121928	bcell
ACTTGTTCACCTGGTG-1_CZINY-0724-10	0.713278	1.04382	0.181664	0.00972411	0.158957	0.216706	0.100954	0.0042067	0.131375	0.298325	0.331533	0.00356273	0.87258	0.00220176	0.0966606	0.00569447	1.59173	0.00284269	0.224985	1.10835	0.150012	bcell
AAAGTAGAGGGTCGAT-1_CZINY-0720-7	0.488345	0.613569	0.314517	0.0161533	0.758813	0.107763	0.00400441	0.00735784	0.380718	1.00424	0.54521	0.0684122	0.375425	0.264559	0.188852	0.00920311	1.57214	0.111698	0.262337	0.115781	0.00319329	bcell
GGCGTGTGTCACCTAA-1_CZINY-0713-0	0.436117	0.00199501	0.404026	0.00984827	1.279	0.00148412	0.467303	0.00433938	0.687362	0.268456	0.621673	0.00366423	0.552238	0.00225173	0.186457	0.0055412	1.76839	0.0162653	0.00275445	0.527497	0.00167278	bcell
ACTGCTCGTGACCAAG-1_CZINY-0714-1	0.094727	2.16066	0.224032	0.0136097	0.00327272	0.28548	0.00330249	0.00600004	0.349697	0.280682	0.485638	0.0704093	0.0066608	0.292748	0.430265	0.00767559	1.30498	0.00402284	0.00408174	1.19692	0.00233688	bcell
CTAGAGTTCTTGCATT-1_CZINY-0721-8	0.187967	1.08429	0.28924	0.0111331	0.131365	0.617468	0.217955	0.00497265	0.483258	0.21008	0.918458	0.0784364	0.375594	0.00257134	0.704205	0.00632377	0.00191303	0.0421374	0.301605	1.29013	0.281977	bcell
CCTACACAGATCGGGT-1_CZINY-0713-0	1.50333	0.416016	1.06118	0.00935071	0.618971	0.283979	0.00213181	0.0669952	0.471952	0.724679	0.650484	0.0034766	0.427313	0.00213139	0.237756	0.00521388	0.756844	0.00269802	0.00265969	0.00223742	0.00159598	bcell
CGGACACCACGGTTTA-1_CZINY-0727-13	0.274403	1.07412	0.00188725	0.00977519	0.00217517	0.001499	0.148276	0.339961	0.234362	0.258795	0.213334	0.00357074	1.29546	0.00219371	0.206283	0.00558048	1.04893	0.0688809	0.122447	1.93572	0.00166348	bcell
GTCACGGGTAGCACGA-1_CZINY-0717-4	0.00135605	0.0010262	0.508445	0.00515335	1.43314	0.222902	0.267843	0.254642	0.159337	0.490229	0.592909	0.00190748	0.595327	0.561423	0.209027	0.00286612	0.75894	0.279193	0.00145432	0.924969	0.00119338	bcell
TGCGTGGAGGCTCTTA-1_CZINY-0725-11	0.109063	0.589108	0.645087	0.00708629	0.226276	0.38002	0.246799	0.129328	0.0926003	0.395161	0.469561	0.00265429	1.05181	0.465752	0.489509	0.0040468	0.872365	0.516274	0.251335	0.317912	0.00117836	bcell
TAGACCAGTTCACCTC-1_CZINY-0724-10	0.310239	0.00391482	0.246756	0.00659489	0.751271	0.000981283	0.0384179	0.521711	0.289109	0.328359	0.416038	0.0277103	2.09957	0.273814	0.240201	0.00368886	1.11083	0.00184707	0.148273	0.44311	0.00342826	bcell
CGGACTGTCTGTCCGT-1_CZINY-0718-5	0.031064	0.387993	0.44105	0.00615069	0.227532	0.226161	0.380801	0.423942	0.00263239	0.940869	0.723158	0.123033	0.129757	0.687651	0.670299	0.00346748	0.498301	0.915119	0.0273723	0.0689345	0.352903	bcell
CTAAGACTCTGTCCGT-1_CZINY-0713-0	0.296041	0.178802	0.736681	0.00490999	0.437716	0.000731228	0.207657	0.636592	0.0286269	0.455722	0.115393	0.0018469	0.918165	0.201438	0.706581	0.00278344	0.848814	0.0639213	0.212874	1.02163	0.197723	bcell
TCGCGTTCAAGACACG-1_CZINY-0720-7	0.0120196	0.332757	0.652423	0.00581065	0.401462	0.000867191	0.286592	0.492001	0.0441304	0.000483124	0.163023	0.0717571	0.874079	0.013579	0.322928	0.00325643	0.450762	1.28181	1.05238	0.75189	0.0557855	bcell
GCGACCATCCTCAACC-1_CZINY-0713-0	0.529318	0.265985	0.293579	0.0060886	1.00682	0.486512	0.00140829	0.990783	0.409011	0.131343	0.538072	0.0261369	0.603291	0.558414	0.209049	0.00347317	0.461075	0.190521	0.00173303	0.554505	0.00105031	bcell
GTTCATTAGTAGCGGT-1_CZINY-0717-4	0.00220854	0.512096	0.435849	0.00716412	0.928896	0.111758	0.210638	0.511947	0.0101966	0.933813	0.321227	0.00267194	0.344421	0.488727	0.486263	0.00407165	1.05775	0.297919	0.457929	0.118222	0.0189588	bcell
GTACTCCAGAAACCGC-1_CZINY-0727-13	0.193925	1.13737	0.00254108	0.0134553	0.00312562	0.334638	0.171624	0.427409	0.690141	0.122527	0.581963	0.00513747	1.04647	0.00308796	0.0014729	0.00784828	1.23493	0.0147144	0.00382396	1.22954	0.00229014	bcell
AAGGAGCAGAAACCTA-1_CZINY-0713-0	0.227109	0.255855	1.18255	0.00517178	0.718263	0.000769024	0.593929	0.488197	0.0170767	0.12866	0.651471	0.039352	0.457201	0.109942	0.544792	0.00292178	1.17959	0.515576	0.00142723	0.144746	0.00855249	bcell
TACTCGCTCAACTCTT-1_CZINY-0720-7	0.183307	1.15234	0.397201	0.00752011	0.00173526	0.130882	0.166032	0.389575	0.00200809	0.358197	0.601649	0.00281417	1.10516	0.00168943	0.267636	0.00431653	0.631099	0.0180393	0.189831	1.57104	0.0785972	bcell
CTCTAATTCCTTTCGG-1_CZINY-0715-2	0.164408	1.25043	0.973051	0.00786961	0.00182926	0.00114836	0.306099	0.607924	0.00198915	0.000637988	0.329846	0.00291182	0.796122	0.00178739	0.0969405	0.0903057	0.826045	0.00226507	0.0392567	1.74856	0.00958409	bcell
AGCAGCCAGGTTACCT-1_CZINY-0713-0	2.2203	0.0308112	0.314335	0.00471485	0.301326	0.000705691	0.00109351	0.0852552	0.00119156	0.000391818	0.271485	1.62347	1.34484	0.00107079	0.223976	0.00266393	0.379221	0.111061	0.044548	0.250802	0.0622917	bcell
TGAGCATCAACTTGAC-1_CZINY-0713-0	0.0011142	0.299265	0.519782	0.00420498	0.193338	0.134849	0.506488	0.521098	0.302978	0.31547	0.329282	0.00153154	0.271608	0.162752	0.935719	0.0023514	0.439391	1.56859	0.32865	0.239054	0.200721	bcell
TCAGCAAAGGACGAAA-1_CZINY-0717-4	1.28367	0.0323145	0.32712	0.00427802	0.74838	0.000638655	0.000965568	0.319252	0.00107024	0.185775	0.229821	0.00156668	1.49562	0.000964441	0.0479087	0.00243382	0.887536	0.199201	0.0906757	1.29302	0.125684	bcell
AACCATGGTAAGTAGT-1_CZINY-0723-9	0.504048	0.00162378	0.646104	0.00803787	0.47051	0.030633	0.00195532	0.074192	0.659255	0.767565	0.717909	0.00299941	0.00385311	0.457674	0.581235	0.00449753	1.03324	0.0169695	0.80868	0.406275	0.0610382	bcell
TACTCGCTCTACTTAC-1_CZINY-0715-2	0.334231	0.0954101	0.269738	0.00397176	0.204203	0.362565	0.150302	0.00170953	0.0909262	0.526618	0.715894	0.00146298	1.2149	0.21879	0.529393	0.00226165	0.932937	0.796095	0.0518895	0.300739	0.475524	bcell
GTGGGTCAGAGCTGGT-1_CZINY-0721-8	1.00708	0.718197	0.174248	0.00609973	0.00139888	0.0837946	0.331835	0.123257	0.425582	0.176474	0.116576	0.0227795	0.828522	0.00136762	0.049874	0.00344862	1.43134	0.460935	0.00463568	1.29502	0.00569876	bcell
ACGGCCATCGCGTTTC-1_CZINY-0713-0	0.00224992	0.941299	1.22764	0.00818354	0.161633	0.165693	0.33512	0.00360717	0.143851	0.140123	0.466343	0.00299449	0.0316245	0.00184667	0.715059	0.00459051	1.2686	0.146247	0.586395	0.610702	0.293235	bcell
AGCCTAAAGCAGCCTC-1_CZINY-0727-13	0.209217	0.221604	0.00195381	0.0101822	0.442392	0.904962	0.14503	0.00436942	0.907912	0.269689	0.495693	0.0037739	0.891932	0.00232026	0.00109488	0.00575833	2.0788	0.319648	0.0186215	0.309756	0.00171985	bcell
CGCGTTTAGACTACAA-1_CZINY-0717-4	0.658353	0.236683	0.388793	0.0089431	0.456407	0.285583	0.14678	0.100808	0.187466	0.14806	0.419075	0.0033407	1.19263	0.670579	0.0378105	0.00508057	1.09193	0.00263322	0.161027	1.013	0.0380465	bcell
CATGACAAGTCGCCGT-1_CZINY-0727-13	0.0315725	0.00164549	0.250173	0.00815922	0.00191262	0.362828	0.803516	0.531588	0.993721	0.284909	0.69229	0.00304965	0.669879	0.594389	0.000882424	0.00459398	1.11228	0.652832	0.253759	0.00189616	0.00136536	bcell
CCAGCGACAGACTCGC-1_CZINY-0714-1	0.197289	2.04579	0.985662	0.00762294	0.00172974	0.00111535	0.221199	0.0852228	0.00191009	0.115498	0.503759	0.00283211	1.09792	0.00169187	0.292482	0.00435612	0.409481	0.00218165	0.0755645	1.13646	0.0707278	bcell
ACGCCAGTCCGCGTTT-1_CZINY-0717-4	0.765982	1.19187	0.556552	0.0068803	0.337866	0.27836	0.391972	0.216714	0.256379	0.000571589	0.256359	0.162563	0.473014	0.803384	0.06586	0.00385176	0.814156	0.610694	0.00199075	0.06803	0.00115516	bcell
GGAGCAATCCACGACG-1_CZINY-0724-10	0.734403	0.199417	0.169016	0.00575621	0.458251	0.215308	0.20486	0.118759	0.485118	0.471926	0.216102	0.00213493	1.22578	0.0602707	0.25911	0.0032483	1.6131	0.256964	0.0016763	0.484911	0.0840412	bcell
CTCCTAGTCAAAGTAG-1_CZINY-0713-0	0.625977	0.236887	0.368868	0.00792297	0.0455352	0.225254	0.124459	0.232491	0.436226	0.599661	0.60057	0.00310104	0.39578	0.425433	0.402777	0.00441596	0.661065	1.40057	0.311703	0.148845	0.00130239	bcell
TCTGAGACAGCTGTAT-1_CZINY-0715-2	0.00267962	1.4592	0.496126	0.00998288	0.433458	0.0037039	0.00241833	0.0044411	0.494081	0.198839	0.521883	0.0037139	0.251384	0.0243628	0.467805	0.00568343	1.84975	0.00288773	0.502565	0.510779	0.00172128	bcell
GCTGCTTTCCTAGAAC-1_CZINY-0720-7	1.13911	0.204988	0.167247	0.00792626	0.221856	0.217912	0.142239	0.87161	0.0472485	0.394496	0.11508	0.174342	0.734496	0.902345	0.751103	0.00442388	0.0867519	0.822367	0.00226961	0.00189062	0.248921	bcell
CCAATCCTCTGTTTGT-1_CZINY-0715-2	0.861858	0.00258132	1.22656	0.0100532	0.40011	0.00151611	0.195671	0.00440168	0.209481	0.301274	0.0024085	0.937342	0.139923	0.0296959	0.245937	0.00582857	1.29087	0.822298	0.555589	0.00239463	0.00172217	bcell
CTTAACTTCTTGAGGT-1_CZINY-0720-7	0.823331	0.00130695	0.77124	0.00656004	0.302864	0.258486	0.236894	0.0028771	0.00164793	0.291241	0.712269	0.100616	1.21984	0.00150356	0.316166	0.00371526	0.797078	0.271517	0.0595527	0.92083	0.166506	bcell
CGTAGCGCACAGACAG-1_CZINY-0726-12	0.589379	1.50201	0.00312644	0.0162493	0.0862681	0.462986	0.0040393	0.00724813	0.694986	0.410039	0.543764	0.200835	0.659299	0.00380075	0.0460177	0.00932647	1.46893	0.00464427	0.452955	0.0427814	0.00288348	bcell
GCATGTATCAAACCGT-1_CZINY-0717-4	0.00188426	2.03502	1.30218	0.00700925	0.202357	0.00104977	0.364215	0.00304468	0.00178124	0.418007	0.767577	0.00260687	0.633515	0.00158496	0.684198	0.00398547	0.301089	0.00199872	0.0771606	0.311479	0.141793	bcell
AGTTGGTTCACTCTTA-1_CZINY-0721-8	0.313833	1.47755	1.24442	0.00657629	0.00153928	0.0324126	0.0922423	0.237857	0.00163854	0.340011	0.423461	0.00241732	0.480804	0.00149584	0.542066	0.00377334	0.819956	0.00187219	0.147813	0.643439	0.450594	bcell
AGTGTCACACCGCTAG-1_CZINY-0716-3	0.00325611	2.29929	0.406234	0.0124146	0.261941	0.367317	0.147018	0.367598	0.302866	0.0930326	1.00427	0.00465365	0.183078	0.137394	0.504395	0.00707206	0.356273	0.00366741	0.372673	0.355446	0.0437362	bcell
GTTCGGGCAGACGCAA-1_CZINY-0714-1	0.434113	1.35696	0.428916	0.0100895	0.00238649	0.00781759	0.00239397	0.174861	0.257702	0.395158	0.512643	0.132793	0.847405	0.00220841	0.263236	0.0058029	1.39632	0.00286557	0.00281964	0.820336	0.190534	bcell
GTGCTTCCACACATGT-1_CZINY-0720-7	1.01764	0.150266	0.911191	0.00511121	0.998499	0.000748629	0.43038	0.102129	0.001292	0.0520626	0.496924	0.306753	0.519544	0.00114658	0.227807	0.00283347	0.786689	1.1799	0.00146944	0.00118754	0.0801701	bcell
GGAAAGCTCGGAAACG-1_CZINY-0721-8	0.625483	1.46893	0.526477	0.00599441	0.00135802	0.258942	0.32321	0.580398	0.00154134	0.159316	0.612191	0.00225338	0.981836	0.00135825	0.0421058	0.0033863	0.25177	0.00173511	0.228364	1.19109	0.00104299	bcell
GTTTCTATCATCGATG-1_CZINY-0717-4	0.00179849	1.02726	0.333634	0.00685922	0.0115251	0.805446	0.473218	0.0030097	0.0629074	0.214902	0.492076	0.0919033	0.594942	0.480381	0.483973	0.003933	0.752606	0.0686954	0.00195298	1.21157	0.141719	bcell
AAGTCTGTCGCTTGTC-1_CZINY-0725-11	0.0429605	0.0018731	0.00177531	0.00932765	0.515583	0.667458	0.0708507	0.00403548	0.663083	0.179118	0.289191	0.00343273	3.80736	0.00213477	0.124651	0.00526501	0.612076	0.0895869	0.157639	0.00222517	0.0015775	bcell
TGCGTGGTCGAACTGT-1_CZINY-0714-1	0.201298	0.000568153	0.814678	0.00288905	0.60628	0.286128	0.188266	0.316951	0.000721117	0.329919	0.519458	0.00107498	0.671847	0.531235	0.376745	0.00163868	1.053	0.509964	0.000812389	0.614443	0.25726	bcell
CTGGTCTTCAGTCAGT-1_CZINY-0726-12	0.0937853	0.049119	0.467692	0.00557407	0.668746	0.724412	0.064075	0.0750082	0.88634	0.580839	0.965616	0.00204928	1.12221	0.130963	0.00431903	0.00319216	0.713963	0.00246598	0.00153251	0.708535	0.000935058	bcell
GAATAAGTCATGCAAC-1_CZINY-0725-11	0.606635	0.922192	0.425676	0.00641851	0.00144902	0.000954204	0.163528	0.229499	0.0938256	0.274259	0.547649	0.114455	0.888919	0.00144721	0.347057	0.00367694	0.828412	0.00183897	0.313372	1.34786	0.147447	bcell
AGGTCATGTCATATGC-1_CZINY-0717-4	0.342266	1.14856	0.595714	0.00814766	0.00192267	0.0573411	0.0527803	0.00357652	0.286732	0.507656	0.532968	0.00302449	0.110464	0.00181644	0.330389	0.00465897	1.24518	0.00239442	0.0249427	1.99577	0.0013796	bcell
CAGCGACCACCTCGTT-1_CZINY-0724-10	0.0857294	2.8889	0.395637	0.0146147	0.00357305	0.0159017	0.00354311	0.00659825	0.0037965	0.13644	0.565525	0.00549256	0.00700239	0.00335054	0.396116	0.00840818	1.65369	0.00431476	0.161815	0.730253	0.131139	bcell
CTCGTACTCCACGTGG-1_CZINY-0720-7	0.412934	0.599526	1.51678	0.0089576	0.3015	0.0106746	0.573533	1.14042	0.00230327	0.000760433	0.659546	0.00335855	0.219324	0.281064	0.000983362	0.00503462	0.70191	0.761334	0.0025724	0.0486109	0.00156214	bcell
GAGGTGAGTAGGAGTC-1_CZINY-0721-8	0.00147046	0.212743	0.982222	0.00561923	0.104501	0.000845748	0.414138	0.00401138	0.00681849	0.127704	0.836115	0.735806	0.157046	0.257678	0.374866	0.00318401	2.41226	0.180734	0.0489715	0.286441	0.117627	bcell
TTAGTTCTCTGAGTGT-1_CZINY-0717-4	0.135549	0.00565851	0.428293	0.00850789	0.471672	0.636407	0.00196082	0.00371062	0.361376	0.770699	0.766643	0.00316998	0.766693	0.00215198	0.454207	0.00481549	1.51246	0.00245971	0.00236428	0.667636	0.249184	bcell
TTCTACATCTGATACG-1_CZINY-0714-1	0.00292525	1.17093	1.19383	0.0111008	0.0207259	0.00166981	0.327308	1.14657	0.00282585	0.0525148	0.680935	0.00404087	0.0052239	0.00247654	0.0894594	0.00632886	0.415282	0.00311027	0.412328	1.69029	0.00188222	bcell
TGCCCATGTCTTGTCC-1_CZINY-0727-13	0.176813	0.00121981	0.571333	0.00612029	0.112327	0.578462	0.399384	0.00264491	0.619024	0.634042	0.394018	0.0573539	1.11559	0.00316779	0.312997	0.00348601	0.999413	0.685062	0.0580874	0.521354	0.0163889	bcell
GCTGCAGGTAAAGTCA-1_CZINY-0714-1	0.0275555	1.57172	1.01842	0.0079711	0.00182342	0.0011868	0.233085	0.00348554	0.0843599	0.233965	0.38144	0.0758313	0.621453	0.122307	0.421529	0.00460654	0.687302	0.00227538	0.593089	1.16352	0.00137719	bcell
TGACGGCAGAGTAATC-1_CZINY-0715-2	1.65565	0.89878	0.297342	0.00700782	0.00159981	0.00104982	0.610299	0.56111	0.0017861	0.149267	0.425409	0.0026147	0.911309	0.140701	0.597527	0.00396849	0.549106	0.327673	0.00379585	0.0016669	0.115552	bcell
TGAGCATTCGTGGGAA-1_CZINY-0726-12	0.0808921	0.231477	0.435983	0.00614672	0.127421	0.660005	1.50902	0.10602	0.263848	0.000507952	0.403103	0.0252314	0.0586854	0.109785	0.000652286	0.00344236	0.953211	1.88797	0.00172014	0.401958	0.00102478	bcell
GCTGCGACATACGCTA-1_CZINY-0719-6	0.00433333	0.667189	0.782141	0.0164636	1.16572	0.00251338	0.0907021	1.11819	0.00428496	0.467352	0.00400272	0.00611825	0.360157	0.514721	0.726534	0.00928682	0.419184	0.324294	0.456351	0.007607	0.0651543	bcell
ACGATACCATTATCTC-1_CZINY-0725-11	0.00312032	0.00239495	0.433577	0.0116866	0.737815	0.550042	0.0884894	0.181903	0.373117	0.196517	0.648344	0.00440787	0.642885	0.00271587	0.150871	0.00668061	2.12315	0.0651328	0.00334468	1.00985	0.00201987	bcell
TACAGTGTCTTGCAAG-1_CZINY-0723-9	0.00208185	0.231209	0.690833	0.00813247	0.393205	0.284426	0.668143	0.00353996	0.247535	0.161478	0.528176	0.128074	0.182944	0.810391	0.451191	0.00453337	0.975888	1.01373	0.288621	0.00190632	0.1818	bcell
ATAACGCTCCAAATGC-1_CZINY-0717-4	0.103406	2.12435	0.630169	0.0105037	0.0025279	0.0298225	0.234829	0.0284706	0.150807	0.170025	0.363681	0.0599413	0.446929	0.00234509	0.30076	0.00606719	0.292651	0.00304361	0.738979	1.29315	0.252318	bcell
CCATTCGCAAACAACA-1_CZINY-0721-8	0.0830991	1.30785	0.79137	0.00874073	0.00197691	0.0632225	0.32342	0.426777	0.258147	0.518195	0.414152	0.0033522	0.583661	0.0019299	0.601407	0.00497155	0.243393	0.00248429	0.203032	1.40205	0.0116692	bcell
CACCACTCACGCATCG-1_CZINY-0723-9	0.0129188	0.28629	0.343826	0.00541037	0.0435407	0.248182	0.893386	0.177344	0.287319	0.224904	0.74137	0.00200738	0.898611	0.220172	0.190162	0.00306517	1.40101	1.18871	0.101539	0.00123629	0.000908485	bcell
TGGACGCTCGGAAATA-1_CZINY-0723-9	0.156189	0.255261	0.00121496	0.00617622	0.195201	0.0142852	0.290905	0.00273865	0.00159061	0.639738	0.535641	0.00230103	2.38493	0.322042	0.476547	0.00351276	1.02413	0.335567	0.261279	0.23233	0.126251	bcell
TCCACACTCAAGAAGT-1_CZINY-0717-4	0.672756	1.0491	0.14452	0.00740945	0.00169322	0.4401	0.154811	0.0920692	0.0599854	0.11396	0.249602	0.00271967	1.18869	0.00166008	0.235923	0.0042447	0.548303	0.179649	0.418474	1.57032	0.125376	bcell
CTCCTAGAGTCGCCGT-1_CZINY-0723-9	0.451511	1.0292	0.475939	0.00709572	0.0016296	0.283685	0.293965	0.304389	0.00179062	0.184683	0.246882	0.0248841	1.44141	0.00156946	0.019666	0.00409017	0.391784	0.247781	0.0020238	1.70582	0.143339	bcell
TACGGTAGTTACCGAT-1_CZINY-0714-1	0.00152202	0.979419	0.698472	0.0059009	0.0465523	0.000882501	0.359045	0.489546	0.00149029	0.133371	0.222468	0.00216695	0.941207	0.0480259	0.1918	0.00337819	0.570603	0.00170803	0.00164485	2.38837	0.181719	bcell
TGTTCCGCAGTTCATG-1_CZINY-0726-12	0.00228288	0.00170632	0.00165938	0.00855902	0.0717335	0.403555	0.230239	0.00386931	0.455132	0.859232	0.45426	0.00315989	2.9141	0.512466	0.175379	0.00490506	1.05429	0.00248951	0.00248286	0.0773829	0.0161481	bcell
CGTGAGCAGAATGTGT-1_CZINY-0716-3	0.751163	0.315064	0.57106	0.00464878	0.325948	0.450867	0.00109027	0.0934435	0.00161558	0.227282	0.410506	0.279093	1.02567	0.409527	0.482843	0.00261186	1.13936	0.165036	0.00787134	0.41586	0.195458	bcell
GTTCATTCAAGCCTAT-1_CZINY-0720-7	0.00226295	1.52209	1.08198	0.00836091	0.0019442	0.307388	0.303525	0.470784	0.222021	0.000704457	0.459948	0.0032069	0.00387032	0.515108	0.48781	0.00469941	0.162934	0.175331	0.357756	1.04272	0.121611	bcell
GCGGGTTCACAGCGTC-1_CZINY-0716-3	0.29225	0.00131737	0.300669	0.0066311	0.175857	0.106939	0.167705	0.00289842	0.304166	0.504381	0.544329	0.052072	0.658818	1.14347	0.200334	0.0037769	1.42719	0.504316	0.223629	0.626531	0.0183682	bcell
CGTGTCTAGAACAATC-1_CZINY-0725-11	0.159044	0.579289	0.07072	0.00958443	0.00217587	0.142547	0.196915	0.57871	0.37511	0.385431	0.00233526	0.00358452	0.546044	0.0021477	0.249287	0.00547575	1.26344	0.460857	0.00282157	2.21222	0.0016515	bcell
TCAGGTAAGTGCCATT-1_CZINY-0716-3	0.00271072	0.000987783	0.489067	0.00496632	0.730568	0.0991855	0.39104	0.215973	0.00126154	0.0808644	0.283485	0.0198406	1.7159	0.229618	0.27488	0.00282278	1.27567	0.634386	0.00139278	0.589384	0.230163	bcell
CGTCACTCAAGTCTGT-1_CZINY-0726-12	0.168955	0.00111796	0.307412	0.00563217	0.191118	0.195692	0.492963	0.0660629	0.913027	0.608552	0.645006	0.00208235	0.00258626	1.02495	0.0685119	0.00314119	1.38247	1.02132	0.167894	0.00129451	0.000945308	bcell
CGAGCACCACTGTTAG-1_CZINY-0727-13	0.480693	0.00158132	0.545485	0.0079783	0.00183063	0.662969	0.00189789	0.225798	0.996525	1.13674	0.32983	0.00297128	0.00377356	0.386909	0.663126	0.00452946	0.847227	0.21107	0.505276	0.194006	0.0478735	bcell
GGAATAATCTAAGCCA-1_CZINY-0716-3	0.00244351	0.335039	0.654459	0.00508878	0.610084	0.181433	0.212235	0.778448	0.648028	0.416793	0.469245	0.00186855	0.802512	0.0571883	0.546949	0.00283958	0.68656	0.303927	0.00142184	0.470158	0.0870087	bcell
ATTACTCAGGCACATG-1_CZINY-0715-2	0.00246873	1.67714	0.834587	0.00759888	0.001704	0.00113392	0.232775	0.374034	0.00190089	0.322508	0.633445	0.00278671	0.232909	0.116985	0.370444	0.00429545	0.807631	0.171276	0.443355	0.742392	0.27928	bcell
CACCACTAGAGGTAGA-1_CZINY-0715-2	0.000820586	0.306052	0.736352	0.00313732	0.746685	0.317541	0.447161	0.00137019	0.0937449	0.155858	0.430689	0.00117119	1.21683	0.0535422	0.680076	0.00176151	0.345951	0.228008	0.000885788	1.39094	0.125254	bcell
GATGAAAGTCTCCACT-1_CZINY-0726-12	0.00242043	0.489826	0.539167	0.00903756	0.0557426	0.673709	0.357411	0.646012	0.622958	0.641646	0.490288	0.00336468	0.662289	0.304482	0.215444	0.00512429	0.999302	0.142392	0.00282929	0.387642	0.00152694	bcell
ACGCAGCCAAGCGTAG-1_CZINY-0717-4	0.00112077	0.422308	0.181115	0.00450948	0.544258	0.446467	0.310834	0.308245	0.719178	0.20185	0.243331	0.00166924	0.422087	0.123619	0.318248	0.00253489	0.520791	2.00067	0.0455554	0.45401	0.00425927	bcell
GAGCAGACAAATTGCC-1_CZINY-0723-9	0.17959	0.297015	0.452407	0.00793403	0.146077	0.705741	0.303067	0.228409	0.280425	0.500255	0.582238	0.00293922	0.00375794	0.706275	0.315939	0.00445261	1.48039	0.36735	0.555383	0.137578	0.00134014	bcell
TTTACTGAGTTGTAGA-1_CZINY-0724-10	0.0318312	0.511932	0.346362	0.00958731	0.418373	0.0484554	0.29686	0.00415397	0.774418	0.506354	0.854215	0.097088	0.38945	0.118529	0.654969	0.00532621	1.02448	0.295116	0.269639	0.591967	0.00163828	bcell
GCGCGATAGAAACGCC-1_CZINY-0716-3	1.87291	0.010455	0.549211	0.00582531	0.344375	0.000874284	0.109841	0.169256	0.00150352	0.356869	0.385102	0.0714378	1.58725	0.00143485	0.430302	0.00326397	0.578478	0.114954	0.122288	0.437897	0.116218	bcell
CAGCCGACACGCCAGT-1_CZINY-0721-8	0.272791	1.41798	0.476893	0.00811075	0.0210751	0.23009	0.0457381	0.00705651	0.00202573	0.0120298	0.625564	0.0331974	0.814469	0.160635	0.557911	0.00464077	1.07247	0.00234809	0.123523	1.36759	0.00137253	bcell
CTCGTACCAAGCGTAG-1_CZINY-0725-11	0.176907	0.00157355	0.447466	0.00795046	0.375417	0.332734	0.131231	0.00353401	0.690783	0.408525	0.550829	0.0636829	0.78813	0.341602	0.455864	0.00458142	1.74265	0.485029	0.00221765	0.246145	0.00144479	bcell
TCGGTAATCCAGAAGG-1_CZINY-0718-5	0.0988912	0.105192	0.440817	0.00710506	1.41429	0.364944	0.15226	0.00335202	0.0798551	0.265561	0.618931	0.00260907	1.45801	0.039579	0.23121	0.00396586	0.648714	0.649172	0.0365297	0.54129	0.100488	bcell
AGTCTTTTCGAGCCCA-1_CZINY-0717-4	0.298038	0.00977728	0.597415	0.00624909	0.458251	0.00092882	0.0459732	0.533258	0.00155781	0.281089	0.391822	0.00230428	0.8503	0.151576	0.101039	0.00353026	1.91205	0.229037	0.266416	0.841483	0.285552	bcell
TTCCCAGGTTGCCTCT-1_CZINY-0724-10	0.129419	0.55528	0.753723	0.00855645	0.00198847	0.00126658	0.262001	0.198623	0.0021624	0.505971	0.633896	0.00315053	1.65619	0.00189581	0.331155	0.00483168	0.853013	0.00248414	0.00241068	1.0391	0.308352	bcell
TCAGGATGTCTAAACC-1_CZINY-0718-5	0.00269842	0.00203145	0.615415	0.00992261	1.27152	0.222746	0.26828	0.0044043	0.00250092	0.112171	0.41855	0.00375573	1.46538	0.14469	0.361541	0.00560892	0.929022	0.177902	0.00287335	1.22468	0.00169979	bcell
CGAGAAGGTCGCGAAA-1_CZINY-0727-13	0.00456701	1.35308	0.276519	0.0167006	0.00393177	0.721908	0.204305	0.822298	0.566004	0.320833	0.39334	0.125561	0.145322	0.00373529	0.152729	0.00973016	1.3243	0.0969354	0.0717568	0.593698	0.0028953	bcell
AGATCTGCAAGCGAGT-1_CZINY-0717-4	0.796346	0.148686	0.478171	0.00472418	0.566267	0.350061	0.0881386	0.0775769	0.0959842	0.170998	0.299753	0.0442097	1.20784	0.222193	0.322614	0.00267691	0.775224	0.0952703	0.00132886	1.41153	0.115871	bcell
AGGCCACAGTCAAGGC-1_CZINY-0724-10	0.0567983	0.0658596	0.251073	0.00898034	0.852423	0.309325	0.00210401	0.00387334	0.474672	0.260637	0.630935	0.00329385	1.62122	0.358138	0.545696	0.00507666	0.941534	0.423847	0.155637	0.28055	0.00151225	bcell
GTAACTGCACACCGCA-1_CZINY-0726-12	0.460063	0.87025	0.449024	0.0093138	0.00209929	0.23686	0.00223592	0.00411842	0.00240846	0.413367	0.365943	0.00345581	0.794962	0.00211547	0.199609	0.00533938	1.47447	0.309724	0.00263544	1.50049	0.142822	bcell
CAAGATCCACGTCTCT-1_CZINY-0717-4	0.00121775	0.426742	0.746671	0.0045581	0.206002	0.202488	0.581973	0.835352	0.00115166	0.606894	0.78741	0.00167253	0.580896	0.376092	0.402887	0.00260026	0.544401	0.348405	0.483219	0.0611423	0.0746792	bcell
AGCAGCCAGACCCACC-1_CZINY-0714-1	0.235631	1.34049	0.483332	0.00980487	0.00231514	0.00146399	0.00233722	1.24945	0.002489	0.000833818	0.331759	0.0691508	0.670527	0.00224369	0.21154	0.00569962	0.855134	0.00285961	0.362821	1.28994	0.118452	bcell
AGGCCGTGTTGCTCCT-1_CZINY-0721-8	0.295374	0.00122388	0.525953	0.00608286	0.676496	0.000915927	0.0449787	0.180755	0.4356	0.430034	0.913879	0.00229745	1.07308	0.460286	0.460597	0.00344091	0.481091	0.0952766	0.0456081	0.946927	0.188267	bcell
GGAGCAATCGTATCAG-1_CZINY-0725-11	0.068475	0.0208272	0.00086488	0.0044613	0.662397	0.556863	0.424784	0.361368	0.584975	0.425044	0.417061	0.0471891	0.751296	0.248834	0.428332	0.00257403	0.977256	0.505235	0.0760048	0.522118	0.190914	bcell
TTCTCAACATGGTAGG-1_CZINY-0717-4	0.596496	1.20886	0.400515	0.00832753	0.00193736	0.00123785	0.258209	0.0859009	0.00597524	0.223327	0.39264	0.00305014	0.863385	0.00187734	0.0755745	0.00470431	0.554688	0.00234481	0.224194	2.10545	0.237716	bcell
GGGAGATCAGGGAGAG-1_CZINY-0715-2	0.00255422	0.596237	0.593901	0.00995601	0.50229	0.405544	0.00237938	0.00841412	0.445642	0.712744	0.314663	0.00368469	0.362027	0.396423	0.159284	0.0056324	1.52415	0.582297	0.255792	0.362002	0.00172245	bcell
TTTGCGCCAGTAGAGC-1_CZINY-0716-3	0.0579706	0.241055	0.521821	0.00839942	0.377834	0.328753	0.0252364	0.00366527	0.220541	0.04089	0.167346	0.00316269	1.82766	0.00190668	0.328214	0.00482521	1.46343	0.418141	0.442687	0.770888	0.0014541	bcell
CAGCTGGTCGTACGGC-1_CZINY-0717-4	0.547808	0.487724	0.428196	0.0096567	0.0022186	0.83892	0.0546288	0.0042738	0.00242945	0.435409	0.694093	0.382015	0.932334	0.00213348	0.331088	0.00559921	1.00224	0.00286309	0.130657	0.953283	0.00164926	bcell
GGACAAGAGTCAAGCG-1_CZINY-0718-5	0.0376666	0.591885	0.00225427	0.0114463	0.856281	0.00174638	0.00280938	0.24841	0.0030377	0.457573	0.00277611	0.0552384	3.80971	0.00264737	0.0906153	0.00637463	0.618602	0.0212241	0.00334066	0.291658	0.124142	bcell
CATGCCTCATCGTCGG-1_CZINY-0725-11	0.229396	0.185923	0.466552	0.00446097	0.0361246	0.388991	1.11518	0.257568	0.760424	0.181329	0.672656	0.0279804	0.256483	0.352249	0.010017	0.00249911	1.17817	1.12957	0.0162093	0.00105944	0.00411745	bcell
TCACGAAGTATGAATG-1_CZINY-0727-13	0.481104	0.462212	0.25688	0.00700646	0.201375	0.36332	0.00239425	0.525292	1.00565	0.362737	0.329019	0.00260498	0.592004	0.071751	0.429158	0.00395511	1.13083	0.721994	0.3111	0.00166615	0.00120057	bcell
GTGCATAGTGGGTATG-1_CZINY-0720-7	0.533821	1.0733	0.531769	0.00777528	0.00184305	0.00117123	0.411824	0.135875	0.595094	0.176126	0.753598	0.00292822	0.642493	0.0017809	0.0465241	0.00446171	0.717921	0.396141	0.0967065	1.12695	0.0013256	bcell
CGGTTAATCAAGAAGT-1_CZINY-0726-12	0.0942626	0.102851	0.14804	0.00528447	0.408037	1.37624	0.519647	0.00231147	1.03883	0.394917	0.42771	0.0567365	0.00242155	0.354691	0.351308	0.0029208	0.257178	1.26507	0.0813836	0.381974	0.000876254	bcell
ACTTACTCACGAGGTA-1_CZINY-0718-5	0.292005	0.00242162	0.448832	0.0118564	2.01691	0.53913	0.00288213	0.00631165	0.0967027	0.2162	0.479763	0.00440616	0.560932	0.468148	0.261284	0.00670093	0.843183	0.0852018	0.00336759	0.756313	0.134707	bcell
TTTGTCATCATGCATG-1_CZINY-0716-3	0.144619	1.60904	0.961958	0.00780589	0.0170752	0.0585491	0.176839	0.00345322	0.0020128	0.199173	0.787911	0.00289761	0.521719	0.0017741	0.225618	0.00442553	0.67481	0.00221668	0.614125	1.0021	0.240938	bcell
CGTTGGGCAAGTAATG-1_CZINY-0725-11	0.00127533	0.182791	0.244534	0.00475396	0.244365	0.46607	0.500764	0.430215	0.823972	0.508965	0.99887	0.00178302	0.336958	0.500915	0.413454	0.0451731	0.881295	0.398683	0.060101	0.226376	0.00412609	bcell
AGGTCATAGTCCCACG-1_CZINY-0718-5	0.515085	0.384696	0.494621	0.0116197	0.827914	0.499826	0.204446	0.643403	0.00301217	0.80402	0.286464	0.00437132	0.00556855	0.953493	0.44985	0.00652246	0.626468	0.2587	0.120945	0.00279771	0.134436	bcell
GGGCATCCAACTGCGC-1_CZINY-0725-11	0.0581689	1.36176	0.683384	0.0141179	0.00337418	0.230038	0.16279	0.00631714	0.693935	0.284198	0.475632	0.00547411	0.162769	0.00329405	0.265051	0.00819078	1.26543	0.324409	0.411548	0.802383	0.00246029	bcell
TCAACGAGTTATGTGC-1_CZINY-0714-1	0.00136315	0.0575162	0.700091	0.00527547	0.656145	0.434711	0.365652	0.00230749	0.0302372	1.07646	0.778393	0.0279205	0.231238	0.139342	0.704229	0.00302185	1.36033	0.287972	0.00147904	0.0996077	0.309275	bcell
TTGGAACGTGTTCGAT-1_CZINY-0721-8	0.230394	0.185035	0.808742	0.0037799	0.311866	0.139257	0.264917	0.437383	0.00094911	0.556075	0.336237	0.0162996	0.00177642	0.503955	0.328179	0.00214664	1.7441	0.524106	0.253961	0.421685	0.209652	bcell
CCTTCCCGTCCCGACA-1_CZINY-0716-3	0.198277	0.29139	0.629864	0.00336061	0.775382	0.117921	0.0648373	0.255886	0.151668	0.306829	0.383134	0.0173829	0.943149	0.466035	0.510406	0.00187781	1.30327	0.158282	0.142794	0.534169	0.0269124	bcell
TGAAAGAAGAAACGAG-1_CZINY-0715-2	0.767475	0.0804675	0.511022	0.0035483	0.81878	0.243646	0.017126	0.0757589	0.351367	0.286449	0.634392	0.0328776	1.28585	0.634374	0.499086	0.00199377	0.209493	0.0107608	0.325703	0.224901	0.266589	bcell
GGAACTTAGGGAGTAA-1_CZINY-0723-9	0.407642	0.231752	0.39192	0.00667276	0.188119	0.766003	0.00157901	0.00290748	0.633446	0.526628	0.463668	0.112974	0.160625	1.16389	0.662289	0.00369675	0.803403	0.387842	0.27659	0.072767	0.00113755	bcell
AATCCAGCATTATCTC-1_CZINY-0715-2	0.0948993	1.16046	0.708997	0.0074114	0.226788	0.0359957	0.195915	0.0305012	0.413776	0.226052	0.682657	0.00273296	0.82876	0.00166138	0.685489	0.00418889	0.72401	0.00213319	0.150383	1.0761	0.00233795	bcell
TAAGAGATCTTATCTG-1_CZINY-0718-5	0.010191	2.87909	1.27049	0.0144415	0.0380395	0.00221396	0.357866	0.00646863	0.00376065	0.226254	0.355262	0.00556681	0.00722273	0.103758	0.647597	0.00813715	0.200335	0.00411818	0.00417637	0.948604	0.129136	bcell
GGCTGGTGTACGACCC-1_CZINY-0716-3	0.514894	1.19536	0.489152	0.00959523	0.171196	0.460241	0.00227171	0.489305	0.347598	0.712058	0.838288	0.0479298	0.0181841	0.1524	0.521811	0.00558574	0.575753	0.00277732	0.66408	0.0022827	0.0287509	bcell
CATCAGAGTTCGTGAT-1_CZINY-0726-12	0.00375793	1.47866	0.00264538	0.013812	0.00323254	0.655517	0.159037	0.0855686	0.523531	0.0362604	0.455996	0.00522452	0.934594	0.334467	0.0267579	0.00787393	0.656139	0.40782	0.00407348	1.42857	0.00237478	bcell
ATCCGAAAGAGTACAT-1_CZINY-0721-8	0.182559	0.305464	0.000764022	0.00412348	0.199466	0.310168	0.000954755	0.226803	0.0010357	0.444911	0.000979381	0.00163659	3.87446	0.000916979	0.284798	0.00232067	0.697079	0.477742	0.168127	0.000958197	0.0934962	bcell
GCGACCAGTTCCGGCA-1_CZINY-0726-12	1.02964	0.976676	0.527019	0.0117145	0.00273914	0.377924	0.0027349	0.00518641	0.559925	0.235857	0.516701	0.00443345	0.572205	0.00267314	0.140222	0.00676402	0.627884	0.0423065	0.0702026	1.52263	0.00203303	bcell
CGTAGGCTCAGGTTCA-1_CZINY-0721-8	0.253372	0.169	0.662893	0.00571029	0.884534	0.00967889	0.185791	0.0911556	0.00146006	0.436771	0.464523	0.00209512	1.50211	0.00129435	0.253264	0.00326154	1.51817	0.063265	0.035238	0.537476	0.189252	bcell
CCGTTCAAGACATAAC-1_CZINY-0724-10	0.634003	0.446745	0.50654	0.0113151	0.0450489	0.428165	0.581509	0.546366	0.7805	0.504019	1.12085	0.00436882	0.186735	0.996241	0.00122976	0.00641552	0.0133078	0.419054	0.00327304	0.00263196	0.00191209	bcell
TTTACTGTCGAACTGT-1_CZINY-0713-0	1.48046	0.188414	0.669184	0.00977656	0.279522	0.00149543	0.105625	0.487383	0.00247533	0.153741	0.278775	0.00424547	0.884889	0.0822154	0.554079	0.00543202	0.956757	0.915419	0.184694	0.00233755	0.00170063	bcell
TGGACGCGTATGAATG-1_CZINY-0719-6	0.31007	1.01596	0.234489	0.0156734	0.00377985	0.289933	0.275602	0.00708877	0.942641	0.413557	0.882275	0.0060085	0.585526	0.111964	0.561632	0.00907252	0.66168	0.00460394	0.00457187	0.876448	0.002748	bcell
CTCGGGATCACCCTCA-1_CZINY-0713-0	0.0973949	0.517885	0.501219	0.00525974	0.250406	0.111863	0.552554	0.36112	0.00133893	0.668568	0.410183	0.119105	0.405235	0.579434	0.647776	0.00297684	0.455779	1.09657	0.236213	0.0382802	0.213486	bcell
CTGTTTAAGTACGATA-1_CZI-IA11485686-1	0.0804211	0.884085	0.934867	0.00734712	0.00171328	0.204822	0.00178161	0.486082	0.498103	0.0006103	0.336179	0.00276274	0.128877	0.0306682	0.142012	3.04208	0.00126431	0.00210503	0.30368	0.089705	0.0827054	bcell
CCGTTCACACAGGTTT-1_CZI-IA11485686-1	0.00115396	0.000879151	0.721167	0.00444631	0.445542	0.000654161	0.304755	0.183505	0.872763	0.257856	1.07624	0.00165184	0.437993	0.240425	0.138506	1.38332	0.142252	0.545611	0.235589	0.0748388	0.20784	bcell
ACACCCTTCAGGTAAA-1_CZI-IA11485686-1	0.389262	0.000691528	0.66797	0.0035143	0.0859998	0.479213	0.198632	0.485703	1.03102	0.16419	0.555699	0.00129267	0.252998	0.039042	0.148194	1.76506	0.0919094	0.350157	0.124677	0.232226	0.214461	bcell
CAGCATAGTAGCTCCG-1_CZI-IA11485685-0	0.00286958	0.00155959	0.793447	0.0077481	0.192641	0.225951	0.378503	0.00343454	0.71749	0.298469	0.327133	0.00295651	0.761515	0.00175998	0.302389	2.36652	0.447012	0.00226076	0.00222266	0.204027	0.219537	bcell
AACTCTTCATTTCACT-1_CZI-IA11485685-0	0.00391809	0.742817	0.810649	0.0141733	0.00979767	0.28451	0.568975	0.00629407	1.02064	0.114572	0.589191	0.187728	0.360304	0.0399262	0.00152811	2.03315	0.00240607	0.211161	0.123163	0.0968666	0.00238666	bcell
TGATTTCTCATCTGCC-1_CZI-IA11485685-0	0.284473	0.193559	0.655594	0.0390722	0.137878	0.245839	0.441308	0.00346181	0.900433	0.25801	0.764611	0.014286	0.780869	0.0764296	0.256051	1.47588	0.138642	0.0089179	0.00101666	0.162035	0.442802	bcell
TCTTTCCTCAGTTTGG-1_CZI-IA11485685-0	0.274159	0.351032	0.459438	0.0263935	0.00108459	0.111868	0.248391	0.329047	0.726303	0.423753	0.506197	0.00174263	0.249244	0.0010518	0.353242	2.11787	0.117736	0.0460993	0.255606	0.286511	0.388817	bcell
GGGCATCTCCAGTAGT-1_CZI-IA11485686-1	0.586161	0.033155	1.1357	0.00560791	0.213923	0.000827492	0.0199956	0.101522	0.649745	0.104304	0.23699	0.224109	0.123868	0.317559	0.19329	2.46558	0.000931283	0.384564	0.228658	0.0012976	0.243356	bcell
AGCTCCTGTTATCGGT-1_CZI-IA11485685-0	0.45555	0.000577658	0.75762	0.00294445	0.20425	0.159547	0.413061	0.382016	0.652289	0.08886	0.291693	0.00110284	1.06318	0.000654923	0.129868	1.75615	0.000494589	0.702576	0.0561582	0.000698149	0.165554	bcell
ACCAGTAAGTGAAGAG-1_CZI-IA11485686-1	0.502123	0.00114383	0.298247	0.00575168	0.477145	0.000864776	0.0540142	0.00253316	0.747619	0.0870875	0.359197	0.00218331	0.921001	0.142356	0.000611967	1.64209	0.659494	0.375243	0.141614	0.772777	0.0769441	bcell
AAAGTAGAGTCAAGCG-1_CZI-IA11485685-0	0.703972	0.695927	0.67666	0.003663	0.0047964	0.000534551	0.36877	0.261945	0.688643	0.0118628	0.358988	0.00133101	0.368818	0.000817954	0.067543	1.56787	0.271876	0.10233	0.19261	0.614876	0.317403	bcell
TTCCCAGAGGCAATTA-1_CZI-IA11485685-0	0.0016125	0.00095977	0.790119	0.0536914	0.0319649	0.29878	0.265932	0.337031	1.03833	0.251209	0.0910173	0.00179874	0.28751	0.328323	0.187485	1.51577	0.472827	0.340035	0.331554	0.306498	0.342509	bcell
ACGCAGCGTATAATGG-1_CZI-IA11485686-1	0.136954	0.116356	0.563059	0.00345866	0.360284	0.000514067	0.128819	0.00169735	0.792786	0.0716374	0.221617	0.00129187	0.47562	0.0300305	0.181995	1.84449	0.558699	1.49922	0.224955	0.000821033	0.067834	bcell
GCGAGAACACGACTCG-1_CZI-IA11485685-0	0.00593588	0.331803	0.00424935	0.0215796	0.00526909	0.234962	0.00514487	0.403856	0.913333	0.455599	3.00241	0.00881225	0.0102598	0.00509304	0.405637	0.168047	0.00389443	0.377542	0.00626873	0.00521183	0.804742	bcell
CCCATACTCTCTGCTG-1_CZI-IA11485685-0	0.0936668	0.586221	0.512951	0.00733754	0.0016608	0.471365	0.607583	0.00318314	1.40795	0.363072	0.597352	0.00270661	0.567764	0.0537937	0.264654	0.822698	0.292437	0.00212945	0.00205843	0.444389	0.156906	bcell
GCTCTGTAGGCTATCT-1_CZI-IA11485686-1	0.358949	0.203609	1.01585	0.00315365	0.229151	0.0469604	0.239514	0.14419	0.651556	0.0624839	0.281453	0.00125331	0.35897	0.270916	0.199968	2.58473	0.189223	0.154466	0.0927213	0.11998	0.0747305	bcell
TGCTGCTAGCTACCGC-1_CZI-IA11485686-1	0.304381	0.748075	0.000734454	0.00378823	0.00728606	0.105026	0.445715	0.00166622	0.495909	0.111724	0.26891	0.00138829	0.391715	0.000834026	0.148777	3.39345	0.0543073	0.00107571	0.116366	0.602293	0.0771718	bcell
GTACTTTAGATGGCGT-1_CZI-IA11485685-0	0.00338532	0.351702	0.00260575	0.0138484	0.0031246	0.384666	0.117263	0.21175	1.46354	0.478006	1.39057	0.00504696	0.00610212	0.304107	0.705532	0.00797975	0.00217936	0.783648	0.00384547	0.00315086	0.985887	bcell
TCGGGACGTCGTTGTA-1_CZI-IA11485686-1	0.383796	0.087218	1.07121	0.0120706	0.204829	0.0853569	0.361826	0.00528792	0.923024	0.179696	0.742592	0.00455739	0.528973	0.200949	0.171939	1.13777	0.154943	0.157264	0.00344471	0.81782	0.00205814	bcell
ATGGGAGAGATCCGAG-1_CZI-IA11485686-1	0.17571	0.0870637	0.480708	0.00393899	0.171609	0.290818	0.230836	0.267725	0.806923	0.0400304	0.200651	0.0536977	0.51833	0.209161	0.000421075	2.48267	0.267684	0.250253	0.139241	0.60151	0.000673661	bcell
GATCAGTAGGGATCTG-1_CZI-IA11485685-0	0.178628	0.389865	0.00117225	0.0336479	0.227922	0.271313	0.409382	0.00267624	1.21045	0.154655	0.902587	0.00224153	0.970844	0.00136287	0.0606981	1.8671	0.121237	0.151921	0.00173346	0.0971231	0.212115	bcell
AGGTCCGCAGGTCTCG-1_CZI-IA11485685-0	0.329879	0.00217297	0.819409	0.0107769	0.00615846	0.14655	0.577236	0.00479288	0.78338	0.160144	0.332399	0.0470457	0.173937	0.00241176	0.00116306	2.45876	0.665953	0.685076	0.00300517	0.0315411	0.00182822	bcell
ATCTACTGTCGCATCG-1_CZI-IA11485685-0	0.408235	0.000665409	0.793564	0.0194013	0.277581	0.000489555	0.882595	0.212756	0.667034	0.0183957	0.186793	0.0012323	0.0343613	0.000741035	0.133484	2.1786	0.50301	0.38847	0.00619989	0.348536	0.220664	bcell
TGAGCATGTATGGTTC-1_CZI-IA11485685-0	0.00244237	0.336276	0.502402	0.00645906	0.00149928	0.000964015	0.2608	0.231829	1.01168	0.319254	0.206608	0.00240363	0.161853	0.301934	0.228882	1.6284	0.426249	1.01948	0.0490537	0.054152	0.513629	bcell
GACGCGTTCTGACCTC-1_CZI-IA11485685-0	0.211116	0.158927	0.000951272	0.00492937	0.0233134	0.0434359	0.35439	0.173173	1.28681	0.263004	0.761909	0.00182755	0.940388	0.00110304	0.149135	1.70688	0.275964	0.136912	0.00137306	0.306032	0.472965	bcell
CCTCTGACAGCGTCCA-1_CZI-IA11485686-1	0.118075	0.364576	0.780454	0.00446307	0.194575	0.227323	0.00102992	0.145256	0.827399	0.0605346	0.545014	0.00166492	0.545082	0.381018	0.157504	1.4904	0.326158	0.42473	0.204533	0.294713	0.182579	bcell
CTTAACTTCGCGTTTC-1_CZI-IA11485685-0	0.20551	0.0901577	0.505662	0.00397298	0.000903704	0.255464	0.500597	0.121571	0.99799	0.177179	0.613055	0.00150463	0.510285	0.132527	0.399669	1.40384	0.335313	0.507156	0.124237	0.000931065	0.392103	bcell
AACTCAGAGGATGGAA-1_CZI-IA11485686-1	0.292537	0.721459	0.253965	0.00458428	0.00104985	0.0475102	0.495588	0.164699	0.689017	0.000378112	0.124648	0.00171607	0.524682	0.198502	0.000489304	2.41902	0.000781076	0.222192	0.526394	0.559949	0.0270576	bcell
TACAGTGCAAGTTCTG-1_CZI-IA11485686-1	0.0145337	0.000855762	0.769843	0.0043147	0.0938053	0.224182	0.340059	0.010609	0.83595	0.269462	0.346681	0.00158441	0.247925	0.291373	0.257232	2.36605	0.137069	0.250157	0.253578	0.00101953	0.561509	bcell
CCATTCGGTCTACCTC-1_CZI-IA11485686-1	0.324808	0.250477	0.565976	0.00761125	0.0639521	0.0776211	0.777809	0.608427	0.803117	0.206443	0.390055	0.00282938	0.431933	0.00171584	0.000820021	1.89381	0.00130415	0.158678	0.03529	0.656161	0.00130892	bcell
TCTGGAATCTTCTGGC-1_CZI-IA11485685-0	0.113028	0.0256602	0.413128	0.0386868	0.175414	0.0729347	0.308661	0.400021	1.33872	0.352299	0.707513	0.00241481	0.302417	0.630352	0.26513	1.09997	0.298272	0.551566	0.0018422	0.00150375	0.166803	bcell
CAAGTTGTCGCAAGCC-1_CZI-IA11485686-1	0.257432	0.516941	0.723869	0.00701735	0.0445906	0.373151	0.408306	0.217012	0.748305	0.193477	0.203607	0.00257268	0.693654	0.0694957	0.0235921	1.07757	0.299437	0.373721	0.0019717	0.557494	0.470615	bcell
CGCGTTTGTCGACTAT-1_CZI-IA11485686-1	0.180957	0.0968652	0.540111	0.0211579	0.149202	0.435514	0.429293	0.00162921	1.21763	0.126533	0.470955	0.015508	0.168243	0.186539	0.191569	1.40948	0.383242	0.814246	0.00104733	0.11192	0.329162	bcell
ACAGCCGGTTATTCTC-1_CZI-IA11485686-1	0.0667165	0.422157	0.803517	0.00370481	0.422015	0.112616	0.381134	0.274717	0.645658	0.0338228	0.20356	0.00136172	0.38465	0.0625328	0.0938728	2.23088	0.25871	0.00105436	0.242323	0.553099	0.0828688	bcell
CACACTCTCCACGTGG-1_CZI-IA11485685-0	0.753714	0.559861	0.436059	0.0354198	0.16732	0.449477	0.293861	0.167954	1.34184	0.096642	0.548695	0.00232794	0.786954	0.0602494	0.20614	0.643738	0.0360671	0.183199	0.0674405	0.289954	0.140492	bcell
CAGCGACGTGGTAACG-1_CZI-IA11485685-0	0.597344	0.0703703	0.27406	0.00397924	0.270864	0.663121	0.265778	0.137337	1.36305	0.153082	0.437464	0.00147745	0.58728	0.244853	0.300267	0.48106	0.290628	0.710683	0.00111673	0.000935911	0.424763	bcell
CCGTACTCACCCAGTG-1_CZI-IA11485686-1	0.118191	0.0922888	0.601984	0.00492734	0.175776	0.00658908	0.497116	0.00216116	0.544646	0.840476	1.0824	0.00180979	0.470089	0.151781	0.378871	0.708677	0.353184	0.356937	0.0014003	0.0591999	0.825992	bcell
TCAACGACACCTGGTG-1_CZI-IA11485685-0	0.66163	1.03165	0.676943	0.00784869	0.0197433	0.00116956	0.348404	0.372607	0.852776	0.000644717	0.640836	0.0754292	0.443101	0.00175849	0.000848316	0.7029	0.35495	0.405099	0.00222722	0.657221	0.00135167	bcell
CGTCAGGAGCACAGGT-1_CZI-IA11485685-0	0.115163	0.0254542	0.725565	0.0026298	0.210669	0.271815	0.000601639	0.00114335	0.919111	0.11945	0.494332	0.0161152	0.776452	0.291368	0.112909	1.60406	0.000437162	1.09539	0.000732858	0.213619	0.289569	bcell
CACCTTGAGTTACGGG-1_CZI-IA11485686-1	0.00173195	0.00129957	0.96051	0.00648783	0.18566	0.0617616	0.277253	0.218849	1.16086	0.552749	0.39215	0.0023979	0.206982	0.227578	0.000760383	1.56375	0.60313	0.00188864	0.116262	0.635041	0.0890926	bcell
CTCGTACCACGTCTCT-1_CZI-IA11485685-0	0.783222	0.164469	0.363697	0.00676315	0.206782	0.1896	0.104339	0.187585	1.51833	0.329963	0.286457	0.0361276	0.254299	0.0772846	0.264056	1.69242	0.257856	0.091274	0.120747	0.0553937	0.27414	bcell
GGCCGATGTGTAATGA-1_CZI-IA11485686-1	0.503114	0.192645	0.607327	0.00167	0.175154	0.152564	0.259269	0.0866029	0.328178	0.137852	0.733059	1.07052	0.368586	0.207877	0.012433	2.0277	0.000274517	0.000472543	0.000458265	0.000391524	0.42532	bcell
CAGCTGGCACTAGTAC-1_CZI-IA11485686-1	0.00617415	0.758462	0.0047733	0.0234447	0.00568588	0.00368767	0.444239	0.0107731	2.21231	0.00472425	0.369144	0.0088601	0.0103783	0.452427	0.200587	1.74556	0.00415033	0.75435	0.00690191	0.00578023	0.137429	bcell
TCTGGAAAGAAGATTC-1_CZI-IA11485685-0	0.0388597	0.00067724	0.801064	0.00342694	0.12663	0.207648	0.292609	0.00150619	0.976592	0.152193	0.38763	0.142984	0.439899	0.437232	0.141423	1.85661	0.202273	0.166783	0.105723	0.296302	0.504267	bcell
CAGGTGCCAGGACCCT-1_CZI-IA11485686-1	0.12473	0.529634	0.372241	0.00483009	0.00109464	0.101283	0.471396	0.00209432	1.65893	0.147872	0.404189	0.00177546	0.153123	0.0406064	0.205928	1.20018	0.560164	0.500269	0.00136781	0.380062	0.413322	bcell
CGTTAGACAGATGGGT-1_CZI-IA11485685-0	0.328625	0.0434274	0.508264	0.0058356	0.00135894	0.395275	0.116837	0.297545	1.54427	0.221776	0.605406	0.0618575	0.433295	0.287404	0.272016	1.09015	0.207664	0.324476	0.00162825	0.437041	0.0852542	bcell
ATCCGAAGTCTTCTCG-1_CZI-IA11485686-1	0.0340225	0.00124945	0.0012339	0.00624137	0.298271	0.0234671	0.450741	0.0027875	0.985282	0.0920031	0.444671	0.00228154	0.692848	0.00139425	0.0109794	1.81526	0.698383	0.65398	0.303801	0.390521	0.358286	bcell
AGAATAGAGTTCCACA-1_CZI-IA11485686-1	0.00164405	0.909567	0.600742	0.00622775	0.00142657	0.0356687	0.220138	0.00269239	1.12236	0.166261	0.406408	0.0370126	0.175566	0.149598	0.100397	1.60026	0.42271	0.111931	0.00176741	0.740529	0.454966	bcell
AGTGGGAGTTCCATGA-1_CZI-IA11485686-1	0.00143308	0.00113645	0.00106834	0.00567372	0.00130526	0.869869	0.029535	0.310497	0.50799	0.181031	1.87866	0.0020859	0.00248211	0.0012873	0.193523	0.961701	0.000942719	1.75233	0.00158893	0.00132503	0.565002	bcell
AGGCCACCAGGCTCAC-1_CZI-IA11485685-0	0.247434	0.00132348	1.22265	0.0066213	0.286791	0.287516	0.0665579	0.454861	0.863218	0.0536507	0.695018	0.00252734	0.596124	0.00147686	0.000706926	1.90825	0.0800463	0.241317	0.123298	0.125352	0.00112609	bcell
TCGCGAGAGCTTTGGT-1_CZI-IA11485686-1	0.0926971	0.0409247	0.597762	0.00337787	0.4049	0.255838	0.14434	0.232558	1.056	0.0268134	0.244656	0.013919	0.204139	0.192693	0.128671	1.42643	0.409733	0.864089	0.000938545	0.433061	0.509159	bcell
CGTAGCGCACCCATGG-1_CZI-IA11485686-1	0.00539354	0.295801	0.00402971	0.0209782	0.00506043	0.871153	0.214462	0.00955388	0.733924	0.0909227	0.356668	0.00786296	0.00945808	0.227548	0.245843	3.17819	0.00380996	0.642074	0.00597953	0.00517871	0.250013	bcell
CGCTTCAGTATAATGG-1_CZI-IA11485685-0	0.00524045	0.0040762	0.412898	0.0193274	0.317431	0.302685	0.363789	0.00859793	1.13793	0.163937	0.532474	0.00759002	0.00947957	0.408577	0.41841	1.95582	0.00342551	0.418613	0.101793	0.00488802	0.597394	bcell
ACGATACGTTCGGGCT-1_CZI-IA11485686-1	0.29023	0.00126882	0.420377	0.00645874	0.122948	0.239029	0.303121	0.120522	0.80143	0.329831	0.404738	0.00240445	1.27918	0.00140013	0.123365	1.02094	0.700346	0.806449	0.00178789	0.142629	0.148283	bcell
TGTCCCAGTCGCTTTC-1_CZI-IA11485686-1	0.368169	0.00252541	0.71523	0.0126205	0.577415	0.15437	0.487321	0.00639574	0.795037	0.362526	0.483564	0.265225	0.00583818	0.2692	0.143603	1.02544	0.111503	0.710352	0.028606	0.00307789	0.705568	bcell
TGGGAAGAGATCGATA-1_CZI-IA11485685-0	0.0848516	0.00115932	0.585638	0.00574781	0.306449	0.256339	0.164556	0.0208898	1.28973	0.120224	0.305062	0.0315023	0.804366	0.147046	0.404745	1.40972	0.335177	0.339265	0.235764	0.238904	0.182952	bcell
AACTGGTCATGTTCCC-1_CZI-IA11485685-0	0.302494	0.178721	0.305423	0.00520059	0.00119445	0.305743	0.287756	0.212606	1.15595	0.274961	0.454216	0.00211687	0.494373	0.222985	0.168191	1.77568	0.0640354	0.146322	0.0485009	0.36771	0.498982	bcell
GCTTCCAAGTGTGAAT-1_CZI-IA11485686-1	0.6844	0.493696	1.37657	0.00494087	0.109511	0.292979	0.204544	0.00214868	0.780695	0.0307809	0.285489	0.103321	0.413675	0.250805	0.000519751	1.18605	0.203012	0.297848	0.347162	0.00115239	0.20518	bcell
TACGGGCAGAAGGGTA-1_CZI-IA11485686-1	0.386014	0.000876609	0.315371	0.0480848	0.081656	0.213454	0.0472011	0.412274	1.17028	0.0447667	0.383111	0.0016864	0.877674	0.0525135	0.408892	1.51808	0.084776	0.516279	0.126325	0.389468	0.198298	bcell
TCGCGTTCACACTGCG-1_CZI-IA11485686-1	0.00141137	0.0543601	0.488444	0.0296979	0.00119718	0.000766429	0.111931	0.747154	0.960078	0.415536	0.865622	0.00195504	0.357838	0.294677	0.132694	1.0634	0.38435	0.716057	0.128627	0.126227	0.391162	bcell
TGTTCCGGTTCTGTTT-1_CZI-IA11485686-1	0.124067	0.287933	0.406444	0.00552514	0.179872	0.269462	0.00130316	0.00240532	1.39453	0.317329	0.229677	0.00206467	0.299556	0.0507162	0.207055	2.55863	0.164683	0.591024	0.0958482	0.00128678	0.0821448	bcell
CTAATGGTCGTTTGCC-1_CZI-IA11485686-1	0.722381	0.1983	0.815255	0.00505851	0.376823	0.0136763	0.280617	0.234144	0.79742	0.147317	0.560305	0.0442044	1.23023	0.0905144	0.0729244	0.960632	0.125447	0.223683	0.0014584	0.00122383	0.372249	bcell
ATGGGAGTCCTAGTGA-1_CZI-IA11485685-0	0.351272	0.0862948	0.935093	0.0035928	0.000828052	0.237353	0.341175	0.0665796	0.860405	0.12626	0.66102	0.0408127	0.240794	0.155164	0.199932	2.05232	0.236054	0.285031	0.00367303	0.222286	0.175604	bcell
TGCGTGGTCCTAGAAC-1_CZI-IA11485685-0	0.273327	0.14672	0.00121065	0.0365707	0.135885	0.0654273	0.103563	0.223918	1.23032	0.303965	0.583305	0.00229425	0.772023	0.207634	0.0778066	2.3572	0.167119	0.213275	0.0880501	0.128749	0.149234	bcell
AGTGGGAAGAAACCGC-1_CZI-IA11485686-1	0.34889	0.00104886	0.708749	0.00521576	0.175814	0.000780376	0.316639	0.002305	0.781453	0.156996	0.40107	0.0197272	0.58988	0.227121	0.0814397	2.83606	0.018198	0.351437	0.0825801	0.165999	0.00150282	bcell
AGCTCCTCAGGCTCAC-1_CZI-IA11485685-0	0.187116	0.00291683	0.960947	0.0143386	0.00332291	0.00215432	0.0793449	0.287492	0.845462	0.264198	0.52386	0.00525734	0.666123	0.270794	0.00155796	2.08825	0.00243422	0.226519	0.51852	0.00344132	0.270731	bcell
AAAGATGCAAATACAG-1_CZI-IA11485686-1	0.0020888	0.227336	0.569296	0.0450448	0.197943	0.112268	0.407695	0.680221	0.781199	0.19276	0.695861	0.00294015	0.629641	0.0504898	0.0341498	1.25306	0.417558	0.0023199	0.414461	0.195545	0.34671	bcell
AGAGCGATCCCACTTG-1_CZI-IA11485685-0	0.253985	1.2251	0.776219	0.0126567	0.0028825	0.00194818	0.170934	0.00564933	1.26815	0.026955	0.834114	0.00479655	0.00578114	0.21398	0.0552827	1.3828	0.302523	0.680134	0.00371185	0.0029974	0.00223227	bcell
TGGGCGTAGAGCCCAA-1_CZI-IA11485686-1	0.142074	0.38704	0.00107933	0.00560958	0.00129779	0.0747912	0.265412	0.222467	0.884795	0.333167	0.291469	0.00206038	0.537019	0.00125607	0.210612	2.44814	0.47521	0.00161895	0.00159137	0.772571	0.211799	bcell
AGCATACGTGCAGTAG-1_CZI-IA11485685-0	0.00433761	0.0032931	0.00310426	0.169313	0.0077971	1.02877	0.122879	0.00716554	0.975837	0.408834	0.764297	0.0060969	0.00738212	0.364528	0.863784	1.70976	0.00286181	0.513474	0.083901	0.00383687	0.161419	bcell
ACGATGTGTAAGGATT-1_CZI-IA11485686-1	0.687957	0.753417	0.371156	0.00438879	0.039948	0.0507239	0.418769	0.352668	0.959146	0.153181	0.262611	0.104825	0.0737205	0.068235	0.0780664	2.16569	0.085984	0.119108	0.310391	0.0481094	0.169214	bcell
CCCAGTTCATCCTAGA-1_CZI-IA11485685-0	0.150858	0.0640817	0.578509	0.00614515	0.255675	0.174911	0.195718	0.157403	1.51036	0.000512542	0.420586	0.00230119	0.954149	0.460505	0.0006644	1.12018	0.536859	0.293914	0.107427	0.00147555	0.275749	bcell
GATTCAGCAATAAGCA-1_CZI-IA11485686-1	0.00620123	0.00490156	0.00479354	0.0237841	0.00576217	0.00367017	0.524491	0.0105428	2.57179	0.320606	1.05332	0.00953669	0.0110323	0.00556698	0.00268887	1.26044	0.0617776	0.412895	0.00678055	0.462784	0.405425	bcell
CCAGCGAAGTATCTCG-1_CZI-IA11485685-0	0.338152	0.00117645	0.554708	0.00584874	0.0515947	0.295409	0.0420734	0.765106	0.652176	0.16178	0.661082	0.00219517	0.793133	0.0946024	0.116972	2.03761	0.0468416	0.00168399	0.240395	0.199899	0.20732	bcell
ACGGGCTAGCAGATCG-1_CZI-IA11485686-1	0.000757552	0.0188812	0.187819	0.0165133	0.0410116	0.171027	0.215963	0.00369032	0.805838	0.304674	0.166629	0.0011208	0.277589	0.44738	0.197936	2.98829	0.104906	1.01895	0.0845679	0.100079	0.131632	bcell
ATCATGGAGTGGACGT-1_CZI-IA11485686-1	0.0358744	0.0396771	0.576747	0.00532394	0.0478597	0.0503152	0.253319	0.338287	1.30608	0.416337	0.512111	0.0215223	0.252184	0.438546	0.21035	1.46768	0.166754	0.409351	0.368795	0.00122956	0.354191	bcell
AGCTCTCTCGAACTGT-1_CZI-IA11485685-0	0.33184	0.0301876	0.497664	0.0111782	0.226572	0.188417	0.18632	0.161	0.889288	0.179244	1.15673	0.0331163	0.795913	0.27849	0.0664828	1.7952	0.065629	0.000593188	0.019923	0.146904	0.229062	bcell
GTAACTGAGCCCGAAA-1_CZINY-0715-2	0.21949	0.197462	0.762778	0.00438867	0.0315329	0.396697	0.359163	0.198278	0.0321207	0.295405	0.592082	0.369304	0.654942	0.966908	0.391029	0.00247751	0.697836	0.599708	0.384372	0.00104286	0.120169	bcell
CAGAATCCACTAAGTC-1_CZINY-0715-2	0.00097677	0.53494	0.442963	0.00375359	0.0720779	0.264011	0.272844	0.612606	0.115334	0.392211	0.638215	0.0969615	0.10396	0.954176	0.684982	0.00209087	1.3256	0.284928	0.342901	0.0082836	0.126882	bcell
CATGACAGTACAAGTA-1_CZINY-0720-7	0.00225314	0.476141	1.02725	0.00821304	0.829912	0.0141746	0.414737	0.00356767	0.00206339	0.549589	0.53483	0.00302181	0.833403	0.00186573	0.678425	0.00466351	0.403978	0.00237553	0.0266831	1.30427	0.13553	bcell
TACTCGCAGACCTTTG-1_CZINY-0714-1	0.00228592	1.79907	0.635208	0.00870184	0.243946	0.705433	0.285345	0.222927	0.00219261	0.333982	0.286708	0.342256	0.00400217	0.0247876	0.774035	0.00492024	0.867853	0.00250507	0.262495	0.250787	0.195092	bcell
CTGTGCTCAGCTCGCA-1_CZINY-0723-9	0.135453	2.0961	1.8904	0.024599	0.00598557	0.00390896	0.272341	0.0110518	0.00660376	0.00220859	0.00609503	0.680343	0.514271	0.00598126	0.392999	0.0142768	0.347565	0.0075111	0.654355	0.0866256	0.00423685	bcell
TGGCCAGCAGCTGTAT-1_CZINY-0716-3	0.00228285	1.35952	0.433821	0.00876719	0.00203519	0.905196	0.283614	0.00391942	0.0165015	0.478249	0.317387	0.465307	0.0241503	0.00193975	0.399152	0.00497513	1.05495	0.263066	0.353263	0.541906	0.334504	bcell
CCCAATCGTTCGTGAT-1_CZINY-0720-7	0.852333	1.0368	0.00163028	0.00843344	0.195464	0.359765	0.264044	0.850647	0.00215189	0.307531	0.581647	0.482833	0.127089	0.503204	0.305517	0.00476215	0.914379	0.0658588	0.0752388	0.189977	0.126495	bcell
TCGAGGCAGAGGTTAT-1_CZINY-0713-0	0.0433637	0.857917	0.875757	0.0106934	0.639612	0.414746	0.00247617	0.487421	0.0851518	0.325497	0.767775	0.0043422	0.00504491	0.608806	0.53059	0.00601305	1.56616	0.00314298	0.00474874	0.00250755	0.00186612	bcell
CGTAGCGAGCACACAG-1_CZINY-0719-6	0.00597134	1.56368	0.679444	0.0217394	0.00514757	0.694471	0.258202	0.0098331	0.00588458	0.124593	0.00557292	0.00839423	0.70874	0.00509029	0.703011	0.0124509	1.31752	0.00648343	0.774072	0.265792	0.00374653	bcell
ACGTCAACAATGGACG-1_CZINY-0716-3	0.00204001	1.70389	0.655523	0.00783533	0.0665981	0.510969	0.173376	0.00343016	0.00196263	0.292326	0.483543	0.204412	0.00361024	0.0147678	0.842175	0.00441022	1.13854	0.00224724	0.489576	0.382119	0.275962	bcell
TGAGAGGAGTCCTCCT-1_CZINY-0717-4	0.756021	0.0925317	0.746279	0.00832062	0.326401	1.00435	0.00195271	0.00369051	0.101756	0.566165	0.407097	0.00321361	0.299934	0.644818	0.515914	0.0046806	1.29603	0.00243684	0.290391	0.130385	0.0536622	bcell
TGGGAAGTCAAGCCTA-1_CZINY-0714-1	0.192009	1.70532	0.29437	0.00900124	0.168207	0.168788	0.461496	0.273513	0.00229065	0.499305	0.510328	0.331336	0.00421285	0.310043	0.372745	0.00501461	1.0219	0.00256066	0.00257609	0.837855	0.0800739	bcell
CGAGCACAGCAGATCG-1_CZINY-0724-10	0.0649596	0.302036	0.000991118	0.00522932	0.00122197	1.015	0.674355	0.0615727	0.515388	0.589446	0.726432	0.224604	0.465666	0.710516	0.261265	0.00295983	1.12316	0.399181	0.058646	0.0473257	0.0230455	bcell
CTGTGCTGTAAGGGAA-1_CZINY-0717-4	0.0312615	0.0464971	0.876483	0.00428578	0.601458	0.256289	0.159039	0.388925	0.0452122	0.568747	0.390457	0.0983694	0.560568	0.352563	0.19619	0.00242566	1.1946	0.275275	0.0442711	0.811372	0.373692	bcell
TAAGAGATCAGAGCTT-1_CZINY-0717-4	0.0543053	0.00141289	0.524449	0.00705673	0.636208	0.188194	0.694227	0.492001	0.00179635	0.365078	0.440449	0.00261852	0.31928	0.736473	0.311834	0.004003	1.86505	0.197544	0.0831956	0.313326	0.0247005	bcell
CTCGTCAGTCGCCATG-1_CZINY-0716-3	0.00126138	0.880287	0.604942	0.00473108	0.00107646	0.470723	0.43762	0.376822	0.00119057	0.139702	0.825184	0.228927	0.173234	0.338062	0.678112	0.00265974	0.608885	0.149669	0.0682611	0.958989	0.325272	bcell
TGACAACTCCAGAAGG-1_CZINY-0715-2	0.215618	0.106701	0.793406	0.00753036	0.188219	0.202399	0.0321133	0.0787822	0.00189683	0.268381	0.206888	0.057249	0.500876	0.28456	0.488028	0.00416111	2.55818	1.03051	0.00206085	0.0017523	0.231941	bcell
CCGGGATGTGCAGGTA-1_CZINY-0714-1	0.0616607	0.651915	0.373694	0.00419387	0.000953964	0.410208	0.636003	0.315619	0.04344	0.748449	0.35671	0.0164136	0.138148	1.09055	0.603335	0.0023644	0.558732	0.95398	0.167154	0.000982887	0.143893	bcell
GGGAGATCACATCCAA-1_CZINY-0727-13	0.004013	0.608083	0.00304655	0.015132	1.09405	0.646758	0.246783	0.00659323	0.464046	0.45019	0.00374184	0.0055537	0.65415	0.455393	0.0363784	0.0089246	1.84028	0.190914	0.241145	0.202621	0.0425382	bcell
GCATGATGTGGTTTCA-1_CZINY-0721-8	0.365455	1.59353	1.07578	0.00665764	0.00152042	0.0489275	0.00157003	0.0904079	0.153368	0.068687	0.607139	0.531728	0.179783	0.00148306	0.350852	0.00380988	0.97814	0.00188765	0.00187748	1.20151	0.0012519	bcell
TGCCCTAAGATCCGAG-1_CZINY-0719-6	0.0991191	0.823896	0.902445	0.0137615	0.47657	0.00209263	0.17806	0.241885	0.171206	0.515838	0.685981	0.0685913	0.586305	0.739463	0.19461	0.00783094	1.30226	0.00402851	0.0039454	0.20666	0.00238291	bcell
CCGGTAGGTCTCTCGT-1_CZINY-0726-12	0.333902	0.483742	0.307453	0.0111398	0.471115	0.263807	0.809167	0.079814	0.316755	0.438082	0.54989	0.282958	0.580327	0.282523	0.15646	0.00634965	1.43066	0.121462	0.310677	0.00293046	0.00190325	bcell
CCGGGATTCGATCCCT-1_CZINY-0715-2	0.000935697	0.428782	0.36203	0.00358252	0.400448	0.24448	0.583206	0.498107	0.280218	0.0569914	0.675014	0.144297	0.252906	0.753265	0.280412	0.0019852	0.876017	1.02219	0.38639	0.0296846	0.000601791	bcell
CGTCTACGTATTAGCC-1_CZINY-0720-7	0.0241342	0.441362	0.811769	0.00877406	0.888909	0.104359	0.00528076	0.0495748	0.247498	0.621395	0.199579	0.00325459	0.94484	0.179123	0.257167	0.00495405	1.12604	0.298246	0.144273	0.800974	0.0925216	bcell
AACTCCCTCTCCGGTT-1_CZINY-0713-0	0.36734	2.00985	0.937924	0.0100393	0.00233714	0.00153007	0.0445258	0.00441691	0.220325	0.111632	0.683147	0.00375703	0.00472561	0.127668	0.37311	0.00573673	0.860041	0.164561	0.361093	0.95168	0.00171666	bcell
GTTCGGGAGGCTAGCA-1_CZINY-0724-10	0.00327717	0.166932	0.00230706	0.0121985	0.00278283	0.78595	0.0897908	0.390932	0.632367	0.486604	1.08099	0.0490733	0.0343712	0.856861	0.00132363	0.00690589	1.45573	0.54791	0.0490756	0.487523	0.092865	bcell
TGGGCGTAGACTGGGT-1_CZINY-0720-7	0.0026339	0.416634	0.802904	0.00944908	0.990703	0.277097	0.191506	0.234798	0.305022	0.578089	0.276535	0.155136	0.0486509	0.344719	0.206849	0.00538025	1.18025	0.253903	0.494076	0.349734	0.126253	bcell
CGAACATAGTTGAGAT-1_CZINY-0716-3	0.181814	1.0194	0.490046	0.00620686	0.00142609	0.202966	0.363664	0.00268141	0.00154656	0.0879939	0.466716	0.144459	0.222034	0.00140872	0.723592	0.00351066	1.33846	0.627203	0.472471	0.542047	0.368261	bcell
TCTCATACAGATCTGT-1_CZINY-0723-9	0.00205886	1.45942	0.615272	0.00761945	0.00175796	0.670355	0.288953	0.00335814	0.0837252	0.156154	0.449331	0.196324	0.216579	0.12353	0.484248	0.00431565	1.1621	0.248596	0.466131	0.55011	0.0701954	bcell
TGTATTCAGAAACGCC-1_CZINY-0718-5	0.00239854	1.57221	0.737884	0.00912932	0.00210392	0.139614	0.277678	0.00402237	0.15287	0.570479	0.829234	0.0897483	0.330404	0.219933	0.533808	0.00510091	0.55211	0.00258435	0.00260982	0.829938	0.388575	bcell
TAGGCATTCTGATACG-1_CZINY-0716-3	0.303772	0.366696	1.13578	0.00716598	0.0644713	0.386795	0.0981613	0.097047	0.00182107	0.513645	0.926043	0.00280742	0.685502	0.538905	0.454471	0.00405571	0.795762	0.00208011	0.308001	0.456071	0.113379	bcell
GTTACAGGTCACCCAG-1_CZINY-0725-11	0.00305809	0.00193014	0.15488	0.00963742	0.292041	1.00038	0.00224436	0.00426832	0.96854	0.63847	0.606587	0.134649	0.290465	0.740883	0.29016	0.00538624	1.63277	0.00280984	0.0169679	0.19723	0.255769	bcell
CTGAAACCAATGGACG-1_CZINY-0716-3	0.501712	0.371812	0.652851	0.00693577	0.999238	0.312062	0.00165378	0.106468	0.458929	0.284841	0.419761	0.0025752	0.630082	0.534043	0.680834	0.00393319	0.668985	0.00200691	0.283622	0.340375	0.00118351	bcell
CCAATCCCACATAACC-1_CZINY-0716-3	0.104157	0.0257705	0.45377	0.00193821	0.16389	1.20264	0.16075	0.0528732	0.127098	0.775225	0.826933	0.0125519	0.505118	0.508298	0.449424	0.00110277	0.411325	0.867653	0.000543418	0.344884	0.29415	bcell
GCAGCCAGTTGTCTTT-1_CZINY-0713-0	0.0497968	0.174413	0.906336	0.00736547	1.1377	0.264425	0.351697	0.368599	0.0206938	0.307789	0.786733	0.00276619	0.406494	0.206427	0.473389	0.00412184	0.783706	0.15051	0.176785	0.386078	0.296245	bcell
TGAGCCGCAGACAAAT-1_CZINY-0723-9	0.00558063	0.114356	0.661201	0.00362072	0.0512448	0.348533	0.479094	0.954719	0.253546	0.598082	0.602875	0.0223593	0.265509	0.534328	0.710974	0.00205123	0.687721	0.566526	0.0816705	0.266609	0.0708117	bcell
TGGACGCCAAGCTGTT-1_CZINY-0720-7	0.202009	0.0584613	0.504718	0.00491305	1.08084	0.586439	0.302546	0.00423222	0.00319904	0.554506	0.366517	0.00187547	0.868653	0.251526	0.335073	0.002751	0.922013	0.229419	0.0885253	0.582013	0.324429	bcell
AGTGTCATCACCGTAA-1_CZINY-0725-11	0.0031472	1.67006	0.284358	0.0112066	0.00259169	0.474783	0.269575	0.324612	0.497047	0.573222	0.494748	0.0789362	0.0051971	0.00595972	0.488337	0.0062788	0.757773	0.00325116	0.69744	0.382984	0.210095	bcell
TTAGGCATCAACGAAA-1_CZINY-0717-4	0.545743	0.139524	0.794618	0.0063355	0.701852	0.151535	0.0963706	0.504757	0.322429	0.139014	0.47766	0.341787	0.00292051	0.775297	0.276995	0.00352081	1.29797	0.278988	0.142576	0.228863	0.0384178	bcell
ATCTGCCGTAACGTTC-1_CZINY-0724-10	0.182678	0.349852	1.03479	0.00861495	0.668911	0.00131301	0.00203745	0.0910551	0.096601	0.186004	0.568469	0.00395264	0.568457	0.485727	0.347143	0.00486035	2.17751	0.1091	0.00247937	0.338313	0.0270242	bcell
ACCTTTAAGGCCCTTG-1_CZINY-0715-2	0.112976	0.369567	0.541549	0.00620118	0.549125	0.091927	0.371198	0.302996	0.12188	0.351833	0.667738	0.125816	0.123756	0.649544	0.622247	0.00350131	1.37106	0.502223	0.27407	0.107514	0.00105845	bcell
CTAACTTGTGCGATAG-1_CZINY-0721-8	0.00095653	0.0788983	0.611923	0.00354551	0.352315	0.613696	0.191557	0.91354	0.00646873	0.330006	0.698881	0.00131734	0.0160874	1.11084	0.795198	0.00202692	0.645762	0.00101818	0.00102755	0.568281	0.338353	bcell
TTTCCTCAGGCACATG-1_CZINY-0726-12	0.00250029	0.694431	0.252006	0.00969861	0.00222535	0.706334	0.748946	0.566331	0.59293	0.316656	0.659334	0.167191	0.232831	0.397977	0.0504694	0.00553752	1.00691	0.1355	0.401943	0.297947	0.00164774	bcell
ACACCAACATACTCTT-1_CZINY-0713-0	0.219323	0.0604357	0.647634	0.00620802	0.665112	0.000915351	0.00146523	0.541091	0.00157422	0.876033	0.494264	0.0428051	0.413686	0.131722	0.646243	0.00349637	1.67062	0.00176287	0.00177771	0.429979	0.411729	bcell
ACTGCTCCAGACAAGC-1_CZINY-0721-8	0.209504	1.74286	0.817324	0.00725849	0.0016557	0.458417	0.362433	0.00319312	0.148194	0.0904982	0.468011	0.306474	0.23653	0.00165219	0.415565	0.00411285	1.24193	0.00207011	0.244026	0.199936	0.300534	bcell
CTTAACTCAGACGCTC-1_CZINY-0716-3	0.272398	0.77229	0.357225	0.00870817	0.00202703	0.708275	0.650364	0.130863	0.00446869	0.155765	0.397009	0.414425	0.0041199	0.0795099	0.255563	0.00493451	1.48077	0.00253937	0.210346	1.08229	0.260573	bcell
TCGCGAGAGCTGCGAA-1_CZINY-0720-7	0.167893	0.152898	0.56786	0.00899994	1.13604	0.504458	0.00203954	0.0064463	0.00233129	0.694298	0.612835	0.0521714	0.98193	0.276804	0.211982	0.00503367	1.34496	0.00251866	0.0642621	0.24604	0.211189	bcell
CCGTTCAGTTTAGGAA-1_CZINY-0715-2	0.493586	0.283059	0.922992	0.00586777	0.472756	0.0304669	0.132222	0.155087	0.293615	0.555522	0.451535	0.0480316	0.717074	0.440011	0.564875	0.00333368	0.912301	0.204474	0.167876	0.228249	0.186658	bcell
GCTGCTTAGGCCATAG-1_CZINY-0714-1	1.36503	1.38803	1.04548	0.00597853	0.171369	0.0197996	0.240596	0.00263334	0.00150822	0.229032	0.371124	0.43017	0.0241136	0.0013475	0.183843	0.00337179	0.997507	0.00171125	0.353764	0.213457	0.219096	bcell
TCTCTAAGTCTCCATC-1_CZINY-0717-4	0.26407	0.298898	0.737102	0.00953267	0.428244	0.00142656	0.784401	0.445428	0.276672	0.357171	0.375613	0.203063	0.398124	0.387794	0.0370696	0.00537502	1.78095	0.27508	0.0027291	0.172733	0.00868107	bcell
GGTATTGAGAAGGTTT-1_CZINY-0714-1	0.0785577	0.0849846	0.782667	0.00507918	0.436765	0.370398	0.203622	0.520908	0.026043	0.39645	0.482704	0.126056	0.119927	0.789088	0.308092	0.00288483	1.45488	0.369669	0.428832	0.0648255	0.221202	bcell
CTCGGAGTCAGCACAT-1_CZINY-0724-10	0.0243607	0.00146125	0.00134471	0.00741922	0.391092	0.290877	0.795579	0.00325961	0.779746	0.796173	0.774266	0.0949491	0.143368	0.485116	0.412612	0.00414739	1.25752	0.786798	0.00206596	0.140218	0.068996	bcell
AGGTCATGTGCTGTAT-1_CZINY-0716-3	0.00927174	1.77761	0.923907	0.00795934	0.344417	0.122927	0.17028	0.406102	0.00200197	0.310878	0.446404	0.00300802	0.136033	0.0364959	0.241796	0.00450611	1.10555	0.149903	0.146624	0.82313	0.0895959	bcell
AACCGCGGTCCAACTA-1_CZINY-0726-12	0.24093	1.65607	0.00392226	0.0197608	0.00472325	0.414082	0.004792	0.00903675	1.34658	0.52208	0.226907	0.145694	0.00961369	0.00460296	0.264097	0.0116938	0.556097	0.249059	0.285732	1.21364	0.00345401	bcell
TTCCCAGGTGACCAAG-1_CZINY-0724-10	0.383398	0.135991	0.368837	0.00950751	0.343454	0.890647	0.0269153	0.00418583	0.00245662	0.752584	0.797044	0.0952687	0.147468	0.744106	0.542473	0.00531811	1.42939	0.00274738	0.00269737	0.340108	0.225636	bcell
AATCGGTAGTCGCCGT-1_CZINY-0714-1	0.340832	0.668066	0.816806	0.00435297	0.0493199	0.296361	0.492152	0.249836	0.0722802	0.283703	0.741826	0.184379	0.657361	1.00709	0.401317	0.00248308	0.445579	0.0551375	0.133286	0.19942	0.175957	bcell
AGGTCCGTCCGAACGC-1_CZINY-0716-3	0.153239	0.701701	0.000480275	0.00254277	0.000571664	0.915179	0.300877	0.0628978	0.00462642	0.305912	2.84097	0.186583	0.00117623	0.244352	0.250813	0.00142886	0.325832	0.785127	0.000716483	0.000596606	0.201344	bcell
GAATAAGTCCTGCCAT-1_CZINY-0719-6	0.449928	0.928918	1.95576	0.0230371	0.00546642	0.00361454	0.185024	0.0107319	0.00598491	0.00210039	0.297999	0.00903692	0.466252	0.00551267	0.00274765	0.0134154	0.884099	0.0067894	0.0069637	1.90393	0.0044097	bcell
GGACATTGTATAAACG-1_CZINY-0717-4	0.509745	0.117641	0.746147	0.00223569	0.338517	0.130661	0.299912	0.118595	0.0052316	0.295872	0.74841	0.270457	1.10353	0.434359	0.300687	0.0012594	0.787106	0.262109	0.16025	0.501751	0.154116	bcell
CACACAAAGGTGCAAC-1_CZINY-0718-5	0.131402	1.43433	0.841835	0.0136809	0.00325649	0.406056	0.603061	0.0499175	0.0418997	0.294799	0.822018	0.222312	0.00650233	0.00312633	0.425206	0.00778451	0.573326	0.00398063	0.243102	0.871462	0.228025	bcell
ACATCAGGTTGCGCAC-1_CZINY-0716-3	0.00258519	1.93342	0.467933	0.00946957	0.0202309	0.26099	0.338065	0.497747	0.00242037	0.415054	0.179431	0.00376968	0.11726	0.350789	0.534471	0.00533054	0.848673	0.00274707	0.438377	0.732563	0.0890361	bcell
ATCGAGTGTCACAAGG-1_CZINY-0717-4	0.142009	1.44342	0.546897	0.00865499	0.00204551	0.606916	0.00206456	0.177906	0.196668	0.218166	0.441834	0.42607	0.388669	0.00198834	0.140617	0.00493596	1.05601	0.481552	0.0616742	0.904664	0.00148358	bcell
CCACTACGTCTTCTCG-1_CZINY-0724-10	0.129649	0.443083	0.691245	0.00440095	0.00100796	0.494118	0.619866	0.00193338	0.22595	0.169256	0.575819	0.129369	0.422621	0.285331	0.413711	0.0564769	1.00283	0.44715	0.164669	0.891416	0.107337	bcell
ATCATGGCATGCCTTC-1_CZINY-0716-3	0.00143574	0.0865441	0.112873	0.00441994	0.131562	0.299286	0.60642	0.0655164	0.29839	0.76172	0.553091	0.0338475	0.517131	0.572817	0.447036	0.00244557	0.810223	1.6408	0.191361	0.00102878	0.139368	bcell
TTAGGCAGTAAGGGCT-1_CZINY-0718-5	0.140083	0.501771	0.494875	0.0125667	0.549868	0.810049	0.317503	0.230699	0.273389	0.689209	0.462344	0.00473713	0.00600633	0.292254	0.777969	0.00718202	0.850273	0.00361107	0.00356486	0.802982	0.0021872	bcell
TGCGTGGAGGAGTTTA-1_CZINY-0717-4	0.00556552	1.76089	0.495617	0.00724938	0.00169362	0.56598	0.215997	0.478799	0.239251	0.548906	0.413544	0.163155	0.0033909	0.00164812	0.263071	0.00412971	0.755822	0.302329	0.179758	0.830376	0.024853	bcell
CAGTCCTTCATTGCCC-1_CZINY-0721-8	0.153529	0.456043	0.628952	0.00520257	0.316014	0.521168	0.342775	0.0535529	0.0612567	0.312372	0.529888	0.00193327	0.609517	0.702825	0.531917	0.00294596	0.877756	0.1651	0.290461	0.472166	0.23779	bcell
ATCTGCCAGCACAGGT-1_CZINY-0721-8	0.416677	1.7772	0.898979	0.00622252	0.0461302	0.41863	0.275753	0.00269272	0.31258	0.236483	0.431225	0.00232405	0.00292649	0.0491612	0.735744	0.00354754	0.77786	0.00174368	0.29387	0.503037	0.0750625	bcell
CCACTACGTGCTGTAT-1_CZINY-0717-4	0.591806	0.00696948	0.551897	0.00769787	0.816651	0.0994695	0.316086	0.155465	0.00194764	0.499978	0.4345	0.33951	0.856654	0.42431	0.291975	0.00427159	1.19217	0.00219597	0.04537	0.516047	0.105265	bcell
CGGACTGTCAAACCAC-1_CZINY-0715-2	0.361928	0.00122028	0.627736	0.00607638	0.666416	0.202717	0.10223	0.51546	0.00155315	0.525727	0.278962	0.0751444	0.336451	0.324706	0.634358	0.00347056	1.28049	0.52268	0.00172608	0.542962	0.25633	bcell
GTACGTATCTTCGGTC-1_CZINY-0715-2	0.0810838	1.7044	0.387393	0.00481449	0.18732	0.490753	0.373954	0.220227	0.336147	0.415595	0.716016	0.145356	0.00226191	0.109258	0.585697	0.00270801	0.747567	0.19048	0.286751	0.123335	0.163938	bcell
TGACTAGGTTGATTGC-1_CZINY-0715-2	0.129312	1.65252	1.06916	0.00794556	0.00183148	0.00118018	0.145529	0.27053	0.00200223	0.252813	0.822292	0.164318	0.00392797	0.102537	0.677384	0.00447855	0.77912	0.00224839	0.28332	0.830671	0.0556717	bcell
TGAGCCGAGTGACTCT-1_CZINY-0724-10	0.597089	0.0359681	0.634262	0.00711287	0.0849507	0.730425	0.118009	0.216595	0.613412	0.341418	0.265474	0.417047	0.370954	0.410949	0.495047	0.00406207	0.853638	0.256605	0.356478	0.452009	0.00121171	bcell
CGAGCCATCAGCTGGC-1_CZINY-0723-9	0.00236874	0.457481	0.280144	0.00840086	0.919625	0.468752	0.745751	0.00414776	0.00292553	0.44842	0.376382	0.0468805	0.00423311	0.75205	0.332074	0.00472365	1.57438	0.517568	0.0417009	0.00201147	0.266054	bcell
ACTGATGGTCGGATCC-1_CZINY-0723-9	0.132916	0.00137383	0.342384	0.00689384	0.21182	0.445642	0.59135	0.0030094	0.90424	0.719533	0.693808	0.281475	0.406405	0.661978	0.330442	0.00389666	1.04638	0.314379	0.128282	0.0369141	0.00116552	bcell
TGAGCCGAGATGTCGG-1_CZINY-0717-4	0.00461457	1.90638	0.29303	0.0171842	0.00399435	0.402771	0.00415093	0.173132	0.587128	0.985372	0.385739	0.00636258	0.00804908	0.00395776	0.648207	0.00993784	0.90522	0.00501796	0.262149	0.386122	0.210048	bcell
CTAGCCTCAAGTTCTG-1_CZINY-0716-3	0.00213085	1.32452	0.78855	0.00783284	0.0945674	0.28298	0.455065	0.00339248	0.210448	0.442097	0.792762	0.0986902	0.00372996	0.00177031	0.723673	0.00447673	1.18306	0.00222151	0.2011	0.551617	0.0846954	bcell
CATCAAGGTTCAACCA-1_CZINY-0721-8	0.13752	0.0650952	0.57615	0.00321166	0.137276	0.356179	0.75796	0.277781	0.177956	0.593651	0.679453	0.0893367	0.422534	0.323678	0.518306	0.00183304	1.04721	0.360603	0.0880566	0.345041	0.324629	bcell
CACCTTGTCATGGTCA-1_CZINY-0726-12	0.387561	0.470102	0.947663	0.0122832	0.250895	0.316654	0.180926	0.0053872	0.00320529	0.51303	0.474774	0.117274	0.275544	0.521498	0.557109	0.00708881	1.78496	0.00360496	0.00354527	0.13893	0.262429	bcell
ATTCTACTCACATGCA-1_CZINY-0720-7	0.00179809	0.243283	0.527429	0.00499854	0.00114955	0.488493	0.458099	0.550966	0.00125272	0.673629	0.777153	0.225675	0.128529	0.737351	0.495048	0.00281756	0.642054	0.538802	0.476904	0.00117599	0.297441	bcell
AACTCTTTCACCCGAG-1_CZINY-0718-5	1.05162	0.00190998	0.869227	0.00947991	0.603688	0.00142557	0.145021	0.161024	0.00235539	0.114927	0.145659	2.35012	0.330116	0.34897	0.19875	0.00540568	0.374654	0.00263609	0.146861	0.385002	0.0016344	bcell
CTACCCAGTGGAAAGA-1_CZINY-0714-1	0.00236401	1.2345	0.684188	0.00888027	0.00850438	0.310229	0.345337	0.191054	0.00226089	0.552597	0.587546	0.00327062	0.367776	0.0019835	0.610705	0.00504691	0.63866	0.00249813	0.0801473	1.32347	0.292677	bcell
GCGAGAAAGCGTGTCC-1_CZINY-0724-10	0.0487144	1.19742	0.00295221	0.0153067	0.00359777	0.907399	0.454768	0.00691705	1.10629	0.991261	0.792675	0.00582743	0.00750476	0.00358825	0.150109	0.00877524	0.964617	0.00450494	0.352016	0.190536	0.00266594	bcell
ATGCGATGTCCGTCAG-1_CZINY-0726-12	0.242732	1.48549	0.195071	0.0148475	0.00335407	0.800482	0.0035763	0.00646128	0.386586	0.449987	0.355939	0.00552791	0.969018	0.003368	0.216759	0.00842958	1.47817	0.00426008	0.00430953	0.584556	0.00251079	bcell
ATAGACCGTTGATTGC-1_CZINY-0719-6	0.668548	0.29095	0.38983	0.0075243	0.217416	0.413525	0.158574	0.00332353	0.231231	0.288155	1.10145	0.0803444	1.33064	0.113994	0.636064	0.00418786	0.197558	0.723142	0.0114222	0.361726	0.0313469	bcell
TTATGCTCACTTAACG-1_CZINY-0713-0	0.0953926	1.59353	0.532165	0.00794447	0.00185941	0.5116	0.00188974	0.147074	0.100426	0.151074	0.23803	0.141519	0.956408	0.140599	0.457125	0.140901	0.542221	0.106281	0.0179368	1.27373	0.10064	bcell
CTTAGGAAGGTGCAAC-1_CZINY-0715-2	0.0704044	0.118555	0.653016	0.00408969	0.742037	0.437875	0.346449	0.374704	0.168527	0.41427	0.366956	0.216465	0.780992	0.431484	0.55625	0.00227809	0.836406	0.404298	0.135956	0.132692	0.0852639	bcell
CATGCCTCATGTAGTC-1_CZINY-0714-1	0.229693	0.0578476	0.394778	0.00355558	0.0881147	0.0632826	0.552347	0.225749	0.198182	0.340857	1.27265	0.0974114	0.398423	0.610344	0.344043	0.00200451	0.23279	1.88577	0.0209395	0.186793	0.0761597	bcell
CGTGAGCCACACATGT-1_CZINY-0726-12	0.00238334	0.524177	0.0017033	0.00885514	0.00205841	0.398689	0.480568	0.643348	0.342358	0.493238	0.555654	0.0376307	0.00609384	0.224041	0.460081	0.00508616	1.3588	0.0116248	0.767562	0.927867	0.00151562	bcell
CCACCTAAGTGTTAGA-1_CZINY-0721-8	1.15687	0.140838	0.629422	0.00538901	0.210579	0.432957	0.443779	0.00236375	0.00309018	0.573581	0.10791	0.255118	0.672835	0.0899664	0.235752	0.00304331	1.66643	0.318896	0.0987795	0.136348	0.0881553	bcell
TAGAGCTAGGCTCTTA-1_CZINY-0725-11	0.269223	1.14941	0.00228462	0.0119784	0.00277288	0.5078	0.00282816	0.31898	0.61638	0.32688	0.504791	0.00449931	0.143806	0.00270359	0.234299	0.00688033	0.875675	0.00346306	0.802208	1.44791	0.00204699	bcell
TCAGGATGTTCTGGTA-1_CZINY-0713-0	0.0258304	0.0564861	0.683137	0.00685263	0.785977	0.329046	0.00163423	0.465388	0.00174113	0.254164	0.521806	0.0803004	0.887336	0.46914	0.41535	0.00382443	1.38417	0.00196739	0.0413096	0.752184	0.0968695	bcell
ATAACGCCATCTCCCA-1_CZINY-0715-2	0.0953983	1.53679	0.542063	0.00879513	0.00201527	0.107613	0.216448	0.0895708	0.145555	0.154522	0.808663	0.207144	0.00409183	0.255238	0.58752	0.00495029	0.846244	0.00252979	0.556958	0.921935	0.160069	bcell
CTGAAACAGGGAGTAA-1_CZINY-0714-1	0.0017514	1.3945	0.789045	0.00649834	0.00148846	0.381861	0.197602	0.0812868	0.00164978	0.176396	0.497824	0.0957679	0.308593	0.238755	0.545984	0.00372569	0.952862	0.00189839	0.191245	0.922983	0.474381	bcell
AGTCTTTTCAGAGACG-1_CZINY-0714-1	0.00211575	1.61295	0.91321	0.00775834	0.0018056	0.245637	0.640798	0.0332324	0.00196465	0.291868	0.718363	0.285763	0.00364473	0.0330219	0.331639	0.0044458	0.80645	0.00226969	0.230423	0.659883	0.431913	bcell
CAGCGACCAAGGTGTG-1_CZINY-0718-5	0.456745	0.899499	1.52746	0.0127322	0.618448	0.00194554	0.00310452	0.00565348	0.00324138	0.00107513	0.883813	0.0645857	0.457755	0.525523	0.191634	0.0072103	0.888115	0.00371569	0.104072	0.508244	0.0674956	bcell
CAGATCAGTAGATTAG-1_CZINY-0717-4	0.033463	0.00175932	1.39118	0.00857585	0.987696	0.00130331	0.601675	0.0155961	0.00218014	0.339852	0.298623	0.00323429	0.491161	0.140646	0.346799	0.00498169	1.73936	0.00248203	0.27463	0.437813	0.131864	bcell
CGCTATCGTGCAGACA-1_CZINY-0726-12	0.297285	1.4144	0.316534	0.0133781	0.119028	0.412899	0.312971	0.00581673	0.0034451	0.284298	0.409087	0.114947	0.123919	0.836939	0.00155368	0.00749977	0.883231	0.00383663	0.673208	0.840699	0.154832	bcell
CCCAATCGTACTCTCC-1_CZINY-0717-4	0.126744	0.0914163	0.393518	0.00374323	0.3636	0.585515	0.530737	0.317319	0.306409	0.422322	0.585028	0.0229621	0.718809	0.0314059	0.282193	0.00209495	0.644023	1.13156	0.203005	0.447097	0.071224	bcell
CTCTACGGTAGCTAAA-1_CZINY-0726-12	0.00205812	0.0428725	0.302013	0.00781389	0.438556	0.11537	0.630291	0.00345412	0.556638	0.506041	0.683474	0.188548	0.221246	0.677356	0.53294	0.00439248	1.54011	0.236171	0.111314	0.229669	0.228664	bcell
GTCTTCGCACGGTAGA-1_CZINY-0719-6	0.899819	0.132146	0.513737	0.0129011	0.905972	0.00345242	0.227852	0.510689	0.00331215	0.150674	0.00318289	0.00498958	0.82261	0.306111	0.35483	0.00734338	1.37212	0.00386858	0.132199	0.637035	0.226352	bcell
ACGGGTCGTACCTACA-1_CZINY-0720-7	0.266229	0.376879	0.262805	0.00836377	0.328208	0.00123065	0.694803	0.496111	0.00212645	0.514735	0.483931	0.00308824	0.136558	0.64565	0.376883	0.00469441	1.88181	0.00242038	0.328845	0.439821	0.00144249	bcell
TGTGGTACAGCAGTTT-1_CZINY-0727-13	0.00134318	0.00100968	0.194775	0.00515413	0.20721	0.674909	0.83931	0.120007	0.625889	0.821998	0.532304	0.00190727	0.156998	0.773442	0.309811	0.00288709	1.05603	0.68703	0.180291	0.0505734	0.0304229	bcell
AGCTCTCCACCTTGTC-1_CZINY-0715-2	0.294847	0.317942	0.981569	0.00660528	0.663323	0.340225	0.0645319	0.197841	0.0495452	0.443293	0.527709	0.253964	0.187239	0.10033	0.499255	0.00373287	1.0208	0.316952	0.331343	0.428123	0.23646	bcell
ACAGCCGCATCACGTA-1_CZINY-0716-3	0.00165817	0.438376	0.308013	0.00633339	0.0434759	0.401597	0.423364	0.00283239	0.242439	0.363275	0.487103	0.794779	0.255553	0.504039	0.373201	0.00356435	1.22504	0.853283	0.388224	0.00150973	0.149308	bcell
TCTATTGGTTACGCGC-1_CZINY-0715-2	0.00184213	1.47995	0.924517	0.00693101	0.128036	0.742165	0.196749	0.00304921	0.275935	0.297897	0.289992	0.0143543	0.00330266	0.351249	0.592011	0.00391791	0.980289	0.403534	0.291409	0.275585	0.00118052	bcell
CGTCACTGTGCACCAC-1_CZINY-0721-8	0.501617	0.626372	0.66138	0.00769048	0.304467	0.391287	0.249878	0.288637	0.00193681	0.205435	0.397965	0.128513	0.311299	0.405638	0.323824	0.00428202	1.78073	0.185335	0.217315	0.00181414	0.264748	bcell
GTGGGTCAGTCCGTAT-1_CZINY-0726-12	0.00268175	0.429315	0.00186599	0.00980835	0.304085	0.530331	0.661788	0.10935	1.03533	0.636497	0.780057	0.00374683	0.297445	0.827315	0.153031	0.00562836	1.0747	0.00288086	0.224597	0.156165	0.00166793	bcell
CACATAGCAGGTCTCG-1_CZINY-0720-7	0.0431238	0.0482273	0.521206	0.00898278	0.454133	0.303713	0.186688	0.318623	0.0022995	0.128707	0.280312	0.548909	0.00452114	0.626218	0.444424	0.00509343	1.3965	0.485006	0.386755	0.849418	0.209854	bcell
GCTGCAGGTTTCCACC-1_CZINY-0714-1	0.0860151	0.178037	0.587987	0.00539437	0.289435	0.500966	0.273505	0.0403213	0.472601	0.168394	0.264194	0.54374	0.115252	0.697592	0.33674	0.00304985	0.95887	0.958099	0.382465	0.408336	0.000911851	bcell
CTAGTGAGTGGCTCCA-1_CZINY-0713-0	0.031176	0.000494942	0.245784	0.0025172	0.446477	0.232947	0.679821	0.044019	0.128658	0.493637	0.985634	0.0160821	0.0217857	0.586302	0.640496	0.00141466	0.688209	1.7647	0.0126057	0.0444633	0.219844	bcell
ATCATCTCAGCCTTTC-1_CZINY-0717-4	0.191332	0.194644	1.31937	0.00757711	0.0017729	0.00111689	0.471208	0.179672	0.00188713	0.00183965	0.653088	0.641087	0.00344772	0.00170299	0.145561	0.00430969	1.94947	0.846487	0.393239	0.127964	0.12384	bcell
GCACTCTAGGGTGTTG-1_CZINY-0721-8	0.689763	0.0788001	0.33926	0.00428921	0.44284	0.0489503	0.392731	0.160566	0.0308851	0.465052	0.522953	0.0452828	0.422333	0.811666	0.193795	0.00240786	1.39007	0.237726	0.315275	0.512139	0.171217	bcell
ACTATCTGTAAATACG-1_CZINY-0718-5	0.172269	0.449202	0.737756	0.00850287	0.358405	0.322924	0.167514	0.135161	0.0988815	0.374514	0.752996	0.00316527	0.0687887	1.36994	0.435043	0.00476499	1.05768	0.340601	0.102268	0.235537	0.0597451	bcell
CATTCGCGTAAGGGAA-1_CZINY-0718-5	0.0151177	1.5521	0.554029	0.0121542	0.137743	0.597153	0.567536	0.00537912	0.0220412	0.433621	0.183521	0.398029	0.672644	0.154134	0.469502	0.00703654	0.0848841	0.00352779	0.00356855	1.08076	0.281183	bcell
TCATTACGTGTAACGG-1_CZINY-0718-5	0.163215	0.39477	0.738089	0.0117863	0.165469	0.00181272	0.428495	0.00519694	0.00304739	0.548492	1.12731	0.0868263	0.281154	0.725184	0.654998	0.00674023	1.24392	0.00344082	0.00340705	0.547201	0.0964763	bcell
CCTAAAGGTCTAGTCA-1_CZINY-0723-9	0.00266546	2.25759	0.33617	0.00967219	0.00226166	0.321234	0.168948	0.33999	0.0722202	0.387882	0.36798	0.472178	0.268351	0.00221014	0.0446279	0.00554202	0.812108	0.369047	0.811143	0.0741543	0.122791	bcell
ATCACGAGTACGCTGC-1_CZINY-0725-11	0.0822194	0.948617	0.482782	0.00835802	0.0613442	0.596923	0.0349849	0.00371471	0.00213016	0.252387	0.585031	1.78885	0.176869	0.00338669	0.159424	0.00471438	1.31153	0.0024102	0.00233057	0.550243	0.198087	bcell
AAATGCCCATCGTCGG-1_CZINY-0713-0	0.304106	1.49814	0.356701	0.00793364	0.997468	0.0532921	0.00988749	0.00347698	0.574537	0.000645273	0.690542	0.00292774	0.514849	0.202111	0.455068	0.00441952	1.02324	0.00226702	0.00218598	0.553841	0.0013407	bcell
AAATGCCTCTTCGAGA-1_CZINY-0714-1	0.199654	0.298032	0.945093	0.00563512	0.225913	0.187282	0.252511	0.80218	0.00143591	0.216171	0.483137	0.707895	0.115943	0.405544	0.415846	0.00321352	0.809554	0.08067	0.740993	0.373046	0.000964353	bcell
AAGACCTAGTCAATAG-1_CZINY-0713-0	0.0388836	0.271354	0.60677	0.0068759	0.477515	0.272342	0.453481	0.0355485	0.102848	0.754713	0.474422	0.00255855	0.281272	0.487395	1.01816	0.00391186	1.24891	0.0894909	0.0453427	0.466298	0.12595	bcell
GACGCGTGTAAAGGAG-1_CZINY-0717-4	0.557932	0.188999	0.795986	0.00341112	0.219105	0.350322	0.514849	0.178997	0.000859535	0.385261	0.690124	0.0972359	0.85238	0.815144	0.24447	0.00192084	0.563377	0.00804731	0.312216	0.351937	0.149837	bcell
CACAGGCTCTGTCTAT-1_CZINY-0718-5	0.0562291	0.487092	0.794564	0.012399	0.0540092	0.352502	0.00292683	0.104834	0.294032	0.94753	0.455077	0.0557098	0.605491	0.00285258	0.596054	0.00689372	1.30584	0.335581	0.175084	0.464684	0.125452	bcell
TACTTGTAGCTATGCT-1_CZINY-0720-7	0.263182	0.189414	1.08586	0.00250668	0.0246614	0.026069	0.321916	0.506402	0.000622724	0.541374	0.747275	0.0396117	1.05199	0.616254	0.197043	0.00142936	0.467368	0.860152	0.0639739	0.000590635	0.279461	bcell
CGTCACTGTCGGATCC-1_CZINY-0716-3	0.114026	2.1694	0.459576	0.00897881	0.00208509	0.439268	0.32812	0.344368	0.324661	0.204269	0.480074	0.226759	0.187072	0.0020273	0.325807	0.00506909	0.870785	0.17077	0.0219176	0.56633	0.00178876	bcell
TGACTTTCATGGTAGG-1_CZINY-0713-0	0.0795881	0.00150454	0.433372	0.00744275	0.187247	0.0357067	0.599643	0.242567	0.00442694	0.445476	1.3228	0.0373428	0.00343611	0.624195	0.347449	0.00416268	1.78788	0.369322	0.00223513	0.423276	0.302003	bcell
CCTTTCTTCCAAACTG-1_CZINY-0716-3	0.183462	0.174393	1.28099	0.00430977	0.0678082	0.62672	0.207943	0.296948	0.380124	0.210257	0.663184	0.265338	0.0750893	0.836471	0.450355	0.00242402	0.590313	0.374074	0.497656	0.043556	0.0463436	bcell
TTTACTGCAATCTACG-1_CZINY-0715-2	0.0233651	0.299909	0.532367	0.00444666	0.392282	0.115158	0.435055	0.538314	0.00111553	0.330357	0.367574	0.264681	0.179543	0.515118	0.878287	0.00253442	0.857032	0.905193	0.14431	0.265798	0.224534	bcell
GCGCCAACATCCTTGC-1_CZINY-0717-4	0.205371	0.91088	0.352624	0.00759175	0.014853	0.59231	0.262371	0.0033502	0.485974	0.246239	0.488431	0.270759	0.245368	0.442481	0.0707971	0.00434518	0.894535	0.00218051	0.617609	0.877398	0.264742	bcell
TGAGGGAGTTAAGATG-1_CZINY-0717-4	0.188892	0.466931	0.628717	0.00331628	0.000759287	0.18604	0.856183	0.234991	0.000835606	0.406226	0.587533	0.371571	0.504531	0.224179	0.352495	0.00187374	0.445747	1.26356	0.28115	0.210967	0.066349	bcell
CTGCGGACAGGTGCCT-1_CZINY-0716-3	0.00506703	0.0123319	0.419232	0.00187838	0.224605	0.596363	0.732162	0.00400222	0.000465725	0.39554	0.537735	0.000703212	0.351979	0.0823369	0.445426	0.0010609	0.61768	2.62248	0.000530942	0.103643	0.135168	bcell
AGCTCCTTCTCAAGTG-1_CZINY-0715-2	0.00145381	0.197541	0.97476	0.00553942	0.8565	0.083549	0.0012872	0.302745	0.00139	0.199418	0.629722	0.00209083	0.10105	0.720218	0.725267	0.00311677	1.72939	0.190545	0.289	0.00129493	0.255551	bcell
GTGCAGCTCGGAGGTA-1_CZINY-0726-12	0.0258923	1.463	0.00302175	0.0134208	0.00304084	1.48303	0.741813	0.00590793	0.579287	0.424494	0.61162	0.110245	0.00605979	0.00306446	0.00514472	0.00754563	0.999214	0.00375403	0.196766	0.540405	0.00230903	bcell
AGAGTGGCATAGGATA-1_CZINY-0723-9	0.0577164	0.358779	0.412199	0.00860114	0.00200401	0.501861	0.991572	0.328862	0.00218911	0.696328	0.47846	0.00343062	0.103016	0.121284	0.29139	0.00494378	2.12646	0.277483	0.00249084	0.203407	0.282865	bcell
GTGCTTCCAGATGGGT-1_CZINY-0713-0	0.00297322	1.77449	0.626811	0.011428	0.00268772	0.172495	0.457412	0.00504559	0.0028997	0.468542	0.138226	0.454155	0.103604	0.397318	0.421287	0.00655998	0.742916	0.00330298	0.797435	0.445008	0.20477	bcell
ACCTTTATCCGCGTTT-1_CZINY-0723-9	0.0378455	0.100765	0.379469	0.00466562	0.317943	0.701666	0.362764	0.00891659	0.0460244	1.05752	1.0239	0.0289481	0.00221025	0.0246021	0.755338	0.0026138	1.60943	0.544791	0.0548476	0.00108847	0.210634	bcell
TTCTTAGAGTCGAGTG-1_CZINY-0720-7	0.211317	0.445442	0.761766	0.00764298	0.444888	1.05951	0.241874	0.202353	0.063456	0.324535	0.692587	0.081288	0.306294	0.531714	0.218487	0.00428461	0.941215	0.00217038	0.051763	0.666553	0.00130601	bcell
GGGTTGCCAGTAAGCG-1_CZINY-0723-9	0.342701	0.0399394	0.162246	0.0047446	0.709699	0.196671	0.34033	0.0953189	0.155006	0.61358	0.613958	0.0428465	0.727852	0.00105493	0.300177	0.131899	0.922786	0.493615	0.251691	1.00573	0.123731	bcell
CCTCTGAGTCACACGC-1_CZINY-0718-5	0.0170418	1.54759	0.396985	0.0237358	0.00582844	0.00377756	1.06573	0.0106609	0.0063777	0.408614	0.3543	0.00902934	0.412549	0.186116	0.289488	0.0140868	0.669178	0.00726753	0.270057	1.46511	0.00421932	bcell
CATCAAGTCTCCCTGA-1_CZINY-0717-4	0.00226751	0.0597938	0.744711	0.00852357	0.584719	0.0669818	0.202464	0.715251	0.260501	0.705822	0.53706	0.137124	0.120389	0.00193223	0.120702	0.00484397	1.42551	0.75668	0.738012	0.0487207	0.0134477	bcell
CTTAACTCATCGATGT-1_CZINY-0726-12	0.0544328	0.00264021	0.180797	0.0129555	0.550943	0.216913	0.941499	0.54966	0.525699	0.357262	1.09215	0.249695	0.00621028	0.00582443	0.336472	0.00737033	1.43334	0.256804	0.305692	0.142783	0.00223753	bcell
TTTCCTCAGTCCCACG-1_CZINY-0726-12	0.297633	0.392064	0.00315699	0.0165177	0.592048	0.679062	0.00384596	0.365085	0.0042603	0.0120385	0.478718	0.741785	0.00747385	0.660355	0.134361	0.00926992	2.29723	0.50795	0.00463348	0.0038901	0.0028359	bcell
TACTCATGTTCGCGAC-1_CZINY-0723-9	0.932791	1.04332	0.345586	0.00769513	0.00175276	0.271564	0.246435	0.336558	0.00196159	0.410059	0.339856	0.101078	0.594555	0.00174005	0.21641	0.0043459	1.2773	0.00217345	0.404939	0.477132	0.242585	bcell
TGACTTTTCCTATTCA-1_CZINY-0723-9	0.51435	1.79109	0.51742	0.00676256	0.00156328	0.0990269	0.257754	0.0103492	0.296605	0.00056307	0.505198	0.0351666	0.601698	0.0015042	0.0530303	0.00383801	1.09052	0.00190859	0.204099	1.22828	0.0441179	bcell
CTGTTTAAGTGGGCTA-1_CZINY-0713-0	0.00154915	1.63647	0.504511	0.00596153	0.00137201	0.472556	0.1656	0.207689	0.00357688	0.82255	0.846666	0.0683006	0.143967	0.186197	0.458182	0.00339965	0.380948	0.40879	0.0699455	0.447417	0.433396	bcell
TATTACCGTGAACCTT-1_CZINY-0721-8	0.032475	0.184684	0.964989	0.00415162	0.651249	0.220975	0.225617	0.296533	0.00724182	0.35596	0.587983	0.128779	0.264567	0.638381	0.572079	0.00238584	1.15631	0.225696	0.193894	0.355895	0.208672	bcell
CGATGGCTCTGGCGTG-1_CZINY-0715-2	0.423938	1.47586	0.409898	0.00595132	0.166765	0.264606	0.103444	0.00255929	0.00149271	0.17235	0.538219	0.0602692	0.406426	0.248406	0.339931	0.00332184	0.814818	0.0681421	0.23798	1.3718	0.153151	bcell
CAGCTAAAGGTTACCT-1_CZINY-0716-3	0.222343	1.19774	0.646138	0.00804984	0.120459	0.0432672	0.131218	0.113936	0.112545	0.201467	0.40601	0.00303546	0.396185	0.00181245	0.489527	0.00464445	0.614688	0.00229316	0.588601	1.77082	0.183113	bcell
CTCGTACCAGATGAGC-1_CZINY-0713-0	0.0124377	1.34192	0.52556	0.00350919	0.000806231	0.248335	0.347736	0.353978	0.216248	0.575068	0.756197	0.0548758	0.0275672	0.287257	0.607766	0.00198678	0.457208	0.232147	0.270845	0.86731	0.0931505	bcell
AGGGTGATCGTTTGCC-1_CZINY-0723-9	0.00235189	1.63602	0.600259	0.00871545	0.00203417	0.369549	0.353689	0.00382615	0.467966	0.629687	0.298905	0.133737	0.258031	0.00197201	0.276277	0.00495921	1.12221	0.352684	0.0128416	0.666765	0.0519256	bcell
GAGTCCGAGTTTAGGA-1_CZINY-0717-4	0.0266708	0.11082	0.67924	0.00312252	0.124126	0.506965	0.44848	0.00136176	0.128102	0.860347	1.04356	0.134045	0.00145806	0.678061	0.308508	0.00179617	0.423889	1.30484	0.240916	0.000723998	0.25687	bcell
GATCGCGAGGACTGGT-1_CZINY-0718-5	0.00244243	0.233265	0.00173251	0.00904612	0.190206	0.643321	0.332744	0.00391428	0.713268	0.822386	0.943805	0.00333996	0.290485	1.35781	0.269882	0.00502875	0.889239	0.00259952	0.00253976	0.534497	0.00152289	bcell
AAGACCTCAATCTGCA-1_CZINY-0716-3	0.187013	1.67892	0.799315	0.0070114	0.00159896	0.162045	0.27604	0.206463	0.0722653	0.272535	0.466411	0.0667133	0.0420912	0.233469	0.438357	0.00392099	0.891199	0.00197614	0.264217	0.894326	0.29813	bcell
GCGCGATAGCCACGTC-1_CZINY-0714-1	0.00188784	0.0740467	0.948806	0.0071385	0.570367	0.126421	0.232262	0.35269	0.071044	0.549772	0.521569	0.00286558	0.0997981	0.77628	0.622464	0.00398489	1.07853	0.394253	0.00201958	0.722795	0.103912	bcell
CGGAGCTAGATGTGGC-1_CZINY-0723-9	0.00505926	1.74252	0.609326	0.0179897	0.299987	0.312073	0.175662	0.520374	0.14871	0.145679	0.374033	0.385103	0.00905781	0.423182	0.44096	0.0101269	0.738662	0.00526363	0.559979	0.278196	0.0031245	bcell
AGGGATGAGATCACGG-1_CZINY-0714-1	0.00100649	0.000708033	0.599698	0.00357621	0.312358	0.225654	0.629349	0.0187253	0.000898622	0.595593	0.464657	0.0700039	0.442627	0.216134	0.63217	0.00203167	1.15394	1.33975	0.100855	0.19116	0.28072	bcell
CTCACACTCACCTTAT-1_CZINY-0725-11	0.35265	0.101503	0.180833	0.00643438	0.259344	0.437825	0.106627	0.559403	0.223278	0.557869	0.231069	0.0609224	0.960157	0.733341	0.208203	0.00370148	1.54428	0.270757	0.0879979	0.274494	0.105735	bcell
GCGCGATAGGTTACCT-1_CZINY-0713-0	0.00220251	1.739	0.631295	0.00838024	0.00193775	0.638257	0.176685	0.405119	0.00216253	0.0904245	0.280356	0.216731	0.0041697	0.322082	0.717383	0.00473266	0.863563	0.094407	0.300135	0.755817	0.00145259	bcell
CAACCAATCCAATGGT-1_CZINY-0727-13	0.0390104	0.208939	0.000582259	0.00307531	0.000704735	0.65055	0.613842	0.454854	0.621725	0.0124295	0.74849	0.0172243	0.559873	0.39805	0.00292648	0.0017448	0.816411	2.0451	0.083246	0.00072067	0.0046177	bcell
CAACCTCTCGGAGGTA-1_CZINY-0717-4	0.00203908	0.440151	0.600299	0.00755194	0.389332	0.430453	0.284998	0.223856	0.0505875	0.488814	0.760317	0.00284017	0.240736	0.590153	0.195484	0.00426141	1.59829	0.00217947	0.305993	0.378814	0.263511	bcell
CGCGTTTCAATGCCAT-1_CZINY-0718-5	0.103145	0.210018	1.19567	0.0243003	1.64037	0.689555	0.00578068	0.0107323	0.00641212	0.329378	0.0061566	0.00947075	0.0121949	0.625201	0.600857	0.013657	0.613477	0.355325	0.00719719	0.703971	0.004225	bcell
CCGTTCAGTAGCTAAA-1_CZINY-0714-1	0.0316729	0.286338	0.810853	0.00461546	0.485891	0.237785	0.139226	0.274214	0.25131	0.716844	1.10239	0.0017383	0.421695	0.33316	0.604822	0.00258469	1.02121	0.0965877	0.0017236	0.00114084	0.450384	bcell
ACGCCAGAGGGCATGT-1_CZINY-0727-13	0.102229	0.00104139	0.441844	0.00525666	0.00118377	1.00086	0.646911	0.00228752	0.558258	0.796604	1.13228	0.00196506	0.401554	0.473788	0.021451	0.00297314	0.635623	0.594772	0.439436	0.0115971	0.000881686	bcell
GCTTGAATCATGCAAC-1_CZINY-0720-7	0.075978	0.020504	0.609281	0.00494725	0.394695	0.440717	0.00113601	0.559554	0.00124365	0.345436	0.168344	0.0958301	1.2517	0.427065	0.266045	0.00276067	0.772411	0.574665	0.309001	0.71347	0.239679	bcell
ATCCACCTCTGGTATG-1_CZINY-0714-1	0.151323	0.558594	0.859752	0.0123815	0.830507	0.001908	0.0829286	0.00550397	0.00319915	0.269179	0.00307589	0.188953	0.00586342	0.233822	0.470279	0.00701079	1.69905	0.305438	0.903208	0.409822	0.232746	bcell
CGTGTCTGTCGTGGCT-1_CZINY-0724-10	0.00345752	1.47128	0.00245915	0.0129071	0.0030024	0.898111	0.113427	0.00572538	0.651022	0.424496	0.481344	0.341047	0.272144	0.298544	0.302063	0.00728053	1.58788	0.00375563	0.246855	0.102394	0.00223086	bcell
ACGATGTCAAGACGTG-1_CZINY-0717-4	0.0864353	0.247854	0.610337	0.013405	1.08084	0.594465	0.177381	0.208333	0.393367	0.279025	0.486897	0.0891809	0.378773	0.0499702	0.19034	0.00772634	2.13965	0.00391386	0.00383355	0.184308	0.00232069	bcell
CTACGTCCACGGTAAG-1_CZINY-0714-1	0.0646632	0.748244	1.13139	0.0103563	0.652084	0.1151	0.00251754	0.477644	0.00262392	0.227748	0.632008	0.00399691	0.67131	0.235256	0.352727	0.0058094	1.57261	0.00302336	0.0341478	0.127658	0.174514	bcell
CGGGTCATCCATGCTC-1_CZI-IA11485682-1	0.588173	0.235423	0.309961	0.0259989	0.00106781	0.149768	0.333338	0.00200355	0.421414	0.333997	0.804918	0.023644	0.123602	0.00103894	0.203783	1.90762	0.274948	0.69941	0.0480882	0.319509	0.468266	bcell
CCAATCCAGCCAGTTT-1_CZI-IA11485682-1	0.661447	0.0747336	0.752142	0.018439	0.0970555	0.278012	0.304546	0.00140511	0.427038	0.0589172	0.525245	0.00118818	0.318753	0.532561	0.219809	1.77131	0.378545	0.331073	0.000901862	0.000763507	0.529546	bcell
CCTACCAAGGAGTTGC-1_CZI-IA11485681-0	0.803222	0.271874	0.431845	0.00371812	0.000831984	0.114987	0.262269	0.183684	0.220876	0.207216	0.384022	0.0148654	1.48554	0.122654	0.0612503	1.65189	0.376167	0.0770852	0.00102613	0.297245	0.30864	bcell
CTCGTACTCCGCAGTG-1_CZI-IA11485682-1	0.961225	0.204448	0.523538	0.00513792	0.0101813	0.150451	0.00120224	0.171776	0.728721	0.0143418	0.398643	0.333683	0.963902	0.647027	0.167759	0.484037	0.29914	0.67615	0.00144968	0.305808	0.224924	bcell
TGCTACCGTCAATACC-1_CZI-IA11485682-1	0.732852	0.97248	0.385242	0.00640307	0.00147361	0.0143153	0.342996	0.493891	0.614793	0.000522965	0.163665	0.00236914	0.394056	0.00143681	0.147304	2.16143	0.570773	0.00183325	0.120143	0.0172673	0.121659	bcell
CGCTGGACAGCTGCTG-1_CZI-IA11485682-1	0.155241	0.388178	0.503728	0.00403942	0.171931	0.129376	0.443115	0.00174429	0.854881	0.23283	0.532409	0.0347914	0.458239	0.00090904	0.177994	0.937369	0.204101	0.707115	0.0015603	0.757208	0.582416	bcell
TGGTTAGCAGTACACT-1_CZI-IA11485681-0	0.412685	0.232949	0.508341	0.00461563	0.0562667	0.344658	0.122098	0.170427	0.540731	0.418827	0.598379	0.57732	0.108815	0.570501	0.0789605	1.70545	0.000765075	0.335808	0.00128437	0.0227493	0.464741	bcell
GCAGTTAGTGCACGAA-1_CZI-IA11485682-1	0.632316	0.625109	0.000687093	0.00363156	0.000798569	0.261806	0.50182	0.181918	0.575542	0.236964	0.54673	0.215645	1.03499	0.026802	0.0198925	1.409	0.106289	0.347549	0.0190342	0.0693817	0.465564	bcell
ATTACTCTCAGGCAAG-1_CZI-IA11485684-1	0.601486	0.837941	0.618997	0.018162	0.000746083	0.316956	0.279181	0.0986611	0.631014	0.187465	0.534918	0.0288764	0.0401385	0.00074153	0.279075	2.34078	0.00107533	0.0459231	0.00479974	0.000776288	0.415279	bcell
CACCTTGCACTGTTAG-1_CZI-IA11485684-1	0.536023	0.000847086	0.478718	0.0042833	0.129452	0.0578011	0.353425	0.50479	1.63295	0.000354884	0.281885	0.547596	0.620913	0.000962643	0.00170101	0.728674	0.412717	0.854779	0.0846768	0.00099045	0.0444099	bcell
CGTTGGGTCCGAATGT-1_CZI-IA11485682-1	0.677589	0.188015	0.000619993	0.0177083	0.000742808	0.0562492	0.590968	0.100842	0.023679	0.219972	0.74812	0.367289	0.625313	0.152583	0.129304	3.05764	0.12222	0.0109893	0.000906672	0.000764355	0.191537	bcell
TGACGGCCACGAGGTA-1_CZI-IA11485681-0	0.851256	0.598943	0.39587	0.0030727	0.000700201	0.168684	0.405327	0.0775178	0.543954	0.187598	0.338835	0.571406	1.33788	0.000678186	0.000326154	1.06592	0.0281308	0.399007	0.0458623	0.0312462	0.231999	bcell
ACCTTTAAGATGTGGC-1_CZI-IA11485684-1	0.746066	0.000744396	0.51383	0.0380669	0.000852019	0.269841	0.231591	0.241668	0.510617	0.174305	0.86398	0.0466689	0.776261	0.219001	0.346724	1.44653	0.103113	0.37347	0.00105951	0.117917	0.25851	bcell
AAGGAGCAGCTAGGCA-1_CZI-IA11485682-1	1.02211	0.000673681	0.515402	0.00339089	0.253885	0.376625	0.24461	0.00145423	0.546946	0.0176383	0.926561	0.448867	1.02432	0.20251	0.0959753	1.00333	0.106393	0.147393	0.00111111	0.00383429	0.339507	bcell
AGGTCATTCGTGACAT-1_CZI-IA11485683-0	0.0702605	0.0630455	0.647426	0.0268445	0.248095	0.452887	0.409619	0.00200179	0.988326	0.214993	0.740278	0.0454249	0.00206452	0.331973	0.329264	1.00057	0.217097	0.622592	0.00129859	0.319807	0.542403	bcell
CACAGGCCAGGTGGAT-1_CZI-IA11485684-1	0.749048	0.505776	0.376962	0.0269194	0.00109365	0.411806	0.694006	0.157254	0.289745	0.0177296	0.695623	0.0455612	0.386627	0.341624	0.273051	1.67201	0.205948	0.00398202	0.00134647	0.108119	0.311086	bcell
GTCACGGAGACGCAAC-1_CZI-IA11485681-0	0.123783	0.00103373	0.352151	0.00523742	0.00120016	0.630025	0.422542	0.0984575	0.792193	0.34996	0.47395	0.0589385	0.455697	0.209878	0.0552828	0.671551	0.0709056	1.56862	0.0566677	0.177229	0.697611	bcell
CTCGTCAGTCCGAAGA-1_CZI-IA11485684-1	1.25469	0.03719	0.847128	0.00496613	0.336831	0.000740868	0.085136	0.492888	0.683529	0.0773922	0.354911	0.0299972	0.670327	0.196989	0.321066	1.11616	0.15505	0.118192	0.00140274	0.0735607	0.416065	bcell
TCGGTAAGTAAACACA-1_CZI-IA11485681-0	0.223644	0.00113091	0.861765	0.0332128	0.517475	0.197557	0.345522	0.00246226	0.502354	0.0249817	0.420821	0.100841	0.575451	0.505017	0.00307974	1.52266	0.439985	0.0282581	0.102768	0.511922	0.349697	bcell
ACTGAACCACTCAGGC-1_CZI-IA11485681-0	0.629495	0.335332	0.331646	0.00487036	0.0176359	0.558565	0.967633	0.00210396	0.893506	0.406192	0.732217	0.077199	0.153039	0.202806	0.142225	0.534686	0.00503778	0.477643	0.00138188	0.130103	0.671439	bcell
ACGCAGCCAGTCAGCC-1_CZINY-0229-4	0.644021	0.766798	1.01981	0.00836931	0.794479	0.255594	0.290115	0.521146	0.00212593	0.482777	0.660487	0.0341315	0.00387371	0.373026	0.000892164	0.00462737	0.0014075	0.364161	0.579194	0.0800456	0.369507	bcell
CACATTTCATCGATTG-1_CZINY-0228-3	0.349666	0.645528	1.2227	0.00483113	0.23721	0.164574	0.635091	0.00206237	0.116007	0.391399	1.20098	0.00182966	0.102983	0.0328483	0.171986	0.0678278	0.0476028	0.00137047	0.00135073	1.09551	0.781625	bcell
CAAGGCCAGACTCGGA-1_CZINY-0228-3	0.174108	0.304293	0.717667	0.00656283	0.834121	0.450717	0.261746	0.341492	0.547184	0.459901	0.992198	0.00243175	0.00298428	0.574946	0.156321	0.00366934	0.224903	0.144172	0.210942	0.20171	0.653956	bcell
CTAACTTGTGCAGGTA-1_CZINY-0238-13	0.0837511	0.361114	1.15423	0.00450535	0.764542	0.125026	0.20532	0.0162244	0.00113159	0.849063	0.857348	0.00162884	0.532526	0.310769	0.700182	0.0025248	0.000743713	0.552623	0.194149	0.400013	0.15952	bcell
ACTTGTTCACACAGAG-1_CZINY-0238-13	0.300507	1.06169	1.14707	0.0078981	0.0663515	0.487836	0.941662	0.0034467	0.0722154	0.31905	0.886745	0.00295532	0.0573859	0.00176454	0.494774	0.00444091	0.108835	0.613183	0.178408	0.456201	0.046562	bcell
CTTAGGACATACGCTA-1_CZINY-0238-13	0.293348	0.00140724	0.763494	0.00703744	0.939511	0.553624	0.171495	0.00304442	0.00176508	0.825697	0.489313	0.0291796	0.225316	0.280522	0.525885	0.00398626	0.0697271	0.398696	0.367049	1.14646	0.167052	bcell
TCAGATGGTTGATTCG-1_CZINY-0233-8	0.184822	0.120457	1.05642	0.0046201	1.26013	0.118712	0.328887	0.0704087	0.0362054	0.123371	1.33232	0.00169589	0.00228765	0.896373	0.343727	0.0505863	0.00156688	0.190903	0.0946388	0.306619	0.751338	bcell
CCACCTACACAACGTT-1_CZINY-0227-2	0.423614	1.46394	1.22774	0.00955839	0.221632	0.163538	0.132523	0.166089	0.449428	0.487983	0.301522	0.0354963	0.00430924	0.00216966	0.00102418	0.377778	0.00160972	0.215042	0.64602	0.638562	0.280857	bcell
TCGGTAACATGTCTCC-1_CZINY-0228-3	0.00174811	0.00156825	1.00034	0.00636302	0.770613	0.16973	0.436093	0.234582	0.280254	0.64571	0.906679	0.00234076	0.00290738	0.372411	0.142571	0.242005	0.00104687	0.970758	0.307395	0.152385	0.619669	bcell
TTATGCTGTGTGTGCC-1_CZINY-0237-12	0.098329	0.678415	0.41293	0.0083984	0.253666	0.646461	0.00198214	0.00370185	0.571367	0.751469	0.541031	0.0327658	0.00395152	0.751945	0.385899	0.0047368	0.17272	0.950445	0.392124	0.145225	0.44833	bcell
GACAGAGCAGCTGGCT-1_CZINY-0226-1	0.42198	0.246199	0.759881	0.00758741	1.26453	0.750373	0.0661701	0.27128	0.00193685	0.462319	0.741114	0.00278716	0.00351178	0.3224	0.446297	0.00429348	0.179283	0.496214	0.0021715	0.715249	0.0948348	bcell
CGGACACCACGGACAA-1_CZINY-0227-2	0.00177245	0.435648	0.993032	0.00663017	0.649093	0.461013	0.524418	0.069187	0.285851	0.232099	1.15579	0.081926	0.00314231	0.420137	0.408277	0.00369619	0.091159	0.243127	0.562793	0.0776046	0.559329	bcell
ACACCGGGTCGACTAT-1_CZINY-0233-8	0.22366	0.0779187	1.24311	0.00785369	1.00116	0.47763	0.318855	0.00332003	0.329327	0.46373	0.547675	0.00281957	0.00356613	0.00172307	0.456259	0.00439394	0.183407	0.701069	0.199538	0.468202	0.544741	bcell
TGTATTCGTGACAAAT-1_CZINY-0226-1	0.430099	0.262303	0.566314	0.00595668	1.07231	0.321376	0.43975	0.0026131	0.00148546	0.448163	0.911511	0.0021967	0.646564	0.372172	0.359971	0.00334725	0.15079	0.495391	0.00171499	0.428882	0.346048	bcell
CTTACCGTCTCACATT-1_CZINY-0226-1	0.033396	0.642068	2.13468	0.00762272	0.553819	0.14679	0.248372	0.00464742	0.0018951	0.400197	0.541769	0.0028265	0.00343238	0.179256	0.338957	0.0044037	0.258839	0.493122	0.478698	0.489254	0.296442	bcell
TGAGCATGTAAGGGAA-1_CZINY-0232-7	0.00187872	0.376221	0.884065	0.00721078	0.483081	0.225809	0.145857	0.0386719	0.275309	0.357884	0.945528	0.00265151	0.00330007	0.899814	0.257909	0.0621442	0.268152	0.398645	0.782504	0.0255316	0.820218	bcell
GCAGCCACACGAAGCA-1_CZINY-0235-10	0.189552	0.00128315	1.46511	0.00637961	0.986876	0.203059	0.239351	0.184111	0.04969	0.12786	1.21566	0.00239293	0.00285992	0.436574	0.342787	0.0509205	0.16324	0.626378	0.166927	0.193122	0.612563	bcell
TTTCCTCAGAAGGTGA-1_CZINY-0227-2	0.0704276	0.00175016	1.37764	0.00875979	1.30296	0.115174	0.457859	0.00390085	0.00220764	0.182557	1.37543	0.00322501	0.00409629	0.374554	0.162702	0.00496648	0.237536	0.00254399	0.725174	0.284871	0.555755	bcell
ACGCAGCCATCATCCC-1_CZINY-0240-15	0.00299848	0.24326	1.36401	0.0107226	1.30357	0.203223	0.140582	0.382516	0.188289	0.413873	0.658456	0.0432403	0.00525269	0.0474587	0.433208	0.00604666	0.467539	0.164231	0.782142	0.323044	0.0596997	bcell
TACGGGCCAATCAGAA-1_CZINY-0232-7	0.188027	0.566302	1.21857	0.00455946	0.629372	0.00187091	0.540582	0.320056	0.149695	0.323642	0.46184	0.00166999	0.537513	0.059767	0.184416	0.00254127	0.197469	1.35884	0.10827	0.0456066	0.375965	bcell
CTAGCCTGTCTAAAGA-1_CZINY-0232-7	0.242397	0.642269	1.62299	0.0418906	0.901926	0.17435	0.0989066	0.101179	0.0018592	0.526354	0.493833	0.00274604	0.00344569	0.318536	0.248016	0.00422893	0.00127222	0.34653	0.691803	0.315466	0.481186	bcell
GTCTTCGTCAGTTGAC-1_CZINY-0226-1	0.137769	0.344913	1.02406	0.0069448	1.1251	0.344884	0.299747	0.185887	0.00173354	0.629268	1.10718	0.0025316	0.172307	0.520369	0.116835	0.00389261	0.105533	0.756664	0.00199069	0.228104	0.14839	bcell
ACATGGTCAATCGGTT-1_CZINY-0235-10	0.119178	0.36771	1.20511	0.00588954	0.815906	0.406376	0.369575	0.110822	0.00148546	0.405803	0.561621	0.00217175	0.00283606	0.511283	0.485966	0.0745219	0.101286	0.327132	0.332019	0.408367	0.654528	bcell
AACCATGCAAGCCTAT-1_CZINY-0225-0	0.00117681	0.205443	1.2366	0.00444275	0.620913	0.000659101	0.859415	0.533676	0.00111931	0.308333	0.831554	0.00163367	0.227262	0.242026	0.240633	0.00248247	0.0491048	1.2213	0.563412	0.125161	0.000752063	bcell
GACCTGGCACAAGTAA-1_CZINY-0234-9	0.0257009	0.222871	1.09265	0.00743397	1.21333	0.163814	0.576079	0.00324428	0.043112	0.455985	1.10296	0.00283096	0.0900622	0.555092	0.50243	0.00415109	0.173934	0.0545686	0.318032	0.297519	0.35554	bcell
GGGTTGCAGATATGCA-1_CZINY-0231-6	0.23609	0.275942	1.76457	0.00846953	1.2454	0.00127031	0.148278	0.0037502	0.00216488	0.158166	0.579129	0.00317214	0.00397878	0.238987	0.19976	0.00483571	0.656487	0.601274	0.32849	0.302252	0.492941	bcell
ACGCCGAGTAGCGCAA-1_CZINY-0232-7	0.0386624	0.00148658	1.01502	0.00742498	0.965631	0.331086	0.20343	0.00326511	0.00188134	0.610383	1.06235	0.00275648	0.038503	0.471937	0.296115	0.00422841	0.0946262	0.608735	0.095923	0.493549	0.914377	bcell
TGACTAGCAGTAACGG-1_CZINY-0234-9	0.344019	0.00811428	0.971874	0.0102846	1.23706	0.265281	0.665895	0.00444257	0.168485	0.488536	0.743294	0.00381487	0.00461823	0.0237043	0.621316	0.00575563	0.298586	0.00294599	0.275229	1.10167	0.001741	bcell
AAAGATGGTGATGTGG-1_CZINY-0240-15	0.154001	0.821573	1.2788	0.00538007	0.362442	0.00112202	0.702273	0.00236961	0.424538	0.135217	0.299306	0.0255991	0.00252507	0.637756	0.459161	0.00307326	0.172307	0.919381	0.284879	0.099095	0.481359	bcell
GTTACAGGTAATCGTC-1_CZINY-0226-1	0.0929118	0.280528	1.27943	0.00698064	1.26574	0.417032	0.177807	0.00302169	0.0727831	0.463441	0.946036	0.0310109	0.638381	0.215159	0.0753913	0.00392848	0.180013	0.109322	0.397211	0.581608	0.025839	bcell
GTGAAGGCAAGGTGTG-1_CZINY-0238-13	0.765863	0.183857	1.1682	0.00813095	0.96633	0.202636	0.258123	0.00357661	0.209529	0.361405	0.688714	0.0030663	0.003954	0.580236	0.582245	0.00456667	0.159549	0.0024413	0.24309	0.800012	0.0616281	bcell
CCTTCCCGTGAAGGCT-1_CZINY-0236-11	0.0768028	0.27201	1.44823	0.00754639	0.815922	0.337667	0.0125094	0.00325848	0.00189976	0.733552	1.12514	0.0298524	0.157054	0.0243472	0.542932	0.00431211	0.153685	0.490875	0.210967	0.708141	0.104219	bcell
TCGGGACTCACAAACC-1_CZINY-0233-8	0.0502881	0.44382	0.880175	0.0071941	1.42078	0.314581	0.420205	0.573164	0.00182269	0.000599172	0.754271	0.00269281	0.0800087	0.276578	0.358067	0.0977368	0.00170172	0.583033	0.0468323	0.578966	0.370057	bcell
CGAGCCAGTGGGTCAA-1_CZINY-0230-5	0.249704	0.295141	1.2154	0.00772823	1.26103	0.324919	0.00185676	0.00342379	0.00195147	0.357311	0.43474	0.00289473	0.050691	0.0654763	0.196743	0.0043692	0.306718	0.239307	0.687322	0.978279	0.574492	bcell
TCCACACCAACTGCGC-1_CZINY-0231-6	0.266971	0.533934	0.98201	0.0396342	0.91483	0.618053	0.0372052	0.200367	0.126557	0.573587	1.39966	0.00263912	0.00335461	0.0989888	0.318256	0.00402586	0.267328	0.10788	0.129926	0.189937	0.447554	bcell
GACCAATCAAATTGCC-1_CZINY-0230-5	0.110116	0.602496	2.0794	0.00375506	0.264464	0.0296143	0.30384	0.00163061	0.000927971	0.421078	0.622274	0.00137551	0.00169291	0.482523	0.256807	0.00213845	0.168543	0.643523	0.325431	0.296428	0.662681	bcell
CGGCTAGGTTAAGATG-1_CZINY-0232-7	0.171664	0.34363	1.66093	0.00648302	0.850472	0.000964876	0.427814	0.0232029	0.237985	0.424307	0.751386	0.0369094	0.198224	0.700357	0.276376	0.00367355	0.240316	0.17352	0.099564	0.00223887	0.636282	bcell
GAATGAAAGGCTCTTA-1_CZINY-0229-4	0.157723	0.00121331	1.47119	0.00612335	1.64755	0.154504	0.257617	0.00267855	0.0389093	0.494779	0.926844	0.00224584	0.0554924	0.149162	0.000654966	0.00350183	0.148101	0.118999	0.00171677	0.824378	0.804755	bcell
CCTACACGTTTGTGTG-1_CZINY-0231-6	0.238637	1.24458	1.6085	0.00717442	0.239609	0.00106027	0.634642	0.203735	0.528143	0.000585084	0.571207	0.00260366	0.00324214	0.159915	0.044535	0.00406621	0.00117631	1.29865	0.124384	0.277753	0.0690411	bcell
GTGTTAGTCGCCAGCA-1_CZINY-0235-10	0.215452	0.0991814	0.974917	0.0079601	1.00269	0.134221	0.165756	0.00345412	0.00202432	0.145249	1.31012	0.00296909	0.179345	0.565658	0.152665	0.00448658	0.00144532	0.308068	0.469216	1.03959	0.474093	bcell
ACCCACTCATACAGCT-1_CZINY-0229-4	0.532064	0.452524	1.13476	0.00787434	0.964454	0.230601	0.0415723	0.2079	0.0789963	0.472091	0.570541	0.031818	0.00375211	0.124024	0.000834652	0.00451764	0.535733	0.340467	0.339296	0.865851	0.319267	bcell
AAGGTTCAGGGATCTG-1_CZINY-0236-11	0.160805	1.05722	1.18973	0.00443973	0.48084	0.0662787	0.596499	0.178307	0.0796598	0.198493	0.754512	0.00163501	0.0366687	0.000987226	0.36756	0.0025283	0.205573	0.90393	0.188287	0.60281	0.200434	bcell
GCTTCCACAATGGATA-1_CZINY-0235-10	0.397956	0.361166	1.84427	0.00613232	0.760142	0.0906085	0.205193	0.259065	0.00155648	0.318365	0.977657	0.00227664	0.279569	0.00139397	0.135938	0.234741	0.0925041	0.235063	0.219872	0.510996	0.333583	bcell
CTGCCTATCATTTGGG-1_CZINY-0239-14	0.00172093	0.0158088	1.85753	0.00624492	1.4398	0.244224	0.167737	0.0833028	0.115169	0.271289	1.11327	0.00230542	0.00295766	0.151988	0.416115	0.0035645	0.0439916	0.318117	0.117825	0.881906	0.0129891	bcell
ACGTCAACATGCGCAC-1_CZINY-0230-5	0.0021051	0.679723	1.26906	0.00811292	0.862572	0.0644498	0.156724	0.00350604	0.895171	0.497671	0.466202	0.00336439	0.00366943	0.211535	0.186247	0.00453984	0.15007	0.710319	0.329095	0.0563448	0.697308	bcell
TGATTTCCAGTTCCCT-1_CZINY-0233-8	0.212514	0.808217	0.94944	0.00874174	0.247044	0.00132155	0.826804	0.302993	0.136151	0.353627	0.47216	0.00324524	0.00405644	0.00197071	0.454994	0.00505576	0.726536	0.852408	0.0582072	0.194509	0.633968	bcell
TGTGGTAGTATAATGG-1_CZINY-0236-11	0.196717	0.365467	1.33457	0.00882881	0.804245	0.0013205	0.425537	0.00386063	0.00225321	0.557342	0.687222	0.00347523	0.00419781	0.125264	0.635759	0.00505825	0.417055	0.925275	0.377609	0.160664	0.212005	bcell
ATTATCCGTCTTGTCC-1_CZINY-0240-15	0.0701375	0.0431567	0.658482	0.00727065	0.906574	0.354192	0.00172497	0.431531	0.3185	0.331419	1.06997	0.00272995	0.0888673	0.351898	0.747774	0.00406271	0.00122621	0.902943	0.0507175	0.0570106	0.862322	bcell
GCAGCCAGTGCAGACA-1_CZINY-0231-6	0.095872	0.520263	1.31989	0.00620756	0.686313	0.0651384	0.407681	0.195898	0.0839831	0.253619	0.685812	0.00227384	0.00279226	0.668796	0.215547	0.00349491	0.275425	0.565033	0.556854	0.0691106	0.587846	bcell
ACGGCCAGTAACGACG-1_CZINY-0226-1	0.130507	0.419384	1.59029	0.00765344	0.640386	0.702262	0.208913	0.00335302	0.00194058	0.488526	0.632095	0.00279881	0.00361996	0.305299	0.395381	0.00428626	0.628801	0.534845	0.318223	0.190119	0.0515587	bcell
AGAGCTTAGGTGTGGT-1_CZINY-0228-3	0.0325942	0.21499	1.17015	0.00656876	0.91874	0.405588	0.233967	0.153918	0.818571	0.391143	0.385708	0.00243945	0.00299375	0.0619391	0.178001	0.00371969	0.318335	1.01119	0.353093	0.28351	0.318422	bcell
GCAAACTAGAGGACGG-1_CZINY-0229-4	0.0161353	0.293488	1.09166	0.00693412	0.366636	0.139837	0.73674	0.00506389	0.484209	0.445005	0.698908	0.00255166	0.18182	0.441799	0.000739985	0.00391086	0.307071	1.12832	0.093352	0.264965	0.55485	bcell
ATCTACTAGCTATGCT-1_CZINY-0228-3	0.00120757	0.141834	1.21577	0.00448739	1.09461	0.000661215	0.318621	0.002166	0.00111001	0.128912	0.993615	0.00165454	0.323877	0.430212	0.218111	0.341077	0.226372	0.691984	0.180884	0.299872	0.659894	bcell
ACTGAGTAGCGGATCA-1_CZINY-0239-14	0.347764	1.72188	1.10577	0.0108614	0.00249178	0.00164344	0.205855	0.128516	0.00278889	0.226655	0.43631	0.0394809	0.00507322	0.00248169	0.623212	0.00628862	0.508492	0.00319343	0.700697	1.03206	0.130899	bcell
TGTCCCAGTACTCTCC-1_CZINY-0240-15	0.115479	0.00215411	1.05973	0.010754	1.41393	0.305197	0.546974	0.213764	0.166528	0.370368	0.830934	0.00399813	0.00487379	0.153693	0.449677	0.00615287	0.35924	0.398787	0.003511	0.279473	0.54844	bcell
CAGCATAAGAACAACT-1_CZINY-0227-2	0.00236452	0.99982	0.928831	0.0074131	0.263099	0.128816	0.609028	0.517709	0.369954	0.286335	0.775652	0.0387158	0.0412602	0.243918	0.180363	0.0798379	0.162513	0.801528	0.381305	0.00174432	0.441113	bcell
GACACGCGTCATTAGC-1_CZINY-0233-8	0.0570313	0.0673083	0.822744	0.00703298	0.688315	0.599516	0.34182	0.134045	0.310391	0.417019	0.715793	0.00262852	0.00337104	0.016424	0.495952	0.00396772	0.31699	0.60517	0.316365	0.484987	0.8563	bcell
GGAGCAATCTTGTACT-1_CZINY-0231-6	0.00222973	0.00167125	0.904298	0.00828002	1.31061	0.171686	0.475973	0.00363144	0.494869	0.544033	0.48944	0.0316307	0.0584929	0.341481	0.0952846	0.00465447	0.233696	0.239937	0.533542	0.836436	0.474763	bcell
CACTCCAGTATCGCAT-1_CZINY-0225-0	0.284365	0.14877	1.28622	0.00690085	1.8609	0.157913	0.153874	0.077009	0.00170654	0.642848	0.948768	0.00254559	0.00329631	0.063781	0.267589	0.00389599	0.12309	0.0616862	0.198525	0.969229	0.00115914	bcell
TGAGAGGTCTGCTGTC-1_CZINY-0239-14	0.0827873	0.555734	1.37656	0.0080171	0.939526	0.269126	0.00190138	0.257218	0.29444	0.564141	0.852598	0.00294307	0.00382843	0.170769	0.536794	0.0044938	0.127512	0.710173	0.353057	0.145388	0.00136397	bcell
TACTCGCCATACTCTT-1_CZINY-0227-2	0.134019	0.165382	1.0266	0.00728857	1.25366	0.118953	0.173979	0.235114	0.00183888	0.611853	1.20506	0.00265707	0.0033802	0.187239	0.316628	0.00416757	0.106644	0.00289189	0.803234	0.0335028	0.868121	bcell
GAACCTATCGTCTGCT-1_CZINY-0229-4	0.195836	0.233138	1.04965	0.00742948	1.79951	0.117227	0.359253	0.420721	0.00186734	0.231204	0.652971	0.00276968	0.127981	0.605188	0.0670725	0.00415566	0.554207	0.149405	0.100824	0.0786602	0.502423	bcell
GGGACCTAGAGCTTCT-1_CZINY-0226-1	0.0482204	0.519228	1.83449	0.00501199	0.317191	0.0470971	0.9855	0.0129109	0.0012526	0.331336	0.88277	0.00186137	0.291091	0.132329	0.349173	0.00283899	0.0984611	1.13496	0.00141163	0.186717	0.0901157	bcell
AACCATGGTTCAGCGC-1_CZINY-0227-2	0.00225987	0.837825	0.270844	0.00872944	0.150013	0.250655	1.35906	0.00381909	1.41655	0.106854	0.852804	0.00328323	0.0644382	0.00202638	0.00095527	0.0050212	0.00147585	1.59484	0.00244336	0.0021145	0.317942	bcell
AGGTCCGTCGGAAACG-1_CZINY-0237-12	0.00194222	0.00143705	1.27392	0.00709355	0.321034	0.0610702	0.664985	0.00311052	0.488716	0.202159	0.468804	0.00258887	0.00327654	0.92874	0.238309	0.00396688	0.0745614	1.19583	0.372222	0.343229	0.606034	bcell
CAAGTTGAGACACTAA-1_CZINY-0239-14	0.00173553	0.00129733	1.23348	0.00648434	1.01098	0.150963	0.676472	0.0863151	0.00162853	0.284679	1.47439	0.00250243	0.206177	0.129207	0.495278	0.00369042	0.00108412	0.736664	0.069795	0.580985	0.112323	bcell
TTAGGACAGGCAGGTT-1_CZINY-0238-13	0.00188479	0.0996818	1.2111	0.00675815	1.21883	0.129749	0.757557	0.130975	0.00766615	0.341751	1.05078	0.00248269	0.122483	0.0015214	0.340889	0.00385938	0.15369	1.40629	0.171646	0.00158813	0.103753	bcell
CGACTTCGTCGAGTTT-1_CZINY-0229-4	0.0240739	0.012238	0.891817	0.00498656	0.658967	0.177939	0.246592	0.25336	0.19912	0.548998	1.43173	0.0018346	0.00228796	0.530739	0.000532045	0.00287463	0.1521	1.5552	0.167317	0.00117627	0.410278	bcell
GTACGTATCCTTGCCA-1_CZINY-0238-13	0.511048	0.427582	1.0015	0.00939642	1.32155	0.314264	0.225122	0.344067	0.168662	0.405865	0.978227	0.00351989	0.00435077	0.0182053	0.195004	0.00526631	0.0598135	0.0451086	0.342167	0.748253	0.121842	bcell
AGCCTAATCAGCTTAG-1_CZINY-0232-7	0.0247193	0.0768126	1.39448	0.00518726	1.13043	0.000766619	0.410677	0.0694049	0.0291266	0.233933	1.05384	0.00191681	0.197543	0.282944	0.321217	0.0119461	0.165614	0.566978	0.428939	0.49218	0.374469	bcell
GCAGCCACAGACGTAG-1_CZINY-0239-14	0.0022025	0.139895	1.13297	0.00835357	1.18272	0.256794	0.237595	0.129843	0.0271069	0.289937	0.716453	0.0326179	0.281883	0.214577	0.730895	0.00479279	0.268489	0.610539	0.34945	0.234724	0.404529	bcell
CCCAATCTCACGACTA-1_CZINY-0231-6	0.109288	0.0552737	0.516209	0.0048487	0.817361	0.560891	0.223878	0.00211534	0.120671	0.820309	1.19561	0.00179428	0.00225854	0.128739	0.373088	0.00279799	0.00383148	1.15998	0.0013975	0.482414	0.692074	bcell
TTCTTAGTCATCGGAT-1_CZINY-0233-8	0.207886	0.0682692	0.880652	0.00720702	1.4486	0.55817	0.00169657	0.00315987	0.250093	0.135888	0.874683	0.00267035	0.290465	0.18278	0.392338	0.00405747	0.528781	0.775766	0.00206008	0.00169507	0.645558	bcell
CTGCGGATCCCTTGCA-1_CZINY-0236-11	0.00196815	0.107464	0.994097	0.00765741	0.793966	0.450874	0.448849	0.0346191	0.00192668	0.617743	0.89228	0.00282888	0.0914746	0.199583	0.678719	0.00427863	0.00126304	0.981068	0.0674383	0.509442	0.373057	bcell
CATCAAGCATTTCAGG-1_CZINY-0238-13	0.0556051	0.00121978	1.4459	0.00615147	0.727793	0.000904226	0.593905	0.00267265	0.00154328	0.676578	0.627365	0.00237393	0.00279943	0.445731	0.5886	0.0034355	0.41157	0.946494	0.268336	0.305788	0.153607	bcell
ATAAGAGCATGCCTAA-1_CZINY-0236-11	0.348405	1.92818	1.34128	0.017179	0.0039975	0.0026622	0.0042661	0.00766573	0.00441797	0.706968	0.482	0.00642559	0.00772261	0.129089	0.400359	0.00972707	0.00300133	0.493999	0.485774	0.821633	0.00296547	bcell
CGACTTCAGACAAGCC-1_CZINY-0233-8	0.000639976	0.229454	0.414541	0.00250355	1.20706	0.0270156	0.60569	0.0848179	0.165372	0.356418	0.916998	0.0146263	0.816029	0.0135062	0.0300109	0.944922	0.193316	0.763028	0.000684752	0.164576	0.33601	bcell
TGCTACCAGAGGGCTT-1_CZINY-0233-8	0.138174	0.00103645	1.06045	0.00522899	1.53251	0.000776041	0.238334	0.0695274	0.00131228	0.161344	1.16742	0.00191565	0.00240722	0.00199337	0.381327	0.0793321	0.414539	0.396061	0.363077	0.623017	0.633164	bcell
TGGGAAGTCGGAATCT-1_CZINY-0231-6	0.18275	0.201812	1.50821	0.00941414	0.828782	0.187421	0.453319	0.00414052	0.256144	0.577816	0.682556	0.00385478	0.237372	0.3129	0.00102573	0.00531853	0.0365039	0.0704043	0.674957	0.444546	0.571012	bcell
CGTCTACTCAAACGGG-1_CZINY-0227-2	0.0303571	0.277197	1.08192	0.01182	0.581353	0.667922	0.0850434	1.33436	0.0100352	0.166906	1.07634	0.00470061	0.0558563	0.441905	0.327708	0.00675122	0.0019178	0.240397	0.421941	0.00355997	0.409916	bcell
TAGAGCTTCAAGGTAA-1_CZINY-0228-3	0.103179	0.385513	1.27288	0.0142925	1.28817	0.00219544	0.0035701	0.00641194	0.276727	0.00122235	1.06703	0.0055134	0.00650486	0.451008	0.16403	0.00816904	0.239267	0.0587892	0.767866	0.887609	0.213583	bcell
GACTGCGGTACATCCA-1_CZINY-0229-4	0.450243	0.386564	1.23682	0.0084273	0.764812	0.00126665	0.197256	0.10116	0.00215239	0.708057	0.962713	0.00322747	0.00396816	0.590787	0.000890107	0.0940612	0.193555	0.388432	0.332421	0.167722	0.661317	bcell
CGACCTTTCATGTGGT-1_CZINY-0227-2	0.598797	0.0795592	1.89455	0.00819394	0.34843	0.100488	0.178043	0.243167	0.0208485	0.285084	0.690876	0.00324115	0.322227	0.0412401	0.143737	0.00462741	0.65695	0.735746	0.310418	0.00194529	0.589325	bcell
CTCTGGTGTCCAGTTA-1_CZINY-0229-4	0.00247004	0.371485	1.55863	0.00911396	1.29642	0.0013561	0.00220735	0.343479	0.00229398	0.140007	0.524185	0.0354698	0.532277	0.121244	0.00386587	0.256413	0.00151889	0.53591	0.188988	0.990455	0.33481	bcell
GAACGGAAGTATCTCG-1_CZINY-0229-4	0.145663	0.315855	0.735316	0.00734774	0.612004	0.345056	0.421105	0.0125623	0.00186461	0.359613	0.560926	0.0027226	0.0778489	0.57422	0.00475655	0.0041221	0.635249	0.770341	0.66311	0.403614	0.608529	bcell
CAAGTTGAGTCGAGTG-1_CZINY-0231-6	0.0016904	0.224452	1.27443	0.00637891	1.41732	0.095932	0.0757577	0.213808	0.0232246	0.269583	0.75692	0.0237692	0.213001	0.729777	0.252357	0.00360224	0.186879	0.221711	0.231867	0.472298	0.572002	bcell
AACTGGTTCCATTCTA-1_CZINY-0230-5	0.296899	0.00108601	1.44507	0.0307138	1.11834	0.00695906	0.240536	0.0591814	0.0838233	0.486835	1.50459	0.0195906	0.0130247	0.0637524	0.15713	0.0030563	0.291907	0.568524	0.091059	0.178	0.611695	bcell
CTGTGCTAGGAATGGA-1_CZINY-0229-4	0.280589	0.354612	1.59159	0.00690499	0.519885	0.219251	0.407043	0.390589	0.00172813	0.348525	0.901882	0.00253122	0.519455	0.0197653	0.000740184	0.00393459	0.0582064	0.781255	0.152636	0.247746	0.455235	bcell
TTAGTTCGTGGTTTCA-1_CZINY-0236-11	0.00199991	0.00155619	0.649452	0.00764634	0.694681	0.00115451	0.939046	0.253524	0.0429913	0.188135	0.850794	0.00294464	0.00371191	0.714226	0.578127	0.00481482	0.188336	1.74563	0.236201	0.124786	0.0300759	bcell
TTCGGTCGTTATGCGT-1_CZINY-0228-3	0.0346964	0.0012322	0.825252	0.00618564	1.12212	0.688078	0.12746	0.002666	0.345103	0.0751303	0.997416	0.0427205	0.00279649	0.663716	0.210435	0.00345353	0.174591	0.817778	0.109502	0.336232	0.681353	bcell
GATCGTAAGGTTCCTA-1_CZINY-0237-12	0.00179418	0.00137469	0.967661	0.0068633	0.649102	0.131422	0.449018	0.446042	0.00172266	0.574899	1.4923	0.00252536	0.00307026	0.00155638	0.480071	0.0750411	0.0867392	0.829174	0.00192144	0.0016238	1.06049	bcell
AAGGCAGTCATCTGTT-1_CZINY-0239-14	0.0447858	0.475898	1.18293	0.00563988	0.400459	0.176612	0.375568	0.440315	0.00313604	0.419431	1.19788	0.00208384	0.00266461	0.793239	0.626086	0.0031903	0.000948265	0.491791	0.106602	0.412404	0.109163	bcell
TGCCCATTCGTACCGG-1_CZINY-0232-7	0.532772	0.167926	0.47862	0.00737048	0.806349	0.447074	0.327273	0.00319077	0.128282	0.491736	0.908472	0.0299378	0.2643	0.194004	0.21061	0.00420222	0.5629	0.00211233	0.00210278	1.02512	0.667394	bcell
GTATCTTTCTTAACCT-1_CZINY-0226-1	0.120597	0.147532	1.94168	0.00627901	1.14025	0.213661	0.314345	0.128337	0.00157688	0.372361	1.04902	0.0320315	0.00293451	0.234692	0.195142	0.00353836	0.180925	0.193321	0.416563	0.452321	0.120282	bcell
CGAATGTTCGCTTGTC-1_CZINY-0238-13	0.0674546	1.08355	1.36206	0.0124664	0.627957	0.466115	0.0948212	0.0054841	0.769736	0.455803	0.888787	0.0539376	0.00601594	0.00287515	0.0868168	0.0070995	0.37867	0.0252366	0.00356228	0.833183	0.00215327	bcell
CGCGTTTCATCATCCC-1_CZINY-0239-14	0.00163542	0.00126107	0.00115303	0.00629258	0.00143899	0.257122	0.00138701	0.00273075	0.00161126	0.426041	5.77291	0.00229777	0.00275807	0.00138582	0.331597	0.00354255	0.0207809	0.261619	0.00175715	0.00148694	0.166111	bcell
TTCGAAGCAACACCTA-1_CZINY-0230-5	0.0245167	0.872888	1.32637	0.00506452	0.366759	0.233208	0.366478	0.331761	0.00767009	0.352256	1.13605	0.0181566	0.0674336	0.168156	0.194258	0.00286256	0.0382441	0.796975	0.284678	0.0222298	0.657926	bcell
GATCTAGAGGTGCAAC-1_CZINY-0236-11	0.272106	0.0318703	0.902167	0.00816171	1.02754	0.143419	0.308786	0.689301	0.00206817	0.429297	1.03125	0.00308905	0.00394419	0.387645	0.93253	0.0045934	0.023231	0.254008	0.00231213	0.549214	0.250671	bcell
CACCAGGGTGGTACAG-1_CZINY-0235-10	0.0325339	0.0603574	1.53481	0.00591174	0.293025	0.00803499	0.534472	0.0425254	0.00149277	0.599328	0.713702	0.0218751	0.0986506	0.419322	0.529583	0.00333708	0.260827	0.898422	0.299179	0.267773	0.644326	bcell
ACTGAGTCAGCTGCTG-1_CZINY-0228-3	0.158852	0.879837	1.41195	0.0087041	0.535013	0.00130662	0.00207488	0.213724	0.584706	0.747221	0.416583	0.00323442	0.00402471	0.445962	0.17342	0.0049968	0.238809	0.436906	0.598425	0.0306326	0.35797	bcell
TTCTCAACAAGCGAGT-1_CZINY-0240-15	0.00166068	0.128726	0.798415	0.0062867	0.980161	0.285964	0.59155	0.392005	0.00159386	0.145499	0.839935	0.0256538	0.0400101	0.208624	0.42252	0.00358431	0.0933166	1.19726	0.199613	0.181225	0.72386	bcell
ACTTGTTAGCAGCCTC-1_CZINY-0229-4	0.0956699	0.868422	0.835432	0.00836797	0.6231	0.279725	0.901337	0.0844719	0.540721	0.728133	0.460559	0.0596508	0.00382171	0.389511	0.000898797	0.00476054	0.00141328	0.0116096	0.123254	0.779889	0.455421	bcell
AAAGCAACATGCAATC-1_CZINY-0233-8	0.532576	0.0501695	1.11787	0.0088296	0.829258	0.0013201	0.476174	0.112104	0.00225707	0.486937	0.828379	0.00331879	0.1686	0.619837	0.217382	0.0049893	0.385994	0.196774	0.32875	0.271678	0.610773	bcell
GTACGTACAATGCCAT-1_CZINY-0233-8	0.648857	0.0463747	0.913726	0.00773388	0.733973	0.0128336	0.263344	0.282544	0.344418	0.747688	0.747039	0.0399562	0.613365	0.318765	0.444333	0.00433476	0.00129906	0.305973	0.178645	0.00182228	0.603098	bcell
TAGTGGTCAGCTTAAC-1_CZINY-0230-5	0.00160167	0.304145	1.40742	0.00573384	1.2895	0.330937	0.201929	0.00248747	0.117761	0.263827	1.07161	0.00216451	0.0743997	0.133189	0.198199	0.114492	0.000952673	0.294952	0.331226	0.542901	0.580799	bcell
AAGGTTCGTGTAAGTA-1_CZINY-0232-7	0.0507648	0.0442818	1.25031	0.00700939	0.975243	0.139527	0.446728	0.0109805	0.208409	0.315384	1.16131	0.0026213	0.00335053	0.984106	0.299405	0.00402674	0.178481	0.254321	0.288822	0.150493	0.487646	bcell
AGGCCGTTCCACGTGG-1_CZINY-0231-6	0.222568	0.134713	0.99232	0.00643988	1.40549	0.259312	0.500462	0.0791445	0.00162621	0.344353	0.827421	0.00237507	0.131321	0.265245	0.41959	0.00366097	0.00107805	0.408816	0.0713569	0.421348	0.767764	bcell
TAAGCGTAGACAATAC-1_CZINY-0233-8	0.00353099	2.30777	0.592022	0.0128682	0.23679	0.0963111	0.614965	0.337183	0.226349	0.00108688	0.761955	0.11727	0.00627274	0.00294902	0.217515	0.00734164	0.322419	0.148338	0.686655	0.320588	0.211336	bcell
AGGCCGTCACTAGTAC-1_CZINY-0236-11	0.00184441	0.0715496	0.944673	0.00683566	0.848219	0.0079319	0.606931	0.0667623	0.134892	0.602655	1.17613	0.0025318	0.451494	0.24157	0.533166	0.00394801	0.611947	0.71553	0.0826055	0.0636699	0.0893393	bcell
GGCAATTGTTCAGTAC-1_CZINY-0233-8	0.300709	0.514905	0.731687	0.00649667	0.882309	0.114307	0.33652	0.25913	0.237533	0.706332	0.721598	0.00241284	0.00316905	0.450769	0.341435	0.00373063	0.313479	0.172423	0.396396	0.280352	0.490566	bcell
GTCAAGTGTCATCGGC-1_CZINY-0234-9	0.00514417	1.04286	1.11203	0.0188954	0.94872	0.00293803	0.00460903	0.82457	0.173334	0.226641	0.32773	0.00719174	0.00877873	0.578002	0.0927189	0.0107577	0.868818	0.258473	0.507731	0.140052	0.036661	bcell
TGTGGTAAGCTACCGC-1_CZINY-0232-7	0.269051	0.00169873	1.12343	0.00844836	1.59283	0.338793	0.245179	0.0923394	0.497888	0.402801	0.954851	0.00313464	0.00388688	0.381365	0.219072	0.00480265	0.301071	0.00245469	0.19667	0.367065	0.248859	bcell
GGATGTTAGGAGTTTA-1_CZINY-0230-5	0.111872	0.0265372	1.15473	0.00538963	0.873928	0.288398	0.305122	0.48807	0.233949	0.396923	0.827962	0.00197145	0.456419	0.00119781	0.0523581	0.0244056	0.153322	0.418973	0.40661	0.495081	0.548913	bcell
GTACTTTCAGGCGATA-1_CZINY-0239-14	0.332909	1.99234	1.27894	0.0081448	0.0018885	0.499744	0.237187	0.244438	0.00208581	0.211169	0.524427	0.00305943	0.00381121	0.281779	0.903438	0.00460588	0.0700179	0.0624946	0.00233678	0.475208	0.117411	bcell
GCTCCTAGTTCTGAAC-1_CZINY-0226-1	0.0679688	0.0468018	1.3502	0.00686227	1.50275	0.103567	0.387621	0.00301045	0.00173247	0.465224	0.600928	0.00260386	0.345919	0.0203303	0.390537	0.00390977	0.240551	0.495255	0.605253	0.436366	0.186735	bcell
GCCTCTACATGGTCAT-1_CZINY-0225-0	0.326313	0.00252521	1.50329	0.00663027	1.94854	0.178767	0.0109359	0.42796	0.0446426	0.327231	0.570329	0.00248448	0.156744	0.00147112	0.231418	0.00380052	0.0597344	0.519088	0.161522	0.780877	0.00115044	bcell
GATCAGTGTCGAATCT-1_CZINY-0233-8	0.00193022	0.224626	0.561837	0.00730543	0.215311	0.263362	1.19465	0.498266	0.662069	0.340865	1.34238	0.00270732	0.363296	0.00167231	0.156409	0.00416206	0.252527	0.591909	0.00209237	0.202928	0.371407	bcell
TCATTACGTTTAGCTG-1_CZINY-0232-7	0.0294157	0.142681	2.21899	0.00354537	0.447965	0.0180914	0.396571	0.00153296	0.000902497	0.374035	1.07218	0.00129122	0.130063	0.037558	0.244333	0.130089	0.119253	0.996419	0.24161	0.0652397	0.610121	bcell
CCATTCGTCCCAACGG-1_CZINY-0229-4	0.385776	0.430974	1.06064	0.0114471	1.55786	0.19808	0.16739	0.00499385	0.0580584	0.378788	0.333893	0.00435543	0.00557156	0.712763	0.0493228	0.00654693	0.0598854	0.248546	0.396783	0.644856	0.522609	bcell
GATCGATAGGATGGAA-1_CZINY-0234-9	0.0531365	0.469521	1.21314	0.0100596	0.595459	0.646594	0.00241408	0.00485445	0.00253962	0.402895	1.11269	0.00373125	0.00480658	0.547647	0.756053	0.00566218	0.00168838	0.16547	0.822294	0.196824	0.229892	bcell
CAAGGCCTCGGTTAAC-1_CZINY-0233-8	0.0574106	0.0903764	1.30477	0.0057832	0.521245	0.000848751	0.882753	0.204599	0.0352831	0.243589	1.25735	0.00219788	0.0776632	0.593126	0.14171	0.00323018	0.132239	0.913779	0.155925	0.168273	0.478103	bcell
CGGAGTCGTCGTTGTA-1_CZINY-0238-13	0.288504	0.00253162	1.18617	0.0124363	0.786884	0.18421	0.693858	0.00551808	0.00318409	0.532898	1.11922	0.0642259	0.162387	0.672382	0.165467	0.00692677	0.331686	0.00359915	0.190251	0.81993	0.00211001	bcell
AGCTTGAAGTTCGCGC-1_CZINY-0235-10	0.370733	0.151392	0.852153	0.0108414	1.05046	0.00164393	0.543817	0.00475193	0.134264	0.220813	0.749521	0.00421935	0.0050476	0.549447	0.239711	0.0061558	0.818195	0.405793	0.428266	0.176777	0.519176	bcell
ACTGTCCCATCGATTG-1_CZINY-0237-12	0.0943219	0.408801	0.920108	0.00742553	0.0955103	0.270176	0.279519	0.0664406	0.699755	0.794604	1.33853	0.00277281	0.0628436	0.0349475	0.275049	0.00417897	0.32058	0.712071	0.189934	0.0776564	0.606099	bcell
CGAGCACAGGTGCTAG-1_CZINY-0226-1	0.143351	0.0362186	1.55278	0.00702997	1.11567	0.118949	0.138779	0.539679	0.276873	0.380635	0.860209	0.00268963	0.00326301	0.245474	0.241154	0.00399938	0.112384	0.61232	0.687392	0.182432	0.00194933	bcell
ACACCGGTCACAACGT-1_CZINY-0240-15	0.143654	0.00129189	0.949416	0.00652631	0.730097	0.239618	0.283653	0.534038	0.0402363	0.492757	1.6704	0.00244139	0.0576032	0.106035	0.545615	0.00370394	0.00108115	0.215195	0.0399086	0.522123	0.680694	bcell
CATTCGCCAGACGCTC-1_CZINY-0230-5	0.148242	0.278743	1.89934	0.0073012	0.988037	0.348904	0.234653	0.179811	0.364644	0.140271	0.797268	0.00272268	0.168299	0.458659	0.0502238	0.00406929	0.012233	0.259616	0.0999806	0.208077	0.610931	bcell
GATCGCGCACCGTTGG-1_CZINY-0230-5	0.0123424	0.227259	0.611813	0.00443944	0.637174	0.352562	0.175246	0.538898	0.00111851	0.447285	0.864776	0.0273741	0.106202	0.367933	0.348278	0.00248671	0.114439	1.22639	0.389018	0.144937	0.67707	bcell
GGCAATTCACGGTAAG-1_CZINY-0233-8	0.249682	0.00137936	1.06962	0.00683576	0.74603	0.550535	0.241562	0.138963	0.329346	0.425015	0.828986	0.00255269	0.00312031	0.270437	0.426575	0.0038772	0.302126	0.229759	0.254467	0.260797	0.922737	bcell
CACACAACAACAACCT-1_CZINY-0231-6	0.160863	0.00097939	1.94998	0.00490138	1.62114	0.000735303	0.46981	0.3037	0.0153275	0.014865	0.755308	0.0387374	0.0454075	0.00110835	0.000517343	0.0027995	0.274013	0.129027	0.277141	0.631824	0.576629	bcell
CCTAAAGAGAAGAAGC-1_CZINY-0237-12	0.200618	0.551622	0.780647	0.00811971	0.805586	0.290345	0.0316001	0.0797117	0.916333	0.000678503	0.776154	0.00303597	0.00371632	1.04697	0.408444	0.00460007	0.496548	0.158149	0.401027	0.00334024	0.289914	bcell
CCATTCGTCTTTAGGG-1_CZINY-0239-14	0.00178369	0.780243	1.3131	0.00670821	0.124116	0.00112977	0.698127	0.38079	0.0929439	0.238018	0.571262	0.0258769	0.00307739	0.282528	0.710005	0.00377854	0.0832278	1.18319	0.4288	0.184632	0.151923	bcell
TTGGAACGTTCTCATT-1_CZINY-0232-7	0.103761	0.304313	1.06267	0.00768281	0.800871	0.211304	0.462802	0.00545963	0.549252	0.459558	1.22885	0.0523625	0.0864232	0.413043	0.243703	0.0043757	0.301551	0.107684	0.242498	0.106261	0.505495	bcell
GTCACAAAGTCCATAC-1_CZINY-0225-0	0.229904	0.265354	1.12058	0.00579151	0.903036	0.000925954	0.642337	0.00253951	0.00393299	0.630513	0.774335	0.0285529	0.0469558	0.0428832	0.386678	0.00329689	0.111083	0.547854	0.553955	0.86744	0.102004	bcell
GACGGCTGTCGCCATG-1_CZI-IA11485685-0	0.602203	0.376121	0.263069	0.00799444	0.0991325	0.0760579	0.143431	0.00351937	1.28172	0.192915	0.100108	0.00297947	0.874223	0.0018218	0.11573	0.784751	0.293022	0.79896	0.1551	0.477217	0.608127	bcell
CCACGGACAGGTCTCG-1_CZI-IA11485685-0	0.0450015	0.444825	0.00167392	0.00859878	0.070775	0.474272	0.695773	0.00374834	1.02003	0.356513	0.446386	0.00313801	0.00402981	0.00191642	0.31673	1.70458	0.47799	0.472608	0.186556	0.398756	0.121799	bcell
TGTGGTACAAGGTTTC-1_CZI-IA11485686-1	0.00323405	0.00261853	0.00255476	0.0128547	0.00296436	0.700824	0.00308575	0.00566608	0.950805	0.312267	1.08721	0.00471509	0.005899	0.167387	0.297771	2.51829	0.00211745	0.315132	0.0659357	0.00305191	0.767027	bcell
GTCACGGAGATATGGT-1_CZI-IA11485685-0	0.34651	0.000862458	0.511111	0.0237339	0.173075	0.232146	0.14484	0.237377	1.25264	0.00215873	0.447372	0.0454027	0.207452	0.469944	0.139935	1.90813	0.16712	0.47487	0.341888	0.00102178	0.150148	bcell
ATAAGAGAGGACTGGT-1_CZI-IA11485685-0	0.0990175	0.770075	0.357876	0.0097442	0.165335	0.0334334	0.235404	0.368976	1.62558	0.000821552	0.00232071	0.00361267	0.00465405	0.00221722	0.0690115	3.20263	0.00168797	0.00287765	0.225096	0.0664548	0.00167006	bcell
CGCCAAGCAACGATGG-1_CZI-IA11485685-0	0.165719	0.361812	0.806193	0.0114343	0.17968	0.00172548	0.413433	0.627438	0.798282	0.000983718	0.00280808	0.00434076	0.72065	0.00267046	0.00125389	2.22508	0.344046	0.249548	0.0872853	0.233084	0.00196264	bcell
ACACTGATCTTAACCT-1_CZI-IA11485686-1	0.00748374	0.0460717	0.887125	0.00630302	0.262044	0.15219	0.11858	0.217224	1.38974	0.212581	0.162785	0.00236777	0.721453	0.00303698	0.14219	1.93756	0.312698	0.144126	0.209288	0.315175	0.0170511	bcell
AATCCAGTCAGATAAG-1_CZI-IA11485685-0	0.000676119	0.000525558	0.000484516	4.89804	0.000614968	0.0863371	0.0575912	0.0012177	0.479055	0.0254549	0.000620921	0.00096012	0.0259991	0.158949	0.165586	0.797232	0.0628196	0.000793024	0.0118039	0.136345	0.375282	bcell
TCAGCAAGTTGCGCAC-1_CZI-IA11485686-1	0.00896429	0.0329603	0.662698	0.00517543	0.00121009	0.426603	0.191083	0.378816	1.43229	0.27721	0.48111	0.00193745	0.0188343	0.085848	0.230932	0.586176	0.206184	1.49457	0.40794	0.001189	0.34142	bcell
AGCTCCTTCGACAGCC-1_CZI-IA11485686-1	0.00819709	0.476628	0.957868	0.0306094	0.344893	1.22816	0.254438	0.0140582	0.432069	0.358084	1.18804	0.0122737	0.103087	0.00729042	0.0667794	0.628916	0.00528344	0.361425	0.00934259	0.0200237	0.620304	bcell
GCAATCATCCAAACTG-1_CZI-IA11485686-1	0.0400029	0.240283	0.590854	0.00508084	0.156248	0.120277	0.190828	0.00223673	0.976897	0.235605	0.765611	0.0234549	0.447137	0.0163531	0.302597	1.61903	0.4091	0.00145359	0.350363	0.493112	0.287237	bcell
AGCGTATAGTATCTCG-1_CZI-IA11485686-1	0.30997	0.250922	0.221541	0.00703823	0.00161573	0.250232	0.337176	0.522938	0.871906	0.105032	0.496546	0.00266291	0.267916	0.00158434	0.2703	1.77724	0.347214	0.446605	0.0115174	0.270251	0.493041	bcell
CACACTCGTACACCGC-1_CZI-IA11485686-1	0.00125717	0.000978317	0.515758	0.0049466	0.0450688	0.558672	0.175884	0.123144	1.45471	0.436202	0.658589	0.00187117	0.0712735	0.282805	0.32434	0.905259	0.00524439	0.93624	0.0358552	0.237323	0.499199	bcell
GATCGATGTCGGCTCA-1_CZI-IA11485686-1	0.701091	0.594327	0.474256	0.00859001	0.001925	0.312899	0.207696	0.234509	1.20933	0.188561	0.683485	0.00323148	0.742052	0.00189952	0.21523	0.712999	0.00145666	0.166479	0.00243547	0.46214	0.330858	bcell
GAATAAGGTACTTCTT-1_CZI-IA11485686-1	0.00620411	0.00504043	0.00446765	0.0232911	0.00537138	0.690588	0.00584767	0.0105914	1.19296	0.181864	1.78094	0.00905391	0.0112544	0.00568314	0.0026103	2.43474	0.00410977	0.244406	0.00680452	0.00606428	0.540242	bcell
AACCATGGTCTAGAGG-1_CZI-IA11485686-1	0.466017	0.80123	0.890259	0.00488764	0.103357	0.134423	0.331679	0.00212376	0.802017	0.000419253	0.169489	0.164338	0.011357	0.0322002	0.123865	2.21264	0.238817	0.151866	0.210259	0.18665	0.236752	bcell
CAGCATATCTCTAGGA-1_CZI-IA11485686-1	0.10745	0.676815	0.346118	0.00502255	0.156897	0.000733534	0.242021	0.121103	0.504035	0.000412457	0.178611	0.0472014	0.121611	0.112807	0.000535736	3.07454	0.302568	0.104626	0.0144365	1.08958	0.0670211	bcell
AAAGTAGCATGGTAGG-1_CZI-IA11485686-1	0.292972	0.0225803	0.605754	0.0293455	0.124816	0.219189	0.198345	0.403483	0.929295	0.229339	0.667644	0.00105811	0.598875	0.00648065	0.287287	1.64951	0.200784	0.63921	0.0573108	0.00065566	0.121632	bcell
TGTGGTACAAGCCATT-1_CZI-IA11485686-1	0.129019	0.0513996	0.601699	0.0057619	0.364761	0.249871	0.149607	0.179066	1.19105	0.421572	0.498424	0.00223681	0.603614	0.134311	0.000613255	1.90786	0.448648	0.00166983	0.00164875	0.0794256	0.248027	bcell
GGAAAGCCATCATCCC-1_CZI-IA11485685-0	0.505879	1.09983	0.936402	0.00782969	0.166992	0.328937	0.481686	0.00345239	1.07647	0.138699	0.250112	0.482625	0.182458	0.0268376	0.0403523	0.522864	0.287118	0.0425551	0.153043	0.119604	0.405399	bcell
GCATGTAAGGGTCGAT-1_CZI-IA11485685-0	0.338	0.462026	0.485453	0.045757	0.00712775	0.0595163	0.29005	0.666318	0.896399	0.226999	0.210148	0.00300505	0.00375869	0.253571	0.000870748	2.26052	0.378737	0.137306	0.0366361	0.338073	0.157711	bcell
CAGCGACGTATGCTTG-1_CZI-IA11485685-0	0.235764	0.123082	0.500764	0.00545436	0.145999	0.236651	0.163101	0.424568	0.695367	0.0172904	0.19488	0.0284137	0.523897	0.156854	0.447839	1.74509	0.396232	0.334269	0.00154523	0.126485	0.768253	bcell
TGTGGTATCCTCAATT-1_CZI-IA11485686-1	0.169571	0.248369	0.582983	0.0230303	0.116218	0.314952	0.524075	0.324511	1.01533	0.188121	0.318786	0.00158187	0.169815	0.272631	0.0113311	2.05422	0.178486	0.461072	0.196618	0.0160215	0.0906256	bcell
GCTTCCAGTCTCCCTA-1_CZI-IA11485685-0	0.475787	0.00270737	0.821454	0.0829194	0.00313861	0.0141377	0.051481	0.486646	1.43934	0.213727	0.00322383	0.00492056	0.590209	0.27084	0.239699	2.07277	0.366123	0.00381501	0.0038346	0.0405444	0.0432733	bcell
AACTCAGGTGTTTGGT-1_CZI-IA11485685-0	0.0803544	0.00195034	0.313706	0.00956729	0.00225938	0.202365	0.302039	0.00426228	1.23326	0.0430845	0.365495	0.0445054	0.330529	0.338072	0.182305	2.44502	0.410889	0.21791	0.400304	0.0022931	0.319141	bcell
CTGTTTAGTCTCTCGT-1_CZI-IA11485685-0	0.30314	0.153514	0.616107	0.00427561	0.00852627	0.107417	0.329672	0.235836	1.43968	0.138366	0.260458	0.018167	0.489088	0.00095754	0.0782706	1.61296	0.0898392	0.395837	0.124564	0.56968	0.301526	bcell
TGACTAGAGCGTAATA-1_CZI-IA11485686-1	0.0387177	0.0701569	0.959513	0.00357982	0.241795	0.236561	0.31942	0.497553	1.10428	0.0507505	0.345921	0.0503352	0.216114	0.0952728	0.249837	1.26343	0.134124	0.702681	0.274627	0.000836923	0.426026	bcell
TAGTGGTGTTATGTGC-1_CZI-IA11485685-0	0.250841	0.821921	0.634134	0.00526791	0.00121749	0.0772585	0.25313	0.00232132	0.641917	0.0762659	0.688291	0.00199045	0.0217168	0.10139	0.0185091	2.87659	0.000884374	0.392865	0.355925	0.0493679	0.000895691	bcell
CATATTCTCCTTTCGG-1_CZI-IA11485685-0	0.098952	0.0566181	0.588061	0.00331837	0.329321	0.0617506	0.326268	0.219704	0.719039	0.215159	0.14064	0.0669146	1.58795	0.111006	0.151608	1.79317	0.372239	0.344706	0.000975827	0.0451034	0.0504476	bcell
GCTCCTATCCGCAAGC-1_CZI-IA11485686-1	0.324828	0.734896	0.94498	0.0035894	0.28465	0.223197	0.325337	0.00156049	0.35916	0.0692259	0.37597	0.00131687	0.219818	0.0785775	0.159072	1.82697	0.000598741	0.443999	0.298323	0.359563	0.245976	bcell
CCATGTCTCCACGACG-1_CZI-IA11485686-1	0.00541641	0.273534	0.561895	0.0204295	0.00465802	0.845217	0.270049	0.167036	0.785752	0.214904	0.90797	0.00786094	0.00944422	0.00486251	0.300257	1.95706	0.00342391	0.126445	0.157889	0.00508189	0.559238	bcell
AATCCAGCAACGATCT-1_CZI-IA11485685-0	0.00376093	0.475926	0.131284	0.0138232	0.0426229	0.604572	0.267216	0.00616695	1.71504	0.28602	0.458705	0.00520421	0.0492326	0.00322239	0.285471	2.08519	0.00232087	0.558173	0.00388588	0.00318383	0.22503	bcell
TCGCGTTGTAATAGCA-1_CZI-IA11485685-0	1.08429	0.323801	0.925332	0.0129154	0.00305984	0.00192557	0.00307599	0.00578146	0.976279	0.0010743	0.418607	0.00484084	0.759037	0.00291618	0.115992	1.38607	0.580933	0.24669	0.00385565	0.211167	0.163708	bcell
TAGACCACACGGACAA-1_CZI-IA11485686-1	0.00120205	0.000912723	0.726732	0.00463661	0.181158	0.0703285	0.598255	0.10798	1.50423	0.444626	0.777864	0.00170278	0.0176812	0.185266	0.110681	1.03095	0.156694	0.76315	0.00132275	0.21941	0.371253	bcell
ACGATACGTGTATGGG-1_CZI-IA11485686-1	0.540046	0.000950658	0.603948	0.00478893	0.413944	0.209607	0.348263	0.00209939	0.896993	0.202137	0.312443	0.0439476	0.347002	0.0547643	0.114307	1.83543	0.651426	0.189614	0.215494	0.010486	0.277602	bcell
CAACCAATCAGTCAGT-1_CZI-IA11485686-1	0.506114	0.592627	0.490005	0.00416253	0.000949963	0.0526818	0.262939	0.203758	0.973183	0.141556	0.28496	0.00154523	0.367763	0.102708	0.155964	2.33188	0.244177	0.00118145	0.0407932	0.380263	0.139268	bcell
CCCAATCTCAACTCTT-1_CZI-IA11485686-1	0.189954	0.0291755	0.601881	0.00341224	0.18489	0.164455	0.523884	0.16581	1.13877	0.12895	0.410331	0.0012676	0.582864	0.264972	0.00277266	1.56064	0.0514309	0.869339	0.0910331	0.22627	0.0902513	bcell
CATGGCGTCAATCACG-1_CZI-IA11485685-0	0.155928	0.691651	1.4523	0.0309144	0.0485619	0.000782145	0.157884	0.475285	0.0013125	0.0934206	0.216197	0.0255686	0.0450934	0.149187	0.000555175	3.25143	0.000877171	0.36898	0.104983	0.00124456	0.000879791	bcell
GACCAATGTAGCAAAT-1_CZI-IA11485686-1	0.00393521	0.00310788	0.00297194	0.0153153	0.00368651	0.00237592	0.283397	0.00668395	1.18745	0.654844	0.526422	0.0345322	0.0848852	0.251139	0.196803	2.21205	0.00257916	0.595838	0.443989	0.00355444	0.702496	bcell
GTGAAGGTCCGTAGGC-1_CZI-IA11485686-1	0.00183523	0.213269	0.0013454	0.00739264	0.00174038	0.207172	0.00166817	0.57418	0.534558	0.304327	4.5574	0.0027123	0.00338564	0.00168158	0.122263	0.60826	0.00122293	0.00217148	0.00203263	0.00173077	0.11076	bcell
TTGGCAATCACATGCA-1_CZI-IA11485686-1	0.108928	0.00032975	0.652682	0.00167235	0.239572	0.235092	0.359019	0.322196	0.586544	0.0658143	0.694601	0.036664	0.245504	0.0343687	0.00395579	0.892827	0.000277471	2.51675	0.000501424	0.000382145	0.293762	bcell
CGGACACCAGGTGGAT-1_CZI-IA11485686-1	0.00331618	0.127563	0.00254748	0.0129826	0.00295286	0.317366	0.0661627	0.00574448	1.07372	0.25155	1.07284	0.00481844	0.00585182	0.0029563	0.20302	1.53212	0.00217168	2.26171	0.00363281	0.00305256	0.274617	bcell
CTCGAGGTCAGAAATG-1_CZI-IA11485685-0	0.15458	0.0383034	0.000776351	0.00401462	0.567053	0.260258	0.375122	0.807792	0.774537	0.0477048	0.333745	0.00148334	0.573877	0.0239761	0.247035	2.79209	0.0701588	0.0316535	0.0453509	0.000957143	0.128845	bcell
AGCGTCGAGAATTCCC-1_CZI-IA11485685-0	0.48942	0.297525	0.221299	0.0107783	0.00254003	0.506879	0.567179	0.00477609	1.34017	0.0600822	1.00667	0.00406395	0.449791	0.238532	0.0210179	0.949899	0.166778	0.16743	0.00298085	0.472432	0.262766	bcell
CATATGGAGATGGGTC-1_CZI-IA11485686-1	0.592342	0.596287	0.43371	0.00531396	0.00122906	0.0400462	0.410116	0.222299	0.365762	0.0685603	0.290926	0.580652	0.478627	0.0987757	0.000556312	2.5005	0.211246	0.0606115	0.00153069	0.312514	0.000898465	bcell
AGATCTGCATATGCTG-1_CZI-IA11485686-1	0.416601	0.000656746	0.451181	0.0516102	0.211907	0.0828569	0.0276292	0.159302	1.0717	0.239289	0.106077	0.0248668	0.269118	0.192449	0.181617	2.60439	0.428734	0.23863	0.0624885	0.285087	0.176713	bcell
CCGGTAGGTAGGGTAC-1_CZI-IA11485685-0	0.125849	0.181329	0.00122322	0.00622612	0.454076	0.00709473	0.279203	0.00269339	0.624858	0.0538732	0.858762	0.0422505	0.0865612	0.00136724	0.138189	2.89002	0.637092	0.00176653	0.0729704	0.798757	0.00390886	bcell
GTACGTATCCGCATAA-1_CZI-IA11485685-0	1.11506	0.00242776	0.475105	0.011958	0.323005	0.00185226	0.00301894	0.00531605	0.427666	0.00106432	0.00279395	0.00445905	2.9874	0.00283408	0.00135419	1.43921	0.00205061	0.0035626	0.00348099	0.352379	0.0707059	bcell
GACGTTAAGTCGTACT-1_CZI-IA11485685-0	0.00314335	0.256021	0.561441	0.00373385	0.000848242	0.453139	0.412955	0.320422	0.657459	0.166997	0.909849	0.00139045	0.00174598	0.247628	0.326848	2.25986	0.000625393	0.270848	0.00104831	0.0949937	0.329718	bcell
AAACGGGGTGAAATCA-1_CZI-IA11485685-0	0.0051167	1.13857	0.529891	0.114038	0.00469919	0.411605	0.00485684	0.196932	0.184781	0.00171104	0.53057	0.007452	0.00900528	0.243028	0.337488	2.53141	0.00335902	0.599162	0.00586701	0.00475249	0.328177	bcell
TTTATGCCAATACGCT-1_CZI-IA11485686-1	0.370624	0.1145	0.329421	0.0287451	0.0887366	0.13158	0.251857	0.0476974	0.816177	0.146533	1.16121	0.000998673	1.39126	0.000563361	0.0838538	1.70138	0.242453	0.000727645	0.000716169	0.000603484	0.377273	bcell
ATCTGCCAGGCTAGGT-1_CZI-IA11485685-0	0.56333	0.782741	0.539627	0.00361802	0.173365	0.120562	0.324164	0.145433	0.684534	0.105614	0.157238	0.172222	0.606977	0.0616303	0.0865997	2.03877	0.237693	0.288714	0.0159068	0.122777	0.0499266	bcell
CAGGTGCGTACCGAGA-1_CZI-IA11485685-0	0.0378553	0.00136999	0.493408	0.00683573	0.194282	0.475968	0.0992278	0.00300226	1.49734	0.150609	0.497501	0.217776	0.310675	0.345207	0.129857	1.59575	0.287951	0.457153	0.17473	0.0379529	0.25008	bcell
GGGTTGCTCGTTTGCC-1_CZI-IA11485686-1	0.127425	0.000794903	0.565697	0.0216959	0.000913592	0.220078	0.218112	0.259576	0.823699	0.368904	0.284939	0.00146156	0.287549	0.322694	0.251041	2.28745	0.0377731	0.690273	0.105939	0.0431962	0.36028	bcell
TGGCGCAAGCCCGAAA-1_CZI-IA11485685-0	0.00279859	0.00221218	0.00205942	0.0109815	0.00253195	0.517064	0.18386	0.00487613	0.639879	0.333978	0.67845	0.00429752	0.00489614	0.6092	0.252052	2.72534	0.00185284	0.351561	0.0713035	0.00260974	0.839678	bcell
GCAATCAAGGCGCTCT-1_CZI-IA11485686-1	0.0725921	0.70987	0.299917	1.36169	0.000847619	0.157805	0.187684	0.00161289	0.707688	0.238187	0.000871607	0.00141848	0.0944323	0.0187214	0.114641	1.60505	0.244821	0.567079	0.0831697	0.344628	0.468376	bcell
TTTGTCATCTTGTATC-1_CZI-IA11485685-0	0.421297	0.0217759	0.600302	0.00421545	0.221212	0.103502	0.322287	0.092576	1.12434	0.0402035	0.54318	0.00157226	0.224744	0.225434	0.0631908	2.23031	0.357559	0.362056	0.0678841	0.226798	0.0238341	bcell
GGGAATGTCGTCCAGG-1_CZI-IA11485685-0	0.266247	0.00107988	0.319485	0.00549677	0.0557913	0.328464	0.310524	0.00239578	1.15242	0.623846	0.166765	0.0020836	0.41487	0.245211	0.164542	1.62974	0.421398	0.329204	0.0471563	0.0012961	0.783705	bcell
ACACCAACAAACCCAT-1_CZI-IA11485685-0	0.00150078	0.00118318	0.00113413	0.00582843	0.268374	0.216673	0.0452303	0.327459	0.975428	0.252775	0.324518	0.00216863	0.340393	0.267475	0.158061	2.67957	0.110054	0.755518	0.00164712	0.350566	0.18416	bcell
GTAACTGCAGTCAGCC-1_CZI-IA11485685-0	0.270978	0.000944671	0.507373	0.00477095	0.157465	0.212323	0.418698	0.424605	1.34458	0.123447	0.611878	0.00174264	0.258446	0.166435	0.227485	0.85682	0.369503	0.552285	0.00526009	0.308291	0.452052	bcell
TGATTTCGTCTTGATG-1_CZI-IA11485686-1	0.947669	0.000851336	0.618556	0.00428596	0.378038	0.123535	0.314539	0.153333	0.90209	0.000355502	0.645476	0.00158495	1.18073	0.000961954	0.254113	1.01464	0.273502	0.30397	0.0165496	0.000996865	0.141982	bcell
TACTCGCCATATACGC-1_CZI-IA11485685-0	0.00121057	0.000929085	0.417539	0.0261386	0.492987	0.0932556	0.00110069	0.183699	0.526016	0.30036	0.966724	0.00174821	0.55032	0.080525	0.182408	1.77348	0.273619	1.16097	0.00131055	0.0010806	0.240135	bcell
GGGCATCCATCGACGC-1_CZI-IA11485685-0	0.129965	0.170969	0.505363	0.00568022	0.00131477	0.184152	0.221981	0.396968	1.20231	0.155548	0.33242	0.00207553	0.121079	0.261505	0.282558	1.49696	0.517234	0.688981	0.0759308	0.0370471	0.480557	bcell
AGGGATGCACTTGGAT-1_CZI-IA11485686-1	0.171959	0.0122108	0.727595	0.00383656	0.0667696	0.0916107	0.260051	0.368221	0.985998	0.091877	0.339204	0.0972346	0.162458	0.229148	0.0946457	1.58809	0.152746	1.4264	0.132262	0.000909468	0.276931	bcell
GGCTGGTCAGTATCTG-1_CZI-IA11485686-1	0.0188621	0.000567285	0.452568	0.00288036	0.116307	0.0976785	0.197734	0.32167	0.27024	0.183853	0.036608	0.00104287	0.243784	0.360167	0.185554	3.48819	0.476028	0.373005	0.121034	0.0192707	0.318177	bcell
TGTGTTTCATGCTAGT-1_CZI-IA11485686-1	0.0584803	0.20946	0.541249	0.00314351	0.000721354	0.295272	0.000743491	0.131398	0.488279	0.156149	1.07093	0.0145257	0.286904	0.0117438	0.0901679	3.20127	0.0565864	0.458088	0.036822	0.000755189	0.171107	bcell
TTGGAACAGATGGGTC-1_CZI-IA11485686-1	0.121137	0.664452	0.707849	0.00619486	0.169338	0.0124381	0.225441	0.160824	1.16601	0.247484	0.343409	0.00245693	0.669572	0.00145073	0.0056614	1.59412	0.33479	0.138572	0.00173995	0.69274	0.00219181	bcell
GCACATACAAGTACCT-1_CZI-IA11485686-1	0.745913	0.12772	0.397064	0.0229095	0.000954283	0.299022	0.651804	0.16445	0.702055	0.174063	0.706948	0.068821	0.976554	0.147854	0.00637137	1.06741	0.188945	0.399833	0.0974315	0.0851816	0.24741	bcell
CTCGTACCAGGGCATA-1_CZI-IA11485685-0	0.144081	0.636214	0.523225	0.00428689	0.00101975	0.06947	0.335242	0.0798662	0.77814	0.109573	0.193776	0.0269391	0.341313	0.11267	0.301355	2.07556	0.260733	0.00124368	0.136903	0.717855	0.428346	bcell
TAAGCGTAGCCAGTAG-1_CZI-IA11485686-1	0.164284	0.0927574	0.598347	0.00435639	0.216439	0.34948	0.25922	0.00189859	1.15417	0.316568	0.50708	0.0016113	0.440889	0.155125	0.182868	1.11021	0.459363	0.292292	0.156383	0.227333	0.586758	bcell
GTCAAGTAGTTGAGTA-1_CZI-IA11485685-0	0.519081	0.289982	0.338493	0.0120083	0.231366	0.001828	1.08942	0.855174	1.45437	0.166843	0.37724	0.00460524	0.347436	0.00279248	0.0013384	0.92972	0.155073	0.0817564	0.00350963	0.371573	0.00210455	bcell
AGAGCGATCAAGAAGT-1_CZI-IA11485685-0	0.0064755	0.00506772	0.00458624	0.0246231	0.00578415	0.335046	0.172234	0.0105456	1.87715	0.167179	1.0694	0.00914232	0.196045	0.00571578	0.197384	0.936432	0.00414685	1.04844	0.00696581	0.327781	0.757088	bcell
GACTACATCTAACCGA-1_CZI-IA11485686-1	0.242938	0.141637	0.673656	0.0322698	0.375055	0.0889314	0.163014	0.122549	0.497588	0.123881	0.528869	0.00211301	0.49296	0.180957	0.000618901	3.19944	0.00312139	0.091862	0.0807035	0.227128	0.000970558	bcell
CGATGTAAGGATGCGT-1_CZI-IA11485685-0	0.539979	1.14993	0.650809	0.00712346	0.00162673	0.0645291	0.467299	0.232354	0.965182	0.0797211	0.370962	0.00274321	0.593199	0.00162233	0.0088113	1.33376	0.147419	0.205915	0.268517	0.00168818	0.169722	bcell
GCGACCAGTGGAAAGA-1_CZI-IA11485685-0	0.309737	0.249301	0.00110814	0.00574126	0.395724	0.000860717	0.313807	0.264218	0.945141	0.0607355	0.276288	0.235289	1.24089	0.241021	0.280135	1.57821	0.0936557	0.396094	0.0383907	0.154932	0.188928	bcell
CTGCTGTCACACAGAG-1_CZI-IA11485685-0	0.236662	0.793806	1.02358	0.00479792	0.255115	0.00070899	0.141231	0.184199	0.698728	0.0995122	0.240284	0.00178454	0.578765	0.0052812	0.0535598	2.39623	0.0699	0.0882957	0.135803	0.266275	0.000806429	bcell
AGGGTGAAGAAGGGTA-1_CZI-IA11485686-1	0.105611	0.000779579	0.498784	0.00393502	0.0724348	0.00195612	0.424177	0.00172113	0.495493	0.389527	0.628129	0.0249141	0.150573	0.473177	0.339694	2.78569	0.000664344	0.347551	0.0338244	0.167719	0.333384	bcell
ATGGGAGTCGATGAGG-1_CZI-IA11485685-0	0.0685039	0.331599	0.855235	0.0332387	0.00131423	0.23324	0.59895	0.00263399	0.402139	0.135885	0.861397	0.00219106	0.26125	0.139014	0.184543	2.92995	0.000967694	0.0181309	0.0794679	0.0808137	0.0491292	bcell
ACGAGGACAACACCCG-1_CZI-IA11485686-1	0.352714	0.548466	0.577996	0.0048251	0.00111584	0.246447	0.591847	0.00211246	0.72584	0.0160938	0.692229	0.00184016	0.695492	0.245055	0.163551	2.27421	0.000867675	0.0890236	0.00742246	0.0307844	0.00702169	bcell
GAGGTGAGTTCCACAA-1_CZI-IA11485686-1	0.00478161	0.00345514	0.465107	0.0172305	0.00400614	1.03398	0.0040328	0.00769762	1.50194	0.265549	0.519087	0.00644378	0.0628561	0.323702	0.0647068	1.96444	0.298677	0.00506953	0.118836	0.283331	0.252998	bcell
GGAGCAAGTCTCTCGT-1_CZI-IA11485686-1	0.0062555	0.00508373	0.0046856	0.0241575	0.00571712	0.916241	0.00587598	0.0108252	0.876443	0.410868	1.3302	0.00943989	0.0106297	0.0055136	0.283319	2.05971	0.0249955	0.976509	0.0067462	0.191326	0.0042512	bcell
CATGACATCACCGGGT-1_CZI-IA11485686-1	0.00514973	0.00416603	0.00381128	0.0198688	0.00453208	0.751652	0.36715	0.0087107	1.00106	0.413379	0.516191	0.00750358	0.00908221	0.00458177	0.431218	2.68919	0.00331575	0.0908209	0.0786994	0.00475516	0.774878	bcell
CATCGAATCGTCGTTC-1_CZI-IA11485685-0	0.0773709	1.38029	0.963995	0.00662971	0.00157174	0.000994451	0.491898	0.00293005	0.984383	0.309429	0.351077	0.0296383	0.0672033	0.00970683	0.254971	1.40225	0.161189	0.0730923	0.00189694	0.0922737	0.602658	bcell
CTCAGAAGTCTGGTCG-1_CZI-IA11485686-1	0.400102	0.44118	0.63026	0.0054173	0.348102	0.301873	0.00125714	0.00238033	1.32516	0.20929	0.704802	0.134639	1.15157	0.18584	0.182715	0.6622	0.000914042	0.324474	0.00152843	0.032135	0.225907	bcell
GACCTGGCAGGTTTCA-1_CZI-IA11485685-0	0.270364	0.00137521	0.621159	0.00693269	0.0668879	0.168176	0.0241258	0.201244	0.965586	0.293038	0.215885	0.00257585	0.806311	0.0302512	0.162298	1.95575	0.681069	0.180314	0.00193473	0.384272	0.224424	bcell
ACGCCGACAAGAAGAG-1_CZI-IA11485685-0	0.0867804	0.31217	0.00127178	0.099222	0.00155422	0.00100086	0.364266	0.279598	0.57348	0.394991	0.306048	0.00250713	0.377651	0.151857	0.291627	3.42728	0.17967	0.155947	0.00193352	0.245672	0.0104632	bcell
AGCTTGATCGTAGATC-1_CZI-IA11485686-1	0.103845	0.0280702	0.592644	0.00566431	0.0854509	0.171876	0.522833	0.0528137	1.53719	0.193123	0.302793	0.00207629	0.423308	0.326339	0.000600935	1.08118	0.430627	0.710302	0.460489	0.00130741	0.238207	bcell
CTGGTCTAGACTTGAA-1_CZI-IA11485685-0	0.00116247	0.0571451	0.593932	0.00422792	0.182898	0.0324754	0.173549	0.226298	0.666008	0.321523	0.264996	0.00167515	0.350476	0.191714	0.291472	2.45557	0.000722392	1.28127	0.107191	0.000994969	0.072927	bcell
TCGTACCAGCTTCGCG-1_CZI-IA11485686-1	0.177239	0.0010114	0.37746	0.0284316	0.00116809	0.0766231	0.392164	0.0453867	1.6597	0.295342	1.61633	0.0364621	0.649537	0.170934	0.000988083	0.367882	0.449242	0.28349	0.00140562	0.0232617	0.619819	bcell
ACACCGGGTAGCTCCG-1_CZI-IA11485685-0	0.22167	0.191388	0.376423	0.00483922	0.0392863	0.331085	0.323462	0.311711	1.40273	0.175546	0.361733	0.0197929	0.557766	0.446952	0.271181	0.990141	0.347768	0.350657	0.0430776	0.252159	0.255415	bcell
TACTCGCCAATAGCGG-1_CZI-IA11485685-0	0.0718092	0.276459	0.953086	0.00715662	0.00168206	0.126922	0.0754484	0.00317176	0.351023	0.0482433	0.283762	0.00268508	0.324279	0.00163177	0.361604	3.09378	0.00124583	0.561542	0.133263	0.561874	0.0218437	bcell
CGGGTCACATGATCCA-1_CZI-IA11485686-1	0.214394	0.00978877	0.553398	0.00316538	0.000724444	0.358723	0.221345	0.162295	0.92091	0.446197	0.38287	0.0563139	0.00145879	0.0491249	0.252729	1.7036	0.255196	0.873269	0.157509	0.000728276	0.659946	bcell
GCAATCAAGAAAGTGG-1_CZI-IA11485685-0	0.0532574	0.0609822	0.571914	0.00468553	0.0769306	0.127004	0.213824	0.255053	1.15907	0.531555	0.285124	0.00172399	0.20227	0.160781	0.198013	2.11111	0.0547485	0.610797	0.0424226	0.220702	0.333777	bcell
AGTAGTCTCCGTAGGC-1_CZI-IA11485685-0	0.589333	0.438031	0.592744	0.00584893	0.335151	0.184774	0.0014154	0.151136	1.28926	0.117619	0.489309	0.00218516	0.798065	0.307799	0.0656134	0.782808	0.108336	0.478361	0.139082	0.0801848	0.312704	bcell
TTGCGTCAGACTCGGA-1_CZI-IA11485685-0	0.627714	1.26676	0.316976	0.0545238	0.231899	0.00137706	0.122027	0.266315	0.923598	0.194917	0.499203	0.00345939	0.344186	0.00211518	0.149989	1.21512	0.542014	0.00267829	0.0664935	0.385089	0.0353765	bcell
TAAACCGCATCCCACT-1_CZI-IA11485686-1	0.0892686	0.0705658	0.671366	0.00406926	0.263027	0.0650028	0.208072	0.0926443	1.23718	0.295228	0.526783	0.00147905	0.0771574	0.486684	0.216579	1.43043	0.190605	0.946348	0.00340807	0.000945516	0.402155	bcell
GTCACGGAGACGACGT-1_CZI-IA11485685-0	0.524886	0.166594	0.337536	0.0255696	0.0778447	0.218942	0.840822	0.42624	1.12229	0.0250536	0.128198	0.0752272	0.1046	0.264588	0.1152	1.73815	0.323033	0.0799621	0.10491	0.496871	0.079749	bcell
CTACATTAGAGCTATA-1_CZI-IA11485686-1	0.0676931	0.000824648	0.497369	0.00417109	0.0721237	0.149385	0.239927	0.262183	0.61112	0.694268	0.548409	0.00152405	0.496063	0.105145	0.173542	1.35258	0.231165	0.832686	0.00118839	0.195321	0.741738	bcell
ATCCGAATCTATCGCC-1_CZI-IA11485686-1	0.298183	0.0312329	0.972437	0.0304311	0.103268	0.232398	0.431907	0.00239522	1.11782	0.111032	0.183457	0.00206061	0.370657	0.267451	0.124571	1.93444	0.516109	0.198322	0.155304	0.102585	0.0853878	bcell
GCTCTGTAGAACAATC-1_CZI-IA11485686-1	0.265175	0.000593504	0.725537	0.00304548	0.829028	0.000447745	0.0324309	0.00130871	0.172018	0.000248378	0.356498	0.0372658	0.970116	0.200879	0.0528153	2.06985	0.293639	0.272115	0.109866	0.598256	0.293274	bcell
TAGTTGGCAAGTTGTC-1_CZI-IA11485686-1	0.0298318	0.819282	0.00251686	0.126911	0.00295278	0.447201	0.00312289	0.00686336	0.663971	0.556655	0.494208	0.00487572	0.00609825	0.00299521	0.176492	2.87271	0.00219188	0.425102	0.00375431	0.115291	0.467455	bcell
GTCACAAGTCTGCGGT-1_CZI-IA11485686-1	0.0998619	0.00114842	0.899395	0.0057654	0.109323	0.451794	0.431891	0.00254853	1.22877	0.189824	0.428779	0.00211179	0.552528	0.215498	0.17145	0.702374	0.551383	0.181957	0.130635	0.299889	0.613157	bcell
CACACAATCTTGCAAG-1_CZI-IA11485685-0	0.32103	0.00121029	0.419242	0.00596441	0.0678624	0.00089083	0.376634	0.332786	0.554496	0.0666722	1.15656	0.00221892	0.57511	0.00134101	0.155914	2.32882	0.000994429	0.00179165	0.0019775	0.579652	0.317771	bcell
CGAATGTCATACAGCT-1_CZI-IA11485686-1	0.261455	0.00141643	0.908145	0.0069439	0.0556379	0.00104702	0.158141	0.0147398	0.824382	0.175781	0.578969	0.00257855	0.888759	0.0358218	0.029644	1.50187	0.616165	0.542663	0.00195326	0.432622	0.224845	bcell
TACGGTATCTACGAGT-1_CZI-IA11485686-1	0.284855	0.0125609	0.802227	0.00491964	0.26732	0.0341754	0.087607	0.241433	0.815685	0.168926	0.311159	0.0329022	1.20998	0.00109084	0.0173907	1.60693	0.357162	0.00141721	0.15371	0.862228	0.000839391	bcell
GAACGGACATTCGACA-1_CZI-IA11485685-0	0.00383777	0.353543	0.00293849	0.015069	0.00347354	0.586364	0.00371957	0.525694	1.60131	0.409809	1.11409	0.00618905	0.00691795	0.330988	0.495631	0.548378	0.00245444	0.17794	0.00421735	0.00353911	1.02387	bcell
GTTCTCGCAAGTCATC-1_CZI-IA11485685-0	0.316389	0.841601	0.759542	0.0041128	0.00094124	0.182926	0.433148	0.111148	0.867005	0.143361	0.333754	0.00151723	0.479963	0.00242936	0.302182	1.27868	0.306178	0.146382	0.115888	0.30385	0.34791	bcell
CGGAGTCTCCCGGATG-1_CZI-IA11485685-0	0.581449	0.835702	0.00110805	0.0320282	0.042622	0.281467	0.309865	0.00255986	1.2548	0.173289	0.560074	0.00216394	0.350826	0.00129202	0.0435545	0.942898	0.524886	0.299237	0.139986	0.28642	0.603894	bcell
AACTGGTGTCCGAAGA-1_CZI-IA11485685-0	0.172452	0.120649	0.443321	0.0303043	0.312051	0.128651	0.204419	0.00220288	0.880516	0.000413671	0.343653	0.049196	0.408965	0.103714	0.304039	2.53846	0.297427	0.16719	0.352503	0.196217	0.217687	bcell
TCCCGATAGTTGTAGA-1_CZI-IA11485685-0	0.150361	0.753109	0.719371	0.0498919	0.128196	0.00126105	0.600888	0.00372075	0.36238	0.0194296	0.00201623	0.00319505	0.00392441	0.001917	0.138106	2.5875	0.755418	0.297723	0.00241719	0.66372	0.0108699	bcell
ACGGGCTCAAGTCATC-1_CZI-IA11485685-0	0.00162664	0.0653743	0.66155	0.00609547	0.233318	0.280368	0.107347	0.00269641	0.61137	0.176667	0.362086	0.00226897	0.118853	0.014858	0.315538	3.46392	0.352169	0.287316	0.00172494	0.162778	0.0402701	bcell
GCTGCGAAGACTTGAA-1_CZI-IA11485685-0	0.636257	0.000800694	0.648738	0.022115	0.247096	0.000603851	0.398201	0.0728991	1.13087	0.0968853	0.772712	0.0170278	0.396885	0.302596	0.157728	1.10697	0.0765284	0.0442584	0.0949741	0.584631	0.470295	bcell
AGCTCTCAGCGTAGTG-1_CZI-IA11485685-0	0.736502	0.353688	0.811293	0.0158968	0.518744	0.00245375	0.17714	0.00706502	0.0041692	0.108059	0.00383091	0.00600307	0.545478	0.00362231	0.245906	3.47238	0.00278305	0.00452419	0.00453638	0.00388884	0.18671	bcell
GCATACACACATCTTT-1_CZI-IA11485685-0	0.00455967	0.782122	0.00318122	0.0161775	0.0651735	0.34399	0.00393068	0.656094	1.64347	0.36751	0.715463	0.00641227	0.00737632	0.0037489	0.346645	0.699529	0.0242579	0.133385	0.0267813	0.00398544	1.35938	bcell
CGCGGTAGTGTTTGGT-1_CZI-IA11485685-0	0.148975	0.00154105	0.0015054	1.00277	0.21598	0.23156	0.00177916	0.761952	1.94095	0.21604	0.334207	0.00277839	0.308184	0.146104	0.123217	0.824195	0.181562	0.585108	0.228887	0.00179341	0.00129108	bcell
AGTGTCAAGCCGGTAA-1_CZI-IA11485686-1	0.0720714	0.00422658	0.00398959	0.0205477	0.00479806	0.261394	0.130194	0.00920755	1.67818	0.411799	1.91137	0.007895	0.00916795	0.268828	0.00230513	0.648445	0.00354377	1.47076	0.00583112	0.00480769	0.258335	bcell
TCCACACGTTTAAGCC-1_CZI-IA11485685-0	0.108216	1.01636	1.62313	0.162012	0.00377474	0.00243382	0.00404722	0.178359	0.603231	0.00137501	0.53323	0.00622289	0.00774312	0.0741262	0.250062	1.74534	0.178518	0.439975	0.00456346	0.0586557	0.212094	bcell
AGATCTGCACGACGAA-1_CZI-IA11485686-1	0.0015602	0.306743	0.914609	0.00605502	0.200055	0.000894322	0.413856	0.114013	1.40764	0.346787	0.525199	0.00225441	0.195532	0.609275	0.0886101	1.04819	0.181731	0.74916	0.0629008	0.0651241	0.0285475	bcell
TCTTTCCGTCCGTGAC-1_CZI-IA11485686-1	0.693041	0.543902	0.0013039	0.0066796	0.156907	0.00100253	0.624653	0.00292932	1.3285	0.107364	0.45359	0.00270723	0.199815	0.0015013	0.172892	1.44995	0.381991	0.565155	0.0500506	0.316644	0.204821	bcell
TGAGGGACACCTGGTG-1_CZI-IA11485686-1	0.290194	0.395906	0.435313	0.00360994	0.00084668	0.314812	0.292878	0.316809	1.00641	0.309071	0.522457	0.027834	0.625988	0.119473	0.0604435	1.21966	0.0613861	0.24312	0.0485454	0.568471	0.418143	bcell
AACTGGTGTTCCACTC-1_CZI-IA11485685-0	0.124074	0.597598	0.485183	0.00535726	0.119949	0.000796394	0.390644	0.163103	0.59534	0.0447015	0.320778	0.00195742	0.433042	0.0893479	0.180519	2.52379	0.169216	0.0824801	0.138627	0.697361	0.108463	bcell
TAGGCATGTCCTAGCG-1_CZI-IA11485685-0	0.144049	0.500232	1.38422	0.00905141	0.0807414	0.00135831	0.611606	0.434186	0.246746	0.181754	0.690559	0.00334559	0.13447	0.00203475	0.0232364	2.33154	0.0905587	0.0142549	0.147693	0.219562	0.00155937	bcell
GCACATAGTTCCGGCA-1_CZI-IA11485686-1	0.365837	0.151028	0.910561	0.00453844	0.0025521	0.0850737	0.22512	0.00195451	0.9816	0.189533	0.750631	0.00166835	0.991474	0.00100246	0.0425806	1.43199	0.000741052	0.269285	0.101276	0.548536	0.219718	bcell
TTCTCCTTCCTTGCCA-1_CZI-IA11485685-0	0.172207	0.269162	0.602191	0.0128102	0.00302122	0.594959	0.00314355	0.444278	0.944669	0.00109451	0.00309815	0.00496706	0.478434	0.0486106	0.254928	2.06684	0.318019	0.705185	0.00369361	0.0913369	0.209067	bcell
CCTACCATCTGCAAGT-1_CZI-IA11485685-0	0.260624	0.978384	1.45033	0.00782816	0.00181725	0.0524408	0.586056	0.0901851	0.776409	0.0195784	0.505737	0.0252126	0.522841	0.0697958	0.265113	0.898371	0.175094	0.00220768	0.0697015	0.338487	0.163113	bcell
CAGATCAGTGTAACGG-1_CZI-IA11485685-0	0.386593	0.000707631	0.334046	0.0363556	0.376559	0.222338	0.28227	0.36741	0.860519	0.105779	0.404556	0.00130465	0.615862	0.283636	0.0681171	1.68627	0.400767	0.0915879	0.000997183	0.423577	0.332425	bcell
TCCCGATAGCGTGAGT-1_CZI-IA11485686-1	0.282563	0.407275	0.656071	0.0638493	0.0230209	0.251746	0.199855	0.074208	1.07623	0.0512265	0.179996	0.0461489	0.344147	0.186015	0.271367	1.9008	0.270833	0.107749	0.0397193	0.572808	0.264026	bcell
CCCAGTTAGGCCCGTT-1_CZI-IA11485686-1	0.171233	0.425187	0.805609	0.00459824	0.0469159	0.274717	0.162122	0.00198727	1.14535	0.104257	0.44791	0.0263643	0.157355	0.727357	0.111954	1.3568	0.3996	0.380923	0.144016	0.0010661	0.381069	bcell
GGGATGAAGCAGGCTA-1_CZI-IA11485685-0	0.315713	0.434036	0.78256	0.00629603	0.00143522	0.000939002	0.141082	0.00278934	0.691524	0.187081	0.217647	0.00240993	1.33031	0.0014023	0.223789	2.49764	0.259791	0.00183934	0.00176841	0.163695	0.00333684	bcell
TTCGAAGAGTAAGTAC-1_CZI-IA11485685-0	0.288102	0.00121985	0.552254	0.0998893	0.0849311	0.23326	0.410672	0.187558	1.67789	0.194857	0.381202	0.00240582	0.419255	0.0309233	0.000654009	1.67578	0.514678	0.220264	0.0930221	0.198549	0.001035	bcell
ACACTGAAGCAGCGTA-1_CZI-IA11485685-0	0.00448874	0.426066	0.609188	0.0168647	0.00397424	0.31794	0.257931	0.0637369	1.45213	0.00145817	0.742117	0.106365	0.0295434	0.248768	0.342922	2.02941	0.0029324	0.472242	0.0619148	0.0154676	0.00307115	bcell
CATGGCGAGCGCCTTG-1_CZI-IA11485685-0	0.0589948	0.00137658	0.33083	0.0068842	0.250972	0.00103713	0.183594	0.812294	1.47082	0.359358	0.0856002	0.00257171	0.314951	0.568557	0.100269	0.827277	0.412345	0.730498	0.121064	0.00164101	0.623189	bcell
TAAGCGTGTCGAAAGC-1_CZI-IA11485685-0	0.44085	0.573164	0.592593	0.00807642	0.00184581	0.00119708	0.552425	0.0303353	1.01426	0.193141	0.505597	0.0684842	0.733977	0.00180845	0.272047	1.40822	0.14511	0.0712556	0.125415	0.220389	0.297631	bcell
GGCAATTGTCTCATCC-1_CZI-IA11485686-1	0.316685	0.180849	0.918803	0.00483631	0.191789	0.0692549	0.140281	0.00209179	1.05358	0.24494	0.184382	0.0180208	1.37214	0.00447034	0.280172	1.06179	0.282809	0.26822	0.00138429	0.421428	0.25711	bcell
CGGTTAATCTAACTTC-1_CZI-IA11485686-1	0.0839272	0.336166	0.827656	0.0053828	0.481369	0.51518	0.572693	0.298205	0.932913	0.0730422	0.537596	0.00201929	0.0728058	0.0200003	0.0125743	1.4182	0.107225	0.550912	0.129927	0.105259	0.189058	bcell
TTATGCTAGAGTCTGG-1_CZI-IA11485685-0	0.00571262	0.490922	0.00447771	0.0222219	0.00516934	0.262793	0.307999	0.447512	1.28762	0.182946	1.17944	0.0824005	0.0109221	0.330423	0.00246162	1.98676	0.00377329	0.00661103	0.00659153	0.129508	0.422791	bcell
CGTAGGCGTCTCACCT-1_CZI-IA11485685-0	0.0860242	0.109096	0.342675	0.00808924	0.366968	0.30489	0.415439	0.00460839	0.888473	0.316658	0.849584	0.00298349	0.634146	0.0402733	0.0579776	1.57327	0.617445	0.202106	0.113891	0.0370547	0.286443	bcell
TTATGCTTCAACGAAA-1_CZI-IA11485686-1	0.502946	0.000783289	0.644749	0.00391304	0.000897584	0.178413	0.239936	0.495789	0.88157	0.10046	0.286844	0.0500962	1.23958	0.000873314	0.215752	1.92432	0.261671	0.00112238	0.00111016	0.0522681	0.196646	bcell
ATCTGCCCATATACGC-1_CZI-IA11485686-1	0.10377	0.520615	0.403176	0.0437256	0.00185632	0.361924	0.764667	0.138981	1.55859	0.319265	0.476328	0.00300539	0.683768	0.152505	0.000866423	1.60013	0.00137146	0.00233237	0.0745864	0.0451741	0.00137128	bcell
CGTTAGATCTTGGGTA-1_CZI-IA11485685-0	0.284784	0.1399	0.525947	0.0136194	0.132365	0.711622	0.00324659	0.466009	1.24461	0.319466	0.413096	0.00524306	0.00646605	0.00315071	0.307692	1.68404	0.00234972	0.602668	0.00386834	0.00329847	0.35439	bcell
CGCTATCTCCTCATTA-1_CZI-IA11485685-0	0.949807	0.000995293	0.52602	0.00502837	0.00116419	0.153494	0.0566238	0.151207	1.0624	0.344218	0.180998	0.615992	1.1432	0.0588204	0.119144	1.21362	0.210923	0.475259	0.00138899	0.00114907	0.00266024	bcell
CACTCCAAGGCGCTCT-1_CZI-IA11485685-0	0.136107	0.0256075	0.686938	0.0247029	0.14285	0.201781	0.178467	0.131286	1.19842	0.284854	0.71734	0.0657466	0.714056	0.0829234	0.228769	0.900682	0.559495	0.49763	0.156671	0.231541	0.111399	bcell
GACTAACAGAAGAAGC-1_CZI-IA11485685-0	0.372699	0.000651565	0.337126	0.00327	0.151861	0.39137	0.000765042	0.307946	0.893067	0.115206	0.586326	0.00120983	0.27367	0.275994	0.244512	2.68084	0.119315	0.0530409	0.166412	0.0944821	0.213356	bcell
CGCTATCAGCCACGCT-1_CZI-IA11485686-1	0.0292099	0.0132415	0.476437	0.0384089	0.40875	0.198418	0.232861	1.09414	0.953504	0.400951	0.289993	0.00210784	0.429824	0.00121013	0.199076	0.725198	0.640176	0.333078	0.0543714	0.298689	0.452429	bcell
ACTTTCACATTTCACT-1_CZI-IA11485685-0	0.432451	0.63872	0.528189	0.0287481	0.0457914	0.0252108	0.42625	0.429298	1.04995	0.20595	0.386652	0.00186449	0.311472	0.00112058	0.141609	2.04796	0.0121874	0.264393	0.117005	0.16971	0.00965026	bcell
CCGGTAGTCGAGCCCA-1_CZI-IA11485686-1	0.00457742	0.419432	0.00350015	0.0177785	0.0758513	0.589074	0.00448455	0.00794248	0.922766	0.0084149	0.909197	0.134382	0.00788132	0.570612	0.00198829	2.85766	0.00299071	0.415053	0.121176	0.00422	0.124688	bcell
CGCGTTTCAACTGCGC-1_CZI-IA11485685-0	0.761575	0.295782	0.685223	0.00723776	0.045251	0.00107711	0.499135	0.781665	0.310742	0.204476	0.893467	0.00265977	0.47535	0.00570594	0.221973	1.26292	0.0719206	0.00206291	0.0794671	0.435623	0.21905	bcell
GCGCAACAGAATGTTG-1_CZI-IA11485685-0	0.424698	0.280962	1.03113	0.00788211	0.420586	0.00118086	0.00189054	0.0929735	1.28341	0.000651886	0.606568	0.0708207	0.363583	0.00178044	0.202475	1.16623	0.391524	0.0956124	0.12148	0.511509	0.181872	bcell
GGAACTTAGCCGGTAA-1_CZI-IA11485686-1	0.361139	0.00144549	0.321756	0.0071285	0.138467	0.35184	0.441542	0.706213	0.493277	0.0410485	0.579666	0.00264403	0.312106	0.125675	0.41383	1.86874	0.116758	0.0990996	0.00201047	0.332693	0.545546	bcell
ACTATCTCACTCGACG-1_CZI-IA11485685-0	0.0647772	0.0170492	0.59175	0.00477381	0.0693242	0.221361	0.200442	0.182283	1.19186	0.334536	0.66985	0.0202207	0.454107	0.256225	0.469967	1.28407	0.34186	0.333354	0.00133433	0.204911	0.361394	bcell
TGCACCTAGTTGAGAT-1_CZI-IA11485686-1	0.0917529	0.740336	0.276556	0.00441645	0.0479103	0.280317	0.271754	0.322968	0.411345	0.0664705	0.214805	0.00164662	0.465993	0.000991506	0.000468806	3.23378	0.156565	0.00126124	0.00124542	0.676744	0.00982495	bcell
AAATGCCTCGCGCCAA-1_CZI-IA11485686-1	0.172749	0.249049	0.498279	0.00650518	0.184343	0.481679	0.301009	0.207672	0.980569	0.28649	0.381346	0.00238116	0.866219	0.0401425	0.0977931	1.04854	0.162856	0.387271	0.320634	0.22696	0.364018	bcell
TTAGGACAGGCTACGA-1_CZI-IA11485686-1	0.206686	0.738723	0.414159	0.00412493	0.0951164	0.0346234	0.167531	0.00180144	0.869103	0.151019	0.258171	0.00152558	0.710259	0.000913369	0.117822	1.81121	0.357029	0.00117171	0.298936	0.619952	0.41887	bcell
GGGACCTCAGCTGTTA-1_CZI-IA11485686-1	0.915144	0.360272	0.376913	0.0265202	0.00110251	0.170546	0.331494	0.00209368	0.90422	0.155573	0.595592	0.346613	0.315771	0.0344078	0.0509928	1.68682	0.182028	0.313601	0.00134866	0.03966	0.46427	bcell
AACACGTAGCCAGAAC-1_CZI-IA11485685-0	0.132775	0.174768	0.961669	0.00847089	0.00197478	0.0012697	0.206366	0.598253	0.298312	0.122351	0.53494	0.00317671	0.358026	0.00194706	0.230146	2.49846	0.174379	0.325836	0.222979	0.257985	0.141677	bcell
CGACTTCGTTACAGAA-1_CZI-IA11485686-1	0.341054	0.0344003	1.22732	0.00439589	0.165203	0.136999	0.399582	0.00193741	0.613826	0.114773	0.636916	0.0210655	0.633772	0.0463095	0.13939	2.21467	0.303055	0.111648	0.00122339	0.0393817	0.0903777	bcell
GACGTTATCGTCTGAA-1_CZI-IA11485685-0	0.541097	0.571191	0.52669	0.00534776	0.029253	0.275078	0.188835	0.127428	0.778228	0.279867	0.21142	0.0230966	0.776316	0.00120761	0.280862	1.85804	0.128631	0.207586	0.00153724	0.125007	0.335478	bcell
TAAGCGTGTTGGTAAA-1_CZI-IA11485685-0	0.00168413	0.145384	0.75655	0.00643743	0.00148928	0.386372	0.331057	0.324688	1.43949	0.286931	0.710387	0.00238899	0.00307091	0.196332	0.0835014	1.62697	0.183466	0.225532	0.168049	0.00152143	0.385201	bcell
CAGCTAACAGGTGCCT-1_CZI-IA11485686-1	0.389016	0.0791265	0.320109	0.00571827	0.131529	0.392469	0.20374	0.264057	1.26716	0.349184	0.539186	0.135569	0.222806	0.269365	0.0962241	1.44276	0.347131	0.560164	0.18949	0.00135929	0.0640082	bcell
TTAGTTCCACCACCAG-1_CZI-IA11485686-1	0.230191	0.313031	1.06581	0.00424724	0.121992	0.408467	0.149165	0.193442	0.937656	0.138476	0.311913	0.00159458	0.178204	0.266675	0.1586	1.76447	0.189783	0.167725	0.00120026	0.330471	0.345002	bcell
GACAGAGCACGCCAGT-1_CZI-IA11485685-0	0.324828	0.289341	0.612618	0.00601483	0.208298	0.24653	0.278869	0.731943	1.09204	0.11747	0.47999	0.0023443	0.452755	0.378355	0.0636211	1.39169	0.143617	0.136959	0.065981	0.0693282	0.176281	bcell
GCCAAATTCACCTCGT-1_CZI-IA11485686-1	0.469624	0.000906926	1.09926	0.00457411	0.218431	0.146224	0.00108242	0.00200553	0.748481	0.307174	0.220732	0.0442299	0.370595	0.00102319	0.198583	1.57084	0.415445	0.566384	0.0415718	0.326533	0.522715	bcell
TGGTTAGTCAGTACGT-1_CZI-IA11485685-0	0.105654	0.00126081	0.0012125	0.0349109	0.508397	0.196257	0.00142981	0.54732	0.704523	0.00918724	0.2476	0.043971	0.861516	0.163122	0.0399859	2.60305	0.299046	0.182444	0.559474	0.156152	0.00106238	bcell
TTTCCTCAGGCTCATT-1_CZI-IA11485686-1	0.0478077	0.173716	1.26649	0.00566058	0.143292	0.00085382	0.205748	0.344366	1.04566	0.000470393	0.00135307	0.00210955	0.517286	0.0608139	0.000607199	1.73074	0.319982	0.345534	0.220825	0.599082	0.238254	bcell
CACATAGAGGACACCA-1_CZI-IA11485685-0	0.676425	0.0322515	0.723174	0.00708373	0.523431	0.00103026	0.226576	0.550586	0.229109	0.000565496	0.373745	0.398459	0.00330814	0.00159527	0.00073858	1.78071	0.895996	0.776723	0.058954	0.00165466	0.00117925	bcell
ATCATCTAGAAGGTTT-1_CZI-IA11485686-1	0.0874114	0.471669	0.457783	0.00433734	0.0254811	0.0116642	0.0530766	0.125461	0.529003	0.0210567	0.147171	0.0553788	0.74255	0.000970296	0.12182	2.81609	0.156879	0.0422606	0.343991	0.762396	0.301127	bcell
GTGTTAGAGAATTGTG-1_CZI-IA11485686-1	0.0417942	0.219286	0.000733369	0.00383006	0.257473	0.372912	0.36084	0.00169151	0.475885	0.12698	0.225539	0.00142015	0.72482	0.00950259	0.0685309	3.36522	0.24236	0.00110625	0.0641228	0.509162	0.207015	bcell
GGAATAAAGTTGCAGG-1_CZI-IA11485685-0	0.0614211	0.77795	0.898576	0.0045827	0.0490318	0.00067467	0.240897	0.00198274	0.622054	0.000375981	0.668447	0.00171596	0.838298	0.192892	0.0401708	2.16029	0.135749	0.0645772	0.00129367	0.308877	0.206615	bcell
CGTGAGCGTACCCAAT-1_CZI-IA11485686-1	0.00359989	0.126826	0.00270176	0.0139812	0.00323732	0.42764	0.293002	0.0061753	0.994611	0.60645	2.29402	0.00517832	0.00623075	0.198052	0.420895	0.962315	0.00242051	0.513545	0.08439	0.00319805	0.256227	bcell
CAGCTAATCGGCTTGG-1_CZI-IA11485686-1	0.216436	0.00686035	0.932773	0.00431041	0.515991	0.391162	0.148368	0.0615984	1.10249	0.179787	0.304757	0.00157648	0.592089	0.00963096	0.0239618	1.70048	0.272105	0.371346	0.00122844	0.158617	0.282279	bcell
CAGCTAATCTAAGCCA-1_CZI-IA11485685-0	0.575469	0.000939409	0.353597	0.00473264	0.335707	0.427296	0.0110482	0.0020486	1.15311	0.36715	0.515756	0.00175495	1.27379	0.173236	0.372639	1.19336	0.118675	0.160169	0.101648	0.00110348	0.132254	bcell
AGCCTAATCAGCCTAA-1_CZI-IA11485685-0	0.0901672	0.000829188	0.513176	0.0228678	0.313548	0.248846	0.340672	0.0556869	0.876981	0.0536343	0.533251	0.0015611	1.31069	0.135981	0.36523	1.83197	0.355832	0.00119696	0.00293324	0.121224	0.102191	bcell
TAGTTGGGTTAAGACA-1_CZI-IA11485685-0	0.281147	0.000694888	0.527877	0.0203934	0.14559	0.443647	0.000824992	0.100244	0.667289	0.174661	0.156969	0.00133039	1.03453	0.0533488	0.259616	2.66328	0.211144	0.00100576	0.125254	0.151158	0.261968	bcell
GAGCAGAGTCCAGTAT-1_CZI-IA11485686-1	0.00194926	0.0419252	0.316961	0.00779843	0.00177378	0.435119	0.587371	0.0531264	1.1139	0.363102	1.1939	0.00288465	0.00357908	0.253781	0.437594	1.54873	0.0012929	0.586703	0.00209746	0.00180291	0.304254	bcell
ATGGGAGTCTTCAACT-1_CZI-IA11485686-1	0.424291	0.901466	0.59828	0.00507755	0.00114255	0.0510502	0.37006	0.572526	0.774736	0.149286	0.363001	0.142505	0.308979	0.00112875	0.000534579	1.94495	0.000854685	0.00145161	0.379554	0.276602	0.00633567	bcell
CACCTTGTCCTAAGTG-1_CZI-IA11485685-0	0.377936	0.185509	0.890638	0.00656749	0.00149328	0.277306	0.618578	0.00282927	0.874514	0.000548376	0.483546	0.0120637	0.498544	0.00148365	0.198211	1.65033	0.396132	0.0642582	0.195523	0.302381	0.227474	bcell
ATCCGAATCGGATGTT-1_CZI-IA11485685-0	0.254495	0.00108153	0.283078	0.00540766	0.102935	0.23739	0.0883284	0.33066	1.65567	0.228641	0.574741	0.00211452	0.518366	0.0193929	0.201735	1.98751	0.260185	0.048862	0.132366	0.129266	0.209699	bcell
ACACCAACATTTCAGG-1_CZI-IA11485685-0	0.00378832	0.608613	0.0027267	0.0141129	0.0987124	0.735552	0.0401939	0.667558	1.63096	0.501656	0.639627	0.00523886	0.00664168	0.00321874	0.271787	1.21822	0.00239509	0.555178	0.00411679	0.00332047	0.210402	bcell
TTATGCTGTCCGAACC-1_CZI-IA11485686-1	0.04464	0.000984822	0.492659	0.00496094	0.40735	0.000736252	0.326558	0.0326136	0.583055	0.185101	0.553132	0.00186725	0.118688	0.293403	0.129804	2.27512	0.264189	0.77782	0.22051	0.0667152	0.494479	bcell
GGGATGAAGAGTGACC-1_CZI-IA11485685-0	0.0018799	0.0869264	0.657135	0.00720419	0.00166326	0.096082	0.296304	0.383926	1.17713	0.27629	0.626869	0.0804145	0.287623	0.558426	0.176524	0.979539	0.118677	0.878939	0.287383	0.00170836	0.281862	bcell
TGACTTTAGCAGCCTC-1_CZI-IA11485686-1	0.415019	0.411754	0.541894	0.00482825	0.0115066	0.102855	0.466053	0.0514041	0.951762	0.271577	0.624339	0.0509731	0.799002	0.00107586	0.108115	1.6978	0.05876	0.113879	0.00168174	0.408761	0.182104	bcell
AACGTTGCAAGGTGTG-1_CZI-IA11485686-1	0.613384	0.346358	0.00105382	0.00556659	0.0711917	0.00080996	0.746445	0.0904559	0.350258	0.15296	0.439866	0.0179548	0.437088	0.0923843	0.000584705	3.01726	0.526949	0.0324353	0.0916285	0.179899	0.0569102	bcell
TAGAGCTGTGAAGGCT-1_CZI-IA11485686-1	0.00417258	0.0030778	0.00292988	0.0758493	0.105274	0.246012	0.102026	0.00679958	2.2351	0.387563	0.965352	0.0057894	0.00694631	0.507928	0.188569	1.77407	0.0334278	0.254777	0.00471036	0.0035292	0.304644	bcell
ACATCAGGTCGCGGTT-1_CZI-IA11485686-1	0.314565	0.575014	0.602852	0.0057032	0.273901	0.28212	0.259361	0.49914	1.37909	0.0429186	0.497523	0.00205702	0.264811	0.00891145	0.0368679	1.2445	0.134607	0.00163645	0.00157681	0.524277	0.319227	bcell
CTTACCGAGGGTCTCC-1_CZI-IA11485686-1	0.284912	0.0415875	0.652375	0.0303602	0.272322	0.225476	0.437164	0.25683	1.37354	0.232085	0.415335	0.00204315	0.773779	0.0433599	0.151431	0.845883	0.161248	0.527057	0.171957	0.11513	0.257716	bcell
CAAGTTGCACAAGTAA-1_CZI-IA11485686-1	0.420666	0.371061	0.468512	0.0209482	0.180719	0.139651	0.171121	0.324719	0.55091	0.199385	0.422355	0.00142949	0.643216	0.000859084	0.000412637	2.68261	0.0127573	0.048628	0.0794536	0.461758	0.0789008	bcell
AGGGATGCATGTTGAC-1_CZI-IA11485686-1	0.230426	1.02046	0.875756	0.0048187	0.00112007	0.106582	0.352203	0.00212669	1.0813	0.216978	0.420884	0.0230947	0.201329	0.0010726	0.0571933	2.20555	0.164502	0.00137023	0.0745338	0.0226941	0.211039	bcell
TCGCGAGCACGGATAG-1_CZI-IA11485685-0	0.00296711	0.634126	0.437856	0.00922265	0.00212367	0.00138559	0.676243	1.40238	0.801706	0.000776344	0.196343	0.00372089	0.111812	0.0906514	0.259302	0.97273	0.411671	0.803908	0.285158	0.145602	0.00157265	bcell
TCGAGGCCATGTAGTC-1_CZI-IA11485686-1	0.374445	0.0434895	1.10994	0.00804099	0.349837	0.0986261	0.235539	0.00967396	1.36432	0.30246	0.256519	0.0468041	0.684739	0.0870201	0.434197	0.629046	0.00138462	0.10401	0.0868649	0.512537	0.518427	bcell
TCATTTGGTTCGGGCT-1_CZI-IA11485686-1	0.238519	0.147426	0.928245	0.0724841	0.132604	0.139535	0.31995	0.00292019	1.28607	0.200256	0.777267	0.00244928	0.765985	0.00148881	0.224162	0.767662	0.151034	0.0544349	0.0896452	0.747157	0.216096	bcell
AGAGCTTTCCTTTCTC-1_CZI-IA11485686-1	0.261737	0.0589646	0.824776	0.00395399	0.314397	0.187049	0.206581	0.267218	0.878034	0.0781735	0.366505	0.0164303	0.28682	0.254265	0.0880264	2.31021	0.359034	0.0362423	0.207271	0.092063	0.18188	bcell
GAATGAATCCTTGCCA-1_CZI-IA11485685-0	0.258907	0.0018524	0.439744	0.00921122	0.00216244	0.321349	0.103217	0.147761	0.647858	0.0547592	0.0648184	0.00339525	0.566416	0.106383	0.399812	2.58358	0.420672	0.52444	0.00258979	0.250114	0.342448	bcell
TCGAGGCAGTGGGATC-1_CZI-IA11485685-0	0.00192972	0.0525173	0.00141011	0.00737781	0.0747453	0.0928402	0.201794	1.26464	1.63733	0.0819922	0.666631	0.0463642	0.274809	0.529687	0.000781272	0.629726	0.175898	1.09108	0.427203	0.00175072	0.00124706	bcell
GGCCGATTCCCTTGCA-1_CZI-IA11485685-0	0.374242	0.00183266	0.86751	0.0536264	0.227887	0.00141379	0.00210553	0.00405616	1.10117	0.353831	0.60484	0.00412224	0.729833	0.163288	0.398014	1.74578	0.434721	0.0026286	0.0831361	0.0021734	0.0957332	bcell
CTCATTAAGATGTGTA-1_CZI-IA11485685-0	0.372621	1.25174	1.24483	0.0212644	0.00516775	0.310016	0.468302	0.194567	0.658511	0.00184519	0.00533909	0.00816047	0.229708	0.258023	0.0195501	1.54666	0.324773	0.00639403	0.0295426	0.222076	0.0038384	bcell
GAACCTAAGATCTGAA-1_CZI-IA11485685-0	0.0571703	0.400271	0.632379	0.00916106	0.00215304	0.195257	0.00210478	0.00401945	1.22262	0.000766319	0.321557	0.00349699	0.471727	0.010236	0.292169	2.54444	0.205864	0.818106	0.00262703	0.015378	0.0403472	bcell
CGCTTCATCAAAGACA-1_CZI-IA11485685-0	0.125398	0.517371	1.24354	0.00295485	0.170478	0.119837	0.243746	0.753626	0.804804	0.000244297	0.355394	0.049516	0.489244	0.0878651	0.0393505	1.0595	0.32098	0.147154	0.417946	0.181442	0.154424	bcell
CTACGTCGTGATGCCC-1_CZI-IA11485685-0	0.231035	0.00214476	0.339168	0.0106111	0.109491	0.310863	0.279784	0.00476439	1.97126	0.756361	0.33115	0.100312	0.0893003	0.792233	0.00115344	0.500582	0.318403	0.5712	0.305115	0.00251601	0.216448	bcell
AATCGGTAGTAGCCGA-1_CZINY-0233-8	0.00158615	0.00113847	0.903435	0.00576605	0.213967	0.258166	1.58355	0.217336	0.138336	0.0320099	0.605724	0.0021179	0.00276218	0.183932	0.0288823	0.107049	0.000933401	2.29337	0.00163807	0.422662	0.265743	bcell
CCTTCGACAATCAGAA-1_CZINY-0236-11	0.0315204	0.261458	0.982636	0.00537612	0.528941	0.301319	1.18437	0.00232034	0.044128	0.172637	1.11101	0.00197175	0.00251101	0.147752	0.581738	0.00300461	0.0468125	1.62871	0.00150846	0.0577151	0.175067	bcell
GACCAATGTCGGGTCT-1_CZINY-0227-2	0.00126755	0.0458182	1.1689	0.00462897	0.607178	0.173738	0.0528148	0.267385	0.172336	0.401598	0.825235	0.00168825	0.00206789	0.00104773	0.318334	0.00259586	0.0363042	2.47507	0.256498	0.00553337	0.45608	bcell
CCACGGAAGCCAACAG-1_CZINY-0228-3	0.001244	0.255898	0.806207	0.00480273	0.385187	0.309428	1.615	0.00207125	0.775357	0.096686	0.401788	0.00178784	0.00222809	0.0272328	0.0585885	0.00266902	0.000779249	1.86997	0.0013518	0.376724	0.280487	bcell
TGGCTGGAGTAGGCCA-1_CZINY-0227-2	0.181138	0.106804	1.15284	0.0062465	0.593318	0.541061	0.663727	0.00266892	0.813033	0.472723	0.651774	0.00245269	0.034906	0.244723	0.0778334	0.0817499	0.132436	0.61271	0.0874274	0.232848	0.575467	bcell
TAAGCGTAGGGTTCCC-1_CZINY-0225-0	0.0445429	0.0510941	0.797922	0.0101845	0.350353	0.07825	1.73955	0.110868	0.222043	0.496573	0.921498	0.00391925	0.165471	0.0216281	0.111199	0.00574225	0.00173807	1.38415	0.358808	0.338136	0.0329083	bcell
TTTACTGTCAAGGTAA-1_CZINY-0239-14	0.00391507	1.87036	0.645063	0.0139905	0.00333939	0.00215805	0.483385	0.358705	0.00361418	0.29505	0.64801	0.0951454	0.00667103	0.00325199	0.743447	0.00797592	0.220903	0.00404428	1.08452	0.728731	0.00241571	bcell
GACGTTAAGGTGTTAA-1_CZINY-0231-6	0.380357	0.575824	1.0629	0.0068842	0.431855	0.00102013	0.843353	0.180782	0.49301	0.272288	0.42599	0.0026034	0.00318408	0.0656088	0.278949	0.00393039	0.0147837	1.17925	0.390216	0.490281	0.161271	bcell
CATTATCAGTGTACGG-1_CZINY-0233-8	0.11556	0.0750587	0.79528	0.00494836	0.00112925	0.0955432	1.17348	0.00262595	0.257605	0.147531	0.606679	0.00180277	0.225239	0.0102957	0.153656	0.00281179	0.169062	2.90967	0.00139403	0.222413	0.302743	bcell
CCACTACAGTCATGCT-1_CZINY-0239-14	0.346024	0.79586	1.47077	0.00752272	0.58319	0.118509	0.270649	0.526601	0.209303	0.231154	0.661981	0.0313085	0.0748899	0.00171244	0.51812	0.00426191	0.00129012	0.00217803	0.507731	0.852295	0.0452939	bcell
GGCTGGTTCCACGCAG-1_CZINY-0229-4	0.351438	0.0628777	1.55353	0.00610437	0.29496	0.0527565	0.460031	0.184738	0.127174	0.731441	0.748847	0.029775	0.33481	0.260991	0.0316342	0.00345955	0.00102665	1.26236	0.00175139	0.167324	0.601309	bcell
GACGGCTAGCCTTGAT-1_CZINY-0228-3	0.318837	0.00106711	0.754875	0.00512849	0.223526	0.138042	0.72149	0.284091	0.1751	0.276956	0.90345	0.00187534	0.338668	0.12855	0.084803	0.117781	0.0194159	2.1935	0.00145678	0.115522	0.469281	bcell
TCGGTAAAGTTTCCTT-1_CZINY-0234-9	0.33368	2.19548	0.736175	0.0190198	0.00446661	0.0107234	0.342603	0.426423	0.446502	0.39541	0.244642	0.00746807	0.00921042	0.00466065	0.342098	0.0109421	0.00332263	0.00549081	0.431925	1.22319	0.00326774	bcell
TAGTGGTTCGTAGATC-1_CZINY-0238-13	0.0011062	0.0184663	0.645779	0.00409835	0.728744	0.058668	0.347694	0.105884	0.114148	0.709125	1.50289	0.0015271	1.49415	0.00239972	0.598254	0.00232993	0.23588	0.555476	0.00119199	0.119194	0.0317952	bcell
GCACATACAAGTAATG-1_CZINY-0237-12	0.0612456	0.236276	0.541533	0.0128088	0.194703	0.613198	1.15376	1.42085	0.544563	0.206306	0.649415	0.00481517	0.142014	0.0029441	0.00137708	0.00739261	0.0022002	1.24449	0.18697	0.00305531	0.00219265	bcell
CGTCTACCAACTTGAC-1_CZINY-0226-1	0.0020428	0.652565	1.66007	0.00797109	0.110313	0.494976	0.350914	0.116496	0.115067	0.371552	0.545489	0.003045	0.0952062	0.77062	0.231558	0.00451005	0.00131274	0.377139	0.943502	0.238716	0.165496	bcell
TTAGGACGTGAGTGAC-1_CZINY-0239-14	0.195186	0.36798	1.11626	0.0107925	0.506134	0.34536	0.906688	0.00478195	0.28217	0.297422	0.632424	0.00401332	0.00520149	0.176379	0.617089	0.00615244	0.0018305	0.717988	0.69872	0.331375	0.0190562	bcell
AACTGGTAGTCGTTTG-1_CZINY-0233-8	0.262256	1.97497	0.754212	0.0167156	0.464502	0.00260034	0.079416	0.567871	0.387519	0.186915	0.316182	0.00624934	0.00781947	0.154297	0.192806	0.387909	0.192939	0.0049428	0.69584	0.0040957	0.549715	bcell
GTAGGCCAGACTAAGT-1_CZINY-0232-7	0.190163	0.616296	1.15042	0.00674872	0.17262	0.078109	0.480137	0.00290454	0.613694	1.17822	0.709271	0.0167204	0.0582435	0.00584617	0.438476	0.00381961	0.0624946	0.583163	0.444361	0.00156239	0.452005	bcell
TGGTTAGCATCGACGC-1_CZINY-0240-15	1.70611	0.583595	1.02373	0.0150103	0.00350381	0.126213	0.209426	0.375073	0.722506	0.290135	0.00372116	0.00563278	0.111894	0.521673	0.328419	0.00864075	0.113881	0.116748	0.558164	0.00347704	0.3926	bcell
TTATGCTCACACATGT-1_CZINY-0225-0	0.449111	1.78773	1.35284	0.011548	0.00269282	0.0378064	0.437088	0.00633124	0.0399082	0.283907	0.687717	0.00437323	0.302924	0.0407536	0.155144	0.00659574	0.00199196	0.00324721	0.594235	0.830059	0.202808	bcell
TGAGCCGTCTGCAAGT-1_CZINY-0239-14	0.00197608	0.324488	0.239112	0.00753883	1.02433	0.196506	1.0535	0.00331365	0.307782	0.127602	0.639747	0.00299426	0.473608	0.00169286	0.320764	0.00424037	0.218325	2.11646	0.00207805	0.193561	0.00127265	bcell
TTTATGCTCTTATCTG-1_CZINY-0229-4	0.0564184	0.713358	1.23651	0.00723872	0.184686	0.343195	1.11949	0.00315348	0.0202756	0.633487	0.573148	0.0027451	0.109183	0.325312	0.0139117	0.00411311	0.108138	0.115615	0.479223	0.721671	0.491439	bcell
ACTGCTCGTTCGAATC-1_CZINY-0226-1	0.0025193	1.02618	2.03463	0.0092882	1.30417	0.00164549	0.00222878	0.087042	0.237874	0.307115	0.653016	0.00358213	0.0396007	0.00212208	0.207912	0.00528239	0.481953	0.66362	0.0784453	0.101563	0.00156341	bcell
GACTAACGTAGGGTAC-1_CZINY-0238-13	0.0850223	0.489788	0.981541	0.00396566	0.415284	0.323133	0.590319	0.269404	0.116399	0.56578	1.0812	0.00145919	0.104225	0.14887	0.453385	0.00223889	0.0822632	0.746306	0.00112976	0.717416	0.100463	bcell
CACAAACGTATGAAAC-1_CZINY-0239-14	0.0101432	0.0444218	1.0779	0.00219114	0.204936	0.000322602	0.571584	0.200548	0.0233236	0.0068146	1.75594	0.000811128	0.157522	0.000481034	0.237607	0.00143049	0.000362764	2.90559	0.000602683	0.0384408	0.0477869	bcell
AGGGTGATCCAGGGCT-1_CZINY-0237-12	0.231184	0.00216815	1.10331	0.0106865	0.418744	0.00156992	1.03489	0.553943	0.433618	0.0307304	0.609516	0.00402432	0.247927	0.225556	0.219524	0.360767	0.00178698	1.65676	0.00291184	0.00249466	0.0922421	bcell
TGCCCTATCAATAAGG-1_CZINY-0226-1	0.0882562	0.76765	1.77568	0.00593479	0.743303	0.000883432	0.321977	0.0991417	0.00149736	0.418312	0.626276	0.00222457	0.309302	0.350696	0.442052	0.00335155	0.000996668	0.731366	0.165399	0.155881	0.259058	bcell
TGGTTAGTCGGTTAAC-1_CZINY-0225-0	0.0725127	0.563031	1.17901	0.00738955	0.00170723	0.699971	0.240654	0.0954728	0.00187231	0.661479	1.14804	0.00277652	0.00334312	0.625548	0.431219	0.00417081	0.126106	0.472029	0.682831	0.186094	0.0562828	bcell
TACTCGCGTTACGTCA-1_CZINY-0234-9	0.0249605	0.0164326	0.303583	0.00369573	0.000852083	0.416255	0.761023	0.258078	0.000919819	0.493368	1.4849	0.00138418	0.00172888	0.160679	0.414976	0.00210154	0.000626457	2.75301	0.00103211	0.0978128	0.083481	bcell
AGGCCACAGCGATGAC-1_CZINY-0230-5	0.13712	2.60785	1.10885	0.0119159	0.240472	0.0053632	0.404618	0.00521718	0.00301482	0.274663	0.281793	0.00449328	0.00574923	0.110945	0.0795383	0.00672797	0.176118	0.0204854	0.974653	0.00283825	0.775223	bcell
AGTGGGAGTCGGCTCA-1_CZINY-0227-2	0.716827	0.49431	0.858779	0.00867584	0.571301	0.241296	0.434134	0.210108	1.03529	0.271553	0.353332	0.00326006	0.118125	0.00194955	0.280528	0.0048612	0.191495	0.386512	0.0660942	0.525698	0.480578	bcell
GATCGATCAGCCTTGG-1_CZINY-0226-1	0.00392748	1.75011	2.3573	0.0144083	0.00341707	0.26708	0.536019	0.148546	0.00362326	0.0909663	0.669167	0.068361	0.00652352	0.00328182	0.171484	0.00833596	0.00247045	0.163816	0.920789	0.0310892	0.00249318	bcell
CTTACCGAGTTGTAGA-1_CZINY-0232-7	0.0036267	1.71082	1.08074	0.0133774	0.0571759	0.17483	0.252395	0.00583932	0.502001	0.493958	0.538976	0.00898938	0.00649726	0.169792	0.135657	0.00763	0.247355	0.00390637	0.997634	0.493126	0.32463	bcell
AGCGTATAGCAACGGT-1_CZINY-0236-11	0.00260183	0.143805	0.186796	0.00995715	0.240709	0.77069	0.717954	0.00442153	0.259305	0.309321	0.665043	0.00366807	0.294732	0.286285	0.269827	0.00572623	0.00168742	3.0484	0.00293651	0.00591048	0.0178242	bcell
TGCACCTCAGACGTAG-1_CZINY-0225-0	0.00229684	1.09651	1.5857	0.00831958	0.449738	0.15613	0.743392	0.00364184	0.0156793	0.291913	0.511903	0.00313361	0.0802308	0.224363	0.209832	0.004673	0.168689	1.23592	0.101692	0.150936	0.211692	bcell
AAGCCGCTCGATCCCT-1_CZINY-0229-4	0.0031923	0.611226	1.35853	0.0117845	0.580543	0.231401	0.00281418	0.00519862	0.00302458	1.42167	0.187975	0.00435322	0.00560226	0.367129	0.181852	0.00666541	0.176309	0.90084	0.65339	0.00284839	0.521222	bcell
TACTTGTAGACTGTAA-1_CZINY-0225-0	0.188667	0.359674	1.5896	0.00609307	0.372704	0.0383096	0.513242	0.119362	0.00153094	0.42788	0.653711	0.00224544	0.58006	0.540046	0.331091	0.00344116	0.00102211	0.514559	0.516335	0.448333	0.060606	bcell
CGGACTGCATGCAACT-1_CZINY-0234-9	0.0299963	0.316041	0.798508	0.00567213	0.337574	0.323932	0.75275	0.739791	0.00143463	0.373902	0.666324	0.00207591	0.310835	0.0417077	0.474261	0.00322899	0.14154	1.77056	0.00155698	0.00133591	0.177587	bcell
CTGGTCTAGCGTTCCG-1_CZINY-0233-8	0.0449811	0.670277	0.618216	0.00766267	0.417632	0.435813	0.317606	0.492917	0.726159	0.198905	0.468187	0.0028688	0.0277937	0.517913	0.445793	0.00438923	0.00131114	0.134615	0.325387	0.810358	0.591139	bcell
CATTCGCTCGGAGGTA-1_CZINY-0238-13	0.401065	0.30969	0.588457	0.00517661	0.885558	0.377925	0.697725	0.00226012	0.42653	0.161627	0.878708	0.00194954	0.103176	0.282234	0.518804	0.00290833	0.0428202	0.871657	0.0143049	0.646823	0.053792	bcell
TTCTCAATCGGCGCAT-1_CZINY-0233-8	0.470584	0.302861	1.19894	0.00755342	0.010974	0.385526	0.542259	0.387443	0.506204	0.427926	0.465373	0.00285984	0.0327359	0.453424	0.506971	0.0042688	0.135998	0.332087	0.317483	0.258736	0.510238	bcell
CACTCCAAGTGGGCTA-1_CZINY-0240-15	0.0022668	1.39413	1.16303	0.00864885	0.316442	0.048724	0.302222	0.32306	0.394476	0.172353	0.431153	0.00323586	0.0419385	0.628296	0.564964	0.00488851	0.0408897	0.289644	0.760395	0.0756181	0.288114	bcell
AAGTCTGAGATACACA-1_CZINY-0239-14	0.203935	0.276322	1.30595	0.00753582	0.570912	0.433737	0.540397	0.951174	0.00189664	0.40016	0.32954	0.0300272	0.0968235	0.00168811	0.452782	0.00436711	0.0398511	0.512843	0.279169	0.820452	0.00128597	bcell
GACGTTAGTCCGAACC-1_CZINY-0238-13	0.02568	0.134202	0.388415	0.00324391	0.714776	0.466097	0.985663	0.00143372	0.176012	0.442737	1.55582	0.00124454	0.0549235	0.000725122	0.293248	0.00179858	0.129088	1.70291	0.000900633	0.000760797	0.203653	bcell
GATGAGGCACTAGTAC-1_CZINY-0234-9	0.0958744	0.765882	1.4262	0.0110657	1.17058	0.343887	0.388314	0.00487217	0.0679014	0.514665	1.10361	0.0041354	0.153015	0.00252725	0.289925	0.00630142	0.0583454	0.203237	0.00329328	0.488185	0.139731	bcell
GAGGTGAAGCGATGAC-1_CZINY-0232-7	0.0730221	0.0655266	1.38976	0.0363053	0.403637	0.000987414	0.564124	0.228898	0.400249	0.721121	0.512841	0.00241302	0.00304591	0.33538	0.4799	0.00374671	0.22301	0.539505	0.746438	0.00156139	0.534204	bcell
CTCAGAAAGTGGGTTG-1_CZINY-0230-5	0.0501176	0.142335	0.898116	0.00330492	0.621387	0.00869249	1.37359	0.191905	0.0215592	0.157428	0.81685	0.00124345	0.453728	0.0533806	0.0681254	0.00186521	0.067276	1.88691	0.000910893	0.109051	0.355285	bcell
AGCTTGAGTGCAACGA-1_CZINY-0238-13	0.242536	0.45728	1.49009	0.0115359	1.05631	0.00173055	0.287524	0.411423	0.0030015	0.000964443	0.45869	0.00465181	0.55531	0.0363801	0.275749	0.0896248	0.355709	0.255267	0.499891	0.743528	0.00203611	bcell
ACTTGTTAGACACTAA-1_CZINY-0233-8	0.00340475	1.55467	0.822845	0.0123768	0.00289598	0.00664032	0.563305	0.00909428	0.431896	0.327777	0.648147	0.00464538	0.00561199	0.00286022	0.00151783	0.0070012	0.23473	0.224784	1.637	0.391042	0.342315	bcell
GCACATATCATATCGG-1_CZINY-0240-15	0.0374753	0.393371	1.33406	0.00721153	0.00166545	0.477698	0.487253	0.129367	0.371965	0.56385	0.529973	0.00272768	0.00331215	0.550631	0.526585	0.00416518	0.0874299	0.5667	0.310736	0.00169968	0.874373	bcell
GTAACGTAGAGATGAG-1_CZINY-0234-9	0.442479	1.37252	0.482266	0.0110219	0.00515055	0.0287755	0.883247	0.0049064	0.00278662	0.692	0.183196	0.00407824	0.354433	0.0025269	0.666345	0.00624711	0.0261976	0.39728	0.528673	0.600874	0.546855	bcell
CTGTTTACAATAGCGG-1_CZINY-0237-12	0.0802746	0.327904	0.700902	0.00508702	0.696227	0.0027337	1.21106	0.78741	0.739248	0.0810942	0.318639	0.00190655	0.251959	0.00113667	0.126435	0.00289825	0.000853985	1.68941	0.0629741	0.15399	0.0314729	bcell
GTTCTCGTCGGAAACG-1_CZINY-0238-13	0.0550819	0.46848	1.50411	0.00737144	0.221012	0.272418	0.699043	0.00320835	0.140646	0.698089	0.91718	0.00276222	0.57142	0.162301	0.514547	0.0041894	0.0615573	0.00212597	0.347281	0.476061	0.132635	bcell
GAGTCCGCAGACGCTC-1_CZINY-0239-14	0.00248868	0.639297	0.732641	0.00944184	0.862721	0.431268	0.591027	0.637696	0.42572	0.344485	0.496368	0.00378651	0.115709	0.0021579	0.623825	0.00540766	0.307538	0.432607	0.00932198	0.575571	0.00160862	bcell
CGACTTCTCCAGTAGT-1_CZINY-0227-2	0.449194	0.4575	1.10106	0.00725207	1.10014	0.197416	0.786442	0.337431	0.311782	0.355809	0.449282	0.00269174	0.198386	0.00163981	0.530051	0.00414574	0.00122392	0.350602	0.100996	0.228253	0.290906	bcell
CCCAATCGTTAGTGGG-1_CZINY-0226-1	0.00144292	0.123576	1.53271	0.00530605	0.224295	0.0272523	0.594545	0.0974054	0.00134319	0.210109	0.938728	0.00198296	0.00241164	0.427575	0.171831	0.00299699	0.179763	2.61746	0.00153991	0.00906206	0.101106	bcell
TAGACCATCATACGGT-1_CZINY-0225-0	0.9356	0.0945583	1.51152	0.0078052	0.440704	0.00117128	0.361563	0.197483	0.138191	0.196562	0.663607	0.0032449	0.445891	0.124435	0.221948	0.0044809	0.250924	0.466213	0.776764	0.354415	0.0622991	bcell
GCTCCTAAGGCCGAAT-1_CZINY-0225-0	0.123018	0.688561	2.01998	0.00903458	0.538826	0.369185	0.30839	0.0171214	0.00233738	0.946132	0.509924	0.00344786	0.506645	0.0857665	0.359851	0.00507574	0.184037	0.187732	0.314036	0.00214705	0.0713122	bcell
CATATGGAGGGCTCTC-1_CZINY-0236-11	0.308041	0.500174	0.584952	0.00920326	0.35747	0.115619	0.439912	0.213245	0.00235554	0.904455	0.932746	0.00345849	0.91409	0.176824	0.732864	0.00522369	0.00156135	0.00266197	0.343234	0.510477	0.193096	bcell
CAACCAACAGTTCCCT-1_CZINY-0233-8	0.0373619	0.666009	1.47126	0.00928974	0.338408	0.00139504	0.558221	0.00407187	1.00467	0.252122	0.180693	0.00358771	0.00422932	0.282435	0.219415	0.00521528	0.271069	0.268679	1.13873	0.00215377	0.53264	bcell
AGTGAGGGTTACCGAT-1_CZINY-0226-1	0.0670098	0.251656	2.04016	0.00723526	0.190106	0.346332	0.705426	0.00316014	0.00182421	0.296725	1.02026	0.00266026	0.0793934	0.50973	0.196848	0.00417627	0.00120564	0.00347972	0.283996	1.05154	0.199542	bcell
CTGGTCTAGGAATTAC-1_CZINY-0232-7	0.0570621	0.0505116	1.08782	0.00480328	0.47338	0.000695813	1.25771	0.306183	0.569599	0.000393417	0.39146	0.0265238	0.546266	0.00105898	0.00051156	0.241198	0.0920211	2.02701	0.0013337	0.103238	0.0364747	bcell
GAACCTAAGAACAATC-1_CZINY-0239-14	0.0146799	0.576704	1.3567	0.0034894	0.206087	0.124368	0.335557	0.451519	0.394778	0.327528	0.723285	0.00129781	0.0203676	0.293007	0.775335	0.001975	0.0512823	1.40301	0.182948	0.000809052	0.0373892	bcell
GGGAGATTCTACTCAT-1_CZINY-0233-8	0.0611071	0.280884	0.91318	0.00629271	0.109667	0.0209881	1.62884	0.2772	0.564666	0.000518226	0.762885	0.00233367	0.0630114	0.00141729	0.104781	0.00352256	0.00104125	2.29172	0.00174643	0.160242	0.0116859	bcell
AACGTTGGTCGCTTCT-1_CZINY-0236-11	0.00113051	0.000891226	0.000836075	0.00454588	0.0601162	0.490967	0.192526	0.0906922	0.00114668	0.257639	2.37666	0.00164955	0.00215117	0.00101035	0.272823	0.00254431	0.000745361	3.28067	0.00123899	0.00107345	0.235345	bcell
CCTTACGGTGGGTATG-1_CZINY-0240-15	0.111088	0.0017939	0.799408	0.00872742	0.553224	0.0022257	0.468942	0.415232	0.486108	0.48011	0.258489	0.00322303	0.0491764	0.00198695	0.660714	0.00594557	0.137652	0.865569	0.522781	0.656655	0.765217	bcell
AGTGTCAGTCAGAGGT-1_CZINY-0228-3	0.213911	1.12587	1.14114	0.00954264	0.49799	0.33405	0.191768	0.158901	0.568395	0.465968	0.6456	0.00355882	0.11059	0.266183	0.161065	0.00540021	0.0843581	0.117681	0.341852	0.157376	0.648678	bcell
GGGTCTGGTGTCAATC-1_CZINY-0235-10	0.363099	0.581361	1.20016	0.00862072	0.493711	0.00208491	0.503019	0.251982	1.26582	0.112024	0.477551	0.0702139	0.00397535	0.105801	0.159178	0.00481682	0.268359	0.8817	0.00241886	0.00203608	0.497328	bcell
TGGCCAGGTGCTAGCC-1_CZINY-0225-0	0.0027799	2.765	0.920387	0.0106607	0.161303	0.00160776	0.636109	0.5666	0.00274511	0.335225	0.473069	0.00406947	0.146368	0.00250769	0.233282	0.00620226	0.00180373	0.00312389	0.702257	0.180877	0.0876149	bcell
CTTAGGACACTGTTAG-1_CZINY-0233-8	0.0038818	1.48663	0.957318	0.0144071	0.00326655	0.547869	0.149155	0.00630116	0.104207	0.00857306	0.7367	0.00534543	0.328363	0.00325589	0.506553	0.00812237	0.024966	0.0041609	1.14545	0.548642	0.631371	bcell
CGTGTCTAGTGCCATT-1_CZINY-0237-12	0.00689439	2.17649	1.56014	0.0252822	0.0060699	0.00382435	0.550351	0.316508	0.782065	0.393097	0.00636288	0.00952138	0.0206942	0.00576927	0.388094	0.0145477	0.00445572	0.0076422	0.70602	0.00624377	0.17273	bcell
GAGTCCGAGTGGTAAT-1_CZINY-0238-13	0.0963966	0.107568	1.34122	0.00715509	0.666128	0.00106357	0.797924	0.424218	0.00182396	0.479877	0.478157	0.00264544	0.131188	0.0126632	0.386107	0.004085	0.357604	1.75761	0.101491	0.0720009	0.0358577	bcell
CGTAGGCTCAGCTCGG-1_CZINY-0227-2	0.0110896	0.417212	0.702326	0.00664402	0.544598	0.709518	0.85487	0.153043	0.156166	0.408824	0.756142	0.00248955	0.204308	0.200899	0.440156	0.00368833	0.152232	0.0440283	0.0153799	0.501788	0.980232	bcell
GTCACAATCGCCAGCA-1_CZINY-0235-10	0.330803	0.494637	0.870326	0.00785658	0.36301	0.00403292	0.209664	0.145756	0.177658	0.748736	0.563932	0.00296842	0.113734	0.243689	0.402658	0.0895405	0.0719778	0.614418	0.953237	0.237259	0.613189	bcell
AGGCCACAGCTAAACA-1_CZINY-0236-11	0.000725919	0.137315	1.0824	0.00216366	0.446134	0.000313661	0.829371	0.126044	0.000531228	0.0190004	3.20409	0.0097503	0.478775	0.000473944	0.22793	0.00122376	0.0770569	0.435878	0.000589659	0.0993397	0.109871	bcell
AGCGTATTCTCTTATG-1_CZINY-0232-7	0.0594336	0.702266	1.56885	0.00566137	0.730042	0.000843549	0.863641	0.00247489	0.274771	0.275854	0.681633	0.00210289	0.0237066	0.135895	0.428996	0.00319524	0.0590303	0.860042	0.00159469	0.0688188	0.521753	bcell
CGGAGTCAGCTCCTCT-1_CZINY-0228-3	0.139709	0.514286	1.04348	0.00651753	0.315719	0.3547	0.190077	0.0832797	0.823581	0.701998	0.764857	0.00245417	0.186684	0.0014665	0.328247	0.0037255	0.108982	0.00187605	0.00183706	0.797216	0.895467	bcell
TGCGGGTTCCAATGGT-1_CZINY-0226-1	0.0601917	0.45331	2.21507	0.00735212	0.503718	0.141739	1.21199	0.285514	0.334426	0.000601218	0.647432	0.002694	0.00323474	0.0016411	0.00079137	0.00409695	0.0012193	1.15512	0.197891	0.032628	0.00122443	bcell
ACATGGTTCGGTCTAA-1_CZINY-0227-2	0.483321	0.784358	1.22185	0.00873596	0.157991	0.111723	0.232968	0.00382373	0.713697	0.457314	0.351282	0.00334621	0.186772	0.0019903	0.20642	0.00493071	0.0485343	0.83934	0.408535	0.733532	0.293848	bcell
ACGCCAGGTACCGTTA-1_CZINY-0227-2	0.307938	0.0240305	0.656334	0.00715285	0.504258	0.262656	0.928338	0.00308895	0.508881	0.332206	0.986333	0.002614	0.52008	0.00159742	0.0708087	0.00404212	0.0934279	1.17189	0.0828849	0.478817	0.31561	bcell
CTCTACGTCAAGGTAA-1_CZINY-0239-14	0.0395496	1.38193	1.21809	0.0108404	0.432865	0.150273	0.269727	0.126422	0.471696	0.584436	0.821676	0.00420744	0.00493854	0.084678	0.606582	0.00619755	0.0576807	0.18054	0.663065	0.109944	0.0173161	bcell
CACCTTGGTTAGAACA-1_CZINY-0227-2	0.30419	1.30491	1.90657	0.0153612	0.00365141	0.00226372	0.00358764	1.02342	0.00411338	0.00126685	0.268655	0.00575886	0.00703955	0.0035017	0.00161125	0.00867142	0.257447	0.203988	1.10126	0.510944	0.28071	bcell
ATGGGAGTCAGGTTCA-1_CZINY-0238-13	0.0818009	1.78986	0.741512	0.0120867	0.336796	0.0302016	0.802232	0.210079	0.372775	0.553691	0.714232	0.00442341	0.00564814	0.00275266	0.308169	0.0068159	0.00205585	0.00360994	0.927147	0.283322	0.0469416	bcell
ACGCAGCAGTTATCGC-1_CZINY-0232-7	0.0547242	0.528582	1.63354	0.00658886	0.738547	0.334896	0.47949	0.0663511	0.00165527	0.358726	0.499262	0.0025371	0.0359294	0.125516	0.618498	0.00365505	0.00109822	0.293133	0.0912497	0.465558	0.926421	bcell
GCTTGAATCAGAGCTT-1_CZINY-0234-9	0.000850016	0.239805	0.465267	0.00332636	0.0437001	0.346591	0.669673	0.712528	0.0774	0.31553	1.94703	0.00121709	0.00149949	0.0582658	0.230058	0.00187569	0.0554143	2.03673	0.0741821	0.000781148	0.0012558	bcell
CAGTAACGTGGTACAG-1_CZINY-0227-2	0.20559	0.217639	1.19846	0.00360912	0.507571	0.371468	0.486141	0.350239	0.769918	0.0863702	0.855394	0.00136747	0.0130951	0.105584	0.000383004	0.00206687	0.00059905	1.50072	0.32678	0.0630229	0.215338	bcell
GTGTGCGAGGGCTCTC-1_CZINY-0228-3	0.23969	0.303191	0.756608	0.00753114	0.241123	0.502322	1.31484	0.212302	1.09056	0.234487	0.678313	0.00287375	0.435512	0.0928043	0.1456	0.00424496	0.0181847	0.534347	0.0021534	0.0423587	0.401769	bcell
TCTTTCCTCGTAGATC-1_CZINY-0234-9	0.0406019	0.15307	1.52803	0.00570893	0.330035	0.520981	0.467945	0.039314	0.100986	0.301305	1.04188	0.00213701	0.158453	0.213064	0.543292	0.00330618	0.00095549	1.60013	0.0517336	0.166511	0.000973283	bcell
TACTCGCGTACGCACC-1_CZINY-0239-14	0.0797684	0.442934	0.635774	0.0238343	0.963611	0.0037282	0.00572587	1.26729	0.416797	0.114244	2.69576	0.00917609	0.0122623	0.00581418	0.0852199	0.0138479	0.00427777	0.370341	0.00705092	0.00575985	0.0042319	bcell
ACACCCTTCTTTAGGG-1_CZINY-0235-10	0.00454619	1.37818	1.24272	0.0171788	0.00403816	0.00261739	0.43046	0.00774726	0.00453244	0.312409	0.971732	0.0064761	0.00807511	0.00398757	0.349752	0.0097825	0.308001	0.0049062	1.62259	0.00421126	0.512669	bcell
GGCGTGTTCACTTACT-1_CZINY-0238-13	0.00390314	1.98946	0.839458	0.013991	0.00324108	0.0233211	0.725967	0.00608352	0.00353723	0.438766	0.846964	0.00527676	0.095796	0.127888	0.315597	0.00787877	0.141828	0.00405569	0.707335	0.923028	0.00236927	bcell
CAACCTCTCAAGGTAA-1_CZINY-0234-9	0.00279821	0.987709	1.19885	0.0101486	0.506379	0.436967	0.26273	0.614743	0.00260233	0.414029	0.413505	0.00372001	0.00463751	0.685861	0.611515	0.00581195	0.00172346	0.139455	0.865753	0.00240596	0.0749709	bcell
GAGGTGAGTAGTACCT-1_CZINY-0228-3	0.454255	0.619178	1.0059	0.00627684	0.00144971	0.305372	0.688958	0.15823	0.381779	0.754257	0.572158	0.00231133	0.00301065	0.00140518	0.206922	0.0887778	0.00103304	0.538666	0.00177787	0.724533	0.751234	bcell
GTTCGGGTCCTAGGGC-1_CZINY-0229-4	0.00400286	1.32976	0.69483	0.014787	0.00355591	0.392692	0.38014	0.254851	0.00383697	0.170648	0.537952	0.00558063	0.00672068	0.0034292	0.00160514	0.00849717	0.165525	0.00439983	2.36744	0.385302	0.484916	bcell
ACGAGGAAGAGGTAGA-1_CZINY-0230-5	0.103311	0.313274	1.51743	0.00856728	0.694991	0.00127836	1.21861	0.442822	0.537135	0.000696686	0.24107	0.00317136	0.286606	0.21592	0.000910173	0.00488912	0.0904535	1.01638	0.0023645	0.478151	0.0774688	bcell
CAGAGAGGTCCAGTAT-1_CZINY-0237-12	0.0177977	1.95743	0.670719	0.0140601	0.378005	0.0431336	0.232248	0.255517	0.609546	0.398129	0.359297	0.00528085	0.00628803	0.00320265	0.379201	0.00795407	0.0340315	0.00401204	1.38638	0.138853	0.324256	bcell
GACCTGGAGGTGCACA-1_CZINY-0230-5	0.246299	0.389894	1.21113	0.00761358	0.642248	0.550876	0.402776	0.0950827	0.427126	0.552339	0.51071	0.0028801	0.1849	0.0017124	0.321884	0.00431396	0.00127469	0.486104	0.447376	0.334585	0.439201	bcell
GATCTAGAGACTAAGT-1_CZINY-0240-15	0.0258137	0.200756	0.956475	0.00475009	0.122324	0.404985	0.664846	0.498936	0.0723117	0.00151968	0.829705	0.00176203	0.00218349	0.0924411	0.277886	0.0752982	0.170182	2.31005	0.0964007	0.00110811	0.465934	bcell
GATCTAGCAGACGCTC-1_CZINY-0229-4	0.0883919	0.239432	1.20173	0.00658901	0.0240797	0.330308	0.719351	0.002875	0.163696	0.730785	0.762695	0.00249403	0.00319398	0.639986	0.0874816	0.00374448	0.216964	0.87206	0.507548	0.0015808	0.66052	bcell
ACCCACTCAGCCAGAA-1_CZI-IA11485681-0	1.14851	0.45065	0.255788	0.0049069	0.00108245	0.549361	0.57115	0.00210562	0.832704	0.3245	0.699188	0.0300031	0.667466	0.0282795	0.000518163	0.878761	0.231434	0.108414	0.00134496	0.00114953	0.487453	bcell
TCATTACGTTCAGTAC-1_CZI-IA11485682-1	0.267027	0.243328	0.253402	0.00396236	0.000895975	0.315031	0.598084	0.0542878	0.86927	0.0962186	1.23489	0.00148954	0.347673	0.203492	0.011151	1.53174	0.0161783	0.0613532	0.00109965	0.609131	0.559823	bcell
GAATGAAGTCCGTGAC-1_CZI-IA11485684-1	1.0586	0.172233	0.468917	0.00512178	0.858213	0.000768279	0.0937833	0.476194	0.460435	0.00042244	0.58567	0.0258014	1.23212	0.484244	0.0884651	0.915051	0.0505971	0.205338	0.00146956	0.0801243	0.009857	bcell
GCAGTTAGTGCACTTA-1_CZI-IA11485682-1	0.909662	0.505241	0.963723	0.00415282	0.000928741	0.302372	0.402302	0.108833	0.257384	0.107431	0.340573	0.0923646	0.329592	0.000922803	0.193532	2.21298	0.00974416	0.27899	0.0315579	0.00098058	0.225357	bcell
AAGGAGCGTTATGCGT-1_CZI-IA11485682-1	0.336378	0.000641885	0.696086	0.00324396	0.152517	0.440641	0.19363	0.18634	0.608114	0.0936749	0.759333	0.0263061	0.90012	0.403552	0.111722	0.784518	0.201908	0.90588	0.015202	0.0613618	0.402086	bcell
GTGCAGCAGGAGTTTA-1_CZI-IA11485683-0	0.565879	0.0171757	0.570289	0.00316303	0.201486	0.062914	0.173912	0.255697	0.238838	0.31279	0.602754	0.0324311	0.56001	0.560444	0.337673	1.68345	0.257836	0.406017	0.000906673	0.0502075	0.389882	bcell
AGCGGTCTCGCCAAAT-1_CZI-IA11485681-0	0.313811	0.188137	0.582557	0.00426611	0.000965441	0.290446	0.296889	0.046581	0.917542	0.0387945	0.490923	0.0289223	0.72861	0.240193	0.162101	1.07315	0.0794611	0.717713	0.00119179	0.644843	0.430791	bcell
GTGCAGCGTGCCTTGG-1_CZI-IA11485681-0	0.933758	0.993941	0.711672	0.00567911	0.00130003	0.150799	0.205721	0.170694	0.577911	0.0376571	0.872206	0.161324	0.21341	0.527068	0.00612054	0.669802	0.153943	0.339842	0.0254901	0.257638	0.25459	bcell
GTAACGTCAAGGACAC-1_CZI-IA11485684-1	0.800681	0.756097	0.815015	0.00601089	0.00140644	0.397799	0.143571	0.00264169	0.777631	0.000498689	0.567692	0.00240656	0.712008	0.106925	0.260155	0.899121	0.467882	0.117536	0.00170554	0.00142335	0.430492	bcell
GATCGTAAGAATGTGT-1_CZI-IA11485681-0	0.831748	0.171522	0.281453	0.0590434	0.136392	0.497414	0.339875	0.272754	0.461826	0.4648	0.495242	0.0021097	0.347775	0.398295	0.115031	0.988959	0.338138	0.290241	0.0746353	0.194838	0.508286	bcell
GCTGGGTTCTGCCCTA-1_CZI-IA11485681-0	0.790618	0.000543711	0.287397	0.0027357	0.212557	0.169034	0.000631062	0.192936	0.321516	0.0942107	0.39291	0.546055	0.488504	0.152493	0.0339475	3.13415	0.111614	0.312495	0.00571784	0.00064334	0.0352272	bcell
GTCATTTGTGCTTCTC-1_CZI-IA11485682-1	0.826929	0.437708	0.549613	0.00386858	0.000876684	0.0736642	0.431496	0.0814982	1.01274	0.0807883	0.864769	0.502777	0.472324	0.197585	0.0057729	1.35528	0.000648015	0.051994	0.0955128	0.000912668	0.233342	bcell
CAGTCCTCATTTCACT-1_CZI-IA11485681-0	0.564735	0.000622946	0.716292	0.00254925	0.0403946	0.126497	0.36996	0.19206	0.90475	0.252062	0.361449	0.211984	0.458895	0.323182	0.0905851	1.71504	0.000426399	0.711181	0.000728336	0.0508842	0.192589	bcell
ACGCAGCAGGCTATCT-1_CZI-IA11485682-1	0.270859	0.378464	0.215684	0.00495326	0.0458525	0.209587	0.51439	0.0553696	0.63422	0.218603	0.721097	0.00185564	0.204979	0.00110794	0.271006	2.22134	0.0343115	0.273783	0.00137737	0.433215	0.562352	bcell
CGGTTAAGTAGCGCTC-1_CZI-IA11485682-1	0.420592	0.000668189	0.456723	0.0373213	0.143978	0.368075	0.0730384	0.035815	0.770699	0.274166	0.479808	0.139941	0.696808	0.408959	0.182467	0.937081	0.261358	0.75712	0.000941264	0.107777	0.72931	bcell
CATCAGAAGAGTCTGG-1_CZI-IA11485682-1	0.582075	0.000872603	0.760331	0.00439446	0.161214	0.245601	0.70511	0.394975	0.599415	0.000358354	0.436944	0.360338	0.00202602	0.280118	0.000463578	1.24058	0.505802	0.424948	0.0719856	0.00102619	0.498953	bcell
ACACCGGGTGTAATGA-1_CZI-IA11485682-1	0.0895414	0.14114	1.21518	0.00399164	0.0161725	0.663202	0.243048	0.0523132	1.13732	0.121198	0.646313	0.17769	0.0145589	0.443313	0.00646303	1.03732	0.000653821	0.624556	0.00113598	0.0876176	0.556765	bcell
CACCTTGTCCGAGCCA-1_CZI-IA11485681-0	0.272378	0.475865	1.04807	0.0109425	0.217205	0.22284	0.363894	0.409894	0.932232	0.00092723	0.374212	0.307107	0.00501583	0.443513	0.18794	0.931656	0.00186102	0.598166	0.120497	0.208273	0.10976	bcell
CGGACTGAGTACTTGC-1_CZI-IA11485684-1	0.572878	0.178033	0.565054	0.00393728	0.000901733	0.3461	0.375295	0.390497	0.743246	0.105071	0.875357	0.194517	0.528346	0.596678	0.155346	0.985341	0.109245	0.00113956	0.0127446	0.000939635	0.538941	bcell
TGAGAGGCATCCCACT-1_CZI-IA11485682-1	0.219065	0.165957	0.478008	0.00419041	0.000964803	0.383969	0.389158	0.1293	0.956001	0.222094	0.46907	0.0480901	0.00193268	0.640486	0.1965	1.08672	0.373675	0.900411	0.191166	0.000964711	0.420756	bcell
GACCTGGAGTGGACGT-1_CZI-IA11485682-1	0.256504	0.975499	0.611814	0.00470959	0.00105139	0.000701371	0.7747	0.00202848	0.63418	0.231089	0.589172	0.0216186	0.212841	0.0320807	0.190989	1.98352	0.000773273	0.470253	0.00133493	0.0395702	0.241174	bcell
TTCTACATCGCAAGCC-1_CZI-IA11485681-0	0.222419	0.000921896	0.432855	0.00468825	0.188504	0.259017	0.51433	0.105982	1.2435	0.158136	0.703676	0.043695	0.321392	0.826691	0.000500157	0.8272	0.58453	0.46963	0.00133649	0.024651	0.342034	bcell
CCTTCGAGTCTAGCGC-1_CZI-IA11485682-1	0.42367	0.289426	0.580097	0.00319152	0.0212114	0.265366	0.363838	0.00137454	0.833202	0.0668115	0.872567	0.00117741	0.423028	0.33124	0.17342	0.922462	0.110885	0.137491	0.000864912	0.825457	0.636861	bcell
CTGGTCTTCATTGCGA-1_CZI-IA11485683-0	0.658722	0.493502	0.387268	0.0217987	0.000893514	0.0239432	0.345795	0.187793	0.852343	0.118768	1.06372	0.245263	0.533697	0.127999	0.0903829	1.47789	0.0940782	0.170635	0.0576856	0.061627	0.266171	bcell
GATCTAGGTACCGTAT-1_CZI-IA11485684-1	0.634374	0.0708978	0.588063	0.00390161	0.504668	0.0449366	0.129622	0.0586252	0.634286	0.104823	0.282343	0.0174805	0.461842	0.403783	0.334858	2.00054	0.38531	0.127506	0.133097	0.0403687	0.318593	bcell
ACACCGGAGACATAAC-1_CZI-IA11485681-0	0.497411	0.575986	0.782471	0.00367579	0.00082275	0.184203	0.406579	0.037946	0.331915	0.198613	0.315704	0.0862631	0.517617	0.000814779	0.0513507	2.0494	0.105504	0.435625	0.00101605	0.104356	0.593716	bcell
GCTGGGTGTCAGCTAT-1_CZI-IA11485683-0	0.637365	0.000796825	0.000747372	0.101601	0.000924467	0.179114	0.343663	0.0832033	0.64194	0.276276	0.511609	0.0557184	0.507075	0.338474	0.134407	2.89986	0.101514	0.407047	0.00112078	0.000952926	0.0559407	bcell
GAGTCCGCATAAGACA-1_CZI-IA11485682-1	0.103302	0.00107331	0.000846845	0.310968	0.0735327	0.0455369	0.590269	0.181739	0.551265	0.466961	0.515961	0.0230705	0.664873	0.246862	0.24036	1.35407	0.447424	1.01581	0.00122456	0.00101274	0.441051	bcell
GCGCAGTAGACCTTTG-1_CZI-IA11485681-0	0.168222	0.0864445	0.000898874	0.00473902	0.0248643	0.215107	0.247096	0.365675	1.27053	0.365498	0.942155	0.00176897	0.389972	0.054518	0.20559	0.751694	0.000793774	1.64453	0.00133884	0.15038	0.383716	bcell
CCAATCCTCTGATACG-1_CZI-IA11485681-0	0.0328053	0.0571751	0.731567	0.00405999	0.064207	0.157398	0.0651268	0.301673	0.33244	0.316149	3.05903	0.0232174	0.108484	0.0156838	0.31902	1.59121	0.000682481	0.00114261	0.0011065	0.000970044	0.0959117	bcell
AATCCAGCATGGTCAT-1_CZI-IA11485683-0	0.565747	0.000516609	0.671893	0.0271012	0.221623	0.0541728	0.42794	0.140117	0.435577	0.182491	0.387248	0.103436	0.346098	0.428041	0.323924	1.32243	0.289276	1.05846	0.0738936	0.000609823	0.225987	bcell
GAGGTGAAGCTAGGCA-1_CZI-IA11485684-1	0.60959	0.00073476	0.232666	0.00376178	0.00442335	0.0930476	0.283204	0.10256	0.480297	0.279216	0.385677	0.0851699	0.142441	0.565135	0.368013	2.25415	0.234276	0.572885	0.118371	0.000879332	0.464083	bcell
TCTTCGGTCGCAAGCC-1_CZI-IA11485684-1	1.04725	0.24209	0.461671	0.00463282	0.206057	0.16608	0.354626	0.216872	0.974182	0.185729	0.715004	0.0816666	0.265833	0.414842	0.29892	0.36095	0.134135	0.387587	0.0972733	0.00107952	0.659633	bcell
CTTCTCTTCGTGGTCG-1_CZI-IA11485682-1	0.683789	0.143492	0.518849	0.00334421	0.000756656	0.434683	0.577914	0.00144193	0.320588	0.115618	0.48276	0.0733543	0.0860527	0.318906	0.099332	2.38109	0.192783	0.213649	0.0464462	0.000790213	0.587132	bcell
GCGCAACCAATTCCTT-1_CZI-IA11485684-1	0.336019	0.000949358	0.848565	0.00472552	0.370905	0.339498	0.148019	0.293804	0.424854	0.0551527	0.528345	0.00175408	0.00219071	0.203673	0.357951	1.17148	0.305942	0.561112	0.00133356	0.763802	0.555434	bcell
ATGAGGGAGATAGGAG-1_CZI-IA11485681-0	0.601069	0.179729	0.688542	0.00400239	0.433972	0.202692	0.398765	0.0179571	0.420871	0.000330411	0.249269	0.943966	0.592886	0.231678	0.0848924	1.89115	0.000672304	0.193439	0.00112575	0.000939727	0.141328	bcell
TTGGAACTCTGAGGGA-1_CZI-IA11485683-0	0.493541	0.0483228	0.646218	0.00452695	0.249035	0.33359	0.146674	0.00195355	0.570511	0.20146	0.498097	0.0613839	0.250665	0.423448	0.128137	1.57864	0.378985	0.743435	0.0012803	0.103621	0.413123	bcell
AGAGTGGTCCCTAATT-1_CZI-IA11485682-1	0.948105	0.0301198	0.000535829	0.00287809	0.134954	0.34509	0.248704	0.00125048	0.494056	0.000236573	0.464677	0.993069	1.00043	0.770868	0.0963979	1.45753	0.10592	0.000825154	0.0327027	0.000681976	0.156166	bcell
CGAATGTCAATAACGA-1_CZI-IA11485681-0	0.432483	0.074684	0.352205	0.00266885	0.0819597	0.0038733	0.54469	0.0996998	0.401757	0.159259	0.634063	0.439382	0.341326	0.521422	0.0939093	1.55983	0.2568	0.838666	0.0714241	0.000618991	0.375518	bcell
CTAGCCTCAGCCTGTG-1_CZI-IA11485683-0	0.702293	0.000765584	0.692143	0.0399529	0.213946	0.151671	0.275124	0.117104	0.644151	0.223069	0.866376	0.0015115	0.0268112	0.699539	0.187603	1.31735	0.224531	0.380352	0.0968078	0.00568911	0.413243	bcell
GCTTGAACAGTGAGTG-1_CZI-IA11485681-0	1.04582	0.306519	0.475938	0.00537073	0.00118727	0.310519	0.775203	0.130921	0.703449	0.251083	1.14218	0.0325287	0.20473	0.0022239	0.121066	1.5653	0.000895726	0.00150737	0.00153368	0.0012553	0.193107	bcell
GGAAAGCCACAGCCCA-1_CZI-IA11485682-1	0.565321	0.456381	0.357462	0.00511501	0.00115703	0.331869	0.458058	0.097818	0.739667	0.299162	0.618909	0.00190338	0.976458	0.0657672	0.116047	0.493889	0.172797	0.529471	0.00138933	0.326139	0.658812	bcell
GCGCGATTCCACGACG-1_CZI-IA11485682-1	0.908799	0.0486367	0.218357	0.00531098	0.0864127	0.281422	0.00124086	0.0935289	1.01608	0.095017	0.780003	0.119012	1.00435	0.522967	0.000566577	1.3625	0.430753	0.00152713	0.00150099	0.00125152	0.293277	bcell
TGCCAAATCGCATGAT-1_CZI-IA11485681-0	0.750137	0.456504	0.959377	0.00674996	0.00150729	0.280428	0.409879	0.106009	0.675679	0.234941	0.955533	0.10549	0.693013	0.00151663	0.0108261	0.609773	0.232876	0.0232638	0.00187908	0.381419	0.368088	bcell
ATCTGCCTCGGTTCGG-1_CZINY-0231-6	0.717226	1.1607	1.32109	0.0126843	0.00299178	0.00190759	0.158729	0.00552534	0.711611	0.0623678	0.437263	0.0545479	0.126377	0.00292512	0.264696	0.00740982	0.185234	0.00363858	0.475724	1.23974	0.280264	bcell
CGCTTCAGTGGTTTCA-1_CZINY-0238-13	0.507849	1.01243	2.01435	0.0197296	0.00484855	0.300807	0.574995	0.756267	0.00503104	0.315708	0.441502	0.00745705	0.00970175	0.00465056	0.199843	0.0111809	0.00346053	0.379065	0.616483	0.00491561	0.00339809	bcell
TGACTAGAGTTCGATC-1_CZINY-0240-15	0.000776266	0.119836	0.158512	0.00276083	0.224104	0.0585067	0.0233977	1.37928	0.67101	0.383844	2.34388	0.0010231	0.0133645	0.164256	0.1363	0.0015469	0.000469664	1.49054	0.0786681	0.000645059	0.033023	bcell
GAAGCAGCAGACAAAT-1_CZINY-0225-0	0.00259611	0.764504	1.35784	0.00984001	0.471108	0.17416	0.93598	0.451408	0.0819398	0.180805	1.01553	0.00366416	0.042401	0.336962	0.268313	0.00555595	0.00166336	0.702524	0.423455	0.0166204	0.00169176	bcell
ACACCAACAAAGAATC-1_CZINY-0225-0	0.0305269	0.236603	1.44228	0.00685683	0.622944	0.242418	0.00160195	0.14735	0.0017225	0.0020915	0.55878	0.0219376	0.745836	0.56279	0.195969	0.00387686	0.00116692	0.0019874	1.01195	1.24365	0.181922	bcell
CCTCAGTTCGTACGGC-1_CZINY-0228-3	0.0024919	0.442575	1.75313	0.00944227	1.15683	0.255617	0.196703	0.0041152	0.00240186	0.222291	0.799189	0.00350964	0.0722477	0.210234	0.130923	0.00530747	0.177302	0.0697197	0.329179	0.651395	0.756088	bcell
TCAATCTGTCTTCGTC-1_CZINY-0235-10	0.468256	1.94914	1.48705	0.012636	0.102872	0.0637436	0.178819	0.00559919	0.599905	0.176055	0.592563	0.00486411	0.00615459	0.00283585	0.0855213	0.00727119	0.330744	0.00370424	0.545451	0.20365	0.406218	bcell
ATAACGCCACCATCCT-1_CZINY-0232-7	0.00430969	1.86432	0.955754	0.015746	0.430832	0.23955	0.411261	0.007023	0.00410908	0.28692	0.38385	0.0952211	0.00760126	0.0035897	0.291411	0.00916476	0.307754	0.00467264	0.6626	0.578283	0.651514	bcell
TGCCCTAAGTGTACCT-1_CZINY-0231-6	0.0013022	0.170031	0.19067	0.000879089	0.278113	0.000128047	0.026408	0.713089	0.358511	0.0710987	3.9711	0.00684812	0.0407208	0.000675501	9.12757e-05	0.000490476	0.000144769	1.2341	0.127255	0.0119731	0.0919058	bcell
CCCAGTTTCAAACAAG-1_CZINY-0225-0	0.00402616	2.13992	1.69531	0.0153427	0.00351498	1.06648	0.338327	0.00668051	0.00396817	0.112519	0.399717	0.00572895	0.00729208	0.257893	0.112544	0.00861274	0.00254532	0.00456322	0.633638	0.395744	0.00262767	bcell
AGCCTAAGTCTGATTG-1_CZINY-0231-6	0.126741	0.069551	1.32683	0.00661519	0.522051	0.285768	0.362946	0.00283876	0.425125	0.570239	0.801673	0.00245661	0.406242	0.0492716	0.13955	0.00374254	0.00109537	0.00185079	0.887348	0.595431	0.678323	bcell
TTTGCGCAGCATGGCA-1_CZINY-0233-8	0.00369423	1.98479	1.18354	0.0132124	0.00305945	0.00201335	0.0383899	0.00588697	0.0990239	0.0178295	0.605129	0.055628	0.00601816	0.0745823	0.668021	0.00766816	0.00225203	0.0038762	0.961507	0.786319	0.707253	bcell
CATATTCCACCGGAAA-1_CZINY-0225-0	0.0956231	0.629636	1.10176	0.00879982	0.515683	0.314711	0.612774	0.13423	0.00221227	0.822411	0.86559	0.00325902	0.0330414	0.375807	0.66683	0.00497855	0.147693	0.695884	0.0872134	0.134186	0.00150393	bcell
TACCTTACAGGTCCAC-1_CZINY-0229-4	0.216796	1.09621	1.10264	0.00991356	0.390955	0.207246	0.936305	0.204315	0.00253486	0.326934	0.482234	0.00374371	0.00468027	0.142326	0.0240021	0.00570061	0.00169062	0.00285254	0.0210477	1.60859	0.456866	bcell
TAAGTGCGTGTAATGA-1_CZINY-0228-3	0.0023296	1.20561	1.18862	0.00800758	0.211562	0.307256	0.526161	0.00351322	0.216553	0.510989	0.546119	0.0447394	0.00385954	0.165429	0.489752	0.00453215	0.00133749	0.348653	0.200611	0.682772	0.589867	bcell
TTGACTTCATCTACGA-1_CZINY-0236-11	0.0899575	0.477018	1.35271	0.00792275	0.347684	0.00999625	0.00188734	0.00350139	0.347595	0.574026	0.990674	0.00294967	0.0158231	0.82873	0.595177	0.00450524	0.19667	0.0553299	0.706684	0.454598	0.195031	bcell
TACCTTATCATGGTCA-1_CZINY-0225-0	0.181199	0.0587332	1.49451	0.00541032	1.30189	0.2501	0.341289	0.380907	0.00136129	0.482342	0.871002	0.00202109	0.00254842	0.293014	0.152398	0.00305142	0.0389045	0.268449	0.164697	0.804305	0.173838	bcell
TGGTTAGTCACCCTCA-1_CZINY-0240-15	0.00255387	0.226122	1.24052	0.00918633	0.919059	0.00138021	0.383428	0.00402944	0.00235889	0.564424	1.19764	0.00337723	0.29526	0.458118	0.359916	0.00523281	0.282906	0.241911	0.1317	0.206002	0.716801	bcell
CTCGTCACATACTCTT-1_CZINY-0240-15	0.364439	0.00177738	1.15864	0.00883779	1.09863	0.300373	0.123983	0.0630064	0.526489	0.192841	0.62407	0.0946918	0.0431277	0.428625	0.563932	0.0050413	0.196171	0.0844434	0.355637	0.422546	0.596368	bcell
TGACGGCAGCGCCTTG-1_CZINY-0226-1	0.200518	0.38942	1.03677	0.00799472	0.903385	0.0251556	0.408497	0.128861	0.00201576	0.865617	0.842394	0.0297908	0.00370421	0.372933	0.169277	0.00452573	0.327673	0.0669799	0.320897	0.903932	0.247768	bcell
TGCTACCAGCGAAGGG-1_CZINY-0226-1	0.0428231	0.15204	1.19473	0.00757254	1.03248	0.153071	0.365569	0.0135383	0.00189522	0.907734	1.07243	0.00281607	0.00348201	0.437115	0.533704	0.00426259	0.00127753	0.00218842	0.387836	0.942696	0.00127444	bcell
CTTGGCTGTCTGCAAT-1_CZINY-0231-6	0.0934514	0.20054	2.02325	0.00635311	1.55579	0.138587	0.0015033	0.123107	0.00212589	0.260334	0.6208	0.00720383	0.00316252	0.176864	0.254608	0.00363656	0.198462	0.383948	0.514213	0.248044	0.450928	bcell
TTAACTCAGGCTCAGA-1_CZINY-0235-10	0.238882	0.195865	0.613275	0.00863559	0.853206	0.498019	0.293335	0.838315	0.272644	0.174724	0.580961	0.00319029	0.00412598	0.151617	0.196555	0.00490951	0.365378	0.314982	0.469473	0.625376	0.551463	bcell
CTGAAACCAAGGGTCA-1_CZINY-0238-13	0.00239192	0.383228	1.74582	0.0085346	1.20618	0.278571	0.0128891	0.0139595	0.00218966	0.409797	0.776284	0.0636644	0.347136	0.491019	0.554228	0.00488006	0.250447	0.00251337	0.472133	0.00829736	0.22071	bcell
GGACATTAGGATTCGG-1_CZINY-0227-2	0.476423	0.267795	1.15209	0.00603137	1.71275	0.183256	0.614779	0.00262968	0.122035	0.196657	0.84112	0.00222668	0.0568312	0.0146833	0.132325	0.0034468	0.137633	0.190635	0.00168354	0.629566	0.524225	bcell
TGACTAGAGGTCATCT-1_CZINY-0233-8	0.0535866	0.362714	1.15664	0.00740656	0.64359	0.26017	0.241816	0.00323141	0.32976	0.490904	0.775264	0.00275912	0.00334308	1.04124	0.0191423	0.0769665	0.20632	0.3495	0.436084	0.00173799	0.799247	bcell
GGCTCGAGTAAGTAGT-1_CZINY-0235-10	0.0214036	0.136816	1.94116	0.0109087	0.978284	0.0511582	0.0026614	0.156565	0.146397	0.229761	0.626859	0.0041142	0.00530638	0.75458	0.176518	0.00621543	0.131633	0.398606	0.880166	0.0395074	0.54383	bcell
CGATGGCGTTCGCTAA-1_CZINY-0234-9	0.00199099	0.00156489	0.710603	0.00765788	1.4926	0.221381	0.164416	0.436846	0.144075	0.507488	1.20354	0.00285518	0.0588895	0.166317	0.57362	0.00442606	0.0479834	1.13262	0.192494	0.121295	0.0669638	bcell
TTTGGTTAGGAGTTGC-1_CZINY-0234-9	0.267967	0.803873	1.64275	0.0122038	0.260383	0.0018427	0.729943	0.0938233	0.00311687	0.526273	0.834578	0.0596341	0.00545172	0.00280776	0.625107	0.00695157	0.439269	0.540498	0.307497	0.00288465	0.0684148	bcell
CTTAACTTCAGCGACC-1_CZINY-0234-9	0.541677	0.224463	1.33227	0.00966778	0.547877	0.145935	0.22291	0.00418953	0.00248416	0.28151	1.45206	0.0458501	0.537424	0.549243	0.406989	0.00560084	0.00164217	0.439757	0.0801394	0.347985	0.069423	bcell
GGTATTGCATCGGAAG-1_CZINY-0231-6	0.0335112	0.00119516	0.551704	0.00613318	1.14282	0.253389	0.467174	0.0026866	0.508829	0.476534	2.04028	0.00223807	0.21818	0.140578	0.112684	0.00344679	0.164576	0.431087	0.00179623	0.139953	0.569689	bcell
GAATAAGGTTTAAGCC-1_CZINY-0234-9	0.153904	0.542778	1.3911	0.00710769	0.9004	0.12735	0.196263	0.0899488	0.00178867	0.0858253	1.16825	0.00262062	0.00337502	0.701293	0.237703	0.00399847	0.220544	0.320482	0.626932	0.375195	0.106257	bcell
TTATGCTTCCTCGCAT-1_CZINY-0237-12	0.0597791	1.00903	0.774304	0.00917191	0.00212859	0.00138222	0.174198	0.36641	0.807566	0.0955692	0.653273	0.00342084	0.00427524	0.751671	0.138954	0.0051424	0.506773	0.516101	0.654289	0.30248	0.415799	bcell
GGGCATCAGAAGGGTA-1_CZINY-0238-13	0.224325	0.595362	1.41854	0.00634614	0.458115	0.150284	0.517376	0.110199	0.00158432	0.532812	1.02601	0.0024436	0.00305119	0.194372	0.405996	0.00362828	0.113383	0.362289	0.564548	0.439505	0.136714	bcell
TTGCGTCCAGGTCGTC-1_CZINY-0239-14	0.00268391	0.685477	0.969188	0.0100146	0.384943	0.642122	0.472778	0.491001	0.00250666	0.269309	0.662061	0.00369743	0.00462695	0.228	0.860564	0.0056541	0.122608	0.787122	0.318495	0.307279	0.0177856	bcell
CACAGTAGTTCGCTAA-1_CZINY-0236-11	0.113089	0.0386132	1.05255	0.00684988	0.800166	0.313486	0.52216	0.144358	0.0618579	0.350141	0.825342	0.00254335	0.332809	0.122591	0.709145	0.0039375	0.238263	0.643707	0.32629	0.493805	0.162707	bcell
TCTGGAACACGTCTCT-1_CZINY-0236-11	0.138243	0.631706	1.37996	0.0087042	0.423183	0.456455	0.417818	0.0038197	0.0476058	0.151693	0.911249	0.00332662	0.234209	0.097353	0.492808	0.00489116	0.0014792	0.139734	0.331077	1.32898	0.0501135	bcell
TACTCGCCAACAACCT-1_CZINY-0234-9	0.00292438	0.545372	1.66273	0.0107279	0.566726	0.0016299	0.191118	0.736225	0.00286222	0.279064	0.839318	0.00403619	0.00476881	0.790449	0.233228	0.00616513	0.287158	0.470221	0.60418	0.00252135	0.00188094	bcell
AACACGTTCACCCGAG-1_CZINY-0237-12	0.346074	0.00109966	1.03401	0.0055395	1.54245	0.0613255	0.304853	0.23349	0.659251	0.0877822	0.770888	0.0189342	0.216261	0.174911	0.278218	0.00313577	0.133637	0.879394	0.00155006	0.0273782	0.491038	bcell
ATTCTACGTTGGAGGT-1_CZINY-0229-4	0.101438	0.200806	1.31534	0.00661696	1.30763	0.000986753	0.509622	0.204622	0.0987837	0.702419	0.573983	0.00247552	0.00308073	0.552114	0.000705174	0.0037491	0.454041	0.290915	0.430394	0.201492	0.304493	bcell
GTCGTAATCACCCGAG-1_CZINY-0226-1	0.0726819	0.173594	1.15111	0.00878581	0.869763	0.599482	0.100116	0.00384364	0.266525	0.597641	1.08846	0.0408425	0.00410006	0.780393	0.268235	0.0048971	0.190051	0.305947	0.135399	0.540702	0.0514589	bcell
GTCTCGTTCTGCAGTA-1_CZINY-0226-1	0.137878	0.0011069	1.54505	0.00549723	1.49083	0.127874	0.271475	0.05138	0.00137924	0.758384	0.91091	0.00203003	0.00249006	0.229829	0.438438	0.00310391	0.119934	0.399131	0.279919	0.222813	0.272045	bcell
GATTCAGCACCAGGCT-1_CZINY-0233-8	0.00221034	0.398274	0.938338	0.00819664	0.699779	0.00120744	0.248041	0.306158	0.442531	0.70093	0.64667	0.0384639	0.0678993	0.494964	0.523334	0.00456919	0.553887	0.00235254	0.180561	0.299138	0.700304	bcell
GTTCATTTCTCAAACG-1_CZINY-0231-6	0.0837446	0.37785	1.30823	0.00463219	1.02512	0.0228365	0.343359	0.137267	0.00117148	0.454007	0.55966	0.00174192	0.0318001	0.26633	0.313477	0.00260849	0.239925	0.632886	0.465883	0.296753	0.70686	bcell
GCGGGTTTCATCTGCC-1_CZINY-0236-11	0.149886	0.230861	1.09221	0.0077264	0.931914	0.418215	0.0796686	0.0849376	0.23743	0.679293	1.0063	0.00292085	0.0970096	0.546437	0.486636	0.00438614	0.085446	0.585007	0.154463	0.219329	0.15984	bcell
GCAATCACATAGACTC-1_CZINY-0233-8	0.0984578	0.320164	1.0881	0.00703201	0.857644	0.284491	0.208116	0.0943168	0.233369	0.544367	1.08351	0.00262295	0.00327182	0.0015895	0.489383	0.00404546	0.032946	0.26368	0.261289	0.600392	0.784397	bcell
GCTGCTTTCTGAGGGA-1_CZINY-0227-2	0.278841	0.0013005	1.65264	0.00658047	1.75095	0.188105	0.163112	0.157662	0.00166478	0.143381	0.55709	0.00241191	0.00299451	0.00147482	0.30129	0.00374168	0.222855	0.258173	0.28099	0.883798	0.406891	bcell
AGGTCATGTACCTACA-1_CZINY-0227-2	0.179447	0.278762	1.05789	0.006258	0.892589	0.0377845	0.18285	0.217605	0.405338	0.913136	1.11977	0.00233469	0.00322609	0.361275	0.296953	0.00353522	0.00103852	0.545443	0.249884	0.066251	0.44617	bcell
GATCTAGGTGCCTGCA-1_CZINY-0233-8	0.135986	0.0986446	0.926034	0.00517074	1.05637	0.168547	0.305268	0.618235	0.165008	0.0547936	0.86622	0.0019475	0.125167	0.125391	0.333838	0.00291048	0.0388367	1.17196	0.169275	0.319624	0.584072	bcell
CCTTCGACAAGGTGTG-1_CZINY-0226-1	0.227243	0.0182992	1.81075	0.00497069	0.5566	0.11485	0.402214	0.0195494	0.160983	0.151942	0.883083	0.308204	0.0517969	0.52846	0.269171	0.00281262	0.000823215	1.04303	0.320215	0.357618	0.041718	bcell
GACGCGTCATACGCTA-1_CZINY-0240-15	0.491237	0.721511	0.882209	0.0109016	0.282445	0.115235	0.868064	0.00480155	0.342362	0.389477	0.69265	0.00404533	0.00493084	0.00247465	0.228439	0.00624229	0.185835	0.662182	0.0663875	0.888005	0.393203	bcell
ATCATCTTCCCATTAT-1_CZINY-0236-11	0.0175242	0.0706334	1.13554	0.00703886	0.144675	0.506445	0.622194	0.249275	0.250501	0.415643	1.22063	0.00270562	0.0607577	0.00159258	0.21173	0.00395005	0.0849436	1.91561	0.00197986	0.338782	0.00118687	bcell
CACACTCAGCAGATCG-1_CZINY-0225-0	0.0203372	0.0749358	1.35496	0.00527635	0.774535	0.199	0.120988	0.261955	0.00132851	0.76578	0.703155	0.00194525	0.00246739	1.08143	0.340564	0.00303906	0.270605	0.547109	0.170464	0.4546	0.118152	bcell
ACCCACTTCTGTTTGT-1_CZINY-0226-1	0.074111	0.255403	1.6053	0.00654227	1.21752	0.0790737	0.136623	0.238984	0.00164499	0.404268	0.851793	0.00243721	0.0029836	0.421857	0.243513	0.00373739	0.531767	0.280721	0.620755	0.171419	0.115587	bcell
CGACTTCCACATTTCT-1_CZINY-0232-7	0.242335	0.0814348	2.63954	0.00563984	0.916413	0.000833788	0.364233	0.347359	0.152103	0.099075	1.07078	0.00209912	0.257973	0.00126105	0.249888	0.00322279	0.136877	0.0194653	0.124942	0.335554	0.219769	bcell
CAGAATCAGGGTATCG-1_CZINY-0231-6	0.132532	0.0839444	0.871134	0.00771358	0.948318	0.464016	0.281878	0.287763	0.20232	0.279398	0.808409	0.0285742	0.00357873	0.479351	0.214404	0.00437748	0.234156	0.414131	0.583335	0.401901	0.528434	bcell
GCTTGAACAATGTTGC-1_CZINY-0233-8	0.142546	0.00505001	1.33286	0.00404947	0.652526	0.215566	0.427439	0.386542	0.0436782	0.264798	1.39613	0.00148136	0.0526848	0.000905396	0.527698	0.00228274	0.319813	0.677009	0.0569307	0.0629426	0.706181	bcell
ACCTTTAGTCTTCTCG-1_CZINY-0230-5	0.169698	0.268631	1.10858	0.00534294	0.91823	0.462059	0.384395	0.191734	0.320806	0.383489	1.17795	0.00199697	0.0636897	0.101465	0.273278	0.0030382	0.402134	0.00267483	0.0643128	0.510024	0.458859	bcell
GTAGTCAAGATGCGAC-1_CZINY-0226-1	0.0530778	0.161825	0.721542	0.00631529	1.32606	0.250009	0.136406	0.0923338	0.00160928	0.464388	0.843668	0.00238531	0.00300577	0.301918	0.648313	0.00360567	0.405702	0.54304	0.465236	0.670766	0.165843	bcell
ATCCACCAGGACAGAA-1_CZINY-0236-11	0.180431	0.205289	1.62823	0.00751251	1.07131	0.0890362	0.228623	0.268653	0.124024	0.448952	1.18442	0.00292392	0.00355088	0.473711	0.749276	0.00426479	0.183766	0.0430801	0.00210607	0.345686	0.01602	bcell
TCATTACCACGGCCAT-1_CZINY-0239-14	0.0745529	0.225583	1.16727	0.00645804	1.1769	0.00609039	0.43606	0.403728	0.0845641	0.191042	0.997868	0.00239221	0.00305261	0.504247	0.614785	0.00369889	0.187669	0.580197	0.352649	0.0310598	0.21648	bcell
GATCGATAGTCTTGCA-1_CZINY-0226-1	0.0296746	0.18801	1.05288	0.007931	1.0372	0.200621	0.0895854	0.237094	0.0800696	0.787627	0.981366	0.00310196	0.0036891	0.237463	0.481767	0.00449247	0.425196	0.561316	0.306083	0.285595	0.257725	bcell
GTACGTAAGATGTTAG-1_CZINY-0227-2	0.313955	0.411608	0.846734	0.0105419	0.102365	0.329113	0.62363	0.00461698	0.00263071	0.355496	1.01221	0.00386288	0.0046145	0.58697	0.246688	0.00589812	0.405613	0.322553	0.552062	0.449103	0.654956	bcell
TGTATTCTCTGTTTGT-1_CZINY-0240-15	0.0252593	0.0015761	1.02005	0.00784541	0.753497	0.35301	0.0934157	0.472586	0.2418	0.362193	1.5782	0.00290764	0.327846	0.166707	0.372156	0.0252295	0.131403	0.365264	0.309548	0.0791392	0.569364	bcell
TCTTCGGAGGAACTGC-1_CZINY-0234-9	0.0738855	0.0474022	1.12226	0.00947897	0.205842	0.226643	0.352908	0.00417354	0.188023	1.11374	1.42861	0.00352217	0.00444886	0.604965	0.615086	0.00541268	0.164858	0.731236	0.00271339	0.128799	0.216066	bcell
GGGTCTGTCATCATTC-1_CZINY-0237-12	0.281549	0.142492	1.12114	0.00742562	1.02737	0.184924	0.22725	0.0990162	0.0633376	0.459177	0.8184	0.00276177	0.00344741	0.542182	0.404096	0.00419171	0.245463	0.00212852	0.480253	0.353791	0.791083	bcell
GATGCTATCTCAAACG-1_CZINY-0232-7	0.22315	0.00106662	1.45431	0.005414	1.83436	0.000798151	0.225755	0.543803	0.0450141	0.195055	0.609637	0.00197851	0.00251017	0.025457	0.19097	0.184305	0.224985	0.0015506	0.165816	0.915313	0.420814	bcell
AGGTCCGGTCTAGCCG-1_CZINY-0237-12	0.311689	0.0667486	1.70984	0.00687634	0.581162	0.0540498	0.155747	0.5795	0.00171538	0.426348	0.988348	0.00259226	0.156795	0.358356	0.425466	0.00387385	0.0011612	0.388524	0.0864707	0.268496	0.690562	bcell
CTGCCTATCTGCTGCT-1_CZINY-0231-6	0.135006	0.788199	1.74144	0.00760637	0.805963	0.0474738	0.239968	0.0834747	0.00192962	0.490573	0.662097	0.00284304	0.0186496	0.00171908	0.204544	0.00432994	0.135143	0.125268	0.452268	0.708192	0.60362	bcell
GAATGAATCTTACCTA-1_CZINY-0233-8	0.00218401	0.0240981	1.23758	0.00836035	0.923381	0.00788034	0.254211	0.30279	0.733747	0.717992	0.750969	0.00316517	0.00385835	0.430204	0.342927	0.00478268	0.00420063	0.436893	0.534996	0.0184803	0.513206	bcell
TGCGCAGCAAGCGAGT-1_CZINY-0235-10	0.444976	0.00885135	0.892877	0.00560652	0.744979	0.000831957	0.70851	0.368871	0.148713	0.264178	0.544392	0.0504399	0.00256723	0.315274	0.326005	0.0537039	0.261634	1.14921	0.394824	0.0648981	0.519577	bcell
CTCGAAAAGGTAAACT-1_CZINY-0239-14	0.190451	0.902679	0.877595	0.0100509	0.704659	0.00153342	0.157418	0.00445729	0.00258823	0.573933	0.422022	0.00394867	0.00477815	0.749817	0.515906	0.00575564	0.00175761	0.114652	0.588025	1.22714	0.187357	bcell
TCCTTTCCAACTGAAA-1_CZINY-0111-13	0.00442124	0.000900162	0.345057	0.00447274	0.970247	0.000658856	0.245992	4.33148	0.0491875	0.000374906	0.269647	0.00164509	0.0623404	0.00100449	0.0100924	0.0569812	0.190089	0.615794	0.00131099	0.0644549	0.0507479	bcell
ATCGTGAAGCGGTATG-1_CZINY-0109-11	0.0021138	0.0278956	0.237821	0.00794541	1.09322	0.00116488	0.330053	3.59546	0.0177187	0.0885305	0.624278	0.0305844	0.18945	0.001828	0.180986	0.00455013	0.649529	0.0501924	0.00218482	0.0018706	0.121437	bcell
CGTAGTAGTTCAAGGG-1_CZINY-0097-0	0.00169273	0.00125559	0.379549	0.00637009	1.17228	0.000924808	0.056294	3.58843	0.153022	0.000515551	0.702545	0.0023512	0.348842	0.0014092	0.134057	0.0036605	0.211718	0.497598	0.00171708	0.0015325	0.00106055	bcell
GAAACCTCATATTCGG-1_CZINY-0111-13	0.00109688	0.000836098	0.247966	0.00421216	0.804456	0.10257	0.000970414	2.50458	0.139101	0.000344699	1.08996	0.0015557	0.00195628	0.826149	0.310275	0.0023998	0.206935	0.196229	0.115726	0.180524	0.540457	bcell
TACTTACGTGACGCCT-1_CZINY-0106-9	0.000979348	0.0183125	0.313635	0.00372749	0.933692	0.0925191	0.000848477	3.84457	0.156406	0.0686814	0.652576	0.00140677	0.00182537	0.00662043	0.490198	0.00210183	0.17944	0.162396	0.159974	0.00087811	0.189918	bcell
TGTGGCGCAGTTCACA-1_CZINY-0111-13	0.0389892	0.026381	0.00117885	0.00660184	1.00476	0.0156669	0.373444	2.76943	0.00165949	0.16842	0.770549	0.00250333	0.0031465	0.00147873	0.226107	0.00366664	0.845776	0.66714	0.00180523	0.00153706	0.335742	bcell
CAACGATGTTGACTGT-1_CZINY-0101-4	0.0272969	0.0751567	0.399126	0.0197069	1.01713	0.000503359	0.000756203	3.39997	0.0402718	0.148135	0.285009	0.00125239	0.121048	0.000767463	0.27644	0.103077	0.362754	0.000967124	0.00097444	0.618834	0.383116	bcell
ACTCTCGCACCGGAAA-1_CZINY-0108-10	0.00192286	0.261682	0.993635	0.0447309	0.00173939	0.0927749	0.00172795	2.79471	0.353249	0.000620946	0.915617	0.00287893	0.00338933	0.455771	0.241864	0.00428717	0.00123173	0.392723	0.422384	0.00175228	0.271982	bcell
AATCGTGGTCTTCTAT-1_CZINY-0099-2	0.00136155	0.181983	0.786886	0.00520928	0.689609	0.000775311	0.159727	3.86548	0.153106	0.000430435	0.484889	0.0019092	0.00244331	0.0162572	0.148047	0.00289375	0.108491	0.513897	0.111899	0.00122075	0.0365861	bcell
CTAACCCAGCATCCCG-1_CZINY-0110-12	0.275334	0.160688	0.0915509	0.0205232	0.462648	0.000554775	0.000830698	5.33372	0.000957689	0.00955972	0.115433	0.305961	0.00165199	0.000836573	0.000402922	0.0020962	0.478003	0.00105783	0.0172139	0.000879398	0.000627529	bcell
TCTAACTCATATCTCT-1_CZINY-0109-11	0.0492675	0.00111407	0.251499	0.00426078	1.40317	0.139861	0.000970513	3.52469	0.168816	0.000351788	0.649454	0.00155633	0.00192569	0.00093616	0.250385	0.00240104	0.319464	0.00179418	0.11526	0.261558	0.129349	bcell
CATGGATGTTCGGCTG-1_CZINY-0102-5	0.0332556	0.0928158	0.682118	0.0269179	0.873238	0.000696645	0.00110851	3.7622	0.174772	0.116378	0.565406	0.00171381	0.00210477	0.215695	0.306792	0.00267215	0.103631	0.00132374	0.224912	0.047111	0.0410462	bcell
TTCACCGTCTCATTAC-1_CZINY-0108-10	0.0467484	0.0241542	0.253691	0.00533574	0.891232	0.000801679	0.00121664	4.33232	0.0210482	0.254978	0.41299	0.0281737	0.00249347	0.00118771	0.192083	0.0702629	0.360856	0.00154171	0.0824689	0.111566	0.177007	bcell
CCACCATCATTGACAC-1_CZINY-0102-5	0.00101396	0.000773902	1.09554	0.00387987	1.08298	0.000568782	0.000882988	3.01792	0.0157195	0.0083834	0.456813	0.00142879	0.0017805	0.158474	0.224069	0.00220999	0.366714	0.239593	0.0315304	0.280695	0.289013	bcell
CCCAACTTCTGACAGT-1_CZINY-0104-7	0.0104184	0.0111665	0.949072	0.00408859	1.29407	0.000607707	0.000990772	3.50536	0.0552571	0.000337172	0.564501	0.00163266	0.00182386	0.000913779	0.205931	0.00233949	0.235993	0.0936071	0.0962996	0.177793	0.0666448	bcell
CAGTTAGAGCTAAGTA-1_CZINY-0104-7	0.00145692	0.0011112	0.15523	0.00565403	0.99002	0.0587275	0.00134146	3.40193	0.0653674	0.183145	0.498173	0.00207592	0.00254357	0.040211	0.412438	0.0565549	0.853926	0.0016956	0.0015456	0.224179	0.313515	bcell
TTCCTCTTCGGTCACG-1_CZINY-0101-4	0.0147922	0.0411475	0.877948	0.00415163	0.746375	0.00549108	0.000944799	3.971	0.256708	0.00354633	0.576547	0.00153499	0.00186644	0.0698705	0.1	0.00234629	0.371501	0.0594788	0.00114568	0.000974974	0.171265	bcell
GTGTGGCTCTGGAGAG-1_CZINY-0100-3	0.00155027	0.00603081	0.333345	0.00595335	1.16919	0.00088107	0.00133569	3.22434	0.381431	0.00048355	1.1141	0.00219595	0.00264091	0.0822559	0.364567	0.00336127	0.228056	0.00169045	0.129406	0.160846	0.0556863	bcell
TCTGCCAAGGTAGACC-1_CZINY-0100-3	0.00181389	0.399957	0.307003	0.00688625	0.945208	0.00102163	0.00150141	3.87142	0.12902	0.1176	0.460019	0.0450544	0.0861389	0.00154882	0.239943	0.0470638	0.524863	0.00195527	0.00188399	0.00163113	0.0726863	bcell
CGAGTTAAGACTAGAT-1_CZINY-0103-6	0.00114488	0.224941	0.569552	0.00449377	0.644398	0.189221	0.0010385	3.7427	0.083123	0.160179	0.666072	0.00166734	0.0299897	0.00101548	0.34708	0.0025274	0.0944953	0.209204	0.00129048	0.0745484	0.228089	bcell
ACAACCAGTTTCCAAG-1_CZINY-0098-1	0.0248688	0.0592462	0.360889	0.0037957	0.97191	0.00055751	0.0762668	3.2314	0.000949579	0.0332464	0.510828	0.00139309	0.260956	0.000854001	0.203469	0.0800546	0.429588	0.258518	0.00104833	0.506506	0.26413	bcell
GGAGGATAGCACGGAT-1_CZINY-0101-4	0.000818763	0.0652578	0.424068	0.00323961	0.9725	0.000482029	0.0136077	4.18755	0.000813396	0.0423024	0.273084	0.00120196	0.156806	0.000720086	0.106192	0.00183223	0.195044	0.631469	0.000930273	0.000768565	0.204631	bcell
GAATCGTCACTGAGTT-1_CZINY-0112-14	0.00130622	0.341343	0.1283	0.0292932	1.34987	0.0215114	0.00115747	3.47235	0.237795	0.0336655	0.624493	0.0206761	0.00237356	0.0191422	0.077987	0.00285308	0.357869	0.00740531	0.007729	0.201726	0.335022	bcell
GAGGGATAGGAGGGTG-1_CZINY-0098-1	0.0835855	0.365359	0.504587	0.00527214	0.694013	0.0498641	0.00118864	3.27549	0.0703729	0.192218	0.531518	0.00194531	0.00231767	0.677966	0.36581	0.00293823	0.0565278	0.00150103	0.00149922	0.016925	0.371874	bcell
TCCGATCGTAACAAGT-1_CZINY-0098-1	0.0414074	0.0643633	0.579025	0.00423914	0.985026	0.188971	0.000935816	3.64809	0.00105236	0.0701852	0.275431	0.00156878	0.00196434	0.232371	0.361981	0.00239792	0.37156	0.00119008	0.0912279	0.110866	0.244496	bcell
CAATCGAAGAGCCGTA-1_CZINY-0098-1	0.013614	0.0115427	0.311475	0.00591939	1.05771	0.00881644	0.00133498	3.98121	0.209507	0.0473272	0.588145	0.0021798	0.00264625	0.00131066	0.214935	0.00340502	0.399625	0.168797	0.0399776	0.00136328	0.198378	bcell
TGAGCGCCAAGTGCTT-1_CZINY-0101-4	0.0227044	0.0010095	0.000949084	0.00503805	1.32014	0.000740339	0.0834716	3.23006	0.00136724	0.000416307	1.04123	0.00186364	0.00239789	0.00112272	0.0936059	0.00284394	0.621778	0.538596	0.0485276	0.0910741	0.165067	bcell
TGACTCCGTCTGCAAT-1_CZINY-0111-13	0.0127777	0.217142	0.416138	0.00436691	1.16633	0.201228	0.000999882	3.16364	0.0918896	0.0866273	0.590808	0.00161072	0.00194173	0.00455605	0.500173	0.00246736	0.134162	0.00122521	0.00175501	0.240881	0.436821	bcell
TGCGGCACAAACTCGT-1_CZINY-0112-14	0.0135337	0.00113631	0.230783	0.00573032	1.51434	0.146592	0.00128257	3.04949	0.048853	0.124936	0.604575	0.0398558	0.00248397	0.00126965	0.518858	0.00324632	0.531613	0.00161379	0.00156227	0.00135285	0.427413	bcell
GGTAACTCAGGTCCGT-1_CZINY-0098-1	0.00144242	0.346125	1.33063	0.032154	0.684551	0.000788703	0.0012237	3.1614	0.00136664	0.000435	0.838324	0.00202715	0.00254363	0.307069	0.000580873	0.00303891	0.158993	0.300567	0.09632	0.00126327	0.000928232	bcell
CTGCAGGTCCTGCCAT-1_CZINY-0098-1	0.093392	0.0217749	0.799428	0.021667	0.759028	0.000587316	0.000914844	3.15007	0.128048	0.0819012	0.814246	0.00145979	0.00183195	0.608535	0.0748317	0.00224737	0.104852	0.249673	0.0514094	0.139842	0.173879	bcell
CAGGCCAGTAGCGCCT-1_CZINY-0098-1	0.100413	0.303556	0.443296	0.00553529	1.14086	0.066748	0.00452453	3.47114	0.00139922	0.158537	0.49181	0.00226837	0.00245408	0.00134113	0.326666	0.0432225	0.0289105	0.00156257	0.0721807	0.401539	0.203283	bcell
CCGGACAGTAGACAAT-1_CZINY-0106-9	0.235405	0.0673273	0.53947	0.00264474	0.592837	0.0436636	0.000615436	2.80937	0.0139591	0.000215192	0.827487	0.428395	0.138166	0.14359	0.100138	0.028989	0.12039	0.373014	0.00592828	0.72249	0.0923985	bcell
ACAACCAGTAGGACTG-1_CZINY-0104-7	0.0288332	0.232884	0.269029	0.00589274	1.11621	0.0265866	0.00137725	3.84201	0.101819	0.259264	0.40565	0.00224218	0.0027444	0.00133297	0.335286	0.00329275	0.429292	0.00167311	0.0917064	0.00140344	0.110939	bcell
ACTATCTTCACCCTCA-1_CZINY-0110-12	0.038854	0.00136523	0.500298	0.0068333	1.28925	0.224606	0.0016175	3.17712	0.154788	0.142653	0.257085	0.00283494	0.00309458	0.00154496	0.325761	0.00386583	0.621325	0.165349	0.00189525	0.00157809	0.342668	bcell
CCGTAGGGTATGTGTC-1_CZINY-0103-6	0.00164691	0.171918	0.498968	0.00599828	1.01084	0.0311891	0.00141817	3.05792	0.00152381	0.170088	0.375824	0.0235647	0.00286076	0.222322	0.273427	0.0618436	0.289288	0.328147	0.105021	0.149411	0.485492	bcell
GTTCGCTTCTGGCCAG-1_CZINY-0104-7	0.00134995	0.0325138	0.441502	0.00516006	1.24522	0.000770638	0.0011809	3.69005	0.0804194	0.25107	0.550887	0.0019071	0.00232646	0.00116388	0.336766	0.00291096	0.379695	0.0014888	0.0729439	0.00124433	0.172613	bcell
CACAACACAGGCCCTA-1_CZINY-0102-5	0.00112023	0.0745588	0.406994	0.0232986	0.335055	0.000610188	0.059783	3.66188	0.320292	0.244454	0.591152	0.00154181	0.101825	0.0428363	0.327958	0.00233746	0.269362	0.748013	0.00120783	0.00096559	0.0634429	bcell
CCTCAACCACTTGACA-1_CZINY-0108-10	0.00163907	0.192837	0.377528	0.006157	0.784121	0.0611923	0.00144615	3.69029	0.208556	0.00149716	0.62439	0.00227588	0.00291199	0.368664	0.222614	0.0034327	0.294812	0.191278	0.0560688	0.00147649	0.174649	bcell
CCGTTCACATCTTTCA-1_CZINY-0111-13	0.00406734	0.00346865	0.502149	0.00372042	0.995516	0.00847531	0.000837841	4.01503	0.0504716	0.173984	0.416878	0.0222089	0.00163766	0.0146459	0.226675	0.00209704	0.407166	0.00106913	0.0781001	0.176028	0.176678	bcell
GATCGTATCAAACGTC-1_CZINY-0105-8	0.00112953	0.000844925	0.36319	0.00425857	1.08574	0.0536555	0.0228239	3.6986	0.249437	0.0661804	0.614989	0.00159426	0.00192157	0.000953047	0.109502	0.00239595	0.139666	0.00120794	0.00120269	0.680084	0.178602	bcell
TGGGAAGGTCAAGCGA-1_CZINY-0110-12	0.00170334	0.138633	0.00124634	0.00675777	1.10688	0.166129	0.00156644	3.24238	0.417849	0.167626	0.831863	0.00248963	0.00316107	0.00154009	0.432037	0.0464795	0.342564	0.00192158	0.00196706	0.00161534	0.348137	bcell
ATTCGTTTCACTGGTA-1_CZINY-0102-5	0.00167452	0.41304	0.283202	0.00648325	0.93693	0.00096651	0.0260859	3.68675	0.15934	0.035205	0.609664	0.00240013	0.00291879	0.00145822	0.417532	0.00367752	0.394213	0.00186087	0.0186874	0.00722543	0.256699	bcell
CCGAACGAGTGCTCAT-1_CZINY-0110-12	0.131096	0.300046	0.317811	0.00765583	0.0503336	0.00115685	0.143284	2.84223	0.190893	0.000639533	0.685194	0.00291971	0.0694146	0.552698	0.41041	0.00427529	0.337209	0.821742	0.225806	0.0355171	0.129451	bcell
TCCCACAGTTAATCGC-1_CZINY-0102-5	0.000943914	0.000729924	0.721072	0.020639	0.968094	0.000546827	0.000856274	3.9734	0.000949212	0.0944082	0.504711	0.0146356	0.00185704	0.16688	0.180144	0.00209251	0.234731	0.00105458	0.0010173	0.173224	0.21874	bcell
GAGGCCTAGGCCTGAA-1_CZINY-0098-1	0.00124417	0.000936059	0.617929	0.0261517	1.12204	0.258038	0.00105112	3.25673	0.0619893	0.0960385	0.510225	0.00173224	0.00217105	0.00104804	0.332261	0.121054	0.42493	0.0374694	0.0127243	0.144609	0.245392	bcell
CCCAATCTCTGGAGCC-1_CZINY-0404-3	0.00227238	0.00216184	1.10137	0.00841209	1.37453	0.0425107	0.299037	0.0560395	0.191401	0.449695	0.434122	0.00315046	0.00401562	0.170709	0.214012	0.0047727	0.945712	0.00240361	1.30503	0.642898	0.00144067	bcell
CGCTTCAAGCCCAATT-1_CZINY-0402-1	0.00208971	0.00156464	1.06276	0.00784956	1.54999	0.00117548	0.00184678	0.354764	0.00201804	0.0523848	1.01972	0.00295568	0.0635697	0.437543	0.442304	0.00440272	1.03461	0.0288162	0.501663	0.498973	0.187896	bcell
AGACGTTGTTGAGTTC-1_CZINY-0407-6	0.0118632	0.00165576	0.486137	0.00825578	1.17197	0.00123833	0.223364	0.193136	0.488381	0.377746	0.547994	0.0779167	0.194712	0.265667	0.475224	0.0046198	1.13346	0.299556	0.748188	0.5444	0.00139576	bcell
TCATTACTCTATCCTA-1_CZINY-0409-8	0.414382	0.0727469	0.862522	0.00561068	0.760796	0.0390073	0.00131216	0.0931538	0.00142403	0.439856	0.628033	1.24566	0.00261565	0.449557	0.0825186	0.0520935	0.860521	0.00161483	1.17559	0.00130412	0.0807897	bcell
GCTGCTTCAGCTGGCT-1_CZINY-0410-9	0.339873	0.299141	0.790861	0.007547	0.955579	0.00113179	0.190826	0.00332275	0.00193003	0.380817	0.399561	0.313561	0.287135	0.101848	0.00799324	0.00426397	1.48034	0.0737639	0.564461	0.941236	0.115323	bcell
AGCTTGATCCGAATGT-1_CZINY-0405-4	0.141428	0.00536106	1.14595	0.0123927	0.767076	0.00189338	0.00288609	0.151102	0.0032048	0.0993661	0.764486	0.0586892	0.175251	0.580883	0.507322	0.114541	0.412108	0.409816	1.11409	0.350557	0.415879	bcell
AGTGGGACATCGGGTC-1_CZINY-0413-12	0.673774	0.273512	0.571465	0.00646841	0.27576	0.000955725	0.00154684	0.00278858	0.550023	0.321289	0.541168	1.14808	0.00296052	0.974889	0.104169	0.00362579	0.528695	0.607829	0.550228	0.125966	0.00111854	bcell
TCAGCTCAGGAGTTTA-1_CZINY-0403-2	0.00200892	0.422904	1.27795	0.00758314	1.63792	0.00113022	0.287554	0.00890867	0.00194249	0.439518	0.436985	0.0610194	0.00350267	0.160782	0.345982	0.00432954	0.647725	0.073138	0.773742	0.487539	0.178128	bcell
CGGACTGAGCGACGTA-1_CZINY-0413-12	0.00249714	0.00186025	0.444564	0.00910142	1.09248	0.00405478	0.195728	0.344822	0.325867	0.651382	1.1389	0.00346404	0.004241	0.884228	0.000985677	0.00510975	0.842601	0.248709	0.206158	0.843414	0.00153079	bcell
CCCAGTTGTGCTTCTC-1_CZINY-0415-14	0.266733	0.000974403	0.330368	0.00483533	0.351523	0.000721533	0.170187	0.00215997	0.368417	0.570305	0.434209	1.0239	0.00230475	0.835604	0.543276	0.00272972	0.76479	0.482536	0.372299	0.59697	0.149973	bcell
GTACGTAAGTGGCACA-1_CZINY-0408-7	0.322225	0.16137	0.856307	0.00460816	0.743223	0.281611	0.148961	0.0724355	0.0153524	0.229615	0.643916	1.00532	0.0175849	0.181226	0.595317	0.00255829	0.882266	0.214137	0.65067	0.111987	0.135597	bcell
CCTTCGACAGCTCGAC-1_CZINY-0415-14	0.291352	0.0163178	0.891276	0.00394972	0.528408	0.375332	0.000932063	0.444806	0.151399	0.26645	0.729389	1.13043	0.0017797	0.893313	0.271301	0.00220412	0.162529	0.652601	0.388305	0.000923947	0.0765381	bcell
AGCAGCCGTACCGTAT-1_CZINY-0409-8	0.00191264	0.00141498	0.595195	0.00706008	1.51473	0.30726	0.198198	0.0293178	0.0240118	0.553381	0.517589	0.0384121	0.0464355	0.0391079	0.294658	0.00405972	0.955414	0.306178	0.55028	1.19101	0.0875462	bcell
GGCTGGTAGTGACTCT-1_CZINY-0408-7	0.689995	0.000998474	0.721484	0.00508723	0.415685	0.305016	0.15107	0.00222841	0.403014	0.405425	0.639759	1.05	0.160604	0.886532	0.244088	0.0544669	0.361075	0.483245	0.236337	0.00119688	0.0562962	bcell
CTAACTTCACCTCGTT-1_CZINY-0412-11	0.459081	0.0125037	0.75317	0.0020137	0.299361	0.00029644	0.614039	0.701028	0.000494396	0.132882	1.02483	0.0263958	1.62474	0.000449441	0.151464	0.0011304	0.361561	0.564614	0.252643	0.210772	0.0962036	bcell
AGAATAGAGTCATCCA-1_CZINY-0415-14	0.643641	0.0810596	0.621435	0.00393605	0.311445	0.295253	0.0147793	0.0198883	0.396723	0.430506	0.751037	0.950356	0.00174814	0.825271	0.584524	0.00219649	0.000658791	0.853935	0.479308	0.0095272	0.00250889	bcell
GACGCGTTCTGATACG-1_CZINY-0414-13	0.00210106	0.214119	0.626532	0.00774818	1.2268	0.00115316	0.228677	0.00338815	0.374079	0.709878	0.596138	0.0376073	0.00363245	0.642064	0.383205	0.0043499	1.28461	0.122061	0.304652	0.374918	0.111826	bcell
CGAGAAGGTTGACGTT-1_CZINY-0413-12	0.240021	0.000906559	0.594934	0.00457213	1.05158	0.267533	0.245632	0.095386	0.196129	0.612395	0.664751	0.467874	0.00212497	0.190768	0.166075	0.00256385	1.01048	0.154811	0.245449	0.698333	0.363956	bcell
TCAACGAAGGTACTCT-1_CZINY-0414-13	0.961395	0.000775448	0.796641	0.00391269	0.14541	0.0669029	0.0393872	0.117289	0.271057	0.241866	0.538696	1.18037	0.0409902	0.713019	0.275795	0.00218731	0.349613	0.445406	0.690707	0.291395	0.107096	bcell
CTTGGCTGTCAATGTC-1_CZINY-0402-1	0.0716206	0.0696509	1.07373	0.00461514	1.1655	0.000680565	0.00108997	0.625217	0.0165284	0.278763	0.610338	0.101086	0.0021942	0.543133	0.39133	0.00260637	1.42048	0.0567891	0.513764	0.163304	0.163794	bcell
CTTAACTTCTTTCCTC-1_CZINY-0232-7	0.0310676	0.148414	1.27727	0.00275128	0.708945	0.000400841	0.928587	0.00118234	0.0271278	0.306023	1.9355	0.0240726	0.45751	0.000595929	0.29053	0.0184954	0.194295	0.148987	0.000744193	0.193479	0.590024	bcell
ACTGTCCGTAGCTTGT-1_CZINY-0239-14	0.00565649	0.110451	0.41788	0.0210268	0.765888	0.00314812	0.00495524	1.01016	0.40751	0.00176149	2.25257	0.00781269	0.641523	0.00474111	0.274799	0.0119763	0.00363671	1.17726	0.0539755	0.00487894	0.00370391	bcell
TTTGGTTTCAGAGACG-1_CZINY-0234-9	0.00517094	1.33038	1.53816	0.0185611	0.0045076	0.00285553	0.550516	0.219203	0.0048448	0.465392	1.09475	0.109304	0.00923844	0.199871	0.156718	0.0105418	0.587831	0.00547822	0.863005	0.0198362	0.00322642	bcell
CGATGGCCATCCCACT-1_CZINY-0233-8	0.500857	0.136554	0.766498	0.00882087	0.565975	0.00131352	1.10865	0.121017	0.842172	0.234491	0.706669	0.00327953	0.139456	0.502073	0.495737	0.00490289	0.00142976	0.463889	0.146598	0.145111	0.358681	bcell
TGACAACAGTACATGA-1_CZINY-0231-6	0.157944	0.288707	0.997674	0.00637499	0.314902	0.635185	0.943792	0.101531	0.546056	0.3959	0.717415	0.00237098	0.0280201	0.0833135	0.272653	0.00363149	0.0476419	0.435171	0.450435	0.451112	0.38711	bcell
ATAAGAGCAAGTTCTG-1_CZINY-0237-12	0.217366	0.239551	0.305887	0.0067627	0.00154369	0.488627	0.228576	0.00299734	0.560076	0.526881	0.00159923	0.00250047	2.07434	0.334376	0.404874	0.0632283	0.362975	0.644626	0.219068	0.00157671	0.577209	bcell
GTTCATTCACGAAATA-1_CZINY-0239-14	0.033333	0.542069	0.927165	0.00509023	0.385872	0.261955	1.45038	0.284325	0.188626	0.0730192	0.873597	0.00185852	0.0022648	0.229505	0.347578	0.00289348	0.000832442	1.32985	0.00177095	0.205397	0.126415	bcell
AAAGCAAAGATCCGAG-1_CZINY-0238-13	0.44886	0.307594	1.17097	0.00516184	0.318537	0.533843	0.821795	0.0022801	0.00129609	0.632513	0.433583	0.00189246	0.00245292	0.334319	0.758799	0.00293179	0.000875407	0.731033	0.236542	0.326912	0.201052	bcell
CGGCTAGTCCGATATG-1_CZINY-0239-14	0.0520638	0.570676	1.33411	0.00890104	0.396555	0.00716547	0.0845939	0.18489	0.00229065	0.481544	0.417328	0.0033158	0.301245	0.811358	0.743621	0.00502508	0.00152765	0.13692	0.645232	0.981487	0.0833155	bcell
CACACCTCAACGATGG-1_CZINY-0228-3	0.0681438	1.72836	1.50351	0.00854039	0.340066	0.0316549	0.448431	0.00376188	0.386838	0.210295	0.569542	0.00323968	0.0111562	0.126404	0.000908848	0.00481755	0.224089	0.00248242	0.952081	0.114054	0.517104	bcell
ACACCGGGTTACTGAC-1_CZINY-0238-13	0.0625634	0.00231492	1.17078	0.0027233	0.151884	0.109223	0.840731	0.0835968	0.000672027	0.524776	2.06613	0.00102206	0.324491	0.000603266	0.436841	0.00154433	0.000456289	1.25194	0.000747155	0.097608	0.155411	bcell
ATCGAGTGTTACCGAT-1_CZINY-0226-1	0.0535232	0.31555	0.365937	0.00736107	0.616008	0.431757	1.43169	0.0648028	0.0426777	0.467108	0.887522	0.0027588	0.0632466	0.0568386	0.29158	0.0041403	0.00123097	1.94451	0.00204646	0.139784	0.0716052	bcell
GTGGGTCCAAGTCATC-1_CZINY-0240-15	0.0853681	0.480825	1.6103	0.00834495	1.04428	0.00122641	0.00197519	0.477438	0.774737	0.000686789	0.580794	0.00315891	0.142386	0.00186775	0.0559101	0.00484024	0.432222	0.791051	0.186489	0.298653	0.274043	bcell
GATCGTAGTCTAGAGG-1_CZINY-0228-3	0.0406662	0.0979834	0.0701822	0.000732133	0.0392281	0.00559892	0.100553	0.589333	0.446906	0.132898	4.28305	0.0100294	0.039383	0.0761134	0.0251486	0.000409869	0.000121481	1.09187	0.0336429	0.000428572	0.211993	bcell
GGGATGAGTGAAGGCT-1_CZINY-0233-8	0.333239	0.795403	0.726838	0.0101021	0.117064	0.307141	0.139246	0.00441821	0.928726	0.430638	0.449831	0.0336059	0.00467374	1.07349	0.355288	0.151061	0.166079	0.0971819	0.634278	0.0024094	0.486131	bcell
CGTCTACCATGGAATA-1_CZINY-0238-13	0.0306815	0.475065	0.800081	0.00628644	0.340307	0.352112	0.554447	0.265022	0.229047	0.926374	0.78504	0.00229806	0.0530218	0.387064	0.778285	0.00354282	0.135944	0.41313	0.578378	0.0886884	0.0627039	bcell
TAGCCGGAGTCACGCC-1_CZINY-0239-14	0.952558	0.00156055	0.729193	0.00786756	0.229495	0.00117377	1.1023	0.54662	0.150506	0.222623	1.04315	0.00300331	0.944724	0.00178026	0.689109	0.00443825	0.0652864	0.558311	0.00218577	0.0018673	0.00132107	bcell
TCAATCTTCGCCTGTT-1_CZINY-0229-4	0.00110584	0.283283	1.18086	0.0160093	0.497267	0.0728289	1.37371	0.310059	0.379538	0.116358	0.617042	0.00107321	0.00126497	0.000636968	0.0125963	0.00164081	0.10378	1.78602	0.13101	0.183842	0.215329	bcell
CCGTTCACAAACCCAT-1_CZINY-0228-3	0.144304	0.0454286	0.593874	0.0115421	0.363584	0.374933	0.406213	0.000846216	0.711715	0.201632	1.01145	0.017823	0.27632	0.111676	0.0698848	0.0010989	0.000322913	2.47414	0.0221554	0.226939	0.224095	bcell
GGATGTTAGCGTGAGT-1_CZINY-0232-7	0.0249622	0.000879211	0.980242	0.00439674	0.297083	0.201702	0.87626	0.205061	0.314117	0.219815	0.924633	0.00165406	0.0607836	0.209934	0.126615	0.00247089	0.0841119	2.05558	0.00123589	0.273812	0.411966	bcell
GAAACTCTCAGTTTGG-1_CZINY-0226-1	0.137943	0.35176	1.18863	0.00578397	0.473816	0.682709	1.40847	0.164704	0.00147039	0.3753	0.640147	0.00221916	0.0245809	0.072634	0.434872	0.00328304	0.00687958	0.908743	0.00167527	0.224289	0.159923	bcell
CGCTATCGTGCCTGGT-1_CZINY-0238-13	0.0867172	0.0645785	1.1925	0.00708283	0.555431	0.60992	0.548283	0.00467383	0.00179856	0.827608	0.733086	0.0026635	0.00332212	0.206766	0.704951	0.00399929	0.170282	1.05925	0.266054	0.126761	0.0873617	bcell
GACCAATTCGCCCTTA-1_CZINY-0238-13	0.134722	0.000983462	1.59041	0.00496478	1.19482	0.183545	0.472957	0.635515	0.0839437	0.240693	0.622126	0.00197985	0.0211087	0.0786319	0.325633	0.00282203	0.228733	1.0091	0.00135943	0.362498	0.0778396	bcell
CGAACATAGAATTCCC-1_CZINY-0234-9	0.00249988	0.335256	0.684008	0.00460257	0.955149	0.21357	0.402915	0.396533	0.286668	0.320639	0.722065	0.00171633	0.00211499	0.0346915	0.420237	0.00259202	0.0910316	2.31318	0.00129639	0.0846432	0.000776671	bcell
ACGGAGACAGGTCTCG-1_CZINY-0231-6	0.178868	0.0817552	1.08538	0.00735909	0.329127	0.450319	0.671719	0.297325	0.187024	0.0149818	0.714562	0.00280202	0.223426	0.343506	0.327076	0.004125	0.223094	1.49328	0.00209119	0.00174868	0.621989	bcell
TACAGTGCAAACCCAT-1_CZINY-0239-14	0.217664	0.00100256	1.2561	0.00497079	1.01361	0.605939	0.305336	0.0782828	0.00124931	0.186527	1.06094	0.0018477	0.219912	0.0010971	0.562264	0.00277982	0.000840077	1.47836	0.00138392	0.0311474	0.243111	bcell
TCATTTGCACGGTAGA-1_CZINY-0234-9	0.0109283	0.00172236	0.705778	0.00860331	0.138599	0.165956	0.773301	0.256812	0.00218885	0.829413	2.06379	0.00342995	0.214109	0.405985	0.768084	0.00486666	0.0177237	0.268841	0.361595	0.160082	0.0931334	bcell
CTCCTAGTCGTATCAG-1_CZINY-0235-10	0.113118	0.398436	1.31034	0.00970383	0.988183	0.00144021	0.796228	0.707	0.00246839	0.000806164	0.274807	0.048569	0.716222	0.0021725	0.177273	0.0054939	0.0222547	0.796947	0.00269662	0.64462	0.230782	bcell
TTCCCAGGTGTAAGTA-1_CZINY-0227-2	0.076022	0.0321456	1.55032	0.00350478	0.0707484	0.000513551	0.720795	0.00150564	0.362511	0.0300608	0.577517	0.00129214	0.0015945	0.000780792	0.000371075	0.102224	0.048332	3.19931	0.000958265	0.414828	0.0867815	bcell
GTTCTCGGTGTTCGAT-1_CZINY-0231-6	0.304039	1.0281	0.916887	0.00857713	0.147325	0.228987	0.103234	0.0037413	0.855007	1.24845	0.632855	0.00321159	0.00398161	0.685338	0.281617	0.00479359	0.00148436	0.222694	0.117021	0.00202049	0.455621	bcell
TGACGGCTCTCGGACG-1_CZINY-0231-6	0.00118762	0.509622	0.931916	0.00444042	0.169048	0.426536	0.660206	0.245308	0.558285	0.384126	0.445559	0.0409751	0.00824892	0.0009831	0.383905	0.0462712	0.0331578	1.40592	0.19347	0.00665027	0.821144	bcell
TCAGCTCTCGCCATAA-1_CZINY-0237-12	0.273901	0.183405	1.09723	0.00394758	0.141848	0.0020675	0.11809	0.00692929	1.04872	0.336857	0.89932	0.0207949	0.133915	0.153999	0.348155	0.00220405	0.000643584	1.81274	0.136024	0.217619	0.34167	bcell
CAGCATAAGGTTCCTA-1_CZINY-0234-9	0.116796	0.00131771	1.57207	0.0066258	0.786808	0.000974536	0.789271	0.683129	0.00164948	0.237302	1.0354	0.00242056	0.647311	0.00148111	0.371559	0.00377714	0.337988	0.620398	0.00186537	0.0463329	0.00112562	bcell
TGCGTGGAGCACCGCT-1_CZINY-0240-15	0.00345524	1.20082	1.2494	0.0132274	0.00307039	0.190067	0.358784	0.121981	0.443316	0.0761668	0.703799	0.00490399	0.303853	0.00302403	0.265232	0.00756972	0.00225087	0.00380367	1.00686	1.11861	0.149642	bcell
ATCATGGCATGCGCAC-1_CZINY-0231-6	0.537109	0.584962	0.444408	0.00595456	0.245567	0.215011	0.641143	0.251471	0.884337	0.451103	0.170647	0.00220847	0.863214	0.262566	0.335542	0.0033139	0.133977	0.685534	0.00168619	0.00137516	0.548212	bcell
GGACATTCATCGGACC-1_CZINY-0236-11	0.0351916	0.255348	1.37756	0.00489111	0.595321	0.247492	0.535543	0.178667	0.00121233	0.493119	1.04843	0.00177919	0.428952	0.0418587	0.977707	0.00274194	0.00079849	0.340626	0.123366	0.433723	0.150581	bcell
ACACTGAGTAGTGAAT-1_CZINY-0232-7	0.205273	1.46162	1.22912	0.0118653	0.00272951	0.00180193	0.433396	0.00521399	0.188005	0.328974	0.467658	0.00441597	0.00558155	0.00269427	0.296172	0.00683507	0.00203375	0.00343892	1.46442	0.505578	0.609968	bcell
CCACTACCATAGTAAG-1_CZINY-0233-8	0.153251	1.7998	1.15951	0.0213023	0.245725	0.00335068	0.533097	0.00981236	0.00565258	0.111886	0.536889	0.00811242	0.00961272	0.00510857	0.0890597	0.0123341	0.286647	0.00615284	1.29571	0.663845	0.225623	bcell
GTGCTTCTCATGCATG-1_CZINY-0230-5	0.0357445	0.352205	1.61011	0.00567979	0.733653	0.634614	0.0508161	0.684591	0.872815	0.47028	1.1549	0.00212958	0.0362596	0.00292734	0.000911719	0.00323507	0.00472854	0.00161878	0.230152	0.00132453	0.38226	bcell
TCGCGAGGTAGCTTGT-1_CZINY-0239-14	0.153797	0.213278	0.54811	0.0203322	0.601371	0.00322478	0.00475873	1.13885	0.00544547	0.0255035	2.78161	0.0771325	0.301331	0.00467748	0.233573	0.0118375	0.00351878	0.946874	0.00611586	0.102979	0.00347602	bcell
GACGCGTAGGAATCGC-1_CZINY-0236-11	0.543123	1.7557	0.980977	0.0175262	0.00406157	0.0432349	0.26003	0.160088	0.00441807	0.27275	0.899525	0.00659118	0.00847029	0.476139	0.3198	0.00996041	0.00297036	0.159222	0.256183	1.02226	0.0030304	bcell
GACGTGCTCGCTGATA-1_CZINY-0227-2	0.330982	1.4806	0.860593	0.0168849	0.00402947	0.326763	0.334383	0.216208	0.0358124	0.110939	0.662791	0.00638625	0.387181	0.00382641	0.0711714	0.00980537	0.0763618	0.00497432	1.33155	0.503692	0.434303	bcell
AATCGGTAGCTGAACG-1_CZINY-0237-12	0.00332948	1.55588	0.851536	0.011683	0.00272059	0.139545	0.387489	0.00517793	0.313179	0.519663	0.645127	0.0695772	0.098124	0.00269694	0.602733	0.00651051	0.00203353	0.00343284	1.19395	0.311219	0.512569	bcell
CGTCACTTCCTTGCCA-1_CZINY-0234-9	0.000963895	0.195181	0.890378	0.0035733	0.327623	0.607341	0.75499	0.0015457	0.0620651	0.37299	0.80064	0.00129523	0.0662738	0.369598	0.424178	0.00202597	0.066572	1.90323	0.000974285	0.26669	0.163569	bcell
TGAGCCGAGTAAGTAC-1_CZINY-0227-2	0.00190315	0.0614879	0.823985	0.00699124	0.126085	0.0612178	1.61527	0.0953232	0.794308	0.422155	1.20313	0.00263157	0.132406	0.00184767	0.094075	0.00401276	0.00115098	0.995238	0.324635	0.179938	0.31581	bcell
AACAACCTCTCTCGCA-1_CZINY-0109-11	0.123608	0.433584	0.99037	0.00777211	0.587255	0.00111693	0.00189512	2.33383	0.00195818	0.000634583	0.419708	0.00289221	0.780217	0.00173821	0.000854666	0.0045143	0.484559	0.35415	0.0203269	0.707077	0.00135904	bcell
AGGGTCCCACTGATTG-1_CZINY-0102-5	0.00124223	0.249248	1.01564	0.00442835	0.05698	0.0610202	0.00104923	3.65198	0.330839	0.0374132	0.333979	0.00165051	0.0424062	0.0439795	0.332816	0.00251433	0.000756404	0.664384	0.221098	0.0137786	0.21	bcell
TAAGCACTCGTGGTAT-1_CZINY-0102-5	0.105703	0.153289	0.420578	0.00696261	0.500843	0.0413724	0.195044	2.725	0.271706	0.233158	0.419006	0.00259893	0.00333393	0.0959588	0.408885	0.00400426	0.260074	0.00204464	0.244932	0.788156	0.380907	bcell
CAAGGGATCCCTCATG-1_CZINY-0097-0	0.0437932	0.00531245	0.688675	0.00578942	0.0629183	0.109447	0.00135292	3.52989	0.169313	0.00589077	0.0578115	0.00212473	0.0584262	0.55656	0.509669	0.00328038	0.116149	0.179501	0.0738382	0.888423	0.201872	bcell
AGGACGATCCCTGTTG-1_CZINY-0097-0	0.00183899	0.520337	0.509709	0.0070943	0.00159906	0.0915042	0.206927	2.95082	0.00176666	0.000584786	0.750124	0.00257875	0.643979	0.00157777	0.511312	0.00406153	0.00118985	0.00199274	0.169031	0.707145	0.178024	bcell
TGATCTTCATCATGAC-1_CZINY-0101-4	0.0794259	0.000962302	0.632422	0.00489856	0.483342	0.443142	0.0011218	3.10413	0.364855	0.00930696	0.207685	0.00179608	0.272458	0.00271714	0.452136	0.00281284	0.000816391	0.001412	0.00136355	0.944778	0.263214	bcell
AATAGAGCAGCACGAA-1_CZINY-0105-8	0.000975861	0.0949614	0.154319	0.0038502	0.70157	0.678622	0.000872661	2.25764	0.102011	0.0236756	0.40817	0.00146818	0.29263	0.258335	0.673293	0.00215626	0.00671018	0.321002	0.00105933	0.758894	0.538044	bcell
GGTGTCGAGCGTTCCG-1_CZINY-0099-2	0.160476	0.26946	0.443366	0.0040461	0.22471	0.000602009	0.447334	2.39816	0.00102163	0.016442	0.215747	0.0155062	1.32736	0.000911243	0.236504	0.0509469	0.417902	0.891724	0.0011467	0.000955779	0.154665	bcell
ATCGTGATCGAAGCCC-1_CZINY-0112-14	0.306528	0.174762	0.407741	0.00751366	0.185719	0.427873	0.00173397	2.83891	0.258049	0.00061711	0.152342	0.00275	0.636771	0.0897694	0.523814	0.00417578	0.260097	0.180634	0.195738	0.413206	0.192263	bcell
TTCACGCGTTCAAGGG-1_CZINY-0108-10	0.105149	0.256879	0.799872	0.00825705	0.122955	0.00124937	0.00186295	2.7612	0.586361	0.0653913	0.00199709	0.00303271	0.00367431	0.680692	0.39188	0.00471001	0.156212	0.258989	0.286537	0.438279	0.321503	bcell
ATACCTTTCGGTAGGA-1_CZINY-0101-4	0.00209961	1.49408	0.813865	0.00766478	0.00176591	0.321361	0.0018346	2.9241	0.00194042	0.0777736	0.083445	0.00291531	0.0034525	0.0100502	0.233929	0.00441574	0.00132166	0.0022719	0.650635	0.293033	0.327888	bcell
ACTATGGCACCCTAAA-1_CZINY-0100-3	0.00140411	0.18698	0.503081	0.00521454	0.407173	0.20613	0.22133	3.10372	0.202034	0.0747607	0.625113	0.00194399	0.384867	0.186035	0.321794	0.052122	0.224418	0.346113	0.010204	0.105695	0.102744	bcell
AGTCTCCGTCCATCTC-1_CZINY-0103-6	0.307611	0.583383	0.863979	0.00349811	0.00078993	0.000520933	0.0161125	3.3367	0.000869649	0.00388352	0.123301	0.00128645	0.437286	0.159102	0.367158	0.0471617	0.134181	0.0010056	0.561991	0.132877	0.199251	bcell
AGGTCTATCAGGACGA-1_CZINY-0099-2	0.0538453	0.00223183	0.655216	0.0108785	0.434086	0.00165028	0.0532574	3.6119	0.00280707	0.166558	0.00458613	0.00406975	0.00517212	0.251861	0.528249	0.130116	0.451073	0.412683	0.338232	0.00257861	0.121297	bcell
ATTCAGGAGAAACCCG-1_CZINY-0111-13	0.0769792	0.102817	0.599982	0.00650338	0.553274	0.071653	0.00147264	3.02949	0.0576305	0.000535285	0.110626	0.00237774	0.00299284	0.152779	0.586114	0.107594	0.51999	0.00183149	0.576936	0.308729	0.396061	bcell
TTCATGTTCGATAACC-1_CZINY-0109-11	0.210342	0.399626	0.240157	0.00510716	0.192679	0.221242	0.153045	3.65527	0.0125948	0.125431	0.339212	0.0191703	0.0594994	0.00115253	0.463599	0.00285417	0.000862053	0.27041	0.167836	0.460219	0.273267	bcell
AATTCCTAGCTATCCA-1_CZINY-0104-7	0.00202292	1.49106	0.7747	0.00787784	0.0017978	0.00119657	0.106425	2.30196	0.00199476	0.000656758	0.216603	0.00301329	0.0340404	0.00175792	0.352415	0.00454703	0.0897762	0.00222818	0.584913	0.865265	0.414612	bcell
CATTTCAGTAGGGAGG-1_CZINY-0098-1	0.000943631	0.000701567	0.476593	0.00356419	0.203316	0.373335	0.000803266	2.60793	0.115012	0.237232	1.82958	0.00132008	0.0241138	0.00080013	0.551142	0.00201471	0.0372148	0.00100325	0.0302036	0.213549	0.571206	bcell
TTTCACAGTAGTGTGG-1_CZINY-0104-7	0.0461794	0.189997	0.6284	0.00377657	0.0744832	0.0694402	0.000883286	3.79777	0.254276	0.112163	0.627481	0.00139717	0.0365407	0.431352	0.027644	0.00210267	0.000620012	0.79743	0.130985	0.000884378	0.0467823	bcell
CACGAATCATTGCAAC-1_CZINY-0105-8	0.0510967	1.16464	0.55486	0.0077555	0.00175325	0.0011682	0.0472306	3.55971	0.322224	0.000652948	0.144953	0.00289393	0.00351322	0.00175678	0.000851257	0.00446057	0.0709771	0.00223919	0.401021	0.655588	0.260287	bcell
GAAACCTCAGCTCGGT-1_CZINY-0098-1	0.00141119	0.196899	0.380781	0.00566589	0.107633	0.147928	0.00168018	4.15578	0.506634	0.0279755	0.518069	0.00213694	0.0902035	0.443018	0.200405	0.00328153	0.00094834	0.228735	0.228112	0.00133217	0.0220881	bcell
TACGCTCAGATAGTCA-1_CZINY-0108-10	0.240081	0.00118693	0.294282	0.00592802	0.00136764	0.17208	0.00137565	3.31573	0.380604	0.0239984	0.197417	0.00219169	0.185012	0.199576	0.300919	0.00334107	0.678903	0.251062	0.597363	0.0013865	0.415469	bcell
AGGTTACTCATCCCGT-1_CZINY-0106-9	0.0980925	1.59515	0.518577	0.00846957	0.00194652	0.0809029	0.00199851	2.75075	0.00216976	0.000707759	0.00201831	0.00317695	0.00386338	0.00191303	0.50709	0.00492796	0.298887	0.00246483	0.761126	0.251623	0.359535	bcell
GTAGAAATCACCCTGT-1_CZINY-0106-9	0.0958787	0.0151607	0.507564	0.00651849	0.00151073	0.431164	0.193258	2.50056	0.00166733	0.0129838	0.311302	0.0355536	0.141766	0.238412	0.704009	0.00370573	0.398436	0.00188432	1.02534	0.118807	0.520472	bcell
TCTAACTCAGCTCGGT-1_CZINY-0104-7	0.0018876	0.0937472	0.581094	0.00694392	0.0674929	0.262545	0.119827	4.16965	0.0847147	0.000578874	0.0499294	0.00261097	0.00333209	0.47255	0.000760195	0.00398727	0.0965033	0.106669	0.866836	0.270851	0.00118798	bcell
GTAGAAAAGGGCAGTT-1_CZINY-0104-7	0.0026615	1.22472	0.388792	0.010323	0.00228516	0.00156166	0.00245265	3.11544	0.121429	0.000872812	0.00245073	0.00388096	0.00488751	0.00235455	0.594721	0.00595651	0.0358448	0.0771533	1.13526	0.457004	0.0557175	bcell
GGAGGTAGTGTCCATA-1_CZINY-0105-8	0.213278	0.382089	0.00182357	0.00945971	0.00223197	0.0188345	0.0414383	2.847	0.66667	0.077901	0.00229645	0.00352985	0.261465	0.705816	0.264979	0.00556716	0.149804	0.668956	0.307649	0.420668	0.199201	bcell
AGTGTTGCAAGTCATC-1_CZINY-0100-3	0.0020008	0.136991	0.830558	0.0076568	0.178698	0.00112473	0.00178046	4.01421	0.00191858	0.000633471	0.00182091	0.00277932	0.00346815	0.252361	0.329383	0.00426099	0.13479	0.454926	0.687999	0.0421717	0.17067	bcell
ACGGAAGCAGGTCCGT-1_CZINY-0110-12	0.0259952	0.536705	0.29823	0.00899341	0.0020798	0.474928	0.0928734	3.26597	0.267287	0.081016	0.143664	0.0033378	0.610166	0.406546	0.626493	0.00505134	0.211671	0.00572179	0.00256314	0.00212402	0.181309	bcell
CCGTAGGCAGGCCCTA-1_CZINY-0110-12	0.00198314	0.205772	0.709281	0.00765748	0.439974	0.366877	0.134761	3.6041	0.00193394	0.000634643	0.282484	0.031776	0.104541	0.00175101	0.472371	0.00423828	0.0229729	0.0848145	0.00995629	0.532145	0.240066	bcell
AGGGTGAAGTGCCGAA-1_CZINY-0112-14	0.00205219	0.444938	0.248327	0.00731695	0.00394889	0.510863	0.151233	2.48395	0.0869072	0.124505	0.648023	0.00271718	0.127792	0.0720561	0.57855	0.00413709	0.208185	0.00210532	0.156937	0.483543	0.913781	bcell
ATTCAGGAGCCAGTAG-1_CZINY-0100-3	0.00131327	0.173042	0.739459	0.00525855	0.0781098	0.277779	0.190506	3.38998	0.19336	0.107518	0.0867165	0.00194484	0.00234779	0.100773	0.496087	0.0764865	0.000864843	0.643189	0.26381	0.0499643	0.39429	bcell
TCAAGACGTTGAGTCT-1_CZINY-0100-3	0.187432	1.83254	0.733692	0.00894612	0.00200069	0.00133268	0.0956926	2.36971	0.00222194	0.0157307	0.16109	0.00358377	0.00401145	0.0019538	0.243259	0.191479	0.0190733	0.00244608	0.619112	0.326088	0.432007	bcell
GATGCTACAATCACGT-1_CZINY-0103-6	0.00134679	0.212856	0.705675	0.00501833	0.0011471	0.14556	0.00352646	3.55859	0.147177	0.0784804	0.179019	0.0019087	0.989315	0.33566	0.169529	0.00283128	0.143742	0.00141884	0.549665	0.00115585	0.0402912	bcell
TCACAAGCAAATACGA-1_CZINY-0109-11	0.00224828	1.11701	0.00157867	0.00841138	0.00192875	0.130169	0.0020352	4.14952	0.0419163	0.122061	0.49665	0.0030762	0.00389714	0.00189951	0.473213	0.00480021	0.0616817	0.00241683	0.336934	0.0398143	0.254737	bcell
ATGAGTCCACGCGTCA-1_CZINY-0103-6	0.0266771	0.0834081	0.632643	0.00514462	0.647318	0.000763813	0.0386813	3.49934	0.12558	0.125184	0.506462	0.00189325	0.00245038	0.00114236	0.2881	0.00288678	0.49098	0.00144386	0.00143914	0.70528	0.0866377	bcell
GTCTAGAGTCGACGCT-1_CZINY-0105-8	0.00138168	0.0226084	0.00101726	0.00534255	0.408904	0.280094	0.407905	2.99953	0.157098	0.000432878	0.624306	0.00196618	0.352797	0.231599	0.259286	0.00301653	0.110478	0.177741	0.333292	0.49118	0.40255	bcell
TAAGCGTTCACCTCGT-1_CZINY-0103-6	0.00119966	0.301064	0.76358	0.00467348	0.141449	0.15228	0.109648	2.81169	0.0771122	0.213597	0.631441	0.00173207	0.0473673	0.0786533	0.274331	0.0026336	0.213109	0.082704	0.469784	0.648098	0.249654	bcell
AAGATAGCAATATCCG-1_CZINY-0104-7	0.00176783	0.441789	0.966268	0.00646565	0.0844163	0.163289	0.0222121	3.69113	0.0796162	0.093658	0.518604	0.00239141	0.00297667	0.241589	0.23266	0.00369525	0.071274	0.0867084	0.494864	0.00154178	0.0595309	bcell
TTGGGATCATAGCACT-1_CZINY-0099-2	0.0833167	0.0872834	0.911673	0.0688519	0.290425	0.00190921	0.00301953	3.28914	0.0866213	0.0471171	0.126874	0.00469728	0.00561376	0.57787	0.537376	0.229112	0.450573	0.112813	0.19235	0.00301827	0.124219	bcell
CGTGAATCATTAAGCC-1_CZINY-0102-5	0.0021849	1.214	0.00153864	0.00816364	0.00187374	0.219843	0.186343	3.43353	0.0348255	0.00948964	0.287711	0.00298315	0.00367801	0.129871	0.21717	0.00481689	0.203138	0.00234386	0.821399	0.246745	0.225845	bcell
TCTCACGTCAGGAGAC-1_CZINY-0103-6	1.09105	0.141927	1.07343	0.00815561	0.194229	0.00121451	0.00189814	2.72694	0.101141	0.000678951	0.461022	0.00301812	0.0037223	0.190021	0.207198	0.00462836	0.397753	0.493752	0.152657	0.00188067	0.00137656	bcell
TAAGCGTTCAATCCGA-1_CZINY-0097-0	0.184784	0.00100965	1.1717	0.00510339	0.327822	0.110799	0.00121979	2.64682	0.00127732	0.0537294	0.649636	0.0218636	0.0588413	0.00114841	0.31342	0.00291434	0.243335	0.00144388	0.385465	0.945348	0.146058	bcell
TGTCCCAAGGTTACCT-1_CZINY-0102-5	0.146348	0.146245	0.644951	0.00768559	0.22055	0.444367	0.00185207	3.16353	0.0390574	0.00832678	0.516743	0.00284492	0.0963703	0.280623	0.564352	0.0608956	0.166841	0.0021876	0.00221849	0.718181	0.0256037	bcell
AAATGGATCCAAAGGG-1_CZINY-0104-7	0.00247495	0.0266124	0.355496	0.00914041	0.0021484	0.36431	0.239806	1.88717	0.471328	0.264783	0.484827	0.00340118	1.40769	0.246885	0.204645	0.00513835	0.319751	0.00268212	0.415541	0.26118	0.276954	bcell
CAATCGACAGAGTGTG-1_CZINY-0112-14	0.00212214	0.276898	0.163466	0.0447971	0.218982	0.189829	0.00188239	3.18711	0.655218	0.0109541	0.497503	0.00303846	0.00373511	0.510249	0.70488	0.00459926	0.0442945	0.172867	0.457942	0.0019578	0.104812	bcell
TTGAACGCAGAGAATT-1_CZINY-0099-2	0.000353825	0.000266762	0.239124	0.00136598	0.00198246	0.390228	0.061102	2.29436	0.29173	0.0655833	2.81667	0.000516878	0.0680555	0.000317797	0.425235	0.000766826	0.0280801	0.000395455	0.000380818	0.096465	0.510014	bcell
CTTACCGGTTTCACAG-1_CZINY-0112-14	0.144237	0.328823	0.305221	0.0073004	0.00171082	0.00109053	0.00167032	3.15431	0.340241	0.239158	0.642247	0.0301979	0.00332999	0.406716	0.650171	0.0041318	0.178714	0.00211449	0.419346	0.125016	0.276041	bcell
GAGACCCGTCGAATGG-1_CZINY-0109-11	0.178939	0.639932	0.360042	0.00804609	0.169239	0.00132837	0.0019642	2.83471	0.654538	0.0469934	0.251382	0.00297079	0.00354466	0.724896	0.355766	0.00454567	0.416525	0.00230453	0.175254	0.00192119	0.422972	bcell
ACTACGAGTGTCATCA-1_CZINY-0103-6	0.00290952	0.153958	1.10663	0.0103343	0.1725	0.0015632	0.0025231	3.50779	0.00262957	0.000862569	0.00247635	0.00389478	0.0300746	0.554208	0.177661	0.00586696	0.596923	0.183648	0.672627	0.0024555	0.0539828	bcell
AGCGCTGTCAGAGTTC-1_CZINY-0101-4	0.23194	1.15772	0.642591	0.0396041	0.0016105	0.140613	0.00163667	3.56823	0.285666	0.114973	0.182973	0.00272024	0.196338	0.0016189	0.244747	0.00413869	0.00121021	0.00203687	0.230115	0.0904866	0.121993	bcell
ACTTTGTGTCATCGGC-1_CZINY-0109-11	0.211594	0.0957532	0.399763	0.00421326	0.00096385	0.905899	0.120828	1.97689	0.110892	0.177799	0.746722	0.00157396	0.0834141	0.645884	0.495531	0.00238722	0.186524	0.305373	0.0011667	0.210209	0.594958	bcell
GATCGTAAGCCAGAGT-1_CZINY-0097-0	0.00212562	0.48924	0.488977	0.00774384	0.154502	0.162253	0.020849	3.36119	0.337631	0.0240476	0.433014	0.00291643	0.0647392	0.00175984	0.0595395	0.00433452	0.00130388	0.184318	1.02271	0.113376	0.323157	bcell
TACCGAATCGTTCGCT-1_CZINY-0104-7	0.0538022	0.29166	1.19383	0.00684176	0.272972	0.00101598	0.00157005	3.11463	0.00170857	0.0131447	0.325005	0.00244903	0.00299889	0.333829	0.108372	0.0596261	0.345946	0.00194125	0.485397	0.00160747	0.646355	bcell
TCTAACTCATGCACTA-1_CZINY-0112-14	0.0713071	0.127136	0.535398	0.00621926	0.0295642	0.000921435	0.0291963	3.3486	0.430082	0.136893	0.282997	0.00229579	0.186238	0.110523	0.427224	0.0035059	0.643361	0.523215	0.00178057	0.00146754	0.369982	bcell
ATTTCTGCAAATGAAC-1_CZINY-0109-11	0.0631115	0.0251169	0.639628	0.00698247	0.00165169	0.172254	0.001659	3.41857	0.00270087	0.281927	0.00167184	0.00256953	0.00310306	0.0335774	0.538392	0.00394127	0.00117497	1.01317	0.523908	0.0377716	0.490568	bcell
GACTCTCGTGCTGTCG-1_CZINY-0108-10	0.00193966	0.00142649	0.587352	0.00724076	0.574349	0.327601	0.00168759	2.74299	0.197902	0.201191	0.452015	0.00284831	0.491813	0.0331988	0.427929	0.00405312	0.445385	0.00207769	0.321117	0.00169961	0.436902	bcell
TTGGGTACAATTGCTG-1_CZINY-0112-14	0.0235547	0.00178397	0.233568	0.00873341	0.00206579	0.272966	0.00208641	3.03273	0.080105	0.124374	0.390342	0.00323453	0.00401894	0.424202	0.517043	0.00494333	0.481369	0.561547	0.35553	0.00208858	0.727577	bcell
GGTGTTAGTACCGTGC-1_CZINY-0105-8	0.0126048	0.235672	0.38375	0.00371438	0.121825	0.0106839	0.000854063	3.08731	0.124929	0.000301171	0.386389	0.00137622	0.702255	0.162552	0.269716	0.00207116	0.141581	0.698205	0.525759	0.193595	0.215892	bcell
ATCGTCCAGACCAAGC-1_CZINY-0110-12	0.129399	0.158051	0.559197	0.00233395	0.248635	0.202703	0.165621	3.69459	0.0903083	0.0115577	0.36544	0.000870143	0.110247	0.0710885	0.301538	0.00132925	0.0967331	0.16752	0.0257553	0.54015	0.345019	bcell
TCCATGCGTGTCCGTG-1_CZINY-0104-7	0.000608464	0.0293232	0.499063	0.0127033	0.130473	0.104027	0.0887338	3.46331	0.212988	0.117836	0.400422	0.000845032	0.269239	0.0997446	0.323462	0.038686	0.00038026	0.874496	0.00062848	0.274552	0.346775	bcell
AGTCTCCTCCGTTGAA-1_CZINY-0110-12	0.031561	0.326224	0.750085	0.00554904	0.119552	0.245848	0.00130338	3.17169	0.106396	0.0119345	0.195316	0.00208439	0.0436799	0.220709	0.454445	0.00312225	0.169355	0.476348	0.418079	0.155416	0.36299	bcell
ATCCACCGTTGCTAGT-1_CZINY-0104-7	0.00199082	0.146091	0.780153	0.00757907	0.238684	0.307997	0.00176705	3.46359	0.141068	0.0399994	0.183534	0.00278792	0.0033587	0.537988	0.210469	0.00429613	0.206745	0.165843	0.674962	0.00179073	0.139595	bcell
GTCAAACAGTATCCTG-1_CZINY-0106-9	0.109783	0.0757872	0.0618982	0.00208692	0.463141	0.163135	0.000473285	4.23208	0.186885	0.0155364	0.374731	0.0104653	0.00094596	0.079379	0.20392	0.00116911	0.0783519	1.07629	0.01304	0.127932	0.0122581	bcell
AGACCATGTCAGACGA-1_CZINY-0104-7	0.216752	0.136034	0.749586	0.00555458	0.21383	0.438404	0.00128362	3.3623	0.100253	0.148074	0.00131579	0.002042	0.177785	0.00125381	0.359885	0.00314474	0.0230656	0.252276	0.474403	0.169533	0.434487	bcell
AGGGTTTTCGCGTCGA-1_CZINY-0106-9	0.0250035	0.0401031	0.242739	0.00430012	0.0362486	0.444555	0.158008	3.0686	0.41795	0.000612885	0.191415	0.00170574	0.279476	0.163514	0.26798	0.00243651	0.000732502	1.13636	0.487331	0.00100592	0.307651	bcell
AGTAGTCAGGCCACCT-1_CZINY-0111-13	0.0998356	0.000865527	0.216773	0.00388943	0.000875183	0.753381	0.0136974	2.77952	0.00659111	0.536283	0.561114	0.00145034	0.0017839	0.0284057	0.752266	0.0347138	0.260837	0.341759	0.00109368	0.000910283	0.88392	bcell
GTTATGGAGGTTGTTC-1_CZINY-0098-1	0.00212035	0.155532	0.875244	0.00810968	0.0684378	0.00123672	0.00195197	3.65574	0.0289663	0.000683076	0.29525	0.00298271	0.00382257	0.675142	0.473518	0.0622895	0.15426	0.298745	0.158392	0.00191021	0.33301	bcell
CTCAGGGCATCCGGCA-1_CZINY-0099-2	0.0417508	0.0214177	0.835605	0.00541324	0.263873	0.0134137	0.00123576	2.95017	0.00216955	0.146661	0.237033	0.00200158	0.0025194	0.408735	0.411139	0.00307106	0.279589	0.510405	0.400889	0.168619	0.566137	bcell
CCTCCAACAGGTCAGA-1_CZINY-0103-6	0.00145576	0.0567737	0.706655	0.0327378	0.142057	0.0162597	0.00137758	3.21006	0.431663	0.000493009	0.557503	0.00216451	0.149806	0.556387	0.296137	0.00322731	0.000963019	0.260459	0.641164	0.12659	0.0762636	bcell
TTCATGTGTATGAGAT-1_CZINY-0106-9	0.213164	1.30615	0.60727	0.00803961	0.0018444	0.00119927	0.00185074	2.57846	0.0527701	0.000668941	0.0961289	0.00297806	0.00380686	0.00182839	0.427983	0.00459975	0.245949	0.00229822	0.986802	0.359605	0.354627	bcell
AGCTCCTTCTTCCTTC-1_CZI-IA9924325	0.0010132	1.36094	1.52682	0.00374081	0.103463	0.370545	0.553893	0.370746	0.0312104	0.234649	0.69368	0.00137005	0.113793	0.000830458	0.129981	1.19337	0.0424715	0.00105823	0.141373	0.00085969	0.405094	bcell
TCAGGATCATAGACTC-1_CZI-IA9924325	0.164722	1.44849	0.961861	0.00615817	0.00140719	0.0406403	0.450972	0.695438	0.00157612	0.216333	0.62695	0.0964181	0.492798	0.0014024	0.153853	1.04762	0.00103505	0.00175402	0.487812	0.161955	0.208636	bcell
CAACCTCCAAGAGGCT-1_CZI-IA9924325	0.00126206	0.600596	0.940039	0.0256929	0.253839	0.329627	0.515295	0.668644	0.423537	0.107612	0.412623	0.0244752	0.0503228	0.146547	0.348971	0.427648	0.00882186	1.05556	0.35051	0.0010379	0.583894	bcell
CCTATTATCCTCATTA-1_CZI-IA9924325	0.0016173	1.00896	1.01522	0.00619064	0.00141062	0.911001	0.88902	0.00272673	0.294012	0.159393	1.17288	0.00228438	0.00282906	0.0313007	0.0434076	0.890211	0.00103349	0.0594241	0.23683	0.00146151	0.536581	bcell
CTTGGCTTCGGCGGTT-1_CZI-IA9924325	0.00165128	1.7717	1.24658	0.03506	0.0014342	0.106906	0.195578	0.609855	0.356114	0.212349	0.328724	0.00223836	0.235466	0.00137395	0.0627317	0.911744	0.00101228	0.164944	0.632163	0.193558	0.197105	bcell
AGATTGCGTCCTCCAT-1_CZI-IA9924325	0.00201617	0.887902	0.427986	0.00784988	0.0192571	0.562746	1.26862	0.543736	0.32328	0.284743	0.959675	0.00288915	0.105009	0.00178719	0.0901535	0.554156	0.00127736	0.237341	0.462242	0.00183169	0.514612	bcell
CGTGTCTAGACAGGCT-1_CZI-IA9924325	0.152895	0.905663	1.45944	0.0442091	0.00176895	0.346711	0.654877	0.19794	0.681177	0.35016	0.732732	0.00278141	0.375362	0.00171898	0.0389317	0.589915	0.0012604	0.202481	0.124311	0.0146087	0.381535	bcell
GAGGTGAAGAACAATC-1_CZI-IA9924325	0.36042	0.671116	1.08365	0.00610867	0.507153	0.142283	0.302104	0.854611	0.150167	0.176156	0.261513	0.00225693	0.00286369	0.00137764	0.24709	1.29338	0.0010052	0.00172513	0.759591	0.431607	0.0122423	bcell
AGTGTCACAATAGCGG-1_CZI-IA9924325	0.245548	0.755443	1.30606	0.0124375	0.791929	0.229512	0.0497687	0.547411	0.535565	0.335824	0.378567	0.183294	0.217517	0.00286954	0.00136338	0.201376	0.00212075	0.00357357	0.901758	0.00298703	0.529021	bcell
TTCCCAGAGGGTTCCC-1_CZI-IA9924325	0.00205464	1.66436	0.912484	0.0079007	0.00181928	0.829039	0.574527	0.214538	0.685399	0.403199	0.793938	0.00295737	0.00358318	0.0361082	0.0781263	0.154815	0.00131387	0.402609	0.0834138	0.00182848	0.404971	bcell
GATGCTAGTGTTGGGA-1_CZI-IA9924325	0.00154711	1.32204	0.816056	0.00602389	0.00138444	0.227309	0.397719	0.403764	0.0378517	0.319456	0.675716	0.00219715	0.0496326	0.00136554	0.281332	1.59591	0.00100596	0.515416	0.172451	0.00200713	0.438535	bcell
GGCGACTAGATGTCGG-1_CZI-IA9924325	0.0993713	1.42787	0.918426	0.00657837	0.144866	0.445293	0.373889	0.00286646	0.47329	0.168597	0.515406	0.00252451	0.215334	0.0014564	0.257989	0.609113	0.00109699	0.483963	0.89765	0.00155145	0.218771	bcell
CTGATCCAGCGGATCA-1_CZI-IA9924325	0.127818	0.373467	1.20542	0.0281621	0.448707	0.0120753	0.168748	0.665755	0.337023	0.333638	0.226945	0.00182912	0.18797	0.480901	0.299247	0.701839	0.220769	0.56413	0.325463	0.111469	0.452861	bcell
GACGTTATCTTGTCAT-1_CZI-IA9924325	0.363322	0.331577	1.14166	0.0069172	0.00158607	0.147169	0.993708	0.151723	0.519081	0.295885	0.295001	0.00258108	0.140966	0.0291543	0.135983	0.792522	0.00911299	0.55611	0.204949	0.831228	0.313746	bcell
TAGTGGTCAATCCAAC-1_CZI-IA9924325	0.202709	1.57671	0.731692	0.00608474	0.00139592	0.17924	0.583133	0.390061	0.346859	0.204544	0.717952	0.00230158	0.0725357	0.0013827	0.13352	1.24526	0.00102542	0.00170244	0.403948	0.00142577	0.464759	bcell
CACCACTTCGGTGTCG-1_CZI-IA9924325	0.0907774	0.613728	1.68128	0.0104426	0.0934241	0.00158409	0.34813	0.00459873	0.792762	0.0685983	0.00252093	0.161773	0.0049686	0.297686	0.251518	0.832194	0.00173272	0.509264	1.07939	0.00243404	0.396504	bcell
CTAATGGCATTCCTGC-1_CZI-IA9924325	0.0180641	1.64908	1.9182	0.00649364	0.113757	0.296804	0.0809154	0.491043	0.00163367	0.260903	0.429272	0.00238628	0.00295436	0.289061	0.397773	0.431614	0.0010764	0.322567	0.186068	0.00152839	0.365171	bcell
CCCAGTTCAGTCAGCC-1_CZI-IA9924325	0.284941	1.17239	0.711352	0.0126177	0.002893	0.748167	0.277379	0.00570429	0.116838	0.58108	0.570004	0.00476266	0.36274	0.00283961	0.0204314	1.05907	0.00213523	0.272153	0.359689	0.518148	0.147866	bcell
AGGCCGTCAACTGCTA-1_CZI-IA9924325	0.114258	0.601881	1.23102	0.00608268	0.196796	0.598518	0.00221646	0.478403	0.133366	0.31061	0.660896	0.118041	0.222114	0.371659	0.326343	0.580874	0.00100542	0.418153	0.27021	0.0625123	0.563566	bcell
TGGCGCATCTGCTGCT-1_CZI-IA9924325	0.00153914	0.0551428	1.25006	0.0637259	0.403916	0.369633	0.152457	0.34659	0.450484	0.0473216	0.585541	0.00225956	0.00278642	0.374251	0.281053	1.56763	0.0580242	0.982415	0.00172315	0.00143295	0.270558	bcell
AAGCCGCGTGAACCTT-1_CZI-IA9924325	0.12919	0.557692	1.01622	0.00716682	0.291261	0.632451	0.106347	0.740273	0.24539	0.159441	0.807415	0.00267069	0.00340954	0.796898	0.489709	0.133955	0.00118217	0.280546	0.160593	0.00170907	0.699335	bcell
ATCTGCCCAGCTTAAC-1_CZI-IA9924325	0.00239814	1.58466	1.36451	0.00853552	0.150661	0.363142	0.207727	0.594276	0.00218677	0.300488	1.11807	0.00319838	0.00393368	0.0840918	0.41203	0.274266	0.00142802	0.00246323	0.193824	0.00213223	0.581519	bcell
TAAACCGAGGTAGCCA-1_CZI-IA9924325	0.613047	0.629905	0.635847	0.00693597	0.0741762	0.00103983	0.440836	0.904827	0.312802	0.137126	0.514033	0.0025842	0.624962	0.00157149	0.123454	0.188617	0.00115888	0.442013	0.64812	0.626652	0.334163	bcell
ACACCGGAGATGTGTA-1_CZI-IA9924325	0.0435419	0.743275	1.13127	0.00530639	0.00123375	0.379164	0.723948	0.187475	0.48548	0.481091	0.796684	0.00198952	0.00248656	0.00121628	0.228405	0.662983	0.000883974	0.328725	0.307876	0.00125649	0.758044	bcell
TAGGCATGTTATCGGT-1_CZI-IA9924325	0.254514	1.69406	0.879456	0.00838668	0.0019667	0.479855	0.484292	0.0394389	0.284796	0.221924	0.740322	0.00312087	0.1701	0.100421	0.27569	0.570246	0.00139215	0.126139	0.396624	0.00195797	0.521723	bcell
CGCTGGACATCCGGGT-1_CZI-IA9924325	0.165277	0.733999	1.05643	0.00551491	0.00125985	0.648092	0.592306	0.157377	0.202722	0.670012	1.26647	0.00207326	0.00256051	0.00123069	0.363853	0.394846	0.000905804	0.0888589	0.15776	0.00129368	0.758619	bcell
ATGCGATGTTGGTGGA-1_CZI-IA9924325	0.00234595	1.11809	0.939281	0.00888934	0.124584	0.67708	0.561459	0.325072	0.00232159	0.000744656	0.0519042	0.00327618	0.00418082	0.00203024	0.104033	1.93091	0.00143317	0.656497	0.00255191	0.00216607	0.734249	bcell
CCGGGATGTCGCATAT-1_CZI-IA9924325	0.00132966	1.05945	0.763838	0.00520267	0.00118598	0.330005	0.409465	0.272209	0.378701	0.272898	0.77534	0.00194005	0.00237753	0.00117731	0.258955	1.41409	0.000865945	0.802845	0.107159	0.00123964	0.412691	bcell
CAGGTGCCATCGGTTA-1_CZI-IA9924325	0.00146623	0.609042	1.1475	0.00534284	0.228812	0.355218	0.0753827	0.655165	0.257539	0.434874	0.509381	0.0020093	0.445133	0.413926	0.358419	0.287928	0.000890444	0.0719476	0.787839	0.0592558	0.565309	bcell
GAAATGAAGGTAAACT-1_CZI-IA9924325	0.00211149	1.13563	1.10017	0.00831613	0.0613542	0.108244	1.15497	0.00367776	0.541737	0.369145	0.930533	0.00306922	0.155036	0.0018928	0.203562	0.688581	0.00134806	0.103346	0.0138901	0.131397	0.538414	bcell
CGTGAGCAGAACAACT-1_CZI-IA9924325	0.177574	1.687	1.3171	0.0062592	0.00143613	0.291373	0.737424	0.00271717	0.173436	0.115898	0.346215	0.00232333	0.170059	0.00139855	0.323592	0.00357926	0.00102966	0.307317	0.602077	0.248326	0.751626	bcell
GAACGGACACAGGCCT-1_CZI-IA9924325	0.00779242	1.3131	1.06641	0.00998989	0.00226265	0.130703	0.783454	0.169234	0.185424	0.246975	1.05047	0.00369892	0.00483584	0.0022731	0.00109654	1.02413	0.00170473	0.180418	0.654687	0.182828	0.225626	bcell
CAGCGACAGCTAAGAT-1_CZI-IA9924325	0.335402	0.85597	1.11629	0.0621048	0.199486	0.284112	0.462325	0.2113	0.268094	0.137287	0.665736	0.111158	0.17263	0.00126102	0.0766743	0.570372	0.0155625	0.675092	0.496584	0.00133613	0.55232	bcell
TTTGCGCAGTCCATAC-1_CZINY-0412-11	0.116368	0.392984	1.36241	0.0111151	0.495394	0.571615	0.00256406	0.00490243	0.601213	0.215856	0.412988	0.0470073	0.266804	0.0816028	0.351229	0.00620662	0.269085	0.00312413	1.2693	0.758034	0.00183671	bcell
CTCGAAAGTGAGGGAG-1_CZINY-0405-4	0.00255514	1.75233	1.1527	0.00966839	0.00222166	0.120913	0.0250862	0.00431956	0.323551	0.370407	0.401696	0.00361564	0.00456095	0.00218363	0.598371	0.0054613	0.147786	0.00272701	1.82381	0.445154	0.0499758	bcell
CTAATGGAGGGTGTTG-1_CZINY-0408-7	0.113772	1.22651	0.806682	0.0098218	0.00228538	0.459562	0.470923	0.275155	0.520527	0.509614	0.904877	0.00369699	0.166206	0.00224042	0.740298	0.00554142	0.00168062	0.00284154	0.557769	0.373152	0.0949257	bcell
CCAATCCAGCGTCAAG-1_CZINY-0407-6	0.460765	0.277102	0.980345	0.0040651	0.0543029	0.800479	0.378922	0.40893	0.337313	0.179809	1.24823	0.0476852	0.00184062	0.944656	0.402269	0.00231346	0.000676412	0.00114953	0.211562	0.491324	0.0453517	bcell
TGGTTCCGTCCTAGCG-1_CZINY-0402-1	0.0920199	1.50269	0.818102	0.00964906	0.00226461	0.00146379	0.335235	0.545258	0.267121	0.347596	0.615035	0.00356869	0.271001	0.0770434	0.426314	0.005431	0.00165606	0.00282592	0.497523	1.42572	0.00162761	bcell
TGCCAAAAGCGAAGGG-1_CZINY-0401-0	0.316991	2.48686	0.586232	0.0143634	0.00330287	0.201896	0.403829	0.00635494	0.00396061	0.457768	0.436047	0.00539947	0.0684315	0.00329864	0.00156452	0.00822735	0.00247021	0.00415939	1.58531	0.425884	0.200871	bcell
ACCAGTACACTTGGAT-1_CZINY-0409-8	0.300692	1.22026	0.967525	0.0101537	0.00243306	0.0730616	0.321775	0.225343	0.409181	0.399933	0.303005	0.00379117	0.274418	0.00227364	0.317948	0.00589433	0.261562	0.0926847	1.53364	0.518971	0.00177041	bcell
CTTGGCTGTGCTAGCC-1_CZINY-0413-12	0.260655	1.2442	0.833319	0.0121989	0.107805	0.00184765	0.770888	0.00903494	0.00313453	0.332129	0.318109	0.00454888	0.00563535	0.00279175	0.489154	0.00697578	0.513372	0.00344015	1.17137	1.02901	0.116042	bcell
GCATACACATGCTAGT-1_CZINY-0404-3	0.108909	0.00173158	1.76835	0.008407	0.600916	0.00127846	0.165482	0.998367	0.567055	0.263156	0.657134	0.00317203	0.00383689	0.819799	0.191584	0.00478186	0.178424	0.00241002	0.844812	0.0646938	0.00142	bcell
GCAAACTCATGGTTGT-1_CZINY-0410-9	0.667856	0.280122	1.18608	0.00781417	0.0906395	0.0360718	0.487541	0.287259	0.46068	0.503316	0.270201	0.00290124	0.880495	0.440117	0.269267	0.00441578	0.375544	0.242869	0.610119	0.154576	0.00132175	bcell
CGTTGGGAGCAAATCA-1_CZINY-0416-15	0.12976	1.08687	0.944809	0.00633834	0.662041	0.176875	0.220449	0.657602	0.599475	0.131592	0.768428	0.00248177	0.200341	0.00141865	0.13634	0.00356661	0.0627447	0.00180462	1.26302	0.209846	0.00108506	bcell
CGTGTCTCAAACTGCT-1_CZINY-0404-3	0.323171	0.486766	1.11959	0.00693729	0.715672	0.294564	0.30459	0.00304697	0.486314	0.54438	0.686622	0.00258733	0.255712	0.157616	0.376667	0.0039394	0.111996	0.0539091	0.727429	0.601204	0.00117929	bcell
AGATTGCGTAGTACCT-1_CZINY-0402-1	0.0020597	0.147213	1.25352	0.00762068	0.00178616	0.0011441	0.724066	0.542209	0.250428	0.742995	0.520601	0.002833	0.132902	0.00172472	0.89362	0.104493	0.307975	0.897965	0.362756	0.330554	0.0315833	bcell
ATCTACTAGTGTTAGA-1_CZINY-0404-3	0.00218468	0.388731	1.0734	0.00817414	0.71062	0.315458	0.310303	0.324194	0.549506	0.766131	0.334982	0.0330193	0.435877	0.00185448	0.784578	0.00461835	0.00139297	0.256795	0.533604	0.306704	0.114851	bcell
CACAAACTCCCTAATT-1_CZINY-0411-10	0.00260335	0.962939	1.3155	0.00993026	0.00227888	0.551152	0.611514	0.0667426	0.741406	0.437614	0.49277	0.0325228	0.168431	0.0580112	0.415714	0.00560983	0.0016332	0.00275064	0.643964	0.723538	0.00168742	bcell
GATGCTAAGGAATGGA-1_CZINY-0405-4	0.0875859	1.94148	1.25999	0.00824261	0.00191552	0.251565	0.263116	0.00452611	0.503304	0.16171	0.157897	0.00303258	0.26334	0.0018518	0.558491	0.00470914	0.252925	0.00239653	1.35859	0.168587	0.00143004	bcell
CCGTTCAAGCACCGCT-1_CZINY-0403-2	0.0366525	2.04022	0.771629	0.0143115	0.0032618	0.00219616	0.381402	0.00635523	0.767375	0.480219	0.00353141	0.00538877	0.00661998	0.00323227	0.195742	0.00819516	0.254988	0.00423778	1.57149	0.5148	0.151647	bcell
CTTAGGATCTGAAAGA-1_CZINY-0411-10	0.245981	1.22974	0.798068	0.00855236	0.00200226	0.333674	0.287844	0.498398	0.300187	0.344514	0.094636	0.00328024	0.651605	0.00194187	0.377809	0.0048948	0.0604796	0.00250069	0.902888	1.0077	0.0984071	bcell
GGTGTTACAGCCTATA-1_CZINY-0402-1	0.15577	1.64721	1.08823	0.0102667	0.00237419	0.216609	0.562364	0.121813	0.518828	0.728247	0.778327	0.00386018	0.227562	0.00233004	0.302601	0.00590376	0.00175537	0.00298875	0.669407	0.186543	0.0125957	bcell
GCTGCAGTCGGAAACG-1_CZINY-0415-14	0.140913	1.67706	0.990218	0.0208516	0.00497083	0.767808	0.678859	0.00912434	0.706811	0.0525255	0.712043	0.00819631	0.317067	0.0047869	0.170845	0.0119056	0.00358897	0.00604087	0.539187	0.362279	0.00357208	bcell
CACAGGCGTGCCTGCA-1_CZINY-0407-6	0.540022	1.21191	1.20356	0.00995968	0.00225815	0.130546	0.659479	0.734738	0.0201033	0.216721	0.324191	0.0948886	0.00478615	0.00225764	0.421454	0.00573498	0.0904513	0.00283772	1.13041	0.380349	0.0610586	bcell
TTTGCGCAGTCAAGCG-1_CZINY-0403-2	0.196222	0.62455	0.48363	0.00570443	0.123255	0.28881	0.533565	0.372516	0.852533	0.3825	0.660522	0.0218402	0.00267416	0.241319	0.614246	0.00316436	0.283343	0.364055	1.12363	0.0912367	0.000955649	bcell
TAGACCAGTGTGACCC-1_CZINY-0416-15	0.600887	1.48366	0.838665	0.00986739	0.163023	0.141533	0.236788	0.370337	0.240063	0.687172	0.456602	0.00365797	0.0585743	0.00226493	0.618765	0.00556757	0.0444077	0.233478	0.458656	0.418986	0.175029	bcell
TACGGATTCTTGCATT-1_CZINY-0416-15	0.00218684	1.52417	0.878769	0.00820084	0.00191547	0.349809	0.779328	0.701256	0.433728	0.0659693	0.714897	0.00299429	0.325297	0.00182938	0.312837	0.00462922	0.00137341	0.0023751	0.784126	0.335442	0.0260667	bcell
CTGCTGTGTAGAGGAA-1_CZINY-0415-14	0.00264763	1.4425	1.11631	0.0100487	0.0366857	0.011682	0.166744	0.656606	0.789346	0.24764	0.367999	0.00375707	0.00465186	0.00229547	0.228201	0.00577506	0.220072	0.00291179	1.0817	0.846788	0.00248279	bcell
TTAGTTCAGCTGAACG-1_CZINY-0406-5	0.00658761	0.148669	1.50261	0.024035	0.134277	0.00379514	0.176344	0.0187621	0.657687	0.937879	1.22166	0.00936064	0.0112124	0.248999	0.568784	0.0136936	0.327024	0.116793	1.02894	0.00587459	0.00426425	bcell
GCGCAGTGTATGCTTG-1_CZINY-0402-1	0.0028374	1.75396	0.650585	0.010618	0.00247848	0.0015954	0.00256896	0.0989605	0.617388	0.631067	0.396161	0.00395595	0.0770473	0.00235891	0.724904	0.00604577	0.0433177	0.404709	1.45009	0.361646	0.00181477	bcell
CCTAGCTAGAGGTTAT-1_CZINY-0411-10	0.0026101	1.46835	1.0374	0.0096695	0.00225941	0.236379	0.364059	0.0042952	0.484479	0.416465	0.416207	0.00361768	0.421596	0.00214605	0.415959	0.00550761	0.0585893	0.00278189	1.40685	0.488264	0.00167228	bcell
TGGCCAGCAGTGACAG-1_CZINY-0412-11	0.320929	0.524909	1.57568	0.00915561	0.528431	0.262596	0.290465	0.402469	0.352669	0.235929	0.550408	0.003431	0.00427731	0.232223	0.0939459	0.00505711	0.278997	0.117059	1.25723	0.204943	0.00154989	bcell
TTCTCCTGTTGAGTTC-1_CZINY-0411-10	0.149048	1.30479	0.786573	0.0103153	0.00238483	0.00155676	0.407011	0.102959	0.152251	0.582292	0.307016	0.00400462	0.400857	0.00231389	0.566034	0.00586033	0.0200202	0.00288446	1.79303	0.64279	0.00177504	bcell
ACGGCCACATTAGCCA-1_CZINY-0416-15	0.142462	0.703975	1.45418	0.00977721	0.310085	0.298145	0.00221754	0.579345	0.287577	0.358147	0.0023962	0.0036004	0.00468303	0.00220431	0.401859	0.00551166	0.599749	0.24482	0.839236	0.996965	0.00164211	bcell
GCACTCTGTGTGCCTG-1_CZINY-0414-13	0.318274	2.09139	1.14052	0.0112001	0.00258903	0.00168386	0.294904	0.21843	0.430818	0.28815	0.447225	0.00429013	0.109698	0.00250889	0.453775	0.00643337	0.222148	0.00329309	0.675372	0.516733	0.00191114	bcell
CTCGGAGGTTTGACAC-1_CZINY-0413-12	0.00109072	0.520702	0.66521	0.00436483	0.598609	0.270393	1.36372	0.200626	0.244966	0.315656	0.912426	0.00159982	0.0181748	0.16808	0.223453	0.00247134	0.000712358	1.15282	0.444026	0.0570749	0.111224	bcell
CCTCTGAAGAGACTTA-1_CZINY-0415-14	0.000960768	0.757798	0.754895	0.00384962	0.0445193	0.225736	0.819038	0.703978	0.412137	0.069544	0.562295	0.00139854	0.273712	0.164253	0.16025	0.00215817	0.0304152	1.98318	0.153673	0.154868	0.00155475	bcell
GATGAAAAGATTACCC-1_CZINY-0402-1	0.119654	1.70394	0.636786	0.0146181	0.00340766	0.295235	0.332636	0.419465	0.164232	0.101284	0.269459	0.0586916	0.149246	0.135787	0.43194	0.00829644	0.00256306	0.00422128	1.68491	0.682378	0.00255582	bcell
ATGCGATCAAAGCAAT-1_CZINY-0409-8	0.00115993	0.000893294	0.748078	0.00447042	0.663068	0.404475	0.0352661	0.061685	0.00113956	0.563774	0.5403	0.0850198	0.44326	0.408295	0.4084	0.00253217	0.0565189	0.597405	1.7844	0.259525	0.207225	bcell
CTTAGGAGTCTAACGT-1_CZINY-0404-3	0.000627412	0.112145	1.17296	0.00238474	0.245497	0.410302	0.520006	0.653079	0.474003	0.435249	0.723495	0.000869852	0.0263828	0.040104	0.381904	0.0013603	0.0528389	1.55178	0.340461	0.127091	0.0152523	bcell
GGAAAGCCAATCCAAC-1_CZINY-0415-14	0.00246282	0.327943	0.792466	0.00912228	0.318899	0.217696	0.545549	0.62177	0.484245	0.554001	0.631115	0.0034381	0.243073	0.0780662	0.34789	0.00506758	0.0015342	0.0804272	1.54717	0.438502	0.001535	bcell
CCGTTCATCAGAGGTG-1_CZINY-0409-8	0.0844504	0.895034	0.968892	0.00816394	0.00190926	0.644482	0.544133	0.0640568	0.0882668	0.339148	0.787394	0.00302089	0.345094	0.00185333	0.175485	0.00464473	0.00134384	0.0023581	1.34158	0.912684	0.043195	bcell
GAACCTATCTGGTTCC-1_CZINY-0406-5	0.00029109	0.000203205	0.705879	0.0010328	0.151623	0.0559684	0.4197	0.398152	0.0398924	0.2246	3.2693	0.0154397	0.433353	0.0076107	0.120694	0.000582173	0.00016895	1.28768	0.000284902	0.0920604	0.0702054	bcell
TCATTTGCAGGCTCAC-1_CZINY-0412-11	0.0492582	0.555268	1.84419	0.00807633	0.550727	0.0367083	0.182862	0.182347	0.331987	0.289156	0.409223	0.00301353	0.286169	0.00183317	0.259378	0.00457768	0.00138044	0.0877579	0.96148	1.21081	0.00135318	bcell
TGCCCATCATGGTCTA-1_CZINY-0416-15	0.164854	0.269937	1.38774	0.0134544	0.403986	0.347684	0.0641582	0.00600568	0.748211	0.41514	0.980593	0.00554031	0.11685	0.00311946	0.00147123	0.00754719	0.548383	0.00387184	1.10275	0.634832	0.00224003	bcell
AAGCCGCCAGCCAGAA-1_CZINY-0415-14	0.323851	0.801808	0.919244	0.00989032	0.404502	0.693711	0.00535898	0.178378	0.810179	0.795202	0.280152	0.00364694	0.342494	0.00747904	0.663599	0.00557539	0.345315	0.253588	0.236602	0.0143102	0.153415	bcell
GGAAAGCTCGGATGGA-1_CZINY-0414-13	0.187399	0.00206221	1.79223	0.0101352	1.00413	0.00150132	0.647415	0.549388	0.534149	0.000820813	1.16839	0.00378935	0.274624	0.0022765	0.0010984	0.00566809	0.130963	0.570979	0.227745	0.130396	0.00171067	bcell
CATATTCAGGTCATCT-1_CZINY-0402-1	0.0025613	0.32246	1.2953	0.00925887	0.481447	0.121755	0.00223616	0.0040309	0.612634	0.42304	1.20753	0.0417365	0.163631	0.167743	0.262196	0.00521348	0.238719	0.00265414	0.912412	0.973111	0.0015418	bcell
GCTGCGAGTAGGCTGA-1_CZINY-0412-11	0.00195832	1.19861	1.07375	0.00719634	0.39582	0.0179109	0.0266884	0.00325938	0.422108	0.449767	0.68029	0.0273811	0.258195	0.578571	0.234534	0.00404578	0.00121129	0.00208576	1.49441	0.383412	0.00122141	bcell
CTCTAATAGTGATCGG-1_CZINY-0404-3	0.143857	0.147919	1.16229	0.00790091	0.51644	0.00252463	0.119848	0.00348949	0.902901	0.275118	0.904527	0.00299406	0.38354	0.208052	0.0974687	0.00451804	0.00133774	0.00231208	1.55658	0.794989	0.0200132	bcell
GGACAAGAGTACGATA-1_CZINY-0410-9	0.391014	0.440387	0.949641	0.0118985	0.147698	0.00179305	0.241971	0.766286	0.254962	0.328837	0.413261	0.00439265	0.0206892	0.681873	0.592431	0.00673311	0.527304	0.537764	0.91402	0.00284464	0.00203822	bcell
TTTACTGGTGCCTTGG-1_CZINY-0404-3	0.00316026	1.56474	1.16859	0.0117669	0.00274409	0.00178304	0.126706	0.00525086	0.193013	0.545546	0.618558	0.00450477	0.41956	0.00270571	0.244659	0.00671446	0.194315	0.00349649	1.46686	0.395661	0.256911	bcell
ATAAGAGGTGTATGGG-1_CZINY-0413-12	0.107078	0.620185	0.982475	0.00782461	0.455759	0.125167	0.426258	0.0648833	0.00198954	0.237633	0.748276	0.00291013	0.235653	0.373541	0.535595	0.00444561	0.406217	0.24249	1.05348	0.292554	0.334658	bcell
CTTTGCGCATGCTGGC-1_CZINY-0407-6	0.973185	0.336815	0.890233	0.00981064	1.13197	0.0635889	0.00217407	0.0900175	0.433117	0.532836	0.460865	0.003628	0.779303	0.00222032	0.49036	0.00550202	0.00166413	0.0027743	0.400295	0.636693	0.00166917	bcell
TTTGGTTAGGAATCGC-1_CZINY-0408-7	0.0639812	2.34508	1.45854	0.010351	0.00240242	0.0848889	0.675753	0.00447713	0.209634	0.397856	0.383263	0.00392427	0.00479651	0.00233898	0.383336	0.0829524	0.145002	0.00299512	0.499098	0.483494	0.00176983	bcell
GAAACTCCAAACGCGA-1_CZINY-0411-10	0.310582	0.274432	1.17794	0.0041482	0.147568	0.408396	0.473454	0.113855	0.366075	0.584734	1.15074	0.00154375	0.00191098	0.748915	0.620889	0.00234979	0.000690623	0.184666	0.351029	0.297532	0.0572546	bcell
GATCTAGGTAGCACGA-1_CZINY-0405-4	0.119819	0.173427	1.06442	0.00924707	0.248784	0.00139771	0.224921	0.271492	0.631169	0.184213	0.788759	0.00342334	0.246435	0.002115	0.60117	0.00513769	0.393258	0.640525	1.19407	0.445973	0.00157525	bcell
GGCCGATCAATTCCTT-1_CZINY-0409-8	0.152271	0.989721	0.872919	0.0122204	0.00287552	0.431998	0.690606	0.00544498	0.221289	0.511407	0.413882	0.00453213	0.403348	0.00271458	0.00133339	0.00703965	0.00209288	0.00363048	0.837848	1.43754	0.230649	bcell
CATGCCTGTATCGCAT-1_CZINY-0407-6	0.00204351	0.309023	1.67591	0.00754756	0.188815	0.0011157	0.48013	0.637858	0.0837495	0.351251	0.601452	0.00283352	0.00351555	0.479469	0.49867	0.160264	0.304559	0.157253	1.31198	0.0017848	0.00130986	bcell
CATCAAGTCGATGAGG-1_CZINY-0404-3	0.00321281	0.463464	1.3876	0.0124265	0.929205	0.189284	0.00299215	0.256888	0.377862	0.301171	0.82639	0.00470529	0.209998	0.549151	0.414861	0.00705939	0.00216189	0.320333	0.807404	0.00306094	0.164673	bcell
TCGGGACAGATAGGAG-1_CZINY-0414-13	0.00141641	0.627013	1.22471	0.00528522	0.573012	0.386917	0.196888	0.530266	0.419743	0.331517	0.692731	0.00191816	0.109285	0.229207	0.510872	0.00296293	0.000872504	0.117366	1.07761	0.223147	0.0101076	bcell
CTGATAGGTAAGAGAG-1_CZINY-0408-7	0.00328837	0.579782	1.13743	0.0122156	0.00285282	0.160509	0.843917	0.615559	0.00312853	0.375655	0.424566	0.00451518	0.0969088	0.00277634	0.758155	0.00690512	0.303375	0.00354378	1.49278	0.405788	0.00205996	bcell
CTGTGCTTCAGCGATT-1_CZINY-0408-7	0.00134961	0.0010205	0.000947932	0.00512398	0.0011944	0.0659963	0.00119552	0.4621	0.363978	0.377062	5.41656	0.00188363	0.00224534	0.19953	0.273078	0.00284229	0.0110678	0.0824606	0.00147056	0.0011867	0.000868856	bcell
TACACGAAGCTAGGCA-1_CZINY-0410-9	0.610873	0.308889	1.09817	0.0122488	0.00276626	0.00183919	0.867424	0.219607	0.504065	0.777433	0.397704	0.00455616	0.597151	0.00270805	0.423762	0.00689782	0.0306471	0.00345278	0.182055	1.18155	0.00208322	bcell
ATTGGTGAGTCGTACT-1_CZINY-0412-11	0.0355744	0.34481	1.25324	0.00869357	0.0989725	0.311521	0.0640611	0.390404	0.311207	0.637227	1.0114	0.00327416	0.573289	0.394808	0.392211	0.0953483	0.00147667	0.00253677	0.885392	0.242029	0.19692	bcell
TCCACACGTATAGGTA-1_CZINY-0416-15	0.00172568	1.93623	1.45182	0.00647749	0.00148302	0.175865	0.839172	0.149433	0.00163298	0.33026	0.674713	0.0023672	0.21486	0.00144273	0.148535	0.00367139	0.0402679	0.00184668	1.01913	0.264441	0.00108523	bcell
TTCTCAAAGGGAAACA-1_CZINY-0403-2	0.00199825	0.66027	1.40759	0.00752151	0.347825	0.177869	0.158182	0.440698	0.460405	0.171093	0.587539	0.00277752	0.158474	0.0489322	0.482646	0.00425021	0.00124177	0.0021418	1.23828	0.899816	0.0012677	bcell
AAGTCTGAGCACCGTC-1_CZINY-0229-4	0.651698	0.00154277	0.511246	0.00761278	0.435047	0.0972282	0.873646	0.465234	0.00193905	0.242849	0.562872	0.0349814	0.00360033	0.379586	0.000815958	0.00437397	0.357297	1.66298	0.00214218	0.346783	0.6166	bcell
GGGATGAGTAATCACC-1_CZINY-0235-10	0.0412925	0.00253325	0.970093	0.0124427	0.909887	0.00187174	0.205264	0.00550837	0.498971	0.200608	0.683614	0.00457054	0.00615987	0.288794	0.306774	0.00709813	0.686606	0.00359569	1.38484	0.694585	0.319197	bcell
TAAACCGCAAAGCGGT-1_CZINY-0229-4	0.29813	0.057074	0.72956	0.00542279	0.730992	0.239881	0.549766	0.841524	0.016587	0.451568	1.77049	0.00197073	0.473206	0.00121745	0.00057348	0.00306305	0.0844075	0.138745	0.0557355	0.283263	0.5388	bcell
GCATACAGTCTGATCA-1_CZINY-0225-0	0.441969	0.505535	0.577511	0.0085486	0.240643	0.0738764	0.62081	0.116742	0.00217875	0.836207	0.839791	0.0368316	0.176824	0.250585	0.178311	0.00483871	0.0014612	0.120612	0.120911	1.87056	0.230397	bcell
CCTAGCTCACCGTTGG-1_CZINY-0229-4	0.0816524	0.365914	1.08969	0.00768599	0.342901	0.336136	0.326592	0.0987291	0.0722155	0.747931	0.329068	0.00279522	0.00343475	0.402898	0.0048075	0.00438368	0.570208	0.604039	0.851168	0.0797441	0.938044	bcell
GACGCGTGTTTGACTG-1_CZINY-0236-11	0.00188882	0.308119	0.416547	0.00701561	0.260788	0.740483	0.733841	0.00308756	0.00178177	0.900575	0.998378	0.00265966	0.188557	0.308583	0.635145	0.00402931	0.17589	1.03447	0.001977	0.382641	0.157051	bcell
TCACAAGAGCCATCGC-1_CZINY-0230-5	0.281272	0.0827256	1.06013	0.0104747	1.47865	0.185255	0.477993	0.00456949	0.00267251	0.108922	0.699004	0.0499834	0.0108328	0.226286	0.0878728	0.00591195	0.839074	0.806982	0.288296	0.00445822	0.533664	bcell
AACTCCCAGCTAACTC-1_CZINY-0230-5	0.00122827	0.691693	1.06775	0.00462851	0.301277	0.209763	1.12331	0.186932	0.563163	0.171675	0.462563	0.00177277	0.066377	0.0148727	0.0201184	0.00263608	0.107529	1.67219	0.229913	0.00108858	0.37558	bcell
AACCATGAGTAAGTAC-1_CZINY-0231-6	0.0627413	1.76826	0.482989	0.0131874	0.00308426	0.0446929	0.605613	0.253417	0.559058	0.295785	0.547046	0.00497792	0.00583719	0.930339	0.34808	0.00744488	0.129539	0.402288	0.177227	0.00317579	0.585209	bcell
TGAGAGGGTCAATACC-1_CZINY-0233-8	0.460517	0.582337	0.852099	0.0137891	0.532442	0.00206753	0.172009	0.454611	0.00350664	0.0267833	0.477282	0.0051172	0.0066564	0.750911	0.46942	0.00781476	1.59862	0.0741637	0.305107	0.00326394	0.428021	bcell
TGTCAGATCACCCATC-1_CZINY-0112-14	0.49401	0.000952202	0.446934	0.00478521	0.687846	0.00315966	0.0120275	2.62356	0.131794	0.000393342	0.305795	0.0204207	0.319517	0.320729	0.132336	0.00267822	0.563214	0.244307	0.249609	0.241445	0.469742	bcell
TACGTCCGTTCTCACC-1_CZINY-0099-2	0.143063	0.0691227	0.773662	0.00287375	0.238245	0.217197	0.000649371	3.34224	0.00236157	0.0062781	0.142035	0.0165983	0.0215064	0.287281	0.180991	0.106621	0.242826	0.074832	0.0643827	0.922739	0.429738	bcell
CACAGGCTCCGGCAGT-1_CZINY-0104-7	0.140091	0.000848145	0.760058	0.00429217	0.196742	0.401816	0.000992257	2.91036	0.147323	0.0728598	0.338967	0.00158924	0.066253	0.279034	0.299494	0.0024321	0.514308	0.00119426	0.722915	0.231593	0.184758	bcell
GGCTTGGCAGGCAATG-1_CZINY-0100-3	0.129597	1.39558	0.936352	0.00861558	0.0019987	0.0012983	0.0195776	2.81003	0.00218123	0.000719641	0.00208472	0.00320673	0.00393749	0.00194344	0.410228	0.00486593	0.625909	0.00249079	0.728238	0.140735	0.0252915	bcell
TACTTCAGTTCTATCT-1_CZINY-0103-6	0.661921	0.0814858	0.598156	0.0216475	0.0740937	0.192891	0.0825175	2.434	0.190093	0.0584555	0.381731	0.00145123	0.108749	0.677775	0.485867	0.037777	0.000637785	0.323585	0.0418872	0.263399	0.562195	bcell
TGCGGGTAGGTGATAT-1_CZINY-0100-3	0.0881441	0.1776	0.625663	0.00623207	0.423544	0.0847847	0.00150066	2.8575	0.00158267	0.000511622	0.29459	0.00234197	0.00283404	0.459361	0.277517	0.0035597	0.352851	0.776668	0.232228	0.34888	0.249519	bcell
GTAACCAGTGCCCTTT-1_CZINY-0102-5	0.00146679	0.0814069	0.635272	0.00566475	0.012919	0.0946154	0.0424093	2.90064	0.150373	0.139164	0.346211	0.00211505	0.00273341	0.560527	0.497246	0.00318109	0.304778	0.739985	0.232427	0.159299	0.358225	bcell
GCATCGGTCGTTCTGC-1_CZINY-0112-14	0.0811143	0.00315092	0.995017	0.015435	0.00360481	0.496882	0.265201	3.44238	0.00398826	0.0013139	0.582711	0.00591557	0.00695947	0.455501	0.336713	0.00894964	0.00264605	0.187653	0.152354	0.00377551	0.165816	bcell
CTACGGGAGAAGCGCT-1_CZINY-0104-7	0.116896	0.388236	0.334094	0.00604289	0.00136853	0.573292	0.00142747	2.82161	0.238354	0.284967	0.327362	0.00230461	0.00280213	0.777314	0.519427	0.00345981	0.149485	0.0933825	0.211543	0.00143918	0.413885	bcell
GACCGTGCAGTAGGAC-1_CZINY-0110-12	0.0742349	0.282969	0.155717	0.00578887	0.144245	0.0977974	0.00136391	2.4788	0.00146323	0.0138285	0.520372	0.00212265	0.0027711	0.762737	0.600522	0.00328189	0.0809878	0.644072	0.802162	0.298882	0.295793	bcell
TAGGTTGAGAAGGCTC-1_CZINY-0102-5	0.00147607	0.324581	0.339914	0.00536889	0.0197723	0.481068	0.0968044	2.45443	0.0662454	0.257736	0.492759	0.00195271	0.00250007	0.409461	0.563877	0.00309248	0.230141	0.54195	0.489839	0.114615	0.374645	bcell
CAACGATTCCAATGCA-1_CZINY-0109-11	0.0759708	0.134795	0.636225	0.00567271	0.231409	0.000854524	0.00129316	2.90745	0.0398614	0.0132131	0.559382	0.00214715	0.00273573	0.565712	0.139885	0.00321012	0.0920197	0.361991	0.484651	0.671451	0.340594	bcell
GGGAAGTCAAATCAAG-1_CZINY-0097-0	0.072745	1.43469	0.720635	0.00783313	0.00177004	0.255181	0.0592416	2.93922	0.00198942	0.000640025	0.280587	0.00286559	0.00389085	0.00175688	0.123305	0.00451201	0.0895856	0.00216961	0.689041	0.076797	0.490708	bcell
ACTACGATCGCCAGTG-1_CZINY-0101-4	0.00138525	0.0208287	0.869674	0.00520745	0.241698	0.0622528	0.132899	2.67324	0.141756	0.000428748	0.458282	0.0019032	0.00241183	0.360662	0.15179	0.00299112	0.479216	0.734819	0.459367	0.0806678	0.391567	bcell
GCATCTCAGAGAGAAC-1_CZINY-0103-6	0.0754623	0.00107224	0.848357	0.00535833	0.0688415	0.00080431	0.00120755	2.81146	0.19904	0.000438028	0.373081	0.0714381	0.00245652	0.723173	0.0738161	0.00300681	0.815655	0.0777307	0.431468	0.423629	0.264816	bcell
GGGAGATCACCACATA-1_CZINY-0110-12	0.194054	0.00118979	0.31406	0.0059445	0.0756292	0.307439	0.00142172	2.90302	0.222049	0.000482307	0.133922	0.00218035	0.00569136	0.852961	0.343342	0.00348111	0.39794	0.558618	0.153651	0.309962	0.482249	bcell
CTGTAGACAACTGAAA-1_CZINY-0110-12	0.00185395	0.0286998	0.00134474	0.00706717	0.0016453	0.911242	0.0693774	2.39208	0.00176963	0.287013	0.484615	0.00270388	0.00320593	0.66448	0.523701	0.00396319	0.156887	0.637869	0.340925	0.00165117	0.741	bcell
ACTTTCAGTTCGTGCG-1_CZINY-0103-6	0.2875	0.0254477	0.612791	0.0049698	0.416449	0.227528	0.122858	3.0773	0.11014	0.0204117	0.215734	0.00192846	0.00231704	0.361767	0.238653	0.00278403	0.162705	0.363564	0.344889	0.435814	0.238828	bcell
CTGCCATAGTGCTACT-1_CZINY-0098-1	0.590375	0.0305282	0.816407	0.00326262	0.181926	0.253594	0.000747247	2.77806	0.191681	0.0472014	0.241574	0.00123716	0.0728202	0.305244	0.303472	0.00186021	0.119203	0.0612352	0.338301	0.495811	0.448756	bcell
CATCGTCTCGGTCGAC-1_CZINY-0098-1	0.0966991	0.156262	0.687131	0.00338299	0.000770522	0.184596	0.000783216	2.99793	0.0820699	0.0203001	0.454694	0.00126081	0.00158499	0.53557	0.584968	0.00192139	0.255385	0.459039	0.201221	0.000797461	0.556188	bcell
ATTGGGTAGTCTGGAG-1_CZINY-0098-1	0.411506	0.136262	0.981598	0.00453225	0.254893	0.000670452	0.00103654	2.95071	0.00112795	0.151285	0.308932	0.00167236	0.00212864	0.214265	0.330143	0.00256725	0.412459	0.0795123	0.323284	0.37169	0.336417	bcell
TGACGCGAGCAATAAC-1_CZINY-0112-14	0.0026904	0.119479	0.00193117	0.0105534	0.00246614	0.0016053	0.0025197	3.81768	0.00263212	0.000896212	2.77457	0.00403349	0.00472356	0.00239514	0.0617492	0.00583076	0.00177499	0.251922	0.00294973	0.0025784	0.169217	bcell
GTCCTCAAGAGCCCAA-1_CZINY-0099-2	0.203691	0.31685	0.641292	0.00466246	0.151778	0.114603	0.00110065	2.93512	0.366209	0.114986	0.399824	0.0162107	0.00214564	0.276418	0.381342	0.00262234	0.211126	0.364316	0.481162	0.0810074	0.209625	bcell
GGGCTCAGTTCCGCAG-1_CZINY-0108-10	0.0471249	0.0618355	0.000781069	0.00420938	0.000962849	0.393513	0.098287	2.52383	0.10019	0.08867	0.652733	0.00152217	0.00192846	0.874244	0.47028	0.0396957	0.371988	0.466296	0.432648	0.120747	0.526979	bcell
TCACACCGTGTTAGCT-1_CZINY-0097-0	0.00152414	0.00110147	0.622036	0.0304876	0.00126963	0.360509	0.00258631	3.43898	0.40438	0.000456694	0.318148	0.00205056	0.0816783	0.327731	0.365118	0.00314214	0.0952073	0.841481	0.20443	0.0411508	0.127894	bcell
CGTAAGTAGGTAAACT-1_CZINY-0106-9	0.296247	0.306673	0.638298	0.00472417	0.175755	0.220758	0.0132498	2.8003	0.37902	0.000386899	0.381763	0.00173043	0.253949	0.126598	0.354828	0.132056	0.0594776	0.113979	0.543163	0.0176197	0.455152	bcell
TCCTAATAGCCGAATG-1_CZINY-0104-7	0.292694	0.17627	0.735633	0.00693129	0.0531651	0.00103739	0.00156672	2.99367	0.00173802	0.0727162	0.291259	0.00276767	0.00462769	0.343912	0.136928	0.00389987	0.422996	0.233922	0.91925	0.255745	0.313372	bcell
TCACTCGAGAGGTCAC-1_CZINY-0108-10	0.00138253	0.00112467	0.418569	0.00531273	0.0694224	0.322773	0.11897	3.03551	0.0707774	0.000436203	0.393281	0.0382047	0.00245757	0.832632	0.31067	0.00297222	0.0501648	0.516042	0.68457	0.00122673	0.396044	bcell
GGCGTCACAACACGAG-1_CZINY-0103-6	0.222201	0.0010092	0.822921	0.00511091	0.331346	0.0854196	0.00116512	2.83332	0.0117783	0.000419767	0.301647	0.00187442	0.00233755	0.663965	0.170671	0.123062	0.439091	0.42261	0.275223	0.13631	0.422128	bcell
TAGACCACATGGGTTT-1_CZINY-0112-14	0.127997	0.000878138	0.175029	0.00446234	0.00101694	0.416345	0.203301	2.89518	0.166681	0.155545	0.931574	0.00168266	0.0250289	0.13141	0.585385	0.0371114	0.181036	0.470648	0.00126585	0.001027	0.764327	bcell
AGGATCTTCTGCGAGC-1_CZINY-0104-7	0.0250313	0.123665	0.484662	0.00374546	0.000845172	0.324133	0.075463	2.97992	0.378973	0.0886975	0.397678	0.0545748	0.00173337	0.741837	0.362991	0.00211094	0.101541	0.587151	0.182836	0.000861458	0.362338	bcell
GATTTCTCACCCTAGG-1_CZINY-0105-8	0.0233754	0.000774114	0.157527	0.00388689	0.097739	0.458827	0.0314116	2.87933	0.0504577	0.152378	0.28452	0.0158024	0.00184527	0.687261	0.569052	0.00220135	0.268438	0.713744	0.268296	0.00090233	0.612198	bcell
TTGTTCAAGGTTCAGG-1_CZINY-0097-0	0.0553048	0.171234	0.45208	0.00438593	0.0010431	0.625473	0.0070909	2.48621	0.124957	0.162904	0.489378	0.00160841	0.00196459	0.572098	0.519797	0.00247363	0.235264	0.485684	0.405958	0.00102576	0.471481	bcell
ATGTCTTAGTATAACG-1_CZINY-0110-12	0.0580226	0.105035	0.88773	0.00674985	0.00150131	0.175644	0.26995	3.20969	0.143239	0.037627	0.489434	0.00251195	0.00310597	0.61044	0.296068	0.0037473	0.00113038	0.405355	0.207801	0.00158367	0.348977	bcell
ACGATGTCACTCACTC-1_CZINY-0103-6	0.0647548	0.104092	0.619047	0.017722	0.309541	0.124442	0.195873	2.19501	0.00600579	0.081257	0.130498	0.00109938	0.00134963	0.781178	0.592395	0.00170205	0.303637	0.975149	0.355158	0.000704154	0.423963	bcell
ACACCAACAAGTCATC-1_CZINY-0097-0	0.0553538	0.0862166	0.85007	0.00389142	0.000893706	0.114686	0.360499	3.3631	0.141623	0.148618	0.462162	0.00145637	0.0939761	0.185217	0.275469	0.00220456	0.000653693	0.590664	0.0903383	0.000915477	0.451991	bcell
TTCCTCTCAGGACATG-1_CZINY-0097-0	0.0965998	0.000977829	1.28652	0.00494272	0.155037	0.000731668	0.0346167	3.39994	0.00124428	0.000583133	0.280719	0.00188085	0.159643	0.396779	0.258095	0.00280621	0.632485	0.223781	0.0607247	0.148419	0.128098	bcell
CTCAAGAGTAGAGTTA-1_CZINY-0110-12	0.0036598	0.193533	0.237487	0.00698689	0.00161197	0.250729	0.00163765	3.14975	0.00177721	0.0236478	0.421274	0.00259141	0.00325162	0.319934	0.426101	0.00395992	0.660062	0.941534	0.0020208	0.127756	0.484415	bcell
ACCAACAAGGTATTGA-1_CZINY-0104-7	0.0348375	0.151633	0.497075	0.00201266	0.14691	0.344558	0.000466639	2.94205	0.0978242	0.0118842	0.187831	0.000744832	0.000917135	0.44579	0.409034	0.00112673	0.28824	0.433995	0.657228	0.118799	0.516719	bcell
ACTATGGTCATTTGTC-1_CZINY-0112-14	0.0293852	0.166461	0.780742	0.00428505	0.0739693	0.000637663	0.000984622	3.60615	0.182684	0.0644214	0.0796582	0.0459472	0.218303	0.389936	0.178373	0.0535435	0.00615863	0.0724802	0.728409	0.14112	0.454359	bcell
ACGCAGCGTGCGAAAC-1_CZI-IA10244332	0.00150744	0.00111919	0.952572	1.17636	0.496974	0.00083411	0.0954576	0.183556	0.44093	0.162442	0.515603	0.00208413	0.00268763	0.421213	0.315692	0.438904	0.410081	0.325517	0.96962	0.0270533	0.330585	bcell
ATTCTACAGCTTTGGT-1_CZI-IA10244332	0.307196	0.000776375	1.20248	1.09734	0.0559204	0.205356	0.141763	0.00168395	0.208907	0.260432	0.692074	0.00142384	0.00178898	0.351975	0.554775	0.54542	0.548551	0.256085	0.226797	0.000912678	0.618289	bcell
GTTACAGGTTAGATGA-1_CZI-IA10244332	0.00166597	1.68441	1.10433	1.12453	0.291544	0.193147	0.0948634	0.337988	0.385589	0.0252696	0.22893	0.00230991	0.00303258	0.00140602	0.0593582	0.639349	0.150509	0.12966	0.0204216	0.491546	0.297372	bcell
TGAGAGGAGGCTAGAC-1_CZI-IA10244332	0.259262	0.244422	0.505936	1.48428	0.563154	0.00120354	0.4919	0.55085	0.270278	0.260589	0.522826	0.00252734	0.00326579	0.114556	0.0424344	0.307376	0.895864	0.0433647	0.00192378	0.193569	0.505	bcell
CCACTACCACAGCCCA-1_CZI-IA10244332	0.252462	0.0650093	0.924288	0.53225	0.745105	0.0490673	0.0432678	0.00198385	0.070683	0.0504809	0.682259	0.00169475	0.0280526	0.498592	0.228145	0.300874	0.929288	0.0561997	0.185479	1.16075	0.470492	bcell
GCTCTGTGTCGTCTTC-1_CZI-IA10244332	0.00213126	1.07565	0.703254	1.04879	0.0294358	0.362983	0.287338	0.0774936	0.47947	0.056709	0.814214	0.00306686	0.00371856	0.193143	0.2401	0.424511	0.258558	0.00240907	0.251276	0.468506	0.474671	bcell
ACGCAGCAGATGTGTA-1_CZI-IA10244332	0.0634528	0.0301289	0.575702	0.855823	0.278022	0.317586	0.149973	0.0025786	0.593503	0.000491223	0.259566	0.00225496	0.00274177	0.765265	0.284777	0.310059	1.24745	0.208166	0.547393	0.00140315	0.772853	bcell
AACACGTCAGCGTAAG-1_CZI-IA10244332	0.0376578	0.387487	0.461938	1.16577	0.576204	0.142589	0.00147859	0.106434	0.370797	0.0976736	0.270287	0.00237715	0.163794	0.350208	0.000696451	0.644822	1.09574	0.223359	0.437852	0.00162317	0.727331	bcell
GGCAATTTCACTCTTA-1_CZI-IA10244332	0.00117694	0.455475	1.24666	1.03638	0.45396	0.0007792	0.304697	0.00200709	0.515052	0.202931	0.177679	0.00168828	0.0890609	0.00102281	0.000534603	0.987036	0.79051	0.00130954	0.200799	0.503826	0.303829	bcell
GATTCAGGTACTTAGC-1_CZI-IA10244332	0.137338	0.000890813	0.885956	1.14973	0.624599	0.0125152	0.00105436	0.138946	0.118755	0.141684	0.576261	0.00163434	0.00201328	0.128211	0.0805346	0.407155	0.827317	0.00127155	0.232076	1.36448	0.444619	bcell
CATCAGAAGGATCGCA-1_CZI-IA10244332	0.000992637	0.0527476	0.499403	0.583532	0.0771765	0.297153	0.243585	0.28491	0.230825	0.491047	1.16123	0.00139269	0.237512	0.0761432	0.398775	0.413851	0.122309	0.335055	0.345974	0.486312	0.940848	bcell
GACGTGCAGGAATGGA-1_CZI-IA10244332	0.736986	0.371821	0.984524	0.917971	0.123165	0.223955	0.102647	0.764128	0.171821	0.146561	0.00156682	0.00247958	0.0330961	0.336002	0.368571	0.54166	0.379959	0.171583	0.403774	0.00149613	0.482372	bcell
ACGCAGCCAATGTTGC-1_CZI-IA10244332	0.0815885	0.474275	0.732983	1.19163	0.771615	0.0612849	0.00155088	0.00289404	0.915036	0.0342028	0.378168	0.0266593	0.00299066	0.523341	0.000707897	0.213646	0.901586	0.341316	0.405014	0.0130249	0.192318	bcell
ACTGCTCAGCGTTCCG-1_CZI-IA10244332	0.321615	0.178726	0.727646	1.00267	1.10099	0.0150303	0.226499	0.103407	0.427583	0.0120881	0.488618	0.0225369	0.217152	0.163217	0.159932	1.07253	0.473263	0.204461	0.00183177	0.073165	0.273107	bcell
TACGGGCTCTGCTGTC-1_CZI-IA10244332	0.304082	0.21624	0.804215	1.46821	0.279365	0.0144803	0.195791	0.00208688	0.478048	0.109068	0.384459	0.00175083	0.933715	0.236431	0.268037	0.367271	0.250226	0.00136401	0.00135529	0.7793	0.179875	bcell
ACCCACTGTCGTTGTA-1_CZI-IA10244332	0.562823	0.232135	0.450966	0.920907	0.433137	0.000766532	0.0763476	0.0507881	0.243255	0.000423232	0.388293	0.00189755	1.8679	0.131814	0.000543386	0.376157	0.725705	0.212645	0.0701558	0.227978	0.29898	bcell
CACCAGGAGCAGCGTA-1_CZI-IA10244332	0.124874	0.000762942	0.748012	0.52512	0.503441	0.218525	0.147952	0.1174	0.375846	0.163948	1.03746	0.00143376	0.00175605	0.332756	0.321071	0.684518	0.605951	0.0010949	0.00187954	0.880971	0.485494	bcell
CTCTGGTAGAAGGTTT-1_CZI-IA10244332	0.0010544	0.65176	0.99515	1.71777	0.366254	0.000595156	0.16202	0.139192	0.566721	0.0250945	0.314271	0.0173883	0.00189831	0.100033	0.0160307	0.739405	0.272352	0.0421835	0.423914	0.453951	0.272254	bcell
TACACGAAGTGCTGCC-1_CZI-IA10244332	0.00244669	0.00176852	0.825844	0.415278	0.444772	0.00130844	0.0810373	0.435885	0.53664	0.313731	0.90307	0.00320905	0.0438548	0.383447	0.339703	0.383457	0.675909	0.764818	0.291255	0.00209643	0.404723	bcell
TCGTAGACACCGTTGG-1_CZI-IA10244332	0.274525	0.00142155	0.290614	0.462346	0.386238	0.210174	0.00162977	0.00302931	0.826011	0.409153	0.461528	0.00261459	0.909932	0.184651	0.00450492	0.165522	0.336974	0.264902	0.577588	0.692372	0.797833	bcell
CTGATAGGTGGCCCTA-1_CZI-IA10244332	0.0411832	0.116643	0.572181	0.697752	0.505766	0.339818	0.101873	0.084273	0.869697	0.0821404	0.667282	0.00217971	0.0027827	0.3507	0.0827943	0.126577	0.531318	0.13426	0.255559	0.920221	0.784023	bcell
TCGTACCAGACCCACC-1_CZI-IA10244332	0.212756	0.00159999	0.714863	0.740934	0.592758	0.344632	0.00181172	0.112482	0.856307	0.237248	0.927271	0.00280203	0.00357125	0.0174458	0.142567	0.302556	0.882462	0.00215577	0.0782488	0.562647	0.523017	bcell
CCTACACTCAACACTG-1_CZI-IA10244332	0.0631797	0.197909	1.24942	0.88906	0.672556	0.000514308	0.000818919	0.00150716	0.276178	0.0616828	0.341876	0.00126871	0.25554	0.0322285	0.106792	0.841229	0.20126	0.000970644	0.126201	1.45663	0.505382	bcell
ATTCTACGTAGAGTGC-1_CZI-IA10244332	0.513896	0.000955519	0.749044	0.705049	0.328202	0.208596	0.22288	0.310052	0.286446	0.0607804	0.836854	0.00179339	0.845907	0.272935	0.0908756	0.00278008	0.517758	0.00138949	0.00134484	0.835842	0.481456	bcell
TGCCCTAGTCCAAGTT-1_CZI-IA10244332	0.00138639	0.320809	0.870547	1.94319	0.432907	0.000785281	0.00125846	0.429473	0.0186648	0.187389	0.233306	0.00191876	0.0598166	0.338941	0.144139	0.948229	0.496606	0.185279	0.369562	0.107637	0.180962	bcell
GAGTCCGTCTGCGGCA-1_CZI-IA10244332	0.00238946	0.466064	1.32408	0.425262	0.822071	0.0194608	0.0596342	0.301759	0.732118	0.161427	0.551656	0.0315221	0.0041247	0.00201941	0.114219	0.160385	0.737643	0.00255951	0.0763743	0.660717	0.598296	bcell
AGTGTCAGTGCGGTAA-1_CZI-IA10244332	0.108633	0.628455	0.629966	0.68466	0.19393	0.0285706	0.229971	0.00356315	1.13782	0.099488	0.37939	0.00297309	0.00369412	0.00183902	0.105167	0.211935	0.791056	0.46138	0.257044	0.968769	0.329505	bcell
GACGCGTTCCAATGGT-1_CZI-IA10244332	0.00140847	0.270376	0.842358	0.835321	0.269213	0.121341	0.0934694	0.354081	0.42661	0.0307685	0.230082	0.00191692	0.211715	0.307906	0.323282	0.605168	0.397742	0.336781	0.175334	0.849705	0.588501	bcell
GACACGCCAACACGCC-1_CZI-IA10244332	0.227997	1.57494	1.20553	0.659833	0.00219601	0.160094	0.252964	0.132536	0.509825	0.00079191	0.235077	0.0510854	0.169168	0.00217947	0.043893	0.245538	0.329903	0.350762	0.937491	0.00229101	0.155874	bcell
GCGCAACCACCATCCT-1_CZI-IA10244332	0.19272	0.0102163	1.08777	0.460829	1.27331	0.0218775	0.00116145	0.00221541	0.391684	0.0761341	0.542938	0.0467422	0.0473978	0.0011479	0.193314	0.698361	0.830194	0.00147367	0.0387051	0.923634	0.431876	bcell
GCAAACTTCGAGAACG-1_CZI-IA9924325	0.00238329	2.54643	0.896994	0.00959788	0.0346879	0.00215362	0.428635	0.598629	0.0792136	0.443689	0.872274	0.00371213	0.00420067	0.0021916	0.176367	0.117141	0.0015491	0.0774705	0.358634	0.00226242	0.591657	bcell
CCAATCCTCATGTGGT-1_CZI-IA9924325	0.001789	1.71087	1.0399	0.00670793	0.00155294	0.472092	0.556684	0.134432	0.167837	0.393352	0.433426	0.00244586	0.0369171	0.0823039	0.251017	0.895779	0.00115566	0.142606	0.348825	0.00154794	0.583909	bcell
TGGGCGTAGGGAGTAA-1_CZI-IA9924325	0.00116912	0.456758	0.722725	0.00462345	0.464013	0.597931	0.0826091	0.0300349	0.431622	0.097303	0.473282	0.00167364	0.0021024	0.536127	0.0965453	1.70168	0.000741386	0.449962	0.491936	0.00107078	0.632131	bcell
CATCCACGTCATATCG-1_CZI-IA9924325	0.00227195	1.47484	1.30342	0.00904397	0.0021035	0.321089	0.659646	0.684937	0.216831	0.239548	0.602763	0.0033088	0.00395442	0.0020437	0.0901957	0.353973	0.00148163	0.0243013	0.647317	0.11074	0.498944	bcell
GTTTCTAAGTCCCACG-1_CZI-IA9924325	0.00245115	0.817104	1.00875	0.00876712	0.0893923	0.379877	0.943763	0.669227	0.762829	0.329395	1.17115	0.00333365	0.00410844	0.0156543	0.104373	0.186036	0.00148161	0.00252997	0.572424	0.00208142	0.179233	bcell
CCATGTCAGCTAAGAT-1_CZI-IA9924325	0.00132126	0.309112	1.12038	0.0047759	0.240274	0.475578	0.534312	0.454767	0.298768	0.370755	0.678151	0.00175907	0.00217742	0.819484	0.152547	0.570263	0.000788704	0.441906	0.275795	0.00109423	0.521363	bcell
AACCATGAGCCCAACC-1_CZI-IA9924325	0.000693469	1.17698	0.926387	0.00256136	0.0128061	0.610529	0.779101	0.439481	0.158668	0.113397	0.62062	0.000943872	0.00118572	0.627063	0.302202	0.549595	0.000416452	0.301562	0.136199	0.000582365	0.525952	bcell
CAGCTAACAGCTTCGG-1_CZI-IA9924325	0.00210097	1.57067	1.14218	0.00823024	0.00190017	0.699809	0.6249	0.00361139	0.331887	0.296391	0.975209	0.00302146	0.0272887	0.00284092	0.115699	0.0911632	0.00134972	0.00236783	0.331125	0.266385	0.758893	bcell
AATCGGTCATTCCTGC-1_CZI-IA9924325	0.00225572	1.35282	1.69664	0.00891851	0.00206393	0.173968	0.171231	0.623944	0.00226271	0.218028	0.822956	0.0281611	0.00412566	0.207247	0.228155	0.116448	0.00146799	0.199338	0.726441	0.237083	0.429946	bcell
TACCTTAGTGAGTATA-1_CZI-IA9924325	0.00142026	1.54057	1.30512	0.0055517	0.0569856	0.247893	0.448285	0.756607	0.396301	0.0231632	0.634289	0.002018	0.0427233	0.0665318	0.252081	0.717048	0.000905268	0.00159918	0.620938	0.00131294	0.149926	bcell
TACGGTAGTGATAAGT-1_CZI-IA9924325	0.00230278	1.9057	0.816254	0.00818329	0.0408564	0.378157	0.586555	0.137753	0.365451	0.116657	0.737775	0.00305276	0.117001	0.00184671	0.393055	0.604632	0.001368	0.00238019	0.352809	0.00195892	0.683505	bcell
GGGAGATGTGAGGGTT-1_CZI-IA9924325	0.00104568	0.390554	1.30681	0.00424363	0.347981	0.497601	0.431177	0.467071	0.284637	0.411451	0.745403	0.0015651	0.00187787	0.275638	0.248428	0.724646	0.000681816	0.323839	0.2512	0.000984946	0.561371	bcell
CAGATCACATGTCGAT-1_CZI-IA9924325	0.0360702	0.292895	1.09382	0.00481855	0.0981856	0.899548	0.80711	0.342021	0.00121802	0.249065	1.44032	0.0298367	0.107198	0.0607294	0.178719	0.743571	0.000802394	0.140729	0.221037	0.00375271	0.523506	bcell
AAGGTTCGTCTAGTGT-1_CZI-IA9924325	0.00111823	0.267181	1.09243	0.00442371	0.274625	0.56394	0.0591139	0.0690025	0.402315	0.497697	1.25403	0.00161986	0.00196346	0.352402	0.190667	0.689992	0.000718336	0.39325	0.469319	0.00101029	0.690305	bcell
ATGCGATCACTCGACG-1_CZI-IA9924325	0.00216087	1.29902	1.52623	0.00785363	0.00181696	0.498484	0.543343	0.00342822	0.20936	0.313287	0.894604	0.0028946	0.00369192	0.0292476	0.137738	0.0943806	0.00128123	0.42693	0.468552	0.0815507	0.71335	bcell
GTAACGTGTATGCTTG-1_CZI-IA9924325	0.00116162	0.899452	0.998657	0.00447843	0.0010079	0.476314	0.683133	0.00191704	0.00117237	0.455886	0.608722	0.00164991	0.0284878	0.0950021	0.0575678	1.6555	0.000730448	0.438305	0.308029	0.00104986	0.558647	bcell
GCAGTTAGTCTTCGTC-1_CZINY-0407-6	0.979029	0.802708	0.38849	0.00827859	0.422751	0.542421	0.108648	0.00368943	0.00214862	0.641632	0.479574	0.00323886	0.00379699	1.30194	0.359035	0.004703	0.204279	0.293596	0.430821	0.00199079	0.273663	bcell
TTTGGTTTCGACCAGC-1_CZINY-0411-10	0.00621179	0.0950933	0.63489	0.000956519	0.0124175	0.603796	0.308493	0.0172421	0.042024	0.393866	2.61619	0.00034856	0.0329247	0.199438	0.245342	0.000541732	0.0239035	1.75754	0.000264983	0.000417363	0.30323	bcell
GAGCAGATCTGATTCT-1_CZINY-0412-11	0.733929	1.90267	0.794956	0.00630898	0.172115	0.0979334	0.583383	0.472572	0.312618	0.23067	0.39276	0.00230744	0.00293024	0.00142183	0.243665	0.00357849	0.125236	0.00179839	0.638374	0.443422	0.10473	bcell
GCAATCACACATTTCT-1_CZINY-0401-0	0.455581	1.99022	1.33629	0.00964851	0.00218193	0.00146212	0.526317	0.00427318	0.0422094	0.330895	0.543058	0.162516	0.00486297	0.00214997	0.302584	0.00551965	0.499935	0.00281626	0.284189	0.549247	0.193077	bcell
GTCGTAATCAGCTCTC-1_CZINY-0402-1	0.763679	0.70403	0.91167	0.0120991	0.196076	0.425589	0.233897	0.00535349	0.372312	0.529493	0.333382	0.00448784	0.391344	0.426866	0.00132128	0.00691821	0.403739	0.117475	0.632746	0.761843	0.0020646	bcell
TGTCCCATCAGTCAGT-1_CZINY-0403-2	0.669532	0.564584	0.891849	0.0131388	0.00308763	1.02762	0.00528162	0.00592252	0.669238	0.396264	0.00324621	0.00532366	0.00623056	0.00305005	0.46433	0.00753648	0.655368	0.105806	1.23606	0.493644	0.00269039	bcell
CAGTAACAGATGCGAC-1_CZINY-0403-2	0.587665	0.498703	0.947287	0.008798	0.222396	0.117856	0.371878	0.289658	0.203115	0.52705	0.677068	0.0449509	0.00413841	0.686002	0.421224	0.00503242	0.240609	0.463879	0.840131	0.0949447	0.00148832	bcell
CGTCTACTCGGTGTCG-1_CZINY-0412-11	0.271242	1.53206	0.37736	0.00929139	0.0246891	0.715011	0.626219	0.181414	0.374463	0.513232	0.844541	0.00353144	0.0293441	0.00209335	0.206446	0.00532615	0.239527	0.00267035	0.924018	0.00221158	0.366467	bcell
CGCGTTTTCTGCGTAA-1_CZINY-0407-6	0.26745	0.628382	1.09627	0.00995554	0.0196323	0.291967	0.672663	0.259817	0.333861	0.367953	0.989337	0.222179	0.00471847	0.340172	0.381787	0.00572568	0.284063	0.296093	0.650733	0.123117	0.00167347	bcell
GGGAATGAGCCAACAG-1_CZINY-0401-0	0.479758	2.61791	0.84171	0.0133218	0.00314904	0.166025	0.300203	0.0059523	0.24124	0.25607	0.335849	0.00496615	0.255648	0.107463	0.366698	0.00777815	0.179605	0.00385191	0.557943	0.481687	0.00232925	bcell
GTCTTCGAGCAGATCG-1_CZINY-0405-4	0.11657	0.237138	0.884243	0.00580374	0.0894369	0.160861	0.321261	0.251207	0.430088	0.928305	0.563556	0.00217563	0.00273369	0.772815	0.606079	0.00329256	0.187884	0.886231	0.817734	0.00134923	0.0009785	bcell
ACTGTCCTCTTATCTG-1_CZINY-0416-15	2.46832	0.312995	1.1718	0.0117774	0.473509	0.00174988	0.00287893	0.0052152	0.440295	0.0644303	0.542677	0.12472	0.0950763	0.00271156	0.00399117	0.00668469	0.816272	0.123095	0.564513	0.0028218	0.00202526	bcell
TGGCTGGAGGGTTTCT-1_CZINY-0414-13	0.469895	0.926775	0.89846	0.00491318	0.0011287	0.575423	0.639211	0.113181	0.29428	0.65201	1.21617	0.0471399	0.247989	0.0011009	0.302957	0.00276497	0.162101	0.162223	0.244742	0.311282	0.000833034	bcell
ACGGAGACACTTGGAT-1_CZINY-0405-4	0.406665	0.186784	1.20636	0.00729901	0.546275	0.0376804	0.00503822	0.0947558	0.454711	0.341818	0.687443	0.00266827	0.00327595	0.00164003	0.646698	0.00412533	0.265856	0.00208859	1.40912	0.922873	0.0288225	bcell
CAACCAATCTCCAGGG-1_CZINY-0404-3	0.735507	0.000716351	0.884821	0.00361865	0.469515	0.454131	0.188481	0.260635	0.354185	0.61588	0.916295	0.00134752	0.00231976	0.350178	0.300557	0.00205142	0.12499	0.117252	0.488223	0.991898	0.0187797	bcell
TTCGGTCTCTAACGGT-1_CZINY-0405-4	0.381021	1.91343	0.430513	0.00843464	0.00193332	0.531985	0.274828	0.0110503	0.831248	0.391524	0.659553	0.0407241	0.00389724	0.00190222	0.617961	0.00468221	0.11722	0.00236405	0.970497	0.0019383	0.0595489	bcell
CCGTACTGTCTAGCCG-1_CZINY-0412-11	0.514191	0.00118574	0.677628	0.0059773	0.242084	0.403178	0.727788	0.00261368	0.18147	0.664367	1.18267	0.0273911	0.00284295	0.860813	0.312047	0.00338689	0.159969	0.324351	0.642573	0.331534	0.00100979	bcell
GGCAATTAGAGTACAT-1_CZINY-0408-7	0.527541	0.0295855	0.841354	0.00705905	0.526143	0.00105927	0.245092	0.00309078	0.0694517	0.343265	0.540133	0.25762	0.00326222	0.939659	0.582405	0.00398847	0.865241	0.374583	0.935743	0.00165761	0.165369	bcell
CAGCGACGTTTAGCTG-1_CZINY-0408-7	0.0714801	0.400821	0.904415	0.0135372	0.963611	0.00207247	0.00322045	0.0262292	0.610641	0.438123	0.83163	0.00521902	0.585457	0.698207	0.112944	0.00764736	0.00709638	0.00405651	0.945359	0.565241	0.0305775	bcell
ACTGAGTTCCCATTAT-1_CZINY-0416-15	0.0029223	0.807378	0.844229	0.0111664	0.452076	0.905535	0.507542	0.109953	0.466829	0.240144	0.936886	0.00410781	0.575289	0.492817	0.00400128	0.00620981	0.00188017	0.125097	0.733097	0.0126616	0.00182866	bcell
CGAATGTTCCTGTAGA-1_CZINY-0405-4	1.09178	0.178193	1.07298	0.00787363	0.437005	0.00116089	0.431017	0.308731	0.456534	0.750945	0.55868	0.0430431	0.00384861	0.195862	0.531748	0.00445321	0.21375	0.00224962	0.874583	0.0931953	0.00132272	bcell
GGTATTGCACGGCGTT-1_CZINY-0407-6	0.376937	0.0818305	1.31278	0.00812617	0.522891	0.139471	0.204939	0.496884	0.386551	0.420978	0.537185	0.00308533	0.00388553	0.427578	0.235118	0.00466764	0.00138887	0.533215	1.2518	0.262816	0.0452306	bcell
TTAGGACAGCTCCCAG-1_CZINY-0412-11	0.593929	1.85675	0.916665	0.00767347	0.00177867	0.163104	0.244867	0.165389	0.218347	0.69625	0.769958	0.00287653	0.16127	0.00173106	0.39942	0.00432974	0.110715	0.258569	0.601292	0.0220774	0.0631588	bcell
GCTCCTATCCTTGACC-1_CZINY-0407-6	0.374461	0.787669	1.73866	0.00973509	0.510101	0.249746	0.333155	0.00429192	0.233607	0.0726289	0.982619	0.00358091	0.00468045	0.264946	0.38752	0.00541408	0.00165647	0.00274606	0.697794	0.582494	0.00164409	bcell
AGTAGTCAGCGATAGC-1_CZINY-0407-6	0.482895	0.0349471	0.812508	0.00748734	0.532333	0.253088	0.00178609	0.175302	0.25609	0.137268	1.32087	0.00286906	0.00353065	1.03144	0.539683	0.00420348	0.137617	0.212419	0.220598	1.08286	0.0109738	bcell
GATCTAGCACGTTGGC-1_CZINY-0410-9	0.271494	1.03068	0.695334	0.0112741	0.00263474	0.0203207	0.733367	0.0582101	0.30996	0.521321	0.507767	0.00421592	0.176	0.161309	0.406984	0.00634387	0.119522	0.543445	0.815095	0.285704	0.559675	bcell
AACCGCGTCACAAACC-1_CZINY-0407-6	1.15443	0.00170621	0.591341	0.00844415	0.340461	0.0012575	0.00195319	0.00366603	0.61498	0.493408	1.02407	0.0576274	0.0821802	0.627613	0.266853	0.00482346	0.147566	0.178029	1.0184	0.614854	0.0221996	bcell
TACTCATCAAGCCCAC-1_CZINY-0408-7	0.20592	1.47272	0.806241	0.0101048	0.00230572	0.227224	0.769202	0.00446059	0.193764	0.534643	0.855435	0.00374462	0.00479091	0.168997	0.447266	0.00572759	0.00170515	0.164459	0.519118	0.837834	0.0110733	bcell
ATTATCCGTATGCTTG-1_CZINY-0408-7	0.207657	0.7087	0.924308	0.00415969	0.101836	0.261985	0.417954	0.336679	0.269922	0.433569	0.817985	0.00160365	0.232016	0.564146	0.626773	0.00235351	0.298256	0.0760587	0.724925	0.249198	0.0185588	bcell
GTGCGGTGTAGCAAAT-1_CZINY-0407-6	0.729139	0.371461	1.45251	0.00733521	0.76136	0.0584568	0.0649338	0.511194	0.0834836	0.154353	0.218332	0.03717	0.00349518	0.834175	0.182711	0.0896268	0.370128	0.218386	0.711866	0.33304	0.0689503	bcell
ATGAGGGTCAAGAAGT-1_CZINY-0404-3	0.00355072	0.0898583	0.757039	0.0048498	0.474152	0.0204899	0.195865	0.00210552	0.140657	0.201439	0.641706	0.0639787	0.141719	1.15108	0.576827	0.00272934	0.43852	0.537876	1.49149	0.0711758	0.267823	bcell
TGCCCATCAGCATACT-1_CZINY-0415-14	0.373531	1.35187	0.511191	0.00774727	0.0379174	0.455568	0.546374	0.00341578	0.649691	0.454023	0.970906	0.00293406	0.00369156	0.500439	0.383806	0.00430022	0.0174643	0.331382	0.650185	0.00181457	0.00129033	bcell
TAGACCACACAAGCCC-1_CZINY-0407-6	0.336197	0.74812	1.11721	0.0093412	0.269472	0.51314	0.248619	0.67171	0.262117	0.624864	0.451991	0.00347619	0.303117	0.00214227	0.279618	0.00535786	0.348201	0.00272166	0.838357	0.213545	0.0015608	bcell
GATGCTATCTTGCATT-1_CZINY-0404-3	0.948582	0.545561	1.38929	0.00816266	0.40882	0.00123365	0.300135	0.472158	0.0670503	0.059606	0.572095	0.0859903	0.00373963	0.494057	0.119182	0.00467058	0.480908	0.00235424	0.847474	0.364831	0.0814998	bcell
GGACAGAAGAATCTCC-1_CZINY-0403-2	0.587282	1.3488	0.637187	0.00495981	0.0325779	0.131638	0.561718	0.314645	0.276144	0.671232	0.772697	0.0914049	0.125745	0.140224	0.497657	0.00286732	0.0757868	0.00143778	0.536851	0.294086	0.169259	bcell
AACCGCGAGGGAACGG-1_CZINY-0401-0	0.477695	0.114721	0.673917	0.00539936	0.556104	0.441451	0.112312	0.110374	0.317594	0.502848	1.26501	0.026744	0.37711	0.617039	0.479047	0.00303611	0.182195	0.26319	0.435951	0.3093	0.000911871	bcell
CAGCCGACATATACGC-1_CZINY-0408-7	0.00109187	0.0344493	0.765267	0.00408133	0.125268	0.212149	0.376424	0.109291	0.50493	1.13433	1.21681	0.00150549	0.133369	0.186343	0.740173	0.00231064	0.106004	1.36955	0.210671	0.000939679	0.0439355	bcell
CAAGTTGGTTTAGGAA-1_CZINY-0407-6	0.416925	0.221786	1.27879	0.00304379	0.32284	0.064412	0.139869	0.235007	0.0502276	0.606519	0.614618	0.00114747	0.00141424	0.510637	0.822452	0.00172668	0.344066	0.930577	0.492272	0.0122988	0.213758	bcell
CATTCGCTCAATCTCT-1_CZINY-0409-8	0.909143	0.00149564	1.59817	0.00743595	0.838898	0.129518	0.526594	0.389507	0.00187038	0.177235	0.754868	0.0567151	0.044152	0.337517	0.00230948	0.00420708	0.10152	0.15353	0.657376	0.437464	0.131813	bcell
GCAGTTACAGGCAGTA-1_CZINY-0401-0	0.357246	0.13107	1.08666	0.00556685	0.250072	0.182754	0.130366	0.269787	0.373388	0.171415	0.814239	0.00204179	1.14412	0.218675	0.219351	0.00315206	0.213386	0.00161202	0.353975	1.30367	0.0385468	bcell
ACTTACTGTATAAACG-1_CZINY-0404-3	0.215191	0.398545	1.13349	0.00404013	0.424148	0.172779	0.286816	0.324474	0.106806	0.518941	1.22193	0.00148436	0.0398508	0.131833	0.736477	0.00231927	0.0976661	0.408534	0.476639	0.403076	0.174166	bcell
GTTAAGCTCGCTTAGA-1_CZINY-0405-4	0.668622	0.249146	1.00901	0.003627	0.433872	0.0920339	0.00085069	0.180316	0.000906447	0.443897	0.591226	0.048653	0.081187	1.13936	0.591203	0.00204564	0.300693	0.22851	0.916538	0.132773	0.167001	bcell
GCGCGATTCGTCTGCT-1_CZINY-0412-11	0.266015	1.63945	0.574554	0.00771055	0.0018039	0.529068	0.377136	0.00341261	0.148395	0.815871	0.785458	0.00282151	0.00353423	0.00173648	0.174121	0.00438601	0.243618	0.00223909	0.978198	0.338378	0.361604	bcell
ATGAGGGGTCTCTCTG-1_CZINY-0406-5	0.00293286	0.719348	1.36816	0.0110824	0.423511	0.00167785	0.00262138	0.39859	0.705472	0.154726	0.881702	0.0626775	0.0851812	0.00253712	0.0657582	0.00633517	0.302529	0.00319554	1.05115	0.990802	0.00189818	bcell
CAGCCGATCCCATTTA-1_CZINY-0402-1	0.679001	0.24431	0.654123	0.00929023	0.623003	0.394785	0.0021736	0.0207438	0.930362	0.34886	0.696284	0.05891	0.00417884	0.538571	0.28075	0.00515264	0.443044	0.00262598	0.678792	0.634707	0.00154561	bcell
GGACATTGTCCAGTAT-1_CZINY-0403-2	0.0424651	0.539719	1.30693	0.00417226	0.190669	0.119851	0.144738	0.350225	0.630923	0.565164	0.517356	0.0228308	0.0706421	0.499706	0.536133	0.00234617	0.206687	0.665341	0.831204	0.0110227	0.0204648	bcell
GCAAACTAGGGATGGG-1_CZINY-0411-10	0.720895	0.508004	0.493005	0.00638167	0.467875	0.214095	0.199646	0.300967	0.18127	0.611473	0.67567	0.0595945	0.002942	0.673768	0.438535	0.00360813	0.171193	0.472051	1.00152	0.0631858	0.00108863	bcell
GCGCAGTCACCCATGG-1_CZINY-0406-5	0.988495	0.154704	1.08743	0.0138327	0.313094	0.19304	0.227342	0.624945	0.181331	0.422932	0.347209	0.0627985	0.00652652	0.80937	0.321053	0.00780317	0.358522	0.306743	0.609401	0.18768	0.00230452	bcell
TCACGAACAATAGCGG-1_CZINY-0410-9	0.0021626	0.814482	0.712361	0.00795275	0.296171	0.711268	0.303392	0.20749	0.140413	0.202609	0.737814	0.00298677	0.382076	0.00178467	0.681254	0.00449394	0.114503	0.342653	0.557634	0.979728	0.0554455	bcell
CGTCACTAGATAGCAT-1_CZINY-0412-11	0.836296	0.239326	0.807611	0.00743643	0.195214	0.305161	0.934374	0.00325065	0.260938	0.801214	0.829707	0.22414	0.00345139	0.420956	0.605554	0.00417845	0.00123843	0.399957	0.378328	0.00174612	0.00126236	bcell
TCGGTAAAGGGCTTCC-1_CZINY-0407-6	0.179262	0.735648	0.956351	0.0124634	0.199699	0.259225	0.687729	0.00556515	0.341801	0.116292	0.467296	0.0706864	0.00613674	0.736938	0.234652	0.00695197	0.46296	0.19109	1.40227	0.158837	0.00211137	bcell
ATTGGTGCAAGGTTTC-1_CZINY-0414-13	0.469543	0.834742	1.21418	0.0051443	0.0567579	0.0885689	0.593236	0.00221846	0.27119	0.599657	1.12803	0.177417	0.00245103	0.00113601	0.57689	0.00290467	0.0933448	0.00146936	0.790163	0.0435375	0.320982	bcell
TCGGTAACAAGCCTAT-1_CZINY-0410-9	0.0294022	0.53952	1.10928	0.00385181	0.000886522	0.773991	0.464088	0.00167231	0.129829	0.91176	1.25041	0.00142538	0.117187	0.0657999	0.714832	0.00222654	0.00064777	0.774107	0.292364	0.0570429	0.0398035	bcell
TGACAACTCGAATGGG-1_CZINY-0412-11	0.296382	0.0080838	0.648953	0.00432802	0.335083	0.301801	0.321581	0.264638	0.324016	0.896566	0.328253	0.00161715	0.0156964	0.621415	0.376462	0.00243571	0.41102	0.666072	1.01099	0.248988	0.193298	bcell
CATGACAAGCGTTTAC-1_CZINY-0408-7	0.494891	0.901538	0.942342	0.00595567	0.230771	0.586163	0.0925717	0.402842	0.935793	0.432437	0.386614	0.0273792	0.00282822	0.628823	0.510117	0.00337644	0.0009984	0.244458	0.272637	0.135079	0.0314983	bcell
CCACTACCACCTCGGA-1_CZINY-0414-13	0.539569	0.691551	0.503827	0.00383033	0.159003	0.437885	0.658968	0.0749677	0.481083	0.434215	0.875101	0.0505267	0.146699	0.313466	0.530003	0.00214939	0.131089	0.134204	0.70761	0.215254	0.189249	bcell
GATGAAACACGGTTTA-1_CZINY-0404-3	0.588806	0.00464803	1.12849	0.00961742	0.337348	0.180945	0.300542	0.875271	0.584592	0.484812	0.842403	0.00355872	0.30876	0.26678	0.17348	0.00542727	0.16597	0.00278948	0.808872	0.174941	0.00160998	bcell
GTGGGTCTCTTAGAGC-1_CZINY-0416-15	0.66025	0.0739525	0.457427	0.00469026	0.500467	0.332076	0.118689	0.0020128	0.600132	0.803392	0.818708	0.073092	0.00210866	0.674855	0.652974	0.00261202	0.260718	0.55262	0.462528	0.0847486	0.13778	bcell
ACCGTAACAAGCCGCT-1_CZINY-0411-10	0.658138	1.93793	0.792195	0.0132905	0.00306548	0.299159	0.425156	0.151998	0.516513	0.71394	0.0113398	0.0588971	0.00615919	0.00297273	0.435939	0.00746995	0.348298	0.148687	0.37513	0.298887	0.0253793	bcell
GTCACAATCCCTTGCA-1_CZINY-0407-6	0.0804675	2.12164	1.13651	0.0112817	0.00261772	0.0263544	0.326739	0.00499901	0.415343	0.431543	0.249029	0.0585294	0.0053063	0.00253209	0.285757	0.0064623	0.00196458	0.00323883	1.6603	0.407441	0.00193827	bcell
AGCGGTCTCTTACCGC-1_CZINY-0415-14	0.297478	0.45634	0.622355	0.00525552	0.217148	0.172525	0.420624	0.695108	0.250903	0.523237	0.914517	0.140283	0.476055	0.437203	0.381158	0.00296332	0.107324	0.831954	0.317419	0.00205404	0.00088741	bcell
GAAATGAAGTGCGATG-1_CZINY-0407-6	0.0664547	0.00675685	0.618181	0.00630181	1.00069	0.366157	0.191735	0.741072	0.29954	0.579312	1.00677	0.184719	0.00298926	0.427792	0.458906	0.00355	0.685213	0.00271271	0.311476	0.305764	0.0012061	bcell
CTGCTGTTCAGCTGGC-1_CZINY-0408-7	0.408707	0.2789	1.46648	0.00551435	0.476955	0.00080756	0.00128045	0.157043	0.0607204	0.386861	0.801608	0.578547	0.00251412	0.383493	0.386447	0.00310177	0.755674	0.00157338	0.880763	0.126831	0.10772	bcell
GATGAAATCGATGAGG-1_CZINY-0404-3	0.457965	0.182038	0.969447	0.00748034	1.055	0.00109748	0.367984	0.00383564	0.138591	0.331144	0.925779	0.0549577	0.00332473	0.766066	0.419954	0.00419611	1.04251	0.00209964	0.340389	0.0792346	0.108644	bcell
TACTTGTGTGCACTTA-1_CZINY-0407-6	0.00216223	0.0016257	0.690487	0.00818664	0.983213	0.00122265	0.168955	1.05301	0.0995911	0.378703	0.289458	0.41485	0.00393252	0.580631	0.146028	0.00461502	1.02973	0.329923	1.0678	0.00191375	0.00139469	bcell
ACTTTCAAGATATGGT-1_CZINY-0414-13	0.837404	0.141371	0.759052	0.00748648	1.11205	0.439306	0.00167868	0.00330947	0.150494	0.334685	0.833618	0.481812	0.0433569	0.00520131	0.626138	0.004248	0.591268	0.00216928	0.427847	0.360814	0.0974248	bcell
GACAGAGCACGGATAG-1_CZINY-0416-15	0.237109	0.528446	0.861097	0.00648013	0.00148409	0.480494	0.627777	0.00286063	0.0167474	0.320742	0.988169	0.469156	0.154868	0.00145954	0.390282	0.00368244	0.296703	0.492973	1.02274	0.0397812	0.323273	bcell
GAACATCCATGTAAGA-1_CZINY-0413-12	0.0948376	0.000960695	0.54551	0.00487601	1.10674	0.0145484	0.00113853	0.170924	0.334327	0.483683	0.789591	0.342586	0.0366256	0.62333	0.198173	0.00272989	0.979702	0.543557	0.638804	0.361417	0.000822136	bcell
ATCCGAACATCGGAAG-1_CZINY-0406-5	0.40305	0.514363	1.6812	0.0165842	0.515556	0.00251078	0.135699	0.624818	0.00423583	0.099051	0.150902	0.217558	0.00775892	0.198023	0.12111	0.306291	0.60756	0.489383	1.1079	0.00415425	0.00290556	bcell
GGACAGACAAGACACG-1_CZINY-0406-5	0.082865	0.247623	0.853198	0.00629608	0.838146	0.390625	0.286496	0.62625	0.00160069	0.369077	0.576343	0.00235125	0.337172	0.53825	0.336009	0.0035624	0.773443	0.339545	0.00175832	0.618347	0.038462	bcell
GACCTGGAGTAACCCT-1_CZINY-0405-4	0.112211	0.199655	1.08293	0.00939293	1.04629	0.00141717	0.0570527	0.755456	0.00240984	0.0808251	0.954552	0.00351318	0.00436535	0.374912	0.711796	0.0934823	0.55005	0.0877283	1.02259	0.00222873	0.0980983	bcell
AGGCCGTGTTGGTAAA-1_CZI-IA11512686-1	0.0654202	0.971044	0.621149	0.00603912	0.00135931	0.604076	0.285074	0.141281	1.13176	0.362862	0.715403	0.0400088	0.059585	0.00133507	0.331008	0.580027	0.00102495	0.00170634	0.879194	0.0014403	0.467727	bcell
CATGACACATATGAGA-1_CZI-IA11512686-1	0.106158	1.34867	0.991851	0.0336904	0.00135431	0.0293308	0.166822	0.00252356	0.950939	0.34119	0.337977	0.0186072	0.113915	0.00130041	0.017571	0.869809	0.0303474	0.0016331	1.33098	0.117256	0.458117	bcell
AGTTGGTGTGAGCGAT-1_CZI-IA11512686-1	0.000652277	0.000474773	0.00041482	5.65081	0.000519034	0.193909	0.083187	0.00100479	0.120585	0.0679881	0.000540734	0.000853916	0.00103329	0.000523547	0.12506	0.449876	0.0240871	0.000654076	0.455332	0.00054208	0.109956	bcell
TTGAACGTCCTTGACC-1_CZI-IA11512685-0	0.0912358	1.08045	0.388445	0.00694322	0.053333	0.647745	0.492015	0.316615	1.84102	0.197944	0.687388	0.0026539	0.00342133	0.00154025	0.214248	0.478432	0.0568401	0.00198989	0.530109	0.00163466	0.170068	bcell
ATAGACCAGGAGTCTG-1_CZI-IA11512685-0	0.123863	1.38521	0.83453	0.0077873	0.00178428	0.135634	0.00187202	0.347531	1.6355	0.298351	0.689178	0.0429109	0.00357133	0.00178	0.0731244	0.261873	0.00130044	0.0022651	1.17465	0.00184036	0.234892	bcell
AGATCTGCACCAGCAC-1_CZI-IA11512685-0	0.00249742	0.959999	0.500295	0.00945061	0.0795424	0.206238	0.320281	0.00418487	1.19033	0.387453	0.785352	0.00366136	0.00427793	0.0021537	0.434652	0.247697	0.00159716	0.00274778	1.47338	0.0223094	0.612069	bcell
CCGGGATCAAGTCATC-1_CZI-IA11512690-2	0.0693009	0.699131	0.437873	0.00388384	0.000868508	0.371126	0.132463	0.0864156	0.793422	0.204404	0.158803	0.0377921	0.00182916	0.000845856	0.666035	1.90342	0.000645062	0.00107642	1.19807	0.17395	0.33871	bcell
GACTACAGTACTTGAC-1_CZI-IA11512685-0	0.00437787	1.38095	0.672195	0.00684468	0.00156122	0.269026	0.275919	0.144455	1.07317	0.0893713	0.298166	0.00255568	0.00319023	0.084673	0.323761	1.07304	0.00112009	0.00197854	1.06613	0.243704	0.248228	bcell
GACAGAGCATATGGTC-1_CZI-IA11512686-1	0.00181214	1.45757	0.461406	0.00694457	0.00158624	0.459503	0.510273	0.0030577	1.11401	0.0377195	0.296322	0.040203	0.00320356	0.00156669	0.356947	0.609356	0.00114346	0.0249471	1.31883	0.0148177	0.542536	bcell
CATTCGCGTCTGCCAG-1_CZI-IA11512685-0	0.00186383	0.283776	0.646093	0.0376552	0.0782093	0.258321	0.137828	1.02819	1.51776	0.250772	0.438985	0.0288586	0.0947735	0.10728	0.191349	0.281928	0.00116997	0.143227	1.00134	0.376037	0.358558	bcell
ACTTTCATCGCATGAT-1_CZI-IA11512686-1	0.00174403	1.15098	0.809919	0.00659568	0.038112	0.618241	0.0535681	0.288401	0.79843	0.256144	0.510776	0.00244369	0.00301523	0.00149431	0.579167	0.458318	0.0886552	0.0019033	1.09158	0.00156633	0.504555	bcell
TAAGAGATCAAACAAG-1_CZI-IA11512685-0	0.101379	1.07769	0.291973	0.00885629	0.00205288	0.142127	0.241683	0.476049	0.991489	0.477655	0.452791	0.00337191	0.00399957	0.0020249	0.0781162	1.06338	0.00306784	0.00247201	0.864307	0.281722	0.687518	bcell
TGCCAAAAGCCGTCGT-1_CZI-IA11512685-0	0.204013	0.972174	0.553667	0.0449016	0.00161793	0.480079	0.502329	0.00313345	1.27048	0.206795	0.556206	0.00268318	0.231325	0.00161219	0.314856	0.351004	0.00119433	0.00209109	1.19169	0.00169294	0.368955	bcell
GGGATGACAGCTCCGA-1_CZI-IA11512686-1	0.00167599	1.28875	0.502421	0.00641482	0.00148141	0.0315612	0.349371	0.129252	0.812863	0.0601605	0.609284	0.00237518	0.0031431	0.00148418	0.535882	0.357576	0.00106196	0.00183083	2.00169	0.0776807	0.490782	bcell
GATTCAGTCTTGACGA-1_CZI-IA11512685-0	0.00242213	1.04229	0.864298	0.0517498	0.00201045	0.0017913	0.24633	0.271931	1.11495	0.140866	0.36658	0.196306	0.00421743	0.00198887	0.266102	0.80699	0.011215	0.182361	0.838449	0.499246	0.342163	bcell
GTGTTAGGTCTTGCGG-1_CZI-IA11512686-1	0.0067941	1.19116	0.503742	0.00875067	0.00197515	0.0583975	0.549554	0.372018	1.14608	0.113725	0.479756	0.0521088	0.0202862	0.10181	0.279339	0.940222	0.00143499	0.00248568	0.845159	0.00205171	0.577804	bcell
TACGGTACACCGAATT-1_CZI-IA11512686-1	0.191936	1.35557	0.451564	0.0415964	0.00177459	0.29439	0.214802	0.00344139	0.877211	0.384089	0.645915	0.0627616	0.0681746	0.0431442	0.501919	1.02189	0.00131218	0.00225458	0.730105	0.00183076	0.36333	bcell
AGGCCGTCACTCTGTC-1_CZI-IA11512685-0	0.0398676	1.13969	0.714034	0.0309628	0.00122793	0.0749655	0.285002	0.535459	1.25424	0.262377	0.36534	0.047084	0.0411408	0.0129793	0.41126	0.442878	0.00545493	0.111745	1.11849	0.0125678	0.365709	bcell
AGAGCTTTCGACAGCC-1_CZI-IA11512685-0	0.075442	0.832667	0.328739	0.00676239	0.00153523	0.408819	0.312813	0.0626583	1.20049	0.145094	0.550849	0.0347268	0.00314634	0.364628	0.24398	0.943265	0.00115363	0.00194316	0.889442	0.221295	0.635337	bcell
TCGCGTTAGGCGCTCT-1_CZI-IA11512686-1	0.0833248	1.31699	0.375915	0.00746184	0.00312367	0.113653	0.133085	0.675769	1.25271	0.0494252	0.466979	0.00274568	0.1575	0.00167951	0.364872	0.37565	0.00126142	0.00217608	1.29299	0.15594	0.428	bcell
ATCCACCTCAGTTTGG-1_CZI-IA11512685-0	0.213049	1.27718	0.511912	0.0050372	0.00115289	0.00844314	0.217142	0.00220973	0.992426	0.237649	0.348551	0.00185035	0.0766022	0.00112291	0.185889	1.41142	0.000840887	0.00142761	0.861112	0.397203	0.521644	bcell
ACGATACAGTGTCCAT-1_CZI-IA11512686-1	0.09237	1.1956	0.587803	0.0696441	0.00137342	0.177203	0.0508448	0.0553075	0.957565	0.606724	0.222529	0.0450876	0.0314832	0.0232588	0.413092	1.00042	0.128066	0.00177333	0.97967	0.00857653	0.619934	bcell
GAACATCCAAGTTGTC-1_CZI-IA11512685-0	0.00204021	1.42114	0.643982	0.00753788	0.00169724	0.00113861	0.327168	0.00333013	1.85375	0.252162	0.38123	0.00284927	0.0120996	0.00166608	0.139675	0.618678	0.00127673	0.00215407	1.36943	0.126386	0.0912977	bcell
CTTAACTTCGTGGTCG-1_CZI-IA11512686-1	0.00191562	1.03195	0.659584	0.00707243	0.00158828	0.468272	0.407473	0.0803516	1.01294	0.347418	1.04565	0.0774154	0.209499	0.00160785	0.315627	0.451462	0.0992552	0.00202498	0.523902	0.00161419	0.516538	bcell
TTAGTTCTCGGATGGA-1_CZI-IA11512686-1	0.108637	0.899987	0.490991	0.00453213	0.181719	0.0128753	0.00107555	0.0886016	1.39205	0.0120311	0.820531	0.0016897	0.00208105	0.116698	0.212354	1.4437	0.000739669	0.395874	0.638237	0.0010566	0.451079	bcell
GGGAATGTCACATAGC-1_CZI-IA11512686-1	0.193462	1.18328	0.515411	0.0349202	0.00149401	0.50452	0.31497	0.00282222	1.12301	0.231779	0.654036	0.0488261	0.00302618	0.00144746	0.407732	0.730786	0.00109725	0.00183638	0.879379	0.00150773	0.431151	bcell
GCACTCTTCTGGCGTG-1_CZI-IA11512685-0	0.0140221	0.963125	0.660229	0.0329007	0.00135893	0.287538	0.248062	0.0876172	1.6647	0.310094	0.670917	0.108074	0.00273387	0.00132761	0.268394	0.736904	0.00101192	0.00171953	0.865909	0.00142227	0.34074	bcell
CATGCCTGTCTCTCGT-1_CZI-IA11512685-0	0.067409	0.717776	0.705931	0.0610369	0.00133103	0.111582	0.195162	0.002539	1.13629	0.227756	0.281034	0.00215959	0.00286964	0.00129881	0.227958	1.65768	0.173753	0.0660319	1.34693	0.0330768	0.250365	bcell
TCCCGATAGATAGGAG-1_CZI-IA11512686-1	0.0194075	1.49297	1.207	0.00748741	0.00169079	0.00112009	0.216153	0.00322963	0.504462	0.159048	0.658267	0.00276207	0.0384925	0.00166921	0.235481	0.622953	0.0642674	0.00211347	1.48219	0.131209	0.408993	bcell
AACCGCGCATGGTAGG-1_CZI-IA11512685-0	0.0840563	1.36948	0.453957	0.00714421	0.00163562	0.178993	0.386651	0.304869	0.836686	0.242695	0.359469	0.044018	0.00332339	0.0016423	0.00178958	0.491848	0.00123441	0.0880638	1.6956	0.104291	0.605307	bcell
ACCCACTCATTCGACA-1_CZI-IA11512685-0	0.00132852	1.30014	0.643425	0.029844	0.105767	0.158905	0.1251	0.0104055	1.18147	0.205747	0.49926	0.075162	0.256686	0.00108048	0.486606	0.371142	0.000828194	0.0787732	1.08717	0.506869	0.148758	bcell
TCTGGAATCGTCTGCT-1_CZI-IA11512685-0	0.753944	0.00199673	0.56421	0.0280203	0.323281	0.378119	0.00191506	0.626407	0.917863	0.600012	0.68298	0.655465	0.0762518	0.00110324	0.281294	0.39132	0.000815774	0.0330428	0.337809	0.00113982	0.617838	bcell
TCAGGATGTTAAGAAC-1_CZI-IA11512685-0	0.0630822	1.47495	0.555222	0.0284742	0.00116609	0.140222	0.250307	0.0984747	1.10567	0.081261	0.381738	0.0018729	0.0734367	0.078684	0.234074	0.423531	0.000853139	0.00147654	1.45196	0.0610946	0.765796	bcell
AACCATGGTAATCACC-1_CZI-IA11512685-0	0.00183067	1.15383	0.71508	0.00675802	0.00156911	0.0610332	0.304568	0.16354	1.16873	0.032571	0.626723	0.00258296	0.00628554	0.00152198	0.0802342	1.23466	0.00159591	0.00194497	1.2078	0.00159467	0.490255	bcell
TGGTTAGTCGATCCCT-1_CZI-IA11512685-0	0.19123	1.5362	0.00138685	0.00711238	0.00165459	0.216873	0.154067	0.386515	1.49052	0.255494	0.438285	0.0466412	0.00327107	0.202468	0.186238	1.20567	0.0422124	0.0933023	0.739597	0.00165755	0.0627057	bcell
TCCACACGTTGTCGCG-1_CZI-IA11512686-1	0.00210894	0.733045	0.275356	0.0447147	0.121081	0.461412	0.109206	0.325089	1.68068	0.329979	0.528171	0.0498602	0.00370777	0.00179133	0.594252	0.124059	0.00131182	0.0324732	1.29698	0.00187896	0.540844	bcell
CAGATCACATATGAGA-1_CZI-IA11512685-0	0.099702	1.19715	0.00153204	0.00788268	0.0018209	0.201245	0.118818	0.00347317	1.66261	0.415858	0.835994	0.00289291	0.0755291	0.00179096	0.171651	1.04397	0.00133429	0.0694592	1.18293	0.0949989	0.0684706	bcell
TAGGCATAGATACACA-1_CZI-IA11512686-1	0.0449911	1.31128	0.51838	0.0341963	0.00139408	0.0862296	0.224754	0.169499	1.74629	0.406477	0.205074	0.00230091	0.00291113	0.00137387	0.563007	0.773251	0.00102385	0.00176251	0.74969	0.0658305	0.357932	bcell
GGACAGAGTTGTCTTT-1_CZI-IA11512686-1	0.001583	1.57085	0.788418	0.00584117	0.00134074	0.0104085	0.624213	0.00261007	1.60081	0.046431	0.421151	0.00221628	0.0619796	0.171533	0.11329	0.312025	0.131987	0.101808	0.863137	0.00137561	0.436699	bcell
TCTATTGGTTATGTGC-1_CZI-IA11512685-0	0.000788113	1.06606	0.711585	0.00292349	0.116921	0.00043098	0.124658	0.253366	1.12223	0.202541	0.811568	0.0251924	0.00136304	0.170345	0.442999	0.433233	0.000477316	0.487642	0.590281	0.000684756	0.719679	bcell
ATTGGTGGTCAAGCGA-1_CZI-IA11512685-0	0.053358	1.37386	0.758778	0.00542889	0.00123326	0.162861	0.0280828	0.00234386	1.31384	0.104114	0.483075	0.00204233	0.00248595	0.015296	0.116728	0.824158	0.0364362	0.168405	1.19976	0.00127198	0.618416	bcell
AGAGCGATCTTGAGAC-1_CZI-IA11512686-1	0.0248371	1.41792	0.00209223	0.0102276	0.120646	0.448401	0.125121	0.121132	1.90847	0.201669	0.380506	0.00407534	0.00458737	0.00226849	0.367772	0.605679	0.0744035	0.00293261	1.39862	0.00241267	0.0225094	bcell
GGAAAGCCAATGAATG-1_CZI-IA11512685-0	0.00196299	1.25962	0.514548	0.00700224	0.00163931	0.367929	0.390285	0.00311431	1.01863	0.281223	0.568098	0.00261188	0.00616275	0.00160192	0.370014	0.856136	0.0322419	0.0503766	0.769004	0.0886632	0.672329	bcell
CATTCGCGTCTAAACC-1_CZI-IA11512686-1	0.0014534	1.427	1.0479	0.00558707	0.00128923	0.14214	0.520583	0.0797201	0.865933	0.187002	0.512478	0.0271752	0.0341007	0.00125986	0.427317	0.394718	0.00148366	0.0492517	0.878289	0.0013325	0.664923	bcell
CGACCTTGTCACTTCC-1_CZI-IA11512686-1	0.0019139	1.40832	0.690178	0.00722695	0.00164974	0.265003	0.00168177	0.581499	1.22254	0.166488	0.533013	0.0302668	0.139341	0.00162402	0.237426	0.724806	0.00118453	0.0020751	1.06526	0.00169327	0.1793	bcell
TGGTTCCAGAATCTCC-1_CZI-IA11512685-0	0.00956241	0.966831	0.479179	0.00559351	0.00128452	0.19871	0.00989686	0.0775473	1.28804	0.339809	0.379693	0.0438593	0.00255615	0.155435	0.289289	1.69681	0.000936759	0.0590827	1.03165	0.0375663	0.197698	bcell
ACCGTAACATGACATC-1_CZI-IA11512685-0	0.0577556	1.34106	0.693024	0.00648933	0.00149919	0.489898	0.495563	0.00284789	1.3042	0.153699	0.794774	0.00244119	0.062697	0.00146682	0.0318978	0.273569	0.00110861	0.00186909	0.934418	0.209615	0.40634	bcell
TAGGCATTCACAACGT-1_CZI-IA11512685-0	0.0372967	1.47841	0.870058	0.00707154	0.00159559	0.0953964	0.480833	0.398439	0.948794	0.000581694	0.506148	0.00258752	0.00320019	0.00156748	0.199978	0.816251	0.00119426	0.00200489	1.07732	0.00167521	0.332859	bcell
CCGTGGAGTATATGAG-1_CZI-IA11512686-1	0.001973	1.1396	0.884757	0.00724109	0.00164792	0.113362	0.369438	0.334436	1.0705	0.351596	0.37628	0.00268255	0.0330252	0.00163989	0.745325	0.648049	0.0711508	0.00206141	0.709021	0.00171768	0.397164	bcell
CTAGTGACAAGGCTCC-1_CZI-IA11512686-1	0.0940642	0.961219	0.454386	0.00622439	0.00142859	0.712581	0.400936	0.255176	0.890025	0.314861	0.739341	0.025655	0.00295941	0.0618304	0.15191	0.930454	0.0179891	0.00174826	0.868308	0.00147493	0.375294	bcell
GTGTTAGTCGCCCTTA-1_CZI-IA11512686-1	0.248596	1.03565	0.919527	0.00511684	0.175598	0.0518311	0.0609149	0.386737	0.728921	0.000421123	0.147946	0.00197144	0.169461	0.0191638	0.141353	2.25336	0.000858515	0.0941609	0.734196	0.0389965	0.0588005	bcell
ATCATCTAGTGGTCCC-1_CZI-IA11512686-1	0.00206678	1.69118	0.899414	0.00754367	0.204998	0.159062	0.316399	0.00330408	1.36099	0.282932	0.401492	0.0279563	0.00352063	0.0016934	0.293302	0.433013	0.0401674	0.00220032	0.896775	0.0186476	0.214259	bcell
CTACATTGTTACTGAC-1_CZI-IA11512686-1	0.235268	0.709425	0.802106	0.00789767	0.00180783	0.26727	0.258168	0.153488	1.39995	0.223162	0.57941	0.0279264	0.076526	0.00177853	0.624562	0.321871	0.00130648	0.00226112	0.870119	0.17652	0.51815	bcell
CCAGCGAAGGCAATTA-1_CZI-IA11512685-0	0.0869979	0.872402	0.304865	0.0044948	0.00100351	0.279993	0.715544	0.048768	0.793051	0.418049	0.752211	0.020978	0.187538	0.000994417	0.417024	0.487741	0.000738909	0.0012813	1.09377	0.00104842	0.788493	bcell
AACACGTAGCGCTCCA-1_CZI-IA11512686-1	0.00188745	1.33577	0.398704	0.00680079	0.00151382	0.107032	0.298991	0.100209	1.47139	0.43694	0.531518	0.00248935	0.0894953	0.00151931	0.41307	0.233879	0.00114832	0.00189006	1.12162	0.0751044	0.63382	bcell
CCTCAGTCAAGAAGAG-1_CZI-IA11512685-0	0.0012652	1.0966	0.672237	0.00479912	0.00110509	0.264132	0.228826	0.117091	1.38994	0.386262	0.529342	0.0331349	0.0363888	0.00106173	0.167023	1.19329	0.000792503	0.0013736	0.727836	0.0470357	0.375773	bcell
GCATGTATCGCCCTTA-1_CZI-IA11512685-0	0.0220883	1.60373	0.264007	0.00653897	0.00149678	0.378571	0.640253	0.00286652	0.788234	0.163027	0.778644	0.00256908	0.00290858	0.00146239	0.54775	0.502908	0.00108944	0.215587	0.790202	0.00150848	0.550452	bcell
TCCACACCAGTAAGCG-1_CZI-IA11512686-1	0.0712994	0.891921	0.5097	0.172841	0.00154528	0.0510494	0.0734245	0.103813	1.64159	0.281146	0.434039	0.0423062	0.0970429	0.00148854	0.40036	0.588931	0.0618279	0.102016	1.37771	0.0800344	0.28143	bcell
TGAAAGATCGCTAGCG-1_CZI-IA11512685-0	0.0721328	0.857883	0.646205	0.00714007	0.00161343	0.198563	0.384352	0.00314142	1.18167	0.298086	0.685439	0.0324617	0.0569145	0.00157776	0.441856	0.877853	0.00121439	0.00200877	1.15842	0.00168962	0.352699	bcell
AAAGTAGAGGTGACCA-1_CZI-IA11512685-0	0.00181061	0.931113	0.970984	0.0361543	0.00155724	0.25698	0.25076	0.300251	0.795021	0.0713495	0.357568	0.00253815	0.0934536	0.00194348	0.142899	0.529285	0.0442812	0.00192754	1.47907	0.370028	0.62618	bcell
GAGTCCGAGAAGATTC-1_CZI-IA11512685-0	0.00325179	0.00252824	0.949582	0.0123433	0.0765307	0.150029	0.176494	0.00539888	1.23077	0.0083055	0.493936	0.00455767	0.00585592	0.00280006	0.458694	1.4468	0.00206458	0.433108	1.05994	0.2104	0.501385	bcell
AGGCCGTAGGCCATAG-1_CZI-IA11512686-1	0.037278	1.50638	0.757866	0.0065758	0.00147869	0.000957459	0.411802	0.421045	0.721439	0.000534597	0.34191	0.00238343	0.0488686	0.147728	0.173651	0.878893	0.00107329	0.00187134	1.2171	0.193759	0.393651	bcell
ACGGGCTAGATCCGAG-1_CZI-IA11512685-0	0.0345364	0.412297	0.000893439	0.0476969	0.00109567	0.112692	0.00106832	0.0538295	0.803385	0.156045	0.211884	0.00185972	0.037966	0.00105158	0.201863	3.81413	0.0497819	0.00133576	1.10191	0.206444	0.023734	bcell
ACGTCAAAGCTAGTTC-1_CZI-IA11512686-1	0.1898	0.926965	0.192281	0.00725152	0.00167378	0.517841	0.467275	0.592642	0.941599	0.317741	0.377877	0.00274741	0.0996365	0.214561	0.618357	0.801746	0.00120307	0.00212325	0.496476	0.00172336	0.490398	bcell
TTTGCGCAGGAGCGAG-1_CZI-IA11512686-1	0.00156038	0.188674	0.726245	0.033401	0.00128891	0.244431	0.115199	0.0969745	1.17214	0.171495	0.523169	0.0395837	0.300655	0.114728	0.498477	0.226704	0.0473492	0.00164236	1.73979	0.694883	0.332023	bcell
CATCAAGGTCGAGTTT-1_CZI-IA11512686-1	0.0828362	0.728436	0.428961	0.0317912	0.00130853	0.478845	0.442688	0.00250746	0.815885	0.21182	0.462576	0.0984877	0.00264671	0.16856	0.649932	0.683593	0.000964643	0.0016571	1.30597	0.0013088	0.669409	bcell
CTCCTAGCACGGATAG-1_CZI-IA11512685-0	0.00169883	1.04854	0.699472	0.00625765	0.00144656	0.307429	0.221295	0.0992945	1.36895	0.417786	0.638054	0.0023143	0.00283724	0.0014073	0.26237	0.514274	0.0538248	0.0299383	1.26999	0.00147321	0.318747	bcell
GCATGATGTGCCTGTG-1_CZI-IA11512685-0	0.00243861	0.960129	0.710753	0.0058768	0.00133528	0.349849	0.242693	0.140117	1.28368	0.285465	0.249831	0.0788804	0.00324127	0.00129812	0.510091	0.630169	0.000968072	0.125017	0.940475	0.0975295	0.649734	bcell
AGGCCGTGTGCCTTGG-1_CZI-IA11512686-1	0.00201028	1.17606	0.985352	0.00762987	0.00175007	0.488021	0.00182288	0.00335134	1.23294	0.122296	0.298458	0.100373	0.00337608	0.121641	0.408725	0.573922	0.0348924	0.0161957	0.941787	0.296742	0.442801	bcell
GCTGGGTAGGCGACAT-1_CZI-IA11512686-1	0.00133253	0.686914	0.348535	0.00504508	0.00113676	0.545665	0.329753	0.00219533	0.911252	0.161115	0.0835844	0.03015	0.00239964	0.0666294	0.414809	2.59019	0.0519395	0.0486504	0.771333	0.00116644	0.220007	bcell
CAGGTGCAGACTAGAT-1_CZI-IA11512686-1	0.00147329	0.463148	1.1143	0.0298793	0.15202	0.271933	0.062971	0.00421417	1.06153	0.217487	0.561848	0.0595433	0.251938	0.00123011	0.310527	0.605389	0.00100618	0.00158332	1.41121	0.43614	0.252016	bcell
ACGGCCATCTAAGCCA-1_CZI-IA11512686-1	0.0219292	1.03442	0.450983	0.00503146	0.0011255	0.352348	0.261767	0.139377	0.996395	0.245782	0.55846	0.00185479	0.00241121	0.00111816	0.282219	0.822922	0.000847664	0.329036	1.31573	0.0011874	0.449203	bcell
GGGAGATAGATAGTCA-1_CZI-IA11512686-1	0.165053	0.0998441	0.923888	0.0345175	0.152931	0.302789	0.00141633	0.00270293	1.15229	0.442783	0.588064	0.0290717	0.110779	0.00138613	0.361096	0.932906	0.0616578	0.00171967	1.33776	0.204853	0.360627	bcell
CACATAGTCTGCTGCT-1_CZI-IA11512685-0	0.130062	1.3267	0.919413	0.0353882	0.0305609	0.470507	0.321525	0.00271035	1.01197	0.20261	0.425565	0.0236316	0.0775901	0.00138829	0.38967	0.812632	0.00102535	0.00177219	0.333334	0.237558	0.51225	bcell
TGTTCCGCACCCAGTG-1_CZI-IA11512686-1	0.256157	0.501209	0.345527	0.0576644	0.0020049	0.0013878	0.725235	0.00403803	1.66186	0.386566	0.461864	0.0292438	0.00431593	0.00203954	0.436858	0.563526	0.00147429	0.00261023	0.901219	0.00214348	0.905285	bcell
GCAGCCACAGGTCGTC-1_CZI-IA11512685-0	0.143754	1.14134	0.608763	0.00602098	0.0203547	0.450666	0.272601	0.457879	1.14741	0.0967755	0.584186	0.00225016	0.0998444	0.00133409	0.272393	0.380428	0.000989689	0.0149466	0.835271	0.32386	0.407862	bcell
CACAGGCCAGCGTAAG-1_CZI-IA11512685-0	0.0778177	1.0149	0.411507	0.130377	0.0460431	0.214655	0.457896	0.304668	0.6618	0.23885	1.00363	0.00235973	0.0662329	0.00137291	0.39029	0.737049	0.00104076	0.00174495	0.863923	0.0264454	0.615619	bcell
GATGCTAAGGTAGCCA-1_CZI-IA11512686-1	0.0571918	1.22509	0.774611	0.0330844	0.00142795	0.0378276	0.155415	0.449214	1.34762	0.0726026	0.416114	0.0215182	0.160707	0.00136743	0.184592	0.766693	0.00101848	0.168684	0.855077	0.201522	0.336604	bcell
TTCTCCTTCCAAGCCG-1_CZI-IA11512685-0	0.0018111	1.32897	0.614393	0.00661597	0.00155136	0.201162	0.269448	0.082648	0.823815	0.136172	0.421692	0.00246523	0.00319192	0.00147799	0.23633	0.869434	0.0252879	0.00189453	1.36974	0.177278	0.690086	bcell
TCTCTAATCAACTCTT-1_CZI-IA11512685-0	0.00188719	1.34023	1.22849	0.00686036	0.00158658	0.114445	0.307838	0.00300193	1.05684	0.204931	0.39439	0.0450775	0.00368133	0.00151412	0.209419	0.655787	0.00115229	0.00195865	1.33927	0.00159834	0.344588	bcell
CACATTTGTACCGTTA-1_CZI-IA11512686-1	0.00242038	0.978968	0.808496	0.00753753	0.00176757	0.582797	0.297093	0.0294512	1.43883	0.483273	0.533588	0.0027851	0.00355478	0.00562897	0.0078863	0.985255	0.160239	0.00220835	0.734416	0.00176143	0.192488	bcell
CCCAGTTAGCGTTTAC-1_CZI-IA11512686-1	0.00210112	1.28578	0.401026	0.00778948	0.00182411	0.257355	0.232722	0.300523	1.30254	0.0655914	0.535188	0.00297702	0.00348898	0.00176	0.491743	0.468248	0.00133071	0.00221285	1.30258	0.0100929	0.582317	bcell
ATGTGTGCATCAGTAC-1_CZI-IA11512686-1	0.00158936	1.56508	0.847846	0.00581714	0.00134801	0.130944	0.00137443	0.00252666	1.10396	0.0522554	0.281058	0.0577028	0.0397858	0.00129776	0.185872	1.42459	0.0546835	0.00167218	1.01228	0.149244	0.348888	bcell
GGAACTTGTACCATCA-1_CZI-IA11512686-1	0.143321	0.764114	0.31545	0.0059358	0.00141916	0.637745	0.61986	0.068752	1.20619	0.0253887	0.543701	0.022272	0.0391874	0.00130686	0.563579	0.871139	0.00103315	0.00169138	0.884444	0.0792327	0.473674	bcell
CTAGCCTTCCCTGACT-1_CZI-IA11512685-0	0.076917	1.33694	0.62556	0.0063787	0.00141787	0.0132915	0.234411	0.0027236	1.08979	0.306202	0.336505	0.030057	0.0029036	0.00140561	0.217242	1.35557	0.00104336	0.020488	0.966781	0.0950527	0.546448	bcell
GTCATTTCACCTATCC-1_CZI-IA11512686-1	0.00180029	1.69068	0.774399	0.00674563	0.0015489	0.137385	0.223347	0.146477	1.45342	0.10879	0.488225	0.0337293	0.00307744	0.00153363	0.276266	0.470359	0.00111304	0.00194817	1.00733	0.0201797	0.416695	bcell
CTGAAACGTGCTGTAT-1_CZI-IA11512686-1	0.0581176	0.439033	0.617888	0.0074773	0.00171959	0.520279	0.206299	0.519626	1.20874	0.389907	0.412905	0.00291333	0.00347459	0.0685213	0.332782	0.611867	0.00127281	0.00218307	1.4633	0.093856	0.298604	bcell
ATCTGCCGTTGGTGGA-1_CZI-IA11512686-1	0.00168961	1.29547	0.89717	0.00618522	0.00142766	0.0534991	0.346658	0.00286872	1.12237	0.227592	0.411162	0.145171	0.00292265	0.00137004	0.315488	0.197895	0.106345	0.00174176	1.61272	0.195669	0.322472	bcell
TGAAAGATCGTACGGC-1_CZI-IA11512685-0	0.00175037	0.901062	0.667617	0.00663201	0.0265162	0.209138	0.627993	0.00499974	1.46899	0.260243	0.338581	0.00245647	0.1244	0.00146528	0.317705	0.324197	0.00110944	0.134536	1.11925	0.1125	0.614668	bcell
AGGCCACGTTCGTCTC-1_CZI-IA11512686-1	0.0787613	1.06781	0.420564	0.00497297	0.00112307	0.3727	0.358136	0.230034	1.13421	0.216931	0.510275	0.021281	0.0680189	0.0917233	0.242794	0.768335	0.000817321	0.157479	1.09421	0.103948	0.330173	bcell
CCTACCAAGTGAATTG-1_CZI-IA11512685-0	0.0311501	0.877636	0.374246	0.0466446	0.00102207	0.724036	0.414634	0.289313	0.864426	0.184711	0.522887	0.00176904	0.0831372	0.0769073	0.174077	1.68946	0.0182263	0.00129662	0.50768	0.00105226	0.392207	bcell
TTAGTTCCACCGTTGG-1_CZI-IA11512685-0	0.00134195	0.799337	1.05287	0.00496903	0.00111392	0.194915	0.373933	0.00213994	1.33444	0.000412877	0.521553	0.00181785	0.00236667	0.0515873	0.38379	0.884394	0.000831466	0.112473	1.10715	0.0383657	0.404557	bcell
ATGTGTGCAGCGTCCA-1_CZI-IA11512686-1	0.00153705	1.12837	0.633359	0.00568209	0.12566	0.272933	0.289568	0.264177	0.8528	0.144261	0.330507	0.0686862	0.0440505	0.00124277	0.366988	0.859925	0.000943781	0.00159813	1.2815	0.00132255	0.595661	bcell
AGGCCGTGTGCAGTAG-1_CZI-IA11512686-1	0.0659747	1.12949	0.780584	0.00645169	0.0014748	0.369347	0.650333	0.23673	0.803179	0.169272	0.517818	0.0234299	0.00302245	0.00145269	0.170437	0.828381	0.00107417	0.0446535	0.76791	0.00152507	0.693913	bcell
AGTCTTTTCATAGCAC-1_CZI-IA11512686-1	0.0525267	1.17707	1.02639	0.0390641	0.00161525	0.306274	0.323732	0.247691	0.840039	0.122955	0.403165	0.0388032	0.234648	0.00157323	0.202027	0.764155	0.00121603	0.00200653	1.03146	0.00167662	0.445165	bcell
GCATACATCGAACTGT-1_CZI-IA11512685-0	0.00155926	1.14399	0.95948	0.00583393	0.00132938	0.175557	0.233175	0.00253534	0.999512	0.0419842	0.462361	0.0278558	0.00270789	0.192924	0.405451	0.835165	0.0517905	0.0425137	1.2973	0.0549667	0.331729	bcell
CTTCTCTAGCGGCTTC-1_CZI-IA11512685-0	0.00188128	0.591227	0.761517	0.0070459	0.00159714	0.431482	0.512177	0.107112	0.886298	0.241431	0.311191	0.0878934	0.0556873	0.00154998	0.323716	1.39913	0.00118997	0.00202679	0.909781	0.00168138	0.627508	bcell
TTGACTTGTCGCATCG-1_CZI-IA11512685-0	0.133247	1.39104	0.286799	0.00803001	0.00184936	0.437337	0.360767	0.00351411	1.54238	0.156408	0.54974	0.00309894	0.00525992	0.0964986	0.35548	0.365455	0.00136913	0.089245	1.10276	0.073173	0.294493	bcell
CCAGCGATCAAGATCC-1_CZI-IA11512685-0	0.0378235	0.518503	0.906806	0.0359263	0.157056	0.165517	0.00142577	0.544083	1.45506	0.264204	0.487966	0.00225194	0.535877	0.00134159	0.158078	0.419843	0.001005	0.00168663	1.01094	0.35695	0.206539	bcell
CTACCCATCAATACCG-1_CZI-IA11512685-0	0.10824	1.68233	0.547318	0.067029	0.00145387	0.000939841	0.282438	0.00275591	0.800067	0.0949226	0.454042	0.00239649	0.263832	0.00141959	0.0947743	0.765944	0.0433162	0.001812	1.33734	0.42455	0.29017	bcell
TACGGATCACTGTTAG-1_CZI-IA11512686-1	0.0266664	1.3426	0.402653	0.0069388	0.158084	0.223243	0.707512	0.462592	1.15919	0.274261	0.399321	0.117502	0.00325436	0.00152612	0.310952	0.465703	0.00116344	0.00198794	0.591027	0.00163566	0.606498	bcell
GTACGTAGTGCGCTTG-1_CZI-IA11512686-1	0.00307558	1.37814	0.472812	0.0120381	0.00278977	0.41593	0.167192	0.00527815	1.39468	0.183309	0.00292842	0.00454443	0.0451573	0.0852137	0.524765	0.369423	0.00205452	0.278945	1.18904	0.0900625	0.610284	bcell
ACTTGTTTCCTAGTGA-1_CZI-IA11512686-1	0.019235	0.757905	0.425004	0.0329362	0.00120243	0.302701	0.252333	0.301547	0.861881	0.0819777	0.401224	0.00200646	0.00241979	0.00122013	0.319557	1.42867	0.0493265	0.00154586	1.62722	0.021124	0.381094	bcell
GGAATAACAACAACCT-1_CZI-IA11512685-0	0.00163248	1.12539	0.708354	0.00590917	0.00136352	0.0141794	0.121921	0.150658	0.85986	0.171897	0.523239	0.0766737	0.00265473	0.0268312	0.357339	0.479443	0.0194751	0.12656	1.97527	0.266335	0.254407	bcell
TTTGGTTAGACCTTTG-1_CZI-IA11512685-0	0.180336	0.456642	1.0125	0.0028295	0.0166495	0.235669	0.0364502	0.186301	0.519583	0.192116	0.299978	0.0730746	0.00431265	0.000628547	0.163941	2.58849	0.0482341	0.0999157	0.745559	0.0600205	0.362222	bcell
CTGCCTAAGGAATGGA-1_CZI-IA11512685-0	0.00165496	1.11243	0.838058	0.00606339	0.022905	0.152556	0.204504	0.110793	1.04758	0.170198	0.418778	0.0250642	0.119541	0.00137386	0.286562	1.04409	0.00101589	0.00175483	1.35169	0.00143762	0.350235	bcell
AGAGCTTGTACTTGAC-1_CZI-IA11512685-0	0.0642727	1.2812	0.593426	0.0507104	0.0970483	0.288984	0.351515	0.19273	0.744241	0.174238	0.474917	0.00334984	0.033808	0.00201365	0.123274	1.4753	0.00155369	0.00261573	0.450065	0.00215537	0.844643	bcell
GTTACAGTCGCGATCG-1_CZI-IA11512685-0	0.192882	1.06933	0.541701	0.00599802	0.00139096	0.350676	0.2997	0.0026306	1.34542	0.289908	0.500015	0.00221334	0.123559	0.00134559	0.228406	0.540602	0.00100856	0.243541	1.11837	0.0247884	0.385236	bcell
TAGACCACAGCGTTCG-1_CZI-IA11512686-1	0.067609	1.12416	0.280875	0.0259999	0.00109461	0.275801	0.231446	0.555496	1.27059	0.109863	0.915274	0.00178215	0.00232157	0.0261575	0.0173172	0.792329	0.000793013	0.578199	0.739878	0.00113222	0.257009	bcell
CGTGTAATCTTTCCTC-1_CZI-IA11512690-2	0.390514	0.000749189	0.445421	0.00377665	0.0579438	0.366656	0.0633939	0.171972	1.16357	0.397297	0.711569	0.0369915	0.00181105	0.589235	0.438659	0.59699	0.122945	0.59185	0.577563	0.000877246	0.550742	bcell
CAGCCGAAGGATGCGT-1_CZI-IA11512685-0	0.179338	1.27374	1.00332	0.00484965	0.00110724	0.137405	0.342586	0.118821	0.820806	0.211387	0.345932	0.00180711	0.229075	0.0010829	0.416236	0.774238	0.000809115	0.00138219	0.802728	0.149162	0.459023	bcell
AACCATGGTTCAGTAC-1_CZI-IA11512686-1	0.199886	0.917461	1.04959	0.0069703	0.0016147	0.139094	0.0509548	0.206744	0.99361	0.222847	0.613703	0.059605	0.00326003	0.00156587	0.325749	0.632928	0.0286535	0.00203203	1.13563	0.224137	0.447545	bcell
CTAAGACTCACTGGGC-1_CZI-IA11512686-1	0.00205476	1.07046	0.655102	0.00749672	0.00174326	0.113521	0.408473	0.00330604	1.45011	0.0820481	0.546091	0.00278812	0.0406866	0.00167592	0.294828	0.432978	0.0887844	0.00215479	1.56427	0.00178654	0.490462	bcell
AGGTCCGGTCGCGGTT-1_CZI-IA11512685-0	0.0953217	1.50092	0.785081	0.00871394	0.00199379	0.05805	0.00203395	0.23561	1.61403	0.155433	0.478008	0.0385194	0.0787208	0.00196425	0.0274793	0.445366	0.0411209	0.00244188	1.18528	0.00211478	0.496155	bcell
GCATGTAAGTTGAGAT-1_CZI-IA11512686-1	0.176573	1.31784	0.529977	0.0329069	0.00133548	0.215598	0.204738	0.461315	1.03079	0.306986	0.412979	0.029597	0.00270257	0.00130117	0.378282	0.433816	0.000979711	0.125608	0.812509	0.206334	0.58732	bcell
GGTATTGAGTGTACTC-1_CZI-IA11512685-0	0.0525427	1.32771	0.709532	0.00548583	0.00124138	0.410681	0.461496	0.0995086	1.0441	0.194185	0.638307	0.00209068	0.136615	0.00120612	0.218808	0.584047	0.000931462	0.00157119	0.901869	0.00129766	0.478472	bcell
CCTACACGTCTCCCTA-1_CZI-IA11512685-0	0.00137019	0.0725224	0.741938	0.00501903	0.127808	0.365265	0.0934049	0.478796	1.63264	0.709834	0.752558	0.0019469	0.0124624	0.368076	0.208842	0.432606	0.0757148	0.229292	0.602838	0.0144097	0.346591	bcell
ACTGAACTCGAGAGCA-1_CZI-IA11512686-1	0.270725	1.68866	0.520609	0.0460348	0.00189062	0.0559764	0.154883	0.169155	1.17853	0.000681571	0.647414	0.00309094	0.00389884	0.00187413	0.120625	0.383607	0.0013909	0.0208363	1.06365	0.35338	0.570393	bcell
GGTATTGCAAGTTGTC-1_CZI-IA11512685-0	0.0403881	1.2954	0.371617	0.00664205	0.00151701	0.077085	0.321234	0.00294126	1.61608	0.197203	0.380948	0.0392896	0.00323667	0.135851	0.0330582	0.642786	0.103941	0.00188635	1.40266	0.0568452	0.534661	bcell
GGGTCTGCAGAAGCAC-1_CZI-IA11512686-1	0.00176214	1.18264	0.960191	0.0397506	0.00153415	0.115718	0.29673	0.84315	0.849182	0.174819	0.362842	0.00246961	0.00301497	0.00150898	0.131547	0.707806	0.0011489	0.00192348	1.12942	0.001582	0.456376	bcell
CCAATCCTCGAGAACG-1_CZI-IA11512686-1	0.148928	0.743913	0.467882	0.00673423	0.00150916	0.17448	0.455996	0.00293923	1.18513	0.245105	0.299935	0.00251406	0.00315823	0.0790641	0.256152	0.935993	0.0011156	0.0442621	1.04061	0.469632	0.700094	bcell
ACTGAACTCCTTGACC-1_CZI-IA11512685-0	0.115783	1.14021	0.662982	0.00534364	0.0394565	0.50669	0.056885	0.0023529	1.13364	0.122306	0.596537	0.00196472	0.00245659	0.00118639	0.197397	0.661407	0.000895456	0.0293648	1.46544	0.0012591	0.528744	bcell
CATCAGAGTACTTCTT-1_CZI-IA11512686-1	0.00123708	0.991267	0.891401	0.00490277	0.00110543	0.0381683	0.218994	0.00305798	0.618635	0.259287	0.572318	0.0496833	0.0351319	0.00110259	0.460139	1.22561	0.000812391	0.00136186	0.850421	0.274503	0.775501	bcell
GGAATAACACCGCTAG-1_CZI-IA11512685-0	0.0436294	1.14803	0.599313	0.00518115	0.00114841	0.475974	0.265401	0.131172	1.2235	0.153586	0.74506	0.0240761	0.0511989	0.00115558	0.295215	0.618302	0.000882269	0.00148705	1.00502	0.00120643	0.482662	bcell
TCAGATGGTGCCTGGT-1_CZI-IA11512686-1	0.315613	1.70221	0.592773	0.00692941	0.00160501	0.124609	0.133366	0.460174	1.29026	0.107831	0.512602	0.0380784	0.00322555	0.00156599	0.320519	0.585744	0.00113604	0.00638345	0.817569	0.0983705	0.143376	bcell
AGTGGGAGTCACTGGC-1_CZI-IA11512686-1	0.464584	0.0694561	0.775814	0.0285706	0.303274	0.232023	0.107202	0.185428	0.969232	0.285607	0.670743	0.0336644	0.00233914	0.58688	0.333555	0.336715	0.00082081	0.721815	0.726966	0.0011595	0.438383	bcell
ATAAGAGCAGTATAAG-1_CZI-IA11512685-0	0.119266	1.42298	0.43762	0.00739499	0.0295608	0.123283	0.33229	0.390491	1.38022	0.230997	0.613973	0.00282691	0.00346798	0.00165727	0.146692	0.586891	0.102452	0.00209518	1.03416	0.00171323	0.291521	bcell
TCAGATGTCTTTAGTC-1_CZI-IA11512690-2	0.000880051	0.150562	0.748821	0.00330373	0.0996589	0.313598	0.299369	0.0090294	0.971928	0.0430113	0.449681	0.00120973	0.0281787	0.211756	0.320962	1.26322	0.0819629	0.204177	1.49931	0.198843	0.383586	bcell
AAAGCAACAGACGTAG-1_CZI-IA11512685-0	0.00165454	1.07207	0.320935	0.00624362	0.0014087	0.131875	0.172435	0.160297	1.51654	0.33392	0.543387	0.0332727	0.0562607	0.00138448	0.000661412	0.998471	0.0782615	0.00179976	1.21471	0.346754	0.275378	bcell
GCGGGTTTCGTTTATC-1_CZI-IA11512686-1	0.0508852	0.977072	0.423436	0.0589635	0.00131296	0.000854255	0.170783	0.00246837	1.39177	0.145723	0.470584	0.0306805	0.0110457	0.00243258	0.265078	1.7271	0.000960635	0.00170636	1.04754	0.17466	0.315413	bcell
GGCGACTGTGTGGTTT-1_CZI-IA11512685-0	0.0658249	0.894239	1.03432	0.00748682	0.00174275	0.086389	0.335944	0.137674	0.76703	0.032622	0.299556	0.027323	0.0034838	0.271808	0.235279	0.541634	0.00138697	0.00213067	1.83107	0.0370414	0.647091	bcell
ATAACGCAGGACCACA-1_CZI-IA11512686-1	0.156977	0.925593	0.665964	0.00599023	0.00134033	0.09103	0.169776	0.490005	0.486092	0.211361	0.330945	0.0022153	0.00273679	0.00133472	0.299543	0.539324	0.00100784	0.00168313	2.19953	0.314871	0.371563	bcell
GCGAGAAAGGACCACA-1_CZI-IA11512686-1	0.00163667	0.761405	0.517613	0.0684057	0.00143496	0.250065	0.274354	0.420646	0.781034	0.189577	0.491803	0.0458843	0.00289015	0.00141197	0.628883	0.758328	0.0010555	0.00181864	1.28623	0.00150477	0.780928	bcell
GGGAATGGTCTCTTTA-1_CZI-IA11512685-0	0.177374	0.942518	1.13192	0.0302515	0.0905428	0.000741946	0.154471	0.135064	0.753229	0.114567	0.428466	0.0193478	0.0691872	0.0011116	0.218948	1.73135	0.000825952	0.00141335	1.07991	0.0469289	0.145948	bcell
CAGCTAAGTCAGAGGT-1_CZI-IA11512685-0	0.121943	0.669759	0.882437	0.00762159	0.00175931	0.120321	0.182702	0.174381	1.16965	0.158976	0.735506	0.00295537	0.0303008	0.00170846	0.149146	1.24383	0.00129485	0.148176	0.812685	0.249349	0.395737	bcell
CAGCTGGCAGCCTATA-1_CZI-IA11512685-0	0.0890504	0.944533	0.652849	0.0064794	0.00148421	0.442127	0.0789632	0.00280509	1.37716	0.2478	0.487871	0.00235637	0.00292186	0.00143798	0.13888	0.484718	0.0010724	0.0683882	1.38276	0.298842	0.554081	bcell
GAGGTGATCTACTATC-1_CZI-IA11512686-1	0.215819	1.15418	0.327418	0.00593336	0.0181235	0.239077	0.26857	0.212534	0.983155	0.313375	0.446923	0.00218278	0.086208	0.00132376	0.183597	1.1042	0.00100254	0.00167493	1.36462	0.00140584	0.337869	bcell
TGCCAAAAGCGATAGC-1_CZI-IA11512685-0	0.158825	1.36191	0.369904	0.00619077	0.00140121	0.150961	0.401601	0.50466	1.33018	0.121741	0.655165	0.0376586	0.04579	0.00139005	0.022456	0.308349	0.00105056	0.00176157	1.14793	0.176126	0.462758	bcell
TAGAGCTCAGGCAGTA-1_CZI-IA11512685-0	0.00213336	1.30895	0.539894	0.00774739	0.125821	0.396186	0.00177166	0.0721389	1.31568	0.154893	0.567062	0.00293675	0.0138468	0.00179993	0.0879232	0.569525	0.112007	0.136751	0.439348	0.408634	0.994236	bcell
AACACGTGTCTCACCT-1_CZI-IA11512686-1	0.0213451	1.73903	0.517389	0.00694933	0.00158372	0.153628	0.4531	0.00305267	1.26816	0.137799	0.410799	0.00281266	0.00330391	0.00155554	0.422584	0.3426	0.00117557	0.00195469	0.57909	0.377249	0.818688	bcell
CGTCTACAGTCGATAA-1_CZI-IA11512685-0	0.00172206	1.29739	0.78509	0.00625574	0.0844102	0.000936296	0.259559	0.21465	1.10703	0.190217	0.192318	0.0495259	0.00290358	0.00141968	0.367191	0.74647	0.0273421	0.00176039	1.24826	0.189972	0.492979	bcell
ACTGTCCTCGTTGCCT-1_CZINY-0590-5	1.30442	1.53168	1.07329	0.0114038	0.12489	0.194248	0.425869	0.00511095	0.209049	0.18387	0.467297	0.142592	0.00541203	0.00265569	0.00123292	0.0064847	0.635986	0.247461	0.211602	0.453033	0.00197105	bcell
ATGAGGGCACAGAGGT-1_CZINY-0597-12	0.352033	0.857146	1.17634	0.011578	0.56565	0.444121	0.117839	0.192837	0.221962	0.0236102	0.904695	0.0688459	0.00543634	0.598938	0.00123917	0.00651819	0.764495	0.00336284	0.757202	0.163458	0.00198522	bcell
CCTACACGTGGCAAAC-1_CZINY-0593-8	0.45396	0.0496946	1.01196	0.00551517	0.967336	0.425258	0.2605	0.322989	0.0013868	0.298585	0.743372	0.308233	0.00255995	0.349764	0.291891	0.00313901	0.637609	0.686379	0.0711788	0.379126	0.000942232	bcell
TAAACCGAGAGGTTAT-1_CZINY-0591-6	0.0739006	1.03126	1.29208	0.0105681	0.00249468	0.62119	0.482613	0.399811	0.128661	0.205002	0.563844	0.234676	0.00467982	1.33229	0.00116422	0.0060962	0.15647	0.361834	0.331008	0.00251426	0.00183367	bcell
GTACGTACATGATCCA-1_CZINY-0587-2	0.17397	1.25553	0.697599	0.00646719	0.246223	0.207016	1.21458	0.299154	0.00161777	0.287168	0.566322	0.00253087	0.00311593	0.00145482	0.247043	0.00365361	0.793246	0.442913	0.236604	0.579038	0.00109602	bcell
TTAACTCTCCTTTCGG-1_CZINY-0592-7	0.535024	0.597027	1.0834	0.00709818	0.51177	0.593494	0.0360021	0.0790402	0.233217	0.153255	0.875225	0.126155	0.00335595	0.291443	0.156365	0.00397832	1.05024	0.104386	0.164013	0.566849	0.0917091	bcell
CGTCACTTCATAACCG-1_CZINY-0591-6	0.136814	1.44327	0.984449	0.0080013	0.357808	0.750993	0.152457	0.0035034	0.286026	0.343305	0.676126	0.166298	0.14247	0.0349116	0.000868362	0.00444541	0.00135632	1.33565	0.426039	0.00187605	0.00136816	bcell
ACGATGTGTGCTCTTC-1_CZINY-0598-13	0.31147	0.506515	1.26025	0.0119216	0.285785	0.25738	0.251367	0.227573	0.066749	0.262816	0.797883	0.0611404	0.326114	0.731043	0.186772	0.00688495	0.429112	0.44162	0.809623	0.00287134	0.00207562	bcell
GCCAAATGTAATTGGA-1_CZINY-0586-1	1.17412	0.2207	1.26731	0.0045584	0.424561	0.366935	0.29911	0.00198577	0.170978	0.10003	1.03913	0.3832	0.393647	0.450865	0.0973929	0.00257565	0.223785	0.302278	0.141365	0.139814	0.0721498	bcell
CGGAGTCAGTCAAGGC-1_CZINY-0592-7	0.250785	0.347367	0.491602	0.00749613	0.929484	0.624635	0.0372333	0.00325704	0.320332	0.0636769	0.488603	0.0284233	0.223652	0.883593	0.000803667	0.00419772	0.936602	0.100819	1.13619	0.367862	0.0141725	bcell
CTCGGAGTCTGCTGCT-1_CZINY-0599-14	0.512844	0.107106	1.07016	0.00871906	1.36944	0.430333	0.0020014	0.00382151	0.609801	0.251816	1.17737	0.00327949	0.004044	0.408112	0.301417	0.00492275	0.55006	0.00247557	0.00248812	0.432747	0.00146362	bcell
ATCTGCCTCGCCTGTT-1_CZINY-0594-9	0.00252863	0.775775	1.7714	0.00945176	0.390316	0.250111	0.37426	0.119969	0.370218	0.000791422	0.49479	0.298258	0.00450432	0.813804	0.0672657	0.0053644	0.33446	0.65638	0.45319	0.0559453	0.00161025	bcell
TCTCATAGTTTGACTG-1_CZINY-0597-12	0.272145	0.0657954	1.24204	0.00730785	0.687082	0.776192	0.153652	0.00320882	0.00196328	0.506674	0.875485	0.0373793	0.227229	0.736348	0.107712	0.00414229	0.651658	0.326386	0.251653	0.22793	0.0998493	bcell
TTCGAAGTCAACGCTA-1_CZINY-0587-2	0.389451	0.163818	0.791912	0.00641605	0.779617	0.82812	0.332542	0.214023	0.113868	0.262326	0.708173	0.156377	0.00290889	0.614293	0.164406	0.00367869	0.59589	0.169801	0.805341	0.140965	0.0227598	bcell
GGCCGATTCTTAGAGC-1_CZINY-0596-11	0.310035	0.275463	1.02237	0.00747035	0.419852	0.977993	0.304862	0.158091	0.00186431	0.326565	1.21127	0.247617	0.00903864	0.821354	0.17226	0.00416565	0.522403	0.0780522	0.261882	0.00175689	0.126836	bcell
CACCAGGAGGCGACAT-1_CZINY-0586-1	1.92002	0.650379	1.00199	0.00889715	0.940416	0.135229	0.190428	0.00392407	0.0670357	0.000722311	0.894526	0.487669	0.00420655	0.156672	0.0009354	0.0049586	0.29891	0.13686	0.0025404	0.345659	0.00149271	bcell
CATGACAAGACTTGAA-1_CZINY-0590-5	0.361189	0.33916	1.32984	0.00653015	1.35236	0.730984	0.00148841	0.00286917	0.0387651	0.384582	1.02034	0.00246396	0.155091	0.417431	0.0433584	0.00369901	0.0674668	0.00183649	0.062731	0.872579	0.0712969	bcell
GGGCATCTCTTGTTTG-1_CZINY-0590-5	0.00378603	2.496	1.35447	0.0141066	0.0828958	0.636456	0.0033995	0.354824	0.186838	0.0774504	0.872523	0.00531071	0.00674201	0.0716502	0.00153523	0.00801935	0.109392	0.00411816	0.929396	0.00337992	0.00246313	bcell
AGGCCGTGTTCGTTGA-1_CZINY-0596-11	0.214448	0.777091	0.566602	0.00441496	0.638523	0.935166	0.479963	0.180494	0.13131	0.0265133	0.806887	0.0353992	0.11098	0.222845	0.164134	0.00253546	0.785342	0.44991	0.173096	0.445562	0.125963	bcell
GAACATCCAAGTCTGT-1_CZINY-0593-8	0.944387	2.33713	1.01264	0.00896829	0.228252	0.241727	0.109351	0.0284667	0.00227321	0.000748365	0.255833	0.0668045	0.253987	0.00199482	0.136631	0.00514438	0.611742	0.00256562	0.375517	0.532826	0.0961706	bcell
AAGTCTGAGTTGAGTA-1_CZINY-0593-8	0.535464	0.13426	0.887667	0.00699522	0.566597	0.189646	0.183732	0.0725718	0.00176705	0.24087	0.628305	0.833511	0.210081	0.824215	0.327434	0.00398095	0.904264	0.180775	0.398621	0.00168682	0.130884	bcell
AAGTCTGGTATAGGTA-1_CZINY-0597-12	0.00385336	2.08457	1.08505	0.0143189	0.212524	1.10171	0.326496	0.00626186	0.00363516	0.291069	0.242152	0.254595	0.0953661	0.00327716	0.171173	0.008294	0.597626	0.00410811	0.480762	0.0243967	0.212839	bcell
GCGCGATTCGTGGTCG-1_CZINY-0600-15	0.831977	0.359281	0.544455	0.00974666	0.723735	0.715254	0.219628	0.330161	0.214276	0.017681	0.439097	0.770083	0.193384	0.381168	0.0952745	0.0054963	0.640643	0.331569	0.421919	0.00232993	0.00167734	bcell
GTCACAATCTCTTATG-1_CZINY-0595-10	0.26901	0.510856	1.10562	0.00989136	1.22507	1.0948	0.386084	0.00434334	0.352952	0.258619	0.535351	0.245216	0.147182	0.0445121	0.121902	0.005554	0.713236	0.00280418	0.00282024	0.147177	0.0651987	bcell
ACGAGCCAGTGGACGT-1_CZINY-0589-4	0.447987	0.0880045	0.512753	0.00526162	0.520229	0.862124	0.164223	0.00230676	0.174122	0.20443	0.650465	0.94235	0.183253	0.419301	0.339993	0.00296503	0.622999	0.108651	0.497889	0.333679	0.189753	bcell
TTATGCTCACATGACT-1_CZINY-0585-0	0.138125	0.0928097	1.3077	0.0060305	0.893182	0.292161	0.467916	0.0482729	0.0231714	0.216101	0.607302	0.442132	0.673426	0.203197	0.220895	0.0034491	0.708701	0.423669	0.214102	0.256395	0.0298815	bcell
CGTTCTGTCTTGGGTA-1_CZINY-0591-6	0.620151	2.09278	1.10628	0.0134948	0.0975551	0.434579	0.275962	0.190333	0.00348484	0.0361447	0.377693	0.133752	0.104578	0.233903	0.00147899	0.00785112	0.287404	0.0538814	0.123914	1.03033	0.00229523	bcell
AGATCTGTCACAATGC-1_CZINY-0599-14	0.142137	0.300927	1.37724	0.00761931	1.02338	0.323246	0.0826963	0.11168	0.148861	0.284142	1.09663	0.0888013	0.37966	0.570246	0.106016	0.00428729	0.100309	0.104687	0.0858676	0.634528	0.28731	bcell
CGGAGTCCACATGTGT-1_CZINY-0600-15	0.378496	0.131348	0.647246	0.00878664	0.839172	0.809262	0.431866	0.00378415	0.475209	0.238254	0.793104	0.221271	0.113115	0.530362	0.0765283	0.00492189	0.714054	0.00253711	0.373826	0.459572	0.00149333	bcell
GGACAGATCCGCAAGC-1_CZINY-0600-15	0.382953	0.35797	0.909583	0.0107788	1.12877	0.882076	0.112371	0.00473798	0.0895408	0.419895	0.660623	0.471471	0.243246	0.166362	0.17964	0.00615166	0.968321	0.00318751	0.144694	0.00259446	0.0980605	bcell
GTCCTCACACTATCTT-1_CZINY-0412-11	0.18713	0.712391	1.28501	0.00560643	0.241241	0.104861	0.261709	0.635987	0.163373	0.377533	0.144286	0.0220461	0.640194	0.618779	0.0341344	0.00316342	0.307862	0.638895	0.869223	0.00343533	0.0139396	bcell
ACATACGTCCTTTACA-1_CZINY-0404-3	0.00301034	0.492021	0.84061	0.0109239	0.41107	0.214599	0.190378	0.108951	0.736263	0.516298	1.97935	0.00413853	0.115012	0.38165	0.274792	0.00620537	0.00187261	0.129559	0.696174	0.127822	0.00183654	bcell
CTAGCCTCAGCTCGCA-1_CZINY-0406-5	0.144626	1.59235	0.979322	0.00915384	0.00209479	0.0661485	0.301922	0.830895	0.119894	0.294728	0.00221511	0.00352401	0.00473103	0.00205837	0.360763	0.00517177	0.062685	0.00260625	1.56396	0.739713	0.163499	bcell
GGGACCTCACACATGT-1_CZINY-0403-2	0.323639	1.88885	1.07234	0.0120665	0.00277959	0.00182113	0.74078	0.0053636	0.0478167	0.274985	0.359987	0.0298889	0.139544	0.00274583	0.577283	0.00702801	0.00205826	0.00349144	0.807389	0.745182	0.190819	bcell
TTTGGTTAGAGGGATA-1_CZINY-0407-6	0.236097	0.00206772	1.76637	0.0102671	0.303887	0.00154668	0.00237714	0.0045535	0.756049	0.210911	0.864658	0.0508251	0.212166	0.625929	0.386135	0.00570411	0.106183	0.002961	0.276208	1.41921	0.00173846	bcell
[truncated: 4,482 more rows]

## Sheet: bcell_gene_scores
	bcell_0	bcell_1	bcell_2	bcell_3	bcell_4	bcell_5	bcell_6	bcell_7	bcell_8	bcell_9	bcell_10	bcell_11	bcell_12	bcell_13	bcell_14	bcell_15	bcell_16	bcell_17	bcell_18	bcell_19	bcell_20
[truncated: 9,277 more rows]

[truncated: 10 more sheets: cd4tcell_tissue_cell_scores, cd4tcell_gene_scores, cd8tcell_tissue_cell_scores, cd8tcell_gene_scores, ilc_tissue_cell_scores, ilc_gene_scores, mac_tissue_cell_scores, mac_gene_scores, nkcell_tissue_cell_scores, nkcell_gene_scores]
