# Supplementary material for: Multimodal profiling reveals tissue-directed signatures of human immune cells altered with age
Source: Nat Immunol. 2025 Aug 13;26(9):1612–25. doi: 10.1038/s41590-025-02241-4 (PMC12396968; doi:10.1038/s41590-025-02241-4)
Supplement: Supplementary file 13 — Subset-level differential gene expression across tissues for scHPF. Same as Supplementary Table 6, except only examining differential expression between the tissue groups included in the scHPF analysis: lung (“resp”), gut (“gut”) and lymph nodes (“ln”). [file 41590_2025_2241_MOESM13_ESM.csv]

assay	id	logfc	aveexpr	t	p_value	adj_p_val	b	z_std	tissue_groups
cd8_trm	NELL2	-3.79979416958695	4.35183763327179	-18.1855805188535	2.95915297487571e-26	3.74738179537462e-21	49.0462060989284	-10.6006503166648	gut
cd8_trm	RASA3	-2.52901910398807	4.5943681270302	-21.1872913931411	3.7549292030728e-26	3.74738179537462e-21	52.3588741094059	-10.5783549431728	gut
cd8_trm	CPNE2	-3.72819158658594	1.91276396230206	-17.1102802252143	6.6097918638275e-25	4.3976707881208e-20	46.0242206832802	-10.3061477231004	gut
macrophage	SEMA4C	4.42895637391351	2.24843267688998	26.1379398417996	1.72087834296269e-24	8.58709688746666e-20	44.4609894191119	10.2137471277108	gut
cd4_trm	ATXN7L1	-1.79996892249293	3.82415618693635	-19.4189202994006	1.7402162420956e-23	6.94687362979596e-19	43.1509449118347	-9.98685139497844	gut
macrophage	LPAR6	2.72574262351899	5.6033153729703	23.8589949289826	2.75152664263197e-23	9.153320246934281e-19	45.8214080375377	9.94132139746426	gut
macrophage	GPR160	1.85198288634268	4.14167151612722	18.9452824384305	6.588766899585351e-23	1.87872099374777e-18	41.889233554137	9.85397168546588	gut
macrophage	ABCC4	2.23584106214415	2.66555737430997	21.721241047313	8.46362716581465e-23	2.11165381880284e-18	41.0706304995025	9.82878188222842	gut
cd8_trm	TTC16	-3.52856045357104	0.819438340935607	-15.4142722535384	1.1631049809769099e-22	2.57948253325588e-18	41.1013283969959	-9.79671167848812	gut
cd4_trm	ABCB1	1.78369746055088	4.94093700868728	18.5903047791373	1.53477885167656e-22	3.06338789236938e-18	47.5918405751785	9.76865372409591	gut
cd8_trm	FAM169A	-3.35516187394642	1.84377048088191	-15.1624227144441	2.5816265163421e-22	4.68443172189863e-18	40.3495789106858	-9.71581998056997	gut
macrophage	ARHGAP20	3.66112392018615	1.67012294424167	18.1013605177307	3.97461001084406e-22	6.61103507453711e-18	40.1617139159783	9.67176556868553	gut
cd8_trm	ATXN7L1	-1.58420750963766	3.26705778758469	-15.6210671447928	1.50330484759351e-21	2.3081280074613e-17	40.3291997699633	-9.53469245489577	gut
cd4_trm	SPON1	1.56200991905785	2.96885878517241	14.4889476519737	8.661738493477971e-21	1.23490405701515e-16	36.9658143635839	9.35125064041588	gut
cd8_trm	RUNX1	-1.23112391557084	4.58350023456871	-15.3213239444881	2.4157011498893403e-20	3.16617295887858e-16	38.0641680552305	-9.24216018498333	gut
macrophage	ARHGEF12	2.32977040396333	3.92504767259205	16.2586970169574	2.53803982715544e-20	3.16617295887858e-16	36.0964469939932	9.23687386717555	gut
cd8_trm	YBX3	-2.30328313647914	6.15021500575638	-16.1638524323795	5.37493469330939e-20	6.31074244067745e-16	35.5217947843016	-9.15621532393733	gut
macrophage	MICAL2	2.15431812938488	3.58969665534943	18.4688320066717	9.18176981450178e-20	1.0181460507971801e-15	37.0310141434792	9.09822786421611	gut
cd8_trm	EOMES	-2.4075612587688	4.35516361312653	-14.7741905251515	1.39450983573079e-19	1.46495460101155e-15	33.695587236051	-9.05271964625506	gut
cd4_trm	ABI3	1.608219358797	5.25533198461529	17.0450271457637	1.5524890386259202e-19	1.5493685356582802e-15	32.9605212792984	9.04099727439296	gut
cd8_trm	ELK3	-1.50316571264562	4.00696229742944	-14.853458605333	1.8811187053483202e-19	1.77935156866013e-15	34.2773077834285	-9.01998685579065	gut
macrophage	ADAM28	3.29561859299127	4.5748124761137	19.0702888347397	1.9790794313048402e-19	1.77935156866013e-15	37.7381151744759	9.01442387555277	gut
cd8_trm	CTLA4	-3.57383075818289	3.56315548470107	-14.7395189504302	2.0503755588324102e-19	1.77935156866013e-15	33.1800431890452	-9.01054363179327	gut
macrophage	SFMBT2	1.66081476012373	4.8381434332696	19.9179877629445	2.30269411926259e-19	1.9150547534024002e-15	35.0972369133602	8.99780784059077	gut
cd4_trm	GFPT2	3.176597089667	2.93152473734418	17.1243346757432	4.28525224810712e-19	3.4213111128707403e-15	32.9228104653467	8.92934842245759	gut
macrophage	HIC1	4.18806457439867	3.91550477539306	17.7488310326489	4.72319379746855e-19	3.5655735399573804e-15	35.2166913633392	8.9185766036704	gut
cd8_trm	P2RY8	-1.91719371287873	4.40089416043009	-14.7853201995373	4.82321894903002e-19	3.5655735399573804e-15	31.4951892922573	-8.91625506266021	gut
cd4_trm	TNFRSF10A	-1.5102906702379	4.04356187302959	-17.287099122305	5.77289449127744e-19	4.11520783810712e-15	34.0775891801071	-8.89632005282641	gut
macrophage	BAIAP2	1.74770884892344	4.93167332037087	16.8397094158176	6.90439145938032e-19	4.472109001258591e-15	35.2625014795793	8.87642457857964	gut
macrophage	HERPUD1	1.91395101534156	8.42213949501296	14.893725157417	6.9102130430047105e-19	4.472109001258591e-15	32.820620924339	8.87633079005043	gut
cd8_trm	CCR7	-3.83115337166879	4.05601455918551	-12.7916442994049	6.945729868987481e-19	4.472109001258591e-15	32.6175798269337	-8.87576028184987	gut
macrophage	LACC1	1.84008524746334	5.39495704475935	17.7383533825335	7.65884340152683e-19	4.7771557039311e-15	30.6413330318059	8.86487720298367	gut
cd4_trm	GPR55	2.14335142441877	2.57716892999155	15.3461430118614	9.27127652781234e-19	5.5086836367678605e-15	30.8457183299546	8.84356411260556	gut
cd8_trm	SEMA4A	-2.55936769251273	2.02095689482548	-14.3554217981507	9.65429303665738e-19	5.5086836367678605e-15	30.9571935346978	-8.83904187801395	gut
macrophage	AHR	1.43466717886255	7.73762370377931	17.2810817432481	9.65961218483528e-19	5.5086836367678605e-15	33.5605578060941	8.83898033097898	gut
cd4_trm	GLUL	-2.2379256552359	5.66272007715104	-12.9761641665886	1.11339050595586e-18	6.1730699502160406e-15	32.1966094475828	-8.82309476245675	gut
cd8_trm	TNFRSF10A	-1.54445457205429	3.51043961360676	-15.3743451664413	1.23044724841042e-18	6.637697564546571e-15	31.6541405055831	-8.81189784913694	gut
macrophage	RUNX3	2.37490338013386	4.84478619659815	17.4020869148572	1.47429144141698e-18	7.724260829498441e-15	31.7727948304559	8.79161200686416	gut
macrophage	PRDM1	2.49100131518842	6.30266616914416	18.1092033711947	1.5092644833637599e-18	7.724260829498441e-15	33.5243064643078	8.78897812476951	gut
cd4_trm	RMND5B	-1.22581336468719	3.68643739359485	-12.7674134277614	2.22666264548321e-18	1.10979818362779e-14	31.5265605235456	-8.74517702593454	gut
macrophage	CD163L1	3.35548779811561	4.04598539672768	14.4205909684055	2.27966840994095e-18	1.10979818362779e-14	31.6791855217158	8.74252033055022	gut
cd4_trm	KCNK12	-1.95080568153312	2.07399726252264	-16.1839143769382	3.37580808975929e-18	1.6042965311899402e-14	32.5608366378808	-8.69806848017775	gut
cd8_trm	PDCD1	-2.40944118078779	4.07907959128269	-13.8200028171246	3.93424374360926e-18	1.82620275055098e-14	31.565330470759	-8.6806757219883	gut
cd4_trm	SLC9A9	-1.52015838420657	4.25300577045125	-14.0136267615408	5.3079734747901005e-18	2.4078656582298998e-14	31.3522840712319	-8.64655011386257	gut
cd4_trm	C3AR1	1.65362672293428	3.58577754589163	14.5334096010045	6.325325482249e-18	2.8056051457909702e-14	31.9173394672931	8.62650858662767	gut
macrophage	HES4	3.70782294755139	5.3424159888177	16.4742750825826	7.132961473149079e-18	3.0376797749099704e-14	30.425752773287	8.6127482544215	gut
macrophage	ITGA9	4.29555750584618	3.32247671417053	13.9766916686217	7.1529248499869e-18	3.0376797749099704e-14	30.5516080684644	8.61242795667543	gut
cd8_trm	LEF1	-3.97356275724519	3.59845343260133	-12.8851957811216	7.58047703396428e-18	3.1340583286673704e-14	32.0600590193863	-8.60577206411208	gut
cd4_trm	UGCG	-1.01653306677166	5.60341436656083	-12.3980962534598	7.69390765963092e-18	3.1340583286673704e-14	30.3276873786321	-8.60406842185771	gut
cd4_trm	MAN1A1	0.976337066181084	5.62358174105391	14.5091630998794	8.30742853436635e-18	3.3162922412049104e-14	29.9083932508957	8.59526303554356	gut
cd8_trm	SNX30	-1.07268849468431	2.64104189045039	-13.8883646852948	8.54615481435686e-18	3.34469687967843e-14	29.4748041291699	-8.59200919499559	gut
cd8_trm	LZTFL1	1.53739853949479	4.47501175110069	12.0264046224647	1.03593185614874e-17	3.97634474276107e-14	29.9959916371614	8.56987971815922	gut
macrophage	PDGFB	2.12930836438026	2.74235006411553	19.0789116544893	1.23022485249518e-17	4.63302679449684e-14	29.032021564998	8.55006192981963	gut
macrophage	PTGS2	3.01671366888345	5.28763405295872	19.6395712967055	1.36160064655015e-17	5.0328289972244e-14	30.3396584095852	8.5383431441256	gut
cd8_trm	FXYD7	-1.96712609757926	3.50164570111322	-13.3016592791669	1.40490115162538e-17	5.0601343252872504e-14	28.2269770489406	-8.53472423167052	gut
cd8_trm	CCRL2	1.46680663636901	2.99877390742425	14.2549090203355	1.44824751759342e-17	5.0601343252872504e-14	29.8559711177171	8.53121009114214	gut
macrophage	PRKCA	2.15135399330009	3.98919052702811	13.7058295109072	1.45377356982059e-17	5.0601343252872504e-14	29.8486990357353	8.53076956628341	gut
macrophage	RUNX2	2.01409041242605	2.83156171770672	14.946576224115	1.47039444717212e-17	5.0601343252872504e-14	32.940385249119	8.52945447677922	gut
cd8_trm	SORL1	-2.2044478108719	5.16356183545723	-13.0490568650414	1.67111426238979e-17	5.6534078736352e-14	30.545035812588	-8.51463805738754	gut
macrophage	PLEKHH3	2.13256677087723	1.42159252250014	17.2165611005031	1.74355186945404e-17	5.75376107091531e-14	31.8261682488624	8.50971912980204	gut
macrophage	PLD4	4.02651416133267	1.9143075400655	20.0876257935372	1.7584315740931e-17	5.75376107091531e-14	29.2473718039117	8.50873371517293	gut
cd8_trm	PLXND1	-2.01771336952483	3.65000004820664	-13.0768090529812	1.8092848084269802e-17	5.82467143858723e-14	28.1166809527305	-8.50542697135502	gut
macrophage	SPATS2	1.42741423771013	3.20546272532217	15.4203694755363	1.8672050926538202e-17	5.91572066799234e-14	30.8951527144385	8.50177060851336	gut
macrophage	GZF1	1.83965792234239	4.70421788025971	16.5595831868161	1.98240372668843e-17	6.182559672493071e-14	30.0811504279693	8.49481971902102	gut
cd4_trm	ITGB2	-1.67266202956866	6.53608908369145	-14.9084560429719	2.19507769535545e-17	6.74050950519318e-14	30.9805303737456	-8.48297503597396	gut
macrophage	CYSLTR2	3.63778284598076	2.74775208508452	15.4186057358838	2.33766323939799e-17	7.06958950389938e-14	32.1541356333602	8.47565212523768	gut
macrophage	ATP10D	0.998021825561115	4.27356703709118	16.2089299791173	3.00404279355804e-17	8.94926766430742e-14	31.2641124553921	8.44640731784299	gut
cd8_trm	HLA-DQB1	-1.98155938081936	4.65577840630936	-13.8356244399723	3.4151590999419203e-17	9.94261219116689e-14	28.4171554181773	-8.43141308068469	gut
cd4_trm	CA10	3.38252442103145	1.7306634596975	11.9590434393909	3.43710979664383e-17	9.94261219116689e-14	28.7965261725229	8.43066343524865	gut
macrophage	NFATC2	3.51922725918787	3.23231210249776	13.315691636394	4.10120707147688e-17	1.16941818436092e-13	28.824973945743	8.40996854082666	gut
cd4_trm	IL6R	-3.11530471825676	3.73733501315193	-11.8977305264771	4.2444386438072203e-17	1.19321333017836e-13	28.5042136115706	-8.4059411737947	gut
macrophage	RGS1	2.55744094012744	7.87718604549984	19.4565365927272	4.78272634270531e-17	1.32586473965458e-13	30.5953035221794	8.39191844874549	gut
cd8_trm	NSG1	-2.51172292866078	2.29613250643633	-12.8518892430296	5.08450345237098e-17	1.37151710498974e-13	29.6046416556544	-8.38472371626257	gut
cd4_trm	AGAP3	-1.32257640037916	3.2458598297421	-13.158038970193	5.08483380440891e-17	1.37151710498974e-13	28.8587604255514	-8.38471607343607	gut
cd8_trm	S1PR1	-2.58395976800257	2.290242745019	-13.0947581279922	5.3364392872106605e-17	1.42019014513157e-13	28.371513655848	-8.37903282195099	gut
cd8_trm	FXYD2	-3.00242667545878	2.21754855205298	-12.9509188522309	5.73732613847105e-17	1.50678792445598e-13	27.5645290992954	-8.37050205568189	gut
macrophage	CACNA1A	2.4333111746677	1.43543524823704	17.0853758644845	6.36578029648164e-17	1.65012599430798e-13	28.7135136579845	8.35824562072569	gut
macrophage	CASS4	2.22735578029009	3.62377532791281	16.1340568304	7.094036256094711e-17	1.8153274982615299e-13	27.1505757946165	8.3454547769441	gut
cd4_trm	KIT	2.33452575871599	2.48775292318391	13.6010533135455	7.94198411101613e-17	2.00658752479822e-13	27.7272697663735	8.33210145722791	gut
macrophage	DOC2A	2.5949469036631	1.25357804521705	17.065845503764	1.0447753572422001e-16	2.60668839693536e-13	26.498706030035	8.29958291017942	gut
macrophage	GSTM2	2.74579865482439	2.78291684965947	18.4107048564413	1.10918210199326e-16	2.73321640979816e-13	27.7502428983735	8.29247261557657	gut
cd4_trm	SGPP2	-3.2434684166923	2.03170591500734	-11.5798579697213	1.27691745483817e-16	3.10817280671695e-13	27.378251197215	-8.27571064224979	gut
cd8_trm	PIK3CB	-1.44632552225438	3.57571793489373	-13.3475014122304	1.32478596918001e-16	3.1858389141734e-13	27.7127000823048	-8.27132480073065	gut
macrophage	PALD1	2.43295531925018	2.55496628934619	16.7337046275225	1.35182698805258e-16	3.21216622811094e-13	26.9671302843742	8.26891579674792	gut
cd8_trm	ITGB2	-2.07620570813908	6.54893625698584	-12.9438548214759	1.46435024196901e-16	3.42744952379796e-13	30.2396298645223	-8.25937676935713	gut
macrophage	SERPINA1	-3.42844153583681	8.23173799843668	-15.3843998708629	1.4930895520265e-16	3.42744952379796e-13	31.8270273059706	-8.25705634285311	gut
cd8_trm	TMIGD2	1.86184017506443	5.77522920154572	13.0806135537267	1.49394336902385e-16	3.42744952379796e-13	28.4516345076473	8.25698808075795	gut
macrophage	OFD1	1.21693303942489	4.13036526363336	15.3745119058415	1.65365633406194e-16	3.75075564734199e-13	28.2375019662149	8.24485137231328	gut
cd4_trm	TPBG	1.98471161483692	2.61683447134406	12.8139436394713	1.71464621727654e-16	3.84539276040407e-13	29.4898401034455	8.24051942649679	gut
cd8_trm	OSM	-1.20909585517228	3.27121877747093	-12.8826249644024	1.89824827254953e-16	4.20985065227045e-13	26.2773999757133	-8.22834051176398	gut
cd4_trm	FAM13A	1.15346556513689	3.82697260630954	13.4159461939691	1.97058586831662e-16	4.32225272686e-13	26.6180581805089	8.22385848858733	gut
macrophage	ISCU	-1.0713125090015	6.96857085377844	-16.2303942626228	2.03116030058241e-16	4.40669058343095e-13	29.2466009931754	-8.22022837017862	gut
cd8_trm	INPP4B	-1.7968530261086	5.49872941146809	-12.5697539434189	2.3620061677776003e-16	5.06937319436639e-13	30.4430182499967	-8.202111726419	gut
cd8_trm	C1orf162	-1.31201011119359	4.11863262579351	-12.8704666595657	2.54293001845623e-16	5.39961431727474e-13	25.7586680528706	-8.19323688168376	gut
cd4_trm	PRR5	1.48882586971938	6.03266003547345	13.5192774931194	2.75245910099196e-16	5.78300349094518e-13	26.9842937158766	8.18370565646184	gut
cd4_trm	MSH3	0.906361504060044	4.70260833737918	13.1846510281754	3.16463726305901e-16	6.57974237950054e-13	26.4131520300483	8.16688140508046	gut
macrophage	SLC4A7	1.24113931502169	5.04016214040404	14.1530049984889	3.57572076518106e-16	7.357801167923799e-13	26.7864152828837	8.15212916550731	gut
cd8_trm	ENC1	-3.59355594753136	2.5406042010792	-11.0320457160193	3.8700354357864297e-16	7.88215645828673e-13	26.4469771145687	-8.14256095911967	gut
cd8_trm	UGCG	-0.613582539384283	5.20747957474123	-11.0172795494548	4.08747115483926e-16	8.20950485160869e-13	26.3940042942187	-8.13594210810405	gut
plasma_cell	LAPTM5	-2.7852212077764	5.99089355854306	-18.2911284277447	4.11301959519068e-16	8.20950485160869e-13	28.5902024032561	-8.13518729785929	gut
macrophage	BNC2	2.51383046634918	1.55694472272236	14.0750526275221	4.1660233680547003e-16	8.23296962591072e-13	24.7220359954407	8.13363596769603	gut
macrophage	ANKH	2.03436072186731	4.98525707798056	14.127391700199	4.66180810100676e-16	9.03464103140583e-13	25.4145420029969	8.12000074738911	gut
macrophage	SDS	3.18008627187276	6.23925229769622	12.4234353230686	4.71793632264523e-16	9.03464103140583e-13	26.4087879107206	8.11854812338243	gut
macrophage	SASH1	1.92235521656757	5.88266211728692	12.4227347159918	4.72718002808064e-16	9.03464103140583e-13	26.4073935219292	8.11831052657045	gut
cd4_trm	IL15	1.54154248496999	2.52334732648151	13.1175526493007	4.79225499790106e-16	9.03464103140583e-13	28.0454143430304	8.11665070818605	gut
macrophage	RHOH	1.72972785850459	4.50629976158385	14.0732974315566	4.79800373415073e-16	9.03464103140583e-13	26.7563553994911	8.11650514885612	gut
cd8_trm	SYNE3	-2.31307379061501	2.00217360504336	-11.5255701372061	4.96514931050599e-16	9.26199880447079e-13	26.9601314137526	-8.11234645383614	gut
cd4_trm	GPR34	3.19796063240816	1.8520673730232	13.0489868902988	5.654612800448501e-16	1.04411076288189e-12	26.1891612096529	8.09653626026799	gut
macrophage	CD1D	2.44538796214516	4.49782941598942	14.0773955489943	5.70186440516065e-16	1.04411076288189e-12	29.5145784402194	8.0955234151816	gut
macrophage	DNASE1L3	6.03070793059529	3.73153771518238	12.3447305216203	5.88052988174987e-16	1.06703818485228e-12	26.1862073056024	8.09176704280857	gut
cd4_trm	ITGA1	1.61690296692905	5.00985930339972	12.7659065768112	5.99761975478209e-16	1.07848009713063e-12	25.1464430344475	8.08936579468769	gut
macrophage	ETV3	1.27036244812508	5.41444522990091	15.3788309487755	6.13328053154219e-16	1.09302725672746e-12	25.0613303611525	8.08664080106148	gut
macrophage	TNFSF9	2.34124011931092	4.54117560271277	17.9390319682941	6.35545648303544e-16	1.12259858681496e-12	27.2577439879191	8.08230374823106	gut
cd8_trm	TGFBR3	-1.36681457184568	4.11577185388534	-12.4925190466332	6.53210627416699e-16	1.1436801299220899e-12	25.8907587046695	-8.0789607176408	gut
macrophage	TMCC3	1.37025403708957	3.86002414523286	20.4642971951231	6.716114762777201e-16	1.16567223862679e-12	29.8133935248009	8.07557184836953	gut
macrophage	SLC45A4	1.53011653894436	4.0494193068984	14.4819970792873	7.80006643266407e-16	1.34213591364386e-12	25.2271310561415	8.05729591991823	gut
macrophage	ITM2C	3.90970070884828	3.12470802913741	13.9893175599839	7.99565291639566e-16	1.3640310519715698e-12	30.0114604233092	8.05426697167677	gut
macrophage	SMCO4	-1.52796875027055	6.00764469153728	-14.454711871873	8.671516270711001e-16	1.4667943259333698e-12	24.9182702669852	-8.04433478266412	gut
cd8_trm	ITGA6	-0.910241284783915	4.1390061308819	-12.3463305317334	8.77319629284798e-16	1.47152305349569e-12	24.5800995357473	-8.04290692736487	gut
cd4_trm	NELL2	-3.17531341758768	2.99122932171533	-12.9157960219298	9.24707533831444e-16	1.53808145281407e-12	27.3802444544098	-8.0364604822964	gut
cd4_trm	NBPF15	-1.24880176573259	4.46331182891452	-13.8133216340244	9.44819800013903e-16	1.55854663176178e-12	25.6591913805515	-8.03382233956558	gut
cd4_trm	RASA3	-2.24443452076168	4.38430992560798	-11.9476543976209	9.88473763753231e-16	1.6076462240743198e-12	27.2705833768048	-8.02828161244174	gut
cd4_trm	TNFSF13B	1.70554653932471	4.57125343547809	12.0772247060675	9.91898342358767e-16	1.6076462240743198e-12	24.7476510274738	8.02785720353231	gut
macrophage	USP37	1.29564132510777	4.10725458092272	12.1566160772687	9.987481426928901e-16	1.6076462240743198e-12	25.6672326844629	8.02701262013354	gut
cd4_trm	LIME1	-1.01982198074504	6.78910620501799	-14.0261912757042	1.1023230395609101e-15	1.7601717924022198e-12	26.7284610612306	-8.01489370786755	gut
cd4_trm	ARHGEF40	1.38245681050467	3.21383585157802	13.5907085384933	1.1202630098326602e-15	1.7746210812426899e-12	26.2575906882313	8.01290925299625	gut
cd8_trm	PCSK1N	-2.16740115688876	2.12900196947771	-11.1812380534052	1.16190125427407e-15	1.82608792559524e-12	25.9218797170026	-8.00842146126581	gut
cd8_trm	CDC25B	-0.761914660296943	4.92952732519247	-12.718913406393	1.2041461260165101e-15	1.854117103344e-12	25.0069623218564	-8.00402736518773	gut
macrophage	DNAJC4	0.950899579227589	5.73217717448327	14.6048626317015	1.20827874058159e-15	1.854117103344e-12	24.5423199397589	8.00360569664018	gut
macrophage	RUBCN	0.862650294473985	4.38342600337034	12.0875779903615	1.21443300319817e-15	1.854117103344e-12	25.4755553967827	8.00298037641813	gut
plasma_cell	BMP2K	-1.29978371838506	3.34858325400901	-13.8232054886453	1.2168926569307501e-15	1.854117103344e-12	25.459231309607	-8.00273132943745	gut
cd8_trm	EPHA4	-2.76211384971658	1.63675142394651	-12.1003733280852	1.4565831642989901e-15	2.20250823051325e-12	26.6587479468645	-7.98057063551017	gut
macrophage	COL18A1	2.30432255403668	1.29776549393062	14.7027200532005	1.5155444130208501e-15	2.27443333646719e-12	25.2984069893964	7.97567158718512	gut
macrophage	BTBD7	1.33946258792275	4.98399957473488	14.0830054421255	1.5700001055895302e-15	2.3385737393690998e-12	24.8663268757304	7.97131088106513	gut
macrophage	INPP4A	1.07253331052496	4.73912977075836	14.9063804239012	1.6407758815177502e-15	2.4258932177716997e-12	24.3280205733297	7.9658607782991	gut
macrophage	CD209	3.649715351645	4.72188695124599	11.9747940770204	1.67367107341355e-15	2.4563338155235197e-12	25.1511518690744	7.96340604413073	gut
cd8_trm	SAMD3	-1.90603397833301	4.74980259995225	-10.6149202046784	1.83037920456019e-15	2.6667155362905497e-12	24.9159221059257	-7.95232863690333	gut
cd8_trm	HDGFL3	-2.41834963397792	1.89434008316828	-11.6343187036649	2.0362207860970902e-15	2.94511301785078e-12	24.3211198556949	-7.93911916344659	gut
cd4_trm	MAPK13	-0.842950661324314	4.20676390263009	-12.2478307604299	2.1838785596761803e-15	3.1240615426583597e-12	29.407384784124	-7.93043029838252	gut
cd4_trm	HDAC9	1.87888766822922	2.58592456683108	12.0552843208002	2.19124748731034e-15	3.1240615426583597e-12	23.8825853028676	7.93001197882569	gut
cd8_trm	PLXNC1	-1.67121508761037	2.58620693243871	-12.2207404057392	2.2094105212910202e-15	3.12761646261451e-12	25.3944193862454	-7.92898678580912	gut
cd8_trm	LY75	-1.10378499367718	4.51251495910692	-12.1128459935947	2.2828222827830802e-15	3.20878001407703e-12	24.5883299036642	-7.92492600417225	gut
cd8_trm	GPR34	2.76041096895345	2.87817779294198	12.4027467916465	2.3793086919884504e-15	3.32101577834623e-12	26.4021711092092	7.91978016644769	gut
macrophage	RNF122	1.91761400033715	2.96011726761771	14.1870591750901	2.4124457315312902e-15	3.34388432723738e-12	24.2888429770532	7.91806019542485	gut
cd4_trm	TMCC3	2.3538117516414	1.73690742465616	12.1728440716777	2.5199750523199998e-15	3.46884124477908e-12	24.5439329614491	7.91263493209747	gut
cd8_trm	SGK1	-1.29816507794374	4.45040594693067	-12.0855020094312	2.7257863490268102e-15	3.7264486554318695e-12	23.7769801742005	-7.90285864962319	gut
cd4_trm	IL18RAP	1.75001370203443	4.7608011611685	10.6963764925221	2.9120440661367603e-15	3.9540011667535095e-12	24.4860665959521	7.89461858291485	gut
cd8_trm	ST6GAL1	-1.15570185596042	4.28570640258712	-12.5492138720123	2.9595720071762903e-15	3.99138279384036e-12	24.8907055357731	-7.89259907779116	gut
macrophage	ITGB7	3.06430806724299	3.09420658079167	13.6438017083708	3.0676014439761904e-15	4.1093094833205295e-12	25.3344738547789	7.88812511464335	gut
cd8_trm	FSD1	1.77290764113651	2.71345323896417	11.8466844401482	3.3721555760090603e-15	4.46681525599276e-12	23.5689145015286	7.87630090958687	gut
macrophage	RGS10	1.023807446735	7.85125045146045	14.2530583830835	3.37923778622485e-15	4.46681525599276e-12	26.175981861638	7.87603863781844	gut
cd8_trm	MAPK13	-0.764455663606982	4.10639657494481	-11.8716504742742	3.59541704022057e-15	4.71304528849904e-12	24.1062048224652	-7.8682829395253	gut
macrophage	CD37	-1.50202238917352	7.70308610158885	-11.7065422722324	3.61274125562557e-15	4.71304528849904e-12	24.402142678685	-7.86768142757901	gut
macrophage	ZNF141	1.82110877926697	4.0298724046931	13.5981700944111	3.97709475219952e-15	5.15467635291896e-12	23.5823961380301	7.85564834117526	gut
cd4_trm	SKAP2	0.948452056301792	4.30888204934341	12.4299927349646	4.193847504109791e-15	5.4005391879051895e-12	24.0548611149662	7.848994876585	gut
macrophage	SYTL3	1.66600793434431	4.07259588258312	14.1586585531073	4.33526282432572e-15	5.518215911524939e-12	24.6308495247053	7.84483408315281	gut
cd8_trm	PPP1R13B	-0.775272106041677	3.8198205090464	-11.4281575787703	4.34052394367386e-15	5.518215911524939e-12	24.2151845474174	-7.8446818782171	gut
cd8_trm	SELL	-3.62289137266663	3.31933057059432	-10.7516931360252	4.4812892082357e-15	5.63365912656637e-12	25.3544926522019	-7.84067555889072	gut
cd8_trm	RTP5	-2.40024042027309	1.4388281706436	-11.8799334098953	4.48777944229928e-15	5.63365912656637e-12	24.3279503964494	-7.84049384144783	gut
macrophage	HES1	3.65496816823215	5.02436992867923	14.1609296084245	4.6245594536693e-15	5.76908011145928e-12	23.6562950186967	7.83672320123408	gut
cd4_trm	AUTS2	2.059312012909	5.28281970679155	11.6958838235217	4.666310877065951e-15	5.78500818907211e-12	24.1423012726421	7.83559408365098	gut
cd8_trm	CDIP1	0.844848608366491	4.88298073262881	11.4654518931595	4.94517802861152e-15	6.0928866923135995e-12	23.7077605683838	7.82829822466526	gut
cd4_trm	ARHGEF12	1.69032823994829	4.09438959294484	10.5259773676739	5.3802793842975005e-15	6.58830064139271e-12	23.881607352157	7.81768694006636	gut
macrophage	RB1	0.940063033137907	6.69449121112917	11.5555579443489	5.5936460718720304e-15	6.8078083454482595e-12	23.9645708906891	7.8127884008684	gut
cd8_trm	DPP4	-2.21875524610058	3.6706706428818	-11.1695836488513	5.9131615967748106e-15	7.15306199026096e-12	23.8307477713769	-7.80578648728505	gut
cd4_trm	FGFR1	-2.20605341395515	1.58952941786612	-11.4358698893185	6.078744408812961e-15	7.309067629579809e-12	26.8014205515144	-7.80230307075926	gut
cd4_trm	STARD4	0.950195855598615	4.02926979049775	12.4705281160883	6.233162196319431e-15	7.44986052731117e-12	24.4596675535221	7.79913769725097	gut
macrophage	ADAMDEC1	3.91972605236816	5.46557495562529	11.514404693527	6.304722351325621e-15	7.490535546904109e-12	23.8374993574787	7.79769688884817	gut
cd8_trm	AHNAK	-1.63606971484976	7.67449873752955	-11.7724930986967	6.394959321585951e-15	7.55278751875688e-12	23.9656205646398	-7.79590281287847	gut
cd8_trm	KLRG1	-1.9687424219695	5.21012239263924	-11.0777537914504	6.445488194167151e-15	7.56768560340809e-12	25.040719582254	-7.79490905903091	gut
macrophage	ATP8B4	2.16878717826396	3.64953262688573	11.5030169265839	6.51724407729943e-15	7.60718645228545e-12	23.8088898975303	7.79351093038889	gut
plasma_cell	SWAP70	-2.51337684180846	2.68564547062392	-13.0187048296255	6.981297662609021e-15	8.10147122593858e-12	23.7437238942402	-7.78481918882812	gut
macrophage	CDIP1	1.030750749373	3.78626958586807	15.0195886131096	7.16247409506296e-15	8.263673435990609e-12	25.0872728879069	7.7815792473895	gut
cd8_trm	HLA-DQA1	-1.84230504067699	3.99822757884296	-11.9060570450111	7.58217501615131e-15	8.69762625789523e-12	23.1875241990034	-7.77437344473453	gut
macrophage	SH3BGRL3	-1.58248867578649	10.5301727759481	-17.0777474055118	7.84413953817954e-15	8.946711791666059e-12	26.7288507939401	-7.77007221018619	gut
macrophage	P2RY8	2.2834829601865	3.34190737248458	12.6673644570471	7.97274733323548e-15	9.04172967169963e-12	24.3682702177507	7.76801205826728	gut
cd8_trm	NME7	0.744259671031378	4.12988458566586	12.2053342896556	8.174607683706051e-15	9.183508899963199e-12	24.4484094756149	7.76484353188368	gut
cd4_trm	CCRL2	1.74634327281592	1.8119215061619	11.2756889266163	8.1897843875863e-15	9.183508899963199e-12	24.9379678974309	7.76460843058142	gut
cd4_trm	CTLA4	-1.61148422640422	6.21328502319128	-12.3222587297147	8.33567681970811e-15	9.290626714186389e-12	23.1729249959805	-7.76237004531743	gut
cd8_trm	RASGEF1A	-2.59321541191402	1.59229448053715	-10.8149634464193	8.37840463608629e-15	9.290626714186389e-12	24.1793794082279	-7.76172178150868	gut
macrophage	TTYH2	2.2535327842219	3.6433750987838	11.4128941425576	8.47748604044712e-15	9.348559440337919e-12	23.5474052365495	7.76023095844584	gut
macrophage	GPR82	3.42373974031431	2.85480542620741	14.0444217773986	8.52699546058965e-15	9.35149032935589e-12	25.5978329190368	7.75949243074712	gut
cd4_trm	CSGALNACT1	-3.65882326916608	2.19176132562536	-12.5248800446008	8.652515548866441e-15	9.43729398099805e-12	27.7057711920837	-7.75763880696202	gut
cd8_trm	ST8SIA1	-1.29370933499551	2.68753992843954	-11.5096101360064	9.34356364060898e-15	1.01356337800993e-11	23.4431262897409	-7.74788508461564	gut
cd4_trm	RHOQ	0.926306343707152	4.22961496986779	12.1219826291369	9.44665679799225e-15	1.0192074613868398e-11	22.9308713318068	7.74649118513878	gut
macrophage	TRPM2	1.51076585223269	4.9218217554885	13.4070431643321	9.512067602912161e-15	1.0207471340892798e-11	22.9384920124966	7.74561452165239	gut
macrophage	NCOA3	0.865487271292447	5.45382091811002	11.3701656015374	9.606652393095971e-15	1.0253842804049001e-11	23.425247965127	7.74435729138367	gut
macrophage	TNS3	-1.26357632967955	5.90471054255388	-13.1240380747428	9.67224576752973e-15	1.02689410144011e-11	24.9201940207486	-7.74349255069326	gut
macrophage	RRAS	-1.45683864644975	5.41195385107218	-14.827816744295	9.838249642131311e-15	1.0389920381323399e-11	24.0771971745563	-7.7413295873979	gut
macrophage	SRGAP3	3.21056554680751	2.19714732993245	12.9668730216306	9.919014156787191e-15	1.0420080987717899e-11	23.5454439581057	7.74029021303785	gut
macrophage	CD80	1.97911690124108	3.51236491633633	14.6786602674236	1.0243627121181601e-14	1.0704751236301599e-11	23.0031285497582	7.73619504842727	gut
cd4_trm	CD101	1.76061632535703	2.82132489510747	11.8772489196522	1.0554807758594e-14	1.0972492286457499e-11	22.2808210429642	7.73238750663544	gut
cd8_trm	ABCB1	0.981186179776478	5.67529050879731	11.1607986630088	1.1042482766249401e-14	1.1419986918019899e-11	26.2950624363241	7.72663714000122	gut
macrophage	TCHH	2.01849696116051	2.61281804046008	13.3625613533211	1.1550875058578101e-14	1.18841832986705e-11	23.6373337654333	7.72090265087671	gut
macrophage	OXCT2	3.3360280902006	1.2827904739167	12.2353654584957	1.31214776691335e-14	1.34308753836088e-11	22.3845923682846	7.70463793907364	gut
macrophage	PLVAP	4.60718437574355	1.0859547749898	11.2404592956735	1.40620579227683e-14	1.4320197128922e-11	23.0354410016404	7.69579184029041	gut
cd4_trm	SELENON	-0.897675470560762	3.92761178654844	-11.6051391209537	1.50308059883787e-14	1.5221104716159498e-11	22.2062848222955	-7.68726970967304	gut
macrophage	NRP1	1.21699081297494	6.03425631846302	13.9781219875004	1.5099243147724902e-14	1.5221104716159498e-11	22.404048490756	7.68668826934266	gut
cd8_trm	SH2D1A	-1.25032040787239	6.1389336367169	-11.185859626925	1.5289115566827202e-14	1.53090664710591e-11	23.4007204068161	-7.68508859252418	gut
macrophage	TNFSF13	-2.90599515342236	7.05254508252556	-11.2109546310395	1.53398996693945e-14	1.53090664710591e-11	22.956137877631	-7.68466404871752	gut
cd4_trm	TMEM273	2.05428361862935	3.24431975149592	11.416667301741	1.58224588007513e-14	1.5669138876913198e-11	22.2614987913725	7.68069759395692	gut
cd4_trm	KIAA1211L	1.59214097119419	2.25191506471807	11.7452865402982	1.58622510393627e-14	1.5669138876913198e-11	22.3103983800369	7.68037584743739	gut
cd4_trm	FXYD5	-0.775396028994129	9.2936824951128	-11.9891697750911	1.59362077376195e-14	1.5669138876913198e-11	23.001250710209	-7.67977996258031	gut
macrophage	SEL1L3	1.52819771108902	4.61501420711169	14.6131225029955	1.7066769391425402e-14	1.66984952793614e-11	23.5971478417522	7.67099462958547	gut
cd8_trm	RMND5B	-0.988750928349138	3.17372407417356	-11.0206141700972	1.7799644868954e-14	1.73306025197731e-11	23.0638350840677	-7.66560048303491	gut
cd4_trm	LY75	-1.20577990893791	4.42071430341067	-12.8525680290599	1.80003003139635e-14	1.73961853072846e-11	24.1793862878792	-7.66416169622011	gut
macrophage	CXCL12	5.98408387113093	3.03713740575569	11.1560320153385	1.8041314835859602e-14	1.73961853072846e-11	22.7852328194641	7.66386954721811	gut
cd8_trm	GZMK	-2.69887149676901	7.33304444033129	-11.458738307218	1.9192888583027202e-14	1.8417606612476198e-11	24.8274963263481	-7.65592287730476	gut
cd4_trm	DOCK9	-0.757624747725373	4.69835623936105	-11.4504230173827	2.0019572330874202e-14	1.9118978938267197e-11	22.21741622078	-7.65050232215135	gut
macrophage	SH3RF1	1.91127561585512	2.84293776390505	13.4559035538843	2.04587324206369e-14	1.9431863100147197e-11	23.7258518077793	7.64771165918548	gut
macrophage	RBM38	1.56844694741962	4.54249765354915	11.1121764564262	2.05419047993019e-14	1.9431863100147197e-11	22.6691058932106	7.64718977998514	gut
cd4_trm	PRKD3	0.55833822475348	4.808755113047	11.7599379372774	2.16526620783003e-14	2.0385981346719798e-11	22.0650070698157	7.64041266878847	gut
cd8_trm	MS4A1	-1.89043926474605	2.68285310306404	-11.4136705794728	2.17826685894798e-14	2.04120989911877e-11	22.2357656300665	-7.63964192047143	gut
cd4_trm	CYTH3	1.4792708414258	3.31155967077115	11.3705926058692	2.22634174516806e-14	2.07651102641147e-11	22.1545755062125	7.63683056277464	gut
macrophage	ZNF10	1.75425263267502	3.15283734772749	16.0006937918764	2.24257594382923e-14	2.07694001455325e-11	25.8589909967668	7.63589467990818	gut
cd8_trm	C3AR1	1.1364829553113	2.97102423855992	10.9279280320632	2.24761291768205e-14	2.07694001455325e-11	23.1516054286818	7.63560565845176	gut
cd4_trm	CCR9	2.62860579698468	3.92015460523251	10.1284622043737	2.28222909546083e-14	2.0992090460635497e-11	22.4655944747324	7.63363645079514	gut
macrophage	EPHB2	1.60766869787493	2.94646374112161	12.1969555351349	2.34039346336197e-14	2.1396953229802197e-11	23.4561204349914	7.63039288963174	gut
macrophage	EMP2	3.35564063057979	2.66837662915622	12.354332225152	2.3476852259675302e-14	2.1396953229802197e-11	24.896939254098	7.62999186690062	gut
cd4_trm	PTGER2	1.5775223723584	5.67207480765644	11.5288983098301	2.3635863889123e-14	2.1443959820641698e-11	23.8187462605728	7.62912158803034	gut
macrophage	TSPO	-3.09570683718388	8.38734313936199	-11.0606740644478	2.39320938646641e-14	2.16144709104038e-11	22.536979499785	-7.62751555525474	gut
cd8_trm	CCDC112	-1.28190035709763	2.08931439257611	-10.7268755149944	2.427898547275e-14	2.18289952359908e-11	21.3903473588152	-7.62565952880858	gut
cd4_trm	NME7	0.782268455125788	3.62127178802945	11.1687080245272	2.70703759130767e-14	2.4229564535866798e-11	21.5048419090704	7.611609334547	gut
cd4_trm	SGTB	-0.75525061178735	5.42596171250614	-13.2576826208038	2.94445789406455e-14	2.6236960122299e-11	25.0734739565349	-7.60073840110838	gut
macrophage	TBC1D22A	0.782180332756915	5.38538119612846	12.4477002744453	2.96430024386926e-14	2.6296373336702898e-11	22.2471484750848	7.59986928101414	gut
cd8_trm	AC119396.1	-2.24106848026727	2.6225958191238	-11.7458128026067	3.00101423891855e-14	2.6504267259277197e-11	23.0623554401149	-7.59827614387943	gut
cd4_trm	NT5E	1.80644751150046	2.25460566025805	11.5667765723805	3.19443285553788e-14	2.8088211854610097e-11	21.330679247631	7.59018734470134	gut
cd4_trm	LEF1	-3.69543608535915	4.91024651361472	-10.0279718924481	3.2976698113393e-14	2.8868785044022e-11	22.072285177332	-7.58606502363519	gut
cd8_trm	CD160	1.6919885026462	5.80970917891251	10.8371088857447	3.4509921441496404e-14	3.0079088645763294e-11	23.7202378351502	7.5801712235559	gut
macrophage	CCDC152	3.90262228630469	3.69402025357179	10.934174546674	3.48784398481627e-14	3.02681166817982e-11	22.1352249017784	7.57879302700874	gut
cd4_trm	LRP12	1.50491128118509	2.88196305979802	11.0573323905527	3.65890671157787e-14	3.1571276798685294e-11	22.6986620349756	7.57257754443929	gut
macrophage	LRP5	2.62824792552432	1.42466314565484	12.2541492833376	3.6696440932749804e-14	3.1571276798685294e-11	22.4327641079329	7.57219699703708	gut
macrophage	FAM110A	1.73109682601015	5.21862699235745	12.6687236855691	3.72885980037836e-14	3.1943045426434297e-11	22.4727600781251	7.57011778528685	gut
cd4_trm	MGLL	1.71610255130353	1.5198582513466	10.9006955294691	3.77113810233405e-14	3.2167163373917594e-11	21.309013003052	7.56865306124174	gut
macrophage	ZDHHC14	1.71821593796855	3.41705868523501	10.8779047666597	4.1267512315305404e-14	3.5050693289831095e-11	21.9870856302291	7.55693592615088	gut
cd4_trm	CD160	2.79904731029136	3.16486911581524	11.4551842715845	4.29927058644391e-14	3.6168097298166095e-11	21.3546313120366	7.55160489955249	gut
cd8_trm	GPR55	1.55422876656551	3.44486638867035	10.7954019188916	4.31423322312063e-14	3.6168097298166095e-11	21.1793498394021	7.5511524975449	gut
cd4_trm	ZDHHC14	1.31813628660906	3.73395629307648	10.8322958509454	4.32210068380984e-14	3.6168097298166095e-11	24.2967245746593	7.550915239868	gut
macrophage	DAPK1	0.97008191043196	6.86775581134498	13.1504280360115	4.33079252009624e-14	3.6168097298166095e-11	21.3095495776603	7.55065361488088	gut
macrophage	MTR	1.0763127801279	4.87614082722048	12.0454876308984	4.52085084849078e-14	3.7598032819044295e-11	22.2832230850728	7.54505833717641	gut
macrophage	PIGA	1.18567277660483	3.89849341809902	12.6692473204688	4.68136536491935e-14	3.8573091636626294e-11	21.8699928371814	7.54051012942867	gut
macrophage	SEC14L1	1.06294598438536	6.65252634918783	12.3486881430236	4.68213333756163e-14	3.8573091636626294e-11	20.6827302425431	7.54048873950358	gut
cd4_trm	KCNQ1	-1.80871670064798	3.31595889736225	-9.93173274290945	4.69606973401547e-14	3.8573091636626294e-11	21.7616255921348	-7.5401011747781	gut
cd8_trm	DTX1	1.85849280394447	3.05252239705718	10.9492900084291	4.7270598067958e-14	3.86685116113454e-11	22.6776336418307	7.53924339310017	gut
macrophage	SMG6	0.775397454218892	3.79183327510643	10.8203843822499	4.90305494583301e-14	3.9944488207280694e-11	21.821820548783	7.53447444981525	gut
macrophage	BTG2	1.62749806017088	7.28877562411816	13.8205245173945	5.0317721351734404e-14	4.0826490025867895e-11	21.0062264957222	7.53109199179347	gut
macrophage	TMEM156	3.72221072849551	1.54162394425926	11.699291310416	5.1668010554482304e-14	4.1752354537058897e-11	22.4774836481764	7.52763390841453	gut
cd8_trm	GPR82	1.38832035370089	3.24490052408396	11.1812737605009	5.2435080639295204e-14	4.2201359780008295e-11	21.5113490721923	7.52570881320958	gut
macrophage	CD300LB	2.32982694384296	2.70001843925899	13.525449504824	5.2910421650501403e-14	4.2335959783772894e-11	21.4907719374866	7.52452971000805	gut
cd4_trm	TMIGD2	1.79956136998175	5.82012564388257	10.880025732143	5.30265330611691e-14	4.2335959783772894e-11	23.1080407812169	7.52424327368513	gut
macrophage	CHMP1B	1.75352393565999	7.62120814165399	14.2503076202527	5.34581773077263e-14	4.2510538941305e-11	24.1551188313338	7.52318382687345	gut
macrophage	PPP4R3A	0.847879038216193	6.31683246894923	12.6615609143432	5.55115597932794e-14	4.39682393318214e-11	21.6541975860629	7.51825639492913	gut
macrophage	TMEM97	1.69790275603779	2.97074361490369	12.4503309180907	5.60050586922682e-14	4.4183785394701e-11	21.6827649550981	7.51709888505699	gut
macrophage	KCNMB4	4.00172163238187	1.3861662114707	12.5770212597578	5.71425771148647e-14	4.49037169565857e-11	22.4783376749554	7.51446856428132	gut
cd4_trm	ZC2HC1A	-1.92979718727679	1.66572390235898	-11.0664692071287	5.7777072755469e-14	4.5224267324886696e-11	23.7247020497838	-7.51302367754542	gut
cd4_trm	CDIP1	0.594215950245159	4.55737651253088	11.6468177627324	5.836386001848891e-14	4.5505116140509194e-11	21.5557625125137	7.51170125124367	gut
cd4_trm	CHST7	-0.990541256844058	3.14837779529378	-9.87050291549266	5.88347771692894e-14	4.5693789312979794e-11	21.5331824551513	-7.51064937876689	gut
macrophage	SH2B3	1.06900311762897	6.61888053815928	12.4114773235251	5.94683730759887e-14	4.60068539892295e-11	22.4638547430373	7.50924712165749	gut
macrophage	NDRG2	3.01374411523045	2.71035039086737	15.0809105858167	6.16543288242461e-14	4.7496826977327795e-11	25.0309361566948	7.50451950882083	gut
cd8_trm	RUNX2	-1.82706852396897	4.10619466686059	-10.3723168191615	6.196312515517381e-14	4.7496826977327795e-11	20.6910913026294	-7.50386498901878	gut
cd8_trm	SOCS3	-1.62333573820586	5.59381240928365	-10.9783179557235	6.21081966807411e-14	4.7496826977327795e-11	21.9107778998457	-7.50355860407922	gut
cd4_trm	LZTFL1	1.40557689658249	4.75733560620842	10.7769845917926	6.40754593071549e-14	4.881425010225001e-11	24.1452858010509	7.49947189371254	gut
macrophage	CD52	-3.12055940831879	8.23425787558257	-10.6940031098454	7.17123265804434e-14	5.4424475136134396e-11	21.4589320640495	-7.48469711722081	gut
cd8_trm	VCAM1	-2.43591414521866	2.22302198960989	-10.6380087847497	7.2493796259952e-14	5.480915434050719e-11	20.7967067688488	-7.4832734947008	gut
plasma_cell	B4GALT1	-2.6594338631345	4.62382680650867	-13.3179803039878	7.453276855484761e-14	5.6138081275511195e-11	23.991454783822	-7.47962891237169	gut
cd4_trm	TRABD2A	-2.66711480400835	4.36192578382789	-9.80259780782518	7.557972568925381e-14	5.6712639429036394e-11	21.2936981791974	-7.47779542761802	gut
cd4_trm	ARHGEF7	0.723443625521704	5.93329094289636	11.4103675597688	8.01351140443635e-14	5.990564978661749e-11	20.7418444656725	7.4700980064802	gut
macrophage	ARL5B	1.66689980483368	4.8048228942811	11.9556002063681	8.18930151333781e-14	6.09913508753433e-11	22.6664324906992	7.46724210271998	gut
cd8_trm	PIK3R2	-0.76404998180566	2.2421170786672	-10.8436669648773	8.371079455670081e-14	6.199357278595479e-11	20.4343366959966	-7.46435160653545	gut
macrophage	ARHGEF3	-2.32654290984107	3.53260770819996	-10.641267148882	8.409337364108241e-14	6.199357278595479e-11	21.1769915564255	-7.46375112242002	gut
cd8_trm	PIK3R5	-0.652814247558147	5.38670145738542	-10.7356509655076	8.420732874792e-14	6.199357278595479e-11	20.4246062888619	-7.46357278103618	gut
cd8_trm	ADRB1	1.94763036595344	3.17498710143273	10.8056393753117	8.44810659314206e-14	6.199357278595479e-11	20.7571672869966	7.46314534590488	gut
macrophage	CLIP2	0.985587965315955	3.73114714585365	12.9269423485735	8.8352280190937e-14	6.4596844034984e-11	22.7755672917981	7.45724208880744	gut
cd4_trm	EPAS1	1.91949235160547	4.22215392249129	11.3505592088276	9.076136326217791e-14	6.611600943213209e-11	21.855101420417	7.4536954682666	gut
cd4_trm	PLCL2	0.527117379934784	5.69567464492715	11.1570576437865	9.269679840491961e-14	6.72803475200914e-11	20.7075129288278	7.45091254386276	gut
macrophage	HECTD2	1.73967971598397	2.09623454201043	12.5130559429201	9.8809104579032e-14	7.1456882810745e-11	23.142332596051	7.44248443496209	gut
macrophage	SH3PXD2A	1.50977317826799	3.40928027332809	12.8200373586019	1.02140354583044e-13	7.359931586305579e-11	22.0185640931816	7.43810436466952	gut
macrophage	YPEL5	1.09158270352899	7.42122896620654	13.6985920551573	1.02920029099327e-13	7.38333440740683e-11	21.976382224318	7.43709950240781	gut
macrophage	ZSWIM6	0.988230558791439	5.63573680121732	12.7320111344681	1.03204956946788e-13	7.38333440740683e-11	23.2886798175301	7.43673414654575	gut
cd8_trm	NEK6	-1.53860968155062	1.75295797976004	-10.8783012782819	1.11260547771982e-13	7.931208147925759e-11	21.458680831935	-7.42679505203218	gut
macrophage	PRKAB1	1.22296537514141	4.26828326152336	13.7814088728603	1.14666221403188e-13	8.144892690261039e-11	21.7146368886655	7.42280421153765	gut
macrophage	SUSD6	0.873397908017084	5.56590958644266	11.6094502643591	1.16741226638359e-13	8.26287778530609e-11	23.1485048124678	7.42042939734188	gut
cd4_trm	DZIP3	0.784220679749142	4.25947668947087	10.9200702491208	1.1799811082350599e-13	8.3223275350354e-11	20.1230499529024	7.41901100309472	gut
macrophage	ST6GAL1	1.77968310315109	3.63652352468272	10.5268608568181	1.18945967046611e-13	8.35963983470753e-11	20.9339130972157	7.41795113343701	gut
macrophage	PIK3R3	3.12645769531891	2.2013470400542	12.5149741133949	1.21602870331027e-13	8.494972784088519e-11	25.6654898542978	7.41502390577162	gut
cd8_trm	SLC26A11	-1.25417366111228	2.76865409107688	-10.6004146643764	1.21722773587376e-13	8.494972784088519e-11	20.0038072400436	-7.41489328987588	gut
cd4_trm	FSD1	2.25286352535562	2.59426159422512	10.6143228633621	1.27360953269956e-13	8.857488345218329e-11	20.4325918228729	7.40888993098436	gut
macrophage	ST8SIA4	1.67608083719061	5.36944536256483	11.3399520568701	1.34302126807527e-13	9.307790245322519e-11	22.0200352411592	7.40184805357701	gut
cd8_trm	EHD4	-0.919415638792158	4.87292842197576	-11.0855616769186	1.35986322749287e-13	9.391902438793119e-11	21.3662318139058	-7.40019337599339	gut
macrophage	UBAC2	0.704852871195431	5.36210628570594	11.9950040517547	1.4327886383371e-13	9.86143953913134e-11	19.6693535555918	7.39325357161408	gut
macrophage	SP140	-1.90664452590163	3.20822712224684	-13.5243209348432	1.46374208838256e-13	1.0039862314673001e-10	20.0267516971528	-7.39041230860967	gut
macrophage	TBC1D12	1.21562246001593	4.5335801290627	12.3298889951785	1.4788352312707e-13	1.01086491264099e-10	23.5958493321152	7.38904823128682	gut
cd4_trm	FXYD1	-2.44783326547818	2.91597153923614	-11.1280415761666	1.49853103254521e-13	1.02083207178826e-10	22.2540218573717	-7.38728860753785	gut
cd4_trm	RUNX1	-0.841405016255077	5.3795745474801	-10.9931350604677	1.52369164328164e-13	1.03444151229839e-10	21.1383138151939	-7.38507352586495	gut
macrophage	HAUS8	1.07038874726699	3.34263276861312	11.3703276987565	1.55778560896301e-13	1.05400302365355e-10	22.3546492921102	7.38212864399211	gut
cd8_trm	RASSF3	-0.825087201792901	4.12745295913642	-10.4469731646722	1.64194208793177e-13	1.10719039482096e-10	20.5687606250661	-7.37512233653844	gut
cd4_trm	MAGEF1	-2.04554564673741	2.87823514258558	-10.3671092355807	1.65617209562044e-13	1.11302571697525e-10	22.8066189289231	-7.37397262573931	gut
cd4_trm	MVB12B	1.13242278224441	4.63340971623116	10.5434873546211	1.6693051778732e-13	1.11808716407092e-10	21.000529805025	7.37292012098838	gut
macrophage	MS4A4E	2.72089382006055	3.78282627916397	12.1825102024397	1.67805953901166e-13	1.12019173199883e-10	19.6604104240321	7.37222304306655	gut
cd4_trm	C1orf162	-2.31523988305375	4.56109281480321	-10.2708743236672	1.69848864069335e-13	1.1300497856837e-10	20.9357206041587	-7.37061014740698	gut
cd4_trm	TOX2	-2.59069693784801	2.70078097012543	-10.5020549228242	1.84247166179207e-13	1.22177295265905e-10	20.6594716453369	-7.3597556582079	gut
macrophage	ADORA3	2.45292263192779	3.29624137897361	13.5233701315949	1.85820146988684e-13	1.22812349995521e-10	21.3844199196105	7.35862073469036	gut
cd8_trm	SGSH	-0.963730648349959	3.34739822716913	-10.2273545681006	1.88202146870337e-13	1.23976145580942e-10	19.3646933572557	-7.35691993862208	gut
cd4_trm	PELO	1.18981237703427	5.5691623776564	10.6553082883074	1.89634648614931e-13	1.24508870375799e-10	21.4487154667935	7.35590725802729	gut
cd4_trm	RAB3D	-1.7105206949232	1.10801258002154	-9.54979655274396	1.9281186029520998e-13	1.26179874397388e-10	20.375996234059	-7.35368774797134	gut
macrophage	ARHGAP21	1.02252694762655	5.60226779260568	11.3508952506662	1.95670251111371e-13	1.2763199601741e-10	21.7994615061161	7.35172144923699	gut
cd8_trm	CD44	-0.794232516457723	8.7081148873078	-10.8734260565576	1.9638624514699599e-13	1.2768176468680801e-10	20.5686135010603	-7.35123333402567	gut
cd8_trm	S1PR5	-3.06104219843076	1.35016775457249	-9.92768903275458	1.97518937905147e-13	1.28001249896076e-10	21.1697865937779	-7.35046470178697	gut
macrophage	AKAP17A	0.813425845313864	5.32758945909655	10.356824872981	1.9975894443753499e-13	1.2865488776544101e-10	20.4141934841315	7.34895732638418	gut
cd4_trm	LY96	-2.67431344991395	3.14243941863218	-10.4583273964624	2.00350869528382e-13	1.2865488776544101e-10	21.0864658718621	-7.34856177391443	gut
cd4_trm	TRPS1	-1.04011862306591	5.00082802860979	-10.5968678872065	2.00461277643324e-13	1.2865488776544101e-10	20.0334547069813	-7.34848812102953	gut
macrophage	ENTPD1	1.72858806609743	5.34562995752373	10.3450610242591	2.07082248899276e-13	1.32478213832685e-10	20.3735559625764	7.34414260146605	gut
cd4_trm	ST8SIA1	-1.7667483336695	3.3279062946555	-10.4960400151503	2.0978443187722399e-13	1.33778124708723e-10	20.8642507433217	-7.34240818623347	gut
cd4_trm	ZYG11B	-0.857007043372485	3.66404592467131	-10.2266888600575	2.34060489216745e-13	1.4878345709135e-10	20.3933344685166	-7.32774330234913	gut
macrophage	BCOR	1.08234121662839	3.36196703463545	13.1601997440319	2.39495434871634e-13	1.51754951776217e-10	21.0529585905898	7.32466544335474	gut
macrophage	FOXP4	-1.91591056305408	2.8550038646664	-10.2870351401132	2.473907581178e-13	1.5626171056581202e-10	20.1513462639897	-7.32031434441724	gut
macrophage	PAOX	1.53202126424377	3.38834293239579	12.7544853897108	2.5328735990669e-13	1.59145602006799e-10	21.5985748797393	7.31715281729818	gut
macrophage	NEDD4L	1.66790379167441	3.53653893877406	12.0969643353576	2.53551144992244e-13	1.59145602006799e-10	19.6827315663002	7.3170130811011	gut
plasma_cell	LCP1	-1.9252747137403	5.24006123949023	-14.204197056662	2.56107163152637e-13	1.60246011131473e-10	19.4167766518704	-7.31566641690273	gut
cd8_trm	HES4	1.94165566284237	3.50707633249218	10.4241161158076	2.5748018410383297e-13	1.60601655583615e-10	19.2872511879384	7.31494846738251	gut
macrophage	LPCAT1	1.68794147728922	4.92380513984806	11.4374846163989	2.61761990939634e-13	1.62763769057848e-10	21.742342851557	7.31273342996695	gut
cd8_trm	MGLL	1.34623651629117	3.00629375363194	10.4716656349312	2.65243818425599e-13	1.6441657040407702e-10	19.9175469186103	7.31095831414495	gut
macrophage	XYLT1	1.91427992410944	2.91196895517044	10.2541781382642	2.73654872006002e-13	1.69105155240415e-10	20.1141199552928	7.30676286626672	gut
cd8_trm	TMEM63A	-1.27559785680282	4.22632604171494	-10.1600604882535	2.75382847489727e-13	1.6960122776617002e-10	19.8412091510861	-7.30591665016477	gut
macrophage	SGPL1	1.30951364008929	5.4390884531834	10.2512162959667	2.7615707083239996e-13	1.6960122776617002e-10	20.0901991612849	7.30553919169774	gut
macrophage	PIK3C2A	0.87647131760593	4.92181672669675	12.5688095453668	2.77382457422783e-13	1.69831238456051e-10	21.0718859321121	7.30494389607451	gut
cd4_trm	TECPR1	-0.601335464749095	4.15634747281496	-10.4577835250412	2.79671204881237e-13	1.7070890872136101e-10	20.4067001155203	-7.30383890292185	gut
cd8_trm	STARD4	0.659506788966751	4.21295755876562	10.4510852247695	2.8282557583179997e-13	1.72107985624621e-10	19.430963895524	7.30233046095956	gut
macrophage	TIMP4	-3.82947143212381	1.40012783247565	-16.3738444729076	2.84320564864785e-13	1.7249184226711601e-10	23.0381753297802	-7.30162130944571	gut
macrophage	PDP1	0.934080718366776	3.80109252038589	10.2344142290882	2.9079703019141297e-13	1.75886380703472e-10	20.0501954143682	7.29859089417269	gut
cd4_trm	ATP10D	1.42588360001311	3.39156323623668	9.43625398794724	2.94237798600257e-13	1.7742983723569201e-10	19.9348540537454	7.29700777483674	gut
macrophage	HIST1H2BC	1.18618236554273	4.11474424766191	12.7213544161891	2.9635112519263997e-13	1.78165939416267e-10	19.3422017226503	7.29604440894407	gut
macrophage	WDR45B	1.16085609950715	6.29804001546847	12.4323817713184	3.03571975201111e-13	1.81144556862519e-10	19.3395704195345	7.29280293416253	gut
macrophage	PTGS1	1.38078356063992	3.51720422014632	14.1390759016802	3.0357226443487797e-13	1.81144556862519e-10	20.8726666237969	7.292802805847	gut
plasma_cell	HCST	-1.81318603376311	4.92293860334523	-11.387306220946	3.04028229485986e-13	1.81144556862519e-10	20.1311724449104	-7.29260067087863	gut
macrophage	TIPARP	1.6825862570654	7.26628445658892	13.5004929471722	3.22845963034733e-13	1.91783953957758e-10	23.8447938357029	7.28450814903981	gut
macrophage	DUSP3	-1.04146673674552	5.66844437855216	-10.1985800941629	3.24703469188512e-13	1.9202648478973101e-10	19.9640839672875	-7.28373461383849	gut
macrophage	CAPN2	-2.11615865350516	5.09073316092003	-10.1981055839842	3.25178367813951e-13	1.9202648478973101e-10	19.9629089467698	-7.2835375458506	gut
macrophage	RGS3	-2.54098997659588	1.28328824943278	-12.733182945441	3.33948981890805e-13	1.9662403801605002e-10	20.0376053651882	-7.27994795625693	gut
macrophage	NET1	1.81523832211705	4.07747105808052	11.5150540984123	3.35857425225191e-13	1.97166089294405e-10	20.0562986889236	7.27917915314124	gut
macrophage	FOXN3	0.726857682895184	6.62024782955042	12.4820861135096	3.39794160703655e-13	1.98892184422663e-10	19.1931646681327	7.27760672878421	gut
macrophage	DOCK5	0.926316967180691	4.89139364506091	10.172368339804	3.5201975248950497e-13	2.0544572677602402e-10	19.8521947536078	7.27283517324903	gut
cd4_trm	GNGT2	1.26786944706989	2.33903678765253	10.7045753398823	3.63871879092421e-13	2.11743729804924e-10	19.7344983294259	7.26836227216896	gut
cd4_trm	BCL9L	-0.963061423126008	4.84601092973616	-10.3677291580744	3.68585015279473e-13	2.1386288337137301e-10	20.3232824781287	-7.26662321581169	gut
macrophage	ZNF548	0.867106323896858	2.63140306810077	11.4562052788463	3.7498368938835e-13	2.16944911404452e-10	20.3039131542973	7.26429685740558	gut
macrophage	CKB	1.6997127546751	2.24007048913516	11.524499121176	3.76098846670565e-13	2.16961206929917e-10	20.9560221227401	7.26389541384298	gut
macrophage	ARHGAP15	0.881855177302001	4.59745348665304	10.1390003818296	3.9019265504657e-13	2.2444286329102402e-10	19.7549679413503	7.25892017174877	gut
cd8_trm	LRATD2	-1.54803497203046	2.58359269186292	-9.77117179453515	4.11234534722743e-13	2.35866639832155e-10	18.7973163798378	-7.25181130929441	gut
cd4_trm	PLCB1	1.05958297583318	5.04385316656371	10.5280512010466	4.15786115788438e-13	2.37793917304128e-10	22.2583300051618	7.25032064919949	gut
cd4_trm	CERS4	0.835504923061924	3.91743085895119	10.4487874734301	4.17328438546033e-13	2.37994061934032e-10	19.564553628802	7.24981916536634	gut
cd4_trm	MYBL1	1.97144263454712	5.12721936637411	10.2779602110281	4.34203045111395e-13	2.46911850137163e-10	19.7673321231747	7.24444828492923	gut
macrophage	P2RY6	3.19593134402602	3.57716098563473	11.322430059753	4.37932502394247e-13	2.48325146627519e-10	20.2370048669086	7.24328895017746	gut
macrophage	STON2	2.33800038133721	3.10707715551126	11.7834521445625	4.4285321341787797e-13	2.50404010458305e-10	21.0825221437999	7.24177404989273	gut
macrophage	CKAP4	-2.84047774351025	3.2359714145764	-10.0823557956511	4.64858482718973e-13	2.6210402099927003e-10	19.4955171963411	-7.23519565368405	gut
macrophage	CHD2	0.898614026547754	6.68104494160245	11.1987782618086	4.70535517311888e-13	2.64557600519488e-10	21.2677581828437	7.23354814896476	gut
macrophage	RAB30	2.58351615640721	1.58293695307991	14.9440462573323	4.83582131027909e-13	2.71129287047496e-10	24.4149823037771	7.22983474132178	gut
cd4_trm	HS3ST3B1	-1.06811275177705	3.62866671422125	-10.425320522389	4.85161205533195e-13	2.71252678717128e-10	19.336546324468	-7.22939198537503	gut
macrophage	ZNF469	2.00880415237554	1.39899611293467	12.8296131686749	4.93251086433811e-13	2.7500539203915004e-10	21.7892713810207	7.22714563138295	gut
cd4_trm	PDE4DIP	-0.736819248372402	5.38609816938542	-10.8869500315116	5.01459810792256e-13	2.78803273856582e-10	19.3517769234422	-7.22490295363194	gut
macrophage	RHOBTB1	1.23076734790252	3.55112607440045	11.9115533007309	5.11991020783587e-13	2.8386773268434005e-10	19.3867638533913	7.22207796691677	gut
cd8_trm	KIR2DL4	2.35033116322617	3.21906257049049	10.1707970982875	5.19047133727072e-13	2.86982741821762e-10	18.8990129539388	7.22021691409666	gut
macrophage	SRSF7	1.06705316994885	7.75359470869005	12.6953247784776	5.21213917929074e-13	2.87384683952506e-10	19.7009395141712	7.21965040677973	gut
macrophage	FPR1	-1.67966773781717	7.11902016344943	-13.1266446504607	5.33592726423447e-13	2.93399562007347e-10	19.4146780611777	-7.21645764434604	gut
macrophage	EPB41L2	2.07609766202913	5.49827358394842	11.4506170556767	5.41197248507926e-13	2.96763429691442e-10	23.0186199394066	7.21453213853155	gut
cd4_trm	LRP10	-0.444986900785174	6.40111023311728	-10.867898449316	5.89645237205117e-13	3.22443863166211e-10	19.1850772577939	-7.20285533540409	gut
cd4_trm	CA2	2.6840515687603	3.40152645372097	10.1051334770213	6.078316726199279e-13	3.3148083658905e-10	19.7359422031591	7.19871383056396	gut
cd4_trm	ENPP5	1.6496794017102	1.60089237664229	10.1140459290431	6.11365728744008e-13	3.32499664103124e-10	18.6668774663156	7.19792317290942	gut
macrophage	UST	1.82245313093733	2.75350338072634	11.3649622951206	6.26709371525633e-13	3.39918307439601e-10	18.5622847634051	7.19454164477411	gut
cd4_trm	SMIM3	1.59753377027777	5.24749224550423	10.7751178911824	6.332957275572069e-13	3.4255978490234004e-10	19.9643962777317	7.19311496626941	gut
cd4_trm	AP4M1	0.7786682630626	2.95616501842117	10.4206537344591	6.38633389277441e-13	3.4451337089999603e-10	19.1776910883154	7.19196941415283	gut
cd8_trm	MAGEF1	-1.19237637707507	2.62984931099548	-9.98912752674425	6.66504983558997e-13	3.5857968115474004e-10	19.0815113444026	-7.18613632341174	gut
cd8_trm	EPAS1	1.16775866638349	4.74492678296206	10.2402181151503	6.80556883915723e-13	3.65155357300566e-10	19.1090509338133	7.18328567406785	gut
cd4_trm	GSTP1	0.597601485943062	7.31050491815402	10.888906957731	6.83517367679924e-13	3.6576058861709803e-10	19.3609305026855	7.18269246704059	gut
cd8_trm	GLUL	-1.50522471964167	5.82575417221642	-10.1276231354345	7.04306389983528e-13	3.75877397935647e-10	19.2765362489999	-7.17859656165719	gut
cd4_trm	LIMS2	-2.05780125335688	1.1900805987657	-9.20205867576911	7.06272429634631e-13	3.75921505093902e-10	19.1049035616613	-7.17821536991666	gut
cd8_trm	BCL9L	-0.811594440984817	5.02562627096127	-9.90156502216133	7.33007558148824e-13	3.89113943062205e-10	18.8025715010389	-7.17313266758048	gut
macrophage	AXL	2.04867416946031	5.63655512637181	12.1296413543705	8.917686908601499e-13	4.721359341069081e-10	19.6660762311745	7.14625571428545	gut
macrophage	IQGAP2	0.75535323785328	7.03065914006169	11.8149309206222	8.94993425791616e-13	4.72589676722632e-10	18.5642882274086	7.14575995537259	gut
cd8_trm	FXYD1	-1.65785522046498	1.96609151806577	-9.96682591703417	9.07115823935172e-13	4.77726924078661e-10	18.9347812807314	-7.1439118555287	gut
cd4_trm	MYCBP2	-0.443894665603783	7.07828956516194	-10.4664840478537	9.11059937610135e-13	4.78541424808178e-10	18.5101906251979	-7.14331578545007	gut
macrophage	CCL3L1	2.94446816809359	6.4449682146527	12.211456553447	9.14224302730441e-13	4.78943155843545e-10	18.2496352038739	7.1428393862383	gut
cd4_trm	ANKH	-0.579566132106731	4.95765247545268	-10.1780601389355	9.21340406370819e-13	4.81407597986395e-10	20.4635210312432	-7.14177393286119	gut
cd8_trm	ACTN1	-2.45574542919983	1.94477778742833	-9.37852043960699	9.59259132872829e-13	4.99911760843736e-10	18.4154521338672	-7.13622933827663	gut
macrophage	CD320	1.70734803709954	3.0862085448269	10.6996766298294	9.80617421439207e-13	5.09711656469851e-10	19.8216059618163	7.13320022912247	gut
cd8_trm	ABI3	0.841523532166308	6.48556087805326	9.93839872999851	9.85754478665109e-13	5.11050967357398e-10	18.6859956999127	7.13248133531987	gut
macrophage	ZNF503	1.51397351438971	5.06962160070578	12.4011583772781	9.89671123335541e-13	5.11752271698257e-10	21.6333854293163	7.13193569533713	gut
cd8_trm	ARHGEF7	0.822422506901353	6.07970929214878	10.0041002244055	1.01745206958439e-12	5.24758134844714e-10	18.4317265783874	7.12812520606554	gut
macrophage	FCGR3A	-1.96864844416842	7.72485664239838	-11.7877417405907	1.02581053934996e-12	5.27705494930859e-10	19.5485286393423	-7.12699870919673	gut
cd8_trm	EDARADD	-2.20121268351053	2.04549492642678	-9.9246972792525	1.04513043877474e-12	5.35648671162199e-10	19.3004561204537	-7.12442900409018	gut
macrophage	STAT4	1.97981427275741	3.01905423971075	11.1256702941361	1.04661861217676e-12	5.35648671162199e-10	18.6455143601392	7.12423300284292	gut
cd8_trm	FUT8	-0.583779112945335	4.40362381818127	-9.62574169409514	1.0520272569638199e-12	5.370397351290641e-10	18.5553091902702	-7.12352294833689	gut
cd4_trm	SLAMF7	1.86971563724948	2.77353816590463	10.3369581399596	1.09016162259211e-12	5.550869376177051e-10	19.0939988818551	7.11861600373364	gut
cd4_trm	ST6GAL1	-1.16931156428149	4.2596099026761	-10.4768303119366	1.09560273929009e-12	5.56437953070796e-10	18.7378010921648	-7.11792963648891	gut
plasma_cell	RNASE6	-2.27540197501879	4.65948927920853	-11.7362264527871	1.11799325017178e-12	5.66368570425854e-10	20.5877655842331	-7.11513996132997	gut
cd4_trm	EVI5	-1.80102626650615	0.958540391264746	-10.5028764424738	1.13072298426991e-12	5.71005165245698e-10	19.8326895988368	-7.113578286908	gut
macrophage	ERCC6	1.13263392779048	3.81063774353387	11.6074220724798	1.1328672904402699e-12	5.71005165245698e-10	19.7466896929863	7.11331692401698	gut
macrophage	SCML1	1.05500521536031	4.74873491063203	11.052588952503	1.14329722635375e-12	5.748106795611e-10	18.5850057442873	7.11205253490723	gut
cd4_trm	ACVR2A	-2.0037878496161	1.96076445862106	-10.0186339147936	1.1493568394023e-12	5.764053427915091e-10	20.2104395852871	-7.11132313489734	gut
cd4_trm	NAP1L3	-2.53454175295344	1.4954990078728	-9.06691906299634	1.1731875141100699e-12	5.86881908374288e-10	18.6123417351013	-7.10849075962871	gut
macrophage	CD86	0.929582331538853	6.80208339220051	11.2511836955616	1.2362209039624499e-12	6.16868049972741e-10	18.4180300651082	7.10126274816628	gut
cd4_trm	ADAMTS17	1.14144678593392	2.70151582345799	9.81697502388783	1.24279228457892e-12	6.18600634457316e-10	18.0579065386261	7.10053013816016	gut
cd4_trm	ARID5B	-1.10536446043049	7.08008897707874	-10.6616026493531	1.25387328419363e-12	6.22563681040997e-10	19.0840805464042	-7.09930333971799	gut
plasma_cell	RASGRP1	-1.88288583445734	3.0432560180108	-13.2150987552739	1.26267877781707e-12	6.25380046388911e-10	17.8193720224791	-7.09833602892079	gut
macrophage	PMAIP1	2.02854750598781	5.38752598468741	11.6499349586726	1.2932019926250099e-12	6.38912206247441e-10	17.9335231623858	7.09503345381928	gut
macrophage	PLA2G4A	1.18657087823339	3.07215209581234	9.74596150746598	1.32586213460378e-12	6.53430692204063e-10	18.5615736814422	7.09158331955724	gut
macrophage	S100A9	-3.14401195861682	9.18005319834718	-9.7351585648047	1.3715663807877398e-12	6.74290410030716e-10	18.554593698408	-7.08689270280142	gut
cd4_trm	CPM	-1.98429001760692	1.32552008281569	-9.99850633777887	1.4230453496006998e-12	6.96475210814166e-10	19.477241036542	-7.08178966894251	gut
macrophage	TSPYL2	1.69916996918675	5.52449045289313	11.7562373288612	1.4236710087885599e-12	6.96475210814166e-10	18.3416336510768	7.08172876896282	gut
macrophage	GNG2	2.42773430396759	4.71836403287134	9.7220301096627	1.4292627177822498e-12	6.97501173456972e-10	18.449360529692	7.08118565021683	gut
cd4_trm	MYEF2	-1.13635691714292	3.11006555269471	-9.58452592850397	1.45524753171968e-12	7.08226233550909e-10	19.6160143674078	-7.07868881164342	gut
cd8_trm	DOCK7	-1.34915363104282	2.10979004313586	-9.55628305209865	1.4613954336213998e-12	7.08226233550909e-10	20.4044766360348	-7.07810447036664	gut
macrophage	PDPK1	0.689059443368007	5.33207501400928	11.1284692172331	1.46279252041634e-12	7.08226233550909e-10	19.3581039075743	7.07797201743112	gut
macrophage	C1orf54	1.80301903855246	5.43953824658333	9.71407072415315	1.46543269199353e-12	7.08226233550909e-10	18.4297607896674	7.07772205050529	gut
cd8_trm	SPON1	1.37469389788882	2.76928514155961	9.65401848401673	1.5002984175507798e-12	7.23325032720532e-10	19.5617439693346	7.07446184122849	gut
macrophage	PPFIBP2	1.10227721908155	4.38478153784453	11.0319800202863	1.50585197784293e-12	7.24253115839741e-10	18.0078607131939	7.07394941496243	gut
macrophage	CLMN	-2.36175810582483	3.37307569413541	-11.482931445553	1.5190883410894299e-12	7.28862968040308e-10	21.1746095702852	-7.07273553483801	gut
macrophage	KMT5A	0.585664018034898	4.55087898842821	11.5396821365602	1.5418413729127499e-12	7.38005885732946e-10	17.4449498424979	7.07067294912566	gut
macrophage	RAB11A	-0.772099332526814	6.34630769083349	-11.3304490736264	1.57236217132562e-12	7.50814221703951e-10	18.6039813001063	-7.0679526139377	gut
macrophage	PXDC1	1.39898111802154	4.77460278975346	11.3770265583078	1.59094275660107e-12	7.57873490052652e-10	20.4293035083698	7.06632177250198	gut
macrophage	HNRNPU	0.815776027367916	8.73213665420839	12.2454496231504	1.6403315597948098e-12	7.79540234933154e-10	20.2157059838747	7.06207605680975	gut
cd8_trm	ADRB2	-1.17514816778587	4.48120689649192	-9.25327719373811	1.68143881024797e-12	7.97177728379747e-10	19.3626161481132	-7.05863682812955	gut
macrophage	GALR2	2.70406212544854	1.47582340533406	10.3541509604306	1.70122670392661e-12	8.04647980214082e-10	18.3392055509755	7.05701058437182	gut
macrophage	S100Z	2.11627262780353	2.2822757414844	11.592786124605	1.71497405713754e-12	8.09232604861794e-10	18.2189862263677	7.05589166291833	gut
cd4_trm	CD8A	2.36026458146644	3.86879857508792	10.1231898139373	1.7603624347823399e-12	8.28690616173786e-10	17.9542540306871	7.05225891777783	gut
cd8_trm	TOB1	-1.26283939735778	7.32714604860757	-10.3105168265448	1.7740468059374999e-12	8.33167516168267e-10	19.9852730805582	-7.05118167816932	gut
macrophage	IDI1	1.22117486544982	6.09903294547752	10.9805631309526	1.79684472030575e-12	8.41893456534241e-10	17.8705301506898	7.04940499020601	gut
macrophage	GPRC5C	2.20710080416814	2.29788742614327	11.0807699348861	1.87312366439058e-12	8.75577838793985e-10	17.9177276281128	7.04361715456185	gut
macrophage	PRMT9	1.35114417067119	4.48909421306302	11.0094100602316	1.89380247900439e-12	8.814305843679581e-10	19.5898632704116	7.04208792937613	gut
cd4_trm	PNPLA7	-1.01295594409497	1.24185303729619	-10.2672977717718	1.89447650123676e-12	8.814305843679581e-10	19.132140203514	-7.04203836065577	gut
macrophage	SNX20	-1.90830271118934	3.4650921612261	-11.6051313107853	1.961348002399e-12	9.10421252518224e-10	18.1104386227198	-7.03720456970438	gut
macrophage	MIOS	0.811816093096401	4.91222561799569	11.4079367805406	1.9905746312067597e-12	9.21843886866836e-10	20.0321959709601	7.03514249856966	gut
macrophage	FCMR	2.56885805760696	3.99322181377829	9.61363136186552	2.01010607919856e-12	9.27244891396118e-10	18.1102916654461	7.0337809560369	gut
cd4_trm	PIK3CB	-0.806775076105326	4.23196266030281	-9.77500101094573	2.01152836187997e-12	9.27244891396118e-10	19.8601344253346	-7.03368231582942	gut
cd8_trm	NMUR1	1.69875431931977	2.45049088136441	9.66892771739398	2.0224716968522996e-12	9.3014125748462e-10	17.9072910037059	7.03292563815573	gut
cd8_trm	FAM13A	1.1458934514609	3.84670445703766	9.74340000128922	2.06744806122269e-12	9.48640225572245e-10	17.9199480154323	7.02985734477839	gut
plasma_cell	RUNX1	-2.40464378196164	3.54364144559651	-12.9477198874155	2.1073870994198797e-12	9.647482804358e-10	19.9123628742754	-7.02718709398507	gut
macrophage	SHF	2.0269422010027	1.31736206100958	9.59258708125842	2.14804889948518e-12	9.81112732813369e-10	18.1037721307851	7.02451903664863	gut
cd4_trm	TSHZ2	-3.96592427273191	2.13552943099845	-8.90340247729069	2.1723377178802997e-12	9.89941241583271e-10	17.969250004598	-7.02294884043669	gut
macrophage	GPR155	1.98795730237637	3.19750912671586	11.2507864622744	2.18995030575791e-12	9.95694080019744e-10	17.8476576907785	7.02182097546457	gut
cd4_trm	PIP4P2	-1.61131837110045	3.07652597881582	-8.89539693166363	2.2389821433242197e-12	1.01567354055279e-09	17.9621421940026	-7.01872734454323	gut
cd8_trm	SLC7A1	-0.685953306138309	4.68830245654367	-9.87958962187036	2.29907949077748e-12	1.0405706761909402e-09	17.7562856212031	-7.015024935234	gut
cd4_trm	COL9A2	-1.70323095413376	2.29388129152005	-9.90396832990702	2.3084106883417397e-12	1.0424302184878601e-09	17.6724853655256	-7.01445859826001	gut
cd8_trm	FABP5	-1.04863332375918	6.1088971983399	-9.56158821002703	2.3198991454746097e-12	1.04525334004163e-09	18.2205718196238	-7.01376440705264	gut
macrophage	AGTRAP	-0.984527262449145	6.33922363295244	-11.5862935169463	2.33022769787016e-12	1.0475423154042502e-09	17.7358514668166	-7.01314317547749	gut
cd8_trm	PRDM8	-1.16596455148199	2.71073983616859	-9.62890201348431	2.3624693860803797e-12	1.05964980791657e-09	17.7257435866085	-7.01122116359729	gut
cd4_trm	GPR65	0.855451864286624	6.46826861573863	10.6771305522196	2.39304747795234e-12	1.07095849888863e-09	20.5168382370634	7.00942194637171	gut
macrophage	CAB39	-0.54879140041877	5.78724618014666	-10.5744346112392	2.5219456105848e-12	1.12611923933223e-09	20.8901053034585	-7.00207746592804	gut
macrophage	GYPC	-1.63719117181012	6.46672563022823	-10.5202480454842	2.5293371469034697e-12	1.12689874073134e-09	18.3198422913172	-7.00166754262868	gut
cd8_trm	MAN1A1	0.541435717685523	5.80303561417887	9.65750445439792	2.58826507375406e-12	1.15058470421194e-09	18.0924354968631	6.99844089387341	gut
cd8_trm	MAP4K4	-0.665091647866251	5.3151719895141	-9.88595148163576	2.60580645245073e-12	1.15580834732503e-09	18.0185759963472	-6.99749430810416	gut
macrophage	BTAF1	1.04785448486843	5.30779675909283	11.4513299678131	2.6326729988448597e-12	1.1651358430674902e-09	18.7048924063116	6.99605655548687	gut
macrophage	RCBTB2	0.958758006666266	4.37108181254669	10.7185851822301	2.65524058145066e-12	1.1725236937530701e-09	18.7254687795765	6.99485993671233	gut
macrophage	HOOK2	1.05519941202641	5.15946988695007	12.0863097490625	2.6771499682978e-12	1.17690645951791e-09	17.4587509960338	6.99370772203472	gut
cd4_trm	SLC43A3	1.0056632054136	3.53811769332667	10.3524138200629	2.6798550181956198e-12	1.17690645951791e-09	19.1805734854378	6.99356610528342	gut
cd8_trm	AMPD3	-1.4258520379024	2.41111846436852	-9.67103917309566	2.68285473341741e-12	1.17690645951791e-09	17.6026899490323	-6.99340922583142	gut
macrophage	HTR7	2.77198470768603	1.25306771504491	10.8102457954634	2.7191114303385398e-12	1.19019562121209e-09	19.449751242727	6.99152655603644	gut
macrophage	RASSF1	0.790445678354606	5.17405166970873	11.6365717394211	2.73546075284584e-12	1.19218633158469e-09	18.8626079667762	6.99068563917466	gut
cd8_trm	RASD1	-0.991478711789633	3.96326485014368	-9.8066473820199	2.73560526591343e-12	1.19218633158469e-09	17.6573041327177	-6.99067822823588	gut
cd8_trm	GPX7	-1.4774681734646	2.83904073318187	-9.31946894901623	2.75657125742234e-12	1.19870612165356e-09	16.7573339462313	-6.98960709537392	gut
cd4_trm	EEPD1	-1.5043945848382	1.92534181185166	-9.33599649477102	2.78812375144052e-12	1.2097911403044e-09	18.8401572794765	-6.98801007360022	gut
cd8_trm	RYR1	-1.29482312930977	2.11877697358278	-9.46085368793285	2.81429728445526e-12	1.2184991526739701e-09	17.2277310453198	-6.98669869863507	gut
cd8_trm	ARHGAP10	-0.932537349188254	3.5809515015088	-9.53072350276346	2.88877400988623e-12	1.2480379108772101e-09	17.3821982354211	-6.98303160030116	gut
cd8_trm	SCUBE1	2.12900370279716	2.55020911738163	10.1616173377791	2.97302983607626e-12	1.2816648147325102e-09	20.7811946735634	6.97899314450053	gut
macrophage	CADM1	2.56845359096742	1.83825038360144	10.7100925008114	3.00737833899482e-12	1.29367823643683e-09	19.2877874867724	6.97737890557369	gut
cd4_trm	ELOVL6	1.69277992158291	3.80378722457094	9.55141286640448	3.1183518968961698e-12	1.3385307568100702e-09	18.6219041578407	6.97228446838179	gut
cd8_trm	MT2A	-1.67422554927824	7.95162614103624	-9.46252534306297	3.21360240612343e-12	1.37645625119619e-09	19.2055655324787	-6.96805165664767	gut
macrophage	EGR3	2.24928881822821	2.58520477802989	11.212395858118	3.2370174998445398e-12	1.38351652876653e-09	17.6520450038539	6.96702996321069	gut
cd4_trm	FLOT2	-0.412924740636055	5.6792607228217	-10.053718502697	3.2540307911295995e-12	1.38781632018779e-09	17.1300749766045	-6.96629214134207	gut
cd4_trm	CCR4	-2.31697233782541	4.17017615118873	-10.6567358031441	3.26873134052592e-12	1.3883642151213702e-09	21.3633844791609	-6.96565765692138	gut
macrophage	TIMM8B	-0.854033509275695	6.70401730335394	-9.45981357110164	3.26922705190956e-12	1.3883642151213702e-09	17.6684561225724	-6.96563631052247	gut
macrophage	FN3K	2.17671852830411	3.10964151996709	10.5357057219992	3.28684766163894e-12	1.3928836933499102e-09	19.1596212424592	6.96487958338188	gut
macrophage	PALLD	1.53836490960797	4.72437026343619	12.1795334308894	3.36638271128785e-12	1.4235662212026102e-09	19.8408752929524	6.96151267218606	gut
macrophage	SIRT1	0.828006841859908	4.50968058236536	9.43674305332603	3.51748733557636e-12	1.484320163227e-09	17.5686704660776	6.95532557862355	gut
macrophage	SEMA6B	2.00928569083534	5.71071824163501	10.9098826405387	3.5289710995677697e-12	1.48602441673318e-09	17.8071247179709	6.95486607891681	gut
macrophage	SNX9	1.13197964208369	6.77986218755753	10.6098199323206	3.55942618333781e-12	1.4956933628249702e-09	17.7421230408423	6.95365454347787	gut
macrophage	ARL4C	2.46997599694744	8.05534011556613	11.4366127169005	3.70719796753839e-12	1.5545153359763202e-09	21.1579143061838	6.94791669235291	gut
macrophage	SNAI1	2.20662173203449	3.53220007733791	11.5940909817015	3.75183585664045e-12	1.56993487067866e-09	17.6558721541042	6.94622749582642	gut
cd8_trm	HLA-DRB1	-1.82820774207299	5.95638994172406	-9.59837157888445	3.77392672819374e-12	1.5758749520795302e-09	17.8677177473489	-6.94539880363043	gut
cd4_trm	PORCN	0.789058711525655	3.37669580228821	9.8021498289247	3.88759101461269e-12	1.61994862491579e-09	17.123323990639	6.94120872900015	gut
cd8_trm	DZIP3	0.709862140924928	4.99859013081833	9.26396189915182	3.9087142800463e-12	1.62535740180975e-09	16.9385036099841	6.94044330317198	gut
macrophage	SRC	0.967877703793261	4.23941909214406	10.9866883153699	4.06686387967903e-12	1.6876047747529601e-09	16.7420586551961	6.93483818848437	gut
macrophage	CWC15	-0.565066579638104	5.99843760698667	-9.38836202560789	4.1018833193265e-12	1.6955268888087202e-09	17.4393055864734	-6.93362596299249	gut
cd4_trm	KIFC3	1.74877803310642	1.78903987403698	9.38378799094524	4.1029443546258694e-12	1.6955268888087202e-09	17.4772324833796	6.93358939298788	gut
cd8_trm	ZNF318	-0.631001573276562	3.87987883151016	-9.60913303172782	4.14951319215064e-12	1.7112283762952101e-09	17.0157400607866	-6.93199340157973	gut
macrophage	MED26	0.867986637728186	3.671633218361	11.2744268486018	4.18205630325802e-12	1.72025486366767e-09	18.4336859504668	6.93088848446501	gut
cd8_trm	FXYD5	-0.557807317791982	8.80396464481859	-9.56228404325061	4.18863848206138e-12	1.72025486366767e-09	17.0662001047154	-6.93066602877744	gut
cd4_trm	INPP4A	0.579221152872883	5.65077422735062	9.98994031533943	4.20120539248399e-12	1.7218730881499401e-09	17.1148942503151	6.93024225927223	gut
cd8_trm	LRRC8C	-1.01451121347401	4.84311735995569	-9.54732691867913	4.29972941077804e-12	1.7566030366870602e-09	17.0347452547864	-6.92696235417439	gut
macrophage	MARCH3	1.63914034808228	2.34470173158856	10.9448452670152	4.30354454924384e-12	1.7566030366870602e-09	17.7249856832503	6.92683683338025	gut
cd4_trm	TRGC2	1.5233605734758	3.2788755811141	9.72858258544314	4.31617348595484e-12	1.7581624396930901e-09	16.7426421803002	6.92642210913077	gut
cd8_trm	APBB1IP	0.407435527470041	7.6154537632802	9.83672096366933	4.36962667655951e-12	1.77492388221898e-09	17.4629483200108	6.92467982196377	gut
cd8_trm	FAM184A	-1.03376171421527	2.23019391352101	-9.46767100106927	4.37510671475536e-12	1.77492388221898e-09	16.9863909903758	-6.92450238445238	gut
cd4_trm	SMURF2	0.462987034231704	5.75532999118106	9.49460825918507	4.42747186201232e-12	1.79252439901407e-09	18.2146224497057	6.92281776391297	gut
cd8_trm	NFE2L3	-1.12905136610571	2.76271505761534	-9.38424096954897	4.46317497521367e-12	1.8033214548637601e-09	17.2648198884436	-6.92168033367144	gut
cd4_trm	KIF13B	0.984398892793276	5.90736531674396	9.8893923403891	4.47941797947926e-12	1.80622801993556e-09	17.205022507453	6.92116581286877	gut
macrophage	EPDR1	-2.72137109928627	1.50833949743698	-11.8112935142316	4.5247314043568995e-12	1.8199581146352902e-09	18.6136215122179	-6.91974005428529	gut
macrophage	NRARP	2.3336625638299	3.07990049113384	10.7655786623495	4.53675805718065e-12	1.8199581146352902e-09	16.5861424213259	6.91936399357237	gut
cd8_trm	CERS6	-1.72898244666935	2.8857468299157	-9.223288517113	4.5408227591878396e-12	1.8199581146352902e-09	16.2816762634646	-6.91923711557174	gut
cd8_trm	AGTPBP1	-0.526307313231286	4.7184157245493	-9.1554077198438	4.56725007368801e-12	1.8268817238636901e-09	17.5049642971611	-6.91841490298395	gut
cd4_trm	RNF122	0.942592068725849	3.21736900010626	9.71169861880374	4.71368284288548e-12	1.8816833361485102e-09	16.5300680567383	6.91394190240987	gut
cd8_trm	CAMK1D	-0.838814222063224	4.2910602664539	-9.37080998109589	4.72440693073736e-12	1.8821999492241802e-09	17.6913198705976	-6.91361969347967	gut
cd4_trm	PLAGL1	0.82641000510746	2.95260548915501	10.1174092741475	4.73608321114287e-12	1.8830931011507903e-09	21.5045271634844	6.91326968985961	gut
macrophage	CDKN1C	1.76276672265769	4.18099290910735	11.0262689932758	4.77751033983286e-12	1.8957882878925603e-09	17.2619099655931	6.91203467462176	gut
cd4_trm	CDHR3	-2.50614973597387	1.06540303943538	-9.35003905909472	4.79157935406891e-12	1.89759852363779e-09	18.1323866486263	-6.91161763951931	gut
cd4_trm	WNT1	0.705301953085588	2.81888232780126	9.45603292971833	4.85301734155078e-12	1.91516167876126e-09	17.3098876065739	6.90981044349178	gut
cd4_trm	NPAS2	0.996952091579188	2.6921777640483	9.69917858308242	4.8551178341125496e-12	1.91516167876126e-09	16.7194099996761	6.90974905481078	gut
macrophage	SOWAHC	-2.25986773146487	2.84968843115149	-11.5097950943046	4.89027957504142e-12	1.9224574988019902e-09	19.5374262273835	-6.90872527050395	gut
macrophage	NCF2	-1.46116879391956	7.28073910419251	-9.33293365436703	4.89334068170661e-12	1.9224574988019902e-09	17.2790422403103	-6.90863648372643	gut
macrophage	CCDC186	0.936686449409141	5.01995160895127	11.1821695315976	4.91043680971297e-12	1.9224574988019902e-09	16.8771157779373	6.90814161295235	gut
macrophage	GRB10	-2.56718048323855	1.63257425986397	-11.8965551645036	4.9121400233920895e-12	1.9224574988019902e-09	18.0802744035035	-6.90809240365004	gut
macrophage	GTF2B	0.705181581799273	5.89499112437114	10.8382917305242	4.95371006286802e-12	1.9349327223646403e-09	17.0825627274552	6.90689651802557	gut
macrophage	ERO1B	1.11058505632259	4.11242171117827	10.2912502561322	4.97528812129142e-12	1.9363696134887903e-09	18.3205057811535	6.90627963391103	gut
macrophage	GRASP	1.75153880418535	6.69355209880973	10.934225574701	4.9767914093315e-12	1.9363696134887903e-09	18.4637373355782	6.90623675494634	gut
cd4_trm	NCALD	1.29151504461533	2.9519249278933	9.4327757641274	5.00898281257125e-12	1.9449128333673402e-09	17.684938248753	6.90532157905772	gut
cd4_trm	HIP1	1.36547540648915	3.1380469303202	8.68205703167638	5.01823720269833e-12	1.9449128333673402e-09	17.1344963077116	6.90505955094488	gut
plasma_cell	HLA-DPA1	-1.23362530320445	6.50274397331884	-10.2475330435109	5.16820460285127e-12	1.99915368666649e-09	17.3806062540258	-6.90087816104468	gut
macrophage	FERMT3	-0.704294247545672	7.23239485499949	-10.2296637549393	5.2298482455888e-12	2.01908559017995e-09	17.5854931722956	-6.89919380534394	gut
macrophage	ZDHHC1	1.45476200807451	2.22011943316474	10.8657314215075	5.393786925498029e-12	2.0783573026169e-09	18.521723614973	6.89480729651056	gut
macrophage	DVL3	0.696166986419393	5.06393155100715	10.7800590272988	5.422547843046599e-12	2.08541368858654e-09	16.7803454580753	6.89405123759591	gut
cd4_trm	MNAT1	0.532254674320675	4.93668633670445	9.71766279406173	5.439867506792599e-12	2.0880512973476702e-09	16.8737611947961	6.89359783703211	gut
macrophage	TACC1	0.839992273485896	7.14079088511478	10.9446088672823	5.475476272321039e-12	2.0976854376252103e-09	18.1768646815629	6.89267008584183	gut
macrophage	LMBR1L	0.717008108296516	4.16467339484649	10.774001103878	5.58026057999391e-12	2.1337334315050303e-09	16.7298914165244	6.88997394952032	gut
macrophage	ELF1	0.715022550387356	7.19849102737824	11.0244139103542	5.6936945590843e-12	2.1713802113444802e-09	16.7158160860117	6.8871106266835	gut
cd8_trm	SLC2A4RG	-0.413413301874943	6.43355092777962	-9.67944379038835	5.7004741066769496e-12	2.1713802113444802e-09	16.9604371669599	-6.88694127135479	gut
cd4_trm	LMNB1	-0.725220463493726	5.10702929243476	-9.56347567221009	5.85081509288076e-12	2.22440188744536e-09	17.4827791680871	-6.88323557592429	gut
macrophage	FOXO1	1.1685075045382	4.70767336561952	10.3589310639124	5.90491084768787e-12	2.2407003714387902e-09	16.4402476467904	6.8819249847818	gut
cd4_trm	ARMH1	-1.70539011510979	3.93488151656455	-8.63763685823035	5.93896431606601e-12	2.2493461092184902e-09	17.001164764826	-6.88110598501973	gut
macrophage	GTF2A2	-0.669706322425074	6.19835209355928	-10.4647599451205	5.95930583415288e-12	2.25277561720691e-09	17.0680278040002	-6.88061895622366	gut
cd4_trm	CDC42SE1	0.42450382681266	7.30664536035971	10.1253190218681	6.13751037362238e-12	2.31575575719145e-09	18.449672474436	6.87642063183555	gut
macrophage	KCNK6	0.991114187505308	5.03288493453697	9.26130165632116	6.149782861973899e-12	2.3160082258193704e-09	17.0084642514491	6.87613591735599	gut
macrophage	FRMD4B	1.45641892268351	5.9422848215758	9.24990187035375	6.37792738521035e-12	2.39740404940342e-09	16.9721230071679	6.87094211090066	gut
macrophage	CD2AP	0.894474431461668	5.02027505851625	10.7735912865969	6.4551144538397e-12	2.4218570202208602e-09	17.5662051654791	6.8692260625352	gut
cd8_trm	ZDHHC14	0.790716370038012	4.12696232612532	9.423637014702	6.590945376329799e-12	2.4681792030481703e-09	17.5276194500283	6.86625448672983	gut
cd4_trm	KIAA0355	-0.761406856352059	3.76729615172059	-9.71717837342418	6.61143218340273e-12	2.4712146834135204e-09	16.2462908596126	-6.86581151283638	gut
macrophage	PPARG	-5.06320072884826	4.3921740424985	-9.23462290804102	6.697194662591529e-12	2.4985918883438203e-09	16.820547275472	-6.8639716088172	gut
plasma_cell	HLA-DPB1	-2.56147999852352	4.15623848776431	-12.2582295395772	6.7126113155911295e-12	2.49967125628612e-09	17.7963097853078	-6.86364331793723	gut
macrophage	UBC	0.951414128469581	11.1081988652173	11.7997683962394	6.77336246457351e-12	2.5175970227261503e-09	17.5948392209572	6.86235680171357	gut
cd8_trm	RHOQ	0.689739931404305	4.79718570494905	9.45861187744845	6.9057769138986694e-12	2.56204323505641e-09	16.6295586775555	6.85959142951883	gut
macrophage	ETV5	1.92422603891743	4.69694692691718	9.22338042439689	6.94239880344523e-12	2.5708514218368503e-09	16.8823135033359	6.8588357811114	gut
cd8_trm	THEM4	-0.740584095691113	4.93354528937618	-9.35184407857555	7.04387446127278e-12	2.6035986198539303e-09	16.748386295784	-6.85676218493895	gut
cd8_trm	RERE	-0.576048431550898	5.29519603036401	-9.42671781617323	7.243054328817189e-12	2.6722720109487104e-09	18.9668222729367	-6.85277583051388	gut
macrophage	MALT1	1.15324354190392	5.48043391735416	10.3372235663101	7.29767928195996e-12	2.68745791387573e-09	16.4202812641231	6.85170134104087	gut
macrophage	DDAH2	-0.974977904168292	6.37117532875994	-9.20415986746422	7.38283397391138e-12	2.7138101206717603e-09	16.8651297843831	-6.85004194185921	gut
cd4_trm	FAM169A	-2.59263958890517	2.4004037393078	-8.57727345850202	7.46832057303764e-12	2.73833244441428e-09	16.8067250038626	-6.84839483399905	gut
cd4_trm	EHD4	-1.04538187844213	4.8360297770384	-9.85090333600621	7.48725386688978e-12	2.73833244441428e-09	17.7023325221059	-6.84803253763585	gut
cd8_trm	PAG1	-0.560827499807164	6.22121278088491	-9.47933862487609	7.490703888066e-12	2.73833244441428e-09	17.0031019952131	-6.84796661677259	gut
macrophage	TCF12	0.804306850255376	5.5322227925361	11.1977339520712	7.698318390819339e-12	2.8072748093318503e-09	20.0584880028661	6.84405343569153	gut
cd4_trm	MAGI3	0.919774331399932	3.5845346169873	9.27342887587539	7.70742490162152e-12	2.8072748093318503e-09	17.1957196063254	6.84388417000694	gut
cd4_trm	RBBP8	1.36566768336016	2.78127709146903	9.45456674201877	7.85595738541429e-12	2.8541630189389e-09	16.8992857248779	6.84115067235213	gut
cd4_trm	CERS6	-2.95895998342052	3.77634359268205	-9.18316120735685	7.86475646257174e-12	2.8541630189389e-09	18.5431305972518	-6.84099033258247	gut
macrophage	FNBP4	0.560392837917729	5.88981741412561	9.17890043642208	8.00493881862211e-12	2.89561484258111e-09	16.7526392643791	6.83845931866554	gut
cd4_trm	KCNN4	-1.58456076484194	2.21655901243089	-9.96290982719886	8.00799303151721e-12	2.89561484258111e-09	18.1626902589479	-6.83840465914231	gut
macrophage	DNAJB6	1.12521998442515	7.46449717310018	10.9352583404639	8.038163142455019e-12	2.8983383999730604e-09	16.5598877889388	6.8378658165682	gut
macrophage	PPP1R7	-0.500063668297352	5.76255668923684	-10.0243736152351	8.04456694748983e-12	2.8983383999730604e-09	17.6438861704387	-6.83775169866596	gut
cd8_trm	LIME1	-0.726805507705479	7.28633711378597	-9.33713698364194	8.15571776660587e-12	2.9330900086108102e-09	16.7185606668243	-6.83578500923424	gut
plasma_cell	RFTN1	-2.70163207306028	3.11199664439043	-12.0510565564213	8.28133282775135e-12	2.97290911826172e-09	16.8935352686662	-6.83359375796455	gut
cd8_trm	LRIG1	-1.22897853562267	3.71937983310726	-9.12323522128568	8.36267715992012e-12	2.9967210695973702e-09	16.123938014908	-6.83219207942567	gut
cd4_trm	HRH2	-2.68401491695817	1.7292088184511	-9.0803552223302	8.40373604740006e-12	3.00508985259324e-09	17.3804168011655	-6.83148964175998	gut
cd8_trm	CMC1	-1.20968973478201	6.61615007484743	-8.42662573161655	8.41614258459314e-12	3.00508985259324e-09	16.606002466709	-6.83127805151721	gut
macrophage	EDA	1.91732013350686	1.14054739752885	11.1204523626415	8.4507638268833e-12	3.00671497172127e-09	17.7302219554375	6.83068920771162	gut
cd8_trm	NBPF15	-1.04244537328557	3.90433834145724	-9.46824810554276	8.4646109516172e-12	3.00671497172127e-09	16.3944797544979	-6.83045435502512	gut
cd8_trm	DGKZ	-0.598516682530764	6.37777096899254	-9.18533331817917	8.465885500392569e-12	3.00671497172127e-09	16.8744578355371	-6.83043275709861	gut
cd4_trm	KCNMB4	-1.16757874773635	1.68195017277475	-9.51040679851269	8.638029227554559e-12	3.0624038326135603e-09	16.4046427675268	-6.82754457513043	gut
macrophage	NFATC1	1.27031073061154	4.59893548559119	10.2221742236456	8.717286239881299e-12	3.0850228704039503e-09	18.5749755818623	6.82623373189525	gut
cd8_trm	UBASH3B	0.9123543641944	5.31692182491598	9.34427744777829	8.75746347653847e-12	3.0936731356130402e-09	16.2894086126997	6.82557368822458	gut
macrophage	ERN1	1.03704427290201	5.20065103620437	10.895649140541	8.77272815738124e-12	3.0936731356130402e-09	16.5583585763214	6.82532369294673	gut
macrophage	PIK3CG	0.90734225128197	4.36025222506186	11.6547607183896	8.81246043459723e-12	3.09853113406263e-09	17.0037996112147	6.82467497595101	gut
macrophage	MYO1D	1.74881424882627	2.09870036881878	11.9458931207467	8.81755169965419e-12	3.09853113406263e-09	17.3621990436134	6.82459205703976	gut
macrophage	SLC37A2	0.947613602309684	4.930212289284	10.8612917320582	8.99715328940648e-12	3.1560875259384104e-09	16.3506879244831	6.82169659534363	gut
cd8_trm	TNIP3	0.825825273000127	5.02281518151251	9.15795695645852	9.087838745875289e-12	3.18230603157757e-09	16.0870145999023	6.82025604922389	gut
macrophage	AKNA	1.02967616504111	5.60425630858399	10.4189461603683	9.1149319800389e-12	3.18290249590279e-09	18.0114647927264	6.81982840261028	gut
cd4_trm	BRPF3	-0.779255683812162	3.63389874135349	-9.18200114230785	9.121435223080379e-12	3.18290249590279e-09	16.3287565026725	-6.81972593909284	gut
cd4_trm	ACOT7	1.20229662860834	3.41451294857236	9.32903795122876	9.189472015865849e-12	3.2010475312788702e-09	17.6482689170085	6.81865823879877	gut
cd8_trm	CRACR2A	0.558011231516264	5.24661102459975	9.44477353067822	9.276516030861079e-12	3.2257387573655202e-09	16.5119215284122	6.81730349518711	gut
macrophage	CCND1	3.05236023621239	2.98544871433712	10.1348883037734	9.307355230625289e-12	3.2308338944736503e-09	19.5069225826946	6.81682650339316	gut
cd4_trm	PTPN22	1.01349478722746	6.61230930626026	9.3264185472824	9.33590690995965e-12	3.2351186587050803e-09	17.5913017131916	6.81638627123343	gut
cd8_trm	ARHGAP26	-0.545331079885231	6.08689521546425	-9.19474393899244	9.47964984243188e-12	3.27923596057144e-09	16.3971959924978	-6.81418977595276	gut
macrophage	PDLIM5	-0.655705477643856	6.0690606290007	-10.1843277014295	9.71043832940797e-12	3.3532596361127604e-09	16.3140719005984	-6.81073051194436	gut
cd8_trm	LYRM2	0.438060848697286	5.80073730785957	9.27279958032459	9.75246432246222e-12	3.36195574064735e-09	16.3932106644308	6.81010926874142	gut
plasma_cell	HLA-DRB1	-2.79324358866499	5.76444246314931	-12.9194815254992	9.92171479178332e-12	3.41440418794891e-09	17.7583836026121	-6.80763361746812	gut
macrophage	H3F3B	0.90542520483151	10.4970783099295	11.6638161168681	9.98590437309233e-12	3.4305792445103e-09	16.96862297959	6.80670551369741	gut
cd8_trm	LYST	-1.00656130251669	6.20481733645133	-9.19579624011027	1.01219431735785e-11	3.47133954219918e-09	16.4094906658169	-6.80475772514474	gut
cd4_trm	DKK3	1.35853082810354	2.49415192752576	9.0876313774489	1.0187020254523598e-11	3.4864646571736203e-09	16.5978909929996	6.8038350097262	gut
macrophage	PRPF38B	0.703240469793334	6.18834157095369	11.1637414783875	1.02009807702953e-11	3.4864646571736203e-09	17.7430138708845	6.80363781867096	gut
cd4_trm	CRACR2A	0.859310585149546	4.99090658365035	9.28037217744462	1.0241127737987499e-11	3.4942027593962802e-09	16.6165854789909	6.80307221615007	gut
cd4_trm	MRPL10	0.867588805244338	6.46640094162026	9.60898297688494	1.0298584615845199e-11	3.50781039616631e-09	16.685400119415	6.80226651390429	gut
macrophage	GCA	-1.14810542020792	6.66378881798704	-9.62764648939516	1.0490695076290099e-11	3.5646913799109503e-09	16.9035895030493	-6.79960421945802	gut
macrophage	LDLR	1.96562991913373	5.56760076018482	10.3722718610749	1.0501300270481899e-11	3.5646913799109503e-09	16.957553190729	6.79945864565051	gut
macrophage	GEM	2.02973461007228	3.12304219494047	11.5487665631658	1.0563541448737699e-11	3.5797313176318205e-09	16.8138785816194	6.79860717484181	gut
macrophage	RHOU	-2.15151442775259	4.39080581212919	-12.3080535663664	1.06555790554052e-11	3.6048004547470604e-09	19.0006745273956	-6.79735704808934	gut
cd4_trm	TIAM1	-3.78029001693993	2.79231514974075	-8.48138192721659	1.07527675083408e-11	3.6260809274650105e-09	16.4284652801998	-6.79604838922902	gut
macrophage	SLC30A4	2.33477318730469	1.22202588677677	10.6155551521134	1.07548167269175e-11	3.6260809274650105e-09	17.751946175277	6.79602092106754	gut
macrophage	SRGAP1	1.61000260905995	3.7369135668858	12.1894311157504	1.0924937822388698e-11	3.6772272166494604e-09	19.0129526160153	6.79375827841083	gut
macrophage	LIN7A	-2.7651445914689	1.28127219528088	-10.6510464736217	1.1172858545275e-11	3.7504332964188105e-09	17.2288636383863	-6.79052193798224	gut
cd4_trm	CDADC1	0.635021065147759	4.65154313992967	9.31395518690775	1.1180010878712199e-11	3.7504332964188105e-09	17.523426306154	6.7904296194588	gut
cd8_trm	KLF3	-1.06880560943605	5.13156648965682	-9.00806614833359	1.1209321345621098e-11	3.7539565804417606e-09	16.4256828813302	-6.79005189887881	gut
cd8_trm	KCNA3	-0.912103974517541	5.93073019708872	-9.25197498627268	1.1302808812047199e-11	3.77892467883919e-09	16.1231395985431	-6.78885356862966	gut
macrophage	FAM135A	0.95366470398691	3.44903730871593	10.4469688209862	1.15066154697843e-11	3.84063116143478e-09	17.7425793360473	6.78627446431938	gut
cd8_trm	P2RX4	0.514672596147333	4.5540675400038	9.12349644496029	1.1680952966693899e-11	3.8923119369719e-09	16.6176560721424	6.78410354793607	gut
macrophage	EDEM1	0.956740805770686	5.18717975568285	9.99445450381652	1.1811467559819899e-11	3.9292421700082204e-09	16.529776457276	6.78249900561293	gut
macrophage	ARID4B	0.580430557386035	6.08004562815646	10.4037216361146	1.19509748216658e-11	3.9690360606569704e-09	16.0955480661757	6.78080299862446	gut
cd4_trm	SSBP4	0.786889487499451	6.74219510092766	8.44735178829683	1.2239341949797799e-11	4.05805344600621e-09	16.25570241606	6.7773579144367	gut
cd8_trm	MT1E	-1.90404451766986	4.22864553094674	-9.03202348039816	1.2264819636519198e-11	4.05975699802645e-09	15.7919021639438	-6.77705736865519	gut
cd4_trm	CLIC3	2.49907547353305	2.92335087318681	9.24960899354336	1.2449848898152099e-11	4.11418036485656e-09	17.6309408714927	6.7748928569038	gut
cd4_trm	PRKAR1B	-0.942190632193399	3.10260730742651	-9.16329458193506	1.25087407684405e-11	4.12680932214743e-09	16.1513552772497	-6.77421053398252	gut
macrophage	P2RX1	-2.45353651727407	2.24935541275247	-11.0412090103435	1.2745073288841399e-11	4.19230515926604e-09	18.394187851464	-6.7715036640055	gut
cd4_trm	TIMP2	-1.5948099367839	3.3364325136111	-8.8834944602445	1.2765778355672298e-11	4.19230515926604e-09	17.3620214498575	-6.77126886265936	gut
cd4_trm	ITGA2	-1.69169514712785	1.64703078758346	-9.61771942185606	1.27702759388058e-11	4.19230515926604e-09	16.8290619081199	-6.7712179081035	gut
cd8_trm	LDLRAD4	1.44467353362545	6.58911796870042	9.25419876086308	1.2797628702099399e-11	4.1943860323179705e-09	17.4412684119365	6.7709083979165	gut
macrophage	SLC49A4	0.76973687888915	4.8769318855571	10.5178771211458	1.2970561472289098e-11	4.2440952930261805e-09	17.410610453687	6.76896644824111	gut
cd8_trm	ID1	-1.44147074034192	4.50927594279209	-8.95630802038369	1.3050102683003e-11	4.262699595554281e-09	16.1104153856692	-6.76808173946893	gut
cd8_trm	PIAS2	-0.681713116752993	3.66425270430034	-8.78389393196815	1.3070131727167699e-11	4.262699595554281e-09	15.6488505137196	-6.76785979593267	gut
macrophage	SLC1A3	-1.57279344006805	5.93370611209683	-11.0909221684726	1.32431249237038e-11	4.31207381487999e-09	16.2707501520764	-6.76595659152641	gut
cd8_trm	ASB2	1.07275723216274	4.05911562580355	9.00088266731557	1.32767456024423e-11	4.31598024227406e-09	16.4300480652923	6.76558953745867	gut
cd8_trm	RNF122	0.967675212837977	3.53653214832024	9.0852980528755	1.3344052740923699e-11	4.3282092550970105e-09	15.7218142297362	6.76485743883344	gut
cd8_trm	ARID5B	-0.868717510148569	6.30376070928846	-9.28827812702076	1.33577335501346e-11	4.3282092550970105e-09	16.5093675893496	-6.76470907526642	gut
macrophage	CLEC11A	1.32255705309647	4.55582258189296	10.335642543629	1.3569017911615698e-11	4.3895443065197105e-09	16.9350975949576	6.76243647681993	gut
cd4_trm	IRF8	1.4067534714038	2.99280611260445	9.62391943660291	1.3605937440975798e-11	4.394365536155171e-09	16.3681908511115	6.76204292656175	gut
cd4_trm	OTUD1	-0.876788717110303	4.09712079889415	-9.37255030379086	1.3670203871469e-11	4.407989260642111e-09	15.6135399644537	-6.76136035552322	gut
macrophage	STXBP1	1.40919114404501	1.11917207769379	9.99420220863044	1.3778586335485599e-11	4.43577141191977e-09	17.7529250867532	6.76021631813875	gut
macrophage	NCF1	1.37115117817593	7.37875279799582	10.5189079519761	1.384096745784e-11	4.4486786194040904e-09	16.6573804281527	6.75956184037972	gut
cd4_trm	LYL1	-1.26306978855352	2.16320591930943	-8.41304357179326	1.3947187325603698e-11	4.475612051150871e-09	16.159665087357	-6.75845404344312	gut
macrophage	ELMO1	0.834750949326292	5.60620125168381	10.5296573197505	1.4226883371679499e-11	4.5580376680906706e-09	16.1500669032933	6.75557607528351	gut
cd8_trm	SPON2	0.696895316088335	6.51682836213219	9.46575886679746	1.4405927473855199e-11	4.6080037050105e-09	16.4281350338348	6.75376272587976	gut
macrophage	CCR10	1.24634471667849	1.07409437782263	10.7191464429689	1.4535953584183799e-11	4.64215562159346e-09	16.8917623993297	6.75245961083584	gut
cd4_trm	GSE1	0.741002735943906	3.55074112804971	9.68249468563841	1.47237360791394e-11	4.694613856108721e-09	16.3761720860937	6.75059767326512	gut
cd4_trm	DOLPP1	0.763521716331961	2.52936739952659	9.04755177166728	1.4759371758909197e-11	4.6984706289230505e-09	16.1810421329	6.75024695845543	gut
cd4_trm	INPP4B	-1.06024515745876	6.66042449903579	-8.3883880398782	1.53205177291398e-11	4.86933869060643e-09	16.0426077067797	-6.74483106299135	gut
cd4_trm	GRINA	-0.46665884531415	5.29074154398901	-9.44594007348642	1.5383563487349098e-11	4.88160334649906e-09	15.556960363558	-6.7442347606995	gut
cd8_trm	LYAR	-0.707231434835101	7.17012757902974	-9.2439806829435	1.5602244488227798e-11	4.943137770414741e-09	15.8323131862763	-6.7421848102814	gut
macrophage	IFI27L2	-0.777823561542062	6.56410795428651	-8.96157069081575	1.6105209350372598e-11	5.088003226877761e-09	16.084798580369	-6.73757475000016	gut
plasma_cell	KLHL14	-2.70777054240438	2.91922632480989	-10.2627669580945	1.6110472246148498e-11	5.088003226877761e-09	17.0635596457592	-6.73752726073497	gut
macrophage	GLOD4	-0.509838784470985	5.13310861584787	-8.96050894724624	1.6160519529151197e-11	5.09574625115248e-09	16.0933170284356	-6.73707642123213	gut
plasma_cell	PARVG	-1.66433995225634	3.24682603313084	-12.8703002449889	1.62967917888285e-11	5.123640736816091e-09	16.2747689731377	-6.73585573901157	gut
cd4_trm	MAEA	0.569842566152367	5.35553404177064	9.36081587397647	1.6300322988598198e-11	5.123640736816091e-09	18.3266575499196	6.73582424071744	gut
macrophage	CSF2RA	1.11104346367002	6.63179176069488	11.1323570002506	1.6460347957761797e-11	5.1658058674109e-09	16.6735311455004	6.73440378640982	gut
cd4_trm	S1PR1	-1.58626982721873	2.20642651280938	-9.24238053331476	1.66106206472564e-11	5.2047828256688905e-09	16.1943223335056	-6.73308215645944	gut
macrophage	ITGAX	-2.17752607039743	6.22439438615977	-10.9474327788809	1.66949937019235e-11	5.223020929336251e-09	18.1364904075758	-6.73234522901517	gut
macrophage	CYP2S1	1.38376743161369	3.28173618083262	10.3789373685259	1.67937404273061e-11	5.24569170862199e-09	15.7371301570023	6.73148737755896	gut
cd4_trm	TNIK	-0.602697322746656	5.79045154509375	-8.36372192186698	1.6830355660923e-11	5.248914576888911e-09	15.9457398193823	-6.73117054149748	gut
cd8_trm	MAL	-1.84670684856953	3.43365793983866	-8.65754396483842	1.6863241312033498e-11	5.250966052104931e-09	15.4133588142457	-6.73088655279873	gut
cd4_trm	MAP4K4	-0.473659762411134	5.68991651051479	-9.63584412680609	1.7019403756987298e-11	5.29133793004228e-09	16.1397175433727	-6.72954534966639	gut
cd8_trm	TRIB1	-1.27070710324542	3.01456128181542	-8.87527967061945	1.72516747493721e-11	5.35520960594896e-09	15.6801324133959	-6.72757261485902	gut
cd8_trm	ICOS	-1.2582452981837	5.65525305015859	-9.09629996865619	1.75740237458919e-11	5.446801229243071e-09	15.8814670990492	-6.72487749309753	gut
cd8_trm	PAM	-0.688169751843091	4.18601222374762	-8.83082456465749	1.76403837521106e-11	5.4588919630291e-09	15.8930467480285	-6.72432867730827	gut
cd4_trm	MYB	-2.00595137557161	1.49007721420135	-9.17043728340947	1.77507313090275e-11	5.484536327893621e-09	18.5666274802933	-6.72342053250506	gut
cd8_trm	PLAGL1	0.9513384156373	3.34183544947305	9.64021581558081	1.7809718062551698e-11	5.49425673237897e-09	17.4782002235747	6.72293734465192	gut
cd8_trm	TSPAN32	-1.60064450474624	2.99009470674294	-9.35342232698145	1.79142647663995e-11	5.5179805846355e-09	16.5647192395272	-6.72208479145719	gut
cd8_trm	SYTL1	-0.658919773153367	5.72061273045981	-8.97647862786868	1.81572040614826e-11	5.584193553565191e-09	16.0408258804224	-6.72012234607977	gut
cd4_trm	AXIN2	-1.64493542569213	2.07741084378261	-8.73125305864465	1.84267950729426e-11	5.65838683533723e-09	16.8001905525853	-6.71797448266697	gut
macrophage	IRF8	1.07696101483527	7.51212429853019	10.2876623763886	1.8786654672877e-11	5.760028724111981e-09	19.0249825991766	6.71515489630599	gut
cd4_trm	PHLDB2	1.19118376651665	2.65125800123224	9.17015613368604	1.8972736190893297e-11	5.8065582324006e-09	17.0214611494231	6.71371757915834	gut
macrophage	ITGAM	-2.02075476920336	5.06046589467737	-8.91047990342713	1.89965957863185e-11	5.8065582324006e-09	15.9921298615803	-6.71353428386293	gut
macrophage	ZZEF1	0.839577198910437	5.54907561630863	9.78232213233925	1.91544727784008e-11	5.845863085050821e-09	16.6594860055518	6.71232708468714	gut
cd8_trm	LAIR1	0.928724106029783	5.15572240003826	8.89702763049524	1.9264236768353297e-11	5.86391032387576e-09	15.6708260072633	6.71149350719848	gut
cd8_trm	KLRB1	1.09627699170786	8.0234666396698	8.89109989639488	1.92723633125708e-11	5.86391032387576e-09	17.3830330721654	6.71143197704556	gut
macrophage	SLC1A4	1.48703009020068	3.75260490441252	10.4145923647509	1.9508568216612898e-11	5.92674459497641e-09	16.5401746552851	6.70965456287395	gut
cd4_trm	SLC2A4RG	-0.464685862942913	6.40477150976778	-9.79590734946936	1.97760296120032e-11	5.998869237836791e-09	16.456524568982	-6.70766720972373	gut
cd8_trm	RASSF2	-0.729388789028366	4.15837449493892	-8.91486633459741	1.9830965900982797e-11	6.00640535949069e-09	15.223312716547	-6.70726226889227	gut
cd8_trm	NCR3	-1.75537469803811	3.07912528238866	-8.67236665589015	1.9862041284561897e-11	6.0067026004787605e-09	15.991035984217	-6.70703369525375	gut
plasma_cell	HLA-DRB5	-2.99030387316196	3.85112677073088	-13.3112958117101	1.9969547050525698e-11	6.03007814249749e-09	16.6294429412638	-6.70624563334275	gut
macrophage	IL2RA	3.20922888983556	4.88283776307024	8.89064880341166	2.02555475962687e-11	6.107200587794631e-09	15.8088022944689	6.70416918427499	gut
macrophage	GCLC	1.56770072356096	5.77602972544327	12.0305662063149	2.0367243996461898e-11	6.131615636811171e-09	18.2540305969779	6.70336602034051	gut
cd8_trm	KIF21B	-0.427307388397655	5.4384187938573	-9.11531148845079	2.0463589585537297e-11	6.15134270194891e-09	15.5111346432506	-6.70267669460914	gut
cd8_trm	FAM3C	1.02749934830446	5.71885688011456	8.74401769680894	2.0691075699641697e-11	6.21037192104826e-09	16.6377069951413	6.70106162223126	gut
macrophage	PARP9	-0.849462991285961	4.97495802821848	-10.8147282157995	2.1096813972971198e-11	6.322645458524181e-09	15.2293453837471	-6.69822370693684	gut
macrophage	SCCPDH	-1.46715828331658	5.51343909748699	-8.8759757244534	2.12410453235734e-11	6.3563270832003e-09	15.8493574573172	-6.69722774676289	gut
macrophage	PAXX	0.575593803597609	5.87824351256612	10.1237225367515	2.1548647728643598e-11	6.4387230379368306e-09	15.0221493438639	6.69512559550942	gut
cd4_trm	PIGV	0.767603739859184	3.01112987862603	8.94456886783459	2.16004881887841e-11	6.44456538341544e-09	17.8836994205192	6.69477421372716	gut
macrophage	SSH1	0.979843366301461	5.00705243803712	9.88044882862445	2.1643090880046697e-11	6.44763828876949e-09	16.0273392382806	6.69448606431446	gut
macrophage	BANP	1.09670196195113	4.28619890337457	10.4338678222022	2.18628787321704e-11	6.5034081507954605e-09	19.1156535753634	6.69300826420029	gut
macrophage	GNB5	1.38969887241578	2.95655055607246	9.62909452482287	2.19256506692095e-11	6.5123750331441604e-09	17.0344987097001	6.6925888706927	gut
macrophage	GPR183	1.85447234783822	8.34094012103935	11.4656861388454	2.2206674938507797e-11	6.58588461475532e-09	19.4289386126275	6.69072558178961	gut
macrophage	GADD45A	1.12362796106717	5.70425216315397	10.8849666814922	2.22391318066568e-11	6.58588461475532e-09	15.9896636657666	6.69051187028952	gut
macrophage	RGL3	-2.66108189396777	0.558511988743023	-11.5677444057865	2.2639219470932e-11	6.69001624331139e-09	17.0458480672067	-6.6879022957206	gut
macrophage	SLC25A1	-0.72709233015983	5.2575460015823	-10.0640485133234	2.2657797074512298e-11	6.69001624331139e-09	16.4023537508458	-6.68778222279418	gut
macrophage	TSTD1	-1.17467198844877	4.39105049992543	-11.3879886126561	2.2697210836834597e-11	6.691754636056881e-09	16.6729053380928	-6.6875277980174	gut
cd8_trm	USP28	-0.78680975123351	3.94442549139927	-8.67695997575038	2.29036195088296e-11	6.7426499214209e-09	15.8453609214015	-6.68620240698483	gut
cd8_trm	CD96	0.465504945076335	8.49025899966418	8.83207926974078	2.31166091883738e-11	6.795329839147321e-09	16.2064466055138	6.68484696071224	gut
macrophage	GAK	0.67171193398172	5.91662302538094	10.1264679021905	2.32358478060831e-11	6.82033639764497e-09	17.4358717267016	6.68409346586866	gut
macrophage	DDIT3	1.64386642963719	6.13757667033921	10.0468717239983	2.3516119937669497e-11	6.8924677053141805e-09	16.3826365762866	6.68233716620033	gut
cd4_trm	SPON2	0.821763364684695	6.35993197622914	9.5628081338385	2.36747096668496e-11	6.9251861947068206e-09	15.8119479242725	6.68135243445153	gut
cd4_trm	WHRN	0.935893555445805	4.59610816002207	9.74677516897669	2.37433541553668e-11	6.9251861947068206e-09	17.0159881680211	6.68092820095371	gut
cd4_trm	FXYD7	-2.63894977693775	3.53897100784604	-8.91152668705923	2.3764956260501e-11	6.9251861947068206e-09	16.5858349129042	-6.68079494497481	gut
cd4_trm	PRELID2	-2.05301236213274	0.808471041075691	-8.87743474847767	2.3787984900867298e-11	6.9251861947068206e-09	16.4724384815002	-6.68065301970959	gut
cd4_trm	NSG1	-1.72837750164713	2.39244616915209	-9.06472377395981	2.38012291183723e-11	6.9251861947068206e-09	16.4432499825708	-6.68057145664786	gut
macrophage	ARHGEF10L	-3.48403841254745	3.23914724401704	-8.83303219215352	2.4412828025266798e-11	7.085401175367951e-09	15.6801280139199	-6.67685259005832	gut
cd4_trm	TSPO	-0.880685031959979	6.57142287346703	-9.08112174888733	2.4422870011989896e-11	7.085401175367951e-09	16.2540912749312	-6.67679229323367	gut
macrophage	ARMH1	-2.43833193850229	2.78214298942757	-13.393568663826	2.4491677734599298e-11	7.0950506421924e-09	19.3783081941677	-6.67637979093377	gut
cd4_trm	KLRB1	0.785587558233042	9.32187855199271	9.1599604494514	2.45867734782838e-11	7.11227654017171e-09	15.5594491465305	6.6758115554819	gut
macrophage	ZFP36	1.11590044922109	10.5584032755823	11.8416957780794	2.5081098292442596e-11	7.244771428328451e-09	16.931512687006	6.67289199408902	gut
macrophage	FAM13A	1.22230276690999	4.55101479906911	9.72777690741345	2.5166361999842098e-11	7.258895263648091e-09	15.8163630570196	6.67239411531201	gut
macrophage	DENND6B	1.39086636567552	3.40257712615688	8.81669801515751	2.5741339716564897e-11	7.41402586543567e-09	15.6157389047533	6.66907915636749	gut
plasma_cell	IGHG1	-2.82971341692844	12.2188186979987	-9.61957304290019	2.6455488230601e-11	7.608735648201011e-09	15.7850765368849	-6.66506131526338	gut
macrophage	BLOC1S1	-1.11114167298789	7.98728388873224	-10.4986473368175	2.7241049169844196e-11	7.81915339366794e-09	16.4641964920736	-6.66076252992607	gut
cd8_trm	SMURF2	0.490558370208768	6.12117234633833	8.12848406775777	2.7265457379296798e-11	7.81915339366794e-09	15.4331821993852	6.66063091434288	gut
macrophage	ZBTB46	1.92206603278139	1.67700638570164	8.79488598962893	2.76300428317756e-11	7.90316399744519e-09	15.5784885869243	6.65867858148663	gut
macrophage	HIST1H2AC	1.25189361655204	4.96170454020591	10.3405996874541	2.7637593914852598e-11	7.90316399744519e-09	15.3803823790567	6.65863841299046	gut
cd4_trm	B3GALT2	1.29469445082213	2.51743015278555	8.88833817829715	2.77131943910577e-11	7.9134451703381e-09	15.3420820371902	6.65823684228254	gut
cd4_trm	DGKZ	-0.546059110762476	6.16375355607776	-9.37752123940972	2.81024238732653e-11	8.013125143222871e-09	16.289679921616	-6.65618617696278	gut
macrophage	HIST1H2BG	2.38309384324539	1.30069115994397	10.0121635751309	2.83108558721852e-11	8.0610416695812e-09	15.5048320467713	6.65509944871378	gut
cd8_trm	SSH1	0.736690889630733	4.74150972164301	9.10909596012975	2.8493493226605796e-11	8.10148755134483e-09	16.0285033798818	6.65415362746167	gut
macrophage	NGLY1	0.765030547624468	4.85608604511011	8.78177017753877	2.88325408963728e-11	8.18622688169875e-09	15.4785504869042	6.65241343387544	gut
cd4_trm	AP2A2	-0.440761357634937	4.28472446285501	-9.2942091394997	2.8946036318215296e-11	8.2067769276181e-09	15.2924617548355	-6.65183538005671	gut
macrophage	AARS2	0.994074235944082	2.63804449828057	11.3193609429859	2.96653175047585e-11	8.397132534038851e-09	19.0552881319072	6.64822272743324	gut
cd4_trm	SLC31A1	0.834294782804834	2.58151855408402	8.87660048866569	2.97015780169712e-11	8.397132534038851e-09	15.6730541218906	6.64804288345486	gut
macrophage	TAGAP	1.29696791890583	6.32568688578699	10.3087537793361	2.97456830246243e-11	8.39770698776373e-09	15.0514124641952	6.6478244219798	gut
macrophage	TBC1D9	0.904427173505839	5.48235719725802	8.76871765537671	3.0081744759736195e-11	8.48058769852236e-09	15.4302446796435	6.64617017364047	gut
macrophage	SELPLG	-1.35412568699722	6.04208388759276	-9.36758361157969	3.05139872191708e-11	8.589297265600111e-09	17.2475298859697	-6.64406887464812	gut
macrophage	YWHAB	-0.503919421716314	8.47356114024623	-9.78105835784367	3.05556800481207e-11	8.589297265600111e-09	16.6559229241492	-6.64386773247264	gut
macrophage	INSIG1	1.90378268796493	6.71893060041567	9.67653458112806	3.0596450645004896e-11	8.589297265600111e-09	15.0971324534566	6.64367129910206	gut
cd8_trm	TMCC3	1.13595310466038	2.69807573637201	8.82849661037199	3.1213864366215794e-11	8.7503158704606e-09	14.8310863114612	6.64072750152662	gut
macrophage	RGS18	1.80875283250562	4.241734634177	8.75514513127432	3.1438762049906e-11	8.80100144128632e-09	15.3880114954195	6.63966934176514	gut
macrophage	SRI	-0.668823922645499	6.56849278856574	-8.75415740581496	3.15398988773681e-11	8.816947809698761e-09	15.4160921672238	-6.63919589844607	gut
macrophage	NDUFC1	-0.529752290956897	6.72359016121011	-8.7468171712368	3.23018621382463e-11	9.01732458611144e-09	15.3891924749882	-6.63567602713067	gut
macrophage	ARPC5	-0.612300597556566	8.69016972374742	-10.0275846582633	3.2520068561388e-11	9.061945058377542e-09	16.4109726950728	-6.63468298925031	gut
cd8_trm	E2F3	-0.868230613239913	4.01943840673939	-8.60071532817567	3.25525035664521e-11	9.061945058377542e-09	15.5015255614576	-6.6345359374239	gut
cd8_trm	CD9	1.02888942251247	4.8035258150178	8.74784405561461	3.26403245377371e-11	9.07373746111875e-09	15.7328106896892	6.63413849871961	gut
macrophage	TRA2B	0.864383993417271	7.78008756728126	10.8948895741787	3.2728153560122896e-11	9.07863268450114e-09	15.5201235273501	6.63374206888018	gut
cd4_trm	ULK2	-1.6394883934314	2.10626944003834	-9.3929860828511	3.2748902959152e-11	9.07863268450114e-09	18.2565201995372	-6.63364856531518	gut
plasma_cell	PAG1	-1.58165834302653	3.00760780191038	-9.97145246783317	3.3047298345003795e-11	9.148647233101341e-09	15.509963819972	-6.63231027298506	gut
macrophage	ABCA1	1.39660111673645	7.41872472044895	8.73136642562387	3.3967080827190895e-11	9.390251245077061e-09	15.3313546179305	6.62825826402712	gut
cd4_trm	PAXX	0.810292152005899	7.2816000419725	8.17846732847189	3.41301131398292e-11	9.422271538704891e-09	15.2457156153866	6.62755126180216	gut
cd4_trm	QPCT	1.61323796719141	1.55747309584194	8.17805648654407	3.41837362856867e-11	9.424040601036592e-09	15.2536182100561	6.62731944303383	gut
cd8_trm	NSMF	-0.591260685312791	4.40288479238675	-8.80986079147378	3.4798341944465295e-11	9.58024752473294e-09	14.8652770230385	-6.62468755911429	gut
macrophage	ITGA4	1.40660223567752	5.99769778838111	8.72033928155261	3.5208335009474794e-11	9.67977031848643e-09	15.2754772346566	6.62295704923937	gut
macrophage	ITGAL	-1.43158718732322	4.31978266077914	-10.4867079166569	3.5329787338048194e-11	9.69980040316333e-09	14.9328872422674	-6.62244820501594	gut
macrophage	SLAMF7	2.44248920740697	4.41154519825479	9.85902730748545	3.57087958031255e-11	9.79039041856077e-09	16.2692425579371	6.62087122281609	gut
cd8_trm	ANKH	-0.424189759928614	4.77612408557778	-8.91064592033662	3.64594134855517e-11	9.98247738393573e-09	15.6842508431734	-6.61779581375344	gut
cd8_trm	SLC25A15	1.03498329329417	3.09936937605189	8.68548498854868	3.66976807214038e-11	1.00339502419599e-08	14.6733535704731	6.61683253754213	gut
macrophage	METRN	0.974700970468321	3.62515475216149	9.78523322265812	3.8023756734633195e-11	1.03727502099186e-08	15.7957917281172	6.61158076617945	gut
cd4_trm	RHBDF2	0.795920704290524	3.82224603261204	8.68415575708515	3.8040727630840193e-11	1.03727502099186e-08	16.093391474426	6.61151472310404	gut
macrophage	GPR35	2.01402815157876	3.87720730836202	9.50743924451178	3.85922267059295e-11	1.05087738963849e-08	16.0042035759406	6.60938408189093	gut
macrophage	ITGB5	1.34919851902466	5.05049367005081	10.1934280681032	3.8727350946369293e-11	1.0531201354487e-08	15.6244823172579	6.60886659274212	gut
macrophage	SH3PXD2B	0.848345433864486	6.38906004810695	10.9273250088572	3.9221409381216396e-11	1.06510406390096e-08	15.2223789334514	6.60698940646288	gut
macrophage	LTA4H	-2.26496181030767	7.30955033169507	-8.68640843271914	3.93226970298265e-11	1.0664037611086e-08	15.2434427514506	-6.60660742106919	gut
macrophage	S100A4	-2.77052707177402	9.75705808813821	-8.68547570616431	3.94424116960695e-11	1.06676807707216e-08	15.2301162562111	-6.60615718148928	gut
cd4_trm	EPM2A	-0.936918699987213	2.01315503077595	-8.14061459408517	3.9443022519226493e-11	1.06676807707216e-08	15.1265395670185	-6.60615488765105	gut
cd4_trm	MAD1L1	-0.472130776229169	5.17579842365529	-8.83087048899796	3.9497381441119096e-11	1.06679273895595e-08	15.9170945544996	-6.60595089140586	gut
macrophage	YPEL2	0.887215874288699	4.84829220147344	9.78477104773024	4.0058628290612096e-11	1.08048947156076e-08	16.5536970295151	6.60386057971339	gut
cd4_trm	MPZL3	0.661873447866877	6.10721444386015	9.40648795572622	4.15781323512828e-11	1.11996114184229e-08	15.1887712773082	6.59834197784658	gut
macrophage	OXCT1	1.71859932549063	2.11046438700096	9.80110694367778	4.2538248406587595e-11	1.14427888213721e-08	14.9631351177416	6.59495583158397	gut
nk_cd56br	LDLRAD4	1.71793704713444	5.2036865358908	10.7050954765943	4.2954983395505397e-11	1.15276080290827e-08	13.2932940405419	6.59350930011481	gut
cd8_trm	RIPOR2	-0.674768680905335	6.05306230814346	-8.01333752271731	4.29690696982813e-11	1.15276080290827e-08	14.9898687605438	-6.59346064531591	gut
macrophage	DHTKD1	0.710281956264736	3.73696320802471	8.65651806943328	4.3348042163844696e-11	1.16136678118377e-08	15.1066580387697	6.59215747962495	gut
cd8_trm	TRABD2A	-1.88641368856065	3.93031735923471	-8.39351774584117	4.36946420769262e-11	1.16908353475473e-08	15.1343995561135	-6.59097535563651	gut
cd8_trm	SMAD3	-0.617477838980566	4.73412531172771	-8.48379395671893	4.39428917651923e-11	1.17415171493291e-08	15.7581119110227	-6.59013429331662	gut
cd4_trm	CLIC5	1.43654884752017	4.11673618636561	8.68392667587009	4.4052136511769295e-11	1.1754971047428e-08	15.4489141732427	6.58976564750305	gut
cd4_trm	MAN2A1	-0.90412740040325	5.80343092036184	-8.11115299935929	4.41463256462076e-11	1.17569900444738e-08	14.9972579150614	-6.58944852411342	gut
cd4_trm	IL17A	2.43606468523228	3.36113011848848	8.91873632905524	4.4177509460793096e-11	1.17569900444738e-08	15.2507367405367	6.58934367784354	gut
cd8_trm	SOX4	-1.40053904613105	2.64211034082986	-8.49985675837164	4.42469949187244e-11	1.17598025190247e-08	14.8558135240997	-6.5891103139259	gut
cd8_trm	MYO1E	2.08249139831329	2.6778960597718	8.88185501949277	4.45237172899133e-11	1.18176129303619e-08	18.0004523292881	6.58818449742418	gut
cd4_trm	ZNF318	-0.69330551235855	3.9575778092505	-8.94083472100341	4.4642208355368593e-11	1.18333273616399e-08	14.8087574469745	-6.58778978790609	gut
macrophage	AGFG1	-1.02752717166707	6.52508776027395	-11.6332891246614	4.6813703396342004e-11	1.23924689263967e-08	17.2034462390237	-6.58073222351598	gut
nk_cd56br	CD226	-2.06600547718491	3.17967160793757	-12.2886612717634	4.69285004171562e-11	1.24064037433954e-08	14.458488142127	-6.5803680934934	gut
plasma_cell	CCND2	-2.89771731776129	4.78994205085915	-11.7983693306099	4.72539178738574e-11	1.24759093912516e-08	15.0360648089274	-6.57934060359049	gut
cd8_trm	CD101	1.04716858105678	4.2950744182193	8.74008047908229	4.7346987267669296e-11	1.24839682492104e-08	15.0862966126749	6.57904801437586	gut
macrophage	HIST1H2BJ	1.79185778145232	1.61127021988603	9.81315399175187	4.7486681823745596e-11	1.25042832699947e-08	14.8447785992993	6.57860990057312	gut
macrophage	CHMP5	-0.783667156910491	6.22560915933237	-9.5431353736995	4.80352303822372e-11	1.26320631275807e-08	14.0478436301963	-6.57690163873349	gut
cd4_trm	CAPN12	1.15185926042951	3.45101121735584	8.87325593742714	4.8827102940347795e-11	1.28234106482731e-08	15.0012451310693	6.57446899413104	gut
macrophage	GRAMD2B	1.33639435905061	2.73135803587117	9.42551931117561	4.897288933293379e-11	1.28447973259855e-08	15.8907859204912	6.57402534651772	gut
macrophage	HERC1	0.771490988563672	5.17215601083108	9.85401594889641	5.0299675591910197e-11	1.31754785417245e-08	16.2470629049785	6.57004613283353	gut
cd8_trm	IER3	-1.01505515581751	4.86097085282662	-8.73496494965042	5.1102393097210396e-11	1.33681985025125e-08	14.7015070679993	-6.5676882329133	gut
cd8_trm	RAP2B	-0.415383412212414	5.22127208016753	-8.72203069876319	5.196867764879159e-11	1.3577021101235e-08	14.5898458679726	-6.5651839209215	gut
macrophage	CNBP	-0.810143857607131	8.05040011601707	-9.82780412598138	5.345899820134189e-11	1.39481165006424e-08	17.1586070466663	-6.56096966057589	gut
macrophage	DMAC1	-0.886483185471939	5.52849214899719	-8.59159613153824	5.358492106235739e-11	1.39627194180214e-08	14.9092972227048	-6.56061886435675	gut
macrophage	ATP11C	0.952423528139365	4.26783293408603	9.11515738476775	5.3876726382953297e-11	1.40204521937219e-08	16.4095099366066	6.55980904209576	gut
cd8_trm	NBPF9	-0.935098258346831	2.17327004475345	-8.59795622574471	5.41943405336379e-11	1.40847421638451e-08	14.6995679328166	-6.55893245701475	gut
cd8_trm	ITGA1	1.16545173487426	6.10873237251919	8.62864421464548	5.5498910373407494e-11	1.44050344768679e-08	14.8662424675887	6.55538390881852	gut
cd8_trm	SLC12A6	0.78895271575021	4.46517122638359	8.60205917721503	5.5876889329309694e-11	1.44843056575994e-08	14.6256183357252	6.55437101011991	gut
cd4_trm	TRIT1	0.640919149281699	2.86132937725264	8.63007259500091	5.652380585527279e-11	1.46329942945535e-08	14.6448154718289	6.55265287112713	gut
macrophage	RAE1	0.70870356509391	4.73435766002978	9.8389937871438	5.7330238670792895e-11	1.48224931233313e-08	14.9106779959468	6.55053780989036	gut
cd4_trm	SGK1	-1.21894204619621	5.2268660986754	-9.03447283590217	5.74043186020655e-11	1.48224931233313e-08	14.9048636768996	-6.55034497943256	gut
cd8_trm	MSH3	0.751417402172143	5.19823874507721	8.53454101780317	5.7604891967879795e-11	1.48550661847608e-08	14.6949465508917	6.54982410505676	gut
nk_cd56br	ITM2C	2.86254440133217	5.76929259984678	10.7075158326742	5.792009155082179e-11	1.49170766882077e-08	13.5995786237468	6.54900912845687	gut
macrophage	ISYNA1	1.96713805255561	2.0024496168335	9.333209137498	5.817517425531739e-11	1.49634644729547e-08	16.9904898825502	6.54835275912296	gut
cd4_trm	SYTL2	1.22830809475503	6.24069655349842	8.62579662203106	5.834783935431979e-11	1.4988561183325e-08	16.3322423805681	6.54791005948369	gut
macrophage	HS3ST3B1	1.40546483808332	2.7971006396884	9.57194009760921	5.84661706616792e-11	1.4999653896825e-08	15.3236255589083	6.54760740678193	gut
cd8_trm	TSPO	-1.05462707490542	6.28315294856667	-8.60449581600484	5.862857136896929e-11	1.50151637427836e-08	15.7874674219278	-6.54719301297208	gut
macrophage	PRR7	1.74968507074894	2.85714978505887	9.8548308377788	5.871853473340609e-11	1.50151637427836e-08	14.7410680588895	6.54696393871122	gut
macrophage	CDC42SE1	0.638762568526644	6.56148789462927	8.56344586447555	5.8752306551739e-11	1.50151637427836e-08	14.7777495600797	6.54687803393917	gut
cd4_trm	TANC2	0.685523483865466	3.00681580559105	8.94270274331121	5.90522449759484e-11	1.50725191722626e-08	14.3016477388873	6.54611719839749	gut
cd8_trm	SMIM3	1.3126216435842	5.73056763499154	8.58776048212017	5.94100357455039e-11	1.51444754977408e-08	14.488927670831	6.54521454079279	gut
cd8_trm	HLA-DRB5	-1.90676120873449	4.17561902340995	-9.14030306988331	5.95324831026581e-11	1.51563323499035e-08	15.9616177704583	-6.5449068435619	gut
cd8_trm	HIST1H2BB	-1.11402136063415	2.2271879613239	-8.7142359572362	6.01032199623645e-11	1.52678809422758e-08	14.6416629456305	-6.54348076100317	gut
macrophage	ASMTL	1.14471551379988	4.52622199696748	8.55639488385327	6.012362058051059e-11	1.52678809422758e-08	14.7466945387353	6.54343003214333	gut
plasma_cell	PLAAT3	1.13798524646452	5.4382835438779	11.844459936266	6.11126463594719e-11	1.54993163761854e-08	15.8158991788495	6.54099066559514	gut
cd4_trm	ABHD15	0.859996399621498	3.79391176952256	8.02478755765399	6.14345191260925e-11	1.55611765844287e-08	14.6546127285091	6.54020511007273	gut
cd4_trm	P2RX4	0.571880511646523	4.56902744236555	8.02393750520841	6.163476372699489e-11	1.5576970237161e-08	14.6523735428625	6.53971842624312	gut
macrophage	DENND2D	-1.08207209780277	4.42492924484711	-9.88977996417873	6.165295487608689e-11	1.5576970237161e-08	14.6673138901584	-6.53967429028163	gut
macrophage	NOTCH1	0.80016392325665	4.40539747824264	8.54815575517843	6.176701790105349e-11	1.55860597206251e-08	14.7232034902186	6.53939783682062	gut
cd8_trm	SCML1	-1.77386155916015	2.72144224612874	-8.31013708674777	6.2470408510598e-11	1.57436472195686e-08	14.2875296090484	-6.53770399089052	gut
macrophage	S1PR4	-2.63938234189812	3.85919597074232	-8.54394023795587	6.262531932781969e-11	1.57627849775462e-08	14.8153656368961	-6.53733345497358	gut
macrophage	STEAP3	-3.48812095991711	2.7269240731364	-8.53812945435874	6.382820141023839e-11	1.60453165555173e-08	14.7731490375514	-6.53448638304392	gut
macrophage	ZFYVE21	-0.856948409232565	4.14539258359198	-8.53760909864815	6.393705092346859e-11	1.60524622518522e-08	14.7859332729914	-6.53423134452234	gut
macrophage	MMP12	4.44724714101042	1.72792778692964	9.79865490592819	6.48548284277299e-11	1.62624297041684e-08	15.9818774750295	6.53209768919821	gut
cd8_trm	MNAT1	0.563544216421911	5.38464193987069	8.58992742358718	6.6093832610701e-11	1.65523171912556e-08	14.5825676518801	6.52926361746207	gut
cd8_trm	C11orf21	-1.57551877693338	2.91402426253039	-8.73089436948556	6.804532321715959e-11	1.70118522403585e-08	14.8360633777739	-6.52490351311271	gut
macrophage	RCOR1	0.575798673379851	5.66797411859806	10.4507225845031	6.81602531594219e-11	1.70118522403585e-08	15.3737970089335	6.52465055957236	gut
cd4_trm	MATN2	1.39547184884188	1.34580346263568	8.77679434604812	6.818445972548209e-11	1.70118522403585e-08	14.448386477908	6.52459733563419	gut
cd4_trm	HIC1	1.32502603770347	4.64026822075823	8.61575553307726	6.901680788786749e-11	1.71980234966324e-08	15.7308602867291	6.52277837195467	gut
macrophage	CCL23	-3.2734859225013	2.81232524420934	-10.4519058264825	7.01337917599985e-11	1.74545692864242e-08	15.9186564110677	-6.52037080870705	gut
macrophage	NFKBIE	1.20211606803214	5.42232231483194	10.0890101629728	7.194416110858859e-11	1.78828277321944e-08	15.0486989543814	6.5165472364147	gut
cd4_trm	RAB43	-0.838050107632189	4.35400419096594	-7.98210166900274	7.23430314385593e-11	1.79570090908997e-08	14.5114519183293	-6.51571746429668	gut
plasma_cell	ITGB2	-1.73099487634351	3.95715234364112	-10.5452044876362	7.242253087793579e-11	1.79570090908997e-08	13.8055883221755	-6.51555261603463	gut
macrophage	NFE2L2	0.796742815824428	7.37016007610635	10.671364064506	7.514591405787089e-11	1.86091490745942e-08	15.2052206234793	6.51000977673889	gut
macrophage	SYNGR1	-3.00536356932596	2.01346175562723	-10.1649342295073	7.569234449435359e-11	1.87212398716034e-08	14.4160727699538	-6.50892133604092	gut
macrophage	PLEKHG2	1.24439750964558	5.40342435117544	9.9338887851188	7.593373608879409e-11	1.87577003166474e-08	14.2836039621508	6.50844295037963	gut
plasma_cell	HLA-DQB1	-2.32381496900816	4.56145935001384	-11.6584839860865	7.667353325478779e-11	1.89170381836701e-08	15.6928946377935	-6.50698604204656	gut
macrophage	CYFIP2	-1.89491267081994	2.30069088755642	-12.5738435234961	7.702984544927789e-11	1.89814852987469e-08	17.8844986512033	-6.50628924187016	gut
cd8_temra	FAM169A	-2.30126155831407	3.9329964559313	-12.853637327745	7.735387139136601e-11	1.8994855974319e-08	12.1530268729016	-6.50565831131465	gut
cd4_trm	SLK	0.525390031572133	6.11103038746605	8.76400862579172	7.73680224793386e-11	1.8994855974319e-08	15.5053895787732	6.50563081580742	gut
cd4_trm	IRF2BPL	-0.734164578180499	5.48833725816869	-8.72153596868496	7.7369602436504e-11	1.8994855974319e-08	15.1164110741586	-6.50562774626217	gut
cd4_trm	KLF7	-1.77888895130424	1.46765871863684	-8.45250997494792	7.828972677322059e-11	1.91971411357264e-08	15.3780345119156	-6.50385045756184	gut
macrophage	EIF4A3	1.08247297697599	7.45357861256968	10.3672973608862	7.96673474264095e-11	1.95109732657871e-08	14.6558282239296	6.50122730339946	gut
macrophage	DENND3	0.96477200481971	5.60963820965441	9.17757294454745	8.016671992610559e-11	1.96092119654544e-08	15.6753073849564	6.50028737912632	gut
macrophage	CCL4L2	2.67715818041586	7.86072118518923	10.012543422519	8.0805832510027e-11	1.97413495193836e-08	14.3307583249257	6.49909275226622	gut
cd4_trm	SELENOT	0.406875306528981	7.02217818612544	8.6962324088007	8.11976389427928e-11	1.98128194837452e-08	16.4180920592456	6.49836494893206	gut
macrophage	NLRP12	-2.59839515331827	1.25631776148258	-10.0747797503293	8.16737846212177e-11	1.99046691853795e-08	16.9696533029568	-6.49748508892115	gut
macrophage	REPS2	1.27825107986792	2.50974062883418	8.46213307785306	8.188671418331929e-11	1.99322248506856e-08	14.492853072959	6.49709324252353	gut
macrophage	ABCC5	0.87317257789025	4.67538925278711	8.46085658567359	8.223051994479019e-11	1.99915314493791e-08	14.4399747089538	6.49646264771277	gut
cd4_trm	CDKN2C	1.11786864431932	3.60296362126703	8.56086938060966	8.236928529019629e-11	2.00009058459277e-08	14.3653411007221	6.49620885981704	gut
macrophage	GSTM3	1.63954250210989	3.07644588848816	10.1976697805614	8.25063253968067e-11	2.00042061928029e-08	14.508631738471	6.49595863717895	gut
plasma_cell	SELL	-3.51624434798674	1.95236748247577	-10.5294636000169	8.25833219915509e-11	2.00042061928029e-08	17.1704454353005	-6.49581822672617	gut
cd4_trm	RYR1	-1.42416136867215	1.9106665600755	-8.74396316393686	8.2806760787042e-11	2.00340167752388e-08	14.3716878281657	-6.49541148884435	gut
macrophage	EPN2	1.61406818002769	2.53330210520092	9.62109492814174	8.48253430997794e-11	2.04975409588738e-08	14.0760640454241	6.49178484746594	gut
cd4_trm	SLC31A2	0.864298919233961	3.97368401484218	8.94961021994966	8.69548498123683e-11	2.09583840690013e-08	14.3063098606737	6.48804926531723	gut
macrophage	TPCN1	1.50402247431332	4.49563567391012	9.315002006872	8.702091026018379e-11	2.09583840690013e-08	14.8156749136282	6.48793481783378	gut
macrophage	RUBCNL	1.24427459646314	3.74848896687511	10.1857702753148	8.704746737543509e-11	2.09583840690013e-08	15.3975101219212	6.48788883247108	gut
cd4_trm	SLC26A11	-0.655323715097502	3.22860824712216	-9.04741476224531	8.8280393274736e-11	2.12296264299407e-08	14.6597646925018	-6.48576890403616	gut
cd8_trm	ZNF821	-0.67514047636485	4.11940170599518	-8.43176634536141	8.96058849775638e-11	2.15224493739492e-08	14.0240287221466	-6.48352186526255	gut
cd4_trm	ARHGAP12	-0.763108480287095	4.24430432998666	-8.60455133647513	9.153363563140509e-11	2.19590512076409e-08	15.4622371538322	-6.48031118549974	gut
macrophage	TJP2	1.30505251448198	3.52504879870543	10.2807693246475	9.218148300815949e-11	2.20879227436526e-08	14.7991735706128	6.4792470188036	gut
macrophage	XXYLT1	1.09599832786751	3.61720148200988	9.32091989203396	9.286095617749059e-11	2.22240541140465e-08	14.637129891193	6.47813873070719	gut
cd4_trm	TFDP2	-0.750384564658157	4.3553171114928	-8.55786723064024	9.31151383657377e-11	2.22581980688916e-08	15.8045302372029	-6.47772617100388	gut
macrophage	WDR55	0.849198744489311	4.67832668964802	9.05077738823484	9.351671551848701e-11	2.23274514163385e-08	14.7727453852818	6.47707661511904	gut
cd8_trm	CEBPA	-1.02285113357963	2.80857615646705	-8.51701873974505	9.481235582707209e-11	2.25849125495614e-08	14.1372863174633	-6.47499933974769	gut
macrophage	VCAN	-2.85866525445453	6.25973198191649	-8.41748044093172	9.482137454549879e-11	2.25849125495614e-08	14.4239067030706	-6.47498497769518	gut
plasma_cell	RRAGD	1.00032089228177	4.31606699612341	12.8353001893505	9.532436575093819e-11	2.26776552504836e-08	14.7600209514995	6.47418608549662	gut
cd4_trm	ADRB1	1.69534795605774	1.11017904111258	8.73645204042432	9.556781029867989e-11	2.26891565446373e-08	13.9491674507388	6.47380090565753	gut
macrophage	APBA1	1.68255408589066	1.60641117719684	12.9439936596275	9.560005938957309e-11	2.26891565446373e-08	19.3172828931648	6.47374995286746	gut
cd4_trm	SLC8B1	-0.780503487035645	4.22823384815966	-7.90678885551994	9.654129555301509e-11	2.28853319593714e-08	14.2258172760792	-6.47227017759081	gut
cd4_trm	BLZF1	0.444846588403985	4.20968564572237	8.67955458445858	9.679620224417269e-11	2.29185389982591e-08	13.7422829897255	6.47187185013877	gut
macrophage	RGS12	1.15219557510254	4.66980684316118	8.40559578204314	9.85991451885945e-11	2.33177632480487e-08	14.2442990653626	6.46908343595983	gut
macrophage	ZNF618	1.41870399408942	2.10774061717107	10.5093368333201	9.875746938666079e-11	2.33275661238328e-08	15.8219783185736	6.46884095912253	gut
cd4_treg	PLCB1	2.63367856363962	1.80961035397935	9.04897993645522	9.93973955051373e-11	2.34509708605607e-08	13.035767203281	6.46786475572097	gut
cd8_trm	PHLDA1	-1.08948543070225	7.09190654697141	-8.76735752189295	9.97660205419816e-11	2.35101513201162e-08	15.078599265412	-6.4673052058314	gut
cd8_trm	GLO1	0.427746919688598	5.84916016831286	8.37490776372132	9.998072038571069e-11	2.35329620607867e-08	13.8852713708639	6.46698023552997	gut
cd4_trm	TTN	-1.54986422090443	4.05801287896795	-7.89730454157795	1.00115413380425e-10	2.35369096347538e-08	14.2153733674426	-6.46677671189965	gut
macrophage	ITPR2	1.05452782126217	6.59941471006143	9.15764777100006	1.01262533093104e-10	2.37785871533146e-08	15.60454042489	6.46505416165818	gut
macrophage	FILIP1L	1.52381028527442	5.24513667157256	9.45141863898735	1.01582201838393e-10	2.38256220006339e-08	14.0651173847525	6.4645775355247	gut
macrophage	IQSEC1	-0.808047801227856	5.45437276427236	-9.93965916038619	1.02337938596944e-10	2.39747040705079e-08	14.3373534983889	-6.46345653754911	gut
macrophage	A2M	1.9040145590114	6.33256070295629	10.8523092856769	1.05129756702828e-10	2.45998700801537e-08	15.5348935888306	6.45938440171124	gut
macrophage	STK10	-0.992920671933854	5.80623693171024	-9.67221785445938	1.05750184404506e-10	2.47160717877876e-08	14.2890800096809	-6.4584938150153	gut
macrophage	PRKCD	-0.744929264223555	5.94977481502883	-10.158789209759	1.05899353285595e-10	2.47219872714599e-08	14.6325075824733	-6.45828045376892	gut
cd8_trm	MAF	-1.19549410751928	4.979882084431	-8.33595770958703	1.064989021149e-10	2.48329063835629e-08	14.0455284603166	-6.45742585218983	gut
cd4_trm	PCSK1N	-1.73257336623772	1.94884176039407	-8.5204078020459	1.07390594754168e-10	2.50116078550086e-08	14.063469923502	-6.45616348619555	gut
cd8_trm	KLF2	-1.835642366627	8.80070331938176	-9.43640210654985	1.08558515947245e-10	2.52541522914199e-08	17.9549115312163	-6.45452547542269	gut
macrophage	KBTBD8	1.0780284277978	3.17747719993708	9.59367853803168	1.08750106841888e-10	2.52692710424065e-08	13.7270536943152	6.45425841486852	gut
cd4_trm	CIDEB	0.607039463613432	4.13336638232532	8.59405378558678	1.09174174108663e-10	2.53383102369081e-08	13.8741313002788	6.45366893499578	gut
macrophage	BRI3BP	0.739026476064184	4.2344063252233	8.37299324784819	1.0976115893309401e-10	2.54449567952703e-08	14.1663458709934	6.45285667232694	gut
cd4_trm	NUDT16	-0.962812330433197	4.59927602638124	-8.84808198278892	1.10713757639978e-10	2.56360146141813e-08	14.0460946099037	-6.45154747155343	gut
macrophage	DHRS7	-1.02822514422418	5.79359577459575	-8.36870902462627	1.11319807370862e-10	2.57464784607291e-08	14.1831989484445	-6.45072026824095	gut
cd8_trm	ERC1	-0.524020016100289	4.28716369850757	-8.40062421692536	1.11554760224759e-10	2.57709572122008e-08	13.8536339823145	-6.450400762355	gut
cd4_trm	GALNT6	1.14417014883087	3.86446570012563	8.5106960856932	1.11736143647779e-10	2.57830182656755e-08	14.2463889135834	6.45015455366841	gut
macrophage	PKIB	1.89753709177425	2.56377543378194	9.73135067063732	1.13238344881435e-10	2.60994770919684e-08	13.8917516769132	6.44813036424579	gut
plasma_cell	CCSAP	1.08040734246063	3.80142661193443	9.07565913389651	1.13458697078234e-10	2.61201026752264e-08	14.3532311324269	6.4478356533179	gut
cd4_trm	PDE4A	1.4124589114354	4.01640922775637	8.51501475795471	1.15402838933635e-10	2.6529977289193e-08	13.6559746123428	6.44525943490203	gut
macrophage	HADHB	-0.595707819373249	6.39420085178245	-9.9183163379179	1.15504916203112e-10	2.6529977289193e-08	15.8036815797714	-6.44512534532947	gut
plasma_cell	JCHAIN	1.50314788382259	15.1611827628452	10.7571527207315	1.16186705765763e-10	2.66296775661197e-08	15.8317362432437	6.44423270023226	gut
macrophage	NCF4	0.801501673239169	7.17502184750483	8.98197155501034	1.16262086457309e-10	2.66296775661197e-08	14.8003375930935	6.44413432124656	gut
macrophage	BCL2L1	-1.21658188051098	5.16611667393299	-9.20195656946668	1.1636681729965701e-10	2.66296775661197e-08	15.8506075143867	-6.443997740957	gut
plasma_cell	MAP4K4	-1.24941547186137	3.28414266933965	-10.1593047939277	1.16472652607854e-10	2.66296775661197e-08	12.9187747941871	-6.44385984233264	gut
cd4_trm	NAV1	-1.30765836460917	1.25039410584653	-8.53118755886764	1.18568028984077e-10	2.70496593833303e-08	15.4462644674545	-6.44115458790991	gut
cd4_trm	WNT10A	-1.52066685795624	1.28772337309729	-8.55901371883697	1.18580606821782e-10	2.70496593833303e-08	14.3537096058305	-6.44113849069551	gut
plasma_cell	PTPRJ	-1.58566372356353	2.65034373192918	-10.8539673365678	1.19441861334454e-10	2.72150189938747e-08	14.4631600775045	-6.44004020135295	gut
cd3_gd	SH2D1A	-2.87983487181644	4.83884588829524	-15.1570438783979	1.1990826117582e-10	2.72901358200357e-08	9.55075921792869	-6.43944866543547	gut
plasma_cell	HIST1H1B	-2.41021566468135	3.85546931361363	-10.6155851266366	1.20661748562959e-10	2.74303458880062e-08	12.9378765368238	-6.43849775083602	gut
cd8_trm	SMAGP	-0.755503332448701	2.7774837629363	-8.13521498190693	1.22950951843513e-10	2.79189580046205e-08	13.8594557266807	-6.43564393735146	gut
macrophage	MYCL	2.80392179890358	2.04252707262502	9.73011029193729	1.23900739723303e-10	2.81026589173771e-08	16.0492718180986	6.43447510864249	gut
macrophage	CFAP20	1.25221991499881	4.37221916116556	9.09769915582275	1.25221244343531e-10	2.83699318143929e-08	13.9820462185161	6.43286453760437	gut
cd4_trm	DTHD1	1.33587512147233	3.31113697925637	8.66194007130167	1.25523943506739e-10	2.84062676599298e-08	14.2411485922195	6.43249768582946	gut
macrophage	TP53I3	-1.13081230552433	4.33913148009249	-8.32957524868667	1.26632555147055e-10	2.86246939323237e-08	14.1142947300137	-6.43116146305606	gut
cd4_trm	SOCS3	-2.00083930770946	6.77596247920976	-7.8345219237592	1.27363268658637e-10	2.87573005630392e-08	13.9628782377552	-6.43028696274432	gut
macrophage	MAPKAPK3	-0.740829626188238	5.76089884801627	-10.3082501473444	1.280396254456e-10	2.88773482030406e-08	15.4844528672373	-6.42948187443491	gut
cd4_trm	PIKFYVE	-0.409250898755325	4.51424512792247	-8.75106957063997	1.28275813114832e-10	2.88979635960433e-08	13.8366661504379	-6.42920171186879	gut
cd8_trm	ATF7IP2	-0.926043591650365	4.71893194677401	-8.22114397942482	1.29472644577855e-10	2.91347022688284e-08	14.3673540295365	-6.42778975234613	gut
macrophage	VTI1B	-0.586912304636964	6.26109287281122	-8.96968454126863	1.29956217081824e-10	2.91990022721401e-08	15.8333670304485	-6.42722287387812	gut
cd8_trm	KCNK12	-1.06867113987079	1.99990539395211	-8.25321121175888	1.30050967544427e-10	2.91990022721401e-08	13.6041178394523	-6.42711204216109	gut
cd4_trm	MAP3K5	-0.604184760785703	5.89267340134782	-8.56330626203117	1.30938737740433e-10	2.93652923320393e-08	13.8634786784799	-6.42607741486375	gut
macrophage	FGR	-2.32154468660848	6.48487085263003	-12.2679956470767	1.32857039718094e-10	2.976206443732e-08	20.0307928815993	-6.42386499868334	gut
macrophage	NEK1	0.879947194010301	3.46714599705487	8.31112678666331	1.34571958368839e-10	3.01011896019951e-08	13.9804974325823	6.42191342185264	gut
macrophage	TBXAS1	0.687487261391337	7.84127974766272	10.1323282019119	1.3467250330455e-10	3.01011896019951e-08	14.1769478095926	6.42179975733617	gut
cd8_trm	DHCR24	1.39330616344684	2.79474034622466	8.26710715958044	1.37683238379219e-10	3.07397080693685e-08	13.9545741845421	6.41843403942443	gut
macrophage	PELI1	1.48681924037687	7.33829096293958	9.49773563600618	1.3823025752090601e-10	3.08273552409583e-08	14.2714947042304	6.41783025403012	gut
cd4_trm	HSH2D	0.577033609018917	4.36153827302889	8.49116576704251	1.38386556538158e-10	3.08277677588207e-08	13.679323730649	6.41765816417005	gut
macrophage	HDDC2	-1.39369867889281	5.35231949330313	-9.14330891169088	1.39981664157106e-10	3.11483391331438e-08	15.1568571961173	-6.41591268482486	gut
plasma_cell	PDLIM3	2.54962233845114	2.82827256400246	12.0911865162788	1.40936193532689e-10	3.13258155420241e-08	13.87874584677	6.41487744431198	gut
cd4_trm	HDGFL3	-2.5582076270771	1.79912109656482	-8.44886419232071	1.4176002857834002e-10	3.147388007139e-08	15.680664019274	-6.41398944344243	gut
plasma_cell	CD52	-1.50920238028301	5.53960425332415	-8.99097773105766	1.42816842867619e-10	3.16732846696568e-08	14.1335567298147	-6.41285767292338	gut
cd4_trm	DOCK7	-1.11070356845309	2.45906876735205	-7.80197571579163	1.44298139232814e-10	3.19662819029869e-08	13.8525488995947	-6.4112850129097	gut
plasma_cell	SLC44A2	-1.51846762190725	2.9441599271796	-10.5208456683759	1.4455741386887001e-10	3.19882158463401e-08	13.2512946275582	-6.41101137004905	gut
macrophage	EHD4	-0.764215747502136	5.68116554105772	-9.50572160650038	1.4496378678617002e-10	3.20426156311694e-08	14.3375907033094	-6.4105834406829	gut
cd4_trm	RORC	1.48127353094343	3.45813899161529	8.44074919581551	1.4571893785406002e-10	3.21739032718967e-08	14.6969966347149	6.40979133607495	gut
plasma_cell	CXCR4	-1.45420682133985	7.28192158244056	-11.334471992288	1.4673174414765501e-10	3.23617267053962e-08	13.4083829864871	-6.40873524270913	gut
macrophage	UNC50	-0.699495227666999	4.76954659107609	-8.28346410047693	1.4742826360424002e-10	3.24794553630013e-08	13.9235538354332	-6.40801308029093	gut
macrophage	NDUFB3	-0.850045513817447	6.78855290588243	-8.9598834544314	1.47648718337294e-10	3.24921597383541e-08	14.7140330992923	-6.40778520385872	gut
macrophage	FZD1	1.36907615561187	2.59164048435484	9.90668886523781	1.48234160950542e-10	3.25850683451612e-08	14.5683572637396	6.40718166221305	gut
macrophage	TGFBI	0.789773475269568	7.79753079836951	9.97058426165486	1.49627767764863e-10	3.28225400351277e-08	14.5499969758062	6.40575429261845	gut
cd4_trm	INPP1	1.01545103138366	2.85533664755598	8.30846541222848	1.49643340273781e-10	3.28225400351277e-08	13.6574243098573	6.40573841634427	gut
macrophage	DERL3	1.98980866189646	1.46629050698882	9.3968137290836	1.50997317809874e-10	3.30831642592922e-08	14.2008863382276	6.40436416382079	gut
nk_cd56br	IGFBP2	2.47845712961369	5.55701691481898	11.5348746466059	1.515433176732e-10	3.31663850010255e-08	14.6262343906164	6.40381339218252	gut
cd4_trm	CAMSAP1	-0.383707745149703	3.81026307467762	-8.70184906611715	1.5250822558525e-10	3.33134530409752e-08	13.8110081280216	-6.40284477613191	gut
macrophage	HSPA5	2.07850576521292	9.20042926415277	13.5404984369388	1.5254910409649e-10	3.33134530409752e-08	21.3250924081861	6.4028038728744	gut
cd4_trm	MLF2	0.296147182072201	6.4435945359947	8.81742990566425	1.57399852990772e-10	3.43351867292373e-08	13.7747918496476	6.39802467829161	gut
cd8_trm	BAIAP2	0.923092273024049	4.30496730917522	8.37910068389998	1.58750950842329e-10	3.45289032980588e-08	13.5330446934462	6.39671912908196	gut
cd8_trm	CD28	-1.63147808729297	4.94434222781298	-8.25836382760067	1.58785239269889e-10	3.45289032980588e-08	13.9563058245174	-6.39668613805173	gut
cd4_trm	ENPP4	0.802408032708962	3.40156274273144	9.03613627679369	1.58806867942655e-10	3.45289032980588e-08	16.1694293293714	6.39666533133988	gut
macrophage	GSTM4	0.961066050949902	4.53748179513476	9.83719733150283	1.60189431943573e-10	3.47916107041058e-08	13.502583456281	6.39534102253581	gut
macrophage	PET100	-0.599398495393668	6.98138098151235	-10.3275891577101	1.60715208121429e-10	3.48678631637184e-08	14.2427926181918	-6.39484032956466	gut
cd4_trm	LAYN	1.66453422111277	1.41023396478968	8.45417278826018	1.6148669131077e-10	3.49971993618319e-08	13.2394878229877	6.39410854134078	gut
cd4_trm	GAS6	-2.42452931198628	1.13230414707047	-7.77053062729214	1.62800644403311e-10	3.52436909128113e-08	13.77811265589	-6.39287002298747	gut
plasma_cell	CD19	-1.12579652324009	4.60500278672453	-10.7588623778221	1.64244854839752e-10	3.55178163990301e-08	13.1179058319094	-6.39151994332323	gut
macrophage	AP3S1	-0.632307625646479	5.95588852618245	-9.34248388700003	1.64703161429648e-10	3.55783783712499e-08	14.4983114291086	-6.39109393206628	gut
cd8_trm	VRK2	0.389902660063957	4.54543463148825	8.35299217058279	1.65591662198191e-10	3.57316373961453e-08	13.3493760097717	6.39027133034246	gut
macrophage	ZNF516	1.01265223819742	3.77088565279674	9.53044575585419	1.66974493124054e-10	3.59911175794547e-08	14.7849824899538	6.38899960270201	gut
macrophage	G6PD	-1.12485077261963	5.79774867365152	-8.88244589674095	1.69161606627151e-10	3.64232129013657e-08	14.174708992941	-6.38700907199468	gut
macrophage	CD99	-1.32610503820272	7.72407144675754	-10.4151428532594	1.70499459163494e-10	3.66527833743096e-08	15.6359674213004	-6.38580382740945	gut
macrophage	PILRA	-1.03779512440556	6.63131509122733	-9.81000938710669	1.70595074874165e-10	3.66527833743096e-08	14.2872783138317	-6.38571804328074	gut
cd4_trm	TPMT	0.546613100863643	3.78310082713799	8.29857956050399	1.74309771452078e-10	3.74106255508514e-08	13.3842541202698	6.38242116232331	gut
macrophage	CPED1	1.44389241703223	3.48462018799851	9.56552793735647	1.79468191804526e-10	3.84763610610094e-08	13.4719965461412	6.3779550291005	gut
macrophage	HIST1H2AG	1.89788799174536	2.54325089464893	9.50200584449487	1.80345068427104e-10	3.86228701372458e-08	14.1499120508282	6.37720832803225	gut
macrophage	SIPA1	0.911952770353469	5.59265228807969	8.80626234023661	1.81215035858526e-10	3.87675870603323e-08	15.0117323960804	6.37647100768041	gut
macrophage	COMMD2	-0.586959766540296	4.94094348472762	-8.21873539101619	1.82568964651336e-10	3.90154177799544e-08	13.700917360076	-6.37533036855531	gut
macrophage	NDUFS6	-0.570621807192783	7.07752943799162	-8.21522874379262	1.84697813835174e-10	3.94281435784739e-08	13.6632359500835	-6.37355349247932	gut
plasma_cell	TFDP1	-1.236208764394	3.84601862406685	-9.75490127942146	1.8514193143313002e-10	3.94807256732799e-08	12.7228126303816	-6.37318532663709	gut
cd4_trm	FABP5	-1.04971670592467	5.6499918503514	-8.33336669789201	1.86522160221586e-10	3.97326042005423e-08	14.4950598031189	-6.37204662370775	gut
cd4_treg	ABCB1	2.5023884382004	2.03199309116581	8.44450485608395	1.87176801544866e-10	3.98101285798671e-08	13.778470698102	6.37150941316746	gut
macrophage	APBB3	1.31588272687909	3.96706797718092	9.10858821318571	1.87284996525492e-10	3.98101285798671e-08	13.6782186892584	6.37142080320533	gut
macrophage	PHB	-0.703428087245526	6.31255858273676	-8.20982589687508	1.88026939340776e-10	3.98903982747472e-08	13.649145384267	-6.37081450789897	gut
macrophage	CELA1	2.7408472488278	0.978191195512964	9.73378633635706	1.88062329164306e-10	3.98903982747472e-08	14.5870329085816	6.3707856467422	gut
cd4_trm	APOBR	1.1951587115111	3.2716854888502	8.63652930085527	1.88274817770224e-10	3.98930754536106e-08	13.8303417570665	6.37061246924261	gut
macrophage	STX8	-0.588194064235502	5.43239328355001	-9.38585669397089	1.92030673094347e-10	4.0645745798818e-08	13.3177082607478	-6.36758257400606	gut
macrophage	OPTN	-3.79803048221771	3.61907128052113	-10.1522846058044	1.9238790806822302e-10	4.0678222112925e-08	18.5009033319811	-6.36729740980387	gut
macrophage	CBX3	-0.638927636340728	6.92955768709654	-9.62545362065042	1.92814992334443e-10	4.07253828994393e-08	16.1419434971611	-6.36695716627774	gut
cd4_trm	JAK3	-0.640847963437932	6.40662091289203	-8.56884939523016	1.9512509362928702e-10	4.1144774424494e-08	13.2611041355503	-6.36512945393068	gut
macrophage	MAN2A1	0.598348679878696	5.08635097687067	9.23395690314906	1.95245864747482e-10	4.1144774424494e-08	13.0720582383156	6.36503448432437	gut
macrophage	S100A6	-3.05232159482808	10.4457431650347	-8.19812111794244	1.95448274536111e-10	4.1144774424494e-08	13.6512401703086	-6.36487544593317	gut
cd8_trm	SSBP4	0.58330928354498	7.02640937977424	7.63018245842648	1.95625161218273e-10	4.1144774424494e-08	13.5001998748772	6.36473659337582	gut
macrophage	LSM6	-0.886203389105932	5.91362716471408	-8.19738252631732	1.9592636354408003e-10	4.11647476954435e-08	13.6197249716233	-6.36450043750299	gut
plasma_cell	S1PR4	-1.69033787964823	3.71132081226875	-8.869741869362	1.98864593673631e-10	4.17381442356145e-08	13.8084636336428	-6.36221516430983	gut
cd3_gd	KLRG1	-2.93943827385135	5.4129253455984	-12.4317810543331	1.99155054335323e-10	4.17552001420397e-08	9.12291835987293	-6.3619910465681	gut
macrophage	ACOT13	-1.03925196049848	5.22267110213875	-9.52887798154778	2.01577047228648e-10	4.22186521225013e-08	13.9677536430286	-6.36013458806425	gut
cd8_trm	CD82	-1.16491965538541	4.55601318001309	-7.92529156698126	2.03741640594986e-10	4.26272788044843e-08	14.4059909264564	-6.35849377474957	gut
macrophage	JARID2	0.813123845678962	6.11905481198051	8.18516688720744	2.04006812948406e-10	4.26380647653151e-08	13.5350637640174	6.3582939398193	gut
macrophage	CD47	-0.847615043212174	6.43035256311837	-10.0920083186591	2.09196433872944e-10	4.36769767867907e-08	16.2990577045438	-6.35443326945778	gut
cd4_trm	DNAJC1	0.599720082168126	6.28658450939443	8.34401425566228	2.10897254460699e-10	4.39731165272929e-08	15.247408448627	6.3531883265956	gut
cd4_trm	CNBD2	0.580020042622444	5.07627961149732	8.7854634867546	2.11055449619468e-10	4.39731165272929e-08	13.7286469828594	6.35307303210289	gut
cd4_trm	IL17RE	1.29172026392133	2.14368271895299	8.21288260649167	2.1240941487209702e-10	4.42090660997297e-08	13.0331732223102	6.35208968547501	gut
cd8_trm	WWTR1	1.12068675517428	2.45279402811809	8.22614264259946	2.12757079062096e-10	4.42352994444128e-08	13.0499680110147	6.35183817482375	gut
macrophage	JAML	1.30853440903522	6.91460904555313	9.12818231828482	2.13589053208617e-10	4.43620685143949e-08	15.4302782747236	6.35123792610847	gut
macrophage	SLC23A2	0.993519179532488	3.90840338245759	8.16750157556077	2.16290446772039e-10	4.48764455247457e-08	13.4835863406521	6.34930456573756	gut
nk_cd56br	OXNAD1	1.17117143854186	6.71462927467187	10.8346274055889	2.18160805531359e-10	4.52175082683783e-08	13.153834946084	6.34797973925563	gut
macrophage	ARHGAP5	0.849628168425251	4.52516937488768	9.03784330612924	2.21337707965739e-10	4.57992074423679e-08	12.6317283797088	6.34575467514292	gut
macrophage	TPD52	1.67571705709468	3.62843196609431	13.805199461231	2.2142624265716601e-10	4.57992074423679e-08	21.7384502692124	6.34569311430918	gut
macrophage	NDUFAB1	-0.673242190783184	6.81926333170369	-8.15993767016405	2.21775595349714e-10	4.58045823607003e-08	13.4826973140711	-6.34545043327131	gut
macrophage	RMND5A	0.538712387597012	4.62996104669813	9.44589522479651	2.2191119722039902e-10	4.58045823607003e-08	13.7688774871689	6.34535633678259	gut
cd4_trm	CEP170	-0.835462821169069	3.70772801972242	-7.98382973847837	2.2266661713360101e-10	4.59130283539592e-08	13.8540253315733	-6.34483316360461	gut
cd8_trm	LRRCC1	0.825814503247903	2.92505039704713	8.18023057954681	2.23200027562515e-10	4.59755202285065e-08	13.5336327827268	6.34446478848282	gut
cd8_trm	BUB3	0.382934748671623	7.64116523937246	8.51971286440287	2.23511959385307e-10	4.59923093498851e-08	14.1934846975474	6.3442497655436	gut
macrophage	TP53I13	0.74646798596767	5.06619436184858	9.00856890503465	2.25971446468627e-10	4.64505136686354e-08	13.3101980709332	6.34256457110713	gut
cd8_trm	LRRC8B	-0.740684239527428	2.55741840346988	-8.31404539735146	2.26766800954572e-10	4.65233650471899e-08	13.674363902804	-6.34202344109044	gut
cd8_trm	TBKBP1	-0.75567506721661	2.71212986038503	-7.95465061823871	2.2679202292064901e-10	4.65233650471899e-08	13.4380887330147	-6.34200631133313	gut
cd4_trm	SLC16A10	-2.78211627718883	1.93107051584974	-7.68361122425493	2.2727227499445301e-10	4.65740159592842e-08	13.4758330636236	-6.34168049776335	gut
cd8_trm	NEIL1	-0.875342420888361	2.57102501028773	-8.04798873696192	2.27574154890153e-10	4.65880473515536e-08	12.7788002795421	-6.34147603984849	gut
cd4_trm	PLXND1	-0.995435027514342	4.1157213767573	-8.23008049904038	2.27848381035322e-10	4.65963946289839e-08	13.7072822568474	-6.34129054083011	gut
cd4_trm	CAMK2D	-0.641163895482003	5.99422086271286	-8.41806260992026	2.29221128969787e-10	4.67850917365305e-08	14.3772017495719	-6.34036521769137	gut
cd8_trm	ANK3	-0.991052861085307	3.9733403701212	-8.24925814144921	2.29239870731805e-10	4.67850917365305e-08	13.1890548246045	-6.3403526219921	gut
cd4_trm	C12orf42	-2.039386727641	1.81917556746764	-7.68051946497735	2.29986198924073e-10	4.68488442975881e-08	13.432371020899	-6.33985185608212	gut
macrophage	ZDHHC3	-0.803152139890033	5.41797912839636	-8.1488924074934	2.30038349265706e-10	4.68488442975881e-08	13.4641250013489	-6.33981692397809	gut
cd4_trm	KCTD12	-1.68541323830612	1.04799069121977	-8.25571145757497	2.3025639663691002e-10	4.68488442975881e-08	13.1927889927682	-6.33967095203699	gut
plasma_cell	SPATS2L	1.77757569345052	4.30427965907119	11.6990707342804	2.3086495765595301e-10	4.68931765656616e-08	14.625893174199	6.33926426367112	gut
plasma_cell	ATP8A1	-0.961974534176413	3.70205596281568	-10.9671660117013	2.30944160582998e-10	4.68931765656616e-08	13.656869173525	-6.33921141106904	gut
macrophage	HIST1H2AE	1.70678970401853	2.65802964057058	9.28866105265541	2.31847193666563e-10	4.7012322287853e-08	13.8607714589979	6.33861006008012	gut
macrophage	RAB33A	1.75747624423321	1.35952460788816	9.39665271353882	2.3200201131041002e-10	4.7012322287853e-08	13.8289852317975	6.33850719315508	gut
cd8_trm	TLNRD1	-0.546664102625181	4.0098561593792	-7.95952906229704	2.32319242487493e-10	4.70288602048871e-08	14.3255425360889	-6.33829662158698	gut
macrophage	BCL2L11	0.709725578324354	5.13840453043128	9.29180617066656	2.3559865014316e-10	4.76138216862807e-08	13.0975156597481	6.33613612865411	gut
cd4_trm	SSH1	0.733763818681108	4.29136270780015	8.18164025833874	2.3568600800632003e-10	4.76138216862807e-08	13.5487547438882	6.33607897930336	gut
cd8_trm	SLC15A4	-0.792676534674607	4.10400797162585	-8.10891372967417	2.3676174744504703e-10	4.77827818670742e-08	13.4616255241934	-6.33537692370301	gut
cd4_treg	TMIGD2	2.53277844564251	3.45352666608424	8.36428250559508	2.39915389526645e-10	4.83703352714538e-08	13.5549860367403	6.33333658773391	gut
cd8_trm	OXNAD1	0.524750919141868	7.81150385124528	8.3203859655559	2.41721236951447e-10	4.86852426367658e-08	13.1121078635834	6.3321800080111	gut
macrophage	TMEM144	0.750066360298763	3.43987109957739	9.2750207253005	2.42277646992263e-10	4.87481187342356e-08	13.5652422801569	6.33182534794385	gut
cd8_trm	CRACR2B	1.11132931980196	2.50302647685594	8.11185716831934	2.42623115406109e-10	4.87684678638758e-08	12.7159256056885	6.33160554379921	gut
cd4_trm	SLC4A10	1.90774656975017	3.03584560714034	8.26638056854362	2.44160872219839e-10	4.90281909188486e-08	13.7136021008306	6.33063084083724	gut
macrophage	IGF1	3.49041627956646	3.81948915359461	9.98671561040838	2.47093436379005e-10	4.95671916727403e-08	15.911568134225	6.32878855042528	gut
macrophage	PCED1B	-3.07025423653898	2.41804578244639	-8.12062397828953	2.52627722312074e-10	5.06264940944231e-08	13.4590429563348	-6.32536926089721	gut
cd4_trm	RASSF3	-0.626262558512127	4.351086034038	-8.24713701105512	2.54215876510342e-10	5.08881918386307e-08	13.3419302821641	-6.32440154416676	gut
macrophage	FKBP1A	-0.676914495576039	8.03886152693203	-8.11846353346305	2.54443508727309e-10	5.08881918386307e-08	13.3581852996544	-6.32426332410072	gut
macrophage	TXNDC17	-0.861716652760663	6.76716185030078	-9.49436773377983	2.55953954540024e-10	5.11289601104264e-08	15.7269236009849	-6.32334921753254	gut
cd8_trm	HLA-DPB1	-0.916047666841989	6.35567939949369	-8.1327966048772	2.56159681511971e-10	5.11289601104264e-08	13.1599697945424	-6.32322512150077	gut
cd8_trm	MYCBP2	-0.362665262847229	7.08515316252883	-8.25404484557061	2.57538253659175e-10	5.13416702714967e-08	13.009050664143	-6.32239605957817	gut
cd4_trm	GALNT10	1.0707857577157	4.95160272369044	7.65084820700565	2.57739825108667e-10	5.13416702714967e-08	13.2407063976243	6.32227519952331	gut
macrophage	SPSB1	1.2311766986448	2.31208339783961	9.36356571285219	2.59342707431827e-10	5.160481731298e-08	12.786668529544	6.32131740142906	gut
macrophage	DYNC1I2	-0.656551120209806	5.5168676860454	-9.66456814699219	2.59577934559625e-10	5.160481731298e-08	13.2772152921611	-6.32117732878728	gut
macrophage	HPCAL1	-1.17916671631847	5.88539226661234	-8.89493830768935	2.62435081002557e-10	5.21209127342771e-08	15.8286046743883	-6.31948578811113	gut
macrophage	POLR2F	-0.684259955028204	5.88294597135613	-9.24945998643872	2.6477443379952303e-10	5.25332479498183e-08	13.7308453972936	-6.31811413966136	gut
cd4_trm	COLQ	1.54812074647783	2.13283821336264	8.29973878558127	2.65200564715818e-10	5.25655435115668e-08	12.9051981072053	6.31786555837604	gut
cd4_trm	BTN2A2	1.02683858472319	2.83331070553146	8.31688596727201	2.65770997363895e-10	5.26263487419036e-08	13.2727464898656	6.31753340932219	gut
cd8_trm	SEMA4D	-0.451858153942429	7.25679128321989	-8.41869490299912	2.66440324377615e-10	5.27065964966532e-08	13.3497465051123	-6.3171445630982	gut
macrophage	PLXNC1	1.2110113794578	5.46079494368603	8.59737535892234	2.66816530687132e-10	5.27287583090001e-08	14.3217500188485	6.31692642423632	gut
macrophage	CDA	-2.68919598274266	2.41647503028827	-9.59699308770129	2.71763916101296e-10	5.36533473056246e-08	16.2444254102149	-6.31408535915733	gut
cd8_trm	BEND4	1.37374469245735	2.06227982511467	8.22149764592496	2.73691796177638e-10	5.39805683136999e-08	12.9832887554177	6.31299191811443	gut
macrophage	NUFIP2	0.639041286454905	6.47193474074798	9.24693071290905	2.74097705619957e-10	5.40072594731808e-08	12.9379144367904	6.31276265614111	gut
macrophage	ALDH3B1	-0.620140075619014	5.30154954290567	-9.34948497096669	2.7494619192776003e-10	5.41210157952634e-08	13.306974522147	-6.31228449106191	gut
macrophage	EPHB6	-1.62503733183577	2.17584527911788	-9.40381290982219	2.75774440095564e-10	5.423056817162e-08	13.6807706470451	-6.31181911910681	gut
cd4_trm	GBP3	0.820060180535105	4.19401319497824	8.47232160609569	2.77731855691101e-10	5.45617351695201e-08	13.2304133788096	6.31072469843067	gut
cd4_trm	PCMTD2	-0.522307452737556	4.39649412517669	-8.45589409663031	2.78824563326062e-10	5.47225419771439e-08	13.0992599443111	-6.3101170207598	gut
plasma_cell	CHST2	-2.00910483027438	5.0903236631763	-10.4276368610626	2.7932434249212e-10	5.47667781068194e-08	16.0350461888539	-6.30983985778871	gut
cd4_trm	SYNGR3	1.59051666448615	2.26853597386545	7.62711633759927	2.8233367989102004e-10	5.53024905190263e-08	13.1735323559157	6.30818113531599	gut
macrophage	CLN8	1.00849697243003	5.59059057826367	11.3219510637531	2.83135549542976e-10	5.54051857036068e-08	16.9361522953394	6.30774206435492	gut
cd4_trm	MPP1	0.745734682432542	3.58179415495245	8.21954172694211	2.8447110740301103e-10	5.56120118466466e-08	13.3632710219435	6.30701345616918	gut
cd4_trm	STAT4	0.599836904101589	7.43726020730312	8.65946008885172	2.85392518110229e-10	5.57375497355828e-08	13.4256936683939	6.30651272902181	gut
cd4_trm	CD7	0.767777078791596	8.46094819524623	8.30988834819062	2.90152601953255e-10	5.66118074727916e-08	13.1844679864237	6.30395081651313	gut
macrophage	ELF2	0.5275431115501	5.75629594211942	8.8614558590238	2.91032258656818e-10	5.67279851204918e-08	13.6995812409592	6.30348187560346	gut
cd4_trm	PIK3R2	-1.20269362665909	2.04258236245937	-8.00951700053516	2.91443307502254e-10	5.67526841861804e-08	14.160686271306	-6.30326322167714	gut
macrophage	TLR7	1.35433765123587	3.20992615641424	9.53782608230136	2.92563058979143e-10	5.69152060878352e-08	13.4450958162381	6.30266910352222	gut
cd4_trm	PTPN4	0.572341596061828	5.86142226289683	8.20014491391744	2.94514144457763e-10	5.72389816995917e-08	13.9156773532884	6.30163918149683	gut
macrophage	TNRC18	0.643832872254125	5.19317851792485	8.93968466132372	2.96743942119547e-10	5.76162425672932e-08	14.0094098518678	6.30047026241103	gut
macrophage	NXT1	0.739661540268484	5.32494677150121	9.20176915797729	2.98342389668915e-10	5.78703054355063e-08	12.8012855974729	6.29963758004291	gut
macrophage	RAB13	-1.6927869969771	6.54855921236031	-8.06905342287037	2.99761906226737e-10	5.80892009311109e-08	13.220320688394	-6.29890175274001	gut
cd4_trm	PHF10	-0.599300327481111	5.2428308886603	-8.3025674584299	3.0059774196680403e-10	5.81946732309313e-08	14.8662604102999	-6.29847007495294	gut
macrophage	CCS	0.635668050252277	5.38232662255161	9.30399685643709	3.01264383604965e-10	5.82672174794416e-08	12.6468747136998	6.29812661896105	gut
cd8_trm	EGR2	-0.982673542333853	3.39246372284286	-7.91494100541614	3.02417841682329e-10	5.8433684766805e-08	13.0674541705659	-6.29753410270432	gut
cd4_trm	MS4A1	-1.34836822357547	1.85926849155763	-8.50417123659265	3.0570701186402803e-10	5.90120968607702e-08	12.9576021091207	-6.29585653948508	gut
cd4_trm	PARVB	1.18818327222764	4.31293724266749	8.18531051832789	3.0609237632006e-10	5.90293972258275e-08	13.2415062961041	6.29566114809232	gut
macrophage	ELL	0.749363472402835	4.94977182064283	8.69234047988629	3.08277126640931e-10	5.93933377637805e-08	14.2092586936854	6.29455793470953	gut
cd4_trm	IFI44L	1.30873082427482	3.38853207096784	8.38224447437534	3.0941375040721003e-10	5.95548367924574e-08	13.3426561457543	6.29398699964812	gut
cd4_trm	ZNF827	0.700570010579462	4.054614265457	8.0676287595783	3.14512820193031e-10	6.04779671338041e-08	13.8524760351127	6.29145064370687	gut
cd8_trm	FLOT2	-0.366091733901241	5.76473204925377	-8.18103681774955	3.19448267862236e-10	6.13678877466473e-08	12.830034857765	-6.28903363046253	gut
cd4_trm	SV2A	0.758725728561051	1.63838165996291	8.29597311664866	3.2281270087927503e-10	6.19545860289438e-08	12.7282789026345	6.28740679378873	gut
cd8_trm	TTN	-1.07254009223903	4.67184405750022	-8.16554795395874	3.23305810673411e-10	6.19886427037379e-08	13.2631902915194	-6.28716974779684	gut
macrophage	PLP2	-1.93534245433607	6.05229305002548	-8.0459987530577	3.23611287173693e-10	6.19886427037379e-08	13.1779954230782	-6.28702307723662	gut
macrophage	MAPRE2	0.875043972492723	5.02120403232988	9.41488123301481	3.25051285523332e-10	6.22047809088073e-08	14.5447753111697	6.28633349639308	gut
cd8_trm	THEMIS2	-0.956669813153791	2.92097044520371	-7.92067041970222	3.28659555790408e-10	6.28268657190804e-08	13.0159337777922	-6.28461859792942	gut
cd4_trm	RPSA	-0.465830964901575	10.8556632034266	-8.53675136272558	3.29149245878203e-10	6.28268657190804e-08	13.1516746278982	-6.28438728146552	gut
cd8_trm	DAPK2	0.975185667188572	5.39999681428081	7.96886549410685	3.2924629275923603e-10	6.28268657190804e-08	13.6606217987796	6.28434147901862	gut
plasma_cell	HLA-DRA	-2.40162775960182	5.237792617497	-10.9825687756847	3.30200757039318e-10	6.29488163357534e-08	14.1803692546505	-6.28389170912924	gut
macrophage	PDCD5	-0.737967152748569	6.04108578882628	-8.9911676961386	3.33975914826604e-10	6.36077525262981e-08	14.2714271662626	-6.28212510345213	gut
macrophage	MPG	-0.646904944477733	5.62940643599739	-9.39829149973039	3.37543329395457e-10	6.41741386151332e-08	13.5127422244459	-6.28047353923306	gut
cd4_trm	BUB3	0.413676454038872	7.27277181049596	8.50787271012561	3.37592789235813e-10	6.41741386151332e-08	14.0879595247011	6.28045076137423	gut
cd4_trm	UBR2	0.429879905718115	5.71884113360154	8.23920970189116	3.37917442014151e-10	6.41747341495153e-08	13.5494816395133	6.28030132908856	gut
cd4_trm	NCKAP1	0.961429829490078	2.28752320245432	8.03235617141494	3.43383774511711e-10	6.51508694153883e-08	12.4924210589438	6.27780609828233	gut
macrophage	TSR3	-0.513099264593307	5.54685740742339	-8.92606485040572	3.47038907566609e-10	6.57818346367331e-08	14.180862427909	-6.27615917448811	gut
cd8_trm	KCTD9	0.718199012109419	4.49472285780268	8.14327959818316	3.47425427502317e-10	6.57926190499122e-08	13.3118114960432	6.2759860081715	gut
cd4_trm	CDK6	0.956215904230992	5.28724264660834	8.1914542171626	3.48685380163014e-10	6.59686298670875e-08	13.9300863904422	6.27542283485244	gut
macrophage	TRAF4	1.57819691330919	2.68875158510128	8.9701311700855	3.49017827094722e-10	6.59689964511859e-08	12.7119774033526	6.27527456908495	gut
cd4_trm	MAP3K3	-0.449586486591238	5.20086245925691	-8.22519945142025	3.5312323794428e-10	6.66818278592264e-08	13.8582824673619	-6.27345490399273	gut
cd8_trm	LFNG	-1.33517393488118	3.70358369301405	-7.929074550593	3.56660675076336e-10	6.72861601359986e-08	12.547684004413	-6.27190347526078	gut
cd8_trm	CCDC141	-1.09211264492687	2.83861930793728	-8.2215369931664	3.5813619159883e-10	6.75007248071231e-08	13.2615856150748	-6.27126078720832	gut
cd4_trm	CCR7	-3.65678922914624	4.54356240313623	-7.56348462902941	3.60507171748319e-10	6.78835004402085e-08	13.0403826405161	-6.27023345844015	gut
macrophage	MYO18A	1.3040562932608	3.23803180203204	9.58133277906977	3.61154746589978e-10	6.79413431761229e-08	13.7463680843059	6.26995401567403	gut
cd4_trm	PKD2	-0.949585550403129	2.02957805624767	-8.05468703385399	3.64822559611445e-10	6.85667168110408e-08	13.3273817763803	-6.26838044708142	gut
cd4_trm	ORAI2	0.682449111873342	4.47499246199153	8.24618778189767	3.67600717799535e-10	6.90238646014597e-08	12.5639298115277	6.26719880522742	gut
macrophage	ELMSAN1	0.64094689659057	5.5538917530564	9.5861739144044	3.7558095799556e-10	7.04560226071408e-08	13.9360315873491	6.263852416521	gut
plasma_cell	SNX9	-1.93423217168429	3.02492908604713	-10.3582893466207	3.8452189585065403e-10	7.20655411906092e-08	13.1814241020438	-6.26018465093596	gut
macrophage	SINHCAF	0.592184732390318	4.36659859107371	7.99116029371008	3.88318341404512e-10	7.27087845287596e-08	12.9116541233072	6.25865238579766	gut
macrophage	FAM53C	0.751740942264832	4.91505217950462	8.67494771652964	3.90290872324007e-10	7.30096321781884e-08	13.9961911544062	6.25786202553016	gut
cd4_trm	ANKRD55	-3.95457138275514	3.49293402475109	-8.14844241585575	3.9797146981985403e-10	7.43766942257521e-08	13.2021368888654	-6.25482124723822	gut
cd8_trm	ADAMTS17	0.753981158986106	3.45851967132003	8.54291815739537	4.00113675021414e-10	7.4707099445205e-08	13.9438036334242	6.25398335498325	gut
macrophage	ST6GALNAC2	-2.80610746242571	1.37446607841923	-10.1299890695991	4.01074017956547e-10	7.48164222767205e-08	14.2126350979184	-6.25360915157313	gut
macrophage	PSMD10	-0.829501746581912	4.4094462555272	-8.58359809949935	4.02658329209658e-10	7.49819674832952e-08	14.1794876607995	-6.25299372268894	gut
cd4_trm	PRKAB1	0.614839036851859	4.40015150683884	8.35007298036727	4.02712798435317e-10	7.49819674832952e-08	12.7910438018469	6.25297260606452	gut
cd8_trm	APP	-1.1822780826335	2.8876577218797	-8.11309732880828	4.0450629651189603e-10	7.52457108771496e-08	12.6218777477089	-6.25227885566468	gut
cd8_trm	NLRP1	-0.538066521539232	5.65772687824131	-8.17541097673323	4.0873087813060303e-10	7.58918743494612e-08	13.1844058023426	-6.25065652190939	gut
macrophage	SERPINF1	1.97995346117992	5.91156466416655	9.18197662482796	4.08740392817918e-10	7.58918743494612e-08	14.2890630071685	6.25065288656347	gut
macrophage	CDK18	-2.057429299879	2.07233087189	-9.23121756430726	4.13072854075301e-10	7.66250144309683e-08	15.1506714285132	-6.2490060745873	gut
cd4_trm	FCHO2	0.885268218678371	1.92787426222163	7.88834097583066	4.15861809979693e-10	7.7070738670684e-08	13.1659616002175	6.24795486116132	gut
macrophage	SULF2	2.00154208894863	3.80703270541742	8.62758678958641	4.19488282307493e-10	7.76707070241289e-08	13.6421013929975	6.24659821575637	gut
macrophage	MCOLN1	-0.775677039228447	6.84932885460694	-8.5694834343325	4.22106988564311e-10	7.8083142449916e-08	14.195377106811	-6.24562567021903	gut
macrophage	RERE	0.781019289056414	5.3162617525819	8.36750242158382	4.2766490204385303e-10	7.90380177019897e-08	13.6557198448817	6.24358091760678	gut
cd4_trm	GCNT4	-3.4544190055455	1.33449147930338	-7.51672799042607	4.31451932544512e-10	7.96641469306378e-08	12.8583508366508	-6.24220247669915	gut
cd8_trm	MTURN	-0.781091608186815	3.33870853970141	-7.96038225293208	4.34270318188612e-10	8.00750609043424e-08	12.2549333730089	-6.24118425652917	gut
cd8_trm	TNIK	-0.524584139374048	5.18289036502786	-7.96018591139386	4.34479759112831e-10	8.00750609043424e-08	13.8880161075698	-6.24110884785091	gut
macrophage	IPMK	0.637013369231709	4.71656658533178	7.95546416243773	4.37299759518423e-10	8.05204404062345e-08	12.7875807553307	6.2400969544699	gut
cd4_trm	CD58	1.01951503317291	5.56450209815324	7.51244023566248	4.38619236191766e-10	8.06889606501421e-08	12.7195987185592	6.23962567547851	gut
cd8_trm	PIK3R3	1.08826110605119	2.79126027178119	7.91475419467333	4.39117283209379e-10	8.07061984291213e-08	12.8684507727248	6.23944814711598	gut
macrophage	SNX3	-0.534262569072937	8.14316376450439	-8.81872900748404	4.42522143177153e-10	8.12571616686967e-08	13.5249300242152	-6.23823972695202	gut
macrophage	UHRF1BP1	0.689269436059736	4.28392560118397	9.40142059842649	4.46284631792508e-10	8.18727205298906e-08	13.0385037121057	6.23691489093611	gut
cd4_trm	ETV6	-0.72815929525231	5.42357319483009	-8.19258471423134	4.4705335828230703e-10	8.1938435451269e-08	13.8458941555922	-6.23664555096907	gut
plasma_cell	CCR10	1.17841212656559	6.6657148599874	10.1424418187759	4.49612757266044e-10	8.23319331420073e-08	14.5642726292119	6.23575205684864	gut
macrophage	ZNF571	1.6664870616507	1.50721416343779	8.50991633678049	4.51293949219312e-10	8.2564041866431e-08	13.4826947933458	6.23516784498716	gut
macrophage	HSD17B4	-0.981496743930334	6.48730060435362	-8.92896455172806	4.59052604737383e-10	8.39065767402676e-08	12.8882101408377	-6.23249895468541	gut
plasma_cell	PLEKHH3	1.59580493154489	4.28606598667675	11.428215268674	4.6013393519655005e-10	8.39582092339391e-08	13.6563457190661	6.23213048952314	gut
macrophage	ANKRD9	1.03213168252583	4.84793965614579	10.1005726407781	4.6051393598997503e-10	8.39582092339391e-08	14.7289160684225	6.23200120427487	gut
cd8_trm	LTB	-1.31996303123913	6.95056276020354	-8.182900597013	4.60596995516805e-10	8.39582092339391e-08	12.8373272179896	-6.23197295932856	gut
macrophage	SDHC	-0.575425591510325	6.41489966180266	-8.41160589478591	4.66287478899543e-10	8.4917927201999e-08	13.4428537893591	-6.23004961460845	gut
plasma_cell	TMEM51	1.79427758566423	2.20020928503822	8.56029902288507	4.66881302425464e-10	8.49485635383024e-08	12.9657581699918	6.2298502280102	gut
macrophage	DCLRE1C	0.594747832340272	4.04716393990551	8.82088968497877	4.71856006319752e-10	8.57755147080236e-08	13.3782941159447	6.22818954099252	gut
cd3_gd	SLC12A6	1.70756586227019	5.16502841182398	12.1828822951501	4.73774633214307e-10	8.60459228756226e-08	9.03562633675178	6.22755361504285	gut
macrophage	CORO7	0.751598788711999	6.07974571488096	8.74596295895157	4.7720228515185e-10	8.65615585374483e-08	12.1788282671871	6.22642375585641	gut
cd4_trm	COPS4	0.343517311773417	4.55082234286289	8.18658491166908	4.77481116793407e-10	8.65615585374483e-08	12.5531612522174	6.22633219306266	gut
cd4_treg	PRR5	1.68659342150861	5.27972501581962	9.95900504673058	4.781150538038641e-10	8.65978298631068e-08	12.0363514678014	6.22612421473755	gut
macrophage	TMBIM1	-1.09404393399266	6.27743332720276	-7.92790902748917	4.79332311980469e-10	8.67395927531075e-08	12.73272532692	-6.22572561728852	gut
macrophage	KDM4B	0.623392933740857	4.57601526734076	8.9229853437397	4.84189925691415e-10	8.75392579602853e-08	12.4612743307536	6.22414474323057	gut
cd4_trm	PLPP5	-0.542517406991998	5.16241062391846	-8.29759139954555	4.87617023082241e-10	8.8065801172603e-08	13.2202442301122	-6.2230387052659	gut
macrophage	C1orf162	-0.986184442589135	8.61199962232101	-9.05743888094442	4.87984729791375e-10	8.8065801172603e-08	12.4353169862526	-6.22292048510586	gut
plasma_cell	IGHG3	-3.44176022201488	9.4887479131959	-10.4844457216377	4.92129135628565e-10	8.87335060643093e-08	12.7610215284793	-6.22159401041727	gut
macrophage	USP53	1.47104565207947	3.7751474862756	8.52048414957118	4.92984741717328e-10	8.88075527773422e-08	12.9606794199769	6.22132151988913	gut
macrophage	ZCCHC8	0.664145610177782	4.7500544869595	8.70680020277953	4.93927624404575e-10	8.88971740089309e-08	13.3921314697659	6.2210217678619	gut
macrophage	DCTN3	-0.55159749338151	6.14267340449206	-8.55193050385171	4.95481096765531e-10	8.90964287857716e-08	13.8921583146307	-6.22052911902072	gut
macrophage	SF3B6	-0.62315695792521	6.51560373225177	-8.70738672473242	4.97165314687309e-10	8.93188141142732e-08	13.9338338916788	-6.21999670734388	gut
macrophage	ZFHX3	0.761225821994984	5.81230376637857	8.62264549282478	5.00225678253431e-10	8.97121047505406e-08	12.0006574834568	6.21903376076802	gut
macrophage	VAT1	-1.89916450624235	6.65207554134122	-7.91508889348883	5.0025337221491e-10	8.97121047505406e-08	12.7240154872361	-6.21902507311042	gut
cd4_trm	VIPR1	-1.59057485488273	2.14716164992817	-8.07754553058667	5.02734167867936e-10	9.00760632298961e-08	12.7864044946338	-6.21824874001632	gut
macrophage	RAB20	0.713826651784131	7.5736539691158	9.28554040659	5.063835652628121e-10	9.0610759793664e-08	13.3856962843935	6.21711347657347	gut
cd8_trm	CASS4	-0.88305561863657	4.51063788524558	-7.89266858163261	5.06691782380849e-10	9.0610759793664e-08	12.1989951761755	-6.21701796159838	gut
macrophage	AQP9	-3.66966013803998	4.30163042181979	-7.91089052616219	5.07302740916056e-10	9.0610759793664e-08	12.7823556660795	-6.21682879602113	gut
cd8_trm	HLA-DRA	-1.40047368390498	5.21536990125128	-8.01110714361974	5.07534291171837e-10	9.0610759793664e-08	12.7044843407689	-6.2167571612981	gut
macrophage	TMEM106B	-0.608280307340352	4.54947558316526	-7.91045366895997	5.08041981595545e-10	9.06203426653329e-08	12.710089823278	-6.21660020863158	gut
macrophage	PLAGL1	0.810056544850205	4.58598776992194	8.48763176933136	5.11070110822984e-10	9.1079082125041e-08	13.0633243354204	6.21566722874207	gut
plasma_cell	BNIP3	0.831930511417601	5.21258711976121	8.52594236653936	5.13665366430344e-10	9.1459928464553e-08	12.8800164096829	6.21487190225926	gut
cd4_trm	MOB3C	0.711279049305086	2.98155782739257	8.05445454691381	5.15133999373454e-10	9.16396755855104e-08	13.1868188681873	6.2144235695024	gut
cd4_trm	LAIR1	1.10206646697086	5.1709744802343	7.87662129513119	5.33101933852048e-10	9.4751629379342e-08	13.4561817373964	6.20903722955068	gut
cd8_trm	PLPP5	-0.54178338682225	4.84128747897537	-8.05121561236109	5.35417628541332e-10	9.50785478839794e-08	13.1522317674867	-6.20835596785063	gut
cd8_trm	SLC37A1	0.601050239500579	4.85914453091117	7.72407711446972	5.42167915511777e-10	9.61916725336175e-08	12.8385979108233	6.20638636315514	gut
cd4_trm	MMD	0.855022974308166	4.1133701143672	7.45568807957085	5.45509931224633e-10	9.66986600822152e-08	12.4999992798678	6.20542006655836	gut
macrophage	HELZ	0.583611373487147	5.2558759741477	8.55943061438885	5.47673839682209e-10	9.69960985385e-08	13.7253631251877	6.20479747936461	gut
macrophage	EIF4E2	-0.544203731717949	6.01133908634329	-8.76654981615973	5.48883385635382e-10	9.71241365301871e-08	12.8684524667469	-6.20445052087653	gut
macrophage	MOB3A	0.710897013118505	5.86374801042637	8.9663665561941	5.501047529083691e-10	9.72540376182503e-08	12.3480744648693	6.20410092768031	gut
plasma_cell	BRI3BP	-1.29910279921102	3.70894189844662	-8.49984169211652	5.52370345699393e-10	9.75681559831039e-08	12.8044825983708	-6.20345444566629	gut
macrophage	TMEM268	1.16952751175818	4.19077210153497	8.32692481454527	5.57472348487726e-10	9.83822863072088e-08	13.8230357077524	6.20200802384011	gut
macrophage	TNFRSF21	1.39386248239351	5.34314121423674	7.882193316623	5.58243664366108e-10	9.84313771379385e-08	12.5251624546456	6.20179047995595	gut
cd4_trm	LSR	-1.50907372135652	5.03071690487875	-8.1607358123315	5.602958178036491e-10	9.87060235145391e-08	12.8569714252382	-6.20121311057775	gut
cd4_trm	BAIAP2	0.932831305068425	3.86515575184576	8.26940698930171	5.67486005762186e-10	9.98845430142158e-08	12.5652492018229	6.19920631983207	gut
macrophage	SERPINB9	2.06632054641079	6.29990223978737	8.56393210806891	5.68069557490504e-10	9.98991608246605e-08	13.7290741629085	6.19904453995588	gut
cd8_trm	CD79B	-1.48189553257355	2.7923394241832	-7.70875224252115	5.70756815725782e-10	1.00283379317988e-07	12.0765296891724	-6.1983016296114	gut
macrophage	CLEC10A	2.26226031379063	5.75910595554159	7.87066723568877	5.80127043417111e-10	1.01818183997763e-07	12.485787441322	6.19573760348178	gut
cd4_trm	AMFR	-0.408143879628711	4.88921986251841	-8.25473668289449	5.80512296663563e-10	1.01818183997763e-07	12.5493429150794	-6.19563305146266	gut
cd4_trm	GALC	0.591828918833583	4.36879101382722	8.00975706189354	5.84806444092273e-10	1.02481296424872e-07	12.6364246720912	6.1944722448649	gut
cd4_trm	GRK3	-1.4865372223301	0.708061401378255	-7.96378218283511	5.94779575378814e-10	1.04134791696156e-07	13.0204498245575	-6.19180805100672	gut
macrophage	MAP4K4	-2.19166904328339	4.53795485516152	-8.86926589420374	5.95690300717703e-10	1.04134791696156e-07	13.7435216858631	-6.19156693846581	gut
macrophage	PAQR5	-3.92551631332448	1.19376281822183	-7.86267465173171	5.95807233123631e-10	1.04134791696156e-07	12.6376028826327	-6.19153600692584	gut
cd4_trm	DISC1	-0.898267665352697	4.50142516464439	-8.0113003728488	5.965464522950421e-10	1.04172772340495e-07	12.2596900926069	-6.19134060198002	gut
cd8_trm	OSTF1	0.502279819984244	7.246971788998	7.82746047942321	5.98784857560706e-10	1.04472255244232e-07	13.7628776187001	6.1907503403124	gut
macrophage	C14orf119	-0.728763213739122	5.43481082151737	-8.48067407759192	5.9951355882387e-10	1.04508041322382e-07	13.2218206505074	-6.19055864813359	gut
cd4_trm	SFXN1	-0.747754120974542	6.25209923427168	-8.83231234341783	6.02983244624652e-10	1.04940024958458e-07	17.2003969338516	-6.18964901962144	gut
macrophage	TLE5	-0.530329472617176	7.01133055353391	-9.79373636225741	6.03043159888129e-10	1.04940024958458e-07	13.0426526804716	-6.18963335686295	gut
macrophage	MNAT1	-0.972080254085799	2.95891945674525	-9.0198786550552	6.0609123793833e-10	1.05378570479107e-07	12.616855188875	-6.18883853988676	gut
cd4_trm	SNX30	-0.849006461802825	2.66047781587394	-8.11956285096235	6.11997222363233e-10	1.06312812523287e-07	13.228187666726	-6.1873095333981	gut
cd4_trm	BEX3	-3.18568981448837	2.00728144536833	-7.42156905275194	6.21944128219085e-10	1.07946786177629e-07	12.5063318856222	-6.18476661969571	gut
cd4_trm	CCL20	1.93052320112441	6.71006176840854	8.06925971546164	6.284023063191601e-10	1.08961748915064e-07	13.2493057923827	6.18313675357793	gut
cd8_trm	ZNF827	0.453382382427644	4.81085950671955	8.00436393043181	6.29410657607733e-10	1.08961748915064e-07	12.8908780093692	6.18288374960534	gut
cd8_trm	ATP11A	-0.789839964910672	2.12793476747344	-7.78621090951962	6.29429636063831e-10	1.08961748915064e-07	11.898619808481	-6.18287899154077	gut
macrophage	MYO5A	0.727124482111256	5.88563351374255	8.32198588089943	6.30304516274839e-10	1.09018648907648e-07	13.7048883804535	6.18265980325185	gut
cd4_trm	PTMS	1.75302904523626	4.20614138261435	7.99561377127462	6.33151046541405e-10	1.09336143273957e-07	13.2802212855837	6.18194869566988	gut
cd8_trm	CNOT10	0.645037640166203	5.74948922284102	8.10656109713308	6.33235711904397e-10	1.09336143273957e-07	12.4701613860292	6.18192759274386	gut
cd4_trm	GAB3	1.08464886933546	4.75435719079281	7.93405077578549	6.35928734470296e-10	1.09706226052552e-07	13.4339179983253	6.18125778656669	gut
cd4_trm	KCTD9	0.570244328698959	4.26364435429762	7.88792097983543	6.395428220092691e-10	1.10234428486534e-07	12.5535142269453	6.18036322991198	gut
cd3_gd	SAMD3	-2.69216032603159	4.96587689972325	-13.7799032137666	6.42191920099141e-10	1.10595533104356e-07	9.34410059232169	-6.17971065386799	gut
macrophage	APAF1	0.840117986145007	4.26613039591092	8.39643512301236	6.5062142903977e-10	1.11946367726472e-07	12.884639285184	6.17765147496125	gut
cd8_trm	CD247	0.348281801266853	7.52146316701925	7.94203917849651	6.51157491209501e-10	1.11946367726472e-07	12.5059819980615	6.17752140626446	gut
cd4_trm	RUNX3	0.746744383639466	7.11043343911002	8.13540539253024	6.55511513273219e-10	1.12597923430558e-07	12.2035249537556	6.17646881171167	gut
cd8_temra	LDLRAD4	2.26813749677781	4.48929595378447	15.4288023125934	6.586807296748771e-10	1.12987137385976e-07	13.9863911553309	6.17570692722839	gut
macrophage	CAMKK1	0.917022686024342	3.47941178378347	9.43403198065207	6.58909547777413e-10	1.12987137385976e-07	13.172477583342	6.17565205751744	gut
plasma_cell	SPTBN1	-0.955302262486376	5.34976478410262	-9.87332871934325	6.63797782350796e-10	1.13727647864081e-07	14.1825914474694	-6.17448429666696	gut
cd8_trm	MAN2A1	-0.503712430799476	5.42857484084471	-7.77071534671752	6.64542172377673e-10	1.13757537326105e-07	13.0011840218789	-6.17430720419514	gut
macrophage	TMEM205	-0.756396185971261	5.60570081630883	-9.0154521313635	6.67416744120945e-10	1.1415171147648e-07	13.034099296773	-6.17362514738792	gut
macrophage	CERS4	2.09846641336915	1.79793970351278	8.5639301022412	6.688193478498381e-10	1.14285995300786e-07	13.2126243429088	6.17329338778985	gut
cd4_trm	CPEB2	-0.509435819481826	4.29482047678608	-7.98902048956169	6.69838883896151e-10	1.14285995300786e-07	12.0779327704688	-6.17305266140206	gut
nk_cd56br	EPAS1	1.76820246803668	4.95916147634201	10.4525284795874	6.69919610927565e-10	1.14285995300786e-07	12.7639126452589	6.17303361592227	gut
nk_cd56br	RCBTB2	-1.51844661389821	5.0173232988791	-10.4461964071614	6.75455701499418e-10	1.15132029981111e-07	11.4906113955806	-6.17173282978356	gut
cd4_trm	CD96	0.472927238749107	8.32137515611541	7.99677649861582	6.80744240941049e-10	1.15894751530489e-07	13.7327536076427	6.170499886985	gut
cd8_temra	ITGAE	1.42688627057803	6.30232022622809	13.2119641050656	6.81091712067572e-10	1.15894751530489e-07	11.7296944071249	6.17041920683373	gut
cd8_trm	SRGAP3	1.46176771471733	3.81751575294328	7.88578370512566	6.82453245106356e-10	1.16027515176097e-07	12.3928554453883	6.17010345568857	gut
cd4_trm	UEVLD	0.73119509851056	2.97426615150699	7.74131613130354	6.83248030722367e-10	1.16038281038965e-07	12.5266849435706	6.16991942206932	gut
macrophage	SEM1	-0.614475711966293	7.47210993421522	-8.87466952993299	6.83679287877746e-10	1.16038281038965e-07	12.973203899201	-6.16981965131369	gut
macrophage	RAB27A	-1.21401248195491	3.31279208283407	-8.89013469359196	6.88126118053933e-10	1.16693795166805e-07	12.7352518976923	-6.16879444881366	gut
cd4_trm	AFF1	-0.422004062662678	5.81809532647654	-8.21142744978507	6.888118213259941e-10	1.1671091843211e-07	12.2165419389204	-6.1686369375273	gut
cd4_trm	CCDC141	-1.98970239085004	1.97886155769227	-7.3947401542786	6.89500558507873e-10	1.16728526274007e-07	12.3491295936019	-6.16847888323857	gut
cd8_trm	NAP1L2	-1.21940716818377	2.18703414133726	-7.95275387940489	6.91044335267389e-10	1.16807309574146e-07	12.157122404201	-6.16812516968965	gut
macrophage	VCL	-1.39125037075497	3.88017183506003	-7.81822400320085	6.91136347092987e-10	1.16807309574146e-07	12.4733271727831	-6.16810411208555	gut
cd8_trm	PRKAR2B	1.39107073028786	3.45914971269004	7.89453566221405	6.92987057593349e-10	1.16986990469689e-07	11.9890874887282	6.16768114267135	gut
macrophage	FAM20C	1.03040620511594	5.80186278517659	9.03398735631282	6.93371725797061e-10	1.16986990469689e-07	13.1228963422576	6.16759336726842	gut
cd4_trm	ZNF101	-0.741892284945012	4.8455186980822	-8.26448691785446	6.97617405981886e-10	1.17603918073625e-07	12.8045224589495	-6.16662771133258	gut
macrophage	HPS3	0.767809969087487	5.3497096867048	7.80943321109062	7.117368637844341e-10	1.19882915221642e-07	12.2940124468372	6.16345705805259	gut
cd4_trm	IGBP1	-0.384131778414784	6.41686049952533	-8.14155845466925	7.13645281356729e-10	1.20103010850118e-07	12.2668374465829	-6.16303322050313	gut
cd4_trm	FDX1	0.384058893197181	5.89376827840996	8.07311728269044	7.20243160525576e-10	1.21111284207737e-07	12.585485081026	6.16157637901512	gut
macrophage	GSN	-1.15842621407651	7.86323429547122	-9.18528692311411	7.24724979214418e-10	1.21731458531801e-07	12.5272850345736	-6.1605941798137	gut
macrophage	MFSD5	-0.76271744250683	4.34752943865854	-8.7489965572812	7.25151074631567e-10	1.21731458531801e-07	13.0752036905928	-6.16050110883197	gut
macrophage	DYRK3	1.32472775997898	1.77884968095751	8.93204352714415	7.33809495278158e-10	1.23081434990361e-07	12.3633408710194	6.15862133842888	gut
nk_cd56br	TBCD	1.10365160896808	5.88619764938663	9.25477545550807	7.53306028600575e-10	1.262327702637e-07	11.1308888512484	6.15446658771653	gut
macrophage	LILRA2	-1.53050568361345	4.52292302117714	-8.47728072274811	7.54253303255492e-10	1.262327702637e-07	14.6015901198341	-6.15426740330437	gut
cd4_trm	PPP1R13B	-0.560078486762105	3.45668969805735	-7.70556182220574	7.54495009592251e-10	1.262327702637e-07	12.3524489283697	-6.15421661854074	gut
cd4_trm	FAM184A	-1.27743540371357	3.26221606266277	-7.65975430436044	7.642790291834e-10	1.27762617811514e-07	13.1780209679583	-6.15217411532788	gut
macrophage	SRSF3	0.481948090257341	7.69283403464625	9.33013174932483	7.67554181240559e-10	1.28202744324061e-07	12.2438267875227	6.15149609182159	gut
cd4_trm	CD55	0.764906330930016	7.30221891631795	8.25480001050472	7.70414369745052e-10	1.28572882418372e-07	12.2796958289866	6.15090627866399	gut
cd4_trm	AVEN	0.640648653504102	3.72600052127557	7.95503333686904	7.71380576127056e-10	1.28626583319806e-07	12.2438321360002	6.15070751516832	gut
macrophage	MACF1	0.694151635306114	6.37849356860117	8.9359547322737	7.785410441203681e-10	1.29712216464388e-07	13.6467889841477	6.14924202116947	gut
cd4_trm	LRRC8D	-1.01811714776019	4.98613124198986	-7.95723792815043	7.79610880268795e-10	1.2978212884061e-07	12.0662527675472	-6.14902419328906	gut
cd4_trm	CDC25B	-0.471850551431688	4.15812739938355	-8.11544372677885	7.90042035041263e-10	1.31409008425138e-07	11.867958503446	-6.14691547101713	gut
macrophage	CLK1	0.811012596364499	6.59993906482234	9.59754220459193	8.08236196827909e-10	1.34323337564077e-07	12.8473012433965	6.14330157774312	gut
cd8_trm	ITGAE	0.770406201122897	7.13053779699749	7.678920401783	8.218772286181201e-10	1.36476747984792e-07	12.9574143944192	6.14064374485604	gut
macrophage	TMOD3	-0.546248933463961	6.48993357919789	-9.11095019277271	8.24440016146914e-10	1.36788510675721e-07	15.840366395023	-6.14014921356552	gut
macrophage	ABI3	1.28300188989413	6.28900753897255	7.76498900384331	8.25753063558174e-10	1.36852139467293e-07	12.1462606621371	6.13989642043272	gut
cd8_trm	PDE4DIP	-0.530306298429914	5.04454915725599	-7.90888778546883	8.26194791822003e-10	1.36852139467293e-07	12.1470049354812	-6.13981146526916	gut
macrophage	PPP1R12B	1.05174807154378	3.05337016443065	7.76368867860556	8.29352608391792e-10	1.37202684463836e-07	12.1954883350036	6.13920542705531	gut
cd4_trm	QSER1	-0.815737084927574	3.06797923390688	-7.34658876227847	8.2968586933662e-10	1.37202684463836e-07	12.1150865679689	-6.13914160000891	gut
cd4_trm	TMTC2	-0.838335711514601	1.7087767923456	-8.22577852158069	8.32063621017275e-10	1.37481982307786e-07	12.3811913944143	-6.13868693085189	gut
macrophage	SLC8A1	0.666929117063938	6.52539043222938	9.4752895611215	8.33988366580569e-10	1.37686029770677e-07	12.9448358095086	6.13831981179811	gut
cd8_trm	TPMT	0.545988276776838	4.00363988807413	7.97753594046995	8.34945134739444e-10	1.37730065292334e-07	12.4326646753311	6.13813762865176	gut
cd4_trm	FAM104B	0.583014264122497	3.364021580467	7.90158986535945	8.54796694803817e-10	1.40888282980555e-07	11.817265894761	6.13440283345432	gut
nk_cd56br	GZMA	0.885804100447034	9.78757739095193	9.14937752608938	8.57706851442485e-10	1.41251297140443e-07	12.302696885959	6.13386245005315	gut
macrophage	PNN	0.545136088511899	6.16006005008254	8.86908542328037	8.67729124869384e-10	1.4278400483568e-07	12.0776577344475	6.1320150135359	gut
cd4_trm	AP1S3	1.22825304235899	1.33117648754386	7.75605487588701	8.72490317829763e-10	1.434491947761e-07	11.9062817119856	6.131144647801	gut
macrophage	KIF20B	0.906189214891261	3.53792932370694	8.6630441110267	8.73686430641102e-10	1.4352762484206e-07	12.634075438283	6.1309267214905	gut
macrophage	STMP1	-0.568896801400579	6.53406000043779	-9.53509438594434	8.77891075572809e-10	1.44099755676136e-07	13.5369430542389	-6.13016295678233	gut
cd4_trm	C1orf61	1.20047464111276	1.86005679233462	7.94777929712612	8.80778336331417e-10	1.4445488444953e-07	11.8728539784539	6.12964055532561	gut
cd4_trm	TOB1	-0.948621021220921	6.93259321322057	-8.17465601436072	8.85175900649928e-10	1.45056928914552e-07	12.7740928269462	-6.12884809008433	gut
macrophage	RIN2	0.917351561532366	5.38766646116117	8.20828469849001	8.87687815292741e-10	1.45349230973585e-07	12.8054436757988	6.12839715050316	gut
macrophage	ZNF217	0.639039915519406	5.72052455415885	9.02262788239761	8.9238085896573e-10	1.45997897285116e-07	13.0024506739719	6.12755797859604	gut
cd8_trm	CCR9	2.35334571243636	4.27681671555608	7.90424364865296	8.945022250430261e-10	1.46225106563586e-07	13.753763531073	6.12718006469368	gut
macrophage	IL10	1.91736314113673	5.97556405929108	8.65593930830552	8.96537100007472e-10	1.46437816765378e-07	12.0672320771374	6.12681837931899	gut
cd4_trm	PTK2	-2.48874034345102	1.338876975302	-7.32470182619853	9.02506847971453e-10	1.47292364547348e-07	12.1057998228549	-6.1257618979139	gut
cd8_trm	TRPS1	-0.540388105645643	4.73446625178014	-7.80986764636223	9.036918317154531e-10	1.47365263257141e-07	11.8227884804446	-6.12555299922899	gut
cd4_trm	NINL	-1.09330057089534	1.18440458216968	-8.19332851435894	9.08422259262482e-10	1.4795481961972e-07	12.4840289465321	-6.12472173375146	gut
cd4_trm	CALHM6	0.83091931105943	2.41034485654215	8.33846821715	9.08789711589178e-10	1.4795481961972e-07	12.3904530960755	6.12465733913365	gut
cd4_trm	TMEM91	-0.839236493298914	3.18937655020348	-7.83426477255891	9.09740256553278e-10	1.47988863673611e-07	12.2812759846539	-6.12449087748504	gut
cd4_trm	GNG10	-0.537427698704108	5.23162242489067	-8.01367466977807	9.15454973795009e-10	1.48797216497994e-07	12.0929593130104	-6.1234936641061	gut
macrophage	CD300A	1.40226845054779	6.69391693073564	8.47171459106361	9.2200639253484e-10	1.49740139900056e-07	12.5574716424646	6.12235788913137	gut
macrophage	ASAP2	2.31326978727808	1.31165960301111	8.44767572235159	9.264865699876921e-10	1.50345419834474e-07	14.2386610966297	6.12158571358767	gut
macrophage	KMT2E	0.5886106544327	6.60179043456768	8.6151531392064	9.299168516722611e-10	1.50775039942449e-07	12.4304734415562	6.12099694899505	gut
macrophage	CCL24	3.51783609369651	5.99099378894369	9.7298664532553	9.30644842178264e-10	1.50775039942449e-07	13.0272826830054	6.12087227107791	gut
macrophage	CXorf40A	1.19011483038014	4.73639381008441	8.49708348494358	9.46863688091695e-10	1.53278263110889e-07	11.7941973015837	6.11811896825706	gut
macrophage	HIST1H2BE	1.11301747244782	1.09903770543369	8.6404958843377	9.48298717226047e-10	1.53386164798124e-07	11.9466556372778	6.1178775774343	gut
cd8_trm	BRPF3	-0.599271376142473	3.51732036990383	-7.8255309623117	9.49246567859522e-10	1.53415155021559e-07	11.8273494381889	-6.11771833173089	gut
macrophage	ATP6V1D	-0.752478674253533	5.69720069781081	-8.90008062459008	9.54569004679637e-10	1.54150537375442e-07	12.3957620125272	-6.11682699413364	gut
macrophage	CAST	-0.65928208374115	7.62249730090952	-8.5657069357739	9.59225403383744e-10	1.54757092714928e-07	12.9592126580475	-6.11605116235272	gut
cd8_trm	S1PR4	-0.497049366042768	5.32597687134009	-7.71058712891812	9.59960717562522e-10	1.54757092714928e-07	11.9182211291147	-6.11592898293036	gut
macrophage	GTF2H5	-0.672356874101696	5.66468278395575	-7.71977610999334	9.60651098076113e-10	1.54757092714928e-07	12.0440469925239	-6.11581435270239	gut
cd4_trm	HILPDA	0.924177206769472	2.44656445436715	7.75159644637573	9.65642186435087e-10	1.55435684780702e-07	11.4928793088235	6.11498801826223	gut
macrophage	DAGLB	0.897076476995454	4.36826607391811	9.11823275725705	9.66904375080128e-10	1.55513440336215e-07	13.359179153657	6.11477970765047	gut
plasma_cell	PHTF2	-0.882114050373094	3.39119160980908	-9.09864355366224	9.81061211638093e-10	1.57663329887713e-07	11.6259444379354	-6.11246127176463	gut
macrophage	DNAJB4	1.48748926404019	4.62627888757852	9.03302853313244	9.90771330302365e-10	1.59095716802648e-07	11.7950265145672	6.110889852241	gut
cd8_trm	SLC16A1	-0.5342391927401	4.17289803600617	-7.78447403478612	9.98275008474992e-10	1.60171780660443e-07	11.6569033564207	-6.10968576093006	gut
cd8_trm	SLC12A7	-1.10739286030147	2.16593300240816	-7.82849955080943	1.01560350313083e-09	1.6282122732362e-07	11.6318096849351	-6.10693849867925	gut
macrophage	ASPH	-1.21162465909135	5.52555973632679	-7.69989354442534	1.02680002490616e-09	1.64484134326821e-07	12.0116116055258	-6.10518760374546	gut
macrophage	ATP5MF	-0.589197546956009	8.36402097920292	-8.41263991672468	1.03703093681355e-09	1.65989816300009e-07	12.0855071976029	-6.10360391112121	gut
cd8_trm	PALM2-AKAP2	-1.54459410293507	2.00741556005866	-7.56957418648502	1.0470221833528901e-09	1.67341433509133e-07	11.8257094983445	-6.10207195298078	gut
macrophage	ZNHIT1	-0.579466264103287	6.67383179953838	-9.4740377864293	1.0471520278404901e-09	1.67341433509133e-07	13.2847717084125	-6.10205213789406	gut
macrophage	TOMM34	0.809306565212174	3.44222417538926	8.5646098466194	1.0496650971006201e-09	1.67608843240872e-07	12.6137128528935	6.10166909886208	gut
cd4_treg	IL18RAP	2.26603416935815	1.83852038676848	7.89058068373295	1.0535925742229e-09	1.68101495307548e-07	12.0898482293661	6.1010722645022	gut
cd4_trm	ASB2	1.22929066011814	3.68046455588096	7.88907313156965	1.05861997438591e-09	1.68768713775942e-07	13.6033698530482	6.10031143944821	gut
macrophage	ATF7IP	0.547678983459483	5.51179431665649	7.68542051147682	1.07781884380258e-09	1.71692326883725e-07	11.8855610495952	6.09743802519929	gut
macrophage	CNFN	1.96673897119528	1.26258166447663	9.1975728569041	1.0794528335574201e-09	1.71766031631458e-07	15.3157272377651	6.09719578200802	gut
nk_cd56br	ITGB7	1.47994966736649	3.95975714691517	8.32447578599126	1.08000265382158e-09	1.71766031631458e-07	10.1139139864808	6.09711435012433	gut
cd8_trm	ARMH1	-1.2063343864087	4.06652153419796	-7.52498540628015	1.08895401859387e-09	1.73051786786066e-07	11.6147289111366	-6.09579425153875	gut
cd4_trm	P2RY11	0.785340002312046	2.48353788713478	7.71539590109228	1.0929659012043201e-09	1.73551159863628e-07	11.5646056200855	6.09520603104338	gut
cd4_trm	RERE	-0.550131982633876	5.54939414990385	-7.77972226187782	1.09854473678111e-09	1.74298356416563e-07	12.8557717306216	-6.09439155417051	gut
macrophage	LRRC8C	0.729582902497822	4.40722277672784	8.81835889642175	1.1011957090753601e-09	1.74580191532982e-07	11.7839116573555	6.09400594041592	gut
nk_cd56br	S1PR5	-2.6477171425836	6.12833225591031	-10.288909572317	1.1151164510771201e-09	1.76646836033405e-07	11.3573288104528	-6.09199575081993	gut
cd8_trm	PTPN22	0.56533083390493	7.56333963074277	7.6580137490171	1.11914138903581e-09	1.77143840577929e-07	11.9207870018471	6.09141909853155	gut
cd8_trm	SH3TC1	-0.975994071819375	3.16116657282028	-7.68290328528215	1.1204575473578802e-09	1.77211636717541e-07	11.3529284907827	-6.09123097135346	gut
cd8_trm	KIFC3	1.17082123154883	2.50942119619386	7.62056079363337	1.12343551112612e-09	1.77541948653802e-07	11.6985064039151	6.09080610540308	gut
cd8_trm	HMOX2	0.446206083019359	6.39796949724952	7.64084870325428	1.1287798188717e-09	1.78245406872749e-07	12.2702313134279	6.09004637939286	gut
macrophage	HEG1	-2.01365575866413	2.5695061874996	-9.54764233291715	1.1315539205808501e-09	1.78477386979482e-07	13.4820243906575	-6.08965340541136	gut
cd4_trm	HABP4	-0.612395741250367	5.30623806294154	-7.908561411407	1.13203725446159e-09	1.78477386979482e-07	13.5857412444832	-6.08958503334829	gut
nk_cd56br	NFKBIA	-1.18243354002766	11.8733690580753	-8.01600737889768	1.1391253484085501e-09	1.79453150190726e-07	12.0693966043518	-6.08858561266319	gut
macrophage	EEPD1	1.1059692195897	4.22504949101103	7.66603826598742	1.1501640422960502e-09	1.81049244885021e-07	11.8100714498723	6.08704116770562	gut
macrophage	VASH1	1.07671604628061	4.66136906654626	8.85056452475741	1.15160478693039e-09	1.81133185391436e-07	12.1022054864969	6.08684065739743	gut
cd4_trm	BCAP29	0.596731237772082	4.74931311604969	7.26078880608181	1.1538336609797902e-09	1.81340859105705e-07	11.7643302815173	6.08653094342114	gut
cd4_trm	GTDC1	1.0662155571264	4.45907362921431	7.54796196130523	1.1661947787149802e-09	1.83139374855981e-07	12.4191578191619	6.08482381681985	gut
cd4_trm	DPEP2	-1.58415988773503	3.49443446333193	-8.11071145799775	1.1730367492186401e-09	1.84069016564891e-07	12.5212447986193	-6.08388647873477	gut
cd4_trm	LTK	1.75797407087104	2.48542088734022	7.58969860163254	1.18953933381367e-09	1.86511918264368e-07	12.0750012977569	6.0816474059524	gut
macrophage	STX11	0.849373021233877	7.11612964731588	9.0101696771493	1.19207260563132e-09	1.86762408115228e-07	12.1523303232578	6.08130637512327	gut
macrophage	CCT5	-0.885763491622311	6.64153458290022	-8.18096015278075	1.2054830518249101e-09	1.88715298963253e-07	12.9502489276319	-6.07951273910461	gut
macrophage	SLIRP	-0.659786429670124	6.93763425468267	-8.32582925180297	1.2064843449840102e-09	1.8872403000793e-07	13.4229169251432	-6.07937959847283	gut
cd8_trm	HLA-DPA1	-0.847012375169818	6.5737456309149	-7.67491961705202	1.20807464200831e-09	1.88824810020027e-07	11.7455789834656	-6.0791683600225	gut
macrophage	C1D	-0.558959510750442	5.69971074789123	-8.39168424749648	1.21124383690534e-09	1.8917202453727e-07	11.8239905558339	-6.07874820446875	gut
macrophage	NFKBID	1.22676610792858	5.53926598112875	8.48915949298757	1.2252055796012602e-09	1.9106963168458e-07	12.4645537290517	6.07690989869973	gut
cd8_trm	CAPN12	0.6478385925576	4.42754989926094	7.74562218246927	1.2253085128922301e-09	1.9106963168458e-07	11.6178219301449	6.07689642172515	gut
plasma_cell	PERP	0.895700810554435	4.93133175924194	8.21290763886238	1.23442106301735e-09	1.92340339840857e-07	12.0236687470176	6.07570767534334	gut
macrophage	SIGLEC12	2.24185951880763	2.92878064955658	8.89951291888423	1.26333179607245e-09	1.96691497529227e-07	11.5407453491577	6.07199206151687	gut
plasma_cell	SFXN1	-0.959247908343931	4.28824430461417	-10.2384532182063	1.26611018583899e-09	1.96970429363283e-07	13.4161801424622	-6.07163935893501	gut
macrophage	MIER2	0.634708061892494	3.80560724992264	9.25035836435464	1.2673575897246e-09	1.96974380641831e-07	12.6647470865685	6.07148125264463	gut
cd4_treg	CD96	1.08753826470684	6.95153873782087	8.48578132922771	1.2687319046161701e-09	1.96974380641831e-07	11.234244441751	6.07130723614309	gut
macrophage	SIGLEC14	-1.02776082437486	4.43183960559586	-10.0284482496277	1.2690961507900602e-09	1.96974380641831e-07	13.6662115793966	-6.07126114589832	gut
b_memory	PLAAT4	1.1254482723916	5.96402233663939	8.67280172508975	1.2722469739692801e-09	1.97309985633504e-07	11.6664721504746	6.0708629908006	gut
cd4_trm	SYNM	-2.11861477351303	1.11115239825092	-8.08384975444405	1.2840569327518301e-09	1.98917842038403e-07	12.6851553118654	-6.06937912575905	gut
cd4_trm	LDOC1	-0.832325089031965	3.56947098464116	-7.99836436981633	1.2846075531192801e-09	1.98917842038403e-07	12.0431671814976	-6.06931026795161	gut
macrophage	TSPYL1	0.687963460746316	5.32714450544933	8.4111700149984	1.2882664365364e-09	1.99317923404109e-07	12.3780134637048	6.06885343592374	gut
cd4_trm	SFMBT1	-0.892683453031238	4.6792581919425	-8.10122998483362	1.2897019434488e-09	1.99317923404109e-07	12.8418046637151	-6.06867455023622	gut
cd8_trm	TP53I11	-0.706676401127145	3.53677991526468	-7.76606063748231	1.29018706118353e-09	1.99317923404109e-07	11.5496221723104	-6.06861414116853	gut
macrophage	SPECC1	0.905873512110288	4.19640287084066	8.27341596755209	1.3022783604233e-09	2.01030283204771e-07	12.1880670289301	6.06711558769252	gut
cd4_trm	CHMP7	-0.787974719694732	5.11316192502488	-7.60127013299718	1.3145162128266102e-09	2.02762602046187e-07	11.8969306953922	-6.06561261842077	gut
cd4_trm	LPIN2	0.545901558395883	6.78027276941015	8.14449073806025	1.3205775422367501e-09	2.035402596721e-07	11.9082042778465	6.06487325094477	gut
cd3_gd	KLF3	-3.38917640189667	4.69877857191143	-8.86690551269831	1.3440651438034e-09	2.07000551367956e-07	12.0358057682792	-6.06203911621722	gut
macrophage	HOMER1	1.22966524978887	1.74812330958722	8.87032594762986	1.356815554048e-09	2.08803138748553e-07	11.7440199167258	6.06052073814482	gut
plasma_cell	MYADM	1.38231194571425	6.88014592818238	9.93828673098181	1.3671324640413201e-09	2.10228740799476e-07	12.8077684905075	6.0593022980795	gut
macrophage	ZBTB11	0.638123108724675	4.43117469355267	8.94741640403317	1.37616272332073e-09	2.114544474591e-07	12.4185917406475	6.05824314630365	gut
cd4_trm	SESN3	-1.80743763601619	4.83776652499476	-7.21442205809732	1.37892856691097e-09	2.11716449306382e-07	11.627852842066	-6.05792009769818	gut
cd4_trm	DYNLT3	0.50610544663111	6.69176775854392	8.03544444453344	1.3856697169014102e-09	2.12587935552719e-07	11.7689562967457	6.05713537410392	gut
cd4_trm	KLRC2	2.0345220713804	1.86724740680926	7.91149243468905	1.4093866344849302e-09	2.1606048653604e-07	11.3139532587594	6.05440380636968	gut
cd4_treg	MYBL1	2.04034440041797	3.51056151664319	8.33862791715096	1.4130223614033701e-09	2.16451601912041e-07	10.6919173875462	6.05398903114505	gut
macrophage	DNAJC19	-0.51744701600068	5.00186176679112	-7.60432965963407	1.41470700817844e-09	2.16543473480369e-07	11.6721496644492	-6.05379719385566	gut
cd8_trm	TECPR1	-0.381305191876271	4.10223556709941	-7.67484134707659	1.42968520664733e-09	2.18668435154325e-07	11.4715262439584	-6.05210129275161	gut
cd8_trm	STMN3	-0.700777191718609	4.21694911802955	-7.73047180043229	1.44801980419947e-09	2.21303106338902e-07	11.578357139703	-6.05004878226738	gut
plasma_cell	RCBTB2	-1.27706460108446	3.46962143727225	-8.15589685118402	1.4499970500026e-09	2.214357392398e-07	11.8558871200694	-6.04982894980267	gut
macrophage	MNDA	-1.32519187193943	6.97341970624756	-8.81319262599259	1.4758276897349801e-09	2.25116974226415e-07	12.0625887620862	-6.04698360534366	gut
cd8_trm	ACOT9	-0.49653718304755	4.38122601050252	-7.6963921042944	1.4763580760447401e-09	2.25116974226415e-07	11.6194237930401	-6.0469256912136	gut
macrophage	GMPR	-2.78937668079769	2.40704899911662	-8.81316009127313	1.48473904741699e-09	2.26222094951401e-07	13.2036567951048	-6.04601323520989	gut
macrophage	DDX60L	-1.20348787472312	4.5996085626911	-9.6315150103049	1.48797525517052e-09	2.26313433798915e-07	13.6677619034056	-6.04566224448499	gut
macrophage	MAT2A	0.680928202712421	6.56287611264048	7.58923733565557	1.4882418036281901e-09	2.26313433798915e-07	11.5691252002657	6.04563336850026	gut
cd4_trm	TRERF1	-0.801489741560148	4.86503185780053	-7.70009825767535	1.4887400604113102e-09	2.26313433798915e-07	11.8019259899676	-6.04557940438065	gut
macrophage	GPR34	1.32864085353001	5.92544228391883	7.58827632613525	1.4930523694441902e-09	2.26796245689742e-07	11.5535273757661	6.04511309020827	gut
macrophage	ATP5ME	-0.552088105090365	7.79456604531466	-9.38413451152639	1.5012632286196702e-09	2.27870066848692e-07	12.2935562062245	-6.04422882176291	gut
macrophage	SMIM10	-2.30623229898173	1.01888861168084	-8.97637021978663	1.50274793190162e-09	2.27922098565121e-07	13.5551184491936	-6.04406943000991	gut
macrophage	MFAP5	-1.74501216782078	2.05225918831407	-9.08238163178644	1.5094576111757702e-09	2.2876592276041e-07	11.6183986641893	-6.04335101471409	gut
plasma_cell	CRYBG3	1.44028108015595	4.64310303787598	9.68034097200842	1.5211120731661902e-09	2.3035730468879e-07	14.2446824595391	6.04211052043367	gut
macrophage	ARID3B	0.776024668112967	3.70555321884735	8.37333946077835	1.5269403561973102e-09	2.30958469332435e-07	11.9462888334495	6.04149363159357	gut
macrophage	TMEM123	0.75556089064366	7.36169094816448	8.30091314386543	1.52739596348067e-09	2.30958469332435e-07	12.4552696479812	6.04144550504345	gut
cd4_trm	PERP	1.11494774708112	5.76222665326467	7.18723933123305	1.5307855048057401e-09	2.31295779854819e-07	11.4886122631107	6.04108790080227	gut
macrophage	ICOSLG	1.07686791652727	3.71222563287525	8.31652929035841	1.5606153527430102e-09	2.35591525995359e-07	11.2734171973084	6.03797365597385	gut
macrophage	GLIPR2	-1.99257056295802	6.48018833768552	-7.57491560378116	1.5615767136537402e-09	2.35591525995359e-07	11.6133011218166	-6.03787425735187	gut
macrophage	HECTD1	0.800015828221078	5.96368349938417	8.47216815146743	1.5785513576091e-09	2.37972578456239e-07	11.4218201919404	6.03612894093053	gut
cd8_trm	DOCK9	-0.513541061865513	4.12355125494786	-7.52921562990791	1.5953018420856e-09	2.40316269491774e-07	11.321137492246	-6.03442451051535	gut
cd4_trm	KDSR	-0.875673848592551	5.45431382142669	-7.70327757692206	1.6007706341531202e-09	2.40958233058593e-07	12.652855562745	-6.03387181340661	gut
macrophage	PIN4	-0.614508816662614	5.27152245078862	-8.59044086048467	1.6044051577701802e-09	2.41323331334298e-07	11.5371502112171	-6.03350551142405	gut
macrophage	DENND5A	-1.3815172644493	5.66678945158374	-7.56498645160111	1.6145435304407701e-09	2.42665406316955e-07	11.5665378194921	-6.0324879832124	gut
cd3_gd	DGKQ	-1.03719859855663	4.45738879848071	-9.97388321111053	1.6265077176474201e-09	2.44279674512408e-07	9.04647586615922	-6.03129518825461	gut
cd8_trm	STK39	-0.552043739057641	4.89674728331198	-7.6018926536706	1.62851637204423e-09	2.44280116435982e-07	11.4665388047463	-6.03109576983412	gut
cd4_trm	TMEM208	0.455448191970993	4.87639455252388	7.79761804873387	1.6289583812277302e-09	2.44280116435982e-07	11.1919596925436	6.03105191951344	gut
macrophage	FLNA	-1.98986432853201	7.23203900760493	-7.56093134121345	1.6366919389100301e-09	2.45255583800724e-07	11.5468494910321	-6.03028656840282	gut
cd4_trm	SNTA1	0.839367277742756	4.58285186192886	7.50512834289232	1.6445629119224202e-09	2.46250163611321e-07	12.1856932838375	6.02951122815601	gut
cd8_trm	PLCXD2	0.517832191102968	4.10272024370419	7.59235762130503	1.6489920915726e-09	2.46728278481041e-07	11.2869289644115	6.02907651465465	gut
macrophage	UTRN	0.903016907059812	6.68704969834575	8.0379892620631	1.6598742063156e-09	2.48170465791896e-07	12.1335824617289	6.02801327426604	gut
cd4_trm	RIOX2	-0.716187851830217	2.60432293698936	-7.60004928594588	1.6625153585716201e-09	2.48379296811511e-07	12.0428488733105	-6.02775624413612	gut
macrophage	FASN	1.01891697774264	3.26324409374543	7.5550018427809	1.6696295165249101e-09	2.49255581330845e-07	11.4964518306118	6.02706588700417	gut
cd4_trm	WDR35	0.578133295631188	2.89580339934334	7.65793412168228	1.6804615647611802e-09	2.50685177431391e-07	11.0288881950611	6.02602023177838	gut
macrophage	MYLIP	1.07656621592957	5.10874144363072	8.47590586430517	1.71022133519327e-09	2.54934098627264e-07	11.0269400132541	6.02318087632531	gut
plasma_cell	EHD3	-1.5285079302726	2.41142691282174	-8.87706156805958	1.72019056233096e-09	2.56228802880698e-07	10.4581639638152	-6.02224047708881	gut
plasma_cell	CD69	1.72570886239406	7.84550305219776	9.32987219229955	1.72806182541635e-09	2.57209309641651e-07	12.8522690848467	6.02150172358574	gut
macrophage	ABHD11	0.742863065184213	3.89145713523875	8.31884979558604	1.7550553527877102e-09	2.6103244285076e-07	11.6174869290824	6.01899292918637	gut
cd8_trm	FAM43A	-0.760203682577812	3.47068305123417	-7.6798055884831	1.76401361703973e-09	2.62169463837599e-07	11.2381868044763	-6.01816864642049	gut
cd8_temra	TMEM14C	1.47824918123357	4.18881111758411	9.00027491329015	1.8003739161432602e-09	2.67374280442234e-07	9.13593643823236	6.01486435386835	gut
cd4_trm	PDZD2	1.40737188477199	1.76419124328767	7.83194248132141	1.8054076830362602e-09	2.67922500162581e-07	11.3517163496653	6.01441203590483	gut
macrophage	PDK3	0.724138177976028	4.59849609467219	7.53032893123016	1.8140015874551902e-09	2.68997837186389e-07	11.3766599217733	6.01364264780377	gut
cd4_trm	SPATC1L	-1.43211661635655	2.62829407276656	-7.78375711345247	1.8202160043806202e-09	2.69718985926031e-07	13.1499753768721	-6.01308849802731	gut
macrophage	CHD1	0.795098299170776	6.5163082348335	8.65425277752461	1.8353825482624502e-09	2.7176460375971e-07	12.0115911389797	6.01174377413743	gut
cd4_trm	PAK1	0.588172045373007	3.59254678462022	7.58802988441056	1.8373034383435e-09	2.71847362258329e-07	11.2554474607567	6.01157423371059	gut
macrophage	PDE4B	1.30072918304028	6.93082977463625	8.58498199548097	1.8456433801490201e-09	2.72816656789385e-07	12.4305109596286	6.01084013599008	gut
macrophage	ANKRD33B	2.67137086468977	1.79162818281374	8.2280091451869	1.84703953276198e-09	2.72816656789385e-07	11.0705096735745	6.01071755986429	gut
macrophage	DNASE2B	-3.89525240436468	1.22390506735767	-8.70837307725868	1.84795498942499e-09	2.72816656789385e-07	12.0427914662919	-6.01063723574646	gut
cd3_gd	BCL9L	-1.40286409612938	4.61206573832277	-11.209188913764	1.85375145109249e-09	2.73470127224804e-07	8.59327572811971	-6.01012954000899	gut
cd4_trm	PRDX5	0.43995800488174	6.80717068537405	7.73106961777728	1.8577832693178e-09	2.73855845952609e-07	11.7816287628037	6.0097773157182	gut
macrophage	ZMYM2	0.658796203885142	5.32490840431636	8.27164705263716	1.86027019231228e-09	2.73855845952609e-07	11.6116476126034	6.00956042645899	gut
cd4_trm	CNIH2	1.22668343212481	1.97962565038121	7.74191618687949	1.8604822047903202e-09	2.73855845952609e-07	11.2350807039161	6.00954194952048	gut
plasma_cell	RUNX2	1.49676194792246	4.74980363080549	8.96526849771724	1.8643243570114502e-09	2.74219169499464e-07	12.5456877655991	6.00920746002146	gut
macrophage	DDX24	0.573157312065816	7.76506945735723	8.59749541563168	1.87125359779023e-09	2.75035696326755e-07	11.5520588960411	6.00860590964077	gut
cd8_trm	CD3G	0.420393554170021	8.41735149626313	7.80875407490919	1.87438346501051e-09	2.75293002832353e-07	11.5518204467331	6.00833490672171	gut
cd8_trm	ABLIM1	0.662673493327969	6.70710886093233	7.57998709315644	1.90761344727553e-09	2.79967521212722e-07	11.2516218684022	6.00548453790878	gut
macrophage	RNASE6	1.10967106672397	6.84224289660668	7.51498614213348	1.91004762745099e-09	2.80118799664925e-07	11.3242617628524	6.00527764697156	gut
plasma_cell	DBN1	1.13902477747802	2.82915064681864	8.05740376567115	1.91658912154002e-09	2.80871773481017e-07	11.6070429463207	6.00472292881024	gut
cd4_trm	NEDD4	0.942551727324589	2.24227192513999	7.12714006894638	1.9284994289051903e-09	2.82409852538971e-07	11.262993184522	6.00371765606777	gut
cd8_trm	ZNF101	-0.536116441515854	4.73050391138834	-7.69781081367941	1.9335218948401e-09	2.8293775891957e-07	11.3890953791675	-6.00329555391716	gut
macrophage	SRGAP2C	0.720505292803866	3.73721694873256	8.65901149818246	1.9359242711078503e-09	2.83081767519842e-07	11.3266349590191	6.00309402901722	gut
plasma_cell	ENC1	-1.67797472555652	2.25984781379094	-9.62495411696083	1.9405858920421802e-09	2.83555682928137e-07	11.0330017216732	-6.00270368004923	gut
macrophage	AGPS	-1.07869179513854	4.76891382627467	-8.28183247812117	1.95422216680447e-09	2.85339309473182e-07	11.6544061018321	-6.00156704567648	gut
macrophage	SIDT2	-0.964535882823682	5.63212880894529	-8.58941294821471	1.96125395352657e-09	2.86156700742688e-07	12.7220533098265	-6.0009839362361	gut
plasma_cell	SLC4A7	-0.943860952127298	2.49627118317525	-8.04491512040249	1.9857630437671e-09	2.89521060635372e-07	11.54881288016	-5.99896732710203	gut
plasma_cell	PLAAT4	1.44071253140198	5.79075412596277	9.43115471283146	2.011998538505e-09	2.93132032327387e-07	12.2071018492079	5.99683536564614	gut
macrophage	REL	0.942554580058255	7.52846384332294	9.48957587991418	2.01747041064465e-09	2.93714849762109e-07	13.9232952136624	5.99639412274503	gut
macrophage	SELENOK	1.02080893484902	7.4421844212596	8.45916794235421	2.02415303577014e-09	2.94472957458927e-07	11.765680875794	5.99585682542068	gut
cd8_trm	GGA2	-0.448738783949299	5.4389044390402	-7.46924894939993	2.031577650208e-09	2.95337826530383e-07	11.0663939053006	-5.99526189345754	gut
macrophage	SPINT2	0.70358354619419	6.39272999073366	7.49636524528592	2.03351475120327e-09	2.95404277518683e-07	11.2562947478712	5.99510702259484	gut
cd8_trm	EDEM1	-0.342052984041801	4.94742577410906	-7.90525595824769	2.0359121892058502e-09	2.95537455375353e-07	12.087021562537	-5.99491554676968	gut
cd4_trm	SH2B3	0.584122867477266	4.22691900942594	7.93296891752113	2.03892507892895e-09	2.95759715046555e-07	12.7953532915312	5.99467522800265	gut
macrophage	RLF	0.537270866171537	4.67777067973483	8.09863082325886	2.04167455064131e-09	2.95943469105958e-07	11.9626608497694	5.99445622211154	gut
cd8_temra	CD160	1.62029471537134	5.38462679485642	8.91449038195497	2.05781686174273e-09	2.98066857743198e-07	9.26811318576746	5.99317619233853	gut
macrophage	CLIP4	-1.58784736009249	4.83364999663905	-7.48685848519035	2.0996144924024802e-09	3.03900546377484e-07	11.3500117238211	-5.98990670209482	gut
cd4_trm	CTSA	-0.768620190721683	5.30736341639841	-7.47182902034386	2.1085697543251502e-09	3.04975583930283e-07	12.1894283700105	-5.9892144575015	gut
cd4_trm	PSMG3	0.400425119485228	4.9740414381205	7.54838030716556	2.1128293353166403e-09	3.05370390782426e-07	11.2527078850875	5.98888619508455	gut
macrophage	PARP12	-0.901428877533127	5.00189573475354	-8.16880972735061	2.14069993900737e-09	3.09174693506508e-07	12.0824307417833	-5.98675413946423	gut
macrophage	PIM2	1.07897768683022	4.19837131178602	8.8005248632546	2.15312721544987e-09	3.10744675306843e-07	13.6776319336723	5.98581217617805	gut
cd4_trm	VRK2	0.325791866997512	4.45367752234376	7.8467554693265	2.15515898192224e-09	3.1081316652725e-07	11.0603335264266	5.9856586761646	gut
macrophage	MMP25	3.03887609439788	2.47611464099105	8.09321148808414	2.17911141370685e-09	3.14040635345169e-07	11.065438316062	5.98385962083962	gut
cd4_trm	ANK3	-0.789410631962436	5.35116446185719	-7.64225143826557	2.19611366072967e-09	3.16262550111342e-07	11.2633435481593	-5.98259424274588	gut
macrophage	MTLN	-0.829365179682412	5.87923485182985	-8.55506002044077	2.1981861021233803e-09	3.16332768285236e-07	11.5904046705012	-5.98244065598789	gut
macrophage	CERS2	-0.678181941730716	5.34905730540558	-7.47238232125642	2.2044414955471304e-09	3.1700440463128e-07	11.2232546783967	-5.98197792839366	gut
macrophage	RASSF5	0.755461350494176	5.68519780687535	8.78214775731389	2.20755621517256e-09	3.17223762012969e-07	11.6526517062647	5.98174800133472	gut
cd3_gd	PELO	1.49150178365433	5.23309999476038	10.6509942645617	2.21441079589972e-09	3.17979831683448e-07	8.55382492472482	5.98124311056098	gut
macrophage	C11orf96	2.28862062625722	3.55658951727936	8.17544800579023	2.21612373973924e-09	3.1799702818438e-07	11.5561476153002	5.98111717729108	gut
plasma_cell	CD1D	1.66527874094303	4.47162753258907	8.00440979139739	2.22804839363215e-09	3.19478450626573e-07	11.4575478814352	5.98024311189516	gut
nk_cd56br	KRT81	1.81832462515337	3.78826545191624	8.54735249085187	2.2373933070350703e-09	3.20588104305517e-07	9.79838561378269	5.97956131790465	gut
macrophage	JMY	0.80456685196548	4.40574479711824	7.9646275248942	2.2511214386927e-09	3.22323771104868e-07	11.5036170949326	5.97856474345076	gut
plasma_cell	ST14	-1.08699724207154	2.45424374869122	-10.2813439711388	2.25775256099571e-09	3.23041502272131e-07	11.700801664677	-5.97808548495254	gut
macrophage	HIST3H2A	1.09801009601793	3.66950111390029	10.1954589782359	2.27889873172029e-09	3.25833545167555e-07	14.2334074926872	5.97656627058712	gut
cd8_trm	KIF1B	-0.584694448993805	3.93141135802061	-7.44833717198211	2.2886693877635e-09	3.26996300972669e-07	10.9776214945138	-5.97586894519234	gut
cd4_trm	PFKP	-0.509633858021456	5.43734563322374	-7.80930960897556	2.2930146372523303e-09	3.27382786528105e-07	11.316668400994	-5.97555975863472	gut
macrophage	NR4A3	1.63752676898047	6.25873365111315	8.17683608505952	2.3008931262305102e-09	3.28272813587819e-07	12.6274403441925	5.97500061681978	gut
cd4_trm	OSTF1	0.559733895833373	7.24532295757468	7.52810306506161	2.31123815093196e-09	3.2951322317837e-07	12.4750521148347	5.97426924863183	gut
macrophage	NDUFC2	-0.567733737420363	7.39523322374548	-8.81570997625631	2.32253021796477e-09	3.3088678547133e-07	11.7345025230538	-5.97347455784885	gut
macrophage	MRPS16	-0.582819679706063	5.80062332823033	-8.74508931589719	2.3365530692893803e-09	3.32647160858788e-07	12.1133993497431	-5.97249290770605	gut
cd4_trm	PWWP2B	0.692883384401622	2.79055011014716	7.51330458746507	2.35476495323097e-09	3.35000980138984e-07	10.7121048116361	5.97122654114005	gut
macrophage	SIDT1	1.55829728626063	1.69381369318829	8.32676004639687	2.36724315799791e-09	3.36536324679535e-07	11.8814486850731	5.97036436258535	gut
macrophage	TPRA1	0.996497279595265	5.40950976954173	8.20054925794414	2.37609618592393e-09	3.37554481507505e-07	10.9345182866463	5.96975534500959	gut
macrophage	TCF4	1.67456877260109	5.34902257657008	7.92817680234726	2.3783346089815203e-09	3.37632170187407e-07	12.2662604586151	5.9696017094586	gut
macrophage	MAFF	1.29955877485043	6.66753869376862	9.45159235150975	2.40907251970497e-09	3.41600615725635e-07	13.5636147620248	5.96750612210694	gut
macrophage	ENPP4	-3.25454230779225	4.08188687474834	-8.6816760625529	2.4097118555381e-09	3.41600615725635e-07	13.6132250162691	-5.96746281179224	gut
macrophage	MRPL36	-0.792526596345142	5.14534688425785	-8.82666899847887	2.41189381806392e-09	3.41667269196538e-07	12.216604570679	-5.96731508406419	gut
cd4_trm	CTSF	-1.03406316015165	2.75068306176601	-7.63910821559875	2.4146725039633303e-09	3.41818299607143e-07	11.0242969838559	-5.96712714406217	gut
cd4_trm	USP3	-0.450936944933764	6.58078031659772	-7.79393953009306	2.4238443597937902e-09	3.42873484426734e-07	11.6534920272068	-5.96650828552648	gut
macrophage	CCL4	2.25272824334069	9.2222795362828	8.42863302523429	2.4316235745115302e-09	3.4373031319076e-07	10.933554051536	5.96598517863148	gut
macrophage	APP	-1.34812875406689	5.72089372688491	-8.10342926995269	2.43814940304107e-09	3.44408877953427e-07	11.5386764053138	-5.96554761034439	gut
cd4_trm	LRRC1	1.00153824173051	2.25520317196516	7.44049267234157	2.4400641751168203e-09	3.44435593511292e-07	10.5117523145497	5.96541943794801	gut
cd8_trm	CD7	0.628642549395028	9.48784601947007	7.47053850828496	2.45292557866815e-09	3.4600638844594e-07	11.3552628642167	5.96456104251606	gut
macrophage	SPTY2D1	0.539408947158107	5.21788569736884	8.36496024107096	2.45582163879155e-09	3.46170259505308e-07	10.8640577427786	5.96436835851282	gut
macrophage	SLC20A1	1.01196524826315	6.16367584809346	8.09031740958294	2.47057638925895e-09	3.47814171938335e-07	11.8547073376905	5.96339010167745	gut
cd4_trm	APP	-1.24758777007459	4.81110609192643	-7.06260861411997	2.4711510101455303e-09	3.47814171938335e-07	11.0390152602382	-5.96335211887429	gut
cd4_trm	WWP1	-0.585832399158417	5.67818262116776	-7.06244426757139	2.47271170042033e-09	3.47814171938335e-07	11.0281150360434	-5.96324899965717	gut
cd4_trm	CASK	-0.490698979045474	6.03409915343889	-7.06034220031626	2.49276068257052e-09	3.50387356844867e-07	11.0201709628732	-5.96192991518216	gut
macrophage	ICAM1	1.73079040280736	7.79777241808164	8.09484249207194	2.50198802001015e-09	3.51436878830392e-07	12.49960343087	5.9613262886865	gut
macrophage	PPP1R10	0.680802141724339	5.61290276820163	8.87913055983888	2.5068331796326903e-09	3.51869823479835e-07	11.6062952791222	5.96101019954762	gut
cd3_gd	LYAR	-1.33139798310113	6.96390201541491	-10.1524138257191	2.52510250369224e-09	3.54185108595898e-07	8.27638132615077	-5.95982367096813	gut
macrophage	CRHBP	3.13736110857518	1.02898403451837	8.92808568915955	2.5279441062879304e-09	3.54334682392456e-07	12.3270394037164	5.95963987057972	gut
cd4_trm	TSPOAP1	0.918649048709896	3.09952251217226	7.64700927955758	2.53601543942891e-09	3.55216568195882e-07	11.0212401559822	5.95911889644844	gut
plasma_cell	EML6	-1.32402644329752	3.44268411092301	-9.07391301977461	2.54822644082952e-09	3.56676648763458e-07	11.5046559010766	-5.95833378395857	gut
macrophage	TOB2	0.70909178970818	4.55471705608859	8.00263604168387	2.5764721991909902e-09	3.60377503864136e-07	10.8607948182644	5.95653165906712	gut
macrophage	RBX1	-0.609597630510777	7.32380753166301	-8.32346054376053	2.59146746580694e-09	3.62221094705976e-07	12.2876879406502	-5.95558274069741	gut
macrophage	SPAG4	1.34479562635814	0.956693336697943	7.95605493052735	2.5935894006788503e-09	3.62264000837436e-07	11.1898384569089	5.95544889422125	gut
macrophage	RBMS1	-0.737495295064922	6.47307306148069	-8.08111153195903	2.6071376612580103e-09	3.63901722315927e-07	11.3536788816359	-5.95459680903782	gut
cd4_trm	NACC2	-0.751055798886069	2.36889952926527	-7.55741065567515	2.61515697827807e-09	3.64765969636859e-07	11.864110384964	-5.95409448282915	gut
cd8_trm	PLCL2	0.502176735244481	5.94491768073094	7.43213846159333	2.61837333926525e-09	3.64959554309124e-07	11.2631421203298	5.9538934328853	gut
macrophage	FIG4	-0.871770681049958	4.53401858867033	-7.42062591908979	2.6241971492928503e-09	3.65453648627569e-07	11.1056152774802	-5.95353000644297	gut
plasma_cell	MBTPS1	-0.761323616639651	5.37299573105023	-7.94676098564112	2.62558007661366e-09	3.65453648627569e-07	11.2724186327639	-5.95344382227426	gut
macrophage	LPCAT2	0.659513382815568	5.87208507396552	8.24195175964135	2.63283184559503e-09	3.66207645099008e-07	10.8306231677147	5.95299261378503	gut
macrophage	MMP24OS	-0.575522630810785	7.03576447241821	-9.09424349454056	2.6354608041229202e-09	3.66318040098416e-07	11.705753020586	-5.95282933761374	gut
macrophage	ATP5F1E	-0.516749214071571	10.562331738694	-8.96472515647885	2.637624660251e-09	3.66363679148768e-07	11.4276409762697	-5.95269506642381	gut
cd4_trm	TBC1D31	0.687760189020247	3.81511461203789	7.4995419348151	2.6598292439946e-09	3.69190957887924e-07	11.1049839816496	5.95132339706692	gut
macrophage	PLIN3	-0.760711123762247	6.16592246632776	-9.0807647007175	2.6787721206508602e-09	3.71561888629375e-07	14.5269186225719	-5.95016200321277	gut
macrophage	CCL13	-4.45413755130466	1.72682432246985	-9.07575132598912	2.7006732313116e-09	3.74339566405092e-07	12.2871867248346	-5.94882916697817	gut
cd8_trm	OTUD1	-0.632459007449618	3.95307107484584	-7.3973044440827	2.7322949572764e-09	3.78459825733834e-07	10.4526393878806	-5.94692321744656	gut
macrophage	KLHL15	1.02992614348614	3.46850780748361	7.85566132468523	2.76175957759302e-09	3.82210312068463e-07	11.5195533317219	5.9451665190818	gut
macrophage	DUSP6	1.38854718928657	7.40113740249365	8.03519387571019	2.76320143646125e-09	3.82210312068463e-07	10.8039913483623	5.94508102370733	gut
macrophage	CLIC1	-0.760007552444064	9.25105708121929	-8.0981529876725	2.7712732523583e-09	3.83061356387959e-07	13.1370242975693	-5.94460320431373	gut
cd4_trm	SCUBE1	2.43941958878049	0.999122385839269	7.03064724742929	2.7939591319339104e-09	3.85351671202789e-07	10.9463590237449	5.94326751243106	gut
macrophage	TRAPPC1	-0.610483720074414	7.26140482406089	-8.18041041515071	2.79518375441551e-09	3.85351671202789e-07	11.426760804171	-5.94319571028259	gut
cd4_trm	YBEY	-0.422283151692048	3.8856739016618	-7.96409714252165	2.79551518964435e-09	3.85351671202789e-07	11.3496281698806	-5.94317628281709	gut
macrophage	MRPS18C	-0.710572889984917	5.68500528870478	-7.74403320322722	2.7955651855311104e-09	3.85351671202789e-07	11.1531974701628	-5.94317335244411	gut
cd4_trm	HPGD	1.58683725425542	4.21711482225368	7.52359636398809	2.79782023017294e-09	3.85396357696382e-07	12.0749960087833	5.94304123216895	gut
cd8_trm	CKAP4	-0.947036222078821	2.21106961795148	-7.3985116124764	2.8082097563680604e-09	3.86560724794174e-07	10.7318759670878	-5.94243385908543	gut
cd4_trm	TSPAN33	-1.91797592630933	1.92893490539564	-7.02810189085948	2.82140914673028e-09	3.88110008869105e-07	10.9722876752345	-5.94166536919899	gut
macrophage	ANXA7	-0.411193317972631	6.37041263278586	-8.34397687921362	2.83686793320876e-09	3.89967744994906e-07	10.660035392256	-5.94076977240407	gut
cd4_trm	TNIP1	0.523938285505785	6.36635939843667	7.60293199700729	2.8395772563739703e-09	3.90071535593759e-07	11.797819755603	5.94061329876281	gut
cd4_trm	SMARCD3	-0.7361794909348	3.00575806058293	-7.84377145163776	2.8797031040247503e-09	3.95311540685785e-07	11.2589108973983	-5.9383127466062	gut
cd4_trm	DAPK2	1.53997948794494	4.20578085068866	7.0220967275133	2.8872428850690303e-09	3.96074161769077e-07	10.8597438281174	5.93788395129479	gut
macrophage	SLC39A6	-0.587067006479882	4.29656900415626	-8.22099990638434	2.90513744483583e-09	3.98253168717087e-07	12.0479491427958	-5.9368706178842	gut
macrophage	POP4	-0.510422965645145	4.87911311213387	-7.3902469042687	2.90711764056151e-09	3.98253168717087e-07	10.9622976308415	-5.93675885706091	gut
cd8_trm	RIOX2	-0.674253881003969	2.61780331430844	-7.31554168167368	2.9251976417170404e-09	4.00455143272591e-07	10.7824023787165	-5.93574184946364	gut
macrophage	MYL6	-0.861271831352143	10.4969592101993	-7.38732013841024	2.9359446679878302e-09	4.01457712507596e-07	10.9691975162578	-5.93514022134509	gut
cd4_trm	ATM	-0.875557631918496	6.93915487473487	-7.01768851781771	2.9365437542514902e-09	4.01457712507596e-07	10.8640989792795	-5.9351067470946	gut
macrophage	KLHL5	0.911652591034975	4.23741345580994	7.38523924478086	2.9566149700824503e-09	4.03925006706719e-07	10.900875227019	5.93398908402974	gut
cd4_trm	CPNE2	-2.48765945236159	1.17041374205187	-7.36637844112341	2.9691774047482904e-09	4.05363797286559e-07	11.9597990664577	-5.93329329952962	gut
cd8_trm	AP2A2	-0.432000855592477	4.24551497936679	-7.49375500097924	2.98485758819597e-09	4.0722597736756e-07	10.9515290695748	-5.93242884587161	gut
cd4_trm	GMFG	-0.349030800383862	8.36317870737034	-7.79278642981128	3.007117509249e-09	4.09982678013035e-07	10.9593977231498	-5.9312092132351	gut
cd8_trm	EVI2A	0.522237241442325	6.55491210209983	7.45421836952512	3.0493208448238704e-09	4.15452793163929e-07	10.5880255406824	5.92892081330793	gut
macrophage	SEC24D	0.741480697120279	5.22210036606227	7.37575394989318	3.0527052869473704e-09	4.15630197724503e-07	10.8499600718096	5.92873863593598	gut
macrophage	LAMTOR5	-0.696202081253595	7.11705924979244	-8.72198741205878	3.05957725862175e-09	4.16281868893241e-07	12.3512293654826	-5.92836933648061	gut
cd8_trm	ITGB1	-0.923588865192923	5.81597023053037	-6.93422635687645	3.0670506506748804e-09	4.17014424913764e-07	10.7857356149356	-5.9279686323579	gut
macrophage	ERH	-0.60429312889125	6.79937238154692	-7.94781539122234	3.0791282538298104e-09	4.18371573320574e-07	11.7761652574918	-5.92732306753914	gut
cd4_trm	MAP4K5	0.272652350979993	5.71739456623847	7.74507860610664	3.10567529424759e-09	4.21691549238933e-07	10.7054650086754	5.92591271349639	gut
plasma_cell	MLLT3	1.58425184573059	3.88393156012334	10.452801312002	3.1313817981344204e-09	4.24892959989147e-07	13.1731880645909	5.92455815655852	gut
macrophage	LYL1	-0.714105947186168	5.14250093428525	-7.96184257247845	3.1353972281768803e-09	4.25148788009273e-07	11.2153729015991	-5.92434754910624	gut
cd8_trm	SUN2	-0.320349759546389	7.51883344213894	-7.57089670425671	3.14238359354673e-09	4.25806843519851e-07	10.8015807610345	-5.92398174263532	gut
nk_cd56br	FCRL3	-2.85359451342562	4.81181711632126	-9.51030473785453	3.1489743836947703e-09	4.26258872114028e-07	10.1715927728219	-5.92363737365174	gut
cd4_trm	NPM2	1.10990755011571	1.42202217703619	7.25646082268348	3.14999066307373e-09	4.26258872114028e-07	10.8875051804809	5.92358433548087	gut
cd4_trm	PLEKHF1	0.820105351140728	5.04375671677906	7.67521477375403	3.15341248554693e-09	4.26407671474641e-07	11.2729410727734	5.92340587785466	gut
nk_cd56br	HSH2D	-0.877129243564192	7.06219417759346	-8.59475629916654	3.15536293333623e-09	4.26407671474641e-07	10.3811735138747	-5.92330424088522	gut
macrophage	PPP1R26	-1.5084274640281	1.49988429549065	-7.36500963596539	3.1653486448901604e-09	4.27467698797555e-07	11.0251040880329	-5.92278484624981	gut
macrophage	FAM43A	1.54149356524098	1.88267619911093	8.56249992325433	3.16885641391124e-09	4.27652063897131e-07	11.1672706094119	5.92260277247588	gut
macrophage	IGF2BP2	-1.96998387201429	2.07313582974637	-8.65012151594772	3.1828849285726803e-09	4.2925504457652e-07	12.7687471693581	-5.92187656669621	gut
cd8_trm	TNFRSF25	-0.829198576499592	4.06969751906638	-7.37646397954053	3.23856229758854e-09	4.36257344790941e-07	10.6073410177408	-5.91902475138514	gut
macrophage	VASP	-0.69626886120637	7.6509220849342	-8.16367088142724	3.2394693520850704e-09	4.36257344790941e-07	10.3587356699529	-5.91897868798441	gut
cd8_trm	ENTPD1	1.38092063639168	3.4824339436415	7.39087178582217	3.2413633519622704e-09	4.36257344790941e-07	10.4414472592332	5.91888254451667	gut
macrophage	PCK2	-1.78705548340468	4.21998396090541	-8.93016571073277	3.24419923973048e-09	4.3634479774375e-07	14.2486640811444	-5.91873869102485	gut
macrophage	TXNDC16	1.30545777450437	3.04324460719357	7.97096791398165	3.2748195596326e-09	4.40166622534376e-07	11.6996510593479	5.91719319267975	gut
plasma_cell	NCKAP1L	-0.575092317642182	4.75400394896348	-8.67288396306905	3.2928019809263304e-09	4.42285793936025e-07	11.1057909085226	-5.91629211079682	gut
cd8_trm	TBC1D4	-1.09441940577778	3.03909844647001	-7.20056496275052	3.30523603679319e-09	4.43657365482076e-07	10.5886846941462	-5.91567184952627	gut
macrophage	RABGAP1L	0.718330182159721	5.13056183279088	7.35025394699485	3.32688990627282e-09	4.4610766235192e-07	10.7648820199045	5.91459706963902	gut
cd3_gd	RASA3	-2.45333625038821	4.55563900370148	-9.09499002699433	3.32942352134706e-09	4.4610766235192e-07	9.14473992466239	-5.91447176014731	gut
macrophage	RNF181	-0.577818195920227	7.24577398453752	-8.80223238924166	3.3301957780356604e-09	4.4610766235192e-07	11.2114771017507	-5.91443358374016	gut
cd4_trm	KIF5C	0.764559022736105	4.68294799791879	7.40764791205552	3.3364901884102103e-09	4.46651085597787e-07	11.9065644834745	5.91412274142838	gut
cd4_trm	ITK	-0.697431640285097	7.93596570867643	-7.68746373947878	3.3431142439339303e-09	4.47237879933462e-07	11.0266672013094	-5.91379623590686	gut
cd4_trm	POU3F1	-1.53545917400401	1.45365190745918	-7.44594453620947	3.3675957976598603e-09	4.50211243148904e-07	11.2296211025123	-5.91259495971222	gut
cd4_trm	FBXO32	-1.11225126699995	5.76344100579277	-7.73425721409796	3.3993273040242805e-09	4.54149217689851e-07	11.2482961915983	-5.91105052757106	gut
macrophage	PTRH1	-0.747828847027602	4.08428450820732	-7.34294687338127	3.4099286126365905e-09	4.55260823561899e-07	10.8585219707817	-5.91053766839104	gut
nk_cd56br	CRIP1	0.988116782870517	8.87796341699013	9.77635287157704	3.4306604676244804e-09	4.57722572203817e-07	11.5407643724972	5.90953919458238	gut
macrophage	SIGLEC11	1.08998398137255	3.66814262616326	8.50621417550887	3.4339773549761603e-09	4.57859059518058e-07	11.3521298164518	5.90937999416326	gut
cd4_trm	MPHOSPH9	0.419946173300721	4.78730579788183	7.43737651085255	3.4791246768980703e-09	4.63568976808746e-07	10.7764704194234	5.90722782236535	gut
cd4_trm	MAP2K1	0.374683012230568	5.87648764422228	7.75289873402272	3.4818526798839605e-09	4.6362296944595e-07	10.9181534466791	5.90709865107467	gut
macrophage	DOCK4	0.74870382978105	5.12350621788476	7.33518281978671	3.5004449744273903e-09	4.65787877337172e-07	10.7090484241873	5.9062209186104	gut
cd4_trm	PPP2R3B	-0.582407695857049	3.90626089094883	-7.70087645029148	3.5232823269755205e-09	4.68514394336882e-07	11.1941128799222	-5.90514896939509	gut
macrophage	CXorf21	0.781460091689613	4.63002824483466	8.26063694697466	3.52630180863783e-09	4.68603720639476e-07	10.696465410484	5.90500774626052	gut
cd8_trm	KDM2B	-0.35565130415579	5.27404745277501	-7.35026625037601	3.55195870095606e-09	4.71623678354824e-07	10.6546215787821	-5.90381248457227	gut
cd4_trm	PARP14	0.478907238953023	5.51460493489136	7.70951182047502	3.5553991399792202e-09	4.71623678354824e-07	10.7320564441429	5.9036528464468	gut
macrophage	GNB2	-0.581401529103587	8.2279367657726	-8.14570748877881	3.5561159727252304e-09	4.71623678354824e-07	10.9715748817213	-5.90361960397272	gut
macrophage	PCOLCE2	-5.14402049423662	2.92552371807745	-7.33017424187761	3.56011464805555e-09	4.71840480426688e-07	10.9070514100572	-5.90343428860059	gut
cd4_trm	ABHD13	0.377916630741475	5.09353676622049	7.46440587008243	3.5688032381887303e-09	4.72678161072325e-07	11.1323800560232	5.90303232040242	gut
macrophage	PIKFYVE	0.636568829291717	4.87128939021653	7.32801794668029	3.586117501121e-09	4.74656419753812e-07	10.6969479510531	5.90223412774466	gut
cd4_trm	BAD	0.443351569300842	5.12660152798976	7.54335855751668	3.60955919105535e-09	4.77442541694013e-07	10.6311124465223	5.90115941615175	gut
cd8_trm	CNIH1	-0.388159259041739	5.35266414276301	-7.45415591580975	3.6226024044585505e-09	4.78850460082859e-07	10.6327863441795	-5.9005643730766	gut
macrophage	VAMP4	-0.870488299394328	4.41691376812501	-9.08597407805696	3.6350239125093e-09	4.80174389734633e-07	12.646292586292	-5.89999962842787	gut
macrophage	MALSU1	-0.879740067035167	4.5609830785626	-7.32329437047634	3.6437484163924403e-09	4.81008529375065e-07	10.7894273622888	-5.89960409030698	gut
macrophage	SLC11A1	-2.74682186029069	7.088574007063	-7.32069105564147	3.6759076499708e-09	4.84933123013133e-07	10.7754755310243	-5.89815402407462	gut
macrophage	UXS1	-0.76925905775992	4.07214187009147	-8.27052780018867	3.6814721439228e-09	4.8534641808633e-07	10.7965790165928	-5.89790437381689	gut
macrophage	TNF	1.83879597706764	4.74932541216628	8.39391950604588	3.7796395849219606e-09	4.97959407175745e-07	10.4266574958231	5.89355948120184	gut
cd4_trm	JAZF1	0.866107675691913	5.03920655232518	7.36624612216074	3.80032508059028e-09	5.00354409917981e-07	10.6003784540014	5.89265796534941	gut
cd4_trm	RPL39L	0.985911267579492	2.94116622224152	7.24775674963621	3.8087826143600305e-09	5.01107073388489e-07	10.4318151433537	5.89229074384159	gut
macrophage	SETD2	0.507597991825585	5.63383852214555	8.14180493071446	3.81329281355626e-09	5.01107073388489e-07	11.039638105469	5.89209523781963	gut
macrophage	CSGALNACT1	2.61034805410098	2.79005892949228	7.90515546698724	3.8135735051308805e-09	5.01107073388489e-07	11.3394838887616	5.8920830779725	gut
macrophage	COA3	-0.632768069640332	6.00780590434788	-8.01381744644649	3.83483050899005e-09	5.03568749956182e-07	10.7471877799885	-5.89116472470287	gut
cd4_trm	LGALS8	-0.494642433516306	5.68036495228952	-8.74215391347667	3.83772494999417e-09	5.03617504647559e-07	13.9882929931922	-5.89104006140601	gut
plasma_cell	RHOBTB3	1.51196780225024	3.11046091141146	7.81247112314751	3.854407101819581e-09	5.05363439944379e-07	10.9299176654779	5.89032334163942	gut
macrophage	PAPSS1	-1.01842289981082	5.5021815661417	-7.93553019003539	3.85609334279547e-09	5.05363439944379e-07	11.0614374851646	-5.89025106331901	gut
cd4_trm	ITM2C	0.630067264434724	5.79978745784587	7.41227001472194	3.89790234014409e-09	5.10507553338636e-07	12.3273160758028	5.88846874904562	gut
macrophage	GPN3	-0.712980836945198	4.66369340052264	-8.04634083430718	3.90595467067427e-09	5.11226714988356e-07	11.9917559840192	-5.88812761689742	gut
cd4_trm	NBN	0.390942986868542	5.36995069756442	7.74906931380547	3.91063180963456e-09	5.1137521371559e-07	10.7526266821837	5.88792978684787	gut
macrophage	TMBIM4	-0.521736463822714	7.5692888433814	-8.25763358866746	3.91221330546251e-09	5.1137521371559e-07	11.3091456136692	-5.88786294604435	gut
plasma_cell	TOX	-1.57989158729818	2.94441061017188	-8.17089045154038	3.93414753944595e-09	5.13691108787821e-07	11.0867086739254	-5.88693861324586	gut
plasma_cell	SLA	-1.21278385402115	3.08852644020798	-8.21255511632574	3.93507803353028e-09	5.13691108787821e-07	11.4345615926491	-5.88689951219833	gut
macrophage	LILRB5	1.9903153754748	5.5826321088849	9.39504170807112	3.96165499009584e-09	5.16822491969378e-07	13.9787031262355	5.88578648304277	gut
cd8_trm	CLIC5	0.913386227807879	4.51558936480551	7.31168754461128	3.96559007421596e-09	5.16997940975412e-07	10.3072829357763	5.88562230177423	gut
cd4_trm	EIF3F	-0.348813100445671	8.42275193879218	-7.68532628614108	3.97397556776657e-09	5.17752986537253e-07	10.637372063797	-5.88527296696303	gut
macrophage	AP1S1	-0.820650993615301	4.76570540783937	-7.29596524901729	3.99593806248759e-09	5.20274784994388e-07	10.6842439514466	-5.88436141142869	gut
cd4_trm	PRKAR1A	0.485550854434835	6.35627867989028	7.72113174580258	4.01271482649e-09	5.21805851667355e-07	10.667614934652	5.883668369451	gut
macrophage	ACAA2	-0.645982370664657	6.13602604503567	-7.29470899182421	4.01292589259106e-09	5.21805851667355e-07	10.6147592459943	-5.88365966836349	gut
macrophage	TPRG1	-2.91421375361547	1.06267405324046	-7.29350377225237	4.029291778063161e-09	5.23592825727768e-07	10.7927737075381	-5.8829863461562	gut
cd8_trm	E2F5	1.09929419446743	3.20499119770912	7.24299447443283	4.039406581298831e-09	5.24565696040393e-07	11.2005011229949	5.88257153448961	gut
cd4_trm	OXA1L	-0.356882078535474	6.69385113808752	-7.68123610354374	4.0452718423379805e-09	5.24985805713248e-07	10.4872110113607	-5.88233146089647	gut
macrophage	KIF13A	-0.956191606524408	4.32085008422741	-7.29062787906929	4.06861555302149e-09	5.27672207376207e-07	10.687253230259	-5.88137931476222	gut
cd4_trm	NUAK2	-1.72134555899136	1.76019449695906	-7.41846339340572	4.0784759212777e-09	5.28607556451419e-07	10.5620040693445	-5.88097872517939	gut
macrophage	NR4A2	1.22635371772668	7.91008828490072	7.28909432759704	4.0897421386055e-09	5.29723784154043e-07	10.5894717093981	5.88052217342883	gut
cd4_trm	ITGA5	0.713581101812285	3.66604307889699	7.58784664899462	4.11994445150977e-09	5.33289670967865e-07	10.7600193453424	5.87930426900925	gut
nk_cd56br	RAB30	1.03424691420072	3.54225881669453	9.10602796049615	4.1307479583618305e-09	5.34341562536036e-07	10.3423913331326	5.87887072807049	gut
cd4_trm	ALCAM	-0.72665251945765	2.81796091096643	-7.52378011761198	4.15227013878866e-09	5.36777730027162e-07	10.770507345215	-5.87801032984326	gut
macrophage	IFRD1	0.989438645904467	6.69400222074032	8.40622317417772	4.17088921889799e-09	5.38835693406861e-07	11.7552858008976	5.87726948417178	gut
macrophage	ST5	1.49547014418653	1.85767380113481	7.87722389483038	4.1952189088629706e-09	5.41628268933526e-07	10.9358758610789	5.87630625174998	gut
macrophage	OTULINL	0.718753497749897	5.60913338948457	8.1899351289118	4.199815497209511e-09	5.41871217590191e-07	10.5683912093638	5.87612487981703	gut
macrophage	CXXC5	-1.91153892643454	4.54671783973502	-7.81369746577734	4.21016568889948e-09	5.42714216575713e-07	11.6463940655338	-5.87571718878892	gut
cd4_trm	HIST1H2AL	-0.878387168956807	3.43662180171881	-7.55307036037713	4.2117872998516e-09	5.42714216575713e-07	10.5197325236388	-5.8756534024078	gut
cd4_trm	MEGF6	-0.727480844240026	3.8622230219193	-7.29218805342221	4.24514194002954e-09	5.46659252223236e-07	10.5680336799772	-5.87434666600847	gut
nk_cd56br	CCL3	-1.3775739857788	11.0165791806516	-9.76024421855691	4.25860557990507e-09	5.48039430391935e-07	11.8496869301885	-5.87382202901596	gut
cd8_trm	CTSH	-0.959145676677613	2.88863313384662	-7.05147374522738	4.2716888622937305e-09	5.49368913360891e-07	10.9437008457953	-5.87331375759688	gut
cd8_trm	ATM	-0.83208167183674	6.92199220169257	-7.30924232761969	4.27654847852519e-09	5.49639744505261e-07	12.0883451383483	-5.87312535254315	gut
cd4_trm	GMEB1	0.393574307861857	4.3897197822987	7.8987901523874	4.2918929857115e-09	5.51256921597197e-07	11.4123096075655	5.87253181784817	gut
macrophage	PRR11	1.12956628957431	2.43286301444989	8.03044744337151	4.3102435492321e-09	5.53257872629986e-07	10.5866386781641	5.87182471284745	gut
cd4_trm	FSBP	0.908116016665691	1.73746900582474	7.39925326018232	4.31545376891266e-09	5.53570656405802e-07	10.6646187477274	5.87162448066031	gut
cd4_trm	RPAP2	0.322022409068483	5.47615520970591	7.52968425607483	4.325519661332221e-09	5.54505506334353e-07	10.5180855747955	5.87123830721284	gut
macrophage	FOXO3	0.972010183761321	6.58361190234691	8.6825092081178	4.35141222484086e-09	5.57466737646846e-07	11.606402031712	5.87024895477639	gut
cd4_trm	IL4I1	1.79964153008999	3.80687097422396	7.42324638663633	4.3563209238741604e-09	5.57737616269041e-07	10.6707870615255	5.87006204005604	gut
cd4_trm	RAP2B	-0.51131828502913	5.28414328455388	-7.43399580615156	4.3629226776747e-09	5.58224769627253e-07	10.6568145973816	-5.86981097970242	gut
cd8_trm	MFGE8	-1.05197183940792	2.12097428338561	-7.15532516064801	4.373206390338191e-09	5.59182094233646e-07	10.1270996740212	-5.86942063242939	gut
macrophage	CDC40	-0.475913557670072	5.41547586029357	-8.17654580144491	4.377750696978481e-09	5.59404791047063e-07	10.3947982297672	-5.86924842498539	gut
macrophage	TTC3	0.584272576943858	6.21676359968872	8.1760099906304	4.41547582948362e-09	5.63698256486167e-07	9.97844658200793	5.86782550333018	gut
macrophage	NEXN	-2.571398818385	0.897506309374812	-8.19330802306013	4.4169985327727e-09	5.63698256486167e-07	10.5408410804499	-5.86776831851931	gut
macrophage	CRLS1	-0.776743298846391	4.89954905448978	-7.26274240334483	4.47049360907309e-09	5.70160756155764e-07	10.5587074024443	-5.8657714027404	gut
macrophage	TRMT6	-1.14031774592203	4.24211893476166	-8.74371773515914	4.5125902363859e-09	5.75162187740839e-07	12.2031570890914	-5.86421626191737	gut
macrophage	TBCA	-0.580931987510354	7.63081688231921	-8.1945205146037	4.53810074712311e-09	5.7804456472513e-07	10.4919199988363	-5.86328070380267	gut
nk_cd56br	ANXA1	1.36180046014421	8.34603627439296	8.70340790974744	4.54534777430291e-09	5.78488183568971e-07	10.2657189738319	5.86301586378504	gut
cd4_trm	ZCCHC14	-0.831677387753107	3.52911933148403	-6.90378718373402	4.5473800339668505e-09	5.78488183568971e-07	10.4372401938697	-5.86294166935321	gut
macrophage	UGP2	-0.732456598956124	6.28021076312083	-7.74719708739309	4.58278903682954e-09	5.82621354250384e-07	11.9182526714914	-5.86165409827797	gut
cd4_trm	COL6A2	-1.6017770909288	3.51787478848076	-7.27782448148894	4.601284962429131e-09	5.84469664159989e-07	10.9051930084272	-5.86098537844954	gut
plasma_cell	SERTAD1	0.85384478089884	5.26221456063602	9.90527770077442	4.603183960057231e-09	5.84469664159989e-07	10.777798183228	5.86091686836141	gut
macrophage	PHACTR2	0.746637166380432	6.25921201614203	7.80826082051263	4.6328960124832605e-09	5.8786826338184e-07	11.6493213762248	5.85984851415124	gut
cd4_trm	NSA2	-0.347610793780595	7.66240648820615	-7.62630252870494	4.63993390745901e-09	5.88387247815123e-07	10.3506754620097	-5.85959642985331	gut
macrophage	MYEF2	1.89276965756605	0.927021920251201	8.00242157935675	4.6789730434706306e-09	5.92961054940095e-07	12.0128372100453	5.85820484151183	gut
cd4_trm	FCRLB	1.08021882790702	0.833610256799052	6.89293238524969	4.740816352332961e-09	6.00417171505681e-07	10.3752018403833	5.85602333533818	gut
macrophage	CHMP2A	-0.555091034042862	6.81649544282016	-8.07578201968393	4.7471379170567806e-09	6.00794829143705e-07	12.3798041738778	-5.85580190593938	gut
cd4_trm	NUMA1	-0.410681339378378	6.26651812478618	-7.6172676945389	4.7498183368008e-09	6.00794829143705e-07	10.6252304660801	-5.85570810381309	gut
plasma_cell	PIK3R5	-1.96990483075818	2.81545185486448	-8.68228903639793	4.78818507998105e-09	6.05264196069701e-07	10.1410532851338	-5.85437106367109	gut
macrophage	WIPF1	0.508246923352514	7.12349868290605	7.24201664154296	4.7948269619837e-09	6.05720172125331e-07	10.4218841445119	5.85414066021546	gut
macrophage	CHKA	0.800591492374229	5.06166097591857	8.25004536378592	4.8048563731674e-09	6.06603239956651e-07	10.5652431966817	5.85379333299957	gut
cd4_trm	TWISTNB	0.461306363071344	5.49236614898864	7.70720079239471	4.82464963752719e-09	6.08717078603762e-07	10.7046891628982	5.85310994015161	gut
plasma_cell	LMNB1	-1.40265899235759	3.16349877802605	-8.21649800065092	4.830711268763811e-09	6.09096846382008e-07	10.7252972009887	-5.85290119862397	gut
cd4_trm	TACC3	-0.73092450801133	5.25471741262973	-7.35044040399633	4.84784114076561e-09	6.10870830817256e-07	10.8841024256212	-5.85231268024954	gut
cd4_trm	ZFAND2B	0.389458932248176	5.78557890934619	7.51328343397293	4.881239812478031e-09	6.1469129595646e-07	10.5433728327302	5.85117102270978	gut
cd8_trm	SDHD	0.318024454830242	6.13681455450396	7.28665481943252	4.89313256781452e-09	6.15800425139118e-07	10.2570403415934	5.85076633033332	gut
cd8_trm	ARHGAP9	0.359145224365825	7.95383310805665	7.40540332281327	4.90765291764429e-09	6.17238630785107e-07	10.4601810488771	5.85027352055249	gut
macrophage	FLOT2	-0.785895513284703	5.32459805900613	-7.77553613765939	4.94224440464377e-09	6.21197795137335e-07	10.4242403892891	-5.84910520378267	gut
cd4_trm	NEK3	-1.11450072455791	1.15907233571697	-6.88160066458592	4.95151659539614e-09	6.21971560357381e-07	10.3786158476747	-5.84879339058614	gut
macrophage	PNPLA6	-1.32901208848369	6.10937197962366	-7.22949510374645	5.0021265470003806e-09	6.27933619200114e-07	10.4287258010417	-5.84710138576261	gut
plasma_cell	OSBPL10	-1.02814742586656	3.9888143922589	-8.63922421944826	5.02177346490223e-09	6.30003733530832e-07	11.6299580914971	-5.84644902948761	gut
macrophage	PHLDB3	1.54298894427605	2.98321320229284	7.89654769227344	5.028596852927861e-09	6.30463489102195e-07	10.9711998968913	5.84622304657572	gut
cd4_trm	CCR5	1.80409240994368	2.86607707477128	7.26492519994337	5.05338912367315e-09	6.33174113187014e-07	10.7309588301645	5.84540445847797	gut
macrophage	NDUFS3	-0.554841311805978	6.18414369872377	-7.22461187120891	5.0853904113730205e-09	6.36621878243689e-07	10.3774178165112	-5.84435360195129	gut
cd4_trm	SMAD5	0.409463312416015	4.29765043733488	7.52314821620449	5.087284921686011e-09	6.36621878243689e-07	10.4009731581943	5.84429159202378	gut
cd4_trm	PDE4D	1.11488371573513	7.03086627106093	7.69365497402602	5.09297147604482e-09	6.36934160824307e-07	11.6348538058378	5.84410559812701	gut
cd4_trm	TPD52	0.664937443449256	5.68596656243238	7.361657328786	5.1063802892299306e-09	6.38211204113786e-07	10.781875686105	5.84366782593188	gut
macrophage	LILRB3	-1.21155358286757	5.71896031800561	-8.96974002222561	5.11968230267495e-09	6.39473309292437e-07	12.4092626317732	-5.84323464429934	gut
cd4_trm	TNFSF14	1.39275907528701	4.5658659820627	7.34937690397857	5.128308163840811e-09	6.40150126883239e-07	10.2196169979016	5.842954327028	gut
macrophage	ARGLU1	0.39966363283745	6.68911330950506	7.22173159077611	5.1351534340861305e-09	6.40603971960453e-07	10.3465450400881	5.84273220045512	gut
macrophage	GNA13	0.761233671832368	7.09852082401248	7.63749753835558	5.1663671924991305e-09	6.44095289749183e-07	11.0261222933019	5.84172296341301	gut
cd4_trm	MICU3	-1.94844266574889	2.77265540534566	-7.18860873822309	5.18296686858661e-09	6.45761436352154e-07	10.6188438967855	-5.8411886585509	gut
cd4_trm	FAM126A	0.53625530896252	3.82641170038245	7.16301266850967	5.269266956466731e-09	6.56104270727915e-07	10.6984380946569	5.83843741272348	gut
cd8_trm	DPEP2	-1.18468297982773	2.96832044193187	-7.17340359842178	5.2950372950646806e-09	6.58902028690972e-07	9.9302467122597	-5.83762435156072	gut
macrophage	TSPAN33	1.47828170297741	4.06021221269969	7.21110748724668	5.32297571669297e-09	6.61965923427093e-07	10.3049264515376	5.83674722476748	gut
macrophage	AMIGO2	-4.72130838405501	2.37276244807586	-7.21016592376782	5.3399508226223105e-09	6.63542372294044e-07	10.5214467823773	-5.83621647613942	gut
cd8_trm	MICAL3	-0.827272795377216	3.01601208531078	-7.21952534654181	5.34230098636524e-09	6.63542372294044e-07	9.99171492428781	-5.83614312462712	gut
macrophage	ZYX	-0.685288473140153	8.29878689453168	-8.39132588546959	5.3961292522727505e-09	6.69811322447225e-07	10.3090570248941	-5.83447161624821	gut
macrophage	MIIP	-0.928867105597302	5.15475927227291	-7.9954382781207	5.3997649480892706e-09	6.69846043572854e-07	11.0115623867214	-5.834359303972	gut
cd4_trm	SLC9A7	-1.06449478620304	1.39667357363523	-7.34962426100955	5.434153514186311e-09	6.73693275232646e-07	10.6001943870308	-5.8333006120706	gut
cd4_trm	FAM89A	-1.09535974397742	3.52933227078397	-7.36200261245664	5.438800276138221e-09	6.73850811618024e-07	11.645178086489	-5.83315805625352	gut
cd4_trm	AMPD3	-0.82244414841093	3.14225843613487	-7.35369857095337	5.4484613992162e-09	6.74629031241163e-07	10.0790643094212	-5.83286204611519	gut
macrophage	FUT4	-0.81107452715468	3.14506645384867	-7.20176547778754	5.4938270097608906e-09	6.7982447829774e-07	10.4570783262185	-5.83147886867274	gut
cd4_trm	SELL	-3.61617349764063	3.42958891246555	-6.853466928194	5.51591279581188e-09	6.82134549082069e-07	10.409279231888	-5.83080949954863	gut
macrophage	FNBP1	0.904834337676644	7.08313090335309	7.20000221822395	5.526687145536111e-09	6.83043777631403e-07	10.2773510582502	5.83048389962473	gut
macrophage	MAPK7	-0.828873125129144	3.82789210522987	-8.94988906719722	5.53085400654467e-09	6.83135766088058e-07	12.6007098257182	-5.83035814300967	gut
macrophage	EIF4EBP1	-1.04876491566725	6.730118465765	-8.54309834845105	5.549530354386381e-09	6.85018651623261e-07	12.5414582289815	-5.82979561750394	gut
macrophage	CLEC4G	2.40822323882243	1.76544677140101	7.98185057602379	5.55866516825637e-09	6.85722157140689e-07	10.7740351435829	5.82952115025514	gut
cd4_trm	RAB8B	0.571632434172163	6.63599414214126	7.48263276247038	5.612396464618381e-09	6.91922859508894e-07	10.5048588897673	5.82791555202839	gut
cd8_trm	CCDC173	0.750501692860157	3.11679044000975	7.45882545506302	5.61745148919671e-09	6.9210005422985e-07	10.373455155109	5.8277652682442	gut
macrophage	CISH	-1.7041661202499	3.64230175178096	-9.24928695397402	5.62076868458896e-09	6.9210005422985e-07	12.6981159146528	-5.82766672087851	gut
cd4_trm	SH2D1A	-0.556166761830518	5.85235860927254	-7.40996311227871	5.6291576331866906e-09	6.92705675258198e-07	10.6389043793812	-5.82741775392511	gut
cd4_trm	LZTS1	1.80849248900428	1.47220735216567	7.0925281829236	5.646355417405421e-09	6.9439386851712e-07	10.5115237021705	5.82690848511042	gut
cd4_trm	CES4A	-0.951680291779558	2.06653367767317	-7.20998313639211	5.66143234502617e-09	6.95819318474467e-07	10.6872344962435	-5.82646325989594	gut
macrophage	PTK6	-1.6945964632249	0.206630908133483	-7.82689267260985	5.7034313942796904e-09	7.00479761696556e-07	11.3786818654314	-5.82522907322822	gut
nk_cd56br	PARD6A	1.37514864227035	4.10693249834302	7.75188499775434	5.706370266829331e-09	7.00479761696556e-07	8.60904113885788	5.82514304262274	gut
cd4_trm	DTNBP1	-0.742454023657728	4.91683198259541	-7.28488035442879	5.74210668722796e-09	7.04433319334558e-07	11.0931564232345	-5.82410035322562	gut
macrophage	MORN2	-1.15750361741485	3.05594374385903	-7.18849871920023	5.745966709138991e-09	7.04473871751059e-07	10.4168846009308	-5.82398810651377	gut
macrophage	ME3	-3.46505001635968	1.68036893764967	-7.18808800192458	5.7539553743692905e-09	7.05020248504212e-07	10.4499617270213	-5.82375603458564	gut
cd4_trm	LRRCC1	0.808036184809324	1.89234060299287	7.34836338518285	5.79858712561993e-09	7.10053001901525e-07	10.2071292930284	5.82246521491238	gut
cd4_trm	SOGA3	-1.08415329169995	2.30664175958279	-7.17906351959246	5.8073672886668406e-09	7.10692149652559e-07	11.3781443017167	-5.82221241701908	gut
plasma_cell	NSMAF	-0.631885957577362	3.50388643216766	-8.8315523220176	5.83268992867145e-09	7.13353703666032e-07	9.83199742601214	-5.82148540624116	gut
cd4_trm	TOM1	-0.432300108084528	5.42017898423682	-7.42180270950552	5.8366793470884e-09	7.13404485192989e-07	10.2014549706038	-5.82137115043631	gut
macrophage	IGFBP7	-1.80670274631238	3.99085574395879	-8.53659365885573	5.869167461810111e-09	7.16936405778687e-07	11.6740684261894	-5.82044351849839	gut
macrophage	NSUN7	1.37447936284097	2.73554029686468	7.79712376649181	5.90451568469707e-09	7.20813163079e-07	11.3074839423023	5.81943987894779	gut
macrophage	CYLD	0.697204186148844	5.57830644295397	7.97881116168374	5.910191487884661e-09	7.21065037040832e-07	10.0494046682416	5.81927927108242	gut
macrophage	LRG1	1.50635163095598	3.35457110051936	7.9474572947662	5.94608555470855e-09	7.25001090133609e-07	10.4110779771371	5.81826704024632	gut
cd8_trm	SLC27A5	-0.483869737526036	3.39001093418888	-7.21596264053334	5.99888328196473e-09	7.30992127786078e-07	10.3268827810844	-5.8167888679064	gut
cd3_gd	ANKRD28	2.07555165547305	6.68260725173286	10.8760563925733	6.0157515708176405e-09	7.3260035511413e-07	8.07023989024688	5.81631927480146	gut
macrophage	ATOX1	-0.870532505667409	7.92694873800092	-7.70575807006923	6.042691035299381e-09	7.35432344672979e-07	11.3483546632413	-5.81557196185052	gut
macrophage	LDLRAD4	0.875423974621583	5.28621298110239	7.85576035673278	6.05368071985653e-09	7.36320880147425e-07	10.5113039167553	5.81526803331058	gut
macrophage	TMC8	-0.805911773899701	4.22026544095299	-8.01809302040112	6.07312263982904e-09	7.38235768979657e-07	11.3565390281051	-5.81473166365546	gut
cd4_trm	SGSH	-0.669135508152253	3.91335901219681	-7.18678437747679	6.0837769147971404e-09	7.39080769713743e-07	9.80131116852285	-5.81443843826863	gut
plasma_cell	MYL9	1.73305721680172	2.60567926010345	7.64865144540936	6.17364554574275e-09	7.49542155498273e-07	10.4724811290367	5.81198477814408	gut
cd3_gd	MT2A	-2.31021072519026	7.73230010284321	-8.59929483243897	6.191824962294881e-09	7.51292327552665e-07	9.00336924838991	-5.81149265748847	gut
cd8_trm	SLC30A1	-0.728575974788853	3.68015850153544	-7.14778899541569	6.2048342683475e-09	7.52298565780362e-07	10.1861875551365	-5.81114135478648	gut
cd4_trm	ID1	-1.30309647591531	4.18731047579013	-7.19414493744728	6.2076560779179e-09	7.52298565780362e-07	10.2034872437619	-5.81106524933096	gut
cd4_trm	ZNF831	-0.875854410650391	6.52135010511006	-7.49912980817564	6.23570355437224e-09	7.5523905221213e-07	10.5639782057923	-5.81031062064762	gut
cd4_trm	IL12RB1	0.725524384769741	4.72358067013353	7.36167584383455	6.290588407676631e-09	7.61424417826222e-07	10.0803501859875	5.80884342539671	gut
macrophage	PAIP1	-0.548888587963908	5.43285148279633	-7.75485391935538	6.31298013363413e-09	7.63406429041089e-07	10.6357634615527	-5.80824841749465	gut
macrophage	AGPAT5	0.738613128078424	3.94869114811384	8.20485790673843	6.3146124427441e-09	7.63406429041089e-07	11.5222375673631	5.80820512299736	gut
macrophage	OTULIN	0.577421908083861	5.00190045283809	7.16025843379263	6.322073748663411e-09	7.63845808768596e-07	10.1344075472473	5.80800736179425	gut
cd4_trm	MXRA7	1.11388095611478	4.59764733889846	7.25165863961566	6.33319760208389e-09	7.64726905614482e-07	10.3248082682869	5.80771294623971	gut
macrophage	TNFSF12	-0.71320964550711	6.55930730762111	-7.15902715755627	6.348471888488761e-09	7.66107794436867e-07	10.1594414475992	-5.80730949942795	gut
macrophage	MIEN1	-0.535888056615004	6.29557714777664	-8.18431632332224	6.37312942834281e-09	7.68618663225601e-07	9.9720697841119	-5.80666019643948	gut
macrophage	LYST	-0.931729654589527	5.3286400881291	-8.18494326713834	6.397472607362051e-09	7.71088609591938e-07	11.5282879433277	-5.80602156396272	gut
macrophage	GABARAP	-0.447707504668955	9.93450549165878	-8.47705617625009	6.40308355952217e-09	7.7129913839077e-07	10.4027789958565	-5.80587469833865	gut
macrophage	LRMP	1.37516758609619	3.93866525190605	7.55428190280416	6.41420570472667e-09	7.72172877112204e-07	11.2236332679719	5.80558394788537	gut
cd4_trm	ETFDH	0.439163153558469	4.64251063600254	7.54980703944372	6.422114556718121e-09	7.72658964009537e-07	10.267110929448	5.80537749616593	gut
cd8_trm	USP3	-0.316135084215585	6.5295024720878	-7.32945728505919	6.44260497284794e-09	7.74657269500303e-07	10.3004258342658	-5.80484376493787	gut
macrophage	HIST1H4H	1.21865168101873	1.64337278971821	7.99162038602823	6.4823050380248e-09	7.78961541830026e-07	10.8993665746826	5.80381434570367	gut
macrophage	TOMM5	-0.670474853561438	6.89603907963977	-7.15250562463438	6.4901485725075e-09	7.79434822367842e-07	10.1369593810012	-5.80361168914994	gut
cd4_trm	BDH1	-0.58869493047189	4.23088776925259	-7.32451556315524	6.49521649173831e-09	7.79574396463008e-07	10.2673243912313	-5.80348087392674	gut
macrophage	ARRB1	-0.474339798649372	5.51738439664202	-8.947919474768	6.506698466435021e-09	7.80483173379506e-07	11.6438633468672	-5.80318486332942	gut
cd8_trm	CASK	-0.526683520112269	6.10067801505942	-7.22329289776206	6.523750245647931e-09	7.8205855947798e-07	11.541820670347	-5.80274619678034	gut
cd4_trm	CNIH1	-0.579415198491157	5.65188142194197	-7.45985340635792	6.539893388744381e-09	7.83523193641417e-07	11.3069018269404	-5.80233193183202	gut
plasma_cell	PKP2	2.08101591622845	2.52644096594119	7.62743880958062	6.563359825709e-09	7.85862924110296e-07	10.4126391203219	5.80173150695891	gut
macrophage	MED29	0.546489293399027	5.44348824972636	7.5609882331496	6.57611141665362e-09	7.86917677782511e-07	10.4927045197697	5.80140611287212	gut
macrophage	RAB5IF	-0.830974550363372	7.29185538845866	-8.31610309016003	6.59410479192894e-09	7.88598039700079e-07	10.7456664435178	-5.80094800174782	gut
macrophage	PLEKHA1	0.824340328590171	3.78351421112359	7.1470972425933	6.6100485283484506e-09	7.90031416863051e-07	10.11038790996	5.80054308921943	gut
cd4_trm	RAB37	-0.899857754790228	3.38112030579373	-7.37529729642968	6.6295824503929105e-09	7.91891919768715e-07	10.4351436998969	-5.80004829198207	gut
cd8_trm	RGL4	0.549506087359089	5.5596165648958	7.22659624120954	6.71386553029679e-09	8.01080123755736e-07	10.0401256119708	5.79792951990868	gut
cd4_trm	ARHGAP10	-0.590336395008112	4.16071330537827	-7.64397221443273	6.714531443418e-09	8.01080123755736e-07	10.7120349783855	-5.79791288289659	gut
cd8_trm	KDSR	-0.537634402945878	4.5634195803982	-7.0872346086776	6.7188497178622305e-09	8.0111646713612e-07	9.9791554078597	-5.79780503510226	gut
nk_cd56br	ESYT2	-1.00192388892544	6.85426502855709	-8.78175914792204	6.725012826277351e-09	8.01372603044362e-07	9.81874682860837	-5.79765122976263	gut
cd4_trm	CD70	1.81531883529358	3.14385997882087	7.21365356593769	6.7291436801630506e-09	8.01386408277557e-07	10.1143098702896	5.79754821768951	gut
macrophage	DPY30	-0.565084273946898	5.3264419775195	-7.1412860499848	6.741359130102891e-09	8.0236243270738e-07	10.1167721532481	-5.79724395759597	gut
macrophage	MRPS23	-0.808941986452499	4.88248966263291	-7.14072215861786	6.754239521138911e-09	8.0341638852222e-07	10.1528125007303	-5.79692371550646	gut
macrophage	SNX1	-0.502914488734256	5.99755158760412	-8.08986870372954	6.7854258441179205e-09	8.06645281497467e-07	11.0748225374954	-5.79615079076921	gut
plasma_cell	VIM	0.981082403012932	10.9717158938963	8.81723091569136	6.7925705784391705e-09	8.07013989473394e-07	9.96598380333637	5.79597420148489	gut
macrophage	PTPRE	0.947903029125235	7.41546831341686	7.13714699403886	6.836480400110361e-09	8.11747659072712e-07	10.0741073838875	5.79489287674059	gut
macrophage	ECHDC1	-0.817879865985285	5.71241178707391	-7.47800059646758	6.861293896160391e-09	8.14209595175874e-07	10.6976661988228	-5.79428480193981	gut
macrophage	IMPA2	0.743465851677484	5.30916951991344	8.13175719415569	6.881244015475281e-09	8.16091825906617e-07	9.9035631268046	5.79379745712959	gut
cd8_trm	BORCS5	-0.358567192596025	5.55764496371905	-7.23273404653959	6.9481468650272405e-09	8.22885418347537e-07	10.2052827574643	-5.79217311521256	gut
cd8_trm	TSC22D1	0.665270937674883	4.44277077285225	7.21547918498641	6.9496782763185e-09	8.22885418347537e-07	9.80789165327639	5.79213611224735	gut
macrophage	TLR2	-0.684996793595085	6.21653067239519	-8.74756253356237	6.9508953763762505e-09	8.22885418347537e-07	10.8807629358782	-5.79210670953167	gut
nk_cd56br	HIST1H3A	-1.21281863164206	5.51524767653854	-8.84154539754967	7.02772824792166e-09	8.31488146312192e-07	9.54092356266978	-5.79026064213957	gut
nk_cd56br	ITGB2	-1.04029340648946	8.53215972207937	-8.96344292034664	7.054266782659241e-09	8.33914383907289e-07	10.4255085561571	-5.78962755732063	gut
macrophage	GALE	-0.945753473684751	3.9343299908336	-7.127772646029	7.056929568896491e-09	8.33914383907289e-07	10.166438651701	-5.78956416365563	gut
macrophage	MYO9B	0.568582915606825	7.42312105470752	8.56648570176641	7.06076868908165e-09	8.33914383907289e-07	11.3281996375641	5.78947280562886	gut
macrophage	CHST15	1.6273204223525	4.54251346347932	7.52004797651379	7.0888315073351e-09	8.36733643525175e-07	10.8438760417919	5.78880646928061	gut
macrophage	CRYBG1	-0.68239326732283	5.49494065446857	-7.65111171749168	7.1133734099207605e-09	8.39134223329411e-07	10.2430305953126	-5.78822583451724	gut
macrophage	METTL15	0.818651989166822	3.52004664600321	7.12452107177024	7.135050329245831e-09	8.41194197056591e-07	10.0458727364297	5.78771460015068	gut
macrophage	KCNN4	-3.0556781794542	2.36300388110205	-8.13861526273832	7.198953068199081e-09	8.48217464404485e-07	11.9928968676406	-5.78621624326802	gut
plasma_cell	IGHG2	-3.65057785344926	10.1287270833709	-9.67968992237844	7.2031212846100704e-09	8.48217464404485e-07	12.597122037124	-5.78611895905151	gut
macrophage	BST1	-1.67082997563125	4.159625165874	-7.1195701675481	7.2556695035150605e-09	8.53805622495722e-07	10.1772495187823	-5.7848971818564	gut
macrophage	ZBTB8OS	-0.901522433820491	5.70056210571719	-7.79306796025724	7.26029542883686e-09	8.53805622495722e-07	11.0270664891359	-5.78479003879138	gut
macrophage	SRGAP2B	0.751177367828297	4.14021385859844	8.70968597912269	7.263409187455471e-09	8.53805622495722e-07	10.8814814314103	5.78471795705149	gut
cd4_trm	IL23R	1.43490567896092	3.51108634476215	7.32690599319997	7.3209241044282705e-09	8.5966227570147e-07	10.4531133962707	5.78339189568096	gut
macrophage	SLC12A7	0.852697642526061	5.00524588451297	7.82858944059489	7.3218462544339105e-09	8.5966227570147e-07	9.95717231064048	5.78337071725353	gut
cd4_trm	ENSA	0.316752007196284	7.27118655332621	7.62199190407673	7.384743133766151e-09	8.66537307474107e-07	10.4119246624597	5.78193229266019	gut
cd8_trm	SYNE1	-0.413559027018057	6.20695942487203	-7.21888199324176	7.394082820385581e-09	8.66537430946029e-07	10.0175418503762	-5.7817197145707	gut
macrophage	BAK1	0.738138839942569	4.70810486157598	7.11393630261573	7.3954205720929e-09	8.66537430946029e-07	9.97677857735452	5.78168928774519	gut
cd4_trm	EDEM1	-0.412404223989854	5.27366094313375	-7.90044272050148	7.397768426196821e-09	8.66537430946029e-07	11.5713232368095	-5.78163589933273	gut
cd4_trm	NLRP1	-0.480702096698635	5.67403987780272	-7.3752064847463	7.46183614866242e-09	8.73366667907278e-07	10.0785727406422	-5.78018537188192	gut
cd4_trm	GFOD1	0.934719706740213	3.97021470697761	7.27565885027241	7.46482196940759e-09	8.73366667907278e-07	9.8797432155796	5.78011806702488	gut
macrophage	NDUFAF2	-0.770373929917397	4.72481723448666	-8.21169119483611	7.48765903002533e-09	8.75525346851198e-07	11.0045519640729	-5.77960414973589	gut
cd3_gd	YBX3	-2.40895954329751	4.40513046028716	-9.80598190073724	7.501920816272561e-09	8.7667938588195e-07	7.3589133295911	-5.77928398003332	gut
macrophage	FOXRED2	1.55850075370523	2.68217662822433	7.10918021745782	7.515499915288361e-09	8.77752341773977e-07	10.0229538468453	5.7789796858887	gut
cd8_trm	RGS16	-1.2453940384748	3.4480570513208	-7.05645533838627	7.58152812010718e-09	8.84946110945703e-07	9.74059928189381	-5.7775076380829	gut
cd8_trm	ZNF296	-0.624713417422998	3.70616266169329	-7.07645919168582	7.61156862625413e-09	8.87933299043291e-07	9.58039124233688	-5.77684202975339	gut
macrophage	KIF1B	1.0015793055344	5.18924963683036	7.9143257014796	7.62234336595139e-09	8.88670847638531e-07	11.0108891846643	5.77660391580163	gut
macrophage	DNAJB11	0.735119040180436	6.33985462184195	7.60906973964842	7.627597870848221e-09	8.88764319804766e-07	11.4133761138502	5.77648791374581	gut
macrophage	SSB	-0.605326849132308	6.96779993079869	-7.79133345751562	7.673491907597571e-09	8.93590220404119e-07	9.94516665450351	-5.77547801614897	gut
cd8_temra	ENC1	-3.1887379758065	5.61205734791336	-8.94452262585143	7.700497736341921e-09	8.96212214098177e-07	10.3543282894895	-5.77488649461611	gut
cd4_trm	SYTL3	0.737929640233292	8.17357189160947	7.49413956216262	7.74090406833799e-09	9.00389842792614e-07	10.0573330217443	5.77400521169671	gut
cd4_trm	NBPF9	-1.03810279775751	2.41105297531771	-7.07145609231437	7.777357599291851e-09	9.04103099652566e-07	9.96095244170751	-5.77321397106544	gut
macrophage	ID3	1.94650292761913	5.96164390957756	8.01765944710537	7.86768895610791e-09	9.14071583388374e-07	12.0018615098915	5.77126872174842	gut
macrophage	SLC22A23	3.69129113391797	0.576168806869916	7.09355197330789	7.9240338263686e-09	9.20082201091054e-07	9.92151916159993	5.77006632529935	gut
macrophage	UBL5	-0.499907966773434	8.37641408304203	-8.38061083622489	7.95848596802263e-09	9.23216953077683e-07	10.5096543606049	-5.76933520741976	gut
macrophage	CLTA	-0.502995928696493	8.19687891484874	-7.82840648137882	7.96028204815025e-09	9.23216953077683e-07	10.8110845965168	-5.76929717678403	gut
cd4_trm	IFI44	0.73588185564177	4.83953093793346	6.75728274644327	7.976209326010741e-09	9.24526962284025e-07	9.85986079613009	5.76896029332527	gut
macrophage	REEP4	-0.945435036036613	4.7142149572332	-7.95251936858362	8.02169542173924e-09	9.28912253756689e-07	10.2543883776727	-5.76800179001689	gut
macrophage	MRPL40	-0.557731915306852	5.58691749939264	-7.63521687357268	8.0233505620123e-09	9.28912253756689e-07	11.4730534520046	-5.76796701189248	gut
plasma_cell	KIF20B	-1.31421185102662	2.93465841445791	-7.55764548523952	8.030493389481381e-09	9.28953516834075e-07	10.1724348995232	-5.76781700539973	gut
cd8_trm	TMEM156	0.583392627500928	4.88715587484882	7.20281845755774	8.033015210851881e-09	9.28953516834075e-07	9.76950950411319	5.76776407562356	gut
cd4_trm	STN1	0.608606339658837	5.59658742804663	7.31743715580666	8.04173866144342e-09	9.29423829384356e-07	10.0069850806046	5.76758110617754	gut
plasma_cell	ASB2	2.06236086802451	3.60556026812344	9.14406444187307	8.04872539588739e-09	9.29692992805747e-07	14.0663933576362	5.76743470249563	gut
cd3_gd	HLA-DPB1	-1.50095362861563	6.26531915044749	-8.11707614014226	8.0963017159844e-09	9.34565317601001e-07	10.3048400712191	-5.76644103680348	gut
cd8_trm	ZNF831	-0.998098042635583	6.30222424727036	-7.14899905450697	8.10027154305019e-09	9.34565317601001e-07	10.4806380962254	-5.76635838091066	gut
cd3_gd	LZTFL1	1.82950143458202	5.01210188228268	9.92182572171772	8.114788005496341e-09	9.35382396344492e-07	7.15721899748738	5.76605646816616	gut
cd8_trm	GPR18	0.668191423490408	5.36921673018547	7.00708654605393	8.11672617194891e-09	9.35382396344492e-07	9.75696285405165	5.76601619800856	gut
cd8_trm	NOCT	-0.721236103354044	4.33667460167842	-7.1280980466201	8.15253769454364e-09	9.38967235288818e-07	9.70857714172863	-5.76527380341937	gut
cd8_trm	BLZF1	0.49875010184286	4.43930245871145	7.05424327797945	8.170924162658451e-09	9.40542168984026e-07	9.90532053596258	5.76489387175972	gut
plasma_cell	DUSP5	1.30683491393806	9.05003937148019	9.33885661966412	8.1992961263575e-09	9.43264039324901e-07	9.87547171419385	5.76430923114594	gut
cd4_trm	LAG3	1.32354311818919	5.02453960580612	7.05330365599841	8.21114976102108e-09	9.44083565668368e-07	10.0137159451529	5.76406555418755	gut
macrophage	IER5	1.05798254629148	8.18173607297746	8.30491820639408	8.23462089684266e-09	9.46237110977548e-07	10.0946137499804	5.7635840619567	gut
macrophage	NISCH	1.1019698481548	5.1225657782268	7.4024378217116	8.262161290090341e-09	9.48855505856991e-07	10.8895669433858	5.76302079055838	gut
macrophage	TSPOAP1	1.35647743801773	1.3948515819002	8.29673325141678	8.26697970448877e-09	9.48862918376395e-07	10.5186989046519	5.76292242934227	gut
macrophage	POLR2I	-0.607407026801889	5.95849819179634	-8.05606182640245	8.29308526474595e-09	9.51312202685496e-07	11.0345646880435	-5.76239048786763	gut
macrophage	ARNTL2	-2.36293783478206	1.5283843166253	-8.26904144360879	8.34376913869545e-09	9.56576469009382e-07	12.7346548037957	-5.76136235763444	gut
cd4_trm	B4GALT5	1.19128741235528	3.91831272539075	7.0282973623728	8.38805276472735e-09	9.61101352315757e-07	10.8161707092018	5.76046901562952	gut
cd4_treg	GZMA	2.59683415010967	4.03709930595858	7.34822361819738	8.402328656504281e-09	9.62184736191016e-07	9.41863618484959	5.76018200251948	gut
cd4_trm	MRPL36	0.457562242835913	4.91378921646776	7.21255086234308	8.411486638470451e-09	9.6268114109256e-07	10.1024370467282	5.75999813318084	gut
cd8_trm	SPOCK2	-0.521538209735474	7.70820350431182	-7.1622572771523	8.421206644065371e-09	9.6324126288949e-07	9.96687292992092	-5.75980319260731	gut
macrophage	CRY2	0.751507375626726	4.49910470294073	8.63404111265374	8.464738590180871e-09	9.6766603271645e-07	10.9309491895148	5.75893280840687	gut
cd4_trm	CNDP2	0.272065212827855	5.34527815943582	7.2909987539394	8.51120903171737e-09	9.72421465548211e-07	9.85290049508696	5.75800846087345	gut
plasma_cell	KIF19	1.63392749695038	3.54870061597909	7.53565823544921	8.558366710783741e-09	9.77249930628725e-07	10.1557502034103	5.75707544598181	gut
cd8_trm	IL9R	1.16856285698684	2.18915147273753	7.03028883941683	8.58917117579173e-09	9.80206625697929e-07	9.64854341209922	5.75646867451394	gut
macrophage	FOSB	1.46921436111019	9.23611215831612	8.07979230945949	8.623899500042151e-09	9.83607481376808e-07	11.3292478347812	5.75578714466886	gut
macrophage	MTPN	-0.599481481350284	7.33587322980921	-7.74701563967565	8.68905645891455e-09	9.90473038884309e-07	9.77422955906231	-5.75451563333709	gut
cd4_trm	SCRN1	1.01027751408147	1.79931342705685	6.89824785221391	8.69534092742961e-09	9.90623663489209e-07	10.3872346757376	5.75439348506081	gut
macrophage	PIEZO1	-1.16868949030514	4.13111256013591	-7.06576619776799	8.706228204037621e-09	9.91298195704222e-07	9.97091660929596	-5.75418207715027	gut
cd8_trm	NRARP	-0.887346654800038	2.40101123826795	-7.0941884482729	8.77620480294008e-09	9.98696081104466e-07	9.53738451122302	-5.75282938330277	gut
cd4_trm	TBC1D4	-1.44199084697326	4.09200648016855	-6.73185877590498	8.792441145457221e-09	9.99973599858103e-07	9.81045628129807	-5.75251702302741	gut
macrophage	IER2	1.27265728858405	8.91188090572783	8.22775120419281	8.80794842686765e-09	1.00116679390998e-06	9.98158931873684	5.75221921179509	gut
plasma_cell	SPINK2	2.32782164883023	3.21185236179226	9.50074044327883	8.82302235436463e-09	1.00230940004922e-06	10.1401051680109	5.75193021112067	gut
cd8_trm	PPM1L	1.13486162203669	2.42507593183102	7.00787160076703	8.91257181422156e-09	1.01180203661354e-06	9.70399091822468	5.75022318234022	gut
cd3_gd	LDLRAD4	2.8760343490063	6.6589157681658	10.5692578053178	8.916721522275882e-09	1.01180203661354e-06	7.65219063983511	5.75014448370399	gut
macrophage	ZNF394	0.516080631477011	5.12050546737325	7.62495447970419	8.997645477310611e-09	1.02040456930696e-06	11.2298794350342	5.74861684791261	gut
cd4_trm	HIST1H2AJ	-0.74802878190203	2.29909193479592	-7.50679295512709	9.05090945143098e-09	1.02586225138371e-06	9.93025299884608	-5.74761863315725	gut
cd3_gd	PIK3R5	-1.35984774515847	4.97323398520198	-8.50413098350864	9.098450431742912e-09	1.03066544226732e-06	7.30426748184709	-5.74673248400506	gut
cd4_trm	MAP3K8	0.834723079627664	6.8081238221575	7.55434748519308	9.12001688482175e-09	1.03252247882964e-06	10.3666191554134	5.74633197513146	gut
macrophage	IGFBP4	1.53763375537956	2.85509502201701	7.79008635114425	9.19473965832342e-09	1.04039208975172e-06	10.0380534098978	5.74495139049532	gut
macrophage	GSR	-0.75833056596496	5.73458458636322	-8.07476725375494	9.275932171807621e-09	1.04898442471867e-06	10.0463098528069	-5.74346358021797	gut
macrophage	SULT1B1	-1.47081947152115	2.56187418164073	-8.44005673553112	9.29756178597224e-09	1.05083507211579e-06	10.4783251016944	-5.74306936426033	gut
nk_cd56br	CENPV	1.13188600254594	4.11577498041006	7.35225036588093	9.379026056997511e-09	1.05944246911409e-06	8.43032929127484	5.74159257601195	gut
macrophage	DENND1A	0.698254990478834	4.99407166831462	7.50061305564341	9.39054106536974e-09	1.05958755770319e-06	9.86737213474568	5.74138483788456	gut
macrophage	IL12RB1	0.900831126366064	3.76225161432574	7.63684461890239	9.390927712587e-09	1.05958755770319e-06	9.99089858130642	5.74137786681876	gut
cd4_trm	PSEN2	0.697863067216033	1.63757451572294	7.16492805132437	9.40480097682845e-09	1.05985989040515e-06	9.84015622552802	5.74112792287572	gut
plasma_cell	MYO1G	-1.06448454475334	3.4383019955443	-7.5029856270304	9.408428951498081e-09	1.05985989040515e-06	10.0165229943153	-5.74106261956103	gut
macrophage	MRPL19	-0.525800059474579	4.64236636025456	-7.04285276518608	9.40927126423075e-09	1.05985989040515e-06	9.82292257018704	-5.74104746148644	gut
cd4_trm	FAU	-0.255285211914482	11.5656449943983	-7.42254887339995	9.44879003544119e-09	1.06321745129287e-06	9.72899351511833	-5.74033776900252	gut
plasma_cell	RHEB	0.740003409160996	6.51643908733366	8.80893636610162	9.4497327558069e-09	1.06321745129287e-06	10.1399519177152	5.74032087454555	gut
macrophage	FBXL5	-0.513417468636329	5.97083180596916	-7.8284744558159	9.500424895643131e-09	1.06831876525103e-06	9.66668690711975	-5.73941482676803	gut
macrophage	HDAC9	1.2430642077566	3.31671139715115	8.558680297053	9.53595098312028e-09	1.07170987856354e-06	11.0434985699102	5.73878264642762	gut
plasma_cell	PACS1	0.84892784323303	4.30650126261444	9.26480041197078	9.64111379518333e-09	1.08291898215588e-06	10.181816777299	5.73692462377359	gut
macrophage	DIP2A	0.715708860328813	4.6936445902876	7.3759313169087	9.670610750976821e-09	1.08562123997383e-06	10.5287895656041	5.73640700715887	gut
cd8_trm	SDR42E2	-0.900483702940375	2.99337749423585	-7.12032455099469	9.68672434691044e-09	1.08681889049726e-06	9.63229686280949	-5.73612489136795	gut
cd3_gd	ID3	2.1842855910303	5.943448458877	8.90451807997104	9.708319835451531e-09	1.08778009409337e-06	11.9647072467793	5.73574751346009	gut
cd8_trm	AGAP3	-0.818513280874196	2.88973665923228	-6.97821231521323	9.70887146022808e-09	1.08778009409337e-06	9.70662261494754	-5.73573788459148	gut
plasma_cell	CDKN1C	1.68594859671784	4.91333251970866	10.5076233196273	9.711641036855981e-09	1.08778009409337e-06	12.2864483725955	5.73568954837144	gut
macrophage	ZKSCAN4	1.08220158007332	1.99964688676991	7.94381023717908	9.767071769170941e-09	1.09337520526247e-06	10.4704614375126	5.73472494710518	gut
cd3_gd	CEP78	-1.42232194481042	5.1660559542937	-8.44487640915681	9.77934343202966e-09	1.09413530849005e-06	7.3386444198673	-5.73451211611915	gut
macrophage	SAT1	0.879195094331902	11.9584149820128	8.05709275672797	9.814941365017031e-09	1.09750289443959e-06	9.95152949709458	5.73389619646848	gut
cd4_trm	MKNK1	0.734818579048759	5.0128905275614	6.70224769976261	9.84862241915293e-09	1.10065248466858e-06	9.65399743380439	5.73331543874539	gut
macrophage	RELL1	0.573476115560409	4.62546733091608	7.90053626289042	9.85816150420956e-09	1.10110202569514e-06	9.51773067520304	5.73315130841795	gut
cd8_trm	IFT20	0.459751635271962	4.82183571270202	7.02097878288993	9.941896267854781e-09	1.10983367520765e-06	9.67675966446075	5.73171715014282	gut
macrophage	ATG16L2	0.711897983222826	5.84245558217226	7.70749033487565	9.96531583158692e-09	1.1118262209911e-06	9.63497779346904	5.73131813492474	gut
cd8_trm	AUTS2	0.924173429537573	6.64256959616554	7.01063470116324	9.99724444739017e-09	1.11476536156993e-06	10.3120837021518	5.73077561099803	gut
plasma_cell	RGCC	1.60962658493589	8.45296301859147	8.32383596303173	1.00818130837811e-08	1.12331756347328e-06	11.3503430974318	5.72934673687761	gut
cd4_trm	CAPG	1.54886767899836	4.94934874798707	7.15049894684042	1.00851966139145e-08	1.12331756347328e-06	9.87137310579424	5.7292898113252	gut
plasma_cell	SYS1	0.72843103626927	4.31877728849901	8.30408433602459	1.01040417654144e-08	1.12478891706257e-06	10.0618798811326	5.72897309391421	gut
nk_cd56br	FKBP11	-0.712877874119916	7.67097850525227	-8.64858244949099	1.0121408863382e-08	1.12609418412114e-06	9.90356262219084	-5.72868172508447	gut
macrophage	CRISPLD2	1.76919313086568	2.61998364047885	7.71898813396655	1.01614035268766e-08	1.12991410649444e-06	9.41404992767114	5.7280125760733	gut
macrophage	CTNND1	0.488993351203128	5.62221038555156	7.78911242444855	1.02089639635842e-08	1.13457059532488e-06	9.35258730323641	5.72722016850125	gut
cd8_trm	PELO	0.6391764395826	5.70121813126917	7.08286686631831	1.02183085992212e-08	1.13497716181822e-06	9.7484799733178	5.72706489873789	gut
cd4_trm	CHST12	0.635267698437753	5.26361095608057	7.17339277364197	1.02482842250105e-08	1.13767354546365e-06	10.0262014887215	5.7265677557593	gut
cd4_trm	ANAPC11	0.3230105274764	6.54571154923445	7.32740214788881	1.02847735052216e-08	1.14108961761825e-06	10.2615382137187	5.72596448827517	gut
macrophage	LAMC1	-2.49809388010092	1.11409519642896	-7.97771100244831	1.02906558825229e-08	1.14110796268878e-06	10.2292123549958	-5.72586743126355	gut
macrophage	ZDHHC20	-1.07439811886178	5.50640534886401	-9.45091804983279	1.04123184595188e-08	1.15395776784178e-06	15.6979326873744	-5.72387204339906	gut
cd4_trm	MTCH2	0.446045699280652	4.72085367914437	6.96569596216425	1.04601533446463e-08	1.15861580870406e-06	10.093862269703	5.72309370352715	gut
macrophage	ZNF331	1.45951962917555	7.85023095777434	7.0109931131985	1.04825315453407e-08	1.16045054430777e-06	9.65467109332364	5.72273076620753	gut
macrophage	NUP210	-1.36366991146362	3.35166979679318	-7.01077378543264	1.04903307454044e-08	1.16064151754544e-06	9.83946175724772	-5.72260445304615	gut
cd4_trm	TMEM242	0.460940878439205	4.72639570178719	7.04027928204622	1.0495886427567e-08	1.16064151754544e-06	10.1950914109695	5.72251453078156	gut
cd8_trm	ARHGEF40	0.923033197146955	2.99118365405554	7.1547581769483	1.05372477855287e-08	1.16457009052933e-06	9.78217558827478	5.72184652137616	gut
cd4_trm	RHEBL1	1.14263488291157	1.76922502992018	7.17927503126246	1.05762440032852e-08	1.16823306616918e-06	9.64771394215744	5.72121904023553	gut
macrophage	SHISA5	-0.696461561756158	5.81438169952763	-7.3883314446354	1.06379030824418e-08	1.17428927640905e-06	9.22463806703788	-5.72023146891972	gut
plasma_cell	CKAP2	-1.35935175790977	3.65126348470795	-7.72490896360831	1.06467273239213e-08	1.17428927640905e-06	10.4101453084445	-5.72009058947591	gut
macrophage	WDR91	0.855515883864428	3.76772861863951	7.49398088827599	1.06487218824857e-08	1.17428927640905e-06	9.92536967112717	5.72005876197591	gut
plasma_cell	TBC1D1	-1.08248032378657	5.28969686459798	-9.19824308770321	1.06772119759324e-08	1.17678087022206e-06	12.4804540574975	-5.7196047722023	gut
cd3_gd	DUSP2	-1.24892093123993	9.80186398984501	-8.5452355005503	1.06850639430332e-08	1.17699635369842e-06	7.79946064003451	-5.71947985801403	gut
cd4_trm	POLR1D	-0.212388617298368	7.26893769605642	-7.44865617105686	1.07071699713614e-08	1.17878086704015e-06	9.76680509869524	-5.7191286595177	gut
plasma_cell	FCGR2B	-0.804563296701957	5.90595025626371	-8.45743313264448	1.0715439186255e-08	1.17904092100228e-06	9.5798542948746	-5.71899746756944	gut
cd3_gd	IER3	-1.71764036251185	4.8590645977407	-9.25804638672668	1.07544012115618e-08	1.18233528311771e-06	6.86887950193991	-5.71838065201797	gut
cd8_trm	RASA1	-0.698901080896199	5.1939984981253	-7.06238022041718	1.07572263957643e-08	1.18233528311771e-06	9.40324163703542	-5.71833601045362	gut
macrophage	SORBS3	-0.792039763985106	5.453216889244	-7.00300249654367	1.07704658485665e-08	1.18313893365007e-06	9.66508407423052	-5.71812696167368	gut
macrophage	ADAMTS2	-1.30750872500642	4.53243763815402	-8.27477300789317	1.08587360254604e-08	1.19217931419683e-06	9.89872587628177	-5.71673954048044	gut
cd8_trm	GMFG	-0.328492787993415	8.14378662102071	-7.20578568857541	1.08719716657932e-08	1.192976250989e-06	9.73998134159131	-5.71653244964732	gut
macrophage	RAP1B	-0.475202961709883	7.80191192403484	-8.09354666592617	1.09074996504795e-08	1.19621709628374e-06	9.90245831769194	-5.71597777189355	gut
macrophage	CD38	1.86638210301797	4.61040202643561	7.2788804929316	1.09281663955801e-08	1.19782545646623e-06	10.0963363234296	5.71565592122965	gut
cd4_trm	YWHAH	0.63095862822485	6.9626882760078	7.16293618439543	1.09429369272308e-08	1.19834782746563e-06	10.0710279784613	5.71542625667506	gut
macrophage	UBXN11	-0.812518228104837	5.57506249339805	-7.94206737118677	1.09449397762995e-08	1.19834782746563e-06	10.5575705824851	-5.71539513790381	gut
macrophage	TP53I11	-1.74645364699103	3.06088634585088	-7.89087900257758	1.10041722837071e-08	1.20417257647114e-06	11.4156907128636	-5.71447732070705	gut
cd4_trm	CAMK1D	-0.603809086056325	4.70740903347141	-7.14541984704619	1.10520698791351e-08	1.20844532814995e-06	10.5706427855888	-5.71373864396777	gut
macrophage	PYGL	-0.931776398148835	5.52031658834316	-10.0969399241869	1.10553270533864e-08	1.20844532814995e-06	14.3533704128335	-5.71368852486245	gut
macrophage	GNG10	-0.667230451746187	7.45657306482942	-6.99431033090345	1.10927011910005e-08	1.21186697992409e-06	9.6140524026757	-5.71311446273157	gut
macrophage	STXBP2	-0.907954557450421	7.69537657605869	-6.99401695043717	1.11037445634281e-08	1.21240985085948e-06	9.61896700478059	-5.71294519762819	gut
macrophage	CIAO2A	-0.609349777748858	7.09476721035517	-8.0115257812807	1.11762220076156e-08	1.21942769026992e-06	9.5442575698323	-5.71183835751575	gut
macrophage	FAM133B	0.518212903328208	5.71480371887499	8.01967777853814	1.11802356396054e-08	1.21942769026992e-06	9.35426712969019	5.71177726730739	gut
cd4_trm	ATF3	1.10804882719211	7.2302457206451	7.32158866002028	1.12353919771173e-08	1.22477431340724e-06	10.2941589440113	5.71093990238298	gut
cd8_trm	CCM2	-0.489793956236083	5.6630825514918	-7.06814075010303	1.12999755318514e-08	1.23114220316948e-06	9.63342667484806	-5.7099644791511	gut
macrophage	S100A10	-2.12744659614067	9.47827685896925	-6.98762339684717	1.13471687873276e-08	1.23560949024169e-06	9.6296661812341	-5.70925512623294	gut
cd3_gd	ZKSCAN8	0.632206576423332	4.10627906185171	7.97561568731532	1.14552116081346e-08	1.24669428929141e-06	9.95328723758328	5.70764189053176	gut
cd8_trm	ADAP1	-0.970428098795303	2.89489471925337	-6.8512116110471	1.1477114371279e-08	1.24839731568313e-06	9.35005078867451	-5.70731665381498	gut
cd4_trm	NAB1	-0.586505020708378	4.38013091448448	-7.29626986745213	1.15199968834307e-08	1.25237926902996e-06	9.8892209541424	-5.70668162907095	gut
cd4_trm	PLEKHB1	-0.980623085983064	3.67308984276626	-6.65970485389458	1.15911364653209e-08	1.25942714001367e-06	9.52437545692583	-5.70563320913772	gut
macrophage	SRSF2	0.507501844718544	7.27495738222555	7.84615231937182	1.16260182110084e-08	1.26252991451624e-06	9.70110335224449	5.70512142176438	gut
macrophage	GADD45B	1.0824377984958	9.07670098167174	8.17004957895139	1.16455188500888e-08	1.26276960883181e-06	9.87393187608429	5.70483595693016	gut
cd8_trm	ZFAND6	0.325221548032827	5.73917371376975	7.14533141125618	1.16459104487618e-08	1.26276960883181e-06	9.53147797802252	5.70483022917693	gut
cd8_trm	PASK	-1.09823822306268	4.64785265535831	-6.59518577246979	1.16480675083433e-08	1.26276960883181e-06	9.4675737731827	-5.70479868210525	gut
cd4_trm	ARID3B	0.381409500527857	4.17639962748275	7.28255676975238	1.16535316960501e-08	1.26276960883181e-06	9.9144450708262	5.70471879356712	gut
cd4_trm	HIPK3	-0.246370202508459	5.6270865494596	-7.31434924586291	1.16890158948515e-08	1.26592739803612e-06	9.69868389680303	-5.7042008848712	gut
cd4_trm	PMAIP1	0.695996062517438	7.43895883427369	7.23285003890644	1.17571918934093e-08	1.27262038369887e-06	9.64860046270231	5.70321009720938	gut
macrophage	SSBP1	-0.525506338668176	6.7380249085927	-6.97681305316948	1.1771000176539e-08	1.27342444077877e-06	9.54327935336131	-5.70301010432421	gut
macrophage	HIST1H2BD	1.2508110642089	2.14079963376231	7.99067729978681	1.18148430275851e-08	1.27730928980863e-06	9.60756632777048	5.70237661210969	gut
cd4_trm	TNIP3	1.42571425963313	2.32562265912242	6.99747017252665	1.18197089062843e-08	1.27730928980863e-06	9.27424753587385	5.70230644514874	gut
macrophage	ZNF124	0.65182545735934	4.07937926271695	7.3665092352572	1.18960282807156e-08	1.28486117574365e-06	10.810685188072	5.70120956169878	gut
macrophage	BRD2	0.564492943303879	7.04441734075212	7.68440469768764	1.19872891903424e-08	1.2940178192612e-06	9.5981598802532	5.6999068762865	gut
macrophage	ZSCAN9	0.726594314672627	1.87966463440183	8.03224285835032	1.19983336659555e-08	1.29450994759859e-06	10.2053071877233	5.6997498783148	gut
macrophage	ID1	1.4364069848766	3.29462790655834	7.95181658584623	1.20508766936621e-08	1.29947643776422e-06	9.91776564453937	5.69900489354901	gut
cd4_trm	ADA	0.660134123713703	4.85909995582852	6.99077093945077	1.20818606466366e-08	1.30211405040355e-06	9.81655756294452	5.69856706351613	gut
macrophage	TBC1D1	0.376198716352955	5.95580037947138	6.96774973010476	1.21385567628885e-08	1.30751843106261e-06	9.48785316428054	5.69776871573369	gut
cd4_trm	RAB8A	0.313559833852788	5.83228459163301	7.32335665177537	1.21489886950707e-08	1.3079362705279e-06	9.87843648651847	5.69762221666322	gut
cd4_trm	ABI1	-0.296222252742241	6.32938327146195	-7.19969787929757	1.21751219836358e-08	1.31004312543921e-06	10.0133257579092	-5.69725575422046	gut
plasma_cell	PTP4A3	-2.01541011059041	4.14475913911414	-8.49949889548014	1.2182504802715e-08	1.31013124655836e-06	9.91021129044814	-5.6971523647232	gut
cd4_trm	RPL18A	-0.288868101886603	11.8685084872488	-7.28646717093089	1.21956731212198e-08	1.31084112205128e-06	9.43748082889265	-5.6969681057477	gut
cd8_trm	SGSM3	-0.40285452591777	4.7483133459653	-7.16344962265934	1.22055488435101e-08	1.31119652210276e-06	9.94287257381172	-5.69683004555622	gut
macrophage	SUMO1	-0.431245099721048	6.33715784149772	-7.6497968389051	1.22313259854537e-08	1.31325885101915e-06	10.0975790983847	-5.69647019815415	gut
cd8_trm	RHOC	0.526020665575576	6.37239510298352	7.01404297966785	1.22437994062563e-08	1.31389133004835e-06	9.5926886195032	5.69629633440217	gut
macrophage	NDUFA7	-0.61957763055986	6.55750745163287	-8.42472803272777	1.22556090487406e-08	1.3144519370825e-06	11.0548834401982	-5.69613188142138	gut
cd8_trm	ST8SIA4	0.334361323077425	5.92038099796221	6.99748778704544	1.23054842302542e-08	1.31909239602055e-06	9.3794783958962	5.69543904792166	gut
macrophage	USP3	-0.652597492400464	5.88449089902272	-9.32045108215082	1.23162969644079e-08	1.31954280273853e-06	13.8395275208112	-5.69528920440042	gut
macrophage	TOP1	0.567144943139725	7.05556403980935	7.51738755954941	1.23258637769218e-08	1.31985931231011e-06	10.7989619152291	5.69515673347586	gut
cd3_gd	F2R	-2.45045151495476	4.59990530023476	-8.55926818353221	1.24320187742892e-08	1.33051264520674e-06	7.1454875102768	-5.69369348107693	gut
plasma_cell	ZNF639	-0.618740161718974	4.09371443103862	-8.28537886291916	1.24912501447278e-08	1.33613534104361e-06	9.90290223126913	-5.69288229721761	gut
cd8_trm	KLRC2	1.09029222052248	6.68778479206627	6.99740129173273	1.25164318830491e-08	1.33811182163515e-06	9.30059996055969	5.69253856060064	gut
cd4_trm	ZNF439	-0.904029694027993	2.5205407918809	-6.63875262716787	1.25590347632107e-08	1.34194765560349e-06	9.44538671653561	-5.69195854846998	gut
cd8_trm	STAM	0.540450683262674	5.00540579643825	7.03931925461555	1.25738253759283e-08	1.34255072652583e-06	9.30192368995628	5.69175763030206	gut
macrophage	MRPL43	-0.458956395074343	5.75566328280835	-7.47311499849108	1.25781313370039e-08	1.34255072652583e-06	9.95574960158086	-5.69169918056028	gut
macrophage	PMS1	0.755693075888152	4.0642881804954	7.77763929361433	1.25957410317158e-08	1.34371176827815e-06	9.63271236827573	5.69146034616434	gut
cd4_trm	ATP11A	-0.590907779434037	2.64642990775762	-7.00513892619778	1.263745983681e-08	1.34744215198056e-06	8.99004187848694	-5.69089582021356	gut
macrophage	ROMO1	-0.552091623361064	7.66086647513418	-8.04918001632397	1.26539967906094e-08	1.34848502477952e-06	9.55915448775418	-5.69067254826111	gut
macrophage	SMOX	1.5275256145331	2.95218190417601	7.60178424812691	1.26721653611747e-08	1.34970056657404e-06	9.47476916346235	5.69042757380997	gut
macrophage	FARP2	0.736222845653149	3.8808156307975	8.53118713491342	1.28199087675612e-08	1.3641454962847e-06	11.3414442040393	5.6884480649316	gut
cd4_trm	CASS4	-1.13538287678711	4.54188079909024	-6.99095576171724	1.28214558814722e-08	1.3641454962847e-06	10.3783658793614	-5.68842745374294	gut
macrophage	GLS	0.580960078325171	5.8610526534649	8.43001611521965	1.2856178491887e-08	1.36709116753113e-06	10.5553868740171	5.68796550165864	gut
cd4_trm	MTURN	-0.96561831261888	3.12567178429812	-7.19058418005056	1.28628403722656e-08	1.36709116753113e-06	9.87853177783528	-5.68787701014335	gut
macrophage	TSHZ1	0.805091295403386	3.60323414660733	7.4645465582855	1.29435289660163e-08	1.3744968547078e-06	9.28829009705997	5.68680872393211	gut
cd8_trm	SELENON	-0.537541260227602	3.3932145916035	-6.92723137910677	1.29462924821424e-08	1.3744968547078e-06	9.20550919649034	-5.68677225073577	gut
macrophage	SIGIRR	0.470048824810424	5.01600824686863	7.83532582407664	1.30376890063179e-08	1.38346446054389e-06	9.14742591781268	5.68557023158269	gut
cd4_trm	ARHGAP9	0.413821534403497	7.31007796282247	7.25228088825932	1.30936188520648e-08	1.3886610710066e-06	9.4256019359262	5.68483869068402	gut
macrophage	ANPEP	-2.51504183413902	5.62673036550419	-6.94483731654988	1.3119940271535e-08	1.39071366878271e-06	9.5970121185603	-5.68449546658811	gut
macrophage	JUND	0.854340753924356	9.95024423341627	8.90352059868696	1.3143661337896e-08	1.39248859645508e-06	11.2929455550507	5.68418672302464	gut
cd4_trm	CASP7	0.583648493416983	3.89098287200998	7.18398447907505	1.31574685015374e-08	1.39321188221212e-06	10.5859266687338	5.68400726387022	gut
plasma_cell	NXPE3	-0.787892876070033	5.55565735940529	-8.75433875508124	1.32046374905524e-08	1.39746512928912e-06	10.2817071657784	-5.6833955602762	gut
macrophage	HACD1	-3.41323569462811	1.3895518003364	-7.78278523030673	1.32370514064291e-08	1.40015314606276e-06	11.3797972194654	-5.68297643496792	gut
macrophage	NUDT3	0.389889174959948	6.01260304724784	8.07766930757179	1.33160912045126e-08	1.40776757004148e-06	9.39041225730849	5.68195858333879	gut
macrophage	TRIM25	-1.14363889678939	4.71474579310541	-7.63394895958597	1.3327154628966e-08	1.40819132325694e-06	10.4932726305828	-5.68181658028147	gut
cd8_trm	EGR3	-1.18945544924846	2.72128760318533	-6.86946101513727	1.33847356876379e-08	1.41326492722712e-06	9.02173307230965	-5.68107935077507	gut
cd4_trm	DCUN1D1	0.327763464860667	4.70009426476223	7.12646992620297	1.33893324451472e-08	1.41326492722712e-06	9.15361206872482	5.68102062983156	gut
macrophage	NEIL1	1.09548912993349	1.97434701213453	6.93857035692841	1.3401970525734e-08	1.41385122251346e-06	9.49258940582353	5.68085928648369	gut
macrophage	PCF11	0.612090812233283	5.68971353785223	7.54573420513026	1.34464261292087e-08	1.41779173932267e-06	9.25164191296332	5.68029291860942	gut
macrophage	TMEM138	0.738671235536787	4.73007698935355	7.37799714857139	1.34704980833769e-08	1.41941870071391e-06	9.96478457453469	5.67998699877662	gut
cd4_trm	RIC1	-0.449340544328231	5.2450644678058	-7.30027732498905	1.34760791082719e-08	1.41941870071391e-06	9.3923326944878	-5.67991614784196	gut
cd4_trm	MVD	0.589871531648428	4.94954641881654	7.00630625260649	1.34882029130029e-08	1.41994637396073e-06	9.89711166329218	5.67976233469716	gut
plasma_cell	NETO2	-1.1876808821593	2.51546164000304	-7.6932457683993	1.35139152045993e-08	1.42190324038356e-06	9.09935766630329	-5.6794365701813	gut
cd4_trm	MZB1	1.11989835587086	2.67486246795562	6.61915682867639	1.35370098790844e-08	1.4235827702031e-06	9.34919932259597	5.67914448275145	gut
cd4_trm	PPP3CA	0.78508157147386	6.33604823058263	7.01463724190796	1.35848805581205e-08	1.42786466015784e-06	10.1783308344742	5.67854058206255	gut
macrophage	FAM117A	1.57194131965884	2.46457447554666	7.38543829923623	1.35959913222732e-08	1.42828035575952e-06	10.3752404905373	5.67840071259718	gut
cd3_gd	ARL4C	-1.14757129928119	8.72267769591785	-8.23703456990657	1.36521769370558e-08	1.43305130650595e-06	8.52446135675763	-5.67769510805501	gut
macrophage	SH3BGRL	-0.517447995225794	8.18993713086371	-7.46466713791327	1.36557660145609e-08	1.43305130650595e-06	9.21990053929063	-5.677650130698	gut
macrophage	ATP5MPL	-0.564955764246009	7.86604060724354	-8.21197983592644	1.37550148252543e-08	1.44270806573364e-06	10.6826064872211	-5.67641089949632	gut
cd4_trm	CGAS	0.87806032117355	4.60546082643234	7.07918160062643	1.38633923907461e-08	1.45321471934041e-06	9.10361278290074	5.67506756869468	gut
cd4_trm	TNFRSF10D	-1.29180837888828	3.37585812672738	-7.02958563901694	1.38697483959934e-08	1.45321471934041e-06	9.32098296003761	-5.67498910357672	gut
cd4_trm	PPP2R2B	0.893040014165157	4.57690212812486	7.1006838850973	1.39086551748834e-08	1.456526629379e-06	10.4504372918128	5.67450955798132	gut
macrophage	QPRT	2.34919800196616	3.88148294747589	9.54648459577377	1.39923799681421e-08	1.46452598682812e-06	14.514749583583	5.67348201204128	gut
macrophage	COPZ1	-0.573897279168284	6.10132145872541	-7.60536198530642	1.40201721433281e-08	1.46631198397606e-06	9.66739249242711	-5.67314224153723	gut
macrophage	MYL12B	-0.575770584074056	8.44732164372076	-6.92520072995122	1.4024136401218e-08	1.46631198397606e-06	9.39665257538505	-5.67309383022121	gut
macrophage	SNX24	-0.796968894013934	4.56112338337004	-7.70312249429331	1.40349902892381e-08	1.46667852971275e-06	9.90185419724344	-5.67296135108735	gut
cd4_trm	AGMAT	-1.28723810242973	0.781227829676274	-6.98471951082129	1.41600677168306e-08	1.47897498490003e-06	9.77424175136398	-5.6714418364852	gut
cd4_trm	BLM	0.648469479260211	3.29867578729956	7.02024828666651	1.41988423266763e-08	1.48224923154808e-06	9.46091210688315	5.67097342640299	gut
macrophage	MAP4K1	1.37833523069818	2.99081966255899	6.92041439108133	1.42538477052245e-08	1.48721353594741e-06	9.38926991047024	5.67031107055086	gut
cd8_trm	ELOVL6	1.14543034022649	3.79711148601771	6.97353771945247	1.43234445542422e-08	1.49369429787755e-06	9.89145932869134	5.66947655855443	gut
cd3_gd	ABCB1	1.02769728904127	6.40372304646454	8.9423004520751	1.44540555977202e-08	1.50652772281658e-06	7.89372515383865	5.66792102416847	gut
cd4_trm	SBNO2	-0.748728941843283	5.01553249887164	-7.18693512325983	1.45523918511151e-08	1.51598554733761e-06	9.6981236803563	-5.66675885582138	gut
cd8_trm	HNRNPH2	0.461991815596252	5.83411810348551	7.00786222528428	1.45753055275759e-08	1.5175805074038e-06	10.1167168552027	5.66648915090588	gut
cd4_trm	SRXN1	0.916892120100792	2.71502863443953	6.93504022133151	1.46804540231341e-08	1.52773162779432e-06	9.25205638050808	5.66525676097377	gut
cd4_trm	SRRT	0.397591222104193	6.51805798676765	7.12479212706466	1.46938358743814e-08	1.52832738554184e-06	9.44655132059898	5.66510053481021	gut
macrophage	PSMB7	-0.563974318127097	6.18293524131741	-7.70963979577494	1.49072260908464e-08	1.54971485066707e-06	9.44950673117286	-5.66262781474723	gut
macrophage	COMMD1	-0.520352514726161	5.71247346666625	-7.7948610527333	1.49609283547014e-08	1.55448796342618e-06	10.1572907040513	-5.66201094010745	gut
cd3_gd	SLC15A4	-1.48075181319592	4.97832376097093	-8.44319166270065	1.50663499929289e-08	1.56462712064964e-06	6.70066653165453	-5.66080619858024	gut
cd3_gd	FCGR3A	-2.87211039097765	5.31135048623748	-8.19024177340631	1.51829623750965e-08	1.57591727724623e-06	7.40378961004751	-5.65948307226034	gut
macrophage	ARHGAP24	-1.53256563826251	3.29617709130964	-7.95519155795614	1.51916883928482e-08	1.57600344066305e-06	10.3313626238296	-5.65938446102827	gut
cd4_trm	SCML1	-2.31022414067987	3.8017484480834	-6.58645580546195	1.53408368901396e-08	1.59064953849251e-06	9.31843148903955	-5.65770741257397	gut
macrophage	PPP1R11	-0.655258487413541	5.46317278228209	-7.24996516874385	1.53648285548087e-08	1.59230999474699e-06	10.4468530085927	-5.65743912624131	gut
cd4_trm	TSEN15	0.405537509661553	4.71545616910633	6.96898135835861	1.5413224891359e-08	1.59649655519744e-06	9.21345093142937	5.65689917117458	gut
cd4_trm	PEAK1	0.585373562433606	2.81803343497904	6.98571543676409	1.54905877153513e-08	1.60367755539869e-06	9.74070642177331	5.65603944948123	gut
nk_cd56br	PTGER2	-1.26916224192537	6.35170406221582	-8.7027351720316	1.55455496746542e-08	1.60853324207445e-06	9.52354882735932	-5.6554311954357	gut
cd4_trm	SRA1	0.439842145380851	5.55662911562079	7.18659704919815	1.56432494641713e-08	1.61780378577703e-06	9.57647598932458	5.65435510801499	gut
macrophage	ZNF652	0.642544407682019	4.24524405699539	6.89278317867642	1.56557125392193e-08	1.61825422651636e-06	9.25111161277412	5.65421830662973	gut
cd8_trm	EVL	0.32524825976277	9.04435183749959	7.0512711780584	1.56811578039508e-08	1.61939742626524e-06	9.34346384929854	5.6539393339064	gut
cd4_trm	PCYT1A	0.525139020418811	4.20395663343811	7.1673740351767	1.56829989527486e-08	1.61939742626524e-06	9.72276541600461	5.65391916527498	gut
cd4_trm	CPD	0.663025281844637	6.25379179287701	6.94506085088139	1.57141106163461e-08	1.62177096732236e-06	9.65440558222451	5.65357870381361	gut
cd8_trm	CNBD2	0.486351478032803	5.55547112012693	7.14468625466233	1.59157062666034e-08	1.64172772062093e-06	9.51628116862211	5.65138833865867	gut
macrophage	POLR2K	-0.707777431288518	5.79873235125433	-7.21748027046749	1.59314439127609e-08	1.64250224281986e-06	10.1043374153341	-5.65121848256624	gut
macrophage	ITGB1BP1	-0.593182508508376	5.14568753376287	-7.80681827287195	1.59469364389973e-08	1.64325070694424e-06	9.55621500093431	-5.65105143115139	gut
macrophage	TTYH3	0.882741188645927	6.58469905611193	6.88682572959916	1.59756412956435e-08	1.64462828991095e-06	9.21671605498027	5.65074233117219	gut
cd4_trm	ANXA1	0.964665025907217	10.1905487178504	7.50204016730121	1.59767846077482e-08	1.64462828991095e-06	10.1432417368638	5.65073003091842	gut
cd4_trm	SEMA4D	-0.558263529726889	7.17115314902659	-7.10888494166564	1.59883966240302e-08	1.64497525224906e-06	9.36940594034858	-5.65060515215951	gut
macrophage	TBC1D16	0.870920925704551	5.22322343668045	8.19321444682162	1.60275842495856e-08	1.64815752758824e-06	9.60942525110119	5.65018436714082	gut
cd8_trm	CHST7	-0.675196347367235	3.16339730926384	-6.83281273308676	1.61055862929326e-08	1.65532585628052e-06	9.25549646962281	-5.64934977021432	gut
cd8_trm	PRKAR1A	0.476567375605944	6.55011089256896	7.02941904865047	1.61927434610812e-08	1.66277145690152e-06	9.16258374811996	5.64842184777909	gut
macrophage	CD83	1.24352512224902	8.27255785341503	8.3516425831146	1.61946898877572e-08	1.66277145690152e-06	10.6276536493791	5.64840118048762	gut
macrophage	CETP	4.24218715682502	2.61435927039731	6.88168729759816	1.62568493792252e-08	1.66829543567846e-06	9.18242552917027	5.64774243231483	gut
macrophage	PTK2	-1.82589327200865	2.18219673249372	-7.96093123044913	1.63105035998508e-08	1.67254536588324e-06	10.4127054857849	-5.64717578465011	gut
cd8_trm	CD27	-1.34293932508816	6.27041936998364	-6.83715496622933	1.63150223317602e-08	1.67254536588324e-06	9.51024383995087	-5.64712814454976	gut
macrophage	RARRES1	-2.39285834789392	1.98187372843024	-8.40397105522341	1.63260923407878e-08	1.67282103646641e-06	10.855030558845	-5.64701148975525	gut
cd8_trm	NECTIN3	0.661768399851163	4.33411013952977	6.85749743498165	1.64319275581954e-08	1.6828013734021e-06	9.22300088478338	5.64590006951446	gut
plasma_cell	PRKCA	1.27162820592452	3.0897067797405	8.37599904673711	1.64488425625238e-08	1.68366978348442e-06	9.18297552387886	5.64572308256666	gut
nk_cd56br	OSBPL5	-2.11286604810176	4.85312082169358	-8.30191134887605	1.65187362797153e-08	1.68995731622687e-06	8.82791637299444	-5.6449936321737	gut
cd4_trm	SUSD1	0.734476000971824	2.11511466890489	6.97082808691317	1.66199233041706e-08	1.69943824368127e-06	9.09245120598784	5.64394288072163	gut
macrophage	HIST1H3D	1.52003188429282	3.39915897861791	7.96067409727716	1.66477238252083e-08	1.70140930878849e-06	11.2494875034522	5.64365528105004	gut
cd4_trm	BLVRB	0.461959130380127	4.37269204190591	7.01310062780888	1.66760901768044e-08	1.70327937760015e-06	9.56951407042011	5.64336230815934	gut
cd4_trm	SLCO3A1	1.05347883576808	3.32775797903096	6.86837627120983	1.66886412861202e-08	1.70327937760015e-06	8.96015698294512	5.64323283241517	gut
macrophage	NDUFB6	-0.660884525338936	6.48955699291818	-6.87391570149675	1.66916224741024e-08	1.70327937760015e-06	9.20134251678789	-5.64320209273507	gut
cd4_trm	POLR2L	0.312790295054102	7.59191388141273	7.17175027453872	1.67819084990483e-08	1.71161746172358e-06	9.15763857954265	5.64227365091566	gut
cd4_trm	HDAC7	-0.369009386660794	5.07387394493587	-7.1850326344188	1.68090886747214e-08	1.71351403539175e-06	9.25865376380553	-5.64199509781266	gut
plasma_cell	HLA-DQA1	-1.98619130723367	4.31424237248893	-8.46425004632849	1.68502062304896e-08	1.71665847321966e-06	9.46597220595807	-5.64157453926013	gut
macrophage	LONRF3	-2.46398812146649	2.74829239976834	-6.87101037518401	1.68571358806728e-08	1.71665847321966e-06	9.40544945252489	-5.64150375956916	gut
macrophage	NUTF2	-0.529979112967885	6.3756389528934	-7.35255829908479	1.68868984405424e-08	1.71881241965088e-06	9.49413353190431	-5.64120008468951	gut
macrophage	HIST1H3A	1.14444790705112	2.28571505109854	7.84666859165656	1.69695586527593e-08	1.72634554942582e-06	9.34130033944855	5.64035940029521	gut
cd4_trm	SH3TC1	-0.898508844242706	4.49446906172346	-7.11941306134967	1.71226112647842e-08	1.74102850903128e-06	9.37667722808998	-5.63881324541642	gut
plasma_cell	UCHL1	1.56397376374902	4.61515834698211	8.18267472596611	1.71488378704733e-08	1.74280740390567e-06	10.5150733082819	5.63854964897125	gut
cd4_trm	CCDC112	-0.849712232744662	2.29107231370759	-6.99105638160973	1.71801515559213e-08	1.74510121641668e-06	9.56864922633324	-5.63823543595984	gut
cd4_trm	MAP4	0.718620059066916	6.31642350903955	6.55668940781742	1.71900624562765e-08	1.74521977932242e-06	9.11400011391829	5.63813610221278	gut
cd4_trm	NINJ2	-0.831700197086248	3.45615903969225	-6.9996590858795	1.72205402523911e-08	1.74742521265722e-06	9.10566313133317	-5.63783098124736	gut
plasma_cell	CSDE1	0.501726444426378	7.71040203817753	9.29391515727776	1.72800930101059e-08	1.75257723812557e-06	10.1576212751023	5.6372362939584	gut
nk_cd56br	STT3B	0.49296773507375	6.94009369979392	7.39190433024584	1.73520376125562e-08	1.75898019471356e-06	9.89667850322886	5.63652051198433	gut
macrophage	GATM	1.8765394736975	4.0760894031601	6.86200610589401	1.73806286217998e-08	1.76098411759086e-06	9.12475007184712	5.63623685794109	gut
macrophage	ATG4C	0.622814018196077	4.13171755464398	6.85779571599455	1.76309773406775e-08	1.78544282863752e-06	9.14221821817366	5.63377230391777	gut
macrophage	MSN	-0.519877619475391	7.69282175042957	-7.42050229285376	1.76801686833827e-08	1.78884072699793e-06	8.84377303128684	-5.63329203773104	gut
macrophage	SCRN1	0.936203049117955	3.18991623053588	7.96753610808717	1.76824555074045e-08	1.78884072699793e-06	10.7142952176468	5.63326974252784	gut
cd4_trm	GPR82	1.24866700779954	2.86236656829445	6.99715941881426	1.77246061281782e-08	1.79219652176905e-06	9.96408034907362	5.63285929916876	gut
cd4_trm	GNPDA1	0.635057151582497	4.60449580862124	6.9612753637037	1.78235563969441e-08	1.80128922011e-06	9.22314169511974	5.63189947914153	gut
cd4_trm	ACTN1	-2.94192279050955	2.96287833264716	-6.54524538794616	1.79586958116443e-08	1.81402822196993e-06	9.23808400811578	-5.63059694915531	gut
macrophage	RAD9A	0.966995152581036	3.07835988479998	7.29785676328829	1.80397399533481e-08	1.82083418145207e-06	9.55235403753779	5.6298203698543	gut
macrophage	CAMK1	0.990496948070021	5.58389659252513	6.85097358854655	1.80443191360243e-08	1.82083418145207e-06	9.08433371789913	5.6297765924943	gut
macrophage	TMEM30A	-0.548495411856819	6.34833353201805	-7.33607699743968	1.80576581133967e-08	1.82125944624445e-06	10.077692850596	-5.62964913223693	gut
macrophage	RFK	-0.646686494879474	4.65616453444693	-8.07134313080956	1.80902471173946e-08	1.82362482027158e-06	10.0508963800656	-5.62933811298137	gut
plasma_cell	TMEM131L	-0.876681650542836	2.85298937020968	-7.27742526239849	1.81441799864605e-08	1.82813833262875e-06	9.37323854123614	-5.62882458783946	gut
cd8_trm	ARHGAP15	-0.387178588043531	7.03750984519976	-6.9575020899088	1.81694304163693e-08	1.8297588154624e-06	9.46816364798891	-5.62858467353075	gut
cd8_trm	DUSP2	-0.800053233530002	9.97541627105184	-6.48142734738519	1.81947904170221e-08	1.83138869271648e-06	9.06094217190121	-5.62834404379297	gut
macrophage	MRPS14	-0.600854217113364	4.61605771003229	-7.46409314516395	1.82302352148647e-08	1.8340314961777e-06	9.14997247000902	-5.62800826903558	gut
cd8_trm	EPM2A	-0.650395351093498	2.13248502211974	-6.81187863279904	1.83883259038086e-08	1.8483854625644e-06	9.22932637571684	-5.62651832637105	gut
macrophage	C4orf3	-0.536634569412579	7.39978420965696	-7.30572650739384	1.83914344264617e-08	1.8483854625644e-06	9.21064774358286	-5.62648915462771	gut
cd4_trm	EBPL	-0.560407311510695	5.24228746728303	-7.00345532518048	1.84136332553264e-08	1.84968513864954e-06	9.31154087540226	-5.62628097012724	gut
macrophage	METTL5	-0.620050020092494	5.17993222145751	-7.52871338435008	1.8456055850903e-08	1.85301400187553e-06	9.85040405310805	-5.62588380059159	gut
nk_cd56br	GLIPR2	1.05506154330487	5.8843071748033	7.55448473777964	1.84797972132578e-08	1.85446483869876e-06	8.21647519015695	5.62566191550254	gut
macrophage	PTEN	0.789895953524402	6.98735886306823	7.3844194899836	1.8599232684393e-08	1.86519503546715e-06	9.87017131736653	5.62454986200755	gut
cd8_trm	MAP3K6	-0.799009918562302	2.49867796709408	-6.72928748608099	1.86074138303954e-08	1.86519503546715e-06	8.79994196737267	-5.62447394201212	gut
plasma_cell	CDKN1A	0.889006989408523	8.24826986324696	8.67934424510313	1.86147582172695e-08	1.86519503546715e-06	9.0166757655773	5.62440581463866	gut
macrophage	CCDC115	-0.559317495652907	5.18667120792306	-7.15715426339829	1.86590634062694e-08	1.86811422692021e-06	9.80785547196383	-5.62399538743253	gut
cd4_trm	SLC35A4	0.376273251678096	4.41218146685352	7.10387504262697	1.86647383036958e-08	1.86811422692021e-06	9.20738455372672	5.62394288561944	gut
cd8_trm	ERCC6L2	0.486996619771031	5.3531706072581	6.81256385259861	1.86719700733766e-08	1.86811422692021e-06	9.24387174128372	5.62387600272256	gut
macrophage	WWP1	0.991238768964126	5.68357240612866	6.84042095873931	1.87029100118958e-08	1.87027226079878e-06	9.0515577868282	5.62359013895091	gut
macrophage	VPS29	-0.602591007813193	7.08918082570746	-6.83902839594401	1.87916016653863e-08	1.87820035513659e-06	9.08553260496571	-5.6227732265664	gut
cd8_trm	PTPRM	-0.954102161628993	2.51951603743388	-6.85859704699755	1.89125325257253e-08	1.88934117470957e-06	8.89802046257645	-5.62166538024644	gut
macrophage	LILRA6	-1.54402008888361	4.31054312345365	-8.27340893894312	1.89466062107462e-08	1.89179825235244e-06	10.4238676664811	-5.62135447350933	gut
[truncated: 602,387 more rows]
