# Supplementary material for: Multimodal profiling reveals tissue-directed signatures of human immune cells altered with age
Source: Nat Immunol. 2025 Aug 13;26(9):1612–25. doi: 10.1038/s41590-025-02241-4 (PMC12396968; doi:10.1038/s41590-025-02241-4)
Supplement: Supplementary file 14 — Subset-level differential ADT expression across tissues for scHPF. Results of differential ADT expression by Wilcoxon rank-sum test for proteins whose coding genes displayed differential expression across tissues included in scHPF analysis: lung (“resp”), gut (“gut”) and lymph nodes (“ln”) (see Methods). U1 test-statistic (“scores”), log2(FC) (“logfoldchanges”), P value (“pvals”), FDR-corrected P value (“pvals_adj”) are reported for each cell subset in each CITE-seq staining batch, across each tissue-comparison. [file 41590_2025_2241_MOESM14_ESM.csv]

names	scores	logfoldchanges	pvals	pvals_adj	celltype	batch	tissue_comparison
CD49a	6.140559	0.98374975	8.223159213218896e-10	1.0443412200787997e-07	cd8_trm	591C_1	resp_lngut
CD103	5.685455	1.6494083	1.3046492278727761e-08	8.284522596992129e-07	cd8_trm	591C_1	resp_lngut
CD101	5.4980593	0.7221847	3.839942877057277e-08	1.6255758179542472e-06	cd8_trm	591C_1	resp_lngut
CD44	4.594557	0.6106228	4.33670451818745e-06	0.00011015229476196123	cd8_trm	591C_1	resp_lngut
CD29	4.326835	0.47087735	1.512669845334e-05	0.00032018178392903004	cd8_trm	591C_1	resp_lngut
CD244_2B4	3.3162458	0.48871148	0.0009123552484811868	0.007724607770474048	cd8_trm	591C_1	resp_lngut
CLEC12A	2.7970932	0.71476614	0.00515646493778493	0.029766865777213006	cd8_trm	591C_1	resp_lngut
CD99	2.4528773	0.34029037	0.014171869353139783	0.06427955028031258	cd8_trm	591C_1	resp_lngut
CD195_CCR5	2.2454033	0.30056432	0.02474225293415403	0.08492611142263681	cd8_trm	591C_1	resp_lngut
CD26	1.9643096	0.39172933	0.04949419853902794	0.1571440803614137	cd8_trm	591C_1	resp_lngut
CD49d	1.904086	0.22376819	0.05689898404401557	0.16805048775790643	cd8_trm	591C_1	resp_lngut
integrin_b7	1.8906898	0.3069627	0.058665761658181576	0.16933072114975137	cd8_trm	591C_1	resp_lngut
CD56_NCAM	1.7806882	0.7066764	0.07496341323217798	0.194292928173196	cd8_trm	591C_1	resp_lngut
CD39	1.750326	0.41218525	0.08006206366699024	0.19844969964940262	cd8_trm	591C_1	resp_lngut
CD71	1.4556638	0.17500871	0.14548556877527094	0.28425641899168325	cd8_trm	591C_1	resp_lngut
CD94	1.1745701	0.51132584	0.240166736026435	0.39611916201762654	cd8_trm	591C_1	resp_lngut
CD49f	0.99386704	0.128955	0.3202876025774649	0.4883500150822313	cd8_trm	591C_1	resp_lngut
CD18	0.92695045	0.15565923	0.35395226168742877	0.5166889337276259	cd8_trm	591C_1	resp_lngut
CD158b_KIR2DL2L3	0.903518	0.32956898	0.3662510153038253	0.5168208771509535	cd8_trm	591C_1	resp_lngut
CD11c	0.552719	0.19030648	0.580455824311289	0.6889522400704085	cd8_trm	591C_1	resp_lngut
CD152_CTLA4	0.50865006	0.14602181	0.6109975246510289	0.7184878299137099	cd8_trm	591C_1	resp_lngut
CD196_CCR6	0.33346546	0.07796762	0.7387829519620763	0.8088399560274456	cd8_trm	591C_1	resp_lngut
IgD	0.23490681	0.09678795	0.8142810700749924	0.869022654617849	cd8_trm	591C_1	resp_lngut
CD57	0.2175136	-0.015100654	0.8278081066721534	0.8760969128946957	cd8_trm	591C_1	resp_lngut
CD1c	0.19098909	0.17755944	0.8485341439319571	0.8906102171847815	cd8_trm	591C_1	resp_lngut
CD49b	0.17735675	0.09301349	0.8592281814900367	0.894442451223235	cd8_trm	591C_1	resp_lngut
CD11a	0.03680989	0.051875014	0.9706365880147992	0.9941197312732217	cd8_trm	591C_1	resp_lngut
CD42b	0.020246424	0.077234715	0.9838467939965205	0.9973300010544511	cd8_trm	591C_1	resp_lngut
CD112	0.010039089	-0.038085077	0.9919901001118752	0.9973300010544511	cd8_trm	591C_1	resp_lngut
CD45RO	-0.0033463538	-0.01187828	0.9973300010544511	0.9973300010544511	cd8_trm	591C_1	resp_lngut
CD123	-0.14061247	-0.0140670445	0.8881761009132727	0.9170598765527288	cd8_trm	591C_1	resp_lngut
CD81	-0.26436344	0.04372605	0.7914998843098622	0.8518685195538347	cd8_trm	591C_1	resp_lngut
CD36	-0.28711173	-0.07993862	0.7740267700999502	0.8401829042965272	cd8_trm	591C_1	resp_lngut
CD335_NKp46	-0.3379865	-0.048601583	0.7353733622548675	0.8088399560274456	cd8_trm	591C_1	resp_lngut
CD226_DNAM1	-0.35806087	-0.06472171	0.7202977726448618	0.8024369923324338	cd8_trm	591C_1	resp_lngut
CD194_CCR4	-0.35904482	-0.030048348	0.7195615518995652	0.8024369923324338	cd8_trm	591C_1	resp_lngut
TCR_Va7_2	-0.37391183	-0.10375499	0.7084699121704741	0.8024369923324338	cd8_trm	591C_1	resp_lngut
CD32	-0.3881792	-0.012055015	0.6978834093336509	0.7984792160844474	cd8_trm	591C_1	resp_lngut
CD8	-0.47518626	-0.22908938	0.6346542255612061	0.7327371513297561	cd8_trm	591C_1	resp_lngut
CD14	-0.48108616	-0.21751559	0.6304552663559244	0.7327371513297561	cd8_trm	591C_1	resp_lngut
CD137_41BB	-0.5923046	-0.028493138	0.5536466363540098	0.6633313473298043	cd8_trm	591C_1	resp_lngut
CD31	-0.5956543	-0.10917136	0.551406179403549	0.6633313473298043	cd8_trm	591C_1	resp_lngut
CD86	-0.61100733	-0.17766225	0.5411947267820034	0.6608820221280234	cd8_trm	591C_1	resp_lngut
CD4	-0.61238444	-0.11339078	0.5402834255131619	0.6608820221280234	cd8_trm	591C_1	resp_lngut
CD22	-0.6281338	-0.25152507	0.5299162986176738	0.6597977443572997	cd8_trm	591C_1	resp_lngut
CD352	-0.6324626	-0.032789696	0.5270846188997611	0.6597977443572997	cd8_trm	591C_1	resp_lngut
CD24	-0.6324626	-0.003830978	0.5270846188997611	0.6597977443572997	cd8_trm	591C_1	resp_lngut
CD303_BDCA2	-0.6726171	-0.10619384	0.5011909277633533	0.6429418972317764	cd8_trm	591C_1	resp_lngut
HLA_DR	-0.68600446	-0.17668493	0.49271030732632304	0.638512337045337	cd8_trm	591C_1	resp_lngut
CD141	-0.7060806	-0.123251125	0.4801380001882366	0.628634288906248	cd8_trm	591C_1	resp_lngut
CD79b	-0.74623686	-0.017094847	0.45552434024319266	0.602620741780057	cd8_trm	591C_1	resp_lngut
CD328	-0.7813378	-0.3806713	0.43460383580326456	0.5809967068106799	cd8_trm	591C_1	resp_lngut
CD146	-0.7863953	-0.10935818	0.43163591508960375	0.5809967068106799	cd8_trm	591C_1	resp_lngut
CD64	-0.7982961	-0.15399882	0.4246986692943968	0.5799648494665418	cd8_trm	591C_1	resp_lngut
GPR56	-0.86070913	-0.14025101	0.3893982600839203	0.5375389025071509	cd8_trm	591C_1	resp_lngut
CD95_Fas	-0.8867837	-0.05435578	0.37519535275394666	0.5236242835137498	cd8_trm	591C_1	resp_lngut
FceRIa	-0.9035206	-0.19752616	0.36624966018886596	0.5168208771509535	cd8_trm	591C_1	resp_lngut
CD223_LAG3	-0.9068644	-0.022471616	0.3644785044408627	0.5168208771509535	cd8_trm	591C_1	resp_lngut
CD52	-0.9336327	-0.12400298	0.3504934048723036	0.5166889337276259	cd8_trm	591C_1	resp_lngut
CD54	-0.9804816	-0.076563075	0.3268484352912572	0.4883500150822313	cd8_trm	591C_1	resp_lngut
CD62P	-0.98109204	-0.24565053	0.32654735184396133	0.4883500150822313	cd8_trm	591C_1	resp_lngut
CD16	-1.0139451	-0.18602721	0.31060891980893546	0.48106503433822934	cd8_trm	591C_1	resp_lngut
CD279_PD1	-1.0273305	-0.10759981	0.3042648290791604	0.47705720114880706	cd8_trm	591C_1	resp_lngut
CD11b	-1.1249093	-0.29675525	0.2606274853751638	0.4137461330330725	cd8_trm	591C_1	resp_lngut
CD33	-1.1435691	-0.5714303	0.25280239107034674	0.4064038438725827	cd8_trm	591C_1	resp_lngut
Ig_light_chain_lambda	-1.161188	-0.09745683	0.24556545102735072	0.39983092667273773	cd8_trm	591C_1	resp_lngut
CD69	-1.1946516	-0.16902664	0.23222316505661222	0.3880571310814441	cd8_trm	591C_1	resp_lngut
CD278_ICOS	-1.2548826	-0.1135449	0.20952137177482932	0.35478952287204435	cd8_trm	591C_1	resp_lngut
CD119	-1.3017427	-0.0963289	0.19300438518885255	0.33123725566194967	cd8_trm	591C_1	resp_lngut
CD45	-1.3418955	-0.34654832	0.17962991035370068	0.31250683034136967	cd8_trm	591C_1	resp_lngut
HLA_ABC	-1.3587003	-0.3274542	0.17424158924612	0.30734280325357277	cd8_trm	591C_1	resp_lngut
TCR_Vd2	-1.3720438	-0.30049598	0.17004980419604376	0.30417359342109235	cd8_trm	591C_1	resp_lngut
TCR_ab	-1.3723348	-0.32527137	0.1699592252617792	0.30417359342109235	cd8_trm	591C_1	resp_lngut
CD58_LFA3	-1.3887407	-0.13620655	0.16491161331583337	0.30353296943638897	cd8_trm	591C_1	resp_lngut
CD185_CXCR5	-1.4155076	-0.15853466	0.15691972091249176	0.2930706552336243	cd8_trm	591C_1	resp_lngut
CD62L	-1.4203204	-0.28410706	0.15551442424794262	0.2930706552336243	cd8_trm	591C_1	resp_lngut
CD122_IL2Rb	-1.4456289	-0.14883056	0.1482813238686282	0.28532921411084516	cd8_trm	591C_1	resp_lngut
CD158e1_KIR3DL1	-1.5098742	-0.28310788	0.1310755076871619	0.2601029605667119	cd8_trm	591C_1	resp_lngut
CD20	-1.5174693	-0.343063	0.12914824975168784	0.2601029605667119	cd8_trm	591C_1	resp_lngut
CD105	-1.5527213	-0.15947847	0.12048973787977739	0.24680962436664078	cd8_trm	591C_1	resp_lngut
CD154	-1.5560545	-0.08593101	0.11969514353202403	0.24680962436664078	cd8_trm	591C_1	resp_lngut
CD267	-1.5828745	-0.24565819	0.11345006876904776	0.24013597889448443	cd8_trm	591C_1	resp_lngut
CD13	-1.5920405	-0.37625217	0.11137558319207537	0.23974066212531478	cd8_trm	591C_1	resp_lngut
CD161	-1.6397226	-0.33342728	0.10106286385142972	0.22129282257123403	cd8_trm	591C_1	resp_lngut
KLRG1	-1.6564498	-0.23590037	0.09763077323534139	0.21752821405067294	cd8_trm	591C_1	resp_lngut
Ig_light_chain_kappa	-1.6698352	-0.13291326	0.09495197340973283	0.2153375111256441	cd8_trm	591C_1	resp_lngut
LOX1	-1.6865766	-0.22250073	0.09168480321668686	0.21170854560944055	cd8_trm	591C_1	resp_lngut
CD40	-1.6966636	-0.30707565	0.08976026463726046	0.2111028446098533	cd8_trm	591C_1	resp_lngut
CD7	-1.6998774	-0.45475402	0.08915400270601341	0.2111028446098533	cd8_trm	591C_1	resp_lngut
TIGIT	-1.7434503	-0.13162644	0.08125499513203886	0.19844969964940262	cd8_trm	591C_1	resp_lngut
CD2	-1.7434503	-0.29180175	0.08125499513203886	0.19844969964940262	cd8_trm	591C_1	resp_lngut
CD319_CRACC	-1.8036846	-0.13766551	0.07128076064321352	0.1885970125351691	cd8_trm	591C_1	resp_lngut
CD274_PDL1	-1.8371482	-0.18744905	0.06618802539748364	0.1788484941591579	cd8_trm	591C_1	resp_lngut
CD41	-1.8438617	-0.5239533	0.06520329441743393	0.1788484941591579	cd8_trm	591C_1	resp_lngut
CD158_KIR2DL1S1S3S5	-1.8538904	-0.18525356	0.0637548392887611	0.1788484941591579	cd8_trm	591C_1	resp_lngut
CD134_OX40	-1.9174607	-0.20452033	0.055179435079836164	0.16685210131283792	cd8_trm	591C_1	resp_lngut
IgM	-1.9241533	-0.19153374	0.054335363210630434	0.16685210131283792	cd8_trm	591C_1	resp_lngut
CD124_IL4R	-2.185169	-0.3044235	0.028876461470807187	0.09403360530237212	cd8_trm	591C_1	resp_lngut
CD19_HIB19	-2.2113135	-0.5816596	0.02701413568830454	0.09028408506354411	cd8_trm	591C_1	resp_lngut
CD25	-2.262167	-0.38807905	0.0236870836423373	0.08356276729380104	cd8_trm	591C_1	resp_lngut
CD155	-2.3022978	-0.3766914	0.021318381870898382	0.07735527136011698	cd8_trm	591C_1	resp_lngut
CD45RA	-2.3123305	-0.250331	0.02075948338955577	0.07735527136011698	cd8_trm	591C_1	resp_lngut
CD268	-2.3491468	-0.35148233	0.01881648062481237	0.07241494058639912	cd8_trm	591C_1	resp_lngut
CD82	-2.3859637	-0.16965964	0.017034434291046983	0.06760541109259272	cd8_trm	591C_1	resp_lngut
CD163	-2.3993423	-0.33309197	0.016424549944943915	0.06728767235509281	cd8_trm	591C_1	resp_lngut
CD107a_LAMP1	-2.4060352	-0.2735876	0.016126715560322354	0.06728767235509281	cd8_trm	591C_1	resp_lngut
CD23	-2.4261065	-0.32159936	0.015261794628702864	0.06683613509811254	cd8_trm	591C_1	resp_lngut
CD35	-2.5599606	-0.42225313	0.010468404351411614	0.049240272319602776	cd8_trm	591C_1	resp_lngut
CD169	-2.6202097	-0.3793558	0.008787570193442371	0.0429239005602762	cd8_trm	591C_1	resp_lngut
CD314_NKG2D	-2.6737516	-0.265975	0.00750079646363773	0.03810404603527967	cd8_trm	591C_1	resp_lngut
CD38	-2.6904912	-0.3927592	0.007134692287683257	0.03775441335565723	cd8_trm	591C_1	resp_lngut
CD3	-2.7473874	-0.5835981	0.006007212581525336	0.03317026077624859	cd8_trm	591C_1	resp_lngut
CD1d	-2.8410542	-0.2739259	0.004496466029420617	0.027192913606496113	cd8_trm	591C_1	resp_lngut
CD270	-2.9079814	-0.24494873	0.003637700432682264	0.023099397747532377	cd8_trm	591C_1	resp_lngut
CD272_BTLA	-2.914674	-0.29238272	0.003560602082127994	0.023099397747532377	cd8_trm	591C_1	resp_lngut
CD27	-2.9561324	-1.1166148	0.0031152325698707516	0.02197969646519919	cd8_trm	591C_1	resp_lngut
CD183_CXCR3	-3.0753076	-0.13514	0.0021028547137805663	0.015709561685301875	cd8_trm	591C_1	resp_lngut
CD47	-3.189084	-0.44216934	0.001427243663072569	0.011328746575638517	cd8_trm	591C_1	resp_lngut
CD28	-3.3162553	-0.60301346	0.0009123246378041873	0.007724607770474048	cd8_trm	591C_1	resp_lngut
CX3CR1	-3.3430073	-0.21038911	0.0008287571463225262	0.007724607770474048	cd8_trm	591C_1	resp_lngut
CD85j	-3.5940144	-0.41765803	0.0003256219214206814	0.003446165335035545	cd8_trm	591C_1	resp_lngut
CD83	-3.8717422	-0.32885212	0.00010806023501866095	0.0012476045315790855	cd8_trm	591C_1	resp_lngut
CD21	-3.881896	-1.4337082	0.00010364520635452777	0.0012476045315790855	cd8_trm	591C_1	resp_lngut
CD73	-3.9085522	-0.74668145	9.285091075948222e-05	0.0012476045315790855	cd8_trm	591C_1	resp_lngut
CD5	-3.9467125	-1.0378321	7.923159364016735e-05	0.0012476045315790855	cd8_trm	591C_1	resp_lngut
CD48	-4.045753	-0.5900117	5.2155197272599214e-05	0.0009462442933743001	cd8_trm	591C_1	resp_lngut
CD127_IL7Ra	-4.919446	-1.1255325	8.678955576348024e-07	2.755568395490498e-05	cd8_trm	591C_1	resp_lngut
CD127_IL7Ra	4.919446	1.1255325	8.678955576348024e-07	2.755568395490498e-05	cd8_trm	591C_1	ln_respgut
CD48	4.045753	0.5900117	5.2155197272599214e-05	0.0009462442933743001	cd8_trm	591C_1	ln_respgut
CD5	3.9467125	1.0378321	7.923159364016735e-05	0.0012476045315790855	cd8_trm	591C_1	ln_respgut
CD73	3.9085522	0.74668145	9.285091075948222e-05	0.0012476045315790855	cd8_trm	591C_1	ln_respgut
CD21	3.881896	1.4337082	0.00010364520635452777	0.0012476045315790855	cd8_trm	591C_1	ln_respgut
CD83	3.8717422	0.32885212	0.00010806023501866095	0.0012476045315790855	cd8_trm	591C_1	ln_respgut
CD85j	3.5940144	0.41765803	0.0003256219214206814	0.003446165335035545	cd8_trm	591C_1	ln_respgut
CX3CR1	3.3430073	0.21038911	0.0008287571463225262	0.007724607770474048	cd8_trm	591C_1	ln_respgut
CD28	3.3162553	0.60301346	0.0009123246378041873	0.007724607770474048	cd8_trm	591C_1	ln_respgut
CD47	3.189084	0.44216934	0.001427243663072569	0.011328746575638517	cd8_trm	591C_1	ln_respgut
CD183_CXCR3	3.0753076	0.13514	0.0021028547137805663	0.015709561685301875	cd8_trm	591C_1	ln_respgut
CD27	2.9561324	1.1166148	0.0031152325698707516	0.02197969646519919	cd8_trm	591C_1	ln_respgut
CD272_BTLA	2.914674	0.29238272	0.003560602082127994	0.023099397747532377	cd8_trm	591C_1	ln_respgut
CD270	2.9079814	0.24494873	0.003637700432682264	0.023099397747532377	cd8_trm	591C_1	ln_respgut
CD1d	2.8410542	0.2739259	0.004496466029420617	0.027192913606496113	cd8_trm	591C_1	ln_respgut
CD3	2.7473874	0.5835981	0.006007212581525336	0.03317026077624859	cd8_trm	591C_1	ln_respgut
CD38	2.6904912	0.3927592	0.007134692287683257	0.03775441335565723	cd8_trm	591C_1	ln_respgut
CD314_NKG2D	2.6737516	0.265975	0.00750079646363773	0.03810404603527967	cd8_trm	591C_1	ln_respgut
CD169	2.6202097	0.3793558	0.008787570193442371	0.0429239005602762	cd8_trm	591C_1	ln_respgut
CD35	2.5599606	0.42225313	0.010468404351411614	0.049240272319602776	cd8_trm	591C_1	ln_respgut
CD23	2.4261065	0.32159936	0.015261794628702864	0.06683613509811254	cd8_trm	591C_1	ln_respgut
CD107a_LAMP1	2.4060352	0.2735876	0.016126715560322354	0.06728767235509281	cd8_trm	591C_1	ln_respgut
CD163	2.3993423	0.33309197	0.016424549944943915	0.06728767235509281	cd8_trm	591C_1	ln_respgut
CD82	2.3859637	0.16965964	0.017034434291046983	0.06760541109259272	cd8_trm	591C_1	ln_respgut
CD268	2.3491468	0.35148233	0.01881648062481237	0.07241494058639912	cd8_trm	591C_1	ln_respgut
CD45RA	2.3123305	0.250331	0.02075948338955577	0.07735527136011698	cd8_trm	591C_1	ln_respgut
CD155	2.3022978	0.3766914	0.021318381870898382	0.07735527136011698	cd8_trm	591C_1	ln_respgut
CD25	2.262167	0.38807905	0.0236870836423373	0.08356276729380104	cd8_trm	591C_1	ln_respgut
CD19_HIB19	2.2113135	0.5816596	0.02701413568830454	0.09028408506354411	cd8_trm	591C_1	ln_respgut
CD124_IL4R	2.185169	0.3044235	0.028876461470807187	0.09403360530237212	cd8_trm	591C_1	ln_respgut
IgM	1.9241533	0.19153374	0.054335363210630434	0.16685210131283792	cd8_trm	591C_1	ln_respgut
CD134_OX40	1.9174607	0.20452033	0.055179435079836164	0.16685210131283792	cd8_trm	591C_1	ln_respgut
CD158_KIR2DL1S1S3S5	1.8538904	0.18525356	0.0637548392887611	0.1788484941591579	cd8_trm	591C_1	ln_respgut
CD41	1.8438617	0.5239533	0.06520329441743393	0.1788484941591579	cd8_trm	591C_1	ln_respgut
CD274_PDL1	1.8371482	0.18744905	0.06618802539748364	0.1788484941591579	cd8_trm	591C_1	ln_respgut
CD319_CRACC	1.8036846	0.13766551	0.07128076064321352	0.1885970125351691	cd8_trm	591C_1	ln_respgut
TIGIT	1.7434503	0.13162644	0.08125499513203886	0.19844969964940262	cd8_trm	591C_1	ln_respgut
CD2	1.7434503	0.29180175	0.08125499513203886	0.19844969964940262	cd8_trm	591C_1	ln_respgut
CD7	1.6998774	0.45475402	0.08915400270601341	0.2111028446098533	cd8_trm	591C_1	ln_respgut
CD40	1.6966636	0.30707565	0.08976026463726046	0.2111028446098533	cd8_trm	591C_1	ln_respgut
LOX1	1.6865766	0.22250073	0.09168480321668686	0.21170854560944055	cd8_trm	591C_1	ln_respgut
Ig_light_chain_kappa	1.6698352	0.13291326	0.09495197340973283	0.2153375111256441	cd8_trm	591C_1	ln_respgut
KLRG1	1.6564498	0.23590037	0.09763077323534139	0.21752821405067294	cd8_trm	591C_1	ln_respgut
CD161	1.6397226	0.33342728	0.10106286385142972	0.22129282257123403	cd8_trm	591C_1	ln_respgut
CD13	1.5920405	0.37625217	0.11137558319207537	0.23974066212531478	cd8_trm	591C_1	ln_respgut
CD267	1.5828745	0.24565819	0.11345006876904776	0.24013597889448443	cd8_trm	591C_1	ln_respgut
CD154	1.5560545	0.08593101	0.11969514353202403	0.24680962436664078	cd8_trm	591C_1	ln_respgut
CD105	1.5527213	0.15947847	0.12048973787977739	0.24680962436664078	cd8_trm	591C_1	ln_respgut
CD20	1.5174693	0.343063	0.12914824975168784	0.2601029605667119	cd8_trm	591C_1	ln_respgut
CD158e1_KIR3DL1	1.5098742	0.28310788	0.1310755076871619	0.2601029605667119	cd8_trm	591C_1	ln_respgut
CD122_IL2Rb	1.4456289	0.14883056	0.1482813238686282	0.28532921411084516	cd8_trm	591C_1	ln_respgut
CD62L	1.4203204	0.28410706	0.15551442424794262	0.2930706552336243	cd8_trm	591C_1	ln_respgut
CD185_CXCR5	1.4155076	0.15853466	0.15691972091249176	0.2930706552336243	cd8_trm	591C_1	ln_respgut
CD58_LFA3	1.3887407	0.13620655	0.16491161331583337	0.30353296943638897	cd8_trm	591C_1	ln_respgut
TCR_ab	1.3723348	0.32527137	0.1699592252617792	0.30417359342109235	cd8_trm	591C_1	ln_respgut
TCR_Vd2	1.3720438	0.30049598	0.17004980419604376	0.30417359342109235	cd8_trm	591C_1	ln_respgut
HLA_ABC	1.3587003	0.3274542	0.17424158924612	0.30734280325357277	cd8_trm	591C_1	ln_respgut
CD45	1.3418955	0.34654832	0.17962991035370068	0.31250683034136967	cd8_trm	591C_1	ln_respgut
CD119	1.3017427	0.0963289	0.19300438518885255	0.33123725566194967	cd8_trm	591C_1	ln_respgut
CD278_ICOS	1.2548826	0.1135449	0.20952137177482932	0.35478952287204435	cd8_trm	591C_1	ln_respgut
CD69	1.1946516	0.16902664	0.23222316505661222	0.3880571310814441	cd8_trm	591C_1	ln_respgut
Ig_light_chain_lambda	1.161188	0.09745683	0.24556545102735072	0.39983092667273773	cd8_trm	591C_1	ln_respgut
CD33	1.1435691	0.5714303	0.25280239107034674	0.4064038438725827	cd8_trm	591C_1	ln_respgut
CD11b	1.1249093	0.29675525	0.2606274853751638	0.4137461330330725	cd8_trm	591C_1	ln_respgut
CD279_PD1	1.0273305	0.10759981	0.3042648290791604	0.47705720114880706	cd8_trm	591C_1	ln_respgut
CD16	1.0139451	0.18602721	0.31060891980893546	0.48106503433822934	cd8_trm	591C_1	ln_respgut
CD62P	0.98109204	0.24565053	0.32654735184396133	0.4883500150822313	cd8_trm	591C_1	ln_respgut
CD54	0.9804816	0.076563075	0.3268484352912572	0.4883500150822313	cd8_trm	591C_1	ln_respgut
CD52	0.9336327	0.12400298	0.3504934048723036	0.5166889337276259	cd8_trm	591C_1	ln_respgut
CD223_LAG3	0.9068644	0.022471616	0.3644785044408627	0.5168208771509535	cd8_trm	591C_1	ln_respgut
FceRIa	0.9035206	0.19752616	0.36624966018886596	0.5168208771509535	cd8_trm	591C_1	ln_respgut
CD95_Fas	0.8867837	0.05435578	0.37519535275394666	0.5236242835137498	cd8_trm	591C_1	ln_respgut
GPR56	0.86070913	0.14025101	0.3893982600839203	0.5375389025071509	cd8_trm	591C_1	ln_respgut
CD64	0.7982961	0.15399882	0.4246986692943968	0.5799648494665418	cd8_trm	591C_1	ln_respgut
CD146	0.7863953	0.10935818	0.43163591508960375	0.5809967068106799	cd8_trm	591C_1	ln_respgut
CD328	0.7813378	0.3806713	0.43460383580326456	0.5809967068106799	cd8_trm	591C_1	ln_respgut
CD79b	0.74623686	0.017094847	0.45552434024319266	0.602620741780057	cd8_trm	591C_1	ln_respgut
CD141	0.7060806	0.123251125	0.4801380001882366	0.628634288906248	cd8_trm	591C_1	ln_respgut
HLA_DR	0.68600446	0.17668493	0.49271030732632304	0.638512337045337	cd8_trm	591C_1	ln_respgut
CD303_BDCA2	0.6726171	0.10619384	0.5011909277633533	0.6429418972317764	cd8_trm	591C_1	ln_respgut
CD24	0.6324626	0.003830978	0.5270846188997611	0.6597977443572997	cd8_trm	591C_1	ln_respgut
CD352	0.6324626	0.032789696	0.5270846188997611	0.6597977443572997	cd8_trm	591C_1	ln_respgut
CD22	0.6281338	0.25152507	0.5299162986176738	0.6597977443572997	cd8_trm	591C_1	ln_respgut
CD4	0.61238444	0.11339078	0.5402834255131619	0.6608820221280234	cd8_trm	591C_1	ln_respgut
CD86	0.61100733	0.17766225	0.5411947267820034	0.6608820221280234	cd8_trm	591C_1	ln_respgut
CD31	0.5956543	0.10917136	0.551406179403549	0.6633313473298043	cd8_trm	591C_1	ln_respgut
CD137_41BB	0.5923046	0.028493138	0.5536466363540098	0.6633313473298043	cd8_trm	591C_1	ln_respgut
CD14	0.48108616	0.21751559	0.6304552663559244	0.7327371513297561	cd8_trm	591C_1	ln_respgut
CD8	0.47518626	0.22908938	0.6346542255612061	0.7327371513297561	cd8_trm	591C_1	ln_respgut
CD32	0.3881792	0.012055015	0.6978834093336509	0.7984792160844474	cd8_trm	591C_1	ln_respgut
TCR_Va7_2	0.37391183	0.10375499	0.7084699121704741	0.8024369923324338	cd8_trm	591C_1	ln_respgut
CD194_CCR4	0.35904482	0.030048348	0.7195615518995652	0.8024369923324338	cd8_trm	591C_1	ln_respgut
CD226_DNAM1	0.35806087	0.06472171	0.7202977726448618	0.8024369923324338	cd8_trm	591C_1	ln_respgut
CD335_NKp46	0.3379865	0.048601583	0.7353733622548675	0.8088399560274456	cd8_trm	591C_1	ln_respgut
CD36	0.28711173	0.07993862	0.7740267700999502	0.8401829042965272	cd8_trm	591C_1	ln_respgut
CD81	0.26436344	-0.04372605	0.7914998843098622	0.8518685195538347	cd8_trm	591C_1	ln_respgut
CD123	0.14061247	0.0140670445	0.8881761009132727	0.9170598765527288	cd8_trm	591C_1	ln_respgut
CD45RO	0.0033463538	0.01187828	0.9973300010544511	0.9973300010544511	cd8_trm	591C_1	ln_respgut
CD112	-0.010039089	0.038085077	0.9919901001118752	0.9973300010544511	cd8_trm	591C_1	ln_respgut
CD42b	-0.020246424	-0.077234715	0.9838467939965205	0.9973300010544511	cd8_trm	591C_1	ln_respgut
CD11a	-0.03680989	-0.051875014	0.9706365880147992	0.9941197312732217	cd8_trm	591C_1	ln_respgut
CD49b	-0.17735675	-0.09301349	0.8592281814900367	0.894442451223235	cd8_trm	591C_1	ln_respgut
CD1c	-0.19098909	-0.17755944	0.8485341439319571	0.8906102171847815	cd8_trm	591C_1	ln_respgut
CD57	-0.2175136	0.015100654	0.8278081066721534	0.8760969128946957	cd8_trm	591C_1	ln_respgut
IgD	-0.23490681	-0.09678795	0.8142810700749924	0.869022654617849	cd8_trm	591C_1	ln_respgut
CD196_CCR6	-0.33346546	-0.07796762	0.7387829519620763	0.8088399560274456	cd8_trm	591C_1	ln_respgut
CD152_CTLA4	-0.50865006	-0.14602181	0.6109975246510289	0.7184878299137099	cd8_trm	591C_1	ln_respgut
CD11c	-0.552719	-0.19030648	0.580455824311289	0.6889522400704085	cd8_trm	591C_1	ln_respgut
CD158b_KIR2DL2L3	-0.903518	-0.32956898	0.3662510153038253	0.5168208771509535	cd8_trm	591C_1	ln_respgut
CD18	-0.92695045	-0.15565923	0.35395226168742877	0.5166889337276259	cd8_trm	591C_1	ln_respgut
CD49f	-0.99386704	-0.128955	0.3202876025774649	0.4883500150822313	cd8_trm	591C_1	ln_respgut
CD94	-1.1745701	-0.51132584	0.240166736026435	0.39611916201762654	cd8_trm	591C_1	ln_respgut
CD71	-1.4556638	-0.17500871	0.14548556877527094	0.28425641899168325	cd8_trm	591C_1	ln_respgut
CD39	-1.750326	-0.41218525	0.08006206366699024	0.19844969964940262	cd8_trm	591C_1	ln_respgut
CD56_NCAM	-1.7806882	-0.7066764	0.07496341323217798	0.194292928173196	cd8_trm	591C_1	ln_respgut
integrin_b7	-1.8906898	-0.3069627	0.058665761658181576	0.16933072114975137	cd8_trm	591C_1	ln_respgut
CD49d	-1.904086	-0.22376819	0.05689898404401557	0.16805048775790643	cd8_trm	591C_1	ln_respgut
CD26	-1.9643096	-0.39172933	0.04949419853902794	0.1571440803614137	cd8_trm	591C_1	ln_respgut
CD195_CCR5	-2.2454033	-0.30056432	0.02474225293415403	0.08492611142263681	cd8_trm	591C_1	ln_respgut
CD99	-2.4528773	-0.34029037	0.014171869353139783	0.06427955028031258	cd8_trm	591C_1	ln_respgut
CLEC12A	-2.7970932	-0.71476614	0.00515646493778493	0.029766865777213006	cd8_trm	591C_1	ln_respgut
CD244_2B4	-3.3162458	-0.48871148	0.0009123552484811868	0.007724607770474048	cd8_trm	591C_1	ln_respgut
CD29	-4.326835	-0.47087735	1.512669845334e-05	0.00032018178392903004	cd8_trm	591C_1	ln_respgut
CD44	-4.594557	-0.6106228	4.33670451818745e-06	0.00011015229476196123	cd8_trm	591C_1	ln_respgut
CD101	-5.4980593	-0.7221847	3.839942877057277e-08	1.6255758179542472e-06	cd8_trm	591C_1	ln_respgut
CD103	-5.685455	-1.6494083	1.3046492278727761e-08	8.284522596992129e-07	cd8_trm	591C_1	ln_respgut
CD49a	-6.140559	-0.98374975	8.223159213218896e-10	1.0443412200787997e-07	cd8_trm	591C_1	ln_respgut
CD49a	6.2229114	1.1137869	4.880131342696832e-10	6.197766805224977e-08	cd8_trm	591C_4	resp_lngut
CD103	5.2290225	1.5806873	1.7040860775480456e-07	7.213964394953393e-06	cd8_trm	591C_4	resp_lngut
CD101	4.6768556	0.6751296	2.913074998812999e-06	7.399210496985017e-05	cd8_trm	591C_4	resp_lngut
CD26	4.1854186	0.78282076	2.8464100898780793e-05	0.0005998104114491556	cd8_trm	591C_4	resp_lngut
CD195_CCR5	4.052899	0.54287666	5.058689107127597e-05	0.000803066895756506	cd8_trm	591C_4	resp_lngut
CD29	4.0087256	0.48011097	6.104732607653399e-05	0.0008614456013022019	cd8_trm	591C_4	resp_lngut
CD244_2B4	3.9755955	0.6092376	7.020335165041189e-05	0.0008915825659602311	cd8_trm	591C_4	resp_lngut
CD99	3.3074746	0.45041957	0.0009414124025751415	0.0074724609454401856	cd8_trm	591C_4	resp_lngut
CD44	3.0755649	0.33454105	0.002101042079294094	0.015696020239432347	cd8_trm	591C_4	resp_lngut
CD18	2.7332797	0.53402084	0.006270705129437072	0.03462519788863078	cd8_trm	591C_4	resp_lngut
CD49d	2.3688107	0.3310512	0.017845391459921676	0.08393943390407603	cd8_trm	591C_4	resp_lngut
CLEC12A	2.2646034	0.51198363	0.023537023162476765	0.10307592902188101	cd8_trm	591C_4	resp_lngut
CD56_NCAM	2.098715	0.5626718	0.03584202157246091	0.14683666902266243	cd8_trm	591C_4	resp_lngut
CD39	1.8696752	0.4523617	0.06152894502298002	0.2232621719405275	cd8_trm	591C_4	resp_lngut
CD45RO	1.7034355	0.23219953	0.08848659314505182	0.28354881623718814	cd8_trm	591C_4	resp_lngut
CD49b	1.6979824	0.3974736	0.08951108373342566	0.28354881623718814	cd8_trm	591C_4	resp_lngut
CD352	1.6344115	0.2480585	0.10217247495861127	0.301765216738224	cd8_trm	591C_4	resp_lngut
integrin_b7	1.5902382	0.3703188	0.11178111906905147	0.31547115826154526	cd8_trm	591C_4	resp_lngut
CD196_CCR6	1.3739349	0.28017387	0.16946190043759624	0.42199335991322984	cd8_trm	591C_4	resp_lngut
CD85j	1.203722	0.114191085	0.2286970523860421	0.4840754275504558	cd8_trm	591C_4	resp_lngut
HLA_ABC	1.1319839	0.20713858	0.25764119712392275	0.5277489037860998	cd8_trm	591C_4	resp_lngut
CD25	0.98296136	0.13030651	0.3256264490391624	0.6144968512240954	cd8_trm	591C_4	resp_lngut
HLA_DR	0.84481406	0.0920714	0.3982146672096636	0.6954681048130105	cd8_trm	591C_4	resp_lngut
CD278_ICOS	0.84205484	0.13798967	0.3997572570972422	0.6954681048130105	cd8_trm	591C_4	resp_lngut
CD31	0.7178462	0.27289912	0.4728521124134043	0.7972576235893316	cd8_trm	591C_4	resp_lngut
CD62P	0.6902142	0.12248155	0.4900594992491999	0.8082799533071219	cd8_trm	591C_4	resp_lngut
CD71	0.59633934	0.056800734	0.5509485609028051	0.8682814111413406	cd8_trm	591C_4	resp_lngut
CD49f	0.5576877	0.062055603	0.5770576527168381	0.8682814111413406	cd8_trm	591C_4	resp_lngut
CD158_KIR2DL1S1S3S5	0.55492795	0.079167046	0.578943947086956	0.8682814111413406	cd8_trm	591C_4	resp_lngut
CD11a	0.51903707	0.13653345	0.603734882193145	0.8682814111413406	cd8_trm	591C_4	resp_lngut
CD158e1_KIR3DL1	0.5129405	0.064339	0.6079929133380929	0.8682814111413406	cd8_trm	591C_4	resp_lngut
CD267	0.48590612	0.07407116	0.62703372773143	0.8682814111413406	cd8_trm	591C_4	resp_lngut
CD134_OX40	0.48314714	0.052072294	0.6289912584645933	0.8682814111413406	cd8_trm	591C_4	resp_lngut
CD279_PD1	0.4527779	0.046837743	0.6507086791424062	0.8714422746839077	cd8_trm	591C_4	resp_lngut
CD158b_KIR2DL2L3	0.38663962	0.14198466	0.6990230232910808	0.9219407063525754	cd8_trm	591C_4	resp_lngut
CD23	0.36995125	0.031106004	0.711418812776003	0.9219407063525754	cd8_trm	591C_4	resp_lngut
CD95_Fas	0.33129963	-0.0026603027	0.7404181718438806	0.9403310782417283	cd8_trm	591C_4	resp_lngut
CD1c	0.22924632	0.012713972	0.818677479525483	0.9779745175240743	cd8_trm	591C_4	resp_lngut
CD11b	0.18234241	0.02622693	0.8553140132388469	0.9779745175240743	cd8_trm	591C_4	resp_lngut
CD152_CTLA4	0.15460947	0.04863813	0.877129207635432	0.9779745175240743	cd8_trm	591C_4	resp_lngut
CD272_BTLA	0.14356317	0.039563164	0.8858454235172628	0.9779745175240743	cd8_trm	591C_4	resp_lngut
TIGIT	0.11871616	-0.026216287	0.9055002359494777	0.9779745175240743	cd8_trm	591C_4	resp_lngut
CD123	0.11329316	0.1010191	0.9097981358123751	0.9779745175240743	cd8_trm	591C_4	resp_lngut
TCR_Vd2	0.10498503	0.041902132	0.9163876893429208	0.9779745175240743	cd8_trm	591C_4	resp_lngut
CD69	0.09938989	-0.04512326	0.9208287107660111	0.9779745175240743	cd8_trm	591C_4	resp_lngut
CD81	0.060738266	-0.01754036	0.9515676566709872	0.9779745175240743	cd8_trm	591C_4	resp_lngut
CD58_LFA3	0.038651697	0.062108938	0.9691680843162032	0.9779745175240743	cd8_trm	591C_4	resp_lngut
LOX1	-0.027608356	0.026780616	0.9779745175240743	0.9779745175240743	cd8_trm	591C_4	resp_lngut
CD40	-0.033148255	-0.13053985	0.9735563627089182	0.9779745175240743	cd8_trm	591C_4	resp_lngut
CD155	-0.046934206	-0.07251737	0.9625656670654298	0.9779745175240743	cd8_trm	591C_4	resp_lngut
CD16	-0.06073838	0.086071916	0.9515675636925648	0.9779745175240743	cd8_trm	591C_4	resp_lngut
KLRG1	-0.07178297	0.06810576	0.9427746290451939	0.9779745175240743	cd8_trm	591C_4	resp_lngut
CD94	-0.08006485	0.11884275	0.9361856814868892	0.9779745175240743	cd8_trm	591C_4	resp_lngut
CD163	-0.08282523	-0.030228253	0.9339905109565828	0.9779745175240743	cd8_trm	591C_4	resp_lngut
CD54	-0.0855859	0.017358776	0.9317956060002023	0.9779745175240743	cd8_trm	591C_4	resp_lngut
CD57	-0.10767259	-0.0020901342	0.9142554160720953	0.9779745175240743	cd8_trm	591C_4	resp_lngut
FceRIa	-0.13528614	0.048372973	0.8923856410164436	0.9779745175240743	cd8_trm	591C_4	resp_lngut
CD86	-0.13814075	0.01384619	0.890129173017574	0.9779745175240743	cd8_trm	591C_4	resp_lngut
CD42b	-0.15762892	-0.038847234	0.874749211494107	0.9779745175240743	cd8_trm	591C_4	resp_lngut
CD82	-0.16565013	-0.040440317	0.8684322920899333	0.9779745175240743	cd8_trm	591C_4	resp_lngut
CD11c	-0.19605099	-0.042230215	0.8445702636613885	0.9779745175240743	cd8_trm	591C_4	resp_lngut
CD314_NKG2D	-0.22638808	-0.047368295	0.8208995984515058	0.9779745175240743	cd8_trm	591C_4	resp_lngut
CD64	-0.22835514	-0.13750069	0.8193701664115138	0.9779745175240743	cd8_trm	591C_4	resp_lngut
CD146	-0.2622794	0.10084407	0.7931060606096427	0.9779745175240743	cd8_trm	591C_4	resp_lngut
CD105	-0.34786797	-0.09357788	0.727939353527363	0.9338211908886375	cd8_trm	591C_4	resp_lngut
CD141	-0.37823594	-0.08933584	0.7052553410352027	0.9219407063525754	cd8_trm	591C_4	resp_lngut
CD194_CCR4	-0.45117107	-0.1663568	0.6518662684643404	0.8714422746839077	cd8_trm	591C_4	resp_lngut
Ig_light_chain_kappa	-0.46934113	0.042123962	0.6388258130461248	0.8714422746839077	cd8_trm	591C_4	resp_lngut
CD223_LAG3	-0.49142778	-0.047679625	0.62312391838921	0.8682814111413406	cd8_trm	591C_4	resp_lngut
TCR_Va7_2	-0.4950305	-0.11972643	0.6205785888556967	0.8682814111413406	cd8_trm	591C_4	resp_lngut
CD13	-0.5314397	-0.16616786	0.5951140983272538	0.8682814111413406	cd8_trm	591C_4	resp_lngut
CD32	-0.5328423	-0.051756747	0.5941427605532184	0.8682814111413406	cd8_trm	591C_4	resp_lngut
IgD	-0.54526603	-0.088704444	0.5855705622559222	0.8682814111413406	cd8_trm	591C_4	resp_lngut
CD41	-0.55216604	-0.21885777	0.5808345939113593	0.8682814111413406	cd8_trm	591C_4	resp_lngut
CD14	-0.60293376	-0.13147886	0.5465527648325045	0.8682814111413406	cd8_trm	591C_4	resp_lngut
CD8	-0.6764125	-0.18458135	0.4987787771683869	0.8121141628254505	cd8_trm	591C_4	resp_lngut
CD328	-0.71097606	-0.25080755	0.4770990503369229	0.7972576235893316	cd8_trm	591C_4	resp_lngut
GPR56	-0.77567893	-0.17998557	0.4379385803414818	0.7515972932887593	cd8_trm	591C_4	resp_lngut
CD335_NKp46	-0.8945262	-0.14642517	0.37104042284288785	0.663692023958405	cd8_trm	591C_4	resp_lngut
CD303_BDCA2	-0.93592507	-0.14997745	0.34931177934727264	0.6337513711014804	cd8_trm	591C_4	resp_lngut
CD19_HIB19	-0.9458671	-0.3402412	0.3442163774157456	0.63355768017101	cd8_trm	591C_4	resp_lngut
CD22	-0.97608584	-0.33908117	0.32902193608849206	0.6144968512240954	cd8_trm	591C_4	resp_lngut
CD137_41BB	-1.007705	-0.03743478	0.31359611651766195	0.6034349514809556	cd8_trm	591C_4	resp_lngut
CD119	-1.0297917	-0.1120706	0.30310781746448623	0.5922260433536884	cd8_trm	591C_4	resp_lngut
CD20	-1.0433012	-0.26432273	0.296808825859769	0.588980013815479	cd8_trm	591C_4	resp_lngut
CD83	-1.0988104	-0.11986174	0.2718507597879277	0.5480166110010606	cd8_trm	591C_4	resp_lngut
IgM	-1.1485053	-0.11835118	0.2507599937305889	0.5220740853079474	cd8_trm	591C_4	resp_lngut
CD52	-1.2064945	-0.16299744	0.2276269134960479	0.4840754275504558	cd8_trm	591C_4	resp_lngut
CD47	-1.2368591	-0.15348056	0.21613940437397672	0.47327076474991453	cd8_trm	591C_4	resp_lngut
CD107a_LAMP1	-1.2975903	-0.11294352	0.1944281874165159	0.43319964564732494	cd8_trm	591C_4	resp_lngut
CD185_CXCR5	-1.2975903	-0.19919217	0.1944281874165159	0.43319964564732494	cd8_trm	591C_4	resp_lngut
CD226_DNAM1	-1.3307202	-0.22844227	0.18328110216489757	0.4232127268171271	cd8_trm	591C_4	resp_lngut
CD36	-1.3367987	-0.45906505	0.18128836476334043	0.4232127268171271	cd8_trm	591C_4	resp_lngut
CD62L	-1.3479748	-0.2425894	0.17766651251345855	0.4232127268171271	cd8_trm	591C_4	resp_lngut
CD45	-1.3583285	-0.13671218	0.17435947804900354	0.4232127268171271	cd8_trm	591C_4	resp_lngut
CD33	-1.3902457	-0.537978	0.16445428606039691	0.41771388659340813	cd8_trm	591C_4	resp_lngut
CD270	-1.3942219	-0.15584403	0.16325059153057764	0.41771388659340813	cd8_trm	591C_4	resp_lngut
CD124_IL4R	-1.4687617	-0.16520645	0.14189743932587245	0.37543697488303757	cd8_trm	591C_4	resp_lngut
CD122_IL2Rb	-1.5322666	-0.20467727	0.12545664173997473	0.3389998617229104	cd8_trm	591C_4	resp_lngut
CD154	-1.5736732	-0.09751926	0.11556301245854532	0.319054403961636	cd8_trm	591C_4	resp_lngut
CD112	-1.6012846	-0.18021305	0.1093138948124684	0.31547115826154526	cd8_trm	591C_4	resp_lngut
CD1d	-1.6758271	-0.18222867	0.09377204946426695	0.28354881623718814	cd8_trm	591C_4	resp_lngut
CD79b	-1.6841129	-0.16356505	0.09215984803468659	0.28354881623718814	cd8_trm	591C_4	resp_lngut
CD274_PDL1	-1.6951498	-0.115283445	0.09004701353605515	0.28354881623718814	cd8_trm	591C_4	resp_lngut
CD319_CRACC	-1.8111047	-0.16037901	0.07012465602350819	0.24069814364825784	cd8_trm	591C_4	resp_lngut
Ig_light_chain_lambda	-1.8331913	-0.13697018	0.0667741305066412	0.23556429373176202	cd8_trm	591C_4	resp_lngut
CD169	-1.9243023	-0.2969945	0.05431669311575303	0.20288882428531277	cd8_trm	591C_4	resp_lngut
TCR_ab	-1.9351158	-0.4863142	0.05297608491434053	0.20288882428531277	cd8_trm	591C_4	resp_lngut
CD24	-2.048536	-0.2958198	0.04050750480227447	0.1607641596840268	cd8_trm	591C_4	resp_lngut
CD21	-2.10106	-0.6421569	0.035635702707399006	0.14683666902266243	cd8_trm	591C_4	resp_lngut
CD268	-2.3413415	-0.41710138	0.01921457962204991	0.08715184328572638	cd8_trm	591C_4	resp_lngut
CD4	-2.396419	-0.38239878	0.016556149107348653	0.0808704206397415	cd8_trm	591C_4	resp_lngut
CD35	-2.4847472	-0.44200078	0.012964345756463543	0.0658588764428348	cd8_trm	591C_4	resp_lngut
CD28	-2.6864066	-0.47403905	0.007222514071830495	0.038219136963436366	cd8_trm	591C_4	resp_lngut
CD3	-2.8105307	-0.45039147	0.004945988787905629	0.02855184436654613	cd8_trm	591C_4	resp_lngut
CD45RA	-2.8243349	-0.36129248	0.004737887097483485	0.02855184436654613	cd8_trm	591C_4	resp_lngut
CX3CR1	-2.8326118	-0.18898417	0.004616941431957596	0.02855184436654613	cd8_trm	591C_4	resp_lngut
CD161	-2.8464215	-0.56538117	0.00442136362173731	0.02855184436654613	cd8_trm	591C_4	resp_lngut
CD2	-2.8602202	-0.34433922	0.004233470412799824	0.02855184436654613	cd8_trm	591C_4	resp_lngut
CD183_CXCR3	-3.3792562	-0.34603503	0.0007268223757506759	0.006153762781355723	cd8_trm	591C_4	resp_lngut
CD5	-3.5393844	-0.7397518	0.00040106143495861733	0.003638200159981743	cd8_trm	591C_4	resp_lngut
CD27	-3.6718018	-1.4069881	0.00024084641996675106	0.0023528842565982604	cd8_trm	591C_4	resp_lngut
CD73	-3.8403296	-0.75305957	0.00012286922141916518	0.0013003659266861648	cd8_trm	591C_4	resp_lngut
CD38	-3.887249	-0.4208305	0.00010138674810455516	0.0011705560917525913	cd8_trm	591C_4	resp_lngut
CD7	-4.151292	-0.91563547	3.3060416379087315e-05	0.0005998104114491556	cd8_trm	591C_4	resp_lngut
CD48	-4.7375846	-0.64861196	2.162804827382723e-06	6.866905326940145e-05	cd8_trm	591C_4	resp_lngut
CD127_IL7Ra	-5.9113355	-1.3553734	3.393456028618379e-09	2.154844578172671e-07	cd8_trm	591C_4	resp_lngut
CD127_IL7Ra	5.9113355	1.3553734	3.393456028618379e-09	2.154844578172671e-07	cd8_trm	591C_4	ln_respgut
CD48	4.7375846	0.64861196	2.162804827382723e-06	6.866905326940145e-05	cd8_trm	591C_4	ln_respgut
CD7	4.151292	0.91563547	3.3060416379087315e-05	0.0005998104114491556	cd8_trm	591C_4	ln_respgut
CD38	3.887249	0.4208305	0.00010138674810455516	0.0011705560917525913	cd8_trm	591C_4	ln_respgut
CD73	3.8403296	0.75305957	0.00012286922141916518	0.0013003659266861648	cd8_trm	591C_4	ln_respgut
CD27	3.6718018	1.4069881	0.00024084641996675106	0.0023528842565982604	cd8_trm	591C_4	ln_respgut
CD5	3.5393844	0.7397518	0.00040106143495861733	0.003638200159981743	cd8_trm	591C_4	ln_respgut
CD183_CXCR3	3.3792562	0.34603503	0.0007268223757506759	0.006153762781355723	cd8_trm	591C_4	ln_respgut
CD2	2.8602202	0.34433922	0.004233470412799824	0.02855184436654613	cd8_trm	591C_4	ln_respgut
CD161	2.8464215	0.56538117	0.00442136362173731	0.02855184436654613	cd8_trm	591C_4	ln_respgut
CX3CR1	2.8326118	0.18898417	0.004616941431957596	0.02855184436654613	cd8_trm	591C_4	ln_respgut
CD45RA	2.8243349	0.36129248	0.004737887097483485	0.02855184436654613	cd8_trm	591C_4	ln_respgut
CD3	2.8105307	0.45039147	0.004945988787905629	0.02855184436654613	cd8_trm	591C_4	ln_respgut
CD28	2.6864066	0.47403905	0.007222514071830495	0.038219136963436366	cd8_trm	591C_4	ln_respgut
CD35	2.4847472	0.44200078	0.012964345756463543	0.0658588764428348	cd8_trm	591C_4	ln_respgut
CD4	2.396419	0.38239878	0.016556149107348653	0.0808704206397415	cd8_trm	591C_4	ln_respgut
CD268	2.3413415	0.41710138	0.01921457962204991	0.08715184328572638	cd8_trm	591C_4	ln_respgut
CD21	2.10106	0.6421569	0.035635702707399006	0.14683666902266243	cd8_trm	591C_4	ln_respgut
CD24	2.048536	0.2958198	0.04050750480227447	0.1607641596840268	cd8_trm	591C_4	ln_respgut
TCR_ab	1.9351158	0.4863142	0.05297608491434053	0.20288882428531277	cd8_trm	591C_4	ln_respgut
CD169	1.9243023	0.2969945	0.05431669311575303	0.20288882428531277	cd8_trm	591C_4	ln_respgut
Ig_light_chain_lambda	1.8331913	0.13697018	0.0667741305066412	0.23556429373176202	cd8_trm	591C_4	ln_respgut
CD319_CRACC	1.8111047	0.16037901	0.07012465602350819	0.24069814364825784	cd8_trm	591C_4	ln_respgut
CD274_PDL1	1.6951498	0.115283445	0.09004701353605515	0.28354881623718814	cd8_trm	591C_4	ln_respgut
CD79b	1.6841129	0.16356505	0.09215984803468659	0.28354881623718814	cd8_trm	591C_4	ln_respgut
CD1d	1.6758271	0.18222867	0.09377204946426695	0.28354881623718814	cd8_trm	591C_4	ln_respgut
CD112	1.6012846	0.18021305	0.1093138948124684	0.31547115826154526	cd8_trm	591C_4	ln_respgut
CD154	1.5736732	0.09751926	0.11556301245854532	0.319054403961636	cd8_trm	591C_4	ln_respgut
CD122_IL2Rb	1.5322666	0.20467727	0.12545664173997473	0.3389998617229104	cd8_trm	591C_4	ln_respgut
CD124_IL4R	1.4687617	0.16520645	0.14189743932587245	0.37543697488303757	cd8_trm	591C_4	ln_respgut
CD270	1.3942219	0.15584403	0.16325059153057764	0.41771388659340813	cd8_trm	591C_4	ln_respgut
CD33	1.3902457	0.537978	0.16445428606039691	0.41771388659340813	cd8_trm	591C_4	ln_respgut
CD45	1.3583285	0.13671218	0.17435947804900354	0.4232127268171271	cd8_trm	591C_4	ln_respgut
CD62L	1.3479748	0.2425894	0.17766651251345855	0.4232127268171271	cd8_trm	591C_4	ln_respgut
CD36	1.3367987	0.45906505	0.18128836476334043	0.4232127268171271	cd8_trm	591C_4	ln_respgut
CD226_DNAM1	1.3307202	0.22844227	0.18328110216489757	0.4232127268171271	cd8_trm	591C_4	ln_respgut
CD107a_LAMP1	1.2975903	0.11294352	0.1944281874165159	0.43319964564732494	cd8_trm	591C_4	ln_respgut
CD185_CXCR5	1.2975903	0.19919217	0.1944281874165159	0.43319964564732494	cd8_trm	591C_4	ln_respgut
CD47	1.2368591	0.15348056	0.21613940437397672	0.47327076474991453	cd8_trm	591C_4	ln_respgut
CD52	1.2064945	0.16299744	0.2276269134960479	0.4840754275504558	cd8_trm	591C_4	ln_respgut
IgM	1.1485053	0.11835118	0.2507599937305889	0.5220740853079474	cd8_trm	591C_4	ln_respgut
CD83	1.0988104	0.11986174	0.2718507597879277	0.5480166110010606	cd8_trm	591C_4	ln_respgut
CD20	1.0433012	0.26432273	0.296808825859769	0.588980013815479	cd8_trm	591C_4	ln_respgut
CD119	1.0297917	0.1120706	0.30310781746448623	0.5922260433536884	cd8_trm	591C_4	ln_respgut
CD137_41BB	1.007705	0.03743478	0.31359611651766195	0.6034349514809556	cd8_trm	591C_4	ln_respgut
CD22	0.97608584	0.33908117	0.32902193608849206	0.6144968512240954	cd8_trm	591C_4	ln_respgut
CD19_HIB19	0.9458671	0.3402412	0.3442163774157456	0.63355768017101	cd8_trm	591C_4	ln_respgut
CD303_BDCA2	0.93592507	0.14997745	0.34931177934727264	0.6337513711014804	cd8_trm	591C_4	ln_respgut
CD335_NKp46	0.8945262	0.14642517	0.37104042284288785	0.663692023958405	cd8_trm	591C_4	ln_respgut
GPR56	0.77567893	0.17998557	0.4379385803414818	0.7515972932887593	cd8_trm	591C_4	ln_respgut
CD328	0.71097606	0.25080755	0.4770990503369229	0.7972576235893316	cd8_trm	591C_4	ln_respgut
CD8	0.6764125	0.18458135	0.4987787771683869	0.8121141628254505	cd8_trm	591C_4	ln_respgut
CD14	0.60293376	0.13147886	0.5465527648325045	0.8682814111413406	cd8_trm	591C_4	ln_respgut
CD41	0.55216604	0.21885777	0.5808345939113593	0.8682814111413406	cd8_trm	591C_4	ln_respgut
IgD	0.54526603	0.088704444	0.5855705622559222	0.8682814111413406	cd8_trm	591C_4	ln_respgut
CD32	0.5328423	0.051756747	0.5941427605532184	0.8682814111413406	cd8_trm	591C_4	ln_respgut
CD13	0.5314397	0.16616786	0.5951140983272538	0.8682814111413406	cd8_trm	591C_4	ln_respgut
TCR_Va7_2	0.4950305	0.11972643	0.6205785888556967	0.8682814111413406	cd8_trm	591C_4	ln_respgut
CD223_LAG3	0.49142778	0.047679625	0.62312391838921	0.8682814111413406	cd8_trm	591C_4	ln_respgut
Ig_light_chain_kappa	0.46934113	-0.042123962	0.6388258130461248	0.8714422746839077	cd8_trm	591C_4	ln_respgut
CD194_CCR4	0.45117107	0.1663568	0.6518662684643404	0.8714422746839077	cd8_trm	591C_4	ln_respgut
CD141	0.37823594	0.08933584	0.7052553410352027	0.9219407063525754	cd8_trm	591C_4	ln_respgut
CD105	0.34786797	0.09357788	0.727939353527363	0.9338211908886375	cd8_trm	591C_4	ln_respgut
CD146	0.2622794	-0.10084407	0.7931060606096427	0.9779745175240743	cd8_trm	591C_4	ln_respgut
CD64	0.22835514	0.13750069	0.8193701664115138	0.9779745175240743	cd8_trm	591C_4	ln_respgut
CD314_NKG2D	0.22638808	0.047368295	0.8208995984515058	0.9779745175240743	cd8_trm	591C_4	ln_respgut
CD11c	0.19605099	0.042230215	0.8445702636613885	0.9779745175240743	cd8_trm	591C_4	ln_respgut
CD82	0.16565013	0.040440317	0.8684322920899333	0.9779745175240743	cd8_trm	591C_4	ln_respgut
CD42b	0.15762892	0.038847234	0.874749211494107	0.9779745175240743	cd8_trm	591C_4	ln_respgut
CD86	0.13814075	-0.01384619	0.890129173017574	0.9779745175240743	cd8_trm	591C_4	ln_respgut
FceRIa	0.13528614	-0.048372973	0.8923856410164436	0.9779745175240743	cd8_trm	591C_4	ln_respgut
CD57	0.10767259	0.0020901342	0.9142554160720953	0.9779745175240743	cd8_trm	591C_4	ln_respgut
CD54	0.0855859	-0.017358776	0.9317956060002023	0.9779745175240743	cd8_trm	591C_4	ln_respgut
CD163	0.08282523	0.030228253	0.9339905109565828	0.9779745175240743	cd8_trm	591C_4	ln_respgut
CD94	0.08006485	-0.11884275	0.9361856814868892	0.9779745175240743	cd8_trm	591C_4	ln_respgut
KLRG1	0.07178297	-0.06810576	0.9427746290451939	0.9779745175240743	cd8_trm	591C_4	ln_respgut
CD16	0.06073838	-0.086071916	0.9515675636925648	0.9779745175240743	cd8_trm	591C_4	ln_respgut
CD155	0.046934206	0.07251737	0.9625656670654298	0.9779745175240743	cd8_trm	591C_4	ln_respgut
CD40	0.033148255	0.13053985	0.9735563627089182	0.9779745175240743	cd8_trm	591C_4	ln_respgut
LOX1	0.027608356	-0.026780616	0.9779745175240743	0.9779745175240743	cd8_trm	591C_4	ln_respgut
CD58_LFA3	-0.038651697	-0.062108938	0.9691680843162032	0.9779745175240743	cd8_trm	591C_4	ln_respgut
CD81	-0.060738266	0.01754036	0.9515676566709872	0.9779745175240743	cd8_trm	591C_4	ln_respgut
CD69	-0.09938989	0.04512326	0.9208287107660111	0.9779745175240743	cd8_trm	591C_4	ln_respgut
TCR_Vd2	-0.10498503	-0.041902132	0.9163876893429208	0.9779745175240743	cd8_trm	591C_4	ln_respgut
CD123	-0.11329316	-0.1010191	0.9097981358123751	0.9779745175240743	cd8_trm	591C_4	ln_respgut
TIGIT	-0.11871616	0.026216287	0.9055002359494777	0.9779745175240743	cd8_trm	591C_4	ln_respgut
CD272_BTLA	-0.14356317	-0.039563164	0.8858454235172628	0.9779745175240743	cd8_trm	591C_4	ln_respgut
CD152_CTLA4	-0.15460947	-0.04863813	0.877129207635432	0.9779745175240743	cd8_trm	591C_4	ln_respgut
CD11b	-0.18234241	-0.02622693	0.8553140132388469	0.9779745175240743	cd8_trm	591C_4	ln_respgut
CD1c	-0.22924632	-0.012713972	0.818677479525483	0.9779745175240743	cd8_trm	591C_4	ln_respgut
CD95_Fas	-0.33129963	0.0026603027	0.7404181718438806	0.9403310782417283	cd8_trm	591C_4	ln_respgut
CD23	-0.36995125	-0.031106004	0.711418812776003	0.9219407063525754	cd8_trm	591C_4	ln_respgut
CD158b_KIR2DL2L3	-0.38663962	-0.14198466	0.6990230232910808	0.9219407063525754	cd8_trm	591C_4	ln_respgut
CD279_PD1	-0.4527779	-0.046837743	0.6507086791424062	0.8714422746839077	cd8_trm	591C_4	ln_respgut
CD134_OX40	-0.48314714	-0.052072294	0.6289912584645933	0.8682814111413406	cd8_trm	591C_4	ln_respgut
CD267	-0.48590612	-0.07407116	0.62703372773143	0.8682814111413406	cd8_trm	591C_4	ln_respgut
CD158e1_KIR3DL1	-0.5129405	-0.064339	0.6079929133380929	0.8682814111413406	cd8_trm	591C_4	ln_respgut
CD11a	-0.51903707	-0.13653345	0.603734882193145	0.8682814111413406	cd8_trm	591C_4	ln_respgut
CD158_KIR2DL1S1S3S5	-0.55492795	-0.079167046	0.578943947086956	0.8682814111413406	cd8_trm	591C_4	ln_respgut
CD49f	-0.5576877	-0.062055603	0.5770576527168381	0.8682814111413406	cd8_trm	591C_4	ln_respgut
CD71	-0.59633934	-0.056800734	0.5509485609028051	0.8682814111413406	cd8_trm	591C_4	ln_respgut
CD62P	-0.6902142	-0.12248155	0.4900594992491999	0.8082799533071219	cd8_trm	591C_4	ln_respgut
CD31	-0.7178462	-0.27289912	0.4728521124134043	0.7972576235893316	cd8_trm	591C_4	ln_respgut
CD278_ICOS	-0.84205484	-0.13798967	0.3997572570972422	0.6954681048130105	cd8_trm	591C_4	ln_respgut
HLA_DR	-0.84481406	-0.0920714	0.3982146672096636	0.6954681048130105	cd8_trm	591C_4	ln_respgut
CD25	-0.98296136	-0.13030651	0.3256264490391624	0.6144968512240954	cd8_trm	591C_4	ln_respgut
HLA_ABC	-1.1319839	-0.20713858	0.25764119712392275	0.5277489037860998	cd8_trm	591C_4	ln_respgut
CD85j	-1.203722	-0.114191085	0.2286970523860421	0.4840754275504558	cd8_trm	591C_4	ln_respgut
CD196_CCR6	-1.3739349	-0.28017387	0.16946190043759624	0.42199335991322984	cd8_trm	591C_4	ln_respgut
integrin_b7	-1.5902382	-0.3703188	0.11178111906905147	0.31547115826154526	cd8_trm	591C_4	ln_respgut
CD352	-1.6344115	-0.2480585	0.10217247495861127	0.301765216738224	cd8_trm	591C_4	ln_respgut
CD49b	-1.6979824	-0.3974736	0.08951108373342566	0.28354881623718814	cd8_trm	591C_4	ln_respgut
CD45RO	-1.7034355	-0.23219953	0.08848659314505182	0.28354881623718814	cd8_trm	591C_4	ln_respgut
CD39	-1.8696752	-0.4523617	0.06152894502298002	0.2232621719405275	cd8_trm	591C_4	ln_respgut
CD56_NCAM	-2.098715	-0.5626718	0.03584202157246091	0.14683666902266243	cd8_trm	591C_4	ln_respgut
CLEC12A	-2.2646034	-0.51198363	0.023537023162476765	0.10307592902188101	cd8_trm	591C_4	ln_respgut
CD49d	-2.3688107	-0.3310512	0.017845391459921676	0.08393943390407603	cd8_trm	591C_4	ln_respgut
CD18	-2.7332797	-0.53402084	0.006270705129437072	0.03462519788863078	cd8_trm	591C_4	ln_respgut
CD44	-3.0755649	-0.33454105	0.002101042079294094	0.015696020239432347	cd8_trm	591C_4	ln_respgut
CD99	-3.3074746	-0.45041957	0.0009414124025751415	0.0074724609454401856	cd8_trm	591C_4	ln_respgut
CD244_2B4	-3.9755955	-0.6092376	7.020335165041189e-05	0.0008915825659602311	cd8_trm	591C_4	ln_respgut
CD29	-4.0087256	-0.48011097	6.104732607653399e-05	0.0008614456013022019	cd8_trm	591C_4	ln_respgut
CD195_CCR5	-4.052899	-0.54287666	5.058689107127597e-05	0.000803066895756506	cd8_trm	591C_4	ln_respgut
CD26	-4.1854186	-0.78282076	2.8464100898780793e-05	0.0005998104114491556	cd8_trm	591C_4	ln_respgut
CD101	-4.6768556	-0.6751296	2.913074998812999e-06	7.399210496985017e-05	cd8_trm	591C_4	ln_respgut
CD103	-5.2290225	-1.5806873	1.7040860775480456e-07	7.213964394953393e-06	cd8_trm	591C_4	ln_respgut
CD49a	-6.2229114	-1.1137869	4.880131342696832e-10	6.197766805224977e-08	cd8_trm	591C_4	ln_respgut
CD244_2B4	9.9327135	1.415616	2.9998022068962003e-23	1.9048744013790872e-21	cd8_trm	768B_1	gut_lnresp
CD161	7.1930985	0.8448911	6.33372754604454e-13	1.608766796695313e-11	cd8_trm	768B_1	gut_lnresp
CD103	6.9194956	1.1895204	4.532545671702728e-12	9.59388833843744e-11	cd8_trm	768B_1	gut_lnresp
CD7	5.576287	0.97084963	2.4570666835003046e-08	3.900593360056734e-07	cd8_trm	768B_1	gut_lnresp
CD73	4.5888867	0.8438357	4.456162291183013e-06	4.716105091502022e-05	cd8_trm	768B_1	gut_lnresp
CD49a	4.5373363	0.6628773	5.696917315622894e-06	5.565449992954674e-05	cd8_trm	768B_1	gut_lnresp
CD69	4.267754	0.6155204	1.974506634789311e-05	0.00015672646413640156	cd8_trm	768B_1	gut_lnresp
CD101	4.1240773	0.6134602	3.7222358185247274e-05	0.0002488020783961265	cd8_trm	768B_1	gut_lnresp
TCR_ab	4.011469	0.6534917	6.0342169874555285e-05	0.00038317277870342605	cd8_trm	768B_1	gut_lnresp
FceRIa	3.5819993	0.4719074	0.00034097458262366504	0.0020620843806288315	cd8_trm	768B_1	gut_lnresp
CD58_LFA3	3.5522044	0.27426937	0.0003820179818615809	0.0022052856225645806	cd8_trm	768B_1	gut_lnresp
CD3	3.3167667	0.42164662	0.0009106562670591161	0.004818889413187822	cd8_trm	768B_1	gut_lnresp
CD122_IL2Rb	3.1198492	0.38904923	0.0018094368869548687	0.009191939385730732	cd8_trm	768B_1	gut_lnresp
CD23	2.8440983	0.2615975	0.004453729737437619	0.020987753648862344	cd8_trm	768B_1	gut_lnresp
CD45RA	2.84351	0.14562206	0.004461963374167585	0.020987753648862344	cd8_trm	768B_1	gut_lnresp
CD52	2.6553278	0.34147817	0.00792313909342335	0.03354128882882552	cd8_trm	768B_1	gut_lnresp
CD47	2.4675987	0.2484343	0.013602274321833056	0.052348146632509036	cd8_trm	768B_1	gut_lnresp
CD94	2.4478214	0.55887693	0.014372284909283363	0.053684711278793734	cd8_trm	768B_1	gut_lnresp
CD79b	2.2267835	0.20334567	0.02596174154963975	0.08911192369741212	cd8_trm	768B_1	gut_lnresp
CD1d	2.1313968	0.14786223	0.0330564653547129	0.10781178885118617	cd8_trm	768B_1	gut_lnresp
CD274_PDL1	2.1307766	0.16904533	0.03310755720626977	0.10781178885118617	cd8_trm	768B_1	gut_lnresp
CD105	2.033684	0.22581358	0.041983467630595725	0.13329750972714144	cd8_trm	768B_1	gut_lnresp
CD85j	2.0227234	0.21268854	0.043101680188001486	0.13351008253356558	cd8_trm	768B_1	gut_lnresp
CD112	1.9251423	0.16906245	0.054211565357456505	0.1564742909181131	cd8_trm	768B_1	gut_lnresp
CD152_CTLA4	1.8589698	0.17718072	0.06303141906643871	0.1778886715875048	cd8_trm	768B_1	gut_lnresp
CD137_41BB	1.7900481	0.12561098	0.07344617983663533	0.1963715198684251	cd8_trm	768B_1	gut_lnresp
CD22	1.7501138	0.8446453	0.08009867756229176	0.20760269490634806	cd8_trm	768B_1	gut_lnresp
TCR_Vd2	1.6272142	0.26262006	0.10369161348176303	0.2561809126229315	cd8_trm	768B_1	gut_lnresp
Ig_light_chain_kappa	1.5149513	0.1683561	0.12978472022615845	0.2996847176131295	cd8_trm	768B_1	gut_lnresp
CD56_NCAM	1.4289525	0.34036458	0.15301788382068693	0.34093458324960074	cd8_trm	768B_1	gut_lnresp
CD223_LAG3	1.3957237	0.104816966	0.1627977055275509	0.3564708379654994	cd8_trm	768B_1	gut_lnresp
integrin_b7	1.3793309	0.16082437	0.1677927518599448	0.3611810082408981	cd8_trm	768B_1	gut_lnresp
CD134_OX40	1.3514266	0.113950856	0.176558830733204	0.36872176771656134	cd8_trm	768B_1	gut_lnresp
IgM	1.2460735	0.09711551	0.21273741175918437	0.4288516078320066	cd8_trm	768B_1	gut_lnresp
Ig_light_chain_lambda	1.2283797	0.049876958	0.2193044460866551	0.4351822602032063	cd8_trm	768B_1	gut_lnresp
CD155	1.1692147	0.08389919	0.24231714412265815	0.46579091560508684	cd8_trm	768B_1	gut_lnresp
CD123	1.1549315	0.093579896	0.24811845224808482	0.46579091560508684	cd8_trm	768B_1	gut_lnresp
CD195_CCR5	1.1284786	-0.0132478075	0.2591178383367111	0.47692703577916384	cd8_trm	768B_1	gut_lnresp
CD1c	1.1103832	0.22065431	0.26683394621726786	0.4841130167084717	cd8_trm	768B_1	gut_lnresp
CD107a_LAMP1	1.0801941	0.011558481	0.28005573369218417	0.5000545289579225	cd8_trm	768B_1	gut_lnresp
CD270	1.0725001	0.13015404	0.283495480984019	0.5000545289579225	cd8_trm	768B_1	gut_lnresp
CD20	0.97898936	0.041375473	0.3275852320823651	0.5483276269638541	cd8_trm	768B_1	gut_lnresp
CD83	0.97788125	0.07521313	0.3281330681043536	0.5483276269638541	cd8_trm	768B_1	gut_lnresp
CD319_CRACC	0.88435996	0.060395643	0.3765019285026313	0.5983317261158426	cd8_trm	768B_1	gut_lnresp
CD196_CCR6	0.88361907	0.22755568	0.376901874718641	0.5983317261158426	cd8_trm	768B_1	gut_lnresp
CX3CR1	0.8455469	0.13247648	0.39780556552140234	0.6196425508562402	cd8_trm	768B_1	gut_lnresp
GPR56	0.8414709	0.18179391	0.40008416669458025	0.6196425508562402	cd8_trm	768B_1	gut_lnresp
CD64	0.7520248	0.22013168	0.4520361187969473	0.6708623091897907	cd8_trm	768B_1	gut_lnresp
CD11b	0.7438265	0.11981006	0.45698142620277193	0.6708623091897907	cd8_trm	768B_1	gut_lnresp
CD303_BDCA2	0.7180151	0.08313576	0.472747996686698	0.682261313400121	cd8_trm	768B_1	gut_lnresp
CD86	0.66458315	0.1937833	0.506317153806682	0.7066184454225123	cd8_trm	768B_1	gut_lnresp
CD272_BTLA	0.5972737	0.11376019	0.5503246663505028	0.7515186303926221	cd8_trm	768B_1	gut_lnresp
CD32	0.5138342	0.046249617	0.6073679135735628	0.7798059353097453	cd8_trm	768B_1	gut_lnresp
CD158b_KIR2DL2L3	0.5079732	0.065226465	0.6114721388436835	0.7798059353097453	cd8_trm	768B_1	gut_lnresp
TCR_Va7_2	0.5043429	0.083885215	0.6140204215037365	0.7798059353097453	cd8_trm	768B_1	gut_lnresp
CD36	0.4662927	0.22221951	0.641005988473835	0.8007482509788395	cd8_trm	768B_1	gut_lnresp
CD57	0.46334004	-0.01302309	0.643120642518438	0.8007482509788395	cd8_trm	768B_1	gut_lnresp
CD124_IL4R	0.38451886	-0.02610525	0.7005939261338052	0.839852383804255	cd8_trm	768B_1	gut_lnresp
CD4	0.35008454	0.0144290775	0.7262752427335045	0.8620276245528512	cd8_trm	768B_1	gut_lnresp
CD141	0.31834048	0.011750553	0.7502266757068202	0.8822109982848719	cd8_trm	768B_1	gut_lnresp
CD24	0.2752227	-0.06642409	0.7831451481355896	0.9014577264926389	cd8_trm	768B_1	gut_lnresp
CD154	0.27072474	0.065625235	0.7866027535285975	0.9014577264926389	cd8_trm	768B_1	gut_lnresp
HLA_ABC	0.26178655	0.04294886	0.7934860050303085	0.9014577264926389	cd8_trm	768B_1	gut_lnresp
CD95_Fas	0.2598411	-0.05120896	0.7949863414738233	0.9014577264926389	cd8_trm	768B_1	gut_lnresp
CD13	0.210703	0.0730957	0.8331190289098713	0.907794829269636	cd8_trm	768B_1	gut_lnresp
CD21	0.20220493	0.046076708	0.8397565236622097	0.907794829269636	cd8_trm	768B_1	gut_lnresp
CD39	0.17426684	0.046220087	0.8616557601331751	0.9137010063144198	cd8_trm	768B_1	gut_lnresp
CD268	0.16727327	-0.0037316012	0.867155039397941	0.9137010063144198	cd8_trm	768B_1	gut_lnresp
CD335_NKp46	-0.018854363	-0.116978884	0.9849572859901958	0.9849572859901958	cd8_trm	768B_1	gut_lnresp
TIGIT	-0.04321053	-0.01624742	0.9655337133598334	0.9731966793388797	cd8_trm	768B_1	gut_lnresp
CD119	-0.0826452	-0.14859602	0.9341336573250256	0.949079795842226	cd8_trm	768B_1	gut_lnresp
CD40	-0.1017662	-0.07224437	0.918942254255574	0.941174728148854	cd8_trm	768B_1	gut_lnresp
CD35	-0.102015615	-0.11366553	0.9187442792031519	0.941174728148854	cd8_trm	768B_1	gut_lnresp
CD19_HIB19	-0.13475472	-0.1502161	0.8928058098908338	0.9293962119355401	cd8_trm	768B_1	gut_lnresp
CD183_CXCR3	-0.1629802	0.04858536	0.870534029638148	0.9137010063144198	cd8_trm	768B_1	gut_lnresp
CD38	-0.19746597	-0.11621678	0.8434629122347799	0.907794829269636	cd8_trm	768B_1	gut_lnresp
CD127_IL7Ra	-0.20126556	0.031137561	0.8404909265485974	0.907794829269636	cd8_trm	768B_1	gut_lnresp
CD33	-0.20337223	-0.01859124	0.8388441029435552	0.907794829269636	cd8_trm	768B_1	gut_lnresp
CD14	-0.21299268	-0.059253152	0.8313326716412379	0.907794829269636	cd8_trm	768B_1	gut_lnresp
CD49b	-0.38399905	-0.103926316	0.7009791549862285	0.839852383804255	cd8_trm	768B_1	gut_lnresp
CLEC12A	-0.38515612	-0.11210833	0.7001217406009206	0.839852383804255	cd8_trm	768B_1	gut_lnresp
CD267	-0.43771014	-0.2314431	0.6615964285854139	0.8157548197121123	cd8_trm	768B_1	gut_lnresp
CD25	-0.50744647	-0.18197909	0.6118415798026751	0.7798059353097453	cd8_trm	768B_1	gut_lnresp
CD5	-0.5414839	-0.15487514	0.5881741176742623	0.7781053431732429	cd8_trm	768B_1	gut_lnresp
CD146	-0.553469	-0.20316646	0.5799423109422351	0.7752912998911986	cd8_trm	768B_1	gut_lnresp
CD16	-0.5854358	-0.23662977	0.5582547197394983	0.7542377596480455	cd8_trm	768B_1	gut_lnresp
CD158e1_KIR3DL1	-0.62130094	-0.1809497	0.5344016419987163	0.7377066144982279	cd8_trm	768B_1	gut_lnresp
CD158_KIR2DL1S1S3S5	-0.6885913	-0.17847231	0.4910805104204504	0.6929691647044134	cd8_trm	768B_1	gut_lnresp
CD42b	-0.70078653	-0.21429914	0.4834362536668445	0.6898472383785309	cd8_trm	768B_1	gut_lnresp
CD62L	-0.7395599	-0.23166826	0.45956709369694326	0.6708623091897907	cd8_trm	768B_1	gut_lnresp
CD169	-0.76108134	-0.14156246	0.44660849818588044	0.6708623091897907	cd8_trm	768B_1	gut_lnresp
CD41	-0.7766306	-0.25421	0.4373767474710645	0.6692391196243999	cd8_trm	768B_1	gut_lnresp
CD82	-0.8876872	-0.13724904	0.3747090410394953	0.5983317261158426	cd8_trm	768B_1	gut_lnresp
CD31	-0.9195788	-0.16707101	0.3577928996605826	0.5901259513882335	cd8_trm	768B_1	gut_lnresp
CD45	-0.99979347	-0.09950138	0.3174104701095031	0.5447449959987418	cd8_trm	768B_1	gut_lnresp
CD185_CXCR5	-1.0278703	-0.12502187	0.3040108538483929	0.5288955950513137	cd8_trm	768B_1	gut_lnresp
CD54	-1.1518083	-0.30771717	0.24939986032398354	0.46579091560508684	cd8_trm	768B_1	gut_lnresp
CD314_NKG2D	-1.2067093	-0.17823572	0.22754411943927721	0.44458620259674164	cd8_trm	768B_1	gut_lnresp
LOX1	-1.285459	-0.32926744	0.1986319270745054	0.4068750764268094	cd8_trm	768B_1	gut_lnresp
IgD	-1.3497301	-0.48526913	0.17710258134417511	0.36872176771656134	cd8_trm	768B_1	gut_lnresp
CD163	-1.4612936	-0.3834873	0.14393490711796844	0.32642380721396413	cd8_trm	768B_1	gut_lnresp
CD29	-1.5321082	-0.1632204	0.12549574306130293	0.29514739571824944	cd8_trm	768B_1	gut_lnresp
CD328	-1.5914832	-0.70879793	0.11150085794649985	0.26718130111708455	cd8_trm	768B_1	gut_lnresp
HLA_DR	-1.6215816	-0.39180765	0.10489297209757825	0.2561809126229315	cd8_trm	768B_1	gut_lnresp
CD194_CCR4	-1.6467923	-0.48310572	0.09960075221522807	0.2529859106266793	cd8_trm	768B_1	gut_lnresp
CD71	-1.78526	-0.36555067	0.07421915711562524	0.1963715198684251	cd8_trm	768B_1	gut_lnresp
CD278_ICOS	-1.8322036	-0.20599274	0.06692109452337042	0.18476041314060962	cd8_trm	768B_1	gut_lnresp
KLRG1	-1.9318572	-0.46927866	0.05337713313969129	0.1564742909181131	cd8_trm	768B_1	gut_lnresp
CD62P	-1.9937481	-0.61613494	0.04617959752612916	0.13963830680520006	cd8_trm	768B_1	gut_lnresp
CD352	-2.3036218	-0.37975803	0.021243880904680837	0.07494369096929072	cd8_trm	768B_1	gut_lnresp
CD49f	-2.341608	-0.24912538	0.019200871920854696	0.06967173525567275	cd8_trm	768B_1	gut_lnresp
CD11c	-2.473831	-0.80535	0.013367290036325528	0.052348146632509036	cd8_trm	768B_1	gut_lnresp
CD28	-2.5959744	-0.5012581	0.009432307036280362	0.038642032051858254	cd8_trm	768B_1	gut_lnresp
CD26	-2.8069236	-0.61647403	0.0050017108418812005	0.021904044031686637	cd8_trm	768B_1	gut_lnresp
CD226_DNAM1	-2.8271422	-0.4007045	0.004696545174523436	0.021302187041588445	cd8_trm	768B_1	gut_lnresp
CD81	-3.4991837	-0.54937655	0.0004666851494186983	0.0025769136511380295	cd8_trm	768B_1	gut_lnresp
CD8	-4.1415396	-0.706489	3.4498204622011346e-05	0.0002434039992775245	cd8_trm	768B_1	gut_lnresp
CD45RO	-4.1527133	-0.4216911	3.285565017694515e-05	0.0002434039992775245	cd8_trm	768B_1	gut_lnresp
CD49d	-4.3645473	-0.915839	1.2738645070726216e-05	0.0001078538615988153	cd8_trm	768B_1	gut_lnresp
CD99	-4.433404	-0.65686584	9.275676081409654e-06	8.414363302421615e-05	cd8_trm	768B_1	gut_lnresp
CD27	-4.8120103	-1.5582027	1.4941978638262656e-06	1.725119351872143e-05	cd8_trm	768B_1	gut_lnresp
CD2	-4.9415	-0.68501383	7.752379029616105e-07	9.845521367612453e-06	cd8_trm	768B_1	gut_lnresp
CD279_PD1	-5.043958	-0.7316882	4.559989138994137e-07	6.434651340580616e-06	cd8_trm	768B_1	gut_lnresp
CD18	-6.105642	-1.4927732	1.0238825753776977e-09	1.857615529613823e-08	cd8_trm	768B_1	gut_lnresp
CD44	-7.777399	-1.4738185	7.403090955996415e-15	2.3504813785288616e-13	cd8_trm	768B_1	gut_lnresp
CD11a	-9.16853	-1.7601544	4.7950968445594963e-20	2.0299243308635202e-18	cd8_trm	768B_1	gut_lnresp
CD48	-12.689149	-1.8410677	6.791941483807295e-37	8.625765684435265e-35	cd8_trm	768B_1	gut_lnresp
CD48	12.542495	1.9781265	4.3701836691825864e-36	5.550133259861885e-34	cd8_trm	768B_1	ln_respgut
CD11a	8.846698	1.9473995	9.01474290283098e-19	3.816241162198448e-17	cd8_trm	768B_1	ln_respgut
CD44	6.429945	1.3007932	1.2764997357225999e-10	2.7019244406128362e-09	cd8_trm	768B_1	ln_respgut
CD2	6.390839	0.73836964	1.649780967412325e-10	2.993174040876647e-09	cd8_trm	768B_1	ln_respgut
CD18	6.2951436	1.724606	3.0711570254723724e-10	4.875461777937391e-09	cd8_trm	768B_1	ln_respgut
CD99	5.875589	0.9010566	4.213431262763014e-09	5.945619670787809e-08	cd8_trm	768B_1	ln_respgut
CD45RO	5.854854	0.63611203	4.774283869744913e-09	6.063340514576039e-08	cd8_trm	768B_1	ln_respgut
CD27	5.3044195	1.926295	1.1303202720276645e-07	1.1962556212292782e-06	cd8_trm	768B_1	ln_respgut
CD49d	3.969378	0.9671774	7.20604565705708e-05	0.0005719798740289058	cd8_trm	768B_1	ln_respgut
CD35	3.3369143	0.77483654	0.0008471403352448299	0.005977045698671855	cd8_trm	768B_1	ln_respgut
CD352	3.3201494	0.48879352	0.0008996928245267664	0.006013736248152596	cd8_trm	768B_1	ln_respgut
CD226_DNAM1	3.156773	0.44625995	0.0015952548868733807	0.009647493839662825	cd8_trm	768B_1	ln_respgut
CD26	2.8232906	0.67691034	0.004753346430776305	0.02362895378176652	cd8_trm	768B_1	ln_respgut
CD8	2.7288318	0.49400082	0.00635591083599071	0.029896321339660005	cd8_trm	768B_1	ln_respgut
CD5	2.3448913	0.40127906	0.019032629243388933	0.07797238431969014	cd8_trm	768B_1	ln_respgut
CD28	2.2911615	0.5820786	0.021954078726932794	0.08713024994751453	cd8_trm	768B_1	ln_respgut
CD279_PD1	2.2091823	0.3817855	0.02716196542178599	0.09323161104234652	cd8_trm	768B_1	ln_respgut
CD278_ICOS	2.1837916	0.39374062	0.028977567835773793	0.0968460819774545	cd8_trm	768B_1	ln_respgut
CD81	2.1662652	0.39891866	0.030290928753740596	0.09863969106987322	cd8_trm	768B_1	ln_respgut
KLRG1	1.8001052	0.44426852	0.07184402005386134	0.18620797034368144	cd8_trm	768B_1	ln_respgut
CD33	1.6747522	0.8267998	0.09398286304272409	0.2340357569887443	cd8_trm	768B_1	ln_respgut
CD127_IL7Ra	1.5780078	0.12369784	0.11456380230901723	0.2798000556393306	cd8_trm	768B_1	ln_respgut
CD54	1.4684343	0.47410658	0.14198627307421857	0.33078945380315905	cd8_trm	768B_1	ln_respgut
CD31	1.4637756	0.37419423	0.14325527526908463	0.33078945380315905	cd8_trm	768B_1	ln_respgut
CD82	1.4181181	0.12506123	0.156156291443313	0.34415733243836355	cd8_trm	768B_1	ln_respgut
CD71	1.3561862	0.11722168	0.17503995763143687	0.370501243653208	cd8_trm	768B_1	ln_respgut
CD268	1.2674971	0.39418173	0.20497761462732778	0.4101357928260779	cd8_trm	768B_1	ln_respgut
CD41	1.2086152	0.35127288	0.22681069835981849	0.42360233370142564	cd8_trm	768B_1	ln_respgut
CD146	1.1527292	0.38398033	0.2490215642917678	0.4392463703479793	cd8_trm	768B_1	ln_respgut
LOX1	1.0469326	0.347978	0.29513067339434007	0.4944037537089021	cd8_trm	768B_1	ln_respgut
CD62P	1.0230421	0.3116969	0.30628797239054484	0.4944037537089021	cd8_trm	768B_1	ln_respgut
CD25	1.0200801	0.29508224	0.3076904521233347	0.4944037537089021	cd8_trm	768B_1	ln_respgut
CD16	1.0122147	0.36199388	0.31143543540718244	0.4944037537089021	cd8_trm	768B_1	ln_respgut
IgD	0.95976025	0.35636717	0.33717588992806224	0.5207555200047379	cd8_trm	768B_1	ln_respgut
CD303_BDCA2	0.8872607	0.3015701	0.37493857376260686	0.5473241249178284	cd8_trm	768B_1	ln_respgut
CD314_NKG2D	0.8445867	0.1895103	0.398341643765864	0.5626949199596938	cd8_trm	768B_1	ln_respgut
CD42b	0.7977574	0.28014266	0.42501128827036083	0.5803917592509228	cd8_trm	768B_1	ln_respgut
CD14	0.47692278	0.12820701	0.6334170994056061	0.8044397162451197	cd8_trm	768B_1	ln_respgut
CD36	0.43169126	0.20317736	0.6659658229072677	0.827296603938033	cd8_trm	768B_1	ln_respgut
CD4	0.42327112	0.24677375	0.6720974673702932	0.827296603938033	cd8_trm	768B_1	ln_respgut
CD49b	0.42022404	0.16162755	0.6743217954935379	0.827296603938033	cd8_trm	768B_1	ln_respgut
HLA_DR	0.3954002	0.20889623	0.6925475741545074	0.827296603938033	cd8_trm	768B_1	ln_respgut
CD24	0.38935483	0.14784022	0.6970136741840119	0.827296603938033	cd8_trm	768B_1	ln_respgut
CD62L	0.3785107	0.13435629	0.7050512420639338	0.8290880346492554	cd8_trm	768B_1	ln_respgut
CD152_CTLA4	0.34029362	0.096344136	0.7336354290383784	0.8470154498897642	cd8_trm	768B_1	ln_respgut
CD11c	0.2883295	0.09476921	0.7730945181403815	0.8612544193318286	cd8_trm	768B_1	ln_respgut
CD169	0.21433342	0.019071918	0.8302870609003818	0.9088556791859412	cd8_trm	768B_1	ln_respgut
CD86	0.20535825	0.10332819	0.8372922398799616	0.9088556791859412	cd8_trm	768B_1	ln_respgut
GPR56	0.16060492	0.06769876	0.8724045723075465	0.9389439040937153	cd8_trm	768B_1	ln_respgut
CD183_CXCR3	0.12486649	-0.024898032	0.90062924460577	0.9593970718616055	cd8_trm	768B_1	ln_respgut
CD38	0.09129081	0.16329716	0.9272615216108259	0.9593970718616055	cd8_trm	768B_1	ln_respgut
CD20	0.08887678	0.058886066	0.9291798412517911	0.9593970718616055	cd8_trm	768B_1	ln_respgut
CD32	0.06213726	0.08335251	0.9504535239543211	0.9668977466033195	cd8_trm	768B_1	ln_respgut
CD45	0.06060849	-0.019708393	0.9516710104363382	0.9668977466033195	cd8_trm	768B_1	ln_respgut
CD328	0.023124516	-0.107479684	0.9815509501740854	0.9821194899729179	cd8_trm	768B_1	ln_respgut
CD19_HIB19	0.022411773	0.18522853	0.9821194899729179	0.9821194899729179	cd8_trm	768B_1	ln_respgut
CD119	-0.09863248	0.058668233	0.9214300838718091	0.9593970718616055	cd8_trm	768B_1	ln_respgut
CD335_NKp46	-0.10637203	0.07638639	0.9152871830476819	0.9593970718616055	cd8_trm	768B_1	ln_respgut
CD45RA	-0.20811345	0.0012697581	0.835140392954172	0.9088556791859412	cd8_trm	768B_1	ln_respgut
HLA_ABC	-0.3063756	-0.029534668	0.7593186925268987	0.8533935747868684	cd8_trm	768B_1	ln_respgut
CD64	-0.31137055	-0.1310496	0.755518931280553	0.8533935747868684	cd8_trm	768B_1	ln_respgut
CD21	-0.31335318	-0.11456398	0.7540123452622661	0.8533935747868684	cd8_trm	768B_1	ln_respgut
CD49f	-0.36149535	-0.061781894	0.7177291832651785	0.8362532685750245	cd8_trm	768B_1	ln_respgut
CD29	-0.39875773	-0.0905994	0.6900717361869448	0.827296603938033	cd8_trm	768B_1	ln_respgut
CD185_CXCR5	-0.39988053	-0.050656028	0.689244523902926	0.827296603938033	cd8_trm	768B_1	ln_respgut
CD112	-0.5549628	-0.08864228	0.5789201124252799	0.7426550937172782	cd8_trm	768B_1	ln_respgut
integrin_b7	-0.60024023	-0.08829589	0.5483461356855228	0.7106118288985858	cd8_trm	768B_1	ln_respgut
CD1c	-0.6070464	-0.093755186	0.5438201018384611	0.7106118288985858	cd8_trm	768B_1	ln_respgut
CD79b	-0.6448779	-0.080448925	0.5190062996411489	0.6866020839002699	cd8_trm	768B_1	ln_respgut
CLEC12A	-0.64872533	-0.1619244	0.5165159100299184	0.6866020839002699	cd8_trm	768B_1	ln_respgut
CD158b_KIR2DL2L3	-0.76553065	-0.1778348	0.44395563330064836	0.5998123981827909	cd8_trm	768B_1	ln_respgut
Ig_light_chain_lambda	-0.8280865	0.030389862	0.4076215168211955	0.5626949199596938	cd8_trm	768B_1	ln_respgut
CD158e1_KIR3DL1	-0.82969934	-0.21511789	0.40670878252545106	0.5626949199596938	cd8_trm	768B_1	ln_respgut
CD56_NCAM	-0.83493537	-0.1331779	0.4037541049635557	0.5626949199596938	cd8_trm	768B_1	ln_respgut
CD163	-0.86072195	-0.11631745	0.38939120496744906	0.5619623071689321	cd8_trm	768B_1	ln_respgut
CD223_LAG3	-0.8923206	-0.026815234	0.3722211399230745	0.5473241249178284	cd8_trm	768B_1	ln_respgut
CD124_IL4R	-0.9267254	-0.096965745	0.35406913720152466	0.5290209461716898	cd8_trm	768B_1	ln_respgut
Ig_light_chain_kappa	-0.9361347	-0.11679991	0.3492038257827035	0.5279629270762303	cd8_trm	768B_1	ln_respgut
CD123	-0.953501	-0.06593838	0.3403362847275059	0.5207555200047379	cd8_trm	768B_1	ln_respgut
CD155	-0.9704838	-0.08271467	0.33180541919693807	0.5202381263951992	cd8_trm	768B_1	ln_respgut
CD267	-1.0304668	-0.019659763	0.30279093629496	0.4944037537089021	cd8_trm	768B_1	ln_respgut
CD22	-1.0354898	-0.55576617	0.30044022058593955	0.4944037537089021	cd8_trm	768B_1	ln_respgut
CD196_CCR6	-1.050727	-0.33069384	0.29338399179623287	0.4944037537089021	cd8_trm	768B_1	ln_respgut
CD158_KIR2DL1S1S3S5	-1.0566983	-0.15054923	0.29064930579060066	0.4944037537089021	cd8_trm	768B_1	ln_respgut
CD23	-1.1552871	-0.15380414	0.24797287197780316	0.4392463703479793	cd8_trm	768B_1	ln_respgut
IgM	-1.166832	-0.11315396	0.24327821713700049	0.4392463703479793	cd8_trm	768B_1	ln_respgut
CD95_Fas	-1.1875381	-0.09345039	0.23501541200092346	0.4325645989002504	cd8_trm	768B_1	ln_respgut
CD194_CCR4	-1.2161653	-0.42351672	0.22392193905607005	0.42360233370142564	cd8_trm	768B_1	ln_respgut
CD57	-1.2232057	-0.18725906	0.22125201903312952	0.42360233370142564	cd8_trm	768B_1	ln_respgut
CD270	-1.2311466	-0.08857321	0.21826805012902906	0.42360233370142564	cd8_trm	768B_1	ln_respgut
FceRIa	-1.2627401	-0.15033685	0.2066826042588109	0.4101357928260779	cd8_trm	768B_1	ln_respgut
CD105	-1.3240381	-0.28608245	0.18549036042627132	0.37995606087316863	cd8_trm	768B_1	ln_respgut
CD141	-1.3445625	-0.10743878	0.1787665574939714	0.3721861115038421	cd8_trm	768B_1	ln_respgut
CD40	-1.3806409	-0.3527277	0.1673894079044035	0.3603127932857499	cd8_trm	768B_1	ln_respgut
CD195_CCR5	-1.4146395	-0.075569734	0.15717421481437077	0.34415733243836355	cd8_trm	768B_1	ln_respgut
CD13	-1.4254602	-0.40232173	0.15402421035688313	0.34415733243836355	cd8_trm	768B_1	ln_respgut
TCR_Va7_2	-1.4890943	-0.39426726	0.13646254951764697	0.326995165825305	cd8_trm	768B_1	ln_respgut
CD52	-1.7768617	-0.23588604	0.07559100673035336	0.19200115709509752	cd8_trm	768B_1	ln_respgut
CX3CR1	-1.8358705	-0.16952097	0.06637681347307807	0.17562198564751907	cd8_trm	768B_1	ln_respgut
CD122_IL2Rb	-1.9011492	-0.24982166	0.05728247669148768	0.1547845646769986	cd8_trm	768B_1	ln_respgut
CD319_CRACC	-1.9182745	-0.08438911	0.055076215089705345	0.15205824600853432	cd8_trm	768B_1	ln_respgut
CD47	-1.923697	-0.18882464	0.05439256985747568	0.15205824600853432	cd8_trm	768B_1	ln_respgut
TCR_Vd2	-1.9392803	-0.39770243	0.05246722285636525	0.1514394841535997	cd8_trm	768B_1	ln_respgut
CD134_OX40	-1.9628315	-0.19915861	0.04966575442357304	0.1466872281812506	cd8_trm	768B_1	ln_respgut
TIGIT	-2.030117	-0.28079537	0.04234463360252733	0.12804210636954694	cd8_trm	768B_1	ln_respgut
CD137_41BB	-2.0358548	-0.019187286	0.04176492931930021	0.12804210636954694	cd8_trm	768B_1	ln_respgut
CD11b	-2.1095355	-0.48018304	0.03489839690759163	0.11080241018160343	cd8_trm	768B_1	ln_respgut
CD58_LFA3	-2.2161992	-0.20575592	0.026677862778987843	0.09323161104234652	cd8_trm	768B_1	ln_respgut
CD154	-2.2220647	-0.20126578	0.026278934087828127	0.09323161104234652	cd8_trm	768B_1	ln_respgut
CD83	-2.2519777	-0.14952527	0.024323689458645673	0.09085613415435295	cd8_trm	768B_1	ln_respgut
CD1d	-2.27905	-0.24219468	0.022664091175019545	0.0872224114917419	cd8_trm	768B_1	ln_respgut
CD39	-2.5243819	-0.65403676	0.01159019835610483	0.04906517304084378	cd8_trm	768B_1	ln_respgut
CD3	-2.539141	-0.29832104	0.011112505473622249	0.04866511017758709	cd8_trm	768B_1	ln_respgut
CD107a_LAMP1	-2.6295576	-0.21697876	0.0085496045053529	0.03877856329213637	cd8_trm	768B_1	ln_respgut
CD69	-2.817665	-0.463964	0.004837423608865587	0.02362895378176652	cd8_trm	768B_1	ln_respgut
TCR_ab	-2.855142	-0.4744059	0.004301755877563089	0.022763458185438012	cd8_trm	768B_1	ln_respgut
CD272_BTLA	-2.9976475	-0.41926292	0.002720720922583163	0.015023111181220072	cd8_trm	768B_1	ln_respgut
CD73	-3.0269237	-0.5946226	0.002470563561540432	0.014261889650710676	cd8_trm	768B_1	ln_respgut
CD274_PDL1	-3.21148	-0.26922503	0.0013205321267269557	0.008385379004716169	cd8_trm	768B_1	ln_respgut
CD85j	-3.7485285	-0.40965426	0.00017787514082998206	0.0013288319344357483	cd8_trm	768B_1	ln_respgut
CD94	-4.27715	-1.0642754	1.893012144953324e-05	0.00016027502827271477	cd8_trm	768B_1	ln_respgut
CD49a	-4.4660444	-0.7001963	7.96791015694376e-06	7.228032785227554e-05	cd8_trm	768B_1	ln_respgut
CD7	-4.941316	-0.9839173	7.759690798766343e-07	7.5806210111025045e-06	cd8_trm	768B_1	ln_respgut
CD101	-5.5690246	-0.96482575	2.5616913464560258e-08	2.95758909999923e-07	cd8_trm	768B_1	ln_respgut
CD103	-6.5794907	-1.1520964	4.720619044171342e-11	1.199037237219521e-09	cd8_trm	768B_1	ln_respgut
CD161	-6.6450596	-0.8884339	3.030947671847192e-11	9.623258858114835e-10	cd8_trm	768B_1	ln_respgut
CD244_2B4	-9.162874	-1.4797207	5.053298059557638e-20	3.2088442678191004e-18	cd8_trm	768B_1	ln_respgut
CD244_2B4	34.94655	1.4906058	1.4611247614725897e-267	9.278142235350944e-266	cd8_trm	778C_1	gut_lnresp
CD103	33.314503	2.139769	2.3808736382792367e-243	7.559273801536576e-242	cd8_trm	778C_1	gut_lnresp
CD101	26.681181	1.066043	7.78341631985048e-157	1.976987745242022e-155	cd8_trm	778C_1	gut_lnresp
CD7	25.660425	1.7077962	3.234538210592073e-145	6.846439212419888e-144	cd8_trm	778C_1	gut_lnresp
CD73	24.250553	1.4364434	6.523797198459058e-130	1.1836032060061433e-128	cd8_trm	778C_1	gut_lnresp
integrin_b7	22.98531	0.9417298	6.538547513966418e-117	1.037994417842169e-115	cd8_trm	778C_1	gut_lnresp
CD3	14.158737	0.5912508	1.6493099448368918e-45	2.0946236299428525e-44	cd8_trm	778C_1	gut_lnresp
CD69	12.0971365	0.55690765	1.0935946407309753e-33	1.0683578413294914e-32	cd8_trm	778C_1	gut_lnresp
CD39	10.175674	0.78933775	2.5462955791707807e-24	1.9022325797334654e-23	cd8_trm	778C_1	gut_lnresp
CD31	6.2683816	0.46917757	3.648201213834052e-10	1.9305064756538527e-09	cd8_trm	778C_1	gut_lnresp
CD161	5.4439054	0.24098825	5.2124982746739614e-08	2.3642402888699755e-07	cd8_trm	778C_1	gut_lnresp
TCR_ab	5.34971	0.3701827	8.809534670424726e-08	3.857968631530828e-07	cd8_trm	778C_1	gut_lnresp
CD127_IL7Ra	5.2697964	0.2682635	1.3657513615756645e-07	5.781680764003647e-07	cd8_trm	778C_1	gut_lnresp
CD49a	5.160556	0.31738886	2.462176955316128e-07	1.0086983010488654e-06	cd8_trm	778C_1	gut_lnresp
CD8	4.994619	0.25898957	5.895210814765603e-07	2.3396617921100987e-06	cd8_trm	778C_1	gut_lnresp
CD52	4.8333683	0.26874053	1.3424218696482933e-06	5.166290225616159e-06	cd8_trm	778C_1	gut_lnresp
CD99	3.5968096	0.20739782	0.0003221439842565681	0.0011364523889051154	cd8_trm	778C_1	gut_lnresp
CD183_CXCR3	2.6001606	0.062521726	0.009318013462853415	0.03034327460980471	cd8_trm	778C_1	gut_lnresp
CD335_NKp46	2.3952203	0.1977932	0.016610380560312263	0.052737958278991436	cd8_trm	778C_1	gut_lnresp
CD158_KIR2DL1S1S3S5	2.3352358	0.14116468	0.019531100697347977	0.05905832829912364	cd8_trm	778C_1	gut_lnresp
CD112	2.1595926	0.12076376	0.03080422705902814	0.09097992643015287	cd8_trm	778C_1	gut_lnresp
CD47	2.0952768	0.13637114	0.03614638065579706	0.1043315987110506	cd8_trm	778C_1	gut_lnresp
CD137_41BB	2.0629303	0.07781104	0.039119246688129335	0.11040320731983168	cd8_trm	778C_1	gut_lnresp
CD270	1.9533963	0.064773105	0.05077265473926852	0.14017667721493698	cd8_trm	778C_1	gut_lnresp
CD58_LFA3	1.7683853	0.047769807	0.07699651150606851	0.19956238696470818	cd8_trm	778C_1	gut_lnresp
IgD	1.7564278	0.20445724	0.07901539503708602	0.20069910339419847	cd8_trm	778C_1	gut_lnresp
CD25	1.6608684	0.11026243	0.09673987468203092	0.2409012565611358	cd8_trm	778C_1	gut_lnresp
CD123	1.6251942	0.08974872	0.10412118785141687	0.25429597802172965	cd8_trm	778C_1	gut_lnresp
TCR_Vd2	1.5981144	0.1375284	0.11001751859524217	0.263626884181052	cd8_trm	778C_1	gut_lnresp
CD319_CRACC	1.5575566	0.03418543	0.11933839205170046	0.27556319619210834	cd8_trm	778C_1	gut_lnresp
CD85j	1.530088	0.085425705	0.12599496429390075	0.28573857973795347	cd8_trm	778C_1	gut_lnresp
CD86	1.4845424	0.13624829	0.13766508480752362	0.3061645591392353	cd8_trm	778C_1	gut_lnresp
CD54	1.4764498	0.074726015	0.13982318448878464	0.3061645591392353	cd8_trm	778C_1	gut_lnresp
CD83	1.2874498	0.04207761	0.19793754099362537	0.3756443869550494	cd8_trm	778C_1	gut_lnresp
CX3CR1	1.0292207	0.021822875	0.30337598273470867	0.5069572343066842	cd8_trm	778C_1	gut_lnresp
CD21	0.97226036	0.08783935	0.33092105289937634	0.5458048534833869	cd8_trm	778C_1	gut_lnresp
CD38	0.9609269	0.061942592	0.3365889349935154	0.5480358300535443	cd8_trm	778C_1	gut_lnresp
IgM	0.9353823	0.071594305	0.34959132439992646	0.5551939021666614	cd8_trm	778C_1	gut_lnresp
CD1d	0.90319115	0.052451555	0.36642444713760036	0.5699950298327466	cd8_trm	778C_1	gut_lnresp
FceRIa	0.8959254	0.063150615	0.37029260188209223	0.5699950298327466	cd8_trm	778C_1	gut_lnresp
CD124_IL4R	0.86641634	-0.018905262	0.3862618734058477	0.5771206814416784	cd8_trm	778C_1	gut_lnresp
CD24	0.84562635	0.065149486	0.3977612057386457	0.5806399210207817	cd8_trm	778C_1	gut_lnresp
CD152_CTLA4	0.6977847	0.021408051	0.48531182499437187	0.6627376534869379	cd8_trm	778C_1	gut_lnresp
CD23	0.64289707	0.016745541	0.5202909098725157	0.6955467953032578	cd8_trm	778C_1	gut_lnresp
CD268	0.62740546	0.056902412	0.5303934826120393	0.7016663780388437	cd8_trm	778C_1	gut_lnresp
CD16	0.5853696	0.066352665	0.5582992201141651	0.7242866728153606	cd8_trm	778C_1	gut_lnresp
CD303_BDCA2	0.57602036	0.046976097	0.564601422115911	0.7242866728153606	cd8_trm	778C_1	gut_lnresp
TCR_Va7_2	0.5561122	0.057352226	0.5781341576524575	0.728465682184498	cd8_trm	778C_1	gut_lnresp
CD196_CCR6	0.5459986	0.048636064	0.5850669258489669	0.728465682184498	cd8_trm	778C_1	gut_lnresp
CD158e1_KIR3DL1	0.48701778	0.039066937	0.6262457389372627	0.7721670761653627	cd8_trm	778C_1	gut_lnresp
CD155	0.4755188	0.040237796	0.634417247763891	0.774721062173213	cd8_trm	778C_1	gut_lnresp
Ig_light_chain_kappa	0.46378893	0.006126599	0.6427989814533805	0.7774806728055175	cd8_trm	778C_1	gut_lnresp
CD328	0.43968466	0.085496865	0.6601655186136398	0.7835609426535726	cd8_trm	778C_1	gut_lnresp
CD163	0.4073601	0.017110206	0.683743511747783	0.8040317221478559	cd8_trm	778C_1	gut_lnresp
CD314_NKG2D	0.3775888	0.054903287	0.7057360738696634	0.8222796457013509	cd8_trm	778C_1	gut_lnresp
CD154	0.22973596	0.034184612	0.818296952850415	0.8905612852523428	cd8_trm	778C_1	gut_lnresp
CD105	0.21945392	0.0098139625	0.826296474430517	0.8905612852523428	cd8_trm	778C_1	gut_lnresp
CD11b	0.21797237	0.009001842	0.8274506429903657	0.8905612852523428	cd8_trm	778C_1	gut_lnresp
CD33	0.19689012	-0.008741892	0.8439135279150026	0.9006472104639104	cd8_trm	778C_1	gut_lnresp
CD79b	0.119984955	0.025520824	0.904495067778875	0.9415645377698125	cd8_trm	778C_1	gut_lnresp
CD41	0.060694452	-0.007635553	0.9516025486492022	0.9825489729955178	cd8_trm	778C_1	gut_lnresp
Ig_light_chain_lambda	0.033424348	0.010942345	0.9733361949320521	0.9889095740509649	cd8_trm	778C_1	gut_lnresp
CD64	0.0227922	0.00856726	0.9818160303281238	0.9896082210450137	cd8_trm	778C_1	gut_lnresp
CD62L	-0.0054981457	-0.014129297	0.9956131366737502	0.9956131366737502	cd8_trm	778C_1	gut_lnresp
CD267	-0.04694382	-0.0068967063	0.9625580025822519	0.9858456961931128	cd8_trm	778C_1	gut_lnresp
CLEC12A	-0.14531538	-0.015240935	0.8844618675980591	0.9283194808673844	cd8_trm	778C_1	gut_lnresp
CD134_OX40	-0.15292114	-0.016289094	0.8784604632913946	0.9283194808673844	cd8_trm	778C_1	gut_lnresp
CD13	-0.22373497	-0.028804723	0.8229635349654028	0.8905612852523428	cd8_trm	778C_1	gut_lnresp
CD107a_LAMP1	-0.23693658	0.010822349	0.8127059824973623	0.8905612852523428	cd8_trm	778C_1	gut_lnresp
CD274_PDL1	-0.3206345	-0.045341607	0.748487373729076	0.8412203226866607	cd8_trm	778C_1	gut_lnresp
CD45	-0.3460586	0.01059893	0.7292986629607967	0.8269725910359034	cd8_trm	778C_1	gut_lnresp
CD11c	-0.35859072	-0.072047144	0.7199012803115216	0.8236708342302994	cd8_trm	778C_1	gut_lnresp
CD14	-0.36834076	-0.05480554	0.7126191620809017	0.8227512144024955	cd8_trm	778C_1	gut_lnresp
CD195_CCR5	-0.4515642	0.059792805	0.651582965469105	0.7806701567412863	cd8_trm	778C_1	gut_lnresp
CD194_CCR4	-0.55284995	-0.0729708	0.5803661665119917	0.728465682184498	cd8_trm	778C_1	gut_lnresp
CD272_BTLA	-0.58439404	-0.010275185	0.5589552306597468	0.7242866728153606	cd8_trm	778C_1	gut_lnresp
CD146	-0.67814195	-0.082522355	0.49768171111393567	0.6723997586326578	cd8_trm	778C_1	gut_lnresp
CD45RA	-0.7122186	-0.03164045	0.4763294260583125	0.6575417077109313	cd8_trm	778C_1	gut_lnresp
CD22	-0.7251759	-0.122999236	0.46834409910780717	0.6536230833702364	cd8_trm	778C_1	gut_lnresp
GPR56	-0.7365698	-0.06726954	0.4613839878759033	0.6510640717804413	cd8_trm	778C_1	gut_lnresp
CD36	-0.7963191	-0.13224368	0.4258465697799507	0.6076687006972331	cd8_trm	778C_1	gut_lnresp
CD62P	-0.81158006	-0.084300905	0.417032629379433	0.6018539083089545	cd8_trm	778C_1	gut_lnresp
CD223_LAG3	-0.8456654	-0.008176252	0.39773942467368395	0.5806399210207817	cd8_trm	778C_1	gut_lnresp
CD35	-0.87716687	-0.027591575	0.38039601648740917	0.5751225487369163	cd8_trm	778C_1	gut_lnresp
LOX1	-0.8917696	-0.056396432	0.3725164368198265	0.5699950298327466	cd8_trm	778C_1	gut_lnresp
CD42b	-0.9351162	-0.080030575	0.349728442309708	0.5551939021666614	cd8_trm	778C_1	gut_lnresp
CD20	-1.083217	-0.058174998	0.27871211399114393	0.47195251302500374	cd8_trm	778C_1	gut_lnresp
TIGIT	-1.0930845	-0.0048870854	0.2743567233544628	0.47085545764887543	cd8_trm	778C_1	gut_lnresp
CD32	-1.1022507	-0.050906844	0.27035270872569084	0.47033964394743477	cd8_trm	778C_1	gut_lnresp
CD185_CXCR5	-1.1334114	-0.092011295	0.25704152170064054	0.4533926841108521	cd8_trm	778C_1	gut_lnresp
CD122_IL2Rb	-1.1411598	-0.06257177	0.2538034375809217	0.4533926841108521	cd8_trm	778C_1	gut_lnresp
CD40	-1.1488482	-0.0935008	0.2506185996319549	0.4533926841108521	cd8_trm	778C_1	gut_lnresp
CD141	-1.2408612	-0.047314804	0.21465703432747107	0.39509338202302646	cd8_trm	778C_1	gut_lnresp
CD57	-1.2676579	-0.089834146	0.2049201682534284	0.3827185495321383	cd8_trm	778C_1	gut_lnresp
CD169	-1.2867696	-0.07307462	0.19817459784242764	0.3756443869550494	cd8_trm	778C_1	gut_lnresp
CD1c	-1.3038818	-0.09395963	0.19227388991263106	0.3756443869550494	cd8_trm	778C_1	gut_lnresp
CD71	-1.3216594	-0.073238775	0.18628157757969033	0.36965250550969797	cd8_trm	778C_1	gut_lnresp
HLA_DR	-1.3444296	-0.058396835	0.17880950486308422	0.3604572558351063	cd8_trm	778C_1	gut_lnresp
CD49b	-1.3774831	-0.104947336	0.16836291511220336	0.34487242289112624	cd8_trm	778C_1	gut_lnresp
CD158b_KIR2DL2L3	-1.4181619	-0.088930234	0.15614351198836873	0.32508567250037423	cd8_trm	778C_1	gut_lnresp
HLA_ABC	-1.4284618	-0.12707783	0.15315897494174305	0.3241864969600228	cd8_trm	778C_1	gut_lnresp
CD119	-1.4382118	-0.028653905	0.1503739702115685	0.32368634265880003	cd8_trm	778C_1	gut_lnresp
CD4	-1.5613033	-0.11585186	0.11845221347028446	0.27556319619210834	cd8_trm	778C_1	gut_lnresp
CD56_NCAM	-1.7753695	-0.16377923	0.07583688684431204	0.19956238696470818	cd8_trm	778C_1	gut_lnresp
CD19_HIB19	-1.8012575	-0.1283593	0.07166231208731755	0.19364071564019847	cd8_trm	778C_1	gut_lnresp
CD94	-2.3460567	-0.32711834	0.018973224367688307	0.05877071938283939	cd8_trm	778C_1	gut_lnresp
CD95_Fas	-2.8142872	-0.09322262	0.004888552358351011	0.016338056566067852	cd8_trm	778C_1	gut_lnresp
CD82	-3.002245	-0.10425181	0.002679965196870696	0.009198799459529146	cd8_trm	778C_1	gut_lnresp
CD27	-4.5681925	-0.59894973	4.919483561644494e-06	1.785069749511002e-05	cd8_trm	778C_1	gut_lnresp
CD49d	-4.700676	-0.2598592	2.5930180862641495e-06	9.685685204574911e-06	cd8_trm	778C_1	gut_lnresp
CD28	-5.6722655	-0.29420516	1.4092151205185785e-08	6.628530381698498e-08	cd8_trm	778C_1	gut_lnresp
CD29	-5.8358426	-0.1846047	5.351935860308725e-09	2.6142148240738772e-08	cd8_trm	778C_1	gut_lnresp
CD2	-5.9299216	-0.14825256	3.030794255350316e-09	1.5396434817179606e-08	cd8_trm	778C_1	gut_lnresp
CD352	-7.623291	-0.28987902	2.4728807464934725e-14	1.3654602382811783e-13	cd8_trm	778C_1	gut_lnresp
KLRG1	-8.112446	-0.52421594	4.961079224941044e-16	2.8638957343977846e-15	cd8_trm	778C_1	gut_lnresp
CD49f	-8.761017	-0.3926503	1.934960766969875e-18	1.1701905590722576e-17	cd8_trm	778C_1	gut_lnresp
CD18	-9.437824	-0.9370144	3.805999306285207e-21	2.4168095594911064e-20	cd8_trm	778C_1	gut_lnresp
CD226_DNAM1	-9.49308	-0.24683234	2.2430633103886448e-21	1.4993107390492518e-20	cd8_trm	778C_1	gut_lnresp
CD45RO	-9.844318	-0.2880625	7.252898226154153e-23	5.117322637342097e-22	cd8_trm	778C_1	gut_lnresp
CD279_PD1	-11.040534	-0.47981346	2.435811978938003e-28	1.93342575828204e-27	cd8_trm	778C_1	gut_lnresp
CD5	-11.066017	-0.49739155	1.833715208889647e-28	1.5525455435265678e-27	cd8_trm	778C_1	gut_lnresp
CD26	-11.275412	-0.6473069	1.7356425818207955e-29	1.5744757706517217e-28	cd8_trm	778C_1	gut_lnresp
CD81	-12.7272215	-0.5743189	4.174307497591877e-37	4.4178087682847365e-36	cd8_trm	778C_1	gut_lnresp
CD278_ICOS	-13.305408	-0.61142313	2.1531628703214266e-40	2.4859244048256472e-39	cd8_trm	778C_1	gut_lnresp
CD44	-19.994238	-1.1613721	6.1815690761001644e-89	8.722880807385788e-88	cd8_trm	778C_1	gut_lnresp
CD11a	-33.808495	-2.059462	1.4796166757933125e-250	6.26371059419169e-249	cd8_trm	778C_1	gut_lnresp
CD48	-37.29923	-1.6705453	1.6889694123665653e-304	2.144991153705538e-302	cd8_trm	778C_1	gut_lnresp
CD11a	12.27136	2.1116605	1.2906640927496913e-34	1.639143397792108e-32	cd8_trm	778C_1	resp_lngut
CD44	11.780435	1.8502916	4.923840836930632e-32	3.1266389314509516e-30	cd8_trm	778C_1	resp_lngut
CD48	9.736414	1.0401618	2.1086479719281579e-22	6.694957310871901e-21	cd8_trm	778C_1	resp_lngut
CD29	7.9072914	0.73772776	2.630490499826987e-15	4.7724613354003906e-14	cd8_trm	778C_1	resp_lngut
CD49a	6.280961	0.6894014	3.364861169273935e-10	4.748192983308775e-09	cd8_trm	778C_1	resp_lngut
CD18	4.996177	1.3233689	5.847798948719367e-07	6.751549695339632e-06	cd8_trm	778C_1	resp_lngut
CD94	4.873992	1.1646476	1.0936543984959234e-06	1.1574509050748522e-05	cd8_trm	778C_1	resp_lngut
CD279_PD1	4.4909377	0.59229803	7.091034252799232e-06	6.927395000811558e-05	cd8_trm	778C_1	resp_lngut
CD278_ICOS	4.3105054	0.67168355	1.6288188553114834e-05	0.00013790666308303892	cd8_trm	778C_1	resp_lngut
CD49d	4.110468	0.6360591	3.948581986124252e-05	0.00027859439568765556	cd8_trm	778C_1	resp_lngut
CD195_CCR5	3.4732194	0.28508928	0.0005142549662722123	0.003260334853894759	cd8_trm	778C_1	resp_lngut
CD226_DNAM1	3.3914566	0.2047057	0.0006952218394504343	0.0040133260731911435	cd8_trm	778C_1	resp_lngut
CD26	2.818979	0.44558537	0.004817667915170567	0.021098062938850415	cd8_trm	778C_1	resp_lngut
CD352	2.556772	0.40603295	0.010564843316355252	0.039462797093444614	cd8_trm	778C_1	resp_lngut
CD158e1_KIR3DL1	2.0544958	0.59032375	0.03992772962006066	0.11792608515692334	cd8_trm	778C_1	resp_lngut
CD54	2.0281484	0.21345833	0.04254509885478198	0.1228006262399389	cd8_trm	778C_1	resp_lngut
CD82	1.455856	0.13345096	0.14543244711867867	0.35519078430908063	cd8_trm	778C_1	resp_lngut
CD49f	1.4088144	0.27462977	0.15889005838126857	0.37368587804483533	cd8_trm	778C_1	resp_lngut
CD58_LFA3	1.2793212	0.13062504	0.20078399051243456	0.42597543320265197	cd8_trm	778C_1	resp_lngut
integrin_b7	1.2685479	-0.0013703161	0.20460237342804544	0.42597543320265197	cd8_trm	778C_1	resp_lngut
GPR56	1.2358112	0.3020011	0.2165287601146254	0.4364944846755147	cd8_trm	778C_1	resp_lngut
CD163	1.1893111	0.21054205	0.23431722963344037	0.4578198178991835	cd8_trm	778C_1	resp_lngut
CLEC12A	1.1528679	0.26664573	0.24896458321943726	0.47906821316467474	cd8_trm	778C_1	resp_lngut
CD71	0.93933845	0.06664499	0.3475570112289922	0.6130519503622501	cd8_trm	778C_1	resp_lngut
CD14	0.76087284	0.22824515	0.4467330247126198	0.7004332609691692	cd8_trm	778C_1	resp_lngut
CD22	0.6953609	0.3475451	0.4868291693810951	0.7437620287712016	cd8_trm	778C_1	resp_lngut
CD40	0.6371699	0.21474797	0.524014175034041	0.763885484491655	cd8_trm	778C_1	resp_lngut
CD11b	0.6099777	0.15812628	0.5418765780578438	0.763885484491655	cd8_trm	778C_1	resp_lngut
CD112	0.4694557	0.092655785	0.6387439484416904	0.7858631284626665	cd8_trm	778C_1	resp_lngut
CD158b_KIR2DL2L3	0.46275294	0.10024203	0.6435414595284827	0.7858631284626665	cd8_trm	778C_1	resp_lngut
CD95_Fas	0.44663954	0.12837079	0.6551353435640781	0.7924017965013135	cd8_trm	778C_1	resp_lngut
CD105	0.229939	0.14803846	0.8181391677872092	0.9360691379186988	cd8_trm	778C_1	resp_lngut
CD267	0.18873186	0.021615243	0.8503029812831236	0.9472673563417255	cd8_trm	778C_1	resp_lngut
CD56_NCAM	0.14752935	0.07065369	0.8827142186882798	0.9519421646097269	cd8_trm	778C_1	resp_lngut
CD146	0.12093549	0.07649795	0.90374212932294	0.9519421646097269	cd8_trm	778C_1	resp_lngut
KLRG1	0.10427712	0.08316029	0.9169494353533708	0.9519421646097269	cd8_trm	778C_1	resp_lngut
CD2	0.09972225	0.024293914	0.9205648329895536	0.9519421646097269	cd8_trm	778C_1	resp_lngut
CD45RO	0.09433188	3.6859656e-05	0.9248455259581383	0.9519421646097269	cd8_trm	778C_1	resp_lngut
CD81	0.08853012	0.11471495	0.9294553418236704	0.9519421646097269	cd8_trm	778C_1	resp_lngut
CD36	0.0700593	0.002485438	0.9441464603674639	0.9592528037333432	cd8_trm	778C_1	resp_lngut
CD25	0.04614666	0.05749945	0.9631933549223832	0.9708377466281164	cd8_trm	778C_1	resp_lngut
TCR_Vd2	0.023038035	0.026041275	0.9816199332344655	0.9816199332344655	cd8_trm	778C_1	resp_lngut
CD42b	-0.12126871	-0.018958665	0.9034781995687766	0.9519421646097269	cd8_trm	778C_1	resp_lngut
CD23	-0.12993227	0.017352885	0.8966200131395092	0.9519421646097269	cd8_trm	778C_1	resp_lngut
CD155	-0.12997723	0.017415952	0.8965844398304864	0.9519421646097269	cd8_trm	778C_1	resp_lngut
CD28	-0.1312033	0.046300504	0.8956144849996379	0.9519421646097269	cd8_trm	778C_1	resp_lngut
CD62P	-0.19105314	-0.030012509	0.848483959796426	0.9472673563417255	cd8_trm	778C_1	resp_lngut
CD79b	-0.20038442	0.026685646	0.8411799354222798	0.9472673563417255	cd8_trm	778C_1	resp_lngut
CX3CR1	-0.3099486	-0.041081607	0.756600060081385	0.8735291602757809	cd8_trm	778C_1	resp_lngut
Ig_light_chain_kappa	-0.33420405	-0.010853278	0.7382255843220393	0.8601343964119174	cd8_trm	778C_1	resp_lngut
CD124_IL4R	-0.37691188	0.07632495	0.7062390835306251	0.8304848482258277	cd8_trm	778C_1	resp_lngut
CD86	-0.40588507	-0.07932741	0.6848270373551357	0.8128320910663761	cd8_trm	778C_1	resp_lngut
CD268	-0.4333106	-0.09696847	0.6647891487761577	0.796492659382755	cd8_trm	778C_1	resp_lngut
CD137_41BB	-0.46941474	-0.0042071114	0.6387732186607105	0.7858631284626665	cd8_trm	778C_1	resp_lngut
CD274_PDL1	-0.4703128	-0.072260395	0.6381315520469515	0.7858631284626665	cd8_trm	778C_1	resp_lngut
CD49b	-0.5134083	-0.071317665	0.6076657266786858	0.7717354728819309	cd8_trm	778C_1	resp_lngut
CD328	-0.5237702	-0.27985224	0.6004383854539477	0.7702593429560743	cd8_trm	778C_1	resp_lngut
CD20	-0.5259991	-0.073547155	0.5988888310906106	0.7702593429560743	cd8_trm	778C_1	resp_lngut
CD24	-0.52717817	-0.04960134	0.5980698648685805	0.7702593429560743	cd8_trm	778C_1	resp_lngut
TCR_Va7_2	-0.527315	-0.14213373	0.5979748313091309	0.7702593429560743	cd8_trm	778C_1	resp_lngut
CD41	-0.5295619	-0.082370356	0.5964157131846533	0.7702593429560743	cd8_trm	778C_1	resp_lngut
CD57	-0.55601484	-0.014036057	0.5782007051336999	0.7702593429560743	cd8_trm	778C_1	resp_lngut
HLA_ABC	-0.5621564	-0.10426038	0.574009496812751	0.7702593429560743	cd8_trm	778C_1	resp_lngut
CD27	-0.592724	-0.2615832	0.5533658627813565	0.763885484491655	cd8_trm	778C_1	resp_lngut
TIGIT	-0.59566766	0.0012757229	0.5513972620562495	0.763885484491655	cd8_trm	778C_1	resp_lngut
CD319_CRACC	-0.59923184	-0.038156737	0.5490183011775379	0.763885484491655	cd8_trm	778C_1	resp_lngut
CD103	-0.6149739	-0.38127124	0.5385719606591428	0.763885484491655	cd8_trm	778C_1	resp_lngut
CD123	-0.6651298	0.025791526	0.5059675067648539	0.7471845739434471	cd8_trm	778C_1	resp_lngut
CD134_OX40	-0.67747205	0.026752645	0.49810651056054955	0.7442297275434093	cd8_trm	778C_1	resp_lngut
IgD	-0.6872311	-0.28866976	0.4919370898959129	0.7437620287712016	cd8_trm	778C_1	resp_lngut
HLA_DR	-0.7085537	-0.1064588	0.4786015020517035	0.7412486678117847	cd8_trm	778C_1	resp_lngut
CD1c	-0.78193974	-0.18649462	0.4342499699617578	0.6893718273142905	cd8_trm	778C_1	resp_lngut
CD11c	-0.7892504	-0.18830094	0.42996569170081866	0.6893718273142905	cd8_trm	778C_1	resp_lngut
CD4	-0.8060321	-0.094510384	0.4202243225869512	0.6842113970326	cd8_trm	778C_1	resp_lngut
CD19_HIB19	-0.81020635	-0.1658274	0.4178215905283852	0.6842113970326	cd8_trm	778C_1	resp_lngut
CD196_CCR6	-0.82502776	-0.2505943	0.40935583460171643	0.6840551446633945	cd8_trm	778C_1	resp_lngut
CD35	-0.8995066	-0.123878874	0.3683828726914148	0.6237949977574624	cd8_trm	778C_1	resp_lngut
CD272_BTLA	-0.9025227	-0.13942088	0.36677927983687486	0.6237949977574624	cd8_trm	778C_1	resp_lngut
CD119	-0.9254866	-0.12097299	0.3547128367014397	0.6171031542614088	cd8_trm	778C_1	resp_lngut
CD32	-0.95357835	-0.18076074	0.3402971027331315	0.6087004513677141	cd8_trm	778C_1	resp_lngut
CD13	-0.95698875	-0.26814434	0.3385729277553613	0.6087004513677141	cd8_trm	778C_1	resp_lngut
CD107a_LAMP1	-0.9810518	-0.049346898	0.3265671959295253	0.6010729548268074	cd8_trm	778C_1	resp_lngut
CD122_IL2Rb	-1.0060618	-0.21344964	0.3143858526247192	0.5871618129902844	cd8_trm	778C_1	resp_lngut
CD152_CTLA4	-1.0129532	-0.11751175	0.3110825306930769	0.5871618129902844	cd8_trm	778C_1	resp_lngut
CD62L	-1.2032373	-0.31883514	0.22888452769807477	0.4541927346508671	cd8_trm	778C_1	resp_lngut
CD64	-1.2390329	-0.41108882	0.21533333007822064	0.4364944846755147	cd8_trm	778C_1	resp_lngut
CD158_KIR2DL1S1S3S5	-1.2687595	-0.12411517	0.20452686543302478	0.42597543320265197	cd8_trm	778C_1	resp_lngut
CD303_BDCA2	-1.2730857	-0.31640714	0.2029876485512474	0.42597543320265197	cd8_trm	778C_1	resp_lngut
CD99	-1.276704	-0.23649886	0.20170678212275628	0.42597543320265197	cd8_trm	778C_1	resp_lngut
CD33	-1.317991	-0.5593532	0.18750665284912982	0.4252383019971337	cd8_trm	778C_1	resp_lngut
CD154	-1.3197845	-0.20786783	0.18690697662325773	0.4252383019971337	cd8_trm	778C_1	resp_lngut
IgM	-1.4294578	-0.18454319	0.15287269490120634	0.3663175896689284	cd8_trm	778C_1	resp_lngut
CD38	-1.5422237	-0.1803347	0.12301924201714567	0.3063420340426961	cd8_trm	778C_1	resp_lngut
CD45RA	-1.5856646	-0.27589288	0.11281541434682264	0.2865511524409295	cd8_trm	778C_1	resp_lngut
LOX1	-1.6959269	-0.27473855	0.08989971927872434	0.23300539486526514	cd8_trm	778C_1	resp_lngut
CD83	-1.707855	-0.15056707	0.08766326222024176	0.23194238129105632	cd8_trm	778C_1	resp_lngut
CD161	-1.8131295	-0.19462097	0.06981183955190777	0.18864050261898482	cd8_trm	778C_1	resp_lngut
CD169	-1.8324775	-0.19421826	0.06688031795506581	0.18464783435420343	cd8_trm	778C_1	resp_lngut
CD16	-1.9649665	-0.3449532	0.049418109404758916	0.13946888654231962	cd8_trm	778C_1	resp_lngut
CD39	-2.119312	-0.43621695	0.03406409419314789	0.10300333244118527	cd8_trm	778C_1	resp_lngut
CD5	-2.2453897	-0.3009168	0.02474312316468058	0.07664333272962034	cd8_trm	778C_1	resp_lngut
CD194_CCR4	-2.3273156	-0.73518044	0.019948481157714696	0.06333642767574416	cd8_trm	778C_1	resp_lngut
CD8	-2.3318052	-0.40450358	0.019710935975876347	0.06333642767574416	cd8_trm	778C_1	resp_lngut
Ig_light_chain_lambda	-2.3349893	-0.2602861	0.019543979698863144	0.06333642767574416	cd8_trm	778C_1	resp_lngut
CD335_NKp46	-2.3944879	-0.42873204	0.016643598340600807	0.057128026736656824	cd8_trm	778C_1	resp_lngut
CD141	-2.3992088	-0.29401886	0.016430539909201146	0.057128026736656824	cd8_trm	778C_1	resp_lngut
CD85j	-2.4286547	-0.290666	0.015154955466022505	0.054990838405281656	cd8_trm	778C_1	resp_lngut
CD21	-2.5695813	-0.80676746	0.010182150366086804	0.03918585140887952	cd8_trm	778C_1	resp_lngut
FceRIa	-2.6535902	-0.4413139	0.007964049194647486	0.03160732024125721	cd8_trm	778C_1	resp_lngut
CD52	-2.693287	-0.4429923	0.007075136489470649	0.028985236585895885	cd8_trm	778C_1	resp_lngut
CD7	-2.7209756	-0.45221105	0.006508956237855553	0.02755458140692184	cd8_trm	778C_1	resp_lngut
CD185_CXCR5	-2.8309772	-0.4153623	0.004640603732476867	0.02104845264373436	cd8_trm	778C_1	resp_lngut
CD101	-2.843428	-0.29580736	0.004463110106534198	0.02099314753814234	cd8_trm	778C_1	resp_lngut
CD270	-2.9049797	-0.24342471	0.0036727701304904246	0.01794006948354938	cd8_trm	778C_1	resp_lngut
CD223_LAG3	-2.9678583	-0.23278254	0.0029988246044491563	0.015234028990601714	cd8_trm	778C_1	resp_lngut
CD1d	-2.9882827	-0.26769972	0.002805498403079931	0.014845762382964636	cd8_trm	778C_1	resp_lngut
CD314_NKG2D	-3.119587	-0.39434204	0.0018110483040830567	0.010000136287762964	cd8_trm	778C_1	resp_lngut
CD45	-3.4605312	-0.44488367	0.0005391104876518893	0.003260334853894759	cd8_trm	778C_1	resp_lngut
TCR_ab	-3.6282506	-0.6994979	0.00028534828880793774	0.0019073280357162152	cd8_trm	778C_1	resp_lngut
CD31	-4.2151065	-0.921695	2.4966036063371115e-05	0.0001865109752969489	cd8_trm	778C_1	resp_lngut
CD183_CXCR3	-4.2292137	-0.23628107	2.345097242776886e-05	0.00018614209364541532	cd8_trm	778C_1	resp_lngut
CD47	-4.4103866	-0.58254904	1.0318622577551404e-05	9.360464766778773e-05	cd8_trm	778C_1	resp_lngut
CD69	-6.0610676	-0.732744	1.3522096279554259e-09	1.717306227503391e-08	cd8_trm	778C_1	resp_lngut
CD127_IL7Ra	-7.5614543	-0.974459	3.985881110080808e-14	6.327586262253283e-13	cd8_trm	778C_1	resp_lngut
CD73	-8.991551	-1.4595265	2.4376429794891426e-19	5.1596776399186855e-18	cd8_trm	778C_1	resp_lngut
CD3	-9.428435	-1.2146167	4.162521277390346e-21	1.0572804044571478e-19	cd8_trm	778C_1	resp_lngut
CD244_2B4	-10.54455	-1.1129881	5.382987921618496e-26	2.27879822015183e-24	cd8_trm	778C_1	resp_lngut
CD48	35.654842	1.6896758	1.982424261540103e-278	2.5176788121559307e-276	cd8_trm	778C_1	ln_respgut
CD11a	30.682486	1.9535109	9.748484742835357e-207	3.095143905850226e-205	cd8_trm	778C_1	ln_respgut
CD44	15.326242	0.95747435	5.106826249501574e-53	7.206299263185554e-52	cd8_trm	778C_1	ln_respgut
CD278_ICOS	13.370339	0.6481963	9.012901245730411e-41	1.1446384582077623e-39	cd8_trm	778C_1	ln_respgut
CD81	12.41038	0.55575156	2.2955955042418903e-35	2.6503693548974554e-34	cd8_trm	778C_1	ln_respgut
CD5	11.943702	0.5624407	7.003534353536574e-33	7.412073857492874e-32	cd8_trm	778C_1	ln_respgut
CD26	11.748146	0.70347935	7.218484629438839e-32	7.051904214913327e-31	cd8_trm	778C_1	ln_respgut
CD45RO	10.583359	0.31826034	3.559641447676867e-26	3.0138297590330806e-25	cd8_trm	778C_1	ln_respgut
CD279_PD1	9.357307	0.41894767	8.179450279018527e-21	5.771056585751961e-20	cd8_trm	778C_1	ln_respgut
CD226_DNAM1	9.314562	0.25940534	1.224566098046033e-20	7.82642443234055e-20	cd8_trm	778C_1	ln_respgut
CD18	9.313876	1.0129151	1.2325077846205589e-20	7.82642443234055e-20	cd8_trm	778C_1	ln_respgut
KLRG1	8.038654	0.55233	9.083012946126815e-16	5.493060210276692e-15	cd8_trm	778C_1	ln_respgut
CD49f	7.4148464	0.41882932	1.2176603040554737e-13	7.029220846138416e-13	cd8_trm	778C_1	ln_respgut
CD2	6.9983416	0.22182971	2.59010192337557e-12	1.3705956011195724e-11	cd8_trm	778C_1	ln_respgut
CD352	6.9830937	0.27265248	2.8874937023207808e-12	1.4668468007789567e-11	cd8_trm	778C_1	ln_respgut
CD158b_KIR2DL2L3	4.5804143	0.3435317	4.6405567344997054e-06	1.9645023509382086e-05	cd8_trm	778C_1	ln_respgut
CD28	4.426009	0.21111774	9.599252510482734e-06	3.932596996230023e-05	cd8_trm	778C_1	ln_respgut
CD95_Fas	3.8023534	0.15029034	0.00014332805435209357	0.000551595845536845	cd8_trm	778C_1	ln_respgut
CD82	3.7005854	0.1475983	0.00021510262976252983	0.0008034715876423907	cd8_trm	778C_1	ln_respgut
CD27	3.5008173	0.48845866	0.0004638335540825257	0.0016363017046800213	cd8_trm	778C_1	ln_respgut
CD49d	3.0697231	0.17733714	0.00214257297569194	0.007354236970618281	cd8_trm	778C_1	ln_respgut
CD29	2.978037	0.10183896	0.0029010087851788495	0.009446874761992664	cd8_trm	778C_1	ln_respgut
CD119	2.9077177	0.12182431	0.0036407695755979247	0.011559443402523411	cd8_trm	778C_1	ln_respgut
HLA_ABC	2.887989	0.27228653	0.0038771341382628486	0.012009659403887362	cd8_trm	778C_1	ln_respgut
CD185_CXCR5	2.5621934	0.15193647	0.010401340077365345	0.030485175154922793	cd8_trm	778C_1	ln_respgut
CD45	2.5183866	0.074137636	0.011789381541632709	0.033272254573052315	cd8_trm	778C_1	ln_respgut
CD35	2.4467888	0.12368002	0.014413524246776721	0.03979386042044877	cd8_trm	778C_1	ln_respgut
HLA_DR	2.2636566	0.13100375	0.023595236613269583	0.059931900997704735	cd8_trm	778C_1	ln_respgut
TIGIT	2.1587071	0.058446147	0.03087289476139043	0.0754011083595497	cd8_trm	778C_1	ln_respgut
CD71	2.1490266	0.09245863	0.031632283715311064	0.0757981138083869	cd8_trm	778C_1	ln_respgut
CD122_IL2Rb	2.096678	0.12994187	0.03602208239860463	0.0831782629931416	cd8_trm	778C_1	ln_respgut
CD141	1.9516288	0.076078355	0.050982297370574	0.11562056725112317	cd8_trm	778C_1	ln_respgut
CD1c	1.7827129	0.13634485	0.07463303686312933	0.1579732613602904	cd8_trm	778C_1	ln_respgut
CD20	1.6293957	0.09481569	0.10322927062955393	0.2114535059669895	cd8_trm	778C_1	ln_respgut
CD19_HIB19	1.5998735	0.11785401	0.10962664924903968	0.2209934040417149	cd8_trm	778C_1	ln_respgut
CD223_LAG3	1.3945687	0.024804018	0.16314593152840662	0.3047289904212485	cd8_trm	778C_1	ln_respgut
CD32	1.3274755	0.08067088	0.18435143455324554	0.325175447059197	cd8_trm	778C_1	ln_respgut
CD194_CCR4	1.2312245	0.15452793	0.21823890620873687	0.37327127947219385	cd8_trm	778C_1	ln_respgut
CD154	1.2253702	0.01713534	0.22043579496389398	0.37327127947219385	cd8_trm	778C_1	ln_respgut
CD22	1.1319816	0.21569003	0.25764214363982896	0.41949425951613173	cd8_trm	778C_1	ln_respgut
CD4	1.0919915	0.0760525	0.2748368336902256	0.42788261850554515	cd8_trm	778C_1	ln_respgut
CD42b	1.0866852	0.095194586	0.2771759485519	0.42788261850554515	cd8_trm	778C_1	ln_respgut
CD169	1.0811288	0.04908818	0.27963982154299405	0.42788261850554515	cd8_trm	778C_1	ln_respgut
CD79b	1.0595261	0.0090168165	0.2893602552715694	0.43748514785106324	cd8_trm	778C_1	ln_respgut
CD272_BTLA	0.8722798	0.032724503	0.383055735127547	0.5466076220359378	cd8_trm	778C_1	ln_respgut
CD268	0.8114044	0.05934435	0.41713346520136396	0.5671567457868181	cd8_trm	778C_1	ln_respgut
CD40	0.77634776	0.06425058	0.4375436712413303	0.5754456168471462	cd8_trm	778C_1	ln_respgut
CD57	0.77301484	0.049855135	0.43951358137144236	0.5754456168471462	cd8_trm	778C_1	ln_respgut
CD49b	0.6570901	0.04707539	0.511122949875646	0.6363981826883043	cd8_trm	778C_1	ln_respgut
CD274_PDL1	0.51430166	0.029106133	0.6070410928762597	0.727303950898915	cd8_trm	778C_1	ln_respgut
CD314_NKG2D	0.4778207	0.001893115	0.632777830492566	0.7440998562273692	cd8_trm	778C_1	ln_respgut
CD105	0.44290853	0.0028006476	0.657831898122677	0.7629100632613831	cd8_trm	778C_1	ln_respgut
CD62P	0.43882513	0.035011217	0.6607882437697019	0.7629100632613831	cd8_trm	778C_1	ln_respgut
CD94	0.40317914	0.124364264	0.686816451261665	0.7813846169044121	cd8_trm	778C_1	ln_respgut
CD64	0.4000834	0.06194162	0.6890950952227886	0.7813846169044121	cd8_trm	778C_1	ln_respgut
CX3CR1	0.32011452	-0.0028290877	0.7488815182926242	0.8128884856680622	cd8_trm	778C_1	ln_respgut
CD13	0.23718706	0.029725995	0.8125116815314846	0.8604067076605808	cd8_trm	778C_1	ln_respgut
CD107a_LAMP1	0.2365799	-0.021163661	0.8129827158997613	0.8604067076605808	cd8_trm	778C_1	ln_respgut
LOX1	0.1877784	-0.019593902	0.8510503645276878	0.8932512090497219	cd8_trm	778C_1	ln_respgut
FceRIa	0.16758795	-0.039777108	0.8669074565872678	0.9024364507096968	cd8_trm	778C_1	ln_respgut
CD38	0.1006559	-0.04744433	0.9198236240577954	0.9497365874417888	cd8_trm	778C_1	ln_respgut
CD1d	0.04499054	-0.014996675	0.964114850116921	0.9757623196531755	cd8_trm	778C_1	ln_respgut
CD319_CRACC	0.039512344	-0.003738485	0.968481912856669	0.9757623196531755	cd8_trm	778C_1	ln_respgut
CD21	0.0303821	0.024987027	0.9757623196531755	0.9757623196531755	cd8_trm	778C_1	ln_respgut
CD158e1_KIR3DL1	-0.060326062	-0.00036556023	0.951895944844903	0.9749256854459893	cd8_trm	778C_1	ln_respgut
CD41	-0.24780734	-0.024939295	0.8042834766470163	0.8604067076605808	cd8_trm	778C_1	ln_respgut
CD134_OX40	-0.3216648	-0.027289344	0.7477066285381002	0.8128884856680622	cd8_trm	778C_1	ln_respgut
CD146	-0.32761562	-0.020408481	0.743202314792707	0.8128884856680622	cd8_trm	778C_1	ln_respgut
Ig_light_chain_kappa	-0.3589864	-0.023352798	0.7196052614155064	0.8016655105242922	cd8_trm	778C_1	ln_respgut
CD11c	-0.36261278	-0.009811118	0.7168941661012248	0.8016655105242922	cd8_trm	778C_1	ln_respgut
CD33	-0.49447638	-0.023198474	0.6209697750218268	0.7370388918483366	cd8_trm	778C_1	ln_respgut
Ig_light_chain_lambda	-0.59273446	-0.027090613	0.5533588608821098	0.6693007174478852	cd8_trm	778C_1	ln_respgut
CD11b	-0.5954935	-0.05768766	0.5515136266709368	0.6693007174478852	cd8_trm	778C_1	ln_respgut
CD47	-0.61478734	-0.09293975	0.538695157664266	0.6642163594501144	cd8_trm	778C_1	ln_respgut
CD45RA	-0.6711239	-0.093306	0.5021415911632596	0.6314057631458809	cd8_trm	778C_1	ln_respgut
CD36	-0.70368004	-0.06543281	0.48163203584108505	0.611672685518178	cd8_trm	778C_1	ln_respgut
TCR_Va7_2	-0.7198471	-0.06832627	0.4716191498199075	0.6050063841124066	cd8_trm	778C_1	ln_respgut
CD270	-0.73289156	-0.034007944	0.4636245666485197	0.6008195914730817	cd8_trm	778C_1	ln_respgut
CD123	-0.7825313	-0.059281047	0.43390239955974164	0.5754456168471462	cd8_trm	778C_1	ln_respgut
CD62L	-0.80679375	-0.06400718	0.41978530790520396	0.5671567457868181	cd8_trm	778C_1	ln_respgut
CD195_CCR5	-0.8098098	-0.11954491	0.4180494873841152	0.5671567457868181	cd8_trm	778C_1	ln_respgut
GPR56	-0.8228669	-0.07202115	0.41058367699373177	0.5671567457868181	cd8_trm	778C_1	ln_respgut
CD16	-0.8286074	-0.08625656	0.40732659535884497	0.5671567457868181	cd8_trm	778C_1	ln_respgut
CD23	-0.98991656	-0.051642604	0.32221489506752155	0.46501467810880953	cd8_trm	778C_1	ln_respgut
CD83	-1.0230963	-0.045490082	0.30626230083907013	0.44707255409841273	cd8_trm	778C_1	ln_respgut
CD183_CXCR3	-1.0249606	-0.018364193	0.3053817862142445	0.44707255409841273	cd8_trm	778C_1	ln_respgut
CD24	-1.0398924	-0.08472466	0.2983898970506369	0.4458296108874222	cd8_trm	778C_1	ln_respgut
CD56_NCAM	-1.1034676	-0.079242066	0.26982416756645033	0.42788261850554515	cd8_trm	778C_1	ln_respgut
CD137_41BB	-1.1109134	-0.07073062	0.26660563427219064	0.42788261850554515	cd8_trm	778C_1	ln_respgut
CD267	-1.1660753	-0.069550656	0.2435839896722508	0.40175541153734873	cd8_trm	778C_1	ln_respgut
CD155	-1.1803576	-0.0979871	0.2378580292970882	0.3974732857990816	cd8_trm	778C_1	ln_respgut
CD303_BDCA2	-1.2325352	-0.11952125	0.21774920339739257	0.37327127947219385	cd8_trm	778C_1	ln_respgut
CD152_CTLA4	-1.371047	-0.07598608	0.17036030173156413	0.3047289904212485	cd8_trm	778C_1	ln_respgut
CLEC12A	-1.3721124	-0.12338604	0.17002846949177108	0.3047289904212485	cd8_trm	778C_1	ln_respgut
CD25	-1.3831836	-0.10858074	0.1666085656204197	0.3047289904212485	cd8_trm	778C_1	ln_respgut
CD124_IL4R	-1.3926713	-0.016200496	0.16371920586693423	0.3047289904212485	cd8_trm	778C_1	ln_respgut
CD14	-1.4128408	-0.1289117	0.1577025120836303	0.30345786416092496	cd8_trm	778C_1	ln_respgut
CD112	-1.4667287	-0.0810051	0.1424498679963189	0.2783251267005	cd8_trm	778C_1	ln_respgut
IgM	-1.561606	-0.08845977	0.11838081084336435	0.23491192151730114	cd8_trm	778C_1	ln_respgut
CD54	-1.6923496	-0.09252665	0.09057934444536597	0.18858322532067998	cd8_trm	778C_1	ln_respgut
CD328	-1.8198316	-0.30861256	0.06878464625616658	0.14806186567005347	cd8_trm	778C_1	ln_respgut
TCR_Vd2	-1.851086	-0.18871735	0.06415718027745056	0.1404821016420038	cd8_trm	778C_1	ln_respgut
CD196_CCR6	-1.9290658	-0.19831565	0.053722696628997424	0.1196979381032048	cd8_trm	778C_1	ln_respgut
TCR_ab	-2.1003876	-0.17681675	0.035694751857336324	0.0831782629931416	cd8_trm	778C_1	ln_respgut
CD163	-2.1831334	-0.1569376	0.029025986580472223	0.07228039795529358	cd8_trm	778C_1	ln_respgut
CD86	-2.3323274	-0.23340331	0.01968347256353868	0.05101634725651863	cd8_trm	778C_1	ln_respgut
CD127_IL7Ra	-2.3942604	-0.15077333	0.016653925399038195	0.04406351095162189	cd8_trm	778C_1	ln_respgut
CD58_LFA3	-2.3996902	-0.084242895	0.01640895519371454	0.04406351095162189	cd8_trm	778C_1	ln_respgut
CD335_NKp46	-2.5568724	-0.22387187	0.010561792967059865	0.030485175154922793	cd8_trm	778C_1	ln_respgut
CD85j	-2.6791306	-0.13680585	0.007381362609362038	0.022319834556880448	cd8_trm	778C_1	ln_respgut
IgD	-3.040895	-0.36759773	0.0023587601327806455	0.00788322465429321	cd8_trm	778C_1	ln_respgut
CD158_KIR2DL1S1S3S5	-3.5873635	-0.26770824	0.00033403853801215364	0.0012120826950726717	cd8_trm	778C_1	ln_respgut
CD99	-3.8851333	-0.23252293	0.00010227376276782926	0.00040589899598482236	cd8_trm	778C_1	ln_respgut
CD161	-4.6255946	-0.25045484	3.7352514387622177e-06	1.6357825266303506e-05	cd8_trm	778C_1	ln_respgut
CD8	-5.881427	-0.3257158	4.0674427957523215e-09	1.8448758395019457e-08	cd8_trm	778C_1	ln_respgut
CD31	-6.0409365	-0.48615357	1.5322237578997906e-09	7.2071265649360515e-09	cd8_trm	778C_1	ln_respgut
CD52	-6.1679626	-0.37018624	6.917562352734775e-10	3.3789631492204475e-09	cd8_trm	778C_1	ln_respgut
CD49a	-7.221736	-0.43913597	5.132811056018613e-13	2.8342043657146253e-12	cd8_trm	778C_1	ln_respgut
CD39	-9.508533	-0.79846907	1.9337171652832035e-21	1.444600470535099e-20	cd8_trm	778C_1	ln_respgut
CD69	-9.943703	-0.49985182	2.686509034066739e-23	2.132416545790474e-22	cd8_trm	778C_1	ln_respgut
CD3	-11.4256	-0.502769	3.1149694680534435e-30	2.8257223031627667e-29	cd8_trm	778C_1	ln_respgut
CD73	-21.500881	-1.3715156	1.5275790556553685e-102	2.4250317508528976e-101	cd8_trm	778C_1	ln_respgut
integrin_b7	-23.338972	-1.0137208	1.7836071960669994e-120	3.2359730557215563e-119	cd8_trm	778C_1	ln_respgut
CD7	-24.537409	-1.7777337	5.894234461434812e-133	1.2476129610037017e-131	cd8_trm	778C_1	ln_respgut
CD101	-26.026129	-1.1103846	2.50713166791683e-149	6.368114436508748e-148	cd8_trm	778C_1	ln_respgut
CD244_2B4	-32.19691	-1.4855229	1.9496393876396593e-227	8.253473407674557e-226	cd8_trm	778C_1	ln_respgut
CD103	-34.41713	-2.3287146	1.3978454816190746e-259	8.876318808281124e-258	cd8_trm	778C_1	ln_respgut
CD244_2B4	5.0239077	0.67116314	5.063058791923818e-07	3.215042332871625e-05	cd8_trm	778C_2	gut_lnresp
CD24	4.6334434	0.41970825	3.5963291747745925e-06	0.00011418345129909331	cd8_trm	778C_2	gut_lnresp
CD82	4.122053	0.35744607	3.7551029393356943e-05	0.0007731965949595279	cd8_trm	778C_2	gut_lnresp
CD119	3.893945	0.52837807	9.86270230779831e-05	0.0012525631930903854	cd8_trm	778C_2	gut_lnresp
CD141	3.243081	0.2863043	0.0011824458032362584	0.0125142180842504	cd8_trm	778C_2	gut_lnresp
CD223_LAG3	3.1887753	0.19989334	0.001428769000039903	0.013957974077312899	cd8_trm	778C_2	gut_lnresp
CD163	3.0098913	0.58627486	0.0026134130488809203	0.022126897147191793	cd8_trm	778C_2	gut_lnresp
CD28	2.9688535	0.41752428	0.002989129977038331	0.022567636327724842	cd8_trm	778C_2	gut_lnresp
CD124_IL4R	2.9624898	0.25736827	0.003051619808109233	0.022567636327724842	cd8_trm	778C_2	gut_lnresp
CD62P	2.9479814	0.8577158	0.0031985626291263555	0.022567636327724842	cd8_trm	778C_2	gut_lnresp
CD85j	2.8892798	0.2569717	0.0038612524117698195	0.025809424015514056	cd8_trm	778C_2	gut_lnresp
CX3CR1	2.6516051	0.22323738	0.008011016074944264	0.05086995207589608	cd8_trm	778C_2	gut_lnresp
CD79b	2.6289697	0.38497013	0.00856440076449954	0.05179423319483055	cd8_trm	778C_2	gut_lnresp
KLRG1	2.5778852	0.55113333	0.009940702147838876	0.05738496239888806	cd8_trm	778C_2	gut_lnresp
CD122_IL2Rb	2.1244123	0.31535664	0.03363567664920144	0.1525618190874494	cd8_trm	778C_2	gut_lnresp
CD71	2.108824	0.20709229	0.03495978337846815	0.15272943671922945	cd8_trm	778C_2	gut_lnresp
CD279_PD1	2.0857449	0.10544216	0.03700174894776291	0.15272943671922945	cd8_trm	778C_2	gut_lnresp
CD152_CTLA4	2.0642254	0.2519619	0.038996342545120785	0.15272943671922945	cd8_trm	778C_2	gut_lnresp
CD158_KIR2DL1S1S3S5	2.0570066	0.5125047	0.03968560166720135	0.15272943671922945	cd8_trm	778C_2	gut_lnresp
CD7	1.9263984	0.5440603	0.05405464102321164	0.19842625752128104	cd8_trm	778C_2	gut_lnresp
CD352	1.9213754	0.22309986	0.054684401679093206	0.19842625752128104	cd8_trm	778C_2	gut_lnresp
CD3	1.9080684	0.2847293	0.05638237482251557	0.1989044889572077	cd8_trm	778C_2	gut_lnresp
CD226_DNAM1	1.8570018	0.1276583	0.06331089922207173	0.21159168950534496	cd8_trm	778C_2	gut_lnresp
CD112	1.8448398	0.20409606	0.06506083984150363	0.21186478615053744	cd8_trm	778C_2	gut_lnresp
IgM	1.8021665	0.23317026	0.07151921946328223	0.22707352179592108	cd8_trm	778C_2	gut_lnresp
CD49b	1.6890725	0.40448445	0.09120553845224492	0.27146910205065244	cd8_trm	778C_2	gut_lnresp
CD105	1.6853828	0.29047224	0.09191473533998469	0.27146910205065244	cd8_trm	778C_2	gut_lnresp
GPR56	1.6577567	0.36120978	0.09736658686333209	0.2747901451476261	cd8_trm	778C_2	gut_lnresp
CD158e1_KIR3DL1	1.6069616	0.42347768	0.10806278953835938	0.2983472667689487	cd8_trm	778C_2	gut_lnresp
CD196_CCR6	1.5676568	0.5482833	0.11696125065743614	0.30945997569779976	cd8_trm	778C_2	gut_lnresp
CD41	1.5570501	0.43494454	0.11945858759302419	0.3096171555982464	cd8_trm	778C_2	gut_lnresp
CD64	1.5381867	0.59531516	0.12400298275245761	0.3115260644055528	cd8_trm	778C_2	gut_lnresp
CD13	1.53371	0.41474748	0.12510101798963144	0.3115260644055528	cd8_trm	778C_2	gut_lnresp
CD169	1.4517412	0.021900542	0.14657359005588066	0.3579778064826316	cd8_trm	778C_2	gut_lnresp
CD155	1.373803	0.12715282	0.1695028318851861	0.39848647474261595	cd8_trm	778C_2	gut_lnresp
CD49a	1.2746053	0.2324233	0.20244899844024933	0.4447488238801111	cd8_trm	778C_2	gut_lnresp
TCR_ab	1.2733755	0.27419436	0.20288480681237786	0.4447488238801111	cd8_trm	778C_2	gut_lnresp
CD16	1.2727307	0.30505535	0.20311363610272792	0.4447488238801111	cd8_trm	778C_2	gut_lnresp
CD81	1.2338136	0.25649163	0.21727236015257945	0.45174453224079864	cd8_trm	778C_2	gut_lnresp
CD107a_LAMP1	1.2107027	0.08544007	0.2260093723846358	0.45174453224079864	cd8_trm	778C_2	gut_lnresp
CD56_NCAM	1.2064325	0.32258138	0.2276507879008749	0.45174453224079864	cd8_trm	778C_2	gut_lnresp
CD58_LFA3	1.1588322	0.061597254	0.24652461452381436	0.4537482035438322	cd8_trm	778C_2	gut_lnresp
CD101	1.1014442	0.13831197	0.2707033708077936	0.48421588862802517	cd8_trm	778C_2	gut_lnresp
CD73	1.0462643	0.2522998	0.2954390335026579	0.5093238985660148	cd8_trm	778C_2	gut_lnresp
CD154	1.0424751	0.048544727	0.2971914881921589	0.5093238985660148	cd8_trm	778C_2	gut_lnresp
CD303_BDCA2	1.0281241	0.26408774	0.3038914351425006	0.5093238985660148	cd8_trm	778C_2	gut_lnresp
CD11b	1.0002868	0.20572716	0.3171717362518033	0.51766701289143	cd8_trm	778C_2	gut_lnresp
CD14	0.98421144	0.274583	0.32501156270231457	0.5224869425720753	cd8_trm	778C_2	gut_lnresp
LOX1	0.9661784	0.14028016	0.3339549086782736	0.5301534175267594	cd8_trm	778C_2	gut_lnresp
CD158b_KIR2DL2L3	0.95718354	0.18297045	0.33847461422011227	0.5306947655056081	cd8_trm	778C_2	gut_lnresp
CD23	0.8089601	0.13293417	0.41853811812173425	0.6389432427345396	cd8_trm	778C_2	gut_lnresp
CD183_CXCR3	0.7969938	0.13846822	0.4254546268186644	0.6389432427345396	cd8_trm	778C_2	gut_lnresp
CD335_NKp46	0.793238	0.29126227	0.42763917820815645	0.6389432427345396	cd8_trm	778C_2	gut_lnresp
TCR_Vd2	0.78462875	0.22320342	0.43267125340660895	0.6389447579376667	cd8_trm	778C_2	gut_lnresp
CD278_ICOS	0.7425659	0.23146857	0.45774456949966247	0.6606086400733765	cd8_trm	778C_2	gut_lnresp
TCR_Va7_2	0.6725682	0.19921887	0.50122203736365	0.6948052593852216	cd8_trm	778C_2	gut_lnresp
CD195_CCR5	0.6248519	0.11869576	0.5320682564662133	0.7218053711619672	cd8_trm	778C_2	gut_lnresp
CD49d	0.621532	0.059218645	0.5342496447970466	0.7218053711619672	cd8_trm	778C_2	gut_lnresp
CD267	0.5891699	0.12817228	0.5557472765708475	0.7352073346301837	cd8_trm	778C_2	gut_lnresp
CD62L	0.5751249	0.29222602	0.565206820589492	0.7400130537614998	cd8_trm	778C_2	gut_lnresp
CD39	0.5038718	0.16564672	0.6143514786215527	0.788107452373103	cd8_trm	778C_2	gut_lnresp
CD25	0.4729655	0.12928285	0.6362377856716513	0.792260549316876	cd8_trm	778C_2	gut_lnresp
CD33	0.4609148	0.49247128	0.6448597486063321	0.792260549316876	cd8_trm	778C_2	gut_lnresp
CD185_CXCR5	0.4470069	0.09172646	0.6548700668970282	0.792260549316876	cd8_trm	778C_2	gut_lnresp
CD314_NKG2D	0.39788643	0.060152017	0.6907139127124609	0.8073252449468916	cd8_trm	778C_2	gut_lnresp
CD268	0.2943716	0.086934805	0.7684739546045702	0.8600612912294173	cd8_trm	778C_2	gut_lnresp
FceRIa	0.18975352	-0.08114394	0.8495022789911173	0.9141665720769843	cd8_trm	778C_2	gut_lnresp
CD123	0.17601788	0.103019364	0.8602798912850653	0.9141665720769843	cd8_trm	778C_2	gut_lnresp
CD42b	0.15871997	0.055595234	0.8738894997036575	0.9141665720769843	cd8_trm	778C_2	gut_lnresp
CD69	0.13720234	0.014998214	0.8908708682564778	0.9141665720769843	cd8_trm	778C_2	gut_lnresp
CD134_OX40	0.12596059	0.05483583	0.8997631246289033	0.9141665720769843	cd8_trm	778C_2	gut_lnresp
CD29	0.12595159	0.018594809	0.899770248107268	0.9141665720769843	cd8_trm	778C_2	gut_lnresp
HLA_ABC	-0.051683653	0.07744701	0.9587807622371364	0.9587807622371364	cd8_trm	778C_2	gut_lnresp
IgD	-0.08546676	0.095282055	0.9318903242560089	0.9392862792104217	cd8_trm	778C_2	gut_lnresp
CD38	-0.12839103	0.0135636665	0.8978395287169487	0.9141665720769843	cd8_trm	778C_2	gut_lnresp
CD45RA	-0.13613832	-0.057850562	0.8917119355707646	0.9141665720769843	cd8_trm	778C_2	gut_lnresp
CD54	-0.14657511	0.0030071016	0.8834674000957936	0.9141665720769843	cd8_trm	778C_2	gut_lnresp
CD32	-0.1810095	-0.052428007	0.8563601193391648	0.9141665720769843	cd8_trm	778C_2	gut_lnresp
CD95_Fas	-0.19714515	-0.14256313	0.8437139487029698	0.9141665720769843	cd8_trm	778C_2	gut_lnresp
CD21	-0.28972906	-0.011445347	0.7720235212610518	0.8600612912294173	cd8_trm	778C_2	gut_lnresp
CD194_CCR4	-0.2914677	-0.058009945	0.770693646589877	0.8600612912294173	cd8_trm	778C_2	gut_lnresp
CD18	-0.29581323	0.00074848125	0.7673727105079107	0.8600612912294173	cd8_trm	778C_2	gut_lnresp
CD31	-0.38632217	-0.09108872	0.699258086174473	0.8073252449468916	cd8_trm	778C_2	gut_lnresp
CD274_PDL1	-0.3945222	-0.03204615	0.6931955505452059	0.8073252449468916	cd8_trm	778C_2	gut_lnresp
CD270	-0.41284463	-0.055531144	0.6797204463116763	0.8067709970241391	cd8_trm	778C_2	gut_lnresp
CD36	-0.4147759	-0.0036742226	0.6783059591065602	0.8067709970241391	cd8_trm	778C_2	gut_lnresp
CLEC12A	-0.44680125	-0.0756612	0.6550185643958423	0.792260549316876	cd8_trm	778C_2	gut_lnresp
CD272_BTLA	-0.4606716	0.027931144	0.645034233128001	0.792260549316876	cd8_trm	778C_2	gut_lnresp
CD319_CRACC	-0.4781966	0.06896008	0.6325102890872638	0.792260549316876	cd8_trm	778C_2	gut_lnresp
CD137_41BB	-0.54753613	0.047415167	0.5840104464415937	0.756829864266147	cd8_trm	778C_2	gut_lnresp
CD40	-0.6119059	-0.19306375	0.5406000396815962	0.7226968951532917	cd8_trm	778C_2	gut_lnresp
CD146	-0.6692696	-0.24149632	0.5033234949877197	0.6948052593852216	cd8_trm	778C_2	gut_lnresp
CD47	-0.67357606	-0.16537765	0.5005808956211559	0.6948052593852216	cd8_trm	778C_2	gut_lnresp
CD94	-0.73047733	-0.2419043	0.4650984703018892	0.6636798396442689	cd8_trm	778C_2	gut_lnresp
CD1c	-0.7593653	-0.22602767	0.4476340468272718	0.6534428039892358	cd8_trm	778C_2	gut_lnresp
Ig_light_chain_kappa	-0.82010686	-0.07988895	0.41215517417610714	0.6383378917117757	cd8_trm	778C_2	gut_lnresp
CD49f	-0.9987058	-0.17631146	0.3179372205159964	0.51766701289143	cd8_trm	778C_2	gut_lnresp
CD161	-1.0262108	-0.12548655	0.30479225425997736	0.5093238985660148	cd8_trm	778C_2	gut_lnresp
CD52	-1.063414	-0.22388697	0.28759426410164235	0.5072843269570636	cd8_trm	778C_2	gut_lnresp
CD1d	-1.1018258	-0.14195013	0.27053741186380553	0.48421588862802517	cd8_trm	778C_2	gut_lnresp
CD45	-1.1622303	-0.22703472	0.24514194520960542	0.4537482035438322	cd8_trm	778C_2	gut_lnresp
TIGIT	-1.1704204	-0.30280748	0.24183183817022436	0.4537482035438322	cd8_trm	778C_2	gut_lnresp
CD22	-1.1722056	-0.36280766	0.24111451779040183	0.4537482035438322	cd8_trm	778C_2	gut_lnresp
CD27	-1.1948184	-0.3963141	0.23215799700537032	0.45360100953356974	cd8_trm	778C_2	gut_lnresp
CD57	-1.2239163	-0.16253518	0.2209838081862927	0.45174453224079864	cd8_trm	778C_2	gut_lnresp
CD4	-1.2247791	-0.2999231	0.2206584297593328	0.45174453224079864	cd8_trm	778C_2	gut_lnresp
CD11c	-1.2324442	-0.115479365	0.2177832057651231	0.45174453224079864	cd8_trm	778C_2	gut_lnresp
CD26	-1.3639832	-0.21063727	0.17257288276255023	0.39848647474261595	cd8_trm	778C_2	gut_lnresp
CD86	-1.3752912	-0.4217199	0.1690411853555125	0.39848647474261595	cd8_trm	778C_2	gut_lnresp
CD19_HIB19	-1.5919057	-0.33114365	0.11140588619073818	0.3010329265153989	cd8_trm	778C_2	gut_lnresp
CD5	-1.659995	-0.37372348	0.09691546304819176	0.2747901451476261	cd8_trm	778C_2	gut_lnresp
integrin_b7	-1.786079	-0.21563283	0.07408645657607524	0.22948731671125747	cd8_trm	778C_2	gut_lnresp
CD35	-1.8643738	-0.45764473	0.06226923604118323	0.21159168950534496	cd8_trm	778C_2	gut_lnresp
CD44	-2.0770538	-0.55888253	0.037796598924651856	0.15272943671922945	cd8_trm	778C_2	gut_lnresp
CD103	-2.1918092	-0.18434347	0.028393290904910246	0.133553627589763	cd8_trm	778C_2	gut_lnresp
HLA_DR	-2.3900166	-0.42612067	0.01684761664565086	0.08229412746144843	cd8_trm	778C_2	gut_lnresp
Ig_light_chain_lambda	-2.462032	-0.19706425	0.01381523379959328	0.07018138770193386	cd8_trm	778C_2	gut_lnresp
CD45RO	-2.4770622	-0.267963	0.0132468781991056	0.07009806380360047	cd8_trm	778C_2	gut_lnresp
CD83	-2.4977877	-0.2660332	0.01249709922866226	0.06900572182783074	cd8_trm	778C_2	gut_lnresp
CD127_IL7Ra	-3.1459532	-0.48024958	0.0016554649609747821	0.015017432145985523	cd8_trm	778C_2	gut_lnresp
CD20	-3.3289573	-0.73826027	0.000871717469836915	0.010064374424480745	cd8_trm	778C_2	gut_lnresp
CD11a	-4.007325	-1.4335978	6.1410333591224e-05	0.000866568040676161	cd8_trm	778C_2	gut_lnresp
CD328	-4.0295157	-1.9059966	5.589192375041554e-05	0.000866568040676161	cd8_trm	778C_2	gut_lnresp
CD99	-4.092813	-0.8813308	4.261713515524957e-05	0.0007731965949595279	cd8_trm	778C_2	gut_lnresp
CD8	-4.4564533	-1.0277756	8.332680519466104e-06	0.00021165008519443904	cd8_trm	778C_2	gut_lnresp
CD2	-4.852762	-0.90849316	1.2175377728216688e-06	5.154243238278398e-05	cd8_trm	778C_2	gut_lnresp
CD48	-11.165405	-2.7453032	6.021571456216384e-29	7.647395749394807e-27	cd8_trm	778C_2	gut_lnresp
CD48	11.165405	2.7453032	6.021571456216384e-29	7.647395749394807e-27	cd8_trm	778C_2	ln_respgut
CD2	4.852762	0.90849316	1.2175377728216688e-06	5.154243238278398e-05	cd8_trm	778C_2	ln_respgut
CD8	4.4564533	1.0277756	8.332680519466104e-06	0.00021165008519443904	cd8_trm	778C_2	ln_respgut
CD99	4.092813	0.8813308	4.261713515524957e-05	0.0007731965949595279	cd8_trm	778C_2	ln_respgut
CD328	4.0295157	1.9059966	5.589192375041554e-05	0.000866568040676161	cd8_trm	778C_2	ln_respgut
CD11a	4.007325	1.4335978	6.1410333591224e-05	0.000866568040676161	cd8_trm	778C_2	ln_respgut
CD20	3.3289573	0.73826027	0.000871717469836915	0.010064374424480745	cd8_trm	778C_2	ln_respgut
CD127_IL7Ra	3.1459532	0.48024958	0.0016554649609747821	0.015017432145985523	cd8_trm	778C_2	ln_respgut
CD83	2.4977877	0.2660332	0.01249709922866226	0.06900572182783074	cd8_trm	778C_2	ln_respgut
CD45RO	2.4770622	0.267963	0.0132468781991056	0.07009806380360047	cd8_trm	778C_2	ln_respgut
Ig_light_chain_lambda	2.462032	0.19706425	0.01381523379959328	0.07018138770193386	cd8_trm	778C_2	ln_respgut
HLA_DR	2.3900166	0.42612067	0.01684761664565086	0.08229412746144843	cd8_trm	778C_2	ln_respgut
CD103	2.1918092	0.18434347	0.028393290904910246	0.133553627589763	cd8_trm	778C_2	ln_respgut
CD44	2.0770538	0.55888253	0.037796598924651856	0.15272943671922945	cd8_trm	778C_2	ln_respgut
CD35	1.8643738	0.45764473	0.06226923604118323	0.21159168950534496	cd8_trm	778C_2	ln_respgut
integrin_b7	1.786079	0.21563283	0.07408645657607524	0.22948731671125747	cd8_trm	778C_2	ln_respgut
CD5	1.659995	0.37372348	0.09691546304819176	0.2747901451476261	cd8_trm	778C_2	ln_respgut
CD19_HIB19	1.5919057	0.33114365	0.11140588619073818	0.3010329265153989	cd8_trm	778C_2	ln_respgut
CD86	1.3752912	0.4217199	0.1690411853555125	0.39848647474261595	cd8_trm	778C_2	ln_respgut
CD26	1.3639832	0.21063727	0.17257288276255023	0.39848647474261595	cd8_trm	778C_2	ln_respgut
CD11c	1.2324442	0.115479365	0.2177832057651231	0.45174453224079864	cd8_trm	778C_2	ln_respgut
CD4	1.2247791	0.2999231	0.2206584297593328	0.45174453224079864	cd8_trm	778C_2	ln_respgut
CD57	1.2239163	0.16253518	0.2209838081862927	0.45174453224079864	cd8_trm	778C_2	ln_respgut
CD27	1.1948184	0.3963141	0.23215799700537032	0.45360100953356974	cd8_trm	778C_2	ln_respgut
CD22	1.1722056	0.36280766	0.24111451779040183	0.4537482035438322	cd8_trm	778C_2	ln_respgut
TIGIT	1.1704204	0.30280748	0.24183183817022436	0.4537482035438322	cd8_trm	778C_2	ln_respgut
CD45	1.1622303	0.22703472	0.24514194520960542	0.4537482035438322	cd8_trm	778C_2	ln_respgut
CD1d	1.1018258	0.14195013	0.27053741186380553	0.48421588862802517	cd8_trm	778C_2	ln_respgut
CD52	1.063414	0.22388697	0.28759426410164235	0.5072843269570636	cd8_trm	778C_2	ln_respgut
CD161	1.0262108	0.12548655	0.30479225425997736	0.5093238985660148	cd8_trm	778C_2	ln_respgut
CD49f	0.9987058	0.17631146	0.3179372205159964	0.51766701289143	cd8_trm	778C_2	ln_respgut
Ig_light_chain_kappa	0.82010686	0.07988895	0.41215517417610714	0.6383378917117757	cd8_trm	778C_2	ln_respgut
CD1c	0.7593653	0.22602767	0.4476340468272718	0.6534428039892358	cd8_trm	778C_2	ln_respgut
CD94	0.73047733	0.2419043	0.4650984703018892	0.6636798396442689	cd8_trm	778C_2	ln_respgut
CD47	0.67357606	0.16537765	0.5005808956211559	0.6948052593852216	cd8_trm	778C_2	ln_respgut
CD146	0.6692696	0.24149632	0.5033234949877197	0.6948052593852216	cd8_trm	778C_2	ln_respgut
CD40	0.6119059	0.19306375	0.5406000396815962	0.7226968951532917	cd8_trm	778C_2	ln_respgut
CD137_41BB	0.54753613	-0.047415167	0.5840104464415937	0.756829864266147	cd8_trm	778C_2	ln_respgut
CD319_CRACC	0.4781966	-0.06896008	0.6325102890872638	0.792260549316876	cd8_trm	778C_2	ln_respgut
CD272_BTLA	0.4606716	-0.027931144	0.645034233128001	0.792260549316876	cd8_trm	778C_2	ln_respgut
CLEC12A	0.44680125	0.0756612	0.6550185643958423	0.792260549316876	cd8_trm	778C_2	ln_respgut
CD36	0.4147759	0.0036742226	0.6783059591065602	0.8067709970241391	cd8_trm	778C_2	ln_respgut
CD270	0.41284463	0.055531144	0.6797204463116763	0.8067709970241391	cd8_trm	778C_2	ln_respgut
CD274_PDL1	0.3945222	0.03204615	0.6931955505452059	0.8073252449468916	cd8_trm	778C_2	ln_respgut
CD31	0.38632217	0.09108872	0.699258086174473	0.8073252449468916	cd8_trm	778C_2	ln_respgut
CD18	0.29581323	-0.00074848125	0.7673727105079107	0.8600612912294173	cd8_trm	778C_2	ln_respgut
CD194_CCR4	0.2914677	0.058009945	0.770693646589877	0.8600612912294173	cd8_trm	778C_2	ln_respgut
CD21	0.28972906	0.011445347	0.7720235212610518	0.8600612912294173	cd8_trm	778C_2	ln_respgut
CD95_Fas	0.19714515	0.14256313	0.8437139487029698	0.9141665720769843	cd8_trm	778C_2	ln_respgut
CD32	0.1810095	0.052428007	0.8563601193391648	0.9141665720769843	cd8_trm	778C_2	ln_respgut
CD54	0.14657511	-0.0030071016	0.8834674000957936	0.9141665720769843	cd8_trm	778C_2	ln_respgut
CD45RA	0.13613832	0.057850562	0.8917119355707646	0.9141665720769843	cd8_trm	778C_2	ln_respgut
CD38	0.12839103	-0.0135636665	0.8978395287169487	0.9141665720769843	cd8_trm	778C_2	ln_respgut
IgD	0.08546676	-0.095282055	0.9318903242560089	0.9392862792104217	cd8_trm	778C_2	ln_respgut
HLA_ABC	0.051683653	-0.07744701	0.9587807622371364	0.9587807622371364	cd8_trm	778C_2	ln_respgut
CD29	-0.12595159	-0.018594809	0.899770248107268	0.9141665720769843	cd8_trm	778C_2	ln_respgut
CD134_OX40	-0.12596059	-0.05483583	0.8997631246289033	0.9141665720769843	cd8_trm	778C_2	ln_respgut
CD69	-0.13720234	-0.014998214	0.8908708682564778	0.9141665720769843	cd8_trm	778C_2	ln_respgut
CD42b	-0.15871997	-0.055595234	0.8738894997036575	0.9141665720769843	cd8_trm	778C_2	ln_respgut
CD123	-0.17601788	-0.103019364	0.8602798912850653	0.9141665720769843	cd8_trm	778C_2	ln_respgut
FceRIa	-0.18975352	0.08114394	0.8495022789911173	0.9141665720769843	cd8_trm	778C_2	ln_respgut
CD268	-0.2943716	-0.086934805	0.7684739546045702	0.8600612912294173	cd8_trm	778C_2	ln_respgut
CD314_NKG2D	-0.39788643	-0.060152017	0.6907139127124609	0.8073252449468916	cd8_trm	778C_2	ln_respgut
CD185_CXCR5	-0.4470069	-0.09172646	0.6548700668970282	0.792260549316876	cd8_trm	778C_2	ln_respgut
CD33	-0.4609148	-0.49247128	0.6448597486063321	0.792260549316876	cd8_trm	778C_2	ln_respgut
CD25	-0.4729655	-0.12928285	0.6362377856716513	0.792260549316876	cd8_trm	778C_2	ln_respgut
CD39	-0.5038718	-0.16564672	0.6143514786215527	0.788107452373103	cd8_trm	778C_2	ln_respgut
CD62L	-0.5751249	-0.29222602	0.565206820589492	0.7400130537614998	cd8_trm	778C_2	ln_respgut
CD267	-0.5891699	-0.12817228	0.5557472765708475	0.7352073346301837	cd8_trm	778C_2	ln_respgut
CD49d	-0.621532	-0.059218645	0.5342496447970466	0.7218053711619672	cd8_trm	778C_2	ln_respgut
CD195_CCR5	-0.6248519	-0.11869576	0.5320682564662133	0.7218053711619672	cd8_trm	778C_2	ln_respgut
TCR_Va7_2	-0.6725682	-0.19921887	0.50122203736365	0.6948052593852216	cd8_trm	778C_2	ln_respgut
CD278_ICOS	-0.7425659	-0.23146857	0.45774456949966247	0.6606086400733765	cd8_trm	778C_2	ln_respgut
TCR_Vd2	-0.78462875	-0.22320342	0.43267125340660895	0.6389447579376667	cd8_trm	778C_2	ln_respgut
CD335_NKp46	-0.793238	-0.29126227	0.42763917820815645	0.6389432427345396	cd8_trm	778C_2	ln_respgut
CD183_CXCR3	-0.7969938	-0.13846822	0.4254546268186644	0.6389432427345396	cd8_trm	778C_2	ln_respgut
CD23	-0.8089601	-0.13293417	0.41853811812173425	0.6389432427345396	cd8_trm	778C_2	ln_respgut
CD158b_KIR2DL2L3	-0.95718354	-0.18297045	0.33847461422011227	0.5306947655056081	cd8_trm	778C_2	ln_respgut
LOX1	-0.9661784	-0.14028016	0.3339549086782736	0.5301534175267594	cd8_trm	778C_2	ln_respgut
CD14	-0.98421144	-0.274583	0.32501156270231457	0.5224869425720753	cd8_trm	778C_2	ln_respgut
CD11b	-1.0002868	-0.20572716	0.3171717362518033	0.51766701289143	cd8_trm	778C_2	ln_respgut
CD303_BDCA2	-1.0281241	-0.26408774	0.3038914351425006	0.5093238985660148	cd8_trm	778C_2	ln_respgut
CD154	-1.0424751	-0.048544727	0.2971914881921589	0.5093238985660148	cd8_trm	778C_2	ln_respgut
CD73	-1.0462643	-0.2522998	0.2954390335026579	0.5093238985660148	cd8_trm	778C_2	ln_respgut
CD101	-1.1014442	-0.13831197	0.2707033708077936	0.48421588862802517	cd8_trm	778C_2	ln_respgut
CD58_LFA3	-1.1588322	-0.061597254	0.24652461452381436	0.4537482035438322	cd8_trm	778C_2	ln_respgut
CD56_NCAM	-1.2064325	-0.32258138	0.2276507879008749	0.45174453224079864	cd8_trm	778C_2	ln_respgut
CD107a_LAMP1	-1.2107027	-0.08544007	0.2260093723846358	0.45174453224079864	cd8_trm	778C_2	ln_respgut
CD81	-1.2338136	-0.25649163	0.21727236015257945	0.45174453224079864	cd8_trm	778C_2	ln_respgut
CD16	-1.2727307	-0.30505535	0.20311363610272792	0.4447488238801111	cd8_trm	778C_2	ln_respgut
TCR_ab	-1.2733755	-0.27419436	0.20288480681237786	0.4447488238801111	cd8_trm	778C_2	ln_respgut
CD49a	-1.2746053	-0.2324233	0.20244899844024933	0.4447488238801111	cd8_trm	778C_2	ln_respgut
CD155	-1.373803	-0.12715282	0.1695028318851861	0.39848647474261595	cd8_trm	778C_2	ln_respgut
CD169	-1.4517412	-0.021900542	0.14657359005588066	0.3579778064826316	cd8_trm	778C_2	ln_respgut
CD13	-1.53371	-0.41474748	0.12510101798963144	0.3115260644055528	cd8_trm	778C_2	ln_respgut
CD64	-1.5381867	-0.59531516	0.12400298275245761	0.3115260644055528	cd8_trm	778C_2	ln_respgut
CD41	-1.5570501	-0.43494454	0.11945858759302419	0.3096171555982464	cd8_trm	778C_2	ln_respgut
CD196_CCR6	-1.5676568	-0.5482833	0.11696125065743614	0.30945997569779976	cd8_trm	778C_2	ln_respgut
CD158e1_KIR3DL1	-1.6069616	-0.42347768	0.10806278953835938	0.2983472667689487	cd8_trm	778C_2	ln_respgut
GPR56	-1.6577567	-0.36120978	0.09736658686333209	0.2747901451476261	cd8_trm	778C_2	ln_respgut
CD105	-1.6853828	-0.29047224	0.09191473533998469	0.27146910205065244	cd8_trm	778C_2	ln_respgut
CD49b	-1.6890725	-0.40448445	0.09120553845224492	0.27146910205065244	cd8_trm	778C_2	ln_respgut
IgM	-1.8021665	-0.23317026	0.07151921946328223	0.22707352179592108	cd8_trm	778C_2	ln_respgut
CD112	-1.8448398	-0.20409606	0.06506083984150363	0.21186478615053744	cd8_trm	778C_2	ln_respgut
CD226_DNAM1	-1.8570018	-0.1276583	0.06331089922207173	0.21159168950534496	cd8_trm	778C_2	ln_respgut
CD3	-1.9080684	-0.2847293	0.05638237482251557	0.1989044889572077	cd8_trm	778C_2	ln_respgut
CD352	-1.9213754	-0.22309986	0.054684401679093206	0.19842625752128104	cd8_trm	778C_2	ln_respgut
CD7	-1.9263984	-0.5440603	0.05405464102321164	0.19842625752128104	cd8_trm	778C_2	ln_respgut
CD158_KIR2DL1S1S3S5	-2.0570066	-0.5125047	0.03968560166720135	0.15272943671922945	cd8_trm	778C_2	ln_respgut
CD152_CTLA4	-2.0642254	-0.2519619	0.038996342545120785	0.15272943671922945	cd8_trm	778C_2	ln_respgut
CD279_PD1	-2.0857449	-0.10544216	0.03700174894776291	0.15272943671922945	cd8_trm	778C_2	ln_respgut
CD71	-2.108824	-0.20709229	0.03495978337846815	0.15272943671922945	cd8_trm	778C_2	ln_respgut
CD122_IL2Rb	-2.1244123	-0.31535664	0.03363567664920144	0.1525618190874494	cd8_trm	778C_2	ln_respgut
KLRG1	-2.5778852	-0.55113333	0.009940702147838876	0.05738496239888806	cd8_trm	778C_2	ln_respgut
CD79b	-2.6289697	-0.38497013	0.00856440076449954	0.05179423319483055	cd8_trm	778C_2	ln_respgut
CX3CR1	-2.6516051	-0.22323738	0.008011016074944264	0.05086995207589608	cd8_trm	778C_2	ln_respgut
CD85j	-2.8892798	-0.2569717	0.0038612524117698195	0.025809424015514056	cd8_trm	778C_2	ln_respgut
CD62P	-2.9479814	-0.8577158	0.0031985626291263555	0.022567636327724842	cd8_trm	778C_2	ln_respgut
CD124_IL4R	-2.9624898	-0.25736827	0.003051619808109233	0.022567636327724842	cd8_trm	778C_2	ln_respgut
CD28	-2.9688535	-0.41752428	0.002989129977038331	0.022567636327724842	cd8_trm	778C_2	ln_respgut
CD163	-3.0098913	-0.58627486	0.0026134130488809203	0.022126897147191793	cd8_trm	778C_2	ln_respgut
CD223_LAG3	-3.1887753	-0.19989334	0.001428769000039903	0.013957974077312899	cd8_trm	778C_2	ln_respgut
CD141	-3.243081	-0.2863043	0.0011824458032362584	0.0125142180842504	cd8_trm	778C_2	ln_respgut
CD119	-3.893945	-0.52837807	9.86270230779831e-05	0.0012525631930903854	cd8_trm	778C_2	ln_respgut
CD82	-4.122053	-0.35744607	3.7551029393356943e-05	0.0007731965949595279	cd8_trm	778C_2	ln_respgut
CD24	-4.6334434	-0.41970825	3.5963291747745925e-06	0.00011418345129909331	cd8_trm	778C_2	ln_respgut
CD244_2B4	-5.0239077	-0.67116314	5.063058791923818e-07	3.215042332871625e-05	cd8_trm	778C_2	ln_respgut
CD101	29.044605	2.616951	1.8001799297736048e-185	1.143114255406239e-183	cd8_trm	D496	gut_lnresp
CD161	23.15868	3.1350958	1.188621449703554e-118	1.886936551404392e-117	cd8_trm	D496	gut_lnresp
CD52	21.504402	1.3067536	1.4160003573627959e-102	1.634836776227955e-101	cd8_trm	D496	gut_lnresp
CD7	21.485794	1.2362921	2.114220387714561e-102	2.2375499103312437e-101	cd8_trm	D496	gut_lnresp
CD73	19.848173	2.1624703	1.142818854138611e-87	9.675866298373573e-87	cd8_trm	D496	gut_lnresp
CD99	18.337467	1.8019056	4.1572097833654957e-75	2.933142458263433e-74	cd8_trm	D496	gut_lnresp
CD39	17.9128	2.3745668	9.370082668415538e-72	6.263160520467227e-71	cd8_trm	D496	gut_lnresp
CD69	16.479265	0.78258777	5.1709287277118387e-61	3.127180706759064e-60	cd8_trm	D496	gut_lnresp
integrin_b7	15.96041	1.7468444	2.4114268518991025e-57	1.3920509554144818e-56	cd8_trm	D496	gut_lnresp
CD103	14.522319	2.1054013	8.749987916120876e-48	4.630201938947297e-47	cd8_trm	D496	gut_lnresp
CD8	14.388608	0.618314	6.101144390599261e-47	3.0993813504244246e-46	cd8_trm	D496	gut_lnresp
CD49a	11.025436	1.096129	2.8811761253235037e-28	9.889442376110405e-28	cd8_trm	D496	gut_lnresp
CD3	8.336388	0.36838865	7.659432387482764e-17	2.1146693765441543e-16	cd8_trm	D496	gut_lnresp
CD38	7.216262	0.56791127	5.343603933877892e-13	1.305072499235562e-12	cd8_trm	D496	gut_lnresp
TCR_ab	6.414535	0.47905976	1.412531125019328e-10	3.203418801383119e-10	cd8_trm	D496	gut_lnresp
CD244_2B4	5.7375984	0.5980876	9.602857167351751e-09	2.032604767089454e-08	cd8_trm	D496	gut_lnresp
CD85j	5.463687	1.0688878	4.6634576108607356e-08	9.709165845562516e-08	cd8_trm	D496	gut_lnresp
CD47	4.8005786	0.214155	1.582079257905234e-06	2.790612024360621e-06	cd8_trm	D496	gut_lnresp
CD335_NKp46	4.794452	0.998216	1.6312005937096928e-06	2.837842128782616e-06	cd8_trm	D496	gut_lnresp
CD127_IL7Ra	3.486709	0.48756543	0.0004890030528137375	0.0007762923463418084	cd8_trm	D496	gut_lnresp
CD25	2.8591282	0.31635824	0.004248071173099576	0.006201207344639611	cd8_trm	D496	gut_lnresp
CD56_NCAM	2.6380112	0.45625526	0.008339383861833444	0.011722811385995398	cd8_trm	D496	gut_lnresp
TCR_Va7_2	0.9749291	0.19409968	0.32959542143372933	0.3948926275668267	cd8_trm	D496	gut_lnresp
CD16	0.7685177	0.06864102	0.44217968785693185	0.5152001867690857	cd8_trm	D496	gut_lnresp
IgD	0.7541283	0.14651333	0.4507721981762912	0.5204369924398998	cd8_trm	D496	gut_lnresp
CD94	0.73699576	-9.018639e-05	0.4611249390664718	0.527593398751729	cd8_trm	D496	gut_lnresp
CD105	0.55482644	0.03240719	0.5790133770828305	0.6394321642566911	cd8_trm	D496	gut_lnresp
GPR56	0.52185434	0.16380847	0.6017717453518986	0.6588363074111303	cd8_trm	D496	gut_lnresp
CD64	0.46410745	0.19738133	0.6425707524321944	0.6974913295631512	cd8_trm	D496	gut_lnresp
CD45	0.31813994	0.014256777	0.7503787927182408	0.7825948856409477	cd8_trm	D496	gut_lnresp
CD303_BDCA2	0.30464175	0.04009622	0.7606390239017871	0.7853752523213574	cd8_trm	D496	gut_lnresp
CD155	0.2684835	0.060193095	0.7883271756702775	0.8067331650736208	cd8_trm	D496	gut_lnresp
CD124_IL4R	-0.08063481	-0.02511664	0.9357323810898197	0.9357323810898197	cd8_trm	D496	gut_lnresp
CX3CR1	-0.09768589	0.01769607	0.9221817191877042	0.92950062172094	cd8_trm	D496	gut_lnresp
CD41	-0.26108274	0.08188329	0.7940287057811228	0.8067331650736208	cd8_trm	D496	gut_lnresp
CD196_CCR6	-0.31628782	-0.021463491	0.7517840633716191	0.7825948856409477	cd8_trm	D496	gut_lnresp
CD42b	-0.34129575	-0.16700572	0.7328809508586132	0.7756323396586989	cd8_trm	D496	gut_lnresp
FceRIa	-0.36764732	-0.037569128	0.7131362256311935	0.7610781567660636	cd8_trm	D496	gut_lnresp
CD122_IL2Rb	-0.393727	-0.034286078	0.6937826042933759	0.7466982266547351	cd8_trm	D496	gut_lnresp
CD158_KIR2DL1S1S3S5	-0.6446889	-0.15497261	0.5191288190622755	0.5783277194816578	cd8_trm	D496	gut_lnresp
CD1d	-0.6737203	0.01556443	0.5004891666747358	0.5624966740503667	cd8_trm	D496	gut_lnresp
CD146	-0.699857	-0.26673007	0.4840166162703816	0.5488402702351649	cd8_trm	D496	gut_lnresp
LOX1	-0.8567139	-0.098942846	0.39160301581383183	0.4604961389662652	cd8_trm	D496	gut_lnresp
CD31	-0.90692466	-0.12379867	0.36444664184447195	0.4325675094789527	cd8_trm	D496	gut_lnresp
CD267	-1.0142792	-0.17724185	0.31044950288417894	0.37549606539324504	cd8_trm	D496	gut_lnresp
TCR_Vd2	-1.1362021	-0.4301991	0.2558719734437489	0.31245904449380874	cd8_trm	D496	gut_lnresp
CD14	-1.2066306	-0.25194898	0.22757446377969093	0.28060152330117233	cd8_trm	D496	gut_lnresp
CD83	-1.2989311	-0.13665757	0.1939675673498027	0.2415086377786759	cd8_trm	D496	gut_lnresp
CD40	-1.3351734	-0.13394614	0.18181960088193494	0.22862464665352214	cd8_trm	D496	gut_lnresp
IgM	-1.3915157	-0.16560453	0.16406909532531067	0.20836775106314454	cd8_trm	D496	gut_lnresp
CD79b	-1.3950666	-0.15132517	0.162995762304336	0.20836775106314454	cd8_trm	D496	gut_lnresp
CD13	-1.5475069	-0.18301168	0.12174105127541018	0.15776646440792952	cd8_trm	D496	gut_lnresp
CD154	-1.7331424	-0.20998219	0.08307037567670116	0.10876224444269121	cd8_trm	D496	gut_lnresp
CD152_CTLA4	-1.7673157	-0.27347812	0.07717535541267344	0.10209656393134924	cd8_trm	D496	gut_lnresp
CD223_LAG3	-1.83796	-0.14096916	0.06606829844125608	0.0883228831793634	cd8_trm	D496	gut_lnresp
CD137_41BB	-1.908729	-0.40852824	0.05629706517578036	0.07606092848217134	cd8_trm	D496	gut_lnresp
CD352	-2.213743	-0.09129518	0.026846471996920213	0.03666131122160072	cd8_trm	D496	gut_lnresp
CD158e1_KIR3DL1	-2.5058358	-0.3389089	0.012216237994883106	0.01686371984076255	cd8_trm	D496	gut_lnresp
CD163	-2.635562	-0.17479719	0.008399809733272293	0.011722811385995398	cd8_trm	D496	gut_lnresp
CD112	-2.6435957	-0.22853932	0.008203054578015907	0.011705482375371013	cd8_trm	D496	gut_lnresp
CD23	-2.695039	-0.21994546	0.007038039080674474	0.01015717003688248	cd8_trm	D496	gut_lnresp
CD134_OX40	-3.008357	-0.23801795	0.0026266425606947734	0.003878879130328328	cd8_trm	D496	gut_lnresp
CD11b	-3.0095816	-0.61484903	0.0026160788194548677	0.003878879130328328	cd8_trm	D496	gut_lnresp
CD36	-3.0397255	-0.7891185	0.0023679377056844966	0.003580096293118227	cd8_trm	D496	gut_lnresp
CD1c	-3.1673887	-0.6319624	0.0015381456972852756	0.0023535482356051808	cd8_trm	D496	gut_lnresp
CD57	-3.2497745	-0.54886913	0.001154965355978143	0.0017887878074295631	cd8_trm	D496	gut_lnresp
Ig_light_chain_kappa	-3.3413334	-0.24312648	0.0008337701005270503	0.0013072691699621652	cd8_trm	D496	gut_lnresp
CLEC12A	-3.5834777	-0.6475254	0.00033904960062537866	0.0005450544212585201	cd8_trm	D496	gut_lnresp
CD185_CXCR5	-4.059667	-0.87727225	4.914268872523581e-05	8.001437779621728e-05	cd8_trm	D496	gut_lnresp
CD62P	-4.416149	-0.83552015	1.0047477061730549e-05	1.6571812816101034e-05	cd8_trm	D496	gut_lnresp
CD272_BTLA	-4.5651355	-0.91718066	4.9917165366857645e-06	8.341421054724895e-06	cd8_trm	D496	gut_lnresp
CD141	-4.642789	-0.4335296	3.437377105573792e-06	5.820625232104955e-06	cd8_trm	D496	gut_lnresp
CD319_CRACC	-4.644	-0.4484855	3.417277020988551e-06	5.820625232104955e-06	cd8_trm	D496	gut_lnresp
CD33	-4.843224	-0.8515175	1.2774900856352764e-06	2.2850878996574663e-06	cd8_trm	D496	gut_lnresp
CD24	-4.850438	-0.47618088	1.2318912875080413e-06	2.235002764478875e-06	cd8_trm	D496	gut_lnresp
CD270	-4.863816	-0.34575135	1.1514406594359654e-06	2.119318315193733e-06	cd8_trm	D496	gut_lnresp
CD158b_KIR2DL2L3	-4.905793	-0.3998293	9.30505017178208e-07	1.7378549585534177e-06	cd8_trm	D496	gut_lnresp
CD32	-5.0116544	-0.45341843	5.39640086773358e-07	1.0228998659733802e-06	cd8_trm	D496	gut_lnresp
CD123	-5.1412663	-0.6047514	2.728929310063542e-07	5.251121551182877e-07	cd8_trm	D496	gut_lnresp
CD45RA	-5.2043195	-0.542928	1.9470885318469752e-07	3.804311439147167e-07	cd8_trm	D496	gut_lnresp
Ig_light_chain_lambda	-5.267452	-0.40334508	1.3833055216775134e-07	2.7449968945788157e-07	cd8_trm	D496	gut_lnresp
CD86	-5.288651	-1.706339	1.232215897541036e-07	2.483990777582723e-07	cd8_trm	D496	gut_lnresp
TIGIT	-5.3772855	-0.59162784	7.56172960322764e-08	1.548934934854694e-07	cd8_trm	D496	gut_lnresp
CD58_LFA3	-6.098353	-0.25004315	1.071668890214931e-09	2.306812695886377e-09	cd8_trm	D496	gut_lnresp
CD29	-6.1414905	-0.58862203	8.175085073038342e-10	1.7900617315101197e-09	cd8_trm	D496	gut_lnresp
CD274_PDL1	-6.1453795	-0.5666146	7.977255494960952e-10	1.7773885050176157e-09	cd8_trm	D496	gut_lnresp
CD268	-6.5013113	-1.2434486	7.96228711770009e-11	1.8385644799052934e-10	cd8_trm	D496	gut_lnresp
CD62L	-7.017078	-0.9266276	2.2655612566443507e-12	5.3282644369228245e-12	cd8_trm	D496	gut_lnresp
CD107a_LAMP1	-7.1096506	-0.4637112	1.1633715675241739e-12	2.787701680671134e-12	cd8_trm	D496	gut_lnresp
CD195_CCR5	-7.290909	-0.38378304	3.078709112937642e-13	7.666589359668246e-13	cd8_trm	D496	gut_lnresp
CD49b	-7.5093184	-1.1810397	5.943595806237703e-14	1.5096733347843766e-13	cd8_trm	D496	gut_lnresp
HLA_DR	-7.772649	-1.1255994	7.686159449908169e-15	1.992127041098648e-14	cd8_trm	D496	gut_lnresp
CD194_CCR4	-7.8271017	-1.0884979	4.992449589502835e-15	1.3209189538892918e-14	cd8_trm	D496	gut_lnresp
CD169	-7.9543676	-0.74291813	1.8004894668410884e-15	4.865152389123792e-15	cd8_trm	D496	gut_lnresp
CD4	-8.749549	-1.5375135	2.142068725217139e-18	6.045393957835037e-18	cd8_trm	D496	gut_lnresp
CD22	-8.909918	-2.3314612	5.107058697393764e-19	1.4740828512932e-18	cd8_trm	D496	gut_lnresp
CD328	-9.300995	-1.9287329	1.391371702916944e-20	4.1094001458244624e-20	cd8_trm	D496	gut_lnresp
CD314_NKG2D	-9.521993	-0.5163977	1.6989008155661526e-21	5.137152466116699e-21	cd8_trm	D496	gut_lnresp
CD226_DNAM1	-10.046098	-1.2817292	9.55779352602862e-24	2.9605848239161825e-23	cd8_trm	D496	gut_lnresp
HLA_ABC	-10.410079	-0.78401077	2.230373006922722e-25	7.081434296979643e-25	cd8_trm	D496	gut_lnresp
CD21	-10.540065	-2.4377012	5.645989510606349e-26	1.838565814992324e-25	cd8_trm	D496	gut_lnresp
CD119	-10.791246	-1.302813	3.7861747621577326e-27	1.2653794599842948e-26	cd8_trm	D496	gut_lnresp
CD11c	-11.197873	-1.5057766	4.176384484562408e-29	1.473335637609516e-28	cd8_trm	D496	gut_lnresp
CD54	-11.62489	-0.6681367	3.0798831773611075e-31	1.1175576100710304e-30	cd8_trm	D496	gut_lnresp
CD183_CXCR3	-11.996815	-0.8900056	3.692361848200311e-33	1.379205749180704e-32	cd8_trm	D496	gut_lnresp
CD35	-12.311442	-1.6441363	7.860534263060552e-35	3.025114701238455e-34	cd8_trm	D496	gut_lnresp
CD71	-12.327687	-1.1979239	6.42651306231322e-35	2.5505223716055593e-34	cd8_trm	D496	gut_lnresp
CD45RO	-13.103901	-0.6858497	3.1276072437327255e-39	1.2813100643679229e-38	cd8_trm	D496	gut_lnresp
CD49f	-13.374671	-2.0994627	8.502955713534036e-41	3.599584585396075e-40	cd8_trm	D496	gut_lnresp
CD95_Fas	-13.574469	-0.59954685	5.675360395252946e-42	2.4854164489556e-41	cd8_trm	D496	gut_lnresp
CD19_HIB19	-13.749872	-2.5673943	5.1019398665840085e-43	2.3140941537720325e-42	cd8_trm	D496	gut_lnresp
CD20	-13.919499	-2.8554742	4.8226854149605e-44	2.2684483248147534e-43	cd8_trm	D496	gut_lnresp
CD5	-14.376018	-1.7897036	7.318667994217917e-47	3.5748878279449056e-46	cd8_trm	D496	gut_lnresp
CD26	-14.961437	-2.4770985	1.3116311546959632e-50	7.242485071582057e-50	cd8_trm	D496	gut_lnresp
CD49d	-17.574615	-1.4648888	3.8549204225844367e-69	2.4478744683411174e-68	cd8_trm	D496	gut_lnresp
KLRG1	-18.616802	-3.6374922	2.348226334277808e-77	1.7542632026663622e-76	cd8_trm	D496	gut_lnresp
CD82	-19.403538	-1.1935681	7.20402337467868e-84	5.7181935536512025e-83	cd8_trm	D496	gut_lnresp
CD81	-20.336815	-1.703618	6.075051540641293e-92	5.510939611867459e-91	cd8_trm	D496	gut_lnresp
CD44	-20.781075	-2.0538898	6.4204552196153555e-96	6.272290868393463e-95	cd8_trm	D496	gut_lnresp
CD28	-21.546047	-2.745596	5.766550491687606e-103	7.32351912444326e-102	cd8_trm	D496	gut_lnresp
CD27	-21.670698	-3.4369938	3.878321759438419e-104	5.472742927207547e-103	cd8_trm	D496	gut_lnresp
CD18	-24.974842	-3.0242856	1.147420465882528e-137	2.0817485595297294e-136	cd8_trm	D496	gut_lnresp
CD279_PD1	-25.824055	-3.6594458	4.761259006902955e-147	1.0077998231277922e-145	cd8_trm	D496	gut_lnresp
CD2	-26.141947	-1.5681056	1.216882880658854e-150	3.0908825168734893e-149	cd8_trm	D496	gut_lnresp
CD278_ICOS	-27.536572	-3.0809972	6.40906402497457e-167	2.034877827929426e-165	cd8_trm	D496	gut_lnresp
CD48	-28.833319	-1.8686323	8.202316676733191e-183	3.472314059817051e-181	cd8_trm	D496	gut_lnresp
CD11a	-31.373653	-3.8656116	4.629848560446664e-216	5.879907671767263e-214	cd8_trm	D496	gut_lnresp
CD11a	15.111482	2.956851	1.3604500789201493e-51	1.7277716002285895e-49	cd8_trm	D496	resp_lngut
CD44	14.028205	2.3430657	1.0477007200187373e-44	4.435266381412654e-43	cd8_trm	D496	resp_lngut
CD279_PD1	13.598215	3.508473	4.103227745221235e-42	1.3027748091077421e-40	cd8_trm	D496	resp_lngut
CD48	11.801124	1.3509245	3.8513493254593693e-32	6.987448061904856e-31	cd8_trm	D496	resp_lngut
CD18	11.560028	2.3585038	6.568739362809737e-31	8.342298990768366e-30	cd8_trm	D496	resp_lngut
CD278_ICOS	11.39942	2.125583	4.209148112255499e-30	4.8596528205131677e-29	cd8_trm	D496	resp_lngut
CD54	11.352657	1.2093273	7.194241403653021e-30	7.61390548553278e-29	cd8_trm	D496	resp_lngut
CD49d	10.522315	1.4969107	6.817726399748475e-26	6.184651805486117e-25	cd8_trm	D496	resp_lngut
CD58_LFA3	9.46634	0.74323386	2.898220124902612e-21	2.16514091683901e-20	cd8_trm	D496	resp_lngut
CD26	9.383734	2.5663886	6.367701934048617e-21	4.492767475689858e-20	cd8_trm	D496	resp_lngut
CD2	9.172627	1.0237545	4.616287528479124e-20	3.085623769036046e-19	cd8_trm	D496	resp_lngut
CD29	8.530341	1.4374944	1.4591674063601947e-17	8.423375482170216e-17	cd8_trm	D496	resp_lngut
CD195_CCR5	8.445538	0.98889625	3.026498326471813e-17	1.6711534237474794e-16	cd8_trm	D496	resp_lngut
CD81	8.317421	1.2908156	8.989796419416799e-17	4.566816581063734e-16	cd8_trm	D496	resp_lngut
CD82	8.198402	0.91173697	2.4360272632758586e-16	1.189905624753977e-15	cd8_trm	D496	resp_lngut
CD226_DNAM1	7.6930823	1.5514278	1.436322830608005e-14	6.756037018045061e-14	cd8_trm	D496	resp_lngut
CD49f	7.607478	2.0425675	2.7949603353606887e-14	1.2677141521100268e-13	cd8_trm	D496	resp_lngut
CD11c	7.557635	1.7548759	4.1046400296202014e-14	1.7975492543509158e-13	cd8_trm	D496	resp_lngut
CD49a	6.4857206	0.5925958	8.830877475016663e-11	3.3985498161427763e-10	cd8_trm	D496	resp_lngut
CD71	5.85344	1.0047209	4.815083709264824e-09	1.7985753855195076e-08	cd8_trm	D496	resp_lngut
CD123	5.6940165	1.1522669	1.2408507346024699e-08	4.5025155227003904e-08	cd8_trm	D496	resp_lngut
CD49b	5.564748	1.2698562	2.6253175211153978e-08	9.261536810601542e-08	cd8_trm	D496	resp_lngut
CD95_Fas	5.5288153	0.44901487	3.2240058756148874e-08	1.1066182329813263e-07	cd8_trm	D496	resp_lngut
CD141	5.492845	0.8538087	3.955102653935853e-08	1.321836939604877e-07	cd8_trm	D496	resp_lngut
CD103	5.4547215	0.4966466	4.9049729802305745e-08	1.5972604320238024e-07	cd8_trm	D496	resp_lngut
KLRG1	4.8076906	1.3160107	1.5268393950466156e-06	4.729478126120005e-06	cd8_trm	D496	resp_lngut
CD155	4.682072	0.7494835	2.8398974653855894e-06	8.587309002475472e-06	cd8_trm	D496	resp_lngut
CD28	4.399703	0.7991087	1.0839918114021589e-05	3.2015572104203297e-05	cd8_trm	D496	resp_lngut
CLEC12A	4.3760195	1.3536708	1.2086626724401342e-05	3.488639986361296e-05	cd8_trm	D496	resp_lngut
HLA_ABC	4.0002995	0.5515318	6.326241809519275e-05	0.00017465928474107563	cd8_trm	D496	resp_lngut
CD94	3.9160602	1.4058653	9.000773656155043e-05	0.00024321239453865755	cd8_trm	D496	resp_lngut
CD119	3.8346639	0.82659	0.00012573611803108135	0.0003326768122905694	cd8_trm	D496	resp_lngut
CD107a_LAMP1	3.641269	0.43652052	0.0002712975196129266	0.0006890956998168335	cd8_trm	D496	resp_lngut
CD45RO	3.560516	0.33150014	0.00037012667802472065	0.0009216880021399906	cd8_trm	D496	resp_lngut
CD36	3.2036014	1.4607999	0.0013572025305604875	0.003191939284836702	cd8_trm	D496	resp_lngut
GPR56	3.196208	0.96311045	0.0013924664631154114	0.0032153316511937683	cd8_trm	D496	resp_lngut
CD13	2.9557629	0.6181511	0.0031189675966775397	0.006949278680316624	cd8_trm	D496	resp_lngut
CD57	2.9422097	0.90213645	0.0032587926365277927	0.007135632152397063	cd8_trm	D496	resp_lngut
CD169	2.887835	0.4829041	0.0038790319785025756	0.008349780699488595	cd8_trm	D496	resp_lngut
CD5	2.8213284	0.9466505	0.004782521915649399	0.010123004721457895	cd8_trm	D496	resp_lngut
CD14	2.7691345	1.211533	0.005620544247597239	0.011701788843358187	cd8_trm	D496	resp_lngut
integrin_b7	2.73521	0.27523798	0.006234047933326888	0.012769743347298626	cd8_trm	D496	resp_lngut
CD27	2.4982831	0.4576981	0.01247964610606306	0.024764297741718885	cd8_trm	D496	resp_lngut
HLA_DR	2.4357905	0.6194644	0.014859283368138592	0.029032753657747712	cd8_trm	D496	resp_lngut
CD158b_KIR2DL2L3	2.3731568	0.34365994	0.017636780047288945	0.0339374403940257	cd8_trm	D496	resp_lngut
CD183_CXCR3	2.3241806	0.30075154	0.020115810421884865	0.03812996900864744	cd8_trm	D496	resp_lngut
CD62P	2.2285306	0.746789	0.02584514226768792	0.04826960394112302	cd8_trm	D496	resp_lngut
CD194_CCR4	2.0365236	0.43738914	0.04169781029961457	0.07565174154358643	cd8_trm	D496	resp_lngut
CD33	2.0243979	0.5921389	0.04292923292408904	0.07678890959660997	cd8_trm	D496	resp_lngut
CX3CR1	1.9639008	0.43299264	0.049541599819435914	0.08738587745928279	cd8_trm	D496	resp_lngut
CD158e1_KIR3DL1	1.9138485	0.56058604	0.055639516459889356	0.09679751493706779	cd8_trm	D496	resp_lngut
CD42b	1.842288	1.1070952	0.06543303604075	0.11229723752939527	cd8_trm	D496	resp_lngut
CD146	1.7370532	0.59737754	0.08237779288532046	0.13949306261914265	cd8_trm	D496	resp_lngut
CD86	1.5867783	0.7775208	0.11256287467654522	0.18327544979386207	cd8_trm	D496	resp_lngut
CD154	1.4210325	0.31576607	0.15530731352817218	0.24655036022597332	cd8_trm	D496	resp_lngut
CD20	1.3915026	0.88093776	0.16407307374684188	0.2572503748870237	cd8_trm	D496	resp_lngut
CD23	1.3541265	0.22713429	0.1756960290252534	0.2688360926049058	cd8_trm	D496	resp_lngut
CD152_CTLA4	1.2986844	0.45591697	0.1940522618374514	0.2933885387304324	cd8_trm	D496	resp_lngut
Ig_light_chain_lambda	1.2397834	0.21192285	0.21505550468535362	0.3175819662213943	cd8_trm	D496	resp_lngut
CD22	1.2003204	0.65120256	0.23001492928696043	0.33220249082435604	cd8_trm	D496	resp_lngut
CD274_PDL1	1.1998758	0.19548403	0.2301875526971916	0.33220249082435604	cd8_trm	D496	resp_lngut
CD25	1.1710876	0.3174462	0.24156356532314516	0.3447030651240386	cd8_trm	D496	resp_lngut
CD24	1.138111	0.21723422	0.25507414437799114	0.35993795928894307	cd8_trm	D496	resp_lngut
IgM	1.118859	0.20229892	0.2632002903611481	0.3673234821523716	cd8_trm	D496	resp_lngut
CD328	1.0427586	0.4622715	0.2970601334283679	0.402949772570113	cd8_trm	D496	resp_lngut
CD56_NCAM	1.0402015	0.50919765	0.29824628835898126	0.402949772570113	cd8_trm	D496	resp_lngut
CD105	0.9872708	0.23535866	0.32350991865990064	0.4279766632271602	cd8_trm	D496	resp_lngut
CD134_OX40	0.87507236	0.19434391	0.38153452424116063	0.489443278571994	cd8_trm	D496	resp_lngut
CD163	0.8570769	0.13552679	0.39140238301525976	0.49708102642937985	cd8_trm	D496	resp_lngut
FceRIa	0.66846514	0.17553563	0.5038367422937371	0.6273261399147511	cd8_trm	D496	resp_lngut
CD352	0.6478453	0.0544283	0.5170850076721871	0.6323973433047305	cd8_trm	D496	resp_lngut
CD64	0.6466342	0.025310935	0.5178686905802518	0.6323973433047305	cd8_trm	D496	resp_lngut
CD223_LAG3	0.5171611	0.084656715	0.6050437415610532	0.7318148112214644	cd8_trm	D496	resp_lngut
CD35	0.48436534	0.02135038	0.6281266040779563	0.741017055221911	cd8_trm	D496	resp_lngut
IgD	0.48241588	0.37113652	0.6295105476396777	0.741017055221911	cd8_trm	D496	resp_lngut
CD11b	0.48150694	0.14102599	0.6301562359367432	0.741017055221911	cd8_trm	D496	resp_lngut
CD112	0.4272478	0.09536324	0.6691988609081092	0.7797087645443107	cd8_trm	D496	resp_lngut
Ig_light_chain_kappa	0.38436726	0.061172917	0.7007062650034201	0.801708969868778	cd8_trm	D496	resp_lngut
CD62L	0.30569428	0.07433063	0.759837417860822	0.8490549949164079	cd8_trm	D496	resp_lngut
LOX1	0.30157486	0.08888872	0.762976171020008	0.8490549949164079	cd8_trm	D496	resp_lngut
CD45RA	0.29390654	0.12741059	0.7688293261054087	0.8490549949164079	cd8_trm	D496	resp_lngut
CD272_BTLA	0.2407221	0.03633218	0.8097705037545204	0.8789816579215735	cd8_trm	D496	resp_lngut
CD79b	0.21717845	0.12691219	0.8280692773228283	0.8871018165778419	cd8_trm	D496	resp_lngut
CD40	0.21313536	0.013296361	0.8312213871871117	0.8871018165778419	cd8_trm	D496	resp_lngut
CD32	0.16364148	0.01605387	0.8700133895606742	0.920093101315188	cd8_trm	D496	resp_lngut
CD158_KIR2DL1S1S3S5	0.1291549	0.2437328	0.8972350812859307	0.9249349189532615	cd8_trm	D496	resp_lngut
CD41	0.121763825	-0.07811517	0.9030860626000349	0.9249349189532615	cd8_trm	D496	resp_lngut
CD1c	-0.043999564	-0.08645928	0.9649047525493362	0.9649047525493362	cd8_trm	D496	resp_lngut
CD1d	-0.07123995	-0.041455418	0.9432067871246967	0.95069255527648	cd8_trm	D496	resp_lngut
CD16	-0.10936827	0.0020019105	0.912910395111662	0.9275169614334486	cd8_trm	D496	resp_lngut
CD137_41BB	-0.1380104	0.05555963	0.8902321970860348	0.9249349189532615	cd8_trm	D496	resp_lngut
CD267	-0.15525012	0.001724841	0.8766241358987223	0.920093101315188	cd8_trm	D496	resp_lngut
TCR_Vd2	-0.2819629	-1.4163866	0.7779719578952626	0.8517451607991237	cd8_trm	D496	resp_lngut
CD268	-0.37045705	-0.10103864	0.7110419641256085	0.8062707986067168	cd8_trm	D496	resp_lngut
TCR_Va7_2	-0.40608573	-0.29956862	0.6846796005783554	0.7904937206677376	cd8_trm	D496	resp_lngut
CD319_CRACC	-0.7787085	-0.10685207	0.4361514528168299	0.5484280644330435	cd8_trm	D496	resp_lngut
CD244_2B4	-0.91885483	-0.1694842	0.35817151745548015	0.46416104813108144	cd8_trm	D496	resp_lngut
CD303_BDCA2	-0.97714645	-0.15329899	0.3284966530218948	0.43009355601835714	cd8_trm	D496	resp_lngut
CD185_CXCR5	-0.99006474	-0.41006312	0.3221424680530235	0.4279766632271602	cd8_trm	D496	resp_lngut
CD196_CCR6	-1.0911918	-0.2383998	0.2751884829287843	0.3798797536082131	cd8_trm	D496	resp_lngut
CD21	-1.2810572	-0.928939	0.2001735787570923	0.2990828764958908	cd8_trm	D496	resp_lngut
CD85j	-1.365885	-0.48922977	0.1719750526370336	0.2663516059134545	cd8_trm	D496	resp_lngut
CD83	-1.4236425	-0.19258985	0.15454998086205338	0.24655036022597332	cd8_trm	D496	resp_lngut
CD4	-1.6204237	-0.47876287	0.10514130098014988	0.17341487304518227	cd8_trm	D496	resp_lngut
CD335_NKp46	-1.6734759	-0.54069996	0.09423365256528629	0.15746939310251787	cd8_trm	D496	resp_lngut
TIGIT	-2.0717552	-0.3864188	0.03828828324547358	0.07047263727790064	cd8_trm	D496	resp_lngut
CD19_HIB19	-2.5356178	-1.0541918	0.011224913780781508	0.022628000796178598	cd8_trm	D496	resp_lngut
CD270	-3.034158	-0.35650066	0.0024120813909332	0.005470256011580649	cd8_trm	D496	resp_lngut
CD31	-3.2369466	-0.49560794	0.0012081607138188018	0.002895026616131846	cd8_trm	D496	resp_lngut
CD122_IL2Rb	-3.4189076	-0.46836507	0.0006287308368213651	0.0015355541591598725	cd8_trm	D496	resp_lngut
CD124_IL4R	-3.72499	-0.59947413	0.00019532310407692846	0.0005062455962810187	cd8_trm	D496	resp_lngut
CD45	-4.0238833	-0.25216815	5.724628723126338e-05	0.00016156174396378777	cd8_trm	D496	resp_lngut
CD8	-4.9800186	-0.3840976	6.357816639369772e-07	2.0186067829999028e-06	cd8_trm	D496	resp_lngut
CD127_IL7Ra	-6.6765556	-1.1565534	2.4462345133825214e-11	9.708493224986882e-11	cd8_trm	D496	resp_lngut
CD314_NKG2D	-6.7243233	-0.9837826	1.7641009875074662e-11	7.227123400433812e-11	cd8_trm	D496	resp_lngut
CD47	-7.2306237	-0.5846987	4.807807604694565e-13	2.0353052193206993e-12	cd8_trm	D496	resp_lngut
TCR_ab	-8.371876	-1.1632535	5.670820193350606e-17	3.0008090189813623e-16	cd8_trm	D496	resp_lngut
CD7	-8.726002	-0.92118	2.6383481107040977e-18	1.5955724288543828e-17	cd8_trm	D496	resp_lngut
CD39	-9.000488	-2.217826	2.2471536018875113e-19	1.4269425371985697e-18	cd8_trm	D496	resp_lngut
CD52	-9.656923	-0.9304978	4.594544798162687e-22	3.646919933541633e-21	cd8_trm	D496	resp_lngut
CD69	-10.180729	-0.7492532	2.4174481534466288e-24	2.0467727699181457e-23	cd8_trm	D496	resp_lngut
CD3	-10.598289	-0.9471406	3.0348374601292694e-26	2.9648027495109015e-25	cd8_trm	D496	resp_lngut
CD101	-11.643075	-1.5157183	2.4887740819338936e-31	3.511936760062272e-30	cd8_trm	D496	resp_lngut
CD73	-11.703503	-2.2332194	1.2229844584876102e-31	1.9414878278490812e-30	cd8_trm	D496	resp_lngut
CD38	-12.78182	-2.3604207	2.07164366042191e-37	4.3849790812263764e-36	cd8_trm	D496	resp_lngut
CD161	-12.952832	-3.0465672	2.2644340479886689e-38	5.751662481891219e-37	cd8_trm	D496	resp_lngut
CD99	-14.0579605	-2.569314	6.88417440468957e-45	4.371450746977877e-43	cd8_trm	D496	resp_lngut
CD11a	25.382778	3.8266873	3.907706096759887e-142	4.962786742885056e-140	cd8_trm	D496	ln_respgut
CD48	24.839766	1.9076972	3.3359377526613257e-136	1.4122136486266278e-134	cd8_trm	D496	ln_respgut
CD2	23.419521	1.6760322	2.7037758903391436e-121	8.584488451826781e-120	cd8_trm	D496	ln_respgut
CD278_ICOS	22.993309	3.1337214	5.438232906092996e-117	1.381311158147621e-115	cd8_trm	D496	ln_respgut
CD27	21.676376	3.8297474	3.4283722122689576e-104	7.25672118263596e-103	cd8_trm	D496	ln_respgut
CD28	21.637129	3.3219082	8.035500644553497e-104	1.457869402654706e-102	cd8_trm	D496	ln_respgut
CD18	20.447021	2.8860645	6.385734974650824e-93	8.109883417806546e-92	cd8_trm	D496	ln_respgut
CD279_PD1	20.327946	3.3621886	7.278642669537344e-92	8.403523809374934e-91	cd8_trm	D496	ln_respgut
CD81	18.109022	1.8409812	2.7051474367826922e-73	2.4539551747957277e-72	cd8_trm	D496	ln_respgut
KLRG1	18.039	4.2444067	9.627135735153011e-73	8.15097492242955e-72	cd8_trm	D496	ln_respgut
CD19_HIB19	15.873658	3.3514276	9.645137616288821e-57	6.805180429270446e-56	cd8_trm	D496	ln_respgut
CD82	15.794775	1.2346257	3.379992705261663e-56	2.2592582819380587e-55	cd8_trm	D496	ln_respgut
CD20	15.448154	3.8390646	7.763423519627225e-54	4.929773934963288e-53	cd8_trm	D496	ln_respgut
CD5	14.747676	2.120522	3.1844356585380137e-49	1.8382878574287624e-48	cd8_trm	D496	ln_respgut
CD314_NKG2D	14.672781	1.1008925	9.631570871956029e-49	5.318302177123546e-48	cd8_trm	D496	ln_respgut
CD35	13.7834215	2.141097	3.207061717563956e-43	1.6291873525224897e-42	cd8_trm	D496	ln_respgut
CD44	13.185923	1.4614732	1.0575183288358411e-39	4.9742528800796966e-39	cd8_trm	D496	ln_respgut
CD183_CXCR3	12.848314	1.1577482	8.790445631681759e-38	3.98709498294137e-37	cd8_trm	D496	ln_respgut
CD45RO	12.193639	0.7929739	3.3607171527442113e-34	1.4227035946617162e-33	cd8_trm	D496	ln_respgut
CD21	11.744957	3.086809	7.496070592500528e-32	3.070970855637313e-31	cd8_trm	D496	ln_respgut
CD49d	11.703826	1.1246978	1.2183431639935638e-31	4.8352994320994566e-31	cd8_trm	D496	ln_respgut
CD95_Fas	11.1584	0.6415268	6.515384528355586e-29	2.5074358639429075e-28	cd8_trm	D496	ln_respgut
CD71	10.874126	1.2606796	1.5311568863765983e-27	5.7193213108772935e-27	cd8_trm	D496	ln_respgut
CD26	10.280241	2.0313392	8.65111105804292e-25	3.0519197343651415e-24	cd8_trm	D496	ln_respgut
CD4	9.505173	1.8210108	1.9971607314077404e-21	6.855119267264406e-21	cd8_trm	D496	ln_respgut
CD49f	9.428931	1.6893517	4.142883594617726e-21	1.38459530662224e-20	cd8_trm	D496	ln_respgut
CD194_CCR4	9.326404	1.5710521	1.095239009769327e-20	3.5665475446334494e-20	cd8_trm	D496	ln_respgut
CD22	9.171364	2.7199214	4.670699345152292e-20	1.4593277465619905e-19	cd8_trm	D496	ln_respgut
CD328	9.170433	2.11991	4.7112155597670554e-20	1.4593277465619905e-19	cd8_trm	D496	ln_respgut
HLA_ABC	9.064159	0.84851307	1.2556834225868148e-19	3.796947492107749e-19	cd8_trm	D496	ln_respgut
CD119	9.036304	1.2518545	1.6205808697889476e-19	4.786366754958055e-19	cd8_trm	D496	ln_respgut
CD169	8.852847	1.0049869	8.531415174339396e-19	2.4624766525934168e-18	cd8_trm	D496	ln_respgut
CD11c	8.336403	1.3800621	7.65846958909228e-17	2.1613903062549326e-16	cd8_trm	D496	ln_respgut
CD62L	7.777712	1.1765252	7.384805652146292e-15	2.0388485170056065e-14	cd8_trm	D496	ln_respgut
CD270	7.578013	0.60302633	3.508872794802519e-14	9.481422232764255e-14	cd8_trm	D496	ln_respgut
CD268	6.6212263	1.3502284	3.5623062145174475e-11	9.425268525910747e-11	cd8_trm	D496	ln_respgut
CD226_DNAM1	6.5653667	1.1045563	5.190488269967668e-11	1.3452898169099877e-10	cd8_trm	D496	ln_respgut
CD107a_LAMP1	6.447817	0.47081888	1.1347283021995619e-10	2.882209887586887e-10	cd8_trm	D496	ln_respgut
CD54	6.3999624	0.42855957	1.5541531652613655e-10	3.8701461174155573e-10	cd8_trm	D496	ln_respgut
CD272_BTLA	6.238991	1.5457155	4.404035079686017e-10	1.075600875231008e-09	cd8_trm	D496	ln_respgut
TIGIT	5.954777	0.7237394	2.6042689414297192e-09	6.240418029463667e-09	cd8_trm	D496	ln_respgut
CD319_CRACC	5.947016	0.6863461	2.7307504795221907e-09	6.422320572209596e-09	cd8_trm	D496	ln_respgut
CD32	5.752908	0.6392417	8.77211817939114e-09	2.0255618341503177e-08	cd8_trm	D496	ln_respgut
CD45RA	5.7094054	0.65625817	1.1337143808998438e-08	2.5711022566835743e-08	cd8_trm	D496	ln_respgut
CD274_PDL1	5.5794106	0.5973403	2.4133488372976246e-08	5.3771105673122514e-08	cd8_trm	D496	ln_respgut
HLA_DR	5.230203	0.87657064	1.6932403301508068e-07	3.644771558121228e-07	cd8_trm	D496	ln_respgut
CD24	5.0418468	0.56852317	4.610604114020808e-07	9.599126598043323e-07	cd8_trm	D496	ln_respgut
CD158b_KIR2DL2L3	4.7743163	0.48831207	1.8031860185688007e-06	3.6936229735199625e-06	cd8_trm	D496	ln_respgut
Ig_light_chain_lambda	4.6883426	0.4125002	2.7542655877985304e-06	5.4654957757877085e-06	cd8_trm	D496	ln_respgut
CD185_CXCR5	4.602132	1.2551541	4.181881378498495e-06	8.170752847220137e-06	cd8_trm	D496	ln_respgut
CD31	3.9248273	0.48017287	8.679192589279306e-05	0.00016451603863260777	cd8_trm	D496	ln_respgut
CD23	3.8610353	0.4130488	0.00011290752390471533	0.0002108714049396889	cd8_trm	D496	ln_respgut
CD141	3.726224	0.3997453	0.00019436979654622244	0.0003577531037879746	cd8_trm	D496	ln_respgut
CD36	3.4662318	1.1800582	0.0005278077768978085	0.0009575941095145954	cd8_trm	D496	ln_respgut
CD86	3.3005803	1.0410949	0.00096485122929531	0.001701890362784783	cd8_trm	D496	ln_respgut
CD62P	3.0450475	0.6812014	0.0023264360932537123	0.004047361422509883	cd8_trm	D496	ln_respgut
CD33	3.0037553	0.6187488	0.0026666958044669854	0.004576626583341989	cd8_trm	D496	ln_respgut
CD223_LAG3	2.8815706	0.26199475	0.003956987125154405	0.006700498198594793	cd8_trm	D496	ln_respgut
CD45	2.8376544	0.1225986	0.004544636280472002	0.007495698800259016	cd8_trm	D496	ln_respgut
CD11b	2.8230524	0.6493135	0.004756879985685167	0.007745176386948925	cd8_trm	D496	ln_respgut
CD122_IL2Rb	2.763594	0.2467116	0.005716865214471488	0.00919040357263138	cd8_trm	D496	ln_respgut
TCR_Vd2	2.6910458	1.4304918	0.007122842677655681	0.011307512750778393	cd8_trm	D496	ln_respgut
CD163	2.5996497	0.22563387	0.009331894731374253	0.014631489270179385	cd8_trm	D496	ln_respgut
CD158e1_KIR3DL1	2.5373669	0.31041506	0.01116898334309636	0.01729830347040534	cd8_trm	D496	ln_respgut
CD137_41BB	2.3722794	0.44755042	0.01767871199379744	0.026728528847765175	cd8_trm	D496	ln_respgut
CD1c	2.3612797	0.41745013	0.01821199270475964	0.026998090658295233	cd8_trm	D496	ln_respgut
CD195_CCR5	2.1981347	0.077471	0.027939503630084624	0.04032178364796304	cd8_trm	D496	ln_respgut
CD83	2.092977	0.22407033	0.03635119518931471	0.05187193021396594	cd8_trm	D496	ln_respgut
CD352	2.0595627	0.10251681	0.03944037604507474	0.055654752863605474	cd8_trm	D496	ln_respgut
CD79b	1.9438816	0.27963406	0.051909721897559255	0.07244543605483544	cd8_trm	D496	ln_respgut
CD303_BDCA2	1.9331326	0.24237081	0.053219865404836225	0.07326256158522734	cd8_trm	D496	ln_respgut
CD112	1.9206889	0.20177224	0.05477093858704618	0.07399903404845601	cd8_trm	D496	ln_respgut
Ig_light_chain_kappa	1.8873963	0.15241332	0.05910703290812762	0.07901677030876007	cd8_trm	D496	ln_respgut
CD57	1.5831822	0.21497409	0.11337995193838535	0.1499922280851556	cd8_trm	D496	ln_respgut
IgM	1.4881432	0.2201054	0.13671312294054147	0.17899553209740998	cd8_trm	D496	ln_respgut
CD267	1.3907281	0.31566346	0.1643079020824727	0.21292962820891873	cd8_trm	D496	ln_respgut
CD64	1.2900687	0.5331962	0.19702680431321562	0.2502240414777838	cd8_trm	D496	ln_respgut
CD127_IL7Ra	1.1333616	-0.087678105	0.257062424511183	0.3200679207149043	cd8_trm	D496	ln_respgut
CD29	1.094719	0.12383538	0.27363974245203104	0.3374004591398829	cd8_trm	D496	ln_respgut
CD16	1.0299639	0.14319175	0.3030269968079662	0.368527523872828	cd8_trm	D496	ln_respgut
CD49b	1.0264318	0.22650781	0.3046881102885586	0.368527523872828	cd8_trm	D496	ln_respgut
CD123	0.9512794	0.09572705	0.3414625745870835	0.40911082049584535	cd8_trm	D496	ln_respgut
CD124_IL4R	0.86604095	0.110901795	0.3864677240198904	0.4587046817806176	cd8_trm	D496	ln_respgut
CD196_CCR6	0.8101054	0.10230209	0.41787960641044075	0.49139546309375903	cd8_trm	D496	ln_respgut
CD146	0.7997599	0.14283702	0.42384991791046567	0.49384348233604713	cd8_trm	D496	ln_respgut
CD47	0.70386463	0.04634328	0.4815170932996917	0.5559333713550986	cd8_trm	D496	ln_respgut
CD40	0.63218874	0.07166963	0.5272635519360727	0.6032655053682994	cd8_trm	D496	ln_respgut
CD13	0.46379447	0.08047	0.6427950073478987	0.712361867947985	cd8_trm	D496	ln_respgut
FceRIa	0.46064672	0.06258124	0.6450520851497501	0.712361867947985	cd8_trm	D496	ln_respgut
CD134_OX40	0.35620308	0.043650456	0.7216884960593383	0.7767325338943726	cd8_trm	D496	ln_respgut
CD1d	0.2959821	-0.023993304	0.7672437560426602	0.7987901346172924	cd8_trm	D496	ln_respgut
CLEC12A	0.23510745	0.000874549	0.8141253319105379	0.8339584842875143	cd8_trm	D496	ln_respgut
LOX1	0.23493566	0.0055762967	0.8142586775720613	0.8339584842875143	cd8_trm	D496	ln_respgut
CD154	0.17134526	-0.003938115	0.8639522971555602	0.8777755339100491	cd8_trm	D496	ln_respgut
CD38	0.011057584	0.11346838	0.9911775045284026	0.9911775045284026	cd8_trm	D496	ln_respgut
IgD	-0.024122834	-0.08992526	0.9807546298522744	0.9885383967558639	cd8_trm	D496	ln_respgut
CD105	-0.29585385	-0.03209467	0.7673417041205486	0.7987901346172924	cd8_trm	D496	ln_respgut
CD158_KIR2DL1S1S3S5	-0.32727122	-0.09347866	0.7434627507224065	0.7868314111812136	cd8_trm	D496	ln_respgut
CD58_LFA3	-0.33087233	-0.022928897	0.7407409333538999	0.7868314111812136	cd8_trm	D496	ln_respgut
TCR_ab	-0.39281037	-0.08556202	0.6944595374304523	0.7538150534501491	cd8_trm	D496	ln_respgut
CD152_CTLA4	-0.39941978	-0.1874544	0.689583928364671	0.7538150534501491	cd8_trm	D496	ln_respgut
CD41	-0.54514974	-0.19649717	0.5856505421171792	0.6582090163617854	cd8_trm	D496	ln_respgut
CX3CR1	-0.5921121	-0.10576084	0.5537755174072123	0.6279418813456783	cd8_trm	D496	ln_respgut
CD42b	-1.1411879	-0.38847545	0.25379174494270085	0.3191242733437921	cd8_trm	D496	ln_respgut
CD14	-1.3044488	-0.42695752	0.1920805743184376	0.2464063933175917	cd8_trm	D496	ln_respgut
TCR_Va7_2	-1.9296601	-0.73732257	0.05364896242067829	0.07326256158522734	cd8_trm	D496	ln_respgut
GPR56	-2.266456	-0.61651474	0.023423491736379715	0.03419291322437039	cd8_trm	D496	ln_respgut
CD94	-2.359853	-0.47634488	0.01828217162687709	0.026998090658295233	cd8_trm	D496	ln_respgut
CD56_NCAM	-2.5277805	-0.61625546	0.011478605697049114	0.017563649681026958	cd8_trm	D496	ln_respgut
CD3	-2.874096	-0.095193	0.004051858307897897	0.0067708684881978	cd8_trm	D496	ln_respgut
CD155	-3.3236244	-0.45635232	0.0008885582233327626	0.0015893928783557866	cd8_trm	D496	ln_respgut
CD335_NKp46	-4.2610354	-1.1049073	2.0348189927282915e-05	3.915485031462016e-05	cd8_trm	D496	ln_respgut
CD85j	-4.7398825	-1.2363001	2.1384246709798825e-06	4.3107925907054775e-06	cd8_trm	D496	ln_respgut
CD25	-5.127773	-0.7076188	2.931903132357312e-07	6.205861630156311e-07	cd8_trm	D496	ln_respgut
CD244_2B4	-5.375713	-0.7193303	7.628023260033156e-08	1.6702740586624322e-07	cd8_trm	D496	ln_respgut
CD99	-10.395446	-1.1713325	2.6006686449146536e-25	9.436711940118885e-25	cd8_trm	D496	ln_respgut
CD8	-12.434179	-0.63355196	1.704825545157523e-35	7.46596014603467e-35	cd8_trm	D496	ln_respgut
CD39	-13.243067	-2.1834233	4.948582330555186e-40	2.4171921383865716e-39	cd8_trm	D496	ln_respgut
CD69	-14.014209	-0.83359706	1.2761282289448633e-44	6.752845211499901e-44	cd8_trm	D496	ln_respgut
CD73	-15.222604	-1.9579384	2.503644553130899e-52	1.5141088487982102e-51	cd8_trm	D496	ln_respgut
CD49a	-16.465015	-1.7776016	6.544611093000938e-61	4.889209463594818e-60	cd8_trm	D496	ln_respgut
CD52	-17.905447	-1.3960336	1.069349532673498e-71	8.487961915595891e-71	cd8_trm	D496	ln_respgut
CD161	-18.144981	-3.0255218	1.4068418190544168e-73	1.3743762386146994e-72	cd8_trm	D496	ln_respgut
CD7	-18.828283	-1.3037696	4.428820590834929e-79	4.687168458633633e-78	cd8_trm	D496	ln_respgut
integrin_b7	-20.690594	-2.9141402	4.20991007889736e-95	5.940650889110719e-94	cd8_trm	D496	ln_respgut
CD103	-21.171738	-3.501386	1.7402489007476193e-99	2.7626451299368457e-98	cd8_trm	D496	ln_respgut
CD101	-25.08483	-2.899822	7.281720846760773e-139	4.623892737693091e-137	cd8_trm	D496	ln_respgut
CD244_2B4	25.20331	2.4482865	3.6845613946377026e-140	1.5597976570632942e-138	cd8_trm	D503	gut_lnresp
CD7	24.204163	2.236228	2.011217509674803e-129	5.108492474574e-128	cd8_trm	D503	gut_lnresp
CD73	22.564808	3.4196322	9.608885638634223e-113	2.0338807935109107e-111	cd8_trm	D503	gut_lnresp
CD52	22.13434	2.1600347	1.4766083128606166e-108	2.6789893676185472e-107	cd8_trm	D503	gut_lnresp
CD3	20.56402	1.2458601	5.765314089524212e-94	9.152436117119686e-93	cd8_trm	D503	gut_lnresp
CD47	13.829357	0.93276674	1.6952957914695365e-43	1.2664856795095948e-42	cd8_trm	D503	gut_lnresp
TCR_ab	12.347012	1.2129096	5.055457208659513e-35	3.057347930951229e-34	cd8_trm	D503	gut_lnresp
CD58_LFA3	12.236592	0.7469049	1.981809559043343e-34	1.1440446090841117e-33	cd8_trm	D503	gut_lnresp
CD161	12.232705	1.8791965	2.0789828943031953e-34	1.1479601198978513e-33	cd8_trm	D503	gut_lnresp
CD38	9.537485	1.1764505	1.4633823105799933e-21	7.433982137746366e-21	cd8_trm	D503	gut_lnresp
CD39	9.122214	1.9018447	7.360448054704531e-20	3.462136677583242e-19	cd8_trm	D503	gut_lnresp
CD127_IL7Ra	8.681832	1.1486723	3.894423885690996e-18	1.6486394449425218e-17	cd8_trm	D503	gut_lnresp
CD45	8.352139	0.44856977	6.703765550997712e-17	2.660556953052217e-16	cd8_trm	D503	gut_lnresp
CD94	6.219021	1.3563163	5.002664212201626e-10	1.549605743779528e-09	cd8_trm	D503	gut_lnresp
CD21	5.4041185	2.0809827	6.512784478751603e-08	1.723174226669695e-07	cd8_trm	D503	gut_lnresp
CD267	5.367555	1.3708771	7.981115329228661e-08	2.0685747894123264e-07	cd8_trm	D503	gut_lnresp
CD223_LAG3	5.070515	0.3625436	3.967399359250981e-07	9.879602325977934e-07	cd8_trm	D503	gut_lnresp
CD69	4.386881	0.14485359	1.1498767928359791e-05	2.755365145097535e-05	cd8_trm	D503	gut_lnresp
CD103	4.328466	1.1171671	1.5015144193282849e-05	3.5313394676794846e-05	cd8_trm	D503	gut_lnresp
CD195_CCR5	3.8631625	0.4040946	0.00011192847151962467	0.0002538377836248631	cd8_trm	D503	gut_lnresp
CD8	3.264736	0.064473845	0.0010956620706404038	0.0023191513828555214	cd8_trm	D503	gut_lnresp
CD314_NKG2D	3.0640602	0.27217287	0.002183549561723967	0.004546078595720391	cd8_trm	D503	gut_lnresp
CD5	3.0340436	0.045064494	0.002412996573799283	0.0049427510463307895	cd8_trm	D503	gut_lnresp
CD183_CXCR3	2.90155	0.26690748	0.003713214668775363	0.00703848153633539	cd8_trm	D503	gut_lnresp
CD14	2.8543668	1.1497649	0.004312272083779431	0.008053802274117465	cd8_trm	D503	gut_lnresp
CD49a	2.8177316	0.48967937	0.00483642299616201	0.008901822036414132	cd8_trm	D503	gut_lnresp
CD154	2.6240766	0.4737082	0.008688422523801736	0.015541262824265076	cd8_trm	D503	gut_lnresp
CD31	2.5649436	0.3558314	0.010319258542993285	0.018128706985081854	cd8_trm	D503	gut_lnresp
CD134_OX40	2.231828	0.10578774	0.025626329476642413	0.041196757513083375	cd8_trm	D503	gut_lnresp
CD158b_KIR2DL2L3	2.1833076	0.26390338	0.029013160253711923	0.04605839190276768	cd8_trm	D503	gut_lnresp
CD124_IL4R	2.136001	0.23059079	0.032679330780022886	0.05061310986662081	cd8_trm	D503	gut_lnresp
CD23	2.1086488	0.23056653	0.0349749155884136	0.05351583469552443	cd8_trm	D503	gut_lnresp
HLA_ABC	1.9206799	0.1336645	0.054772064936739535	0.07995462352834391	cd8_trm	D503	gut_lnresp
Ig_light_chain_lambda	1.7270327	0.11585962	0.0841617950812484	0.12009604466650052	cd8_trm	D503	gut_lnresp
CD303_BDCA2	1.3334181	0.16840751	0.18239462597692968	0.24129289061531323	cd8_trm	D503	gut_lnresp
CD85j	1.3104726	0.3975605	0.19003601828471994	0.24881004455834468	cd8_trm	D503	gut_lnresp
CD196_CCR6	1.291786	0.2889881	0.1964312993505415	0.25455892875019154	cd8_trm	D503	gut_lnresp
CD83	1.2575722	0.16326717	0.20854651124398282	0.2675293629089477	cd8_trm	D503	gut_lnresp
FceRIa	1.2235552	0.266831	0.22112004664850848	0.28082245924360577	cd8_trm	D503	gut_lnresp
CD335_NKp46	1.2074363	0.4971964	0.2272641475356576	0.28576778947552983	cd8_trm	D503	gut_lnresp
Ig_light_chain_kappa	1.0525277	-0.053048946	0.2925575029826014	0.36072624154165417	cd8_trm	D503	gut_lnresp
CD185_CXCR5	0.9685372	0.53286904	0.33277613971428077	0.40637086292032365	cd8_trm	D503	gut_lnresp
CD1d	0.7042536	0.4368945	0.4812748417710053	0.5506477919361953	cd8_trm	D503	gut_lnresp
LOX1	0.58076197	0.19179834	0.561400901887986	0.6254203029804756	cd8_trm	D503	gut_lnresp
CD45RO	0.41250196	0.09850717	0.6799715472620859	0.7380887735238025	cd8_trm	D503	gut_lnresp
CD152_CTLA4	0.17088865	0.10639992	0.8643113188519729	0.8860620856239895	cd8_trm	D503	gut_lnresp
CD25	-0.07647585	0.03215023	0.9390405277968422	0.9390405277968422	cd8_trm	D503	gut_lnresp
CD101	-0.102308564	-0.08588019	0.918511759850549	0.9258015357223788	cd8_trm	D503	gut_lnresp
CD79b	-0.1474023	0.04631909	0.8828144846171937	0.8969395163710687	cd8_trm	D503	gut_lnresp
CD41	-0.1698457	0.012693239	0.8651314851761788	0.8860620856239895	cd8_trm	D503	gut_lnresp
CD270	-0.25401598	-0.11953264	0.7994832165872298	0.8322489221850671	cd8_trm	D503	gut_lnresp
IgM	-0.29340017	-0.08792183	0.7692163064120723	0.8073592637548197	cd8_trm	D503	gut_lnresp
CD40	-0.31881815	0.07847753	0.7498644116634929	0.7936065023438633	cd8_trm	D503	gut_lnresp
CD158_KIR2DL1S1S3S5	-0.34582594	-0.007955352	0.7294735283144531	0.7785137655120634	cd8_trm	D503	gut_lnresp
CD42b	-0.39450473	-0.009503774	0.6932084332369117	0.7460802628905745	cd8_trm	D503	gut_lnresp
CD112	-0.44603753	-0.043156303	0.6555701320952336	0.717736265311161	cd8_trm	D503	gut_lnresp
CX3CR1	-0.5069193	-0.054247282	0.6122114257589767	0.6760943571425221	cd8_trm	D503	gut_lnresp
CD62P	-0.6623554	-0.13522808	0.5077434737115774	0.5706497447908878	cd8_trm	D503	gut_lnresp
TCR_Vd2	-0.67289317	-0.13443102	0.5010152756503721	0.5681155357821184	cd8_trm	D503	gut_lnresp
CD56_NCAM	-0.75899154	-0.2962824	0.44785760270899555	0.5170719594912948	cd8_trm	D503	gut_lnresp
CD107a_LAMP1	-0.8169853	-0.16121459	0.41393682166448853	0.482293361021927	cd8_trm	D503	gut_lnresp
CD163	-0.84252435	-0.11986644	0.39949450763198513	0.469775948789464	cd8_trm	D503	gut_lnresp
CD274_PDL1	-0.8784452	-0.16484739	0.37970215968822196	0.4506745259850859	cd8_trm	D503	gut_lnresp
CD99	-0.9220295	-0.1835093	0.35651318025623624	0.42714314992964153	cd8_trm	D503	gut_lnresp
CD122_IL2Rb	-0.931178	-0.15363708	0.3517615106485966	0.4254639224035407	cd8_trm	D503	gut_lnresp
CD24	-1.108664	-0.18120064	0.2675751406466744	0.3331572829620358	cd8_trm	D503	gut_lnresp
CD105	-1.376554	-0.24709767	0.1686501708336422	0.22545864943023747	cd8_trm	D503	gut_lnresp
CD158e1_KIR3DL1	-1.4485868	-0.25676644	0.14745301391802007	0.19921843369775052	cd8_trm	D503	gut_lnresp
CD319_CRACC	-1.4637764	-0.23156038	0.14325506712987965	0.1956278873709109	cd8_trm	D503	gut_lnresp
CD123	-1.5601383	-0.35189795	0.1187271929108743	0.16389514673566344	cd8_trm	D503	gut_lnresp
CD137_41BB	-1.6102118	-0.28592324	0.1073516252654362	0.14982040009571868	cd8_trm	D503	gut_lnresp
CD35	-1.7077627	-0.23060387	0.08768038461171297	0.12372676495208387	cd8_trm	D503	gut_lnresp
CD169	-1.751391	-0.28213236	0.07987857402675015	0.11527930569769625	cd8_trm	D503	gut_lnresp
CD352	-1.9750215	-0.198999	0.04826571597861543	0.07127611545679255	cd8_trm	D503	gut_lnresp
CD1c	-2.0526097	-0.77892864	0.04011045598777208	0.05992974012290652	cd8_trm	D503	gut_lnresp
CD64	-2.098049	-0.72989506	0.03590081341031759	0.054278610751313495	cd8_trm	D503	gut_lnresp
IgD	-2.1427848	-1.3433242	0.032130380745341316	0.05037726363775737	cd8_trm	D503	gut_lnresp
CD33	-2.2920132	-1.0781324	0.02190488227933168	0.03566564165993748	cd8_trm	D503	gut_lnresp
CD19_HIB19	-2.3698695	-0.6933787	0.017794370803249675	0.029349157039126085	cd8_trm	D503	gut_lnresp
CD328	-2.441058	-0.8547528	0.014644304826655163	0.02447140411822639	cd8_trm	D503	gut_lnresp
CD272_BTLA	-2.46242	-0.5214051	0.013800297623695355	0.02336850397612414	cd8_trm	D503	gut_lnresp
CD226_DNAM1	-2.498381	-0.39589122	0.012476208053374736	0.021411870578089076	cd8_trm	D503	gut_lnresp
CD22	-2.561556	-1.2353172	0.010420437873314765	0.018128706985081854	cd8_trm	D503	gut_lnresp
CD268	-2.806011	-0.90767306	0.005015897073016166	0.009100270403900759	cd8_trm	D503	gut_lnresp
CD13	-2.923501	-0.6933275	0.0034611900861464297	0.006660168802130251	cd8_trm	D503	gut_lnresp
CD4	-2.9752128	-0.60396826	0.002927853394241887	0.0057205750933649185	cd8_trm	D503	gut_lnresp
CD62L	-2.990237	-0.6482291	0.0027876098261360935	0.005531663248738811	cd8_trm	D503	gut_lnresp
GPR56	-2.9936535	-0.7699193	0.0027565887102717207	0.005531663248738811	cd8_trm	D503	gut_lnresp
CD86	-3.3143842	-1.927181	0.0009184519245854053	0.0019770066851245165	cd8_trm	D503	gut_lnresp
CD155	-3.3155565	-0.53993297	0.0009146087304901056	0.0019770066851245165	cd8_trm	D503	gut_lnresp
CD11b	-3.5643294	-1.2584537	0.00036478763144968533	0.0008127724420019305	cd8_trm	D503	gut_lnresp
TIGIT	-4.022717	-0.5923236	5.753060200960292e-05	0.0001328433900949013	cd8_trm	D503	gut_lnresp
CD194_CCR4	-5.0178156	-1.0961226	5.226235185060014e-07	1.276407439428119e-06	cd8_trm	D503	gut_lnresp
CD49b	-5.184311	-0.95903355	2.1681491564027865e-07	5.507098857263077e-07	cd8_trm	D503	gut_lnresp
CD82	-5.4394813	-0.77378255	5.343599340203884e-08	1.4439087578848792e-07	cd8_trm	D503	gut_lnresp
CD146	-5.623663	-1.2860304	1.8695005928106998e-08	5.1614472888469316e-08	cd8_trm	D503	gut_lnresp
CD36	-5.704175	-2.665671	1.1690784311232923e-08	3.2993991278368476e-08	cd8_trm	D503	gut_lnresp
TCR_Va7_2	-6.032264	-1.5934561	1.616783221722723e-09	4.666624299063315e-09	cd8_trm	D503	gut_lnresp
CD57	-6.1058016	-1.2598182	1.0228593952473374e-09	3.0210033301491125e-09	cd8_trm	D503	gut_lnresp
CD141	-6.20203	-0.97945267	5.573932623914012e-10	1.6854510553263797e-09	cd8_trm	D503	gut_lnresp
integrin_b7	-6.2496314	-0.71461725	4.1142184328249166e-10	1.3062643524219111e-09	cd8_trm	D503	gut_lnresp
CD32	-6.2709427	-1.4711944	3.588687672588075e-10	1.168623934406886e-09	cd8_trm	D503	gut_lnresp
CD20	-6.6024275	-2.441067	4.044790582834896e-11	1.3518115895263992e-10	cd8_trm	D503	gut_lnresp
CD71	-6.9928503	-1.0772551	2.6935693865351143e-12	9.245494921350258e-12	cd8_trm	D503	gut_lnresp
CD16	-7.0467896	-1.4730207	1.8309268114957962e-12	6.459102918332392e-12	cd8_trm	D503	gut_lnresp
CD29	-7.4063106	-1.340957	1.2986158886835224e-13	4.712120510365924e-13	cd8_trm	D503	gut_lnresp
CLEC12A	-7.5286264	-1.898046	5.127678866658457e-14	1.915338870781247e-13	cd8_trm	D503	gut_lnresp
HLA_DR	-8.293321	-1.7400457	1.1012979372965529e-16	4.238328425353401e-16	cd8_trm	D503	gut_lnresp
CD11c	-8.537727	-2.3477516	1.3688737213662792e-17	5.607966535919917e-17	cd8_trm	D503	gut_lnresp
CD119	-8.8525095	-1.8157032	8.557331220004418e-19	3.747520913588142e-18	cd8_trm	D503	gut_lnresp
CD95_Fas	-9.079617	-0.45851928	1.0895763767930518e-19	4.942007137597056e-19	cd8_trm	D503	gut_lnresp
CD45RA	-9.448518	-1.3152808	3.436612927334526e-21	1.678653237582634e-20	cd8_trm	D503	gut_lnresp
CD27	-11.9419365	-2.7719207	7.153826645357088e-33	3.7855665998347924e-32	cd8_trm	D503	gut_lnresp
CD81	-12.498252	-1.7968143	7.631083586427162e-36	4.845738077381248e-35	cd8_trm	D503	gut_lnresp
CD278_ICOS	-13.433755	-1.9361335	3.834617528530601e-41	2.5631390848599277e-40	cd8_trm	D503	gut_lnresp
CD49f	-13.49436	-2.8793807	1.688155359483026e-41	1.191087392524135e-40	cd8_trm	D503	gut_lnresp
CD28	-13.908094	-2.2983775	5.656666771472684e-44	4.489979249856443e-43	cd8_trm	D503	gut_lnresp
KLRG1	-14.706003	-3.5294783	5.898995945427096e-49	4.994483233794941e-48	cd8_trm	D503	gut_lnresp
CD44	-15.543243	-2.2965868	1.7680453008994007e-54	1.6038696658158848e-53	cd8_trm	D503	gut_lnresp
CD18	-16.308222	-2.8461666	8.626848335122747e-60	8.427767219696838e-59	cd8_trm	D503	gut_lnresp
CD49d	-16.589653	-2.8109722	8.279811513596642e-62	8.762800518556446e-61	cd8_trm	D503	gut_lnresp
CD54	-17.830275	-2.1783168	4.11391115637305e-71	4.74969742599434e-70	cd8_trm	D503	gut_lnresp
CD26	-18.516363	-3.843173	1.5238767505273803e-76	1.935323473169773e-75	cd8_trm	D503	gut_lnresp
CD2	-19.452606	-2.1127977	2.7698601343247595e-84	3.908580411769383e-83	cd8_trm	D503	gut_lnresp
CD279_PD1	-24.818962	-3.8824432	5.59625524349193e-136	1.776811039808688e-134	cd8_trm	D503	gut_lnresp
CD11a	-26.70952	-4.7085648	3.6487831697991215e-157	2.316977312822442e-155	cd8_trm	D503	gut_lnresp
CD48	-30.668901	-4.8003435	1.4794566907850404e-206	1.8789099972970013e-204	cd8_trm	D503	gut_lnresp
CD48	25.637182	4.645938	5.876354592949925e-145	7.462970333046404e-143	cd8_trm	D503	resp_lngut
CD279_PD1	21.675003	4.1171136	3.5320665493499644e-104	2.2428622588372273e-102	cd8_trm	D503	resp_lngut
CD11a	20.6635	3.8270493	7.38159441089129e-95	2.3436562254579845e-93	cd8_trm	D503	resp_lngut
CD54	16.69815	2.311905	1.3519029336984523e-62	1.9076852508855937e-61	cd8_trm	D503	resp_lngut
CD26	16.245295	3.923111	2.4118278475230575e-59	3.063021366354283e-58	cd8_trm	D503	resp_lngut
CD2	15.74296	2.010798	7.676757501145964e-56	8.863165478595794e-55	cd8_trm	D503	resp_lngut
CD18	15.019568	3.200069	5.466244672902503e-51	5.340100565066291e-50	cd8_trm	D503	resp_lngut
CD44	14.922987	2.6234596	2.335803719441442e-50	2.118907659779022e-49	cd8_trm	D503	resp_lngut
CD49d	14.35631	2.7579267	9.72698994880775e-47	8.235518156657228e-46	cd8_trm	D503	resp_lngut
KLRG1	11.556796	3.252128	6.820603963169415e-31	5.095392372485386e-30	cd8_trm	D503	resp_lngut
CD278_ICOS	11.050308	1.9174048	2.1846435134274336e-28	1.5413873678071337e-27	cd8_trm	D503	resp_lngut
CD81	10.463534	1.7949791	1.2702758346799138e-25	8.490791105492055e-25	cd8_trm	D503	resp_lngut
CD49f	10.381069	2.5902936	3.0236922920162643e-25	1.920044605430328e-24	cd8_trm	D503	resp_lngut
CD28	10.202449	1.9902316	1.933358951290303e-24	1.1692218419708021e-23	cd8_trm	D503	resp_lngut
CD27	8.822932	2.4689105	1.115007171901177e-18	5.664236433257979e-18	cd8_trm	D503	resp_lngut
CD95_Fas	8.589563	0.59285927	8.730011297369258e-18	4.264274749099599e-17	cd8_trm	D503	resp_lngut
CD141	6.9396615	1.2643839	3.930407983007205e-12	1.782720763721125e-11	cd8_trm	D503	resp_lngut
integrin_b7	6.911517	0.91787416	4.79497099167909e-12	2.0998666067008426e-11	cd8_trm	D503	resp_lngut
CD49b	6.592875	1.4538449	4.313898319953798e-11	1.7120783957316637e-10	cd8_trm	D503	resp_lngut
CD11c	6.5690928	2.400487	5.0622744493101236e-11	1.9482086517041992e-10	cd8_trm	D503	resp_lngut
CD146	6.543658	1.7544549	6.003205446077416e-11	2.2423737989759758e-10	cd8_trm	D503	resp_lngut
CD57	6.538192	1.5230628	6.226698985899425e-11	2.259402203454934e-10	cd8_trm	D503	resp_lngut
CD29	6.50516	1.394815	7.761074109141302e-11	2.737934477391515e-10	cd8_trm	D503	resp_lngut
CD119	6.47657	1.4110924	9.383114149357405e-11	3.2206905323470014e-10	cd8_trm	D503	resp_lngut
CD16	6.4390697	1.5189021	1.202079353110218e-10	4.0174757327630965e-10	cd8_trm	D503	resp_lngut
CLEC12A	6.1887536	1.6562216	6.064176200712378e-10	1.974744557667877e-09	cd8_trm	D503	resp_lngut
CD71	5.979494	1.0686852	2.2383160379283405e-09	7.106653420422481e-09	cd8_trm	D503	resp_lngut
CD45RA	5.909894	0.9254077	3.4232778768024707e-09	1.0603811959851556e-08	cd8_trm	D503	resp_lngut
HLA_DR	5.7906904	1.3766595	7.009761659377141e-09	2.1196184065259447e-08	cd8_trm	D503	resp_lngut
CD36	5.2149134	2.5237877	1.8390326146077446e-07	4.96930089479114e-07	cd8_trm	D503	resp_lngut
CD194_CCR4	5.130475	1.3769974	2.8901184537441507e-07	7.646771742198066e-07	cd8_trm	D503	resp_lngut
GPR56	5.0877852	1.7536201	3.622694672921888e-07	9.389433131858771e-07	cd8_trm	D503	resp_lngut
CD155	4.948676	0.94124573	7.471997582226581e-07	1.8248917171976456e-06	cd8_trm	D503	resp_lngut
TCR_Va7_2	4.8085876	1.4804263	1.5200028916460514e-06	3.642271079982048e-06	cd8_trm	D503	resp_lngut
CD32	4.483055	1.2842116	7.358197142507005e-06	1.699074612906163e-05	cd8_trm	D503	resp_lngut
CD20	4.329764	1.7325552	1.4926919344641207e-05	3.3852120656597025e-05	cd8_trm	D503	resp_lngut
CD11b	3.8990912	1.4471453	9.65543943894881e-05	0.00021512996644675421	cd8_trm	D503	resp_lngut
CD123	3.7233355	1.2709758	0.00019660795631636473	0.0004305036284858331	cd8_trm	D503	resp_lngut
CD41	3.1905541	1.4523349	0.0014200022969366088	0.003005671528515822	cd8_trm	D503	resp_lngut
CD82	2.9758239	0.49602458	0.002922025390383812	0.005890432136170542	cd8_trm	D503	resp_lngut
CD319_CRACC	2.5769744	0.46856812	0.009966930359817001	0.019178790237829684	cd8_trm	D503	resp_lngut
CD86	2.3783839	1.4680687	0.017388715467317555	0.032960699467900444	cd8_trm	D503	resp_lngut
CD4	2.3647757	0.67297274	0.018040995581793402	0.03369421233658473	cd8_trm	D503	resp_lngut
CD352	2.3318648	0.2632151	0.019707803030284386	0.03627378238907416	cd8_trm	D503	resp_lngut
CD56_NCAM	2.2393174	0.69045055	0.025135276790260626	0.04560257360518714	cd8_trm	D503	resp_lngut
CD226_DNAM1	2.2276316	0.4041051	0.025905099909141596	0.04633729138677441	cd8_trm	D503	resp_lngut
CD268	1.8082736	0.73031497	0.07056393497786884	0.12276191427656634	cd8_trm	D503	resp_lngut
CD62P	1.6979958	0.55507416	0.08950856349083967	0.14957352057021892	cd8_trm	D503	resp_lngut
CD137_41BB	1.639567	0.31866068	0.1010952276383451	0.1667414793515562	cd8_trm	D503	resp_lngut
TIGIT	1.5708876	0.28888252	0.11620877405615197	0.18921172186065768	cd8_trm	D503	resp_lngut
CD107a_LAMP1	1.4891813	0.25597116	0.13643962577753074	0.21659790592183006	cd8_trm	D503	resp_lngut
IgD	1.3461304	0.8076805	0.17826045848734406	0.27608631985235	cd8_trm	D503	resp_lngut
CD303_BDCA2	1.3216429	0.22900471	0.1862870956398247	0.28504170055732214	cd8_trm	D503	resp_lngut
CD101	1.1919618	0.16935138	0.2332762225037921	0.35269143164263805	cd8_trm	D503	resp_lngut
TCR_Vd2	1.1815314	0.36979097	0.2373916981233697	0.35469112543138764	cd8_trm	D503	resp_lngut
CD33	1.1480702	0.43670598	0.2509395740374266	0.3705735570087579	cd8_trm	D503	resp_lngut
CD83	1.0825331	0.208074	0.2790156992310491	0.40729877933727854	cd8_trm	D503	resp_lngut
CD22	1.0272633	0.5069955	0.3042965198997385	0.4342208767108628	cd8_trm	D503	resp_lngut
CD105	0.9615681	0.18657584	0.33626660074948145	0.4692951461009247	cd8_trm	D503	resp_lngut
CD35	0.9061243	0.16950385	0.36487007833612206	0.4924410367043757	cd8_trm	D503	resp_lngut
CD13	0.7028186	0.13268073	0.48216882938567474	0.583194679352197	cd8_trm	D503	resp_lngut
CX3CR1	0.5772879	0.08995261	0.5637449781919568	0.6691178713119488	cd8_trm	D503	resp_lngut
CD335_NKp46	0.5058467	0.061955914	0.6129643023613454	0.7141877651366134	cd8_trm	D503	resp_lngut
CD42b	0.44375116	0.06162388	0.6572224955079976	0.7519572696352765	cd8_trm	D503	resp_lngut
CD40	0.42091048	0.022567471	0.673820451585976	0.7640642620662407	cd8_trm	D503	resp_lngut
CD64	0.40029842	0.0100582065	0.6889367350993014	0.7742917288284185	cd8_trm	D503	resp_lngut
CD103	0.32281315	-0.51420784	0.7468367529824914	0.8127338709409332	cd8_trm	D503	resp_lngut
CD328	0.31053483	-0.010846653	0.7561542678930205	0.8138270510374035	cd8_trm	D503	resp_lngut
CD79b	0.23278683	-0.049300354	0.8159269405984443	0.8563861277355572	cd8_trm	D503	resp_lngut
CD272_BTLA	0.19879141	-0.05438436	0.8424259084572326	0.8698218729599069	cd8_trm	D503	resp_lngut
CD122_IL2Rb	0.17028011	0.026024638	0.8647898443135674	0.8857121792566376	cd8_trm	D503	resp_lngut
CD158b_KIR2DL2L3	0.1507638	0.059362113	0.8801620422006768	0.8942446348758877	cd8_trm	D503	resp_lngut
CD185_CXCR5	0.08981044	-0.17045829	0.9284378531973143	0.9349678638877665	cd8_trm	D503	resp_lngut
CD152_CTLA4	-0.08159615	-0.04728816	0.9349678638877665	0.9349678638877665	cd8_trm	D503	resp_lngut
CD19_HIB19	-0.22054286	-0.3248735	0.8254483909116309	0.8592782429981732	cd8_trm	D503	resp_lngut
CD158_KIR2DL1S1S3S5	-0.2687159	-0.11783659	0.7881483137690006	0.8341236320721923	cd8_trm	D503	resp_lngut
CD196_CCR6	-0.29463112	-0.09540251	0.7682756848546912	0.819924470391141	cd8_trm	D503	resp_lngut
LOX1	-0.32030243	-0.15409331	0.7487390779534582	0.8127338709409332	cd8_trm	D503	resp_lngut
CD1d	-0.33703157	-0.2606865	0.7360930982147993	0.8127338709409332	cd8_trm	D503	resp_lngut
CD169	-0.37780693	-0.044689186	0.7055740228664699	0.7860342184565059	cd8_trm	D503	resp_lngut
CD24	-0.49518177	-0.08972793	0.6204718254338151	0.716362925728132	cd8_trm	D503	resp_lngut
FceRIa	-0.5190546	-0.15295807	0.6037226563310227	0.7099331236485175	cd8_trm	D503	resp_lngut
CD163	-0.6715433	-0.1981905	0.5018744767365464	0.601302439108881	cd8_trm	D503	resp_lngut
CD112	-0.7043061	-0.1693564	0.48124215107294677	0.583194679352197	cd8_trm	D503	resp_lngut
HLA_ABC	-0.73827547	-0.011055532	0.46034707344537706	0.5676124109472125	cd8_trm	D503	resp_lngut
CD85j	-0.7517321	-0.2954561	0.4522121798127351	0.5630484983942878	cd8_trm	D503	resp_lngut
CD25	-0.8224356	-0.30083302	0.4108290033692289	0.5165869646325947	cd8_trm	D503	resp_lngut
CD62L	-0.8348459	-0.20677166	0.4038044931182252	0.512831706260146	cd8_trm	D503	resp_lngut
IgM	-0.8640037	-0.11717377	0.38758585611953245	0.49720609825434975	cd8_trm	D503	resp_lngut
CD274_PDL1	-0.8779076	-0.117051676	0.3799938708427466	0.4924410367043757	cd8_trm	D503	resp_lngut
CD270	-0.88175464	-0.0580658	0.3779095089489357	0.4924410367043757	cd8_trm	D503	resp_lngut
CD158e1_KIR3DL1	-0.88913494	-0.34206536	0.37393055778546014	0.4924410367043757	cd8_trm	D503	resp_lngut
CD1c	-0.89265627	-0.6035218	0.3720412784011171	0.4924410367043757	cd8_trm	D503	resp_lngut
CD45RO	-0.8963135	-0.15399347	0.3700853419877739	0.4924410367043757	cd8_trm	D503	resp_lngut
[truncated: 52,103 more rows]
