# Supplementary material for: Multimodal profiling reveals tissue-directed signatures of human immune cells altered with age
Source: Nat Immunol. 2025 Aug 13;26(9):1612–25. doi: 10.1038/s41590-025-02241-4 (PMC12396968; doi:10.1038/s41590-025-02241-4)
Supplement: Supplementary file 15 — Subset-level differential ADT expression across tissues. Same as Supplementary Table 8, but for differential expression between all tissue groups: lung (“resp”), gut (“gut”), lymph nodes (“ln”), spleen (“spl”), blood (“blo”) and bone marrow (“bma”). [file 41590_2025_2241_MOESM15_ESM.csv]

names	scores	logfoldchanges	pvals	pvals_adj	celltype	batch	tissue_comparison
CD127_IL7Ra	7.4530754	1.0007713	9.118917644854387e-14	2.918053646353404e-12	cd8_trm	591C_1	ln_rest
CD183_CXCR3	6.863913	0.28558207	6.699947832694942e-12	1.0719916532311907e-10	cd8_trm	591C_1	ln_rest
CX3CR1	6.53646	0.3295189	6.299200160589051e-11	6.719146837961654e-10	cd8_trm	591C_1	ln_rest
CD73	6.163081	0.7053772	7.134296597145621e-10	5.707437277716497e-09	cd8_trm	591C_1	ln_rest
CD82	4.364078	0.25340742	1.2765998795903385e-05	6.808532691148472e-05	cd8_trm	591C_1	ln_rest
CD58_LFA3	4.28487	0.22850108	1.8284589701244036e-05	8.358669577711559e-05	cd8_trm	591C_1	ln_rest
CD79b	4.0632377	0.23763415	4.839671305906379e-05	0.00019358685223625516	cd8_trm	591C_1	ln_rest
CD194_CCR4	3.8528352	0.5841088	0.00011675795677994609	0.0004151394018842528	cd8_trm	591C_1	ln_rest
CD28	3.5713964	0.4201569	0.0003550831474552973	0.0011362660718569513	cd8_trm	591C_1	ln_rest
CD27	3.4796338	0.82703763	0.0005020996959362584	0.001460653660905479	cd8_trm	591C_1	ln_rest
CD185_CXCR5	3.0862002	0.24283385	0.002027323212339586	0.004633881628204768	cd8_trm	591C_1	ln_rest
CD85j	2.9311256	0.24731061	0.0033773608596408293	0.007205036500567102	cd8_trm	591C_1	ln_rest
CD137_41BB	2.7740548	0.21728402	0.00553623504054007	0.01107247008108014	cd8_trm	591C_1	ln_rest
CD161	2.4539187	0.25071445	0.01413089146813372	0.024468427487129966	cd8_trm	591C_1	ln_rest
CD279_PD1	2.4439328	0.18916546	0.014528128820483417	0.024468427487129966	cd8_trm	591C_1	ln_rest
CD16	2.4233067	0.19691403	0.015379933780225155	0.024607894048360248	cd8_trm	591C_1	ln_rest
CD62L	2.2624106	0.28681445	0.023672041850837874	0.03607168282032438	cd8_trm	591C_1	ln_rest
GPR56	1.9537535	0.12770802	0.05073038120670411	0.07378964539156961	cd8_trm	591C_1	ln_rest
CD278_ICOS	1.887529	0.15998477	0.05908919960457397	0.08221106031940727	cd8_trm	591C_1	ln_rest
CD20	1.4698682	0.17452613	0.14159747308120238	0.1887966307749365	cd8_trm	591C_1	ln_rest
CD152_CTLA4	1.2159772	0.05132162	0.2239935988607451	0.2867118065417537	cd8_trm	591C_1	ln_rest
CD39	0.5418242	0.0030059658	0.5879396171108355	0.671930990983812	cd8_trm	591C_1	ln_rest
CD18	-0.13311307	-0.03449263	0.8941039585848829	0.8941039585848829	cd8_trm	591C_1	ln_rest
CD94	-0.1577376	-0.11267025	0.8746635680185093	0.8941039585848829	cd8_trm	591C_1	ln_rest
KLRG1	-0.18103217	-0.081140496	0.8563423280761606	0.8941039585848829	cd8_trm	591C_1	ln_rest
CD26	-0.259568	-0.08853208	0.7951970176631735	0.8774587781110881	cd8_trm	591C_1	ln_rest
CD11b	-0.5626266	-0.09933346	0.5736891928138949	0.671930990983812	cd8_trm	591C_1	ln_rest
CD49f	-0.5963407	0.0064309603	0.5509476310473662	0.671930990983812	cd8_trm	591C_1	ln_rest
CD101	-2.6475966	-0.19888769	0.008106619322670552	0.015259518725026922	cd8_trm	591C_1	ln_rest
CD103	-3.28125	-0.571452	0.001033481180029238	0.0025439536739181243	cd8_trm	591C_1	ln_rest
CD29	-3.3943524	-0.17207056	0.0006879111958275412	0.0018344298555401097	cd8_trm	591C_1	ln_rest
CD49a	-4.904501	-0.31061658	9.366517477852926e-07	5.9945711858258725e-06	cd8_trm	591C_1	ln_rest
CD49a	5.7858453	0.8711077	7.214850578275691e-09	2.308752185048221e-07	cd8_trm	591C_1	resp_rest
CD103	5.2337117	1.5025657	1.6613930772056823e-07	2.0851795815063172e-06	cd8_trm	591C_1	resp_rest
CD101	4.4473042	0.534159	8.695472655378184e-06	3.9750732138871695e-05	cd8_trm	591C_1	resp_rest
CD29	2.2186325	0.30629304	0.02651173774111381	0.036885895987636606	cd8_trm	591C_1	resp_rest
CD94	1.3619659	0.544596	0.17320863310871726	0.19795272355281973	cd8_trm	591C_1	resp_rest
CD26	0.8299004	0.18217897	0.40659509705334196	0.4197110679260304	cd8_trm	591C_1	resp_rest
CD39	-0.69606715	-0.1540273	0.48638677949367015	0.48638677949367015	cd8_trm	591C_1	resp_rest
CD49f	-0.88343984	-0.112358086	0.3769986588955523	0.40213190282192246	cd8_trm	591C_1	resp_rest
CD18	-1.0976195	-0.25916526	0.2723706654591519	0.30054694119630554	cd8_trm	591C_1	resp_rest
CD16	-1.5794879	-0.2893772	0.11422419806671485	0.1353768273383287	cd8_trm	591C_1	resp_rest
CD152_CTLA4	-1.6765326	-0.16674727	0.09363390274047811	0.11524172644981921	cd8_trm	591C_1	resp_rest
CD137_41BB	-2.0580075	-0.13288593	0.03958941274615145	0.05067444831507386	cd8_trm	591C_1	resp_rest
CD194_CCR4	-2.168527	-0.48564503	0.030118622091218933	0.04015816278829191	cd8_trm	591C_1	resp_rest
CD62L	-2.4008498	-0.6213622	0.016357051885854595	0.02379207547033396	cd8_trm	591C_1	resp_rest
CD161	-2.4395125	-0.5204092	0.014707093151349483	0.022410808611580162	cd8_trm	591C_1	resp_rest
CD185_CXCR5	-2.810945	-0.371149	0.00493962242811342	0.007903395884981472	cd8_trm	591C_1	resp_rest
CD11b	-2.9254246	-0.71435285	0.0034398664575949634	0.0057934592970020436	cd8_trm	591C_1	resp_rest
CD278_ICOS	-3.0585933	-0.40017855	0.002223788971158315	0.003953402615392561	cd8_trm	591C_1	resp_rest
CD20	-3.0725875	-0.7133359	0.0021221159920468452	0.003953402615392561	cd8_trm	591C_1	resp_rest
CD279_PD1	-3.125503	-0.32512486	0.0017750116003589186	0.003550023200717837	cd8_trm	591C_1	resp_rest
CD28	-3.423349	-0.7147452	0.0006185464277143367	0.0013195657124572516	cd8_trm	591C_1	resp_rest
KLRG1	-3.463476	-0.6480342	0.0005332440650809687	0.0012188435773279286	cd8_trm	591C_1	resp_rest
CD82	-3.6374865	-0.28220117	0.00027531168177551016	0.0006776902936012558	cd8_trm	591C_1	resp_rest
CD58_LFA3	-3.654239	-0.2990332	0.000257946037206898	0.0006776902936012558	cd8_trm	591C_1	resp_rest
CD79b	-3.7713513	-0.30276588	0.0001623659351162832	0.0004723372657928238	cd8_trm	591C_1	resp_rest
GPR56	-3.8052237	-0.7778502	0.0001416760770554899	0.00045336344657756765	cd8_trm	591C_1	resp_rest
CD27	-3.8648362	-1.6618602	0.00011116374345550706	0.00039524886561958063	cd8_trm	591C_1	resp_rest
CD183_CXCR3	-4.3937874	-0.44131783	1.1139285203949914e-05	4.4557140815799654e-05	cd8_trm	591C_1	resp_rest
CD127_IL7Ra	-4.852501	-1.2739022	1.2191420991305666e-06	6.502091195363022e-06	cd8_trm	591C_1	resp_rest
CD73	-4.858919	-0.875151	1.1802824600566585e-06	6.502091195363022e-06	cd8_trm	591C_1	resp_rest
CD85j	-4.922528	-0.67964447	8.543333571463009e-07	6.502091195363022e-06	cd8_trm	591C_1	resp_rest
CX3CR1	-5.20358	-0.414041	1.9548558576621723e-07	2.0851795815063172e-06	cd8_trm	591C_1	resp_rest
KLRG1	2.4369266	0.400426	0.014812687151607204	0.12049718119976895	cd8_trm	591C_1	spl_rest
CD11b	2.4308813	0.48331776	0.015062147649971118	0.12049718119976895	cd8_trm	591C_1	spl_rest
CD20	2.207298	0.4374369	0.027293238611188247	0.14556393925967065	cd8_trm	591C_1	spl_rest
CD49f	1.9740231	0.1579156	0.04837911883604715	0.17201464475038986	cd8_trm	591C_1	spl_rest
CD85j	1.3676054	0.071972765	0.17143561278427688	0.4987217826451691	cd8_trm	591C_1	spl_rest
CD278_ICOS	1.2311281	0.09806155	0.2182749445565899	0.5372921712162213	cd8_trm	591C_1	spl_rest
CD49a	0.810432	-0.01528922	0.4176919056677886	0.7034811042825913	cd8_trm	591C_1	spl_rest
CD29	0.70631546	-0.0020334716	0.4799919895905034	0.7050183936836453	cd8_trm	591C_1	spl_rest
CD279_PD1	0.65144134	0.009160057	0.5147616179765833	0.7050183936836453	cd8_trm	591C_1	spl_rest
CD18	0.6303395	0.15380935	0.5284724933133271	0.7050183936836453	cd8_trm	591C_1	spl_rest
CD39	0.5037785	0.17279707	0.6144170464945473	0.7562055956855966	cd8_trm	591C_1	spl_rest
CD28	0.35457036	0.111103825	0.7229114749968932	0.8121151513812246	cd8_trm	591C_1	spl_rest
GPR56	0.09568686	0.10320933	0.9237692747639226	0.9551185701939974	cd8_trm	591C_1	spl_rest
CD137_41BB	-0.056280226	-0.09891797	0.9551185701939974	0.9551185701939974	cd8_trm	591C_1	spl_rest
CD62L	-0.07177708	-0.04561029	0.942779312187595	0.9551185701939974	cd8_trm	591C_1	spl_rest
CD27	-0.33718246	-0.14451279	0.7359793559392348	0.8121151513812246	cd8_trm	591C_1	spl_rest
CD79b	-0.4192858	-0.0865166	0.675007261809416	0.8000086065889375	cd8_trm	591C_1	spl_rest
CD94	-0.59656835	-0.1922987	0.5507956200653479	0.7050183936836453	cd8_trm	591C_1	spl_rest
CD161	-0.61626756	-0.12903199	0.5377179395797316	0.7050183936836453	cd8_trm	591C_1	spl_rest
CD101	-0.7414909	-0.08093227	0.4583958548214101	0.7050183936836453	cd8_trm	591C_1	spl_rest
CD82	-0.8906342	-0.105726495	0.3731254702425896	0.6633341693201592	cd8_trm	591C_1	spl_rest
CD103	-0.93988585	-0.27391547	0.34727610262974906	0.65369619318541	cd8_trm	591C_1	spl_rest
CD152_CTLA4	-0.9736455	-0.1256439	0.3302325815551478	0.65369619318541	cd8_trm	591C_1	spl_rest
CD185_CXCR5	-1.0411822	-0.18608019	0.29779102659124124	0.635287523394648	cd8_trm	591C_1	spl_rest
CD26	-1.048214	-0.07748694	0.29454001389778794	0.635287523394648	cd8_trm	591C_1	spl_rest
CD58_LFA3	-1.270521	-0.10959201	0.20389908131892676	0.5372921712162213	cd8_trm	591C_1	spl_rest
CD16	-1.9079045	-0.23415403	0.05640356667000585	0.18049141334401872	cd8_trm	591C_1	spl_rest
CX3CR1	-2.0809553	-0.16208947	0.03743800769420916	0.14975203077683663	cd8_trm	591C_1	spl_rest
CD194_CCR4	-2.1279337	-0.47791386	0.03334257388085453	0.14975203077683663	cd8_trm	591C_1	spl_rest
CD73	-2.249793	-0.41651544	0.024462080365132654	0.14556393925967065	cd8_trm	591C_1	spl_rest
CD127_IL7Ra	-2.521398	-0.3667024	0.011688952508574341	0.12049718119976895	cd8_trm	591C_1	spl_rest
CD183_CXCR3	-2.7577229	-0.102258034	0.005820551447416315	0.12049718119976895	cd8_trm	591C_1	spl_rest
CD127_IL7Ra	7.7912664	1.1807127	6.6340804484863785e-15	2.122905743515641e-13	cd8_trm	591C_4	ln_rest
CD183_CXCR3	7.212853	0.48391968	5.479151427238786e-13	8.766642283582057e-12	cd8_trm	591C_4	ln_rest
CD73	6.3213644	0.8107256	2.592641913446318e-10	2.765484707676073e-09	cd8_trm	591C_4	ln_rest
CX3CR1	5.1898556	0.28932077	2.104572564149809e-07	1.6836580513198471e-06	cd8_trm	591C_4	ln_rest
CD28	4.160718	0.5098408	3.172487287466188e-05	0.00016919932199819672	cd8_trm	591C_4	ln_rest
CD79b	3.6847715	0.23268496	0.00022890794560206538	0.0010464363227522988	cd8_trm	591C_4	ln_rest
CD161	3.5610673	0.49303228	0.0003693504260926262	0.0013508173708021338	cd8_trm	591C_4	ln_rest
CD27	3.553655	0.9475488	0.00037991738553810016	0.0013508173708021338	cd8_trm	591C_4	ln_rest
CD58_LFA3	2.761106	0.11670463	0.005760599425620691	0.016758107419987466	cd8_trm	591C_4	ln_rest
CD185_CXCR5	2.7223458	0.2815351	0.006482027929627661	0.01728540781234043	cd8_trm	591C_4	ln_rest
CD137_41BB	2.3982415	0.12333122	0.016474001726132708	0.040551388864326667	cd8_trm	591C_4	ln_rest
GPR56	2.0871038	0.36277094	0.03687875590593541	0.07767686472306923	cd8_trm	591C_4	ln_rest
CD94	2.0658946	0.1687806	0.038838432361534614	0.07767686472306923	cd8_trm	591C_4	ln_rest
CD16	1.4242649	0.09212955	0.1543698079786627	0.2599912555430109	cd8_trm	591C_4	ln_rest
CD152_CTLA4	1.3162371	0.15662375	0.1880944690054196	0.27303038760025844	cd8_trm	591C_4	ln_rest
CD85j	1.2939613	0.12884413	0.19567877662168998	0.27303038760025844	cd8_trm	591C_4	ln_rest
CD278_ICOS	1.035003	0.0012764232	0.3006675613504365	0.400890081800582	cd8_trm	591C_4	ln_rest
CD20	0.87153333	0.10889051	0.3834630023139508	0.490832642961857	cd8_trm	591C_4	ln_rest
CD82	0.60120904	0.029296115	0.5477007537996511	0.6572905121174641	cd8_trm	591C_4	ln_rest
CD49f	0.52781016	0.027429966	0.5976311124265229	0.6830069856303119	cd8_trm	591C_4	ln_rest
CD194_CCR4	-0.19088107	-0.14201905	0.8486187674625432	0.8486187674625432	cd8_trm	591C_4	ln_rest
CD279_PD1	-0.22019558	-0.05715015	0.8257188458493643	0.8486187674625432	cd8_trm	591C_4	ln_rest
CD62L	-0.22541942	-0.06667585	0.8216530129357964	0.8486187674625432	cd8_trm	591C_4	ln_rest
CD11b	-0.31610423	-0.06696182	0.751923398375367	0.8297085775176464	cd8_trm	591C_4	ln_rest
CD39	-0.59089786	-0.20635015	0.5545888695991104	0.6572905121174641	cd8_trm	591C_4	ln_rest
KLRG1	-1.2923366	-0.20304902	0.19624059108768577	0.27303038760025844	cd8_trm	591C_4	ln_rest
CD18	-1.387156	-0.19263324	0.1653941930320706	0.26463070885131296	cd8_trm	591C_4	ln_rest
CD26	-2.0147514	-0.2760643	0.043930710504983254	0.07809904089774801	cd8_trm	591C_4	ln_rest
CD101	-2.0164	-0.18819764	0.04375815993931747	0.07809904089774801	cd8_trm	591C_4	ln_rest
CD29	-2.227522	-0.15938024	0.025912415983237996	0.059228379390258275	cd8_trm	591C_4	ln_rest
CD103	-2.7875345	-0.54429996	0.005311080507925614	0.016758107419987466	cd8_trm	591C_4	ln_rest
CD49a	-4.4756584	-0.44915825	7.617625229308393e-06	4.8752801467573715e-05	cd8_trm	591C_4	ln_rest
CD49a	6.18426	1.048714	6.239456447697487e-10	1.996626063263196e-08	cd8_trm	591C_4	resp_rest
CD103	4.9915905	1.5933384	5.988406121435949e-07	4.790724897148759e-06	cd8_trm	591C_4	resp_rest
CD29	3.743693	0.39839238	0.00018133519661961005	0.0003868484194551681	cd8_trm	591C_4	resp_rest
CD101	2.501317	0.33577365	0.012373236923357551	0.018854456264163887	cd8_trm	591C_4	resp_rest
CD26	1.5212291	0.3121769	0.1282023409563032	0.14270019788424618	cd8_trm	591C_4	resp_rest
CD39	1.5167807	0.5573941	0.1293220543325981	0.14270019788424618	cd8_trm	591C_4	resp_rest
CD18	-0.43346784	-0.06831609	0.6646749217778884	0.6646749217778884	cd8_trm	591C_4	resp_rest
CD49f	-0.53008044	-0.036399834	0.5960561707688083	0.6152837891807054	cd8_trm	591C_4	resp_rest
CD11b	-1.2375371	-0.24109577	0.21588771299822684	0.23028022719810864	cd8_trm	591C_4	resp_rest
CD194_CCR4	-1.6150775	-0.38332233	0.10629391701453007	0.12597797572092453	cd8_trm	591C_4	resp_rest
CD85j	-1.6675415	-0.18749072	0.09540678675987488	0.11742373755061523	cd8_trm	591C_4	resp_rest
CD27	-1.6893729	-0.7983455	0.09114799863375146	0.11666943825120187	cd8_trm	591C_4	resp_rest
GPR56	-1.732278	-0.45526627	0.08322408891930473	0.11096545189240631	cd8_trm	591C_4	resp_rest
CD16	-1.882908	-0.21513547	0.059712845360744005	0.08307874137146992	cd8_trm	591C_4	resp_rest
CD152_CTLA4	-1.9105386	-0.22719318	0.05606390232058403	0.08154749428448586	cd8_trm	591C_4	resp_rest
KLRG1	-2.5207446	-0.53023607	0.011710681490052902	0.018737090384084644	cd8_trm	591C_4	resp_rest
CD62L	-2.573602	-0.6412345	0.010064601679830067	0.016950908092345375	cd8_trm	591C_4	resp_rest
CD94	-2.943062	-0.42736602	0.0032498332181463817	0.005777481276704678	cd8_trm	591C_4	resp_rest
CD20	-3.0875022	-0.8066468	0.002018462248024698	0.003799458349222961	cd8_trm	591C_4	resp_rest
CD278_ICOS	-3.1280386	-0.36474526	0.0017597701055401497	0.0035195402110802993	cd8_trm	591C_4	resp_rest
CD279_PD1	-3.878974	-0.5362417	0.0001048979904980359	0.00023976683542408205	cd8_trm	591C_4	resp_rest
CD79b	-4.182666	-0.46145982	2.8811069692493647e-05	7.091955616613821e-05	cd8_trm	591C_4	resp_rest
CD185_CXCR5	-4.3372726	-0.64897317	1.4426163497214298e-05	3.8469769325904794e-05	cd8_trm	591C_4	resp_rest
CD161	-4.417337	-0.8977453	9.992443194549286e-06	2.906892565687065e-05	cd8_trm	591C_4	resp_rest
CD28	-4.5279446	-0.8786602	5.956025804843197e-06	1.905928257549823e-05	cd8_trm	591C_4	resp_rest
CX3CR1	-4.649238	-0.4638874	3.331633995170864e-06	1.1845809760607517e-05	cd8_trm	591C_4	resp_rest
CD58_LFA3	-4.665803	-0.3450447	3.074139700051079e-06	1.1845809760607517e-05	cd8_trm	591C_4	resp_rest
CD183_CXCR3	-4.6768556	-0.5495742	2.913074998812999e-06	1.1845809760607517e-05	cd8_trm	591C_4	resp_rest
CD82	-4.8369837	-0.4866566	1.3182411809129813e-06	7.0306196315359e-06	cd8_trm	591C_4	resp_rest
CD137_41BB	-4.925321	-0.47659335	8.422191625588933e-07	5.390202640376917e-06	cd8_trm	591C_4	resp_rest
CD73	-5.115828	-0.98421574	3.123671761526096e-07	3.331916545627836e-06	cd8_trm	591C_4	resp_rest
CD127_IL7Ra	-5.5579467	-1.4376493	2.7296693401620243e-08	4.367470944259239e-07	cd8_trm	591C_4	resp_rest
CD279_PD1	3.6252477	0.4802808	0.0002886846866535354	0.009237909972913133	cd8_trm	591C_4	spl_rest
KLRG1	3.403351	0.6826851	0.0006656468201130138	0.010650349121808221	cd8_trm	591C_4	spl_rest
CD62L	3.1460829	0.85483235	0.0016547310576810832	0.01765046461526489	cd8_trm	591C_4	spl_rest
CD82	2.7982185	0.2934532	0.00513853264855809	0.04110826118846472	cd8_trm	591C_4	spl_rest
CD278_ICOS	2.339574	0.24494761	0.019305735928172404	0.11422308551639965	cd8_trm	591C_4	spl_rest
CD16	2.3005545	0.32144618	0.021416828534324934	0.11422308551639965	cd8_trm	591C_4	spl_rest
CD11b	2.0953224	0.5033638	0.0361423490190432	0.1652221669441975	cd8_trm	591C_4	spl_rest
CD20	1.9088192	0.45278984	0.056285414189567756	0.22514165675827102	cd8_trm	591C_4	spl_rest
CD137_41BB	1.7955574	0.20799187	0.0725649391084234	0.23343934784015516	cd8_trm	591C_4	spl_rest
CD18	1.6613685	0.2962311	0.09663945341339507	0.2709231245039082	cd8_trm	591C_4	spl_rest
CD194_CCR4	1.6063664	0.46270743	0.10819344152981451	0.2709231245039082	cd8_trm	591C_4	spl_rest
CD152_CTLA4	1.5686731	0.14258611	0.11672413139906408	0.2709231245039082	cd8_trm	591C_4	spl_rest
CD79b	1.4930383	0.21425289	0.13542716729957063	0.2709231245039082	cd8_trm	591C_4	spl_rest
CD185_CXCR5	0.6684518	0.037207484	0.5038452533862465	0.7268665020842003	cd8_trm	591C_4	spl_rest
CD58_LFA3	0.63185865	0.064694785	0.5274792448814276	0.7268665020842003	cd8_trm	591C_4	spl_rest
CD28	0.6050438	0.14556603	0.5451498765631503	0.7268665020842003	cd8_trm	591C_4	spl_rest
CD94	0.32447234	0.004429166	0.7455804632990803	0.9078327109189511	cd8_trm	591C_4	spl_rest
CD39	0.1415944	0.07863041	0.8874003992453044	0.9740363506382572	cd8_trm	591C_4	spl_rest
CD161	-0.026835656	-0.058391094	0.9785908146083631	0.9785908146083631	cd8_trm	591C_4	spl_rest
CD49f	-0.07074876	0.04156359	0.9435977146808117	0.9740363506382572	cd8_trm	591C_4	spl_rest
CD26	-0.07318848	-0.014640714	0.9416561332596721	0.9740363506382572	cd8_trm	591C_4	spl_rest
GPR56	-0.15155905	-0.07677238	0.8795347340415827	0.9740363506382572	cd8_trm	591C_4	spl_rest
CD85j	-0.29763225	-0.07265632	0.765983849837865	0.9078327109189511	cd8_trm	591C_4	spl_rest
CX3CR1	-0.5123163	0.0010748397	0.608429667632566	0.7787899745696845	cd8_trm	591C_4	spl_rest
CD27	-0.75940466	-0.31091535	0.44761052150449654	0.6820731756258995	cd8_trm	591C_4	spl_rest
CD29	-0.8831357	-0.07852531	0.37716295952285217	0.6034607352365635	cd8_trm	591C_4	spl_rest
CD101	-1.1075857	-0.11341715	0.268040796162863	0.4514371303795588	cd8_trm	591C_4	spl_rest
CD127_IL7Ra	-1.3906916	-0.20345163	0.16431894276983516	0.2921225649241514	cd8_trm	591C_4	spl_rest
CD49a	-1.4613191	-0.17069097	0.14392790989270124	0.2709231245039082	cd8_trm	591C_4	spl_rest
CD103	-1.4638047	-0.48578808	0.14324730910636235	0.2709231245039082	cd8_trm	591C_4	spl_rest
CD183_CXCR3	-1.5076782	-0.10026156	0.13163691528408067	0.2709231245039082	cd8_trm	591C_4	spl_rest
CD73	-1.7931447	-0.25882626	0.07294979620004849	0.23343934784015516	cd8_trm	591C_4	spl_rest
CD183_CXCR3	9.206545	1.0062383	3.3679231892598546e-20	1.0777354205631535e-18	cd8_trm	621B_1	ln_rest
CD73	6.6843696	0.8109388	2.3192118010314678e-11	2.473825921100232e-10	cd8_trm	621B_1	ln_rest
CD127_IL7Ra	6.272072	1.0435116	3.5627517328374157e-10	2.280161109015946e-09	cd8_trm	621B_1	ln_rest
CD101	4.555064	0.3660134	5.236954570925626e-06	1.862028291884667e-05	cd8_trm	621B_1	ln_rest
CD103	2.6163676	1.1220707	0.008887085704595827	0.014967723291950867	cd8_trm	621B_1	ln_rest
CX3CR1	1.115773	0.16875146	0.26451931662909844	0.384755369642325	cd8_trm	621B_1	ln_rest
CD28	0.5085684	0.08599825	0.6110547961655436	0.7520674414345152	cd8_trm	621B_1	ln_rest
CD39	0.47088885	0.12296277	0.6377201072796552	0.7558164234425543	cd8_trm	621B_1	ln_rest
CD79b	0.21255246	0.018464586	0.8316760610730842	0.9177115156668516	cd8_trm	621B_1	ln_rest
CD194_CCR4	0.13072357	0.025514996	0.8959939910827156	0.9404518686484581	cd8_trm	621B_1	ln_rest
CD27	0.11169815	0.06567511	0.9110627477531937	0.9404518686484581	cd8_trm	621B_1	ln_rest
CD152_CTLA4	-0.013925114	-0.05243946	0.9888897259004272	0.9888897259004272	cd8_trm	621B_1	ln_rest
CD185_CXCR5	-0.26383013	-0.13890736	0.7919108186807733	0.9050409356351695	cd8_trm	621B_1	ln_rest
CD137_41BB	-0.5646459	0.0061137117	0.5723146590918782	0.7325627636376041	cd8_trm	621B_1	ln_rest
GPR56	-0.7109157	-0.18365645	0.47713647803783477	0.636181970717113	cd8_trm	621B_1	ln_rest
CD85j	-0.96166766	-0.2429597	0.3362165711057036	0.4677795771905441	cd8_trm	621B_1	ln_rest
CD82	-1.153274	-0.17837134	0.24879792356583275	0.37912064543364987	cd8_trm	621B_1	ln_rest
CD26	-1.2931832	-0.30088884	0.19594770805017958	0.31351633288028735	cd8_trm	621B_1	ln_rest
CD18	-2.6168187	-0.60047066	0.008875350035111253	0.014967723291950867	cd8_trm	621B_1	ln_rest
CD279_PD1	-3.0139413	-0.66041714	0.0025787779162219494	0.004854170195241317	cd8_trm	621B_1	ln_rest
CD161	-3.0879455	-0.7531404	0.0020154546391223985	0.004030909278244797	cd8_trm	621B_1	ln_rest
CD58_LFA3	-3.175392	-0.2839986	0.0014963429265819749	0.00319219824337488	cd8_trm	621B_1	ln_rest
CD49f	-3.59489	-0.5920656	0.0003245285733726685	0.0007417795962803851	cd8_trm	621B_1	ln_rest
CD29	-3.669442	-0.4114947	0.00024308062581363096	0.0005983523096950916	cd8_trm	621B_1	ln_rest
CD49a	-3.713024	-0.41132814	0.0002047975556065189	0.0005461268149507171	cd8_trm	621B_1	ln_rest
CD94	-3.91937	-0.7887214	8.878074955607304e-05	0.00025827127143584886	cd8_trm	621B_1	ln_rest
CD62L	-4.250369	-0.8316268	2.1341875244071813e-05	6.82940007810298e-05	cd8_trm	621B_1	ln_rest
CD16	-4.6270404	-0.96940327	3.7092813521016333e-06	1.4837125408406533e-05	cd8_trm	621B_1	ln_rest
KLRG1	-4.903953	-1.4097513	9.392687715270138e-07	4.293800098409206e-06	cd8_trm	621B_1	ln_rest
CD278_ICOS	-5.9152555	-0.9021885	3.3136025540944346e-09	1.7672546955170318e-08	cd8_trm	621B_1	ln_rest
CD20	-6.4433775	-1.3407377	1.1684367810648753e-10	9.347494248519003e-10	cd8_trm	621B_1	ln_rest
CD11b	-7.2363167	-1.7604717	4.610338208203766e-13	7.376541133126026e-12	cd8_trm	621B_1	ln_rest
CD11b	7.2363167	1.7604717	4.610338208203766e-13	7.376541133126026e-12	cd8_trm	621B_1	spl_rest
CD20	6.4433775	1.3407377	1.1684367810648753e-10	9.347494248519003e-10	cd8_trm	621B_1	spl_rest
CD278_ICOS	5.9152555	0.9021885	3.3136025540944346e-09	1.7672546955170318e-08	cd8_trm	621B_1	spl_rest
KLRG1	4.903953	1.4097513	9.392687715270138e-07	4.293800098409206e-06	cd8_trm	621B_1	spl_rest
CD16	4.6270404	0.96940327	3.7092813521016333e-06	1.4837125408406533e-05	cd8_trm	621B_1	spl_rest
CD62L	4.250369	0.8316268	2.1341875244071813e-05	6.82940007810298e-05	cd8_trm	621B_1	spl_rest
CD94	3.91937	0.7887214	8.878074955607304e-05	0.00025827127143584886	cd8_trm	621B_1	spl_rest
CD49a	3.713024	0.41132814	0.0002047975556065189	0.0005461268149507171	cd8_trm	621B_1	spl_rest
CD29	3.669442	0.4114947	0.00024308062581363096	0.0005983523096950916	cd8_trm	621B_1	spl_rest
CD49f	3.59489	0.5920656	0.0003245285733726685	0.0007417795962803851	cd8_trm	621B_1	spl_rest
CD58_LFA3	3.175392	0.2839986	0.0014963429265819749	0.00319219824337488	cd8_trm	621B_1	spl_rest
CD161	3.0879455	0.7531404	0.0020154546391223985	0.004030909278244797	cd8_trm	621B_1	spl_rest
CD279_PD1	3.0139413	0.66041714	0.0025787779162219494	0.004854170195241317	cd8_trm	621B_1	spl_rest
CD18	2.6168187	0.60047066	0.008875350035111253	0.014967723291950867	cd8_trm	621B_1	spl_rest
CD26	1.2931832	0.30088884	0.19594770805017958	0.31351633288028735	cd8_trm	621B_1	spl_rest
CD82	1.153274	0.17837134	0.24879792356583275	0.37912064543364987	cd8_trm	621B_1	spl_rest
CD85j	0.96166766	0.2429597	0.3362165711057036	0.4677795771905441	cd8_trm	621B_1	spl_rest
GPR56	0.7109157	0.18365645	0.47713647803783477	0.636181970717113	cd8_trm	621B_1	spl_rest
CD137_41BB	0.5646459	-0.0061137117	0.5723146590918782	0.7325627636376041	cd8_trm	621B_1	spl_rest
CD185_CXCR5	0.26383013	0.13890736	0.7919108186807733	0.9050409356351695	cd8_trm	621B_1	spl_rest
CD152_CTLA4	0.013925114	0.05243946	0.9888897259004272	0.9888897259004272	cd8_trm	621B_1	spl_rest
CD27	-0.11169815	-0.06567511	0.9110627477531937	0.9404518686484581	cd8_trm	621B_1	spl_rest
CD194_CCR4	-0.13072357	-0.025514996	0.8959939910827156	0.9404518686484581	cd8_trm	621B_1	spl_rest
CD79b	-0.21255246	-0.018464586	0.8316760610730842	0.9177115156668516	cd8_trm	621B_1	spl_rest
CD39	-0.47088885	-0.12296277	0.6377201072796552	0.7558164234425543	cd8_trm	621B_1	spl_rest
CD28	-0.5085684	-0.08599825	0.6110547961655436	0.7520674414345152	cd8_trm	621B_1	spl_rest
CX3CR1	-1.115773	-0.16875146	0.26451931662909844	0.384755369642325	cd8_trm	621B_1	spl_rest
CD103	-2.6163676	-1.1220707	0.008887085704595827	0.014967723291950867	cd8_trm	621B_1	spl_rest
CD101	-4.555064	-0.3660134	5.236954570925626e-06	1.862028291884667e-05	cd8_trm	621B_1	spl_rest
CD127_IL7Ra	-6.272072	-1.0435116	3.5627517328374157e-10	2.280161109015946e-09	cd8_trm	621B_1	spl_rest
CD73	-6.6843696	-0.8109388	2.3192118010314678e-11	2.473825921100232e-10	cd8_trm	621B_1	spl_rest
CD183_CXCR3	-9.206545	-1.0062383	3.3679231892598546e-20	1.0777354205631535e-18	cd8_trm	621B_1	spl_rest
CD183_CXCR3	6.9875336	0.57526135	2.7976084287425283e-12	8.95234697197609e-11	cd8_trm	637C_1	ln_rest
CD73	4.90862	0.74112225	9.171964759411769e-07	9.783429076705887e-06	cd8_trm	637C_1	ln_rest
CD127_IL7Ra	4.4396977	0.771707	9.008531505580275e-06	5.7654601635713756e-05	cd8_trm	637C_1	ln_rest
CD49a	3.5660052	0.535934	0.00036246406918793344	0.0013297990917329717	cd8_trm	637C_1	ln_rest
CD278_ICOS	3.2075171	0.4079262	0.001338860275161194	0.004284352880515821	cd8_trm	637C_1	ln_rest
CD29	2.6930456	0.22848986	0.007080257042650979	0.018880685447069275	cd8_trm	637C_1	ln_rest
CD26	2.5333924	0.33553982	0.011296438081442869	0.02780661681585937	cd8_trm	637C_1	ln_rest
CD185_CXCR5	2.2694132	0.31114194	0.023243211665809494	0.0531273409504217	cd8_trm	637C_1	ln_rest
CD101	2.0376258	0.17979977	0.04158738011691478	0.08317476023382955	cd8_trm	637C_1	ln_rest
CX3CR1	1.9683051	0.16633728	0.04903293570342677	0.09229729073586215	cd8_trm	637C_1	ln_rest
CD62L	1.7009436	0.23009026	0.08895357531745576	0.15813968945325468	cd8_trm	637C_1	ln_rest
CD103	0.7906024	0.2527462	0.4291760558074198	0.5971145124277145	cd8_trm	637C_1	ln_rest
CD27	0.35224438	0.044755675	0.7246549887683835	0.8275404338546556	cd8_trm	637C_1	ln_rest
CD152_CTLA4	0.21303129	0.035126068	0.8313025583628881	0.8389243668564826	cd8_trm	637C_1	ln_rest
CD194_CCR4	0.20326954	0.05416168	0.8389243668564826	0.8389243668564826	cd8_trm	637C_1	ln_rest
CD82	-0.28477156	-0.06717975	0.7758191567387396	0.8275404338546556	cd8_trm	637C_1	ln_rest
GPR56	-0.3176299	-0.0897103	0.7507656987091578	0.8275404338546556	cd8_trm	637C_1	ln_rest
CD49f	-0.346967	0.020538779	0.7286161083811458	0.8275404338546556	cd8_trm	637C_1	ln_rest
CD85j	-0.3994396	-0.023459826	0.6895693192050594	0.8275404338546556	cd8_trm	637C_1	ln_rest
CD39	-0.5736588	-0.092908174	0.5661986790590811	0.7247343091956238	cd8_trm	637C_1	ln_rest
CD79b	-0.65083134	-0.103499554	0.515155349316649	0.6868737990888653	cd8_trm	637C_1	ln_rest
CD20	-1.2483724	-0.21094917	0.21189467759563518	0.3082104401391057	cd8_trm	637C_1	ln_rest
CD28	-1.4621391	-0.16219088	0.1437030860215925	0.2189761310805219	cd8_trm	637C_1	ln_rest
CD137_41BB	-1.5109503	-0.07651563	0.13080110783537927	0.20928177253660682	cd8_trm	637C_1	ln_rest
CD94	-1.6590352	-0.20727932	0.09710870678567386	0.16355150616534544	cd8_trm	637C_1	ln_rest
CD11b	-2.182906	-0.33013782	0.029042745804819733	0.06195785771694876	cd8_trm	637C_1	ln_rest
CD58_LFA3	-2.8976278	-0.17862675	0.0037599647767157115	0.010938079350445705	cd8_trm	637C_1	ln_rest
CD279_PD1	-3.5577774	-0.4816016	0.0003740059945498983	0.0013297990917329717	cd8_trm	637C_1	ln_rest
CD161	-3.7331724	-0.61515415	0.00018908301985334872	0.0008643795193295942	cd8_trm	637C_1	ln_rest
CD18	-4.115909	-0.38827172	3.856559595966663e-05	0.00020568317845155533	cd8_trm	637C_1	ln_rest
CD16	-4.7257233	-0.35623312	2.2929755132248423e-06	1.8343804105798738e-05	cd8_trm	637C_1	ln_rest
KLRG1	-4.941993	-0.9351716	7.732783980440797e-07	9.783429076705887e-06	cd8_trm	637C_1	ln_rest
KLRG1	4.779676	1.0022497	1.755777796913946e-06	2.8092444750623135e-05	cd8_trm	637C_1	spl_rest
CD16	4.667686	0.3709265	3.046111017509755e-06	3.249185085343739e-05	cd8_trm	637C_1	spl_rest
CD161	3.9962044	0.7723235	6.436615702151709e-05	0.0003432861707814245	cd8_trm	637C_1	spl_rest
CD279_PD1	3.948803	0.5209231	7.85429937309983e-05	0.0003590536856274208	cd8_trm	637C_1	spl_rest
CD18	3.3419728	0.43054205	0.0008318521470082435	0.002957696522695977	cd8_trm	637C_1	spl_rest
CD94	3.3073037	0.48967704	0.0009419867986515477	0.0030143577556849526	cd8_trm	637C_1	spl_rest
CD28	3.1474483	0.46812442	0.00164702204888138	0.004791336869473106	cd8_trm	637C_1	spl_rest
CD58_LFA3	2.3449233	0.16550526	0.019030991829346092	0.04349940989564821	cd8_trm	637C_1	spl_rest
CD20	2.0622141	0.35025227	0.03918734713566556	0.07837469427133112	cd8_trm	637C_1	spl_rest
CD137_41BB	1.8308907	0.14408751	0.06711686589210725	0.12627330211491442	cd8_trm	637C_1	spl_rest
GPR56	1.527729	0.37566465	0.12657983517041863	0.21318709081333664	cd8_trm	637C_1	spl_rest
CD194_CCR4	1.0500224	0.24517576	0.29370782211174074	0.46993251537878516	cd8_trm	637C_1	spl_rest
CD39	0.63215303	0.12580793	0.5272868785642714	0.7336165266981167	cd8_trm	637C_1	spl_rest
CD152_CTLA4	0.5436948	0.12568592	0.5866514976234813	0.7546049055292139	cd8_trm	637C_1	spl_rest
CD79b	0.46462488	0.08727242	0.6422001002487265	0.790400123383048	cd8_trm	637C_1	spl_rest
CD11b	0.24981734	0.086235166	0.8027286071780569	0.9023971665083351	cd8_trm	637C_1	spl_rest
CD85j	0.21712859	0.0072465045	0.8281081333680659	0.9023971665083351	cd8_trm	637C_1	spl_rest
CD82	0.19422802	0.049848586	0.8459973436015642	0.9023971665083351	cd8_trm	637C_1	spl_rest
CX3CR1	-0.016964624	-0.03056531	0.9864648375719408	0.9864648375719408	cd8_trm	637C_1	spl_rest
CD27	-0.11584726	-0.003486964	0.9077735919572691	0.9370566110526649	cd8_trm	637C_1	spl_rest
CD62L	-0.2901418	0.0833137	0.7717077619405269	0.9023971665083351	cd8_trm	637C_1	spl_rest
CD103	-0.5395099	-0.22846276	0.5895350824446983	0.7546049055292139	cd8_trm	637C_1	spl_rest
CD49f	-0.8780339	-0.10814163	0.3799253316138115	0.552618664165544	cd8_trm	637C_1	spl_rest
CD185_CXCR5	-0.98702794	-0.16837966	0.3236289366060303	0.4931488557806176	cd8_trm	637C_1	spl_rest
CD26	-1.8052937	-0.2280695	0.07102873243963936	0.12627330211491442	cd8_trm	637C_1	spl_rest
CD127_IL7Ra	-2.2857623	-0.50403214	0.022268171200002844	0.0475054318933394	cd8_trm	637C_1	spl_rest
CD49a	-2.5725026	-0.3407503	0.010096619759158734	0.024853217868698423	cd8_trm	637C_1	spl_rest
CD101	-2.7043478	-0.2842967	0.006843861132336628	0.018250296352897676	cd8_trm	637C_1	spl_rest
CD278_ICOS	-3.3593836	-0.39686075	0.0007811656316984322	0.002957696522695977	cd8_trm	637C_1	spl_rest
CD73	-4.041929	-0.6933216	5.301329913497593e-05	0.00033928511446384594	cd8_trm	637C_1	spl_rest
CD29	-4.550321	-0.3842868	5.356411464337514e-06	4.285129171470011e-05	cd8_trm	637C_1	spl_rest
CD183_CXCR3	-6.0210533	-0.54576844	1.732857225024916e-09	5.545143120079731e-08	cd8_trm	637C_1	spl_rest
CD183_CXCR3	6.8147984	0.6379201	9.439612688364664e-12	3.0206760602766924e-10	cd8_trm	640C_1	ln_rest
CD127_IL7Ra	6.120263	1.0072392	9.342087209890432e-10	1.494733953582469e-08	cd8_trm	640C_1	ln_rest
CD73	4.6334615	0.9329589	3.5960162013502174e-06	2.301450368864139e-05	cd8_trm	640C_1	ln_rest
CD103	3.849626	1.5476112	0.00011829823893641733	0.0005407919494236221	cd8_trm	640C_1	ln_rest
CD49a	3.011857	0.605239	0.002596549256569992	0.009232175134471082	cd8_trm	640C_1	ln_rest
CD26	2.4402733	0.38561073	0.014676155908008295	0.03396734958555457	cd8_trm	640C_1	ln_rest
CD62L	1.1257322	0.07718938	0.26027889089863565	0.37858747767074274	cd8_trm	640C_1	ln_rest
CD152_CTLA4	0.73563683	0.16724427	0.46195174881917267	0.591298238488541	cd8_trm	640C_1	ln_rest
CD27	0.7046331	0.12917782	0.4810385952291685	0.592047501820515	cd8_trm	640C_1	ln_rest
CD101	0.37449658	0.027099587	0.7080348934129934	0.7552372196405263	cd8_trm	640C_1	ln_rest
CD278_ICOS	-0.021634301	0.06931176	0.9827396713787223	0.9827396713787223	cd8_trm	640C_1	ln_rest
CD85j	-0.24021672	0.032820806	0.8101622511124011	0.8362965172773174	cd8_trm	640C_1	ln_rest
CD161	-0.42000404	-0.10365518	0.6744825118566979	0.7442565648073909	cd8_trm	640C_1	ln_rest
CD11b	-0.51434726	-0.18243007	0.6070092183239869	0.6937248209416993	cd8_trm	640C_1	ln_rest
CD82	-0.515493	-0.049993474	0.6062085840502702	0.6937248209416993	cd8_trm	640C_1	ln_rest
CD79b	-0.99667	-0.14903112	0.3189247045184527	0.4252329393579369	cd8_trm	640C_1	ln_rest
CX3CR1	-1.0682882	-0.10369329	0.285390518398268	0.39706506907585115	cd8_trm	640C_1	ln_rest
CD20	-1.3651994	-0.12105507	0.1721903869503506	0.2623853515433914	cd8_trm	640C_1	ln_rest
CD39	-1.5048785	-0.3486449	0.13235532474017347	0.21176851958427756	cd8_trm	640C_1	ln_rest
CD194_CCR4	-1.5586517	-0.4214756	0.11907884371856113	0.2005538420523135	cd8_trm	640C_1	ln_rest
CD185_CXCR5	-1.8635556	-0.289052	0.062384143449510175	0.11090514391024031	cd8_trm	640C_1	ln_rest
CD28	-2.0970724	-0.31026557	0.03598716652205144	0.06774054874739094	cd8_trm	640C_1	ln_rest
CD137_41BB	-2.2604115	-0.20262471	0.023795724060080528	0.047591448120161056	cd8_trm	640C_1	ln_rest
CD279_PD1	-2.3260565	-0.3885969	0.020015536386938062	0.042699810958801196	cd8_trm	640C_1	ln_rest
GPR56	-2.4357557	-0.6998201	0.014860715443680126	0.03396734958555457	cd8_trm	640C_1	ln_rest
CD29	-2.4745145	-0.23072271	0.0133417442417907	0.03396734958555457	cd8_trm	640C_1	ln_rest
CD94	-2.5220103	-0.4165552	0.011668626682920815	0.033945095804860555	cd8_trm	640C_1	ln_rest
CD58_LFA3	-2.7013052	-0.18398763	0.006906793912830027	0.02210174052105609	cd8_trm	640C_1	ln_rest
CD16	-3.356328	-0.48951215	0.0007898485091823247	0.0031593940367292987	cd8_trm	640C_1	ln_rest
CD18	-4.2866235	-0.9086324	1.814093884006154e-05	9.675167381366155e-05	cd8_trm	640C_1	ln_rest
CD49f	-4.717764	-0.67457664	2.384511107744544e-06	1.9076088861956352e-05	cd8_trm	640C_1	ln_rest
KLRG1	-5.8863645	-1.5175595	3.9478351268039634e-09	4.211024135257561e-08	cd8_trm	640C_1	ln_rest
CD94	3.484127	1.1060532	0.0004937452144715038	0.005266615621029373	cd8_trm	640C_1	spl_rest
CD16	3.1669166	0.4533527	0.001540644879324325	0.0123251590345946	cd8_trm	640C_1	spl_rest
CD49f	2.1772535	0.4396516	0.029461652731901	0.15170839998346053	cd8_trm	640C_1	spl_rest
KLRG1	2.1298232	0.79548573	0.03318621249638199	0.15170839998346053	cd8_trm	640C_1	spl_rest
CD279_PD1	1.2370777	0.28164724	0.21605823450328865	0.6285330458277488	cd8_trm	640C_1	spl_rest
CD194_CCR4	1.168234	0.3662072	0.2427123936537957	0.6472330497434552	cd8_trm	640C_1	spl_rest
CD85j	1.0323472	0.23100577	0.3019094780429332	0.6749502058964694	cd8_trm	640C_1	spl_rest
CD39	0.9885029	0.41915184	0.32290639943723565	0.6749502058964694	cd8_trm	640C_1	spl_rest
CD161	0.84121287	0.28354976	0.4002287074717267	0.7150284734217888	cd8_trm	640C_1	spl_rest
GPR56	0.82573783	0.24783823	0.4089528235358456	0.7150284734217888	cd8_trm	640C_1	spl_rest
CD29	0.79855555	0.05900502	0.42454815609418706	0.7150284734217888	cd8_trm	640C_1	spl_rest
CD79b	0.6961782	0.10382579	0.4863172477454668	0.7580346793509616	cd8_trm	640C_1	spl_rest
CD20	0.6654639	0.12156508	0.5057537914286758	0.7580346793509616	cd8_trm	640C_1	spl_rest
CD82	0.6415755	0.08379104	0.5211488420537861	0.7580346793509616	cd8_trm	640C_1	spl_rest
CD185_CXCR5	0.51701546	0.1327074	0.6051453815490454	0.8419414004160631	cd8_trm	640C_1	spl_rest
CD58_LFA3	0.34296837	0.05317493	0.731622250605612	0.9155587068814183	cd8_trm	640C_1	spl_rest
CX3CR1	0.3207868	0.05831883	0.7483719539407676	0.9155587068814183	cd8_trm	640C_1	spl_rest
CD18	0.29349786	0.067211695	0.7691416458688544	0.9155587068814183	cd8_trm	640C_1	spl_rest
CD101	0.22182083	0.029552164	0.8244533629576858	0.9155587068814183	cd8_trm	640C_1	spl_rest
CD28	0.044365432	0.0056228684	0.9646131146089717	0.9646138139900841	cd8_trm	640C_1	spl_rest
CD26	-0.044364557	0.010944749	0.9646138139900841	0.9646138139900841	cd8_trm	640C_1	spl_rest
CD137_41BB	-0.10408531	-0.03521545	0.9171016473242173	0.9646138139900841	cd8_trm	640C_1	spl_rest
CD152_CTLA4	-0.21505418	-0.035900578	0.8297250781112853	0.9155587068814183	cd8_trm	640C_1	spl_rest
CD11b	-0.2325026	-0.045926537	0.8161476728562471	0.9155587068814183	cd8_trm	640C_1	spl_rest
CD103	-0.95916605	-0.61154115	0.3374751029482347	0.6749502058964694	cd8_trm	640C_1	spl_rest
CD27	-1.106155	-0.19411297	0.26865941001700544	0.6613154708110903	cd8_trm	640C_1	spl_rest
CD49a	-1.245758	-0.31870076	0.21285324604571432	0.6285330458277488	cd8_trm	640C_1	spl_rest
CD278_ICOS	-1.2473156	-0.20494065	0.212281802066417	0.6285330458277488	cd8_trm	640C_1	spl_rest
CD62L	-1.5083839	-0.23378535	0.13145631208222588	0.5258252483289035	cd8_trm	640C_1	spl_rest
CD73	-2.778325	-0.6675313	0.005463993264366199	0.03496955689194368	cd8_trm	640C_1	spl_rest
CD127_IL7Ra	-3.537189	-0.7654093	0.0004044100172050659	0.005266615621029373	cd8_trm	640C_1	spl_rest
CD183_CXCR3	-4.2828484	-0.5369213	1.8451594047638463e-05	0.0005904510095244308	cd8_trm	640C_1	spl_rest
KLRG1	4.9235835	1.9262697	8.497354633133159e-07	2.719153482602611e-05	cd8_trm	640C_1	bma_rest
CD18	3.6766715	1.1791974	0.00023629693182963354	0.0015123003637096547	cd8_trm	640C_1	bma_rest
CD137_41BB	2.8714597	0.3720851	0.004085808656594476	0.021790979501837202	cd8_trm	640C_1	bma_rest
CD49f	2.6830595	0.67181146	0.007295202393379784	0.03322639482290462	cd8_trm	640C_1	bma_rest
GPR56	2.6393466	1.1676009	0.008306598705726155	0.03322639482290462	cd8_trm	640C_1	bma_rest
CD79b	2.1287093	0.3864652	0.03327831112169172	0.09680963235401227	cd8_trm	640C_1	bma_rest
CD279_PD1	2.0291216	0.5210179	0.0424459096859473	0.1085945019073212	cd8_trm	640C_1	bma_rest
CD29	2.0129821	0.33759007	0.04411651639984924	0.1085945019073212	cd8_trm	640C_1	bma_rest
CX3CR1	1.8865082	0.3353195	0.05922650035628229	0.1302658022210653	cd8_trm	640C_1	bma_rest
CD58_LFA3	1.8730456	0.18486169	0.06106209479112436	0.1302658022210653	cd8_trm	640C_1	bma_rest
CD28	1.5232173	0.3594351	0.12770433851039792	0.25540867702079584	cd8_trm	640C_1	bma_rest
CD278_ICOS	1.3401989	-0.0073088733	0.18018071032528649	0.33916369002406865	cd8_trm	640C_1	bma_rest
CD82	1.2406191	0.16357158	0.2147465175678127	0.3728042305786259	cd8_trm	640C_1	bma_rest
CD16	1.1356622	0.22763605	0.25609796479989355	0.390244517790314	cd8_trm	640C_1	bma_rest
CD11b	0.8080159	0.28401762	0.4190814336966958	0.5937667459919869	cd8_trm	640C_1	bma_rest
CD85j	0.7831382	0.08143644	0.43354593442202727	0.5937667459919869	cd8_trm	640C_1	bma_rest
CD20	0.7319921	0.064445905	0.46417336476078674	0.5937667459919869	cd8_trm	640C_1	bma_rest
CD185_CXCR5	0.6512589	0.11646947	0.5148793728868608	0.6102274049029461	cd8_trm	640C_1	bma_rest
CD62L	0.3848355	0.08918313	0.7003592891280453	0.7806333134631558	cd8_trm	640C_1	bma_rest
CD94	0.37528443	-0.18915161	0.7074489403259849	0.7806333134631558	cd8_trm	640C_1	bma_rest
CD152_CTLA4	0.3229713	0.020363996	0.746716956927743	0.7964980873895925	cd8_trm	640C_1	bma_rest
CD194_CCR4	-0.11171838	-0.013669703	0.9110467070144954	0.9110467070144954	cd8_trm	640C_1	bma_rest
CD39	-0.2882477	-0.2089441	0.7731571387917805	0.7980976916560315	cd8_trm	640C_1	bma_rest
CD161	-0.7023908	-0.18955714	0.48243548111848933	0.5937667459919869	cd8_trm	640C_1	bma_rest
CD101	-0.70777184	-0.14361544	0.47908697343098183	0.5937667459919869	cd8_trm	640C_1	bma_rest
CD73	-1.1926597	-0.45656213	0.23300264411164118	0.3728042305786259	cd8_trm	640C_1	bma_rest
CD27	-1.1954983	-0.41199294	0.2318923599633691	0.3728042305786259	cd8_trm	640C_1	bma_rest
CD183_CXCR3	-2.459709	-0.33078304	0.013904975426330565	0.044495921364257805	cd8_trm	640C_1	bma_rest
CD26	-2.570201	-0.73767334	0.010163957677409494	0.036138516186344866	cd8_trm	640C_1	bma_rest
CD103	-3.7741206	-2.3928516	0.0001605730683160077	0.0012845845465280616	cd8_trm	640C_1	bma_rest
CD127_IL7Ra	-4.0205817	-1.0924994	5.805458082682339e-05	0.0006192488621527828	cd8_trm	640C_1	bma_rest
CD49a	-4.1378436	-1.4683163	3.5058505011239047e-05	0.0005609360801798247	cd8_trm	640C_1	bma_rest
CD183_CXCR3	2.3913677	0.4047191	0.016785729183734076	0.1379279985352799	cd8_trm	689C_1	ln_rest
CD278_ICOS	2.306408	0.6004732	0.021087845611955588	0.1379279985352799	cd8_trm	689C_1	ln_rest
CD49a	2.1926463	0.78820115	0.028332873054571453	0.1379279985352799	cd8_trm	689C_1	ln_rest
CD26	1.7272316	0.4246906	0.08412607188740528	0.24656140282343872	cd8_trm	689C_1	ln_rest
CD62L	1.7097651	0.8255298	0.08730931882117259	0.24656140282343872	cd8_trm	689C_1	ln_rest
CD39	1.0344979	0.46467477	0.30090347618113844	0.6347886050851753	cd8_trm	689C_1	ln_rest
CD28	0.9885761	0.36153302	0.32287056365081923	0.6347886050851753	cd8_trm	689C_1	ln_rest
CD29	0.9596499	0.26334012	0.3372314464514994	0.6347886050851753	cd8_trm	689C_1	ln_rest
CD49f	0.582217	0.06685178	0.5604205191225464	0.7299937879999862	cd8_trm	689C_1	ln_rest
CD18	0.5375217	0.3939687	0.5909072854386656	0.7299937879999862	cd8_trm	689C_1	ln_rest
CD127_IL7Ra	0.4851103	0.10799117	0.6275980912829122	0.7299937879999862	cd8_trm	689C_1	ln_rest
CD101	0.46297964	0.42326617	0.6433789546373474	0.7299937879999862	cd8_trm	689C_1	ln_rest
CD27	0.43877178	0.21611935	0.6608269064411383	0.7299937879999862	cd8_trm	689C_1	ln_rest
CD73	0.43776467	0.0006058866	0.6615568703749874	0.7299937879999862	cd8_trm	689C_1	ln_rest
CD103	0.37944937	0.23676823	0.7043541859277799	0.7513111316562985	cd8_trm	689C_1	ln_rest
CD82	-0.1724398	-0.023758132	0.8630917805622778	0.8630917805622778	cd8_trm	689C_1	ln_rest
CD11b	-0.31855714	-0.17503573	0.7500623570388838	0.7742579169433639	cd8_trm	689C_1	ln_rest
CD79b	-0.44484892	0.047702737	0.6564289406866	0.7299937879999862	cd8_trm	689C_1	ln_rest
CD137_41BB	-0.46479824	-0.32451314	0.6420759556317115	0.7299937879999862	cd8_trm	689C_1	ln_rest
CD194_CCR4	-0.73019326	-0.39809844	0.4652720501955868	0.708985981250418	cd8_trm	689C_1	ln_rest
CD94	-0.80979353	-0.42315167	0.4180588671163664	0.6688941873861862	cd8_trm	689C_1	ln_rest
CD279_PD1	-0.8520858	-0.20418765	0.39416645354312296	0.6638592901778914	cd8_trm	689C_1	ln_rest
CD152_CTLA4	-0.85629433	-0.35135782	0.39183498077951273	0.6638592901778914	cd8_trm	689C_1	ln_rest
CD20	-1.2795583	-0.26360434	0.20070054237653723	0.45874409686065654	cd8_trm	689C_1	ln_rest
CD85j	-1.5009544	-0.80406064	0.133367371913956	0.3282889154805071	cd8_trm	689C_1	ln_rest
GPR56	-1.6825589	-0.9594597	0.09246052605878952	0.24656140282343872	cd8_trm	689C_1	ln_rest
CD58_LFA3	-1.7241809	-0.37993008	0.08467518280686342	0.24656140282343872	cd8_trm	689C_1	ln_rest
KLRG1	-1.8154064	-0.73101497	0.06946146466141682	0.24656140282343872	cd8_trm	689C_1	ln_rest
CD185_CXCR5	-2.1678283	-1.0057133	0.03017174967959248	0.1379279985352799	cd8_trm	689C_1	ln_rest
CD161	-2.2326753	-1.1940225	0.025570356999344238	0.1379279985352799	cd8_trm	689C_1	ln_rest
CD16	-3.4511528	-1.3489687	0.0005581973935147636	0.008931158296236218	cd8_trm	689C_1	ln_rest
CX3CR1	-3.560859	-0.5712231	0.00036964367683289795	0.008931158296236218	cd8_trm	689C_1	ln_rest
CX3CR1	3.560859	0.5712231	0.00036964367683289795	0.008931158296236218	cd8_trm	689C_1	spl_rest
CD16	3.4511528	1.3489687	0.0005581973935147636	0.008931158296236218	cd8_trm	689C_1	spl_rest
CD161	2.2326753	1.1940225	0.025570356999344238	0.1379279985352799	cd8_trm	689C_1	spl_rest
CD185_CXCR5	2.1678283	1.0057133	0.03017174967959248	0.1379279985352799	cd8_trm	689C_1	spl_rest
KLRG1	1.8154064	0.73101497	0.06946146466141682	0.24656140282343872	cd8_trm	689C_1	spl_rest
CD58_LFA3	1.7241809	0.37993008	0.08467518280686342	0.24656140282343872	cd8_trm	689C_1	spl_rest
GPR56	1.6825589	0.9594597	0.09246052605878952	0.24656140282343872	cd8_trm	689C_1	spl_rest
CD85j	1.5009544	0.80406064	0.133367371913956	0.3282889154805071	cd8_trm	689C_1	spl_rest
CD20	1.2795583	0.26360434	0.20070054237653723	0.45874409686065654	cd8_trm	689C_1	spl_rest
CD152_CTLA4	0.85629433	0.35135782	0.39183498077951273	0.6638592901778914	cd8_trm	689C_1	spl_rest
CD279_PD1	0.8520858	0.20418765	0.39416645354312296	0.6638592901778914	cd8_trm	689C_1	spl_rest
CD94	0.80979353	0.42315167	0.4180588671163664	0.6688941873861862	cd8_trm	689C_1	spl_rest
CD194_CCR4	0.73019326	0.39809844	0.4652720501955868	0.708985981250418	cd8_trm	689C_1	spl_rest
CD137_41BB	0.46479824	0.32451314	0.6420759556317115	0.7299937879999862	cd8_trm	689C_1	spl_rest
CD79b	0.44484892	-0.047702737	0.6564289406866	0.7299937879999862	cd8_trm	689C_1	spl_rest
CD11b	0.31855714	0.17503573	0.7500623570388838	0.7742579169433639	cd8_trm	689C_1	spl_rest
CD82	0.1724398	0.023758132	0.8630917805622778	0.8630917805622778	cd8_trm	689C_1	spl_rest
CD103	-0.37944937	-0.23676823	0.7043541859277799	0.7513111316562985	cd8_trm	689C_1	spl_rest
CD73	-0.43776467	-0.0006058866	0.6615568703749874	0.7299937879999862	cd8_trm	689C_1	spl_rest
CD27	-0.43877178	-0.21611935	0.6608269064411383	0.7299937879999862	cd8_trm	689C_1	spl_rest
CD101	-0.46297964	-0.42326617	0.6433789546373474	0.7299937879999862	cd8_trm	689C_1	spl_rest
CD127_IL7Ra	-0.4851103	-0.10799117	0.6275980912829122	0.7299937879999862	cd8_trm	689C_1	spl_rest
CD18	-0.5375217	-0.3939687	0.5909072854386656	0.7299937879999862	cd8_trm	689C_1	spl_rest
CD49f	-0.582217	-0.06685178	0.5604205191225464	0.7299937879999862	cd8_trm	689C_1	spl_rest
CD29	-0.9596499	-0.26334012	0.3372314464514994	0.6347886050851753	cd8_trm	689C_1	spl_rest
CD28	-0.9885761	-0.36153302	0.32287056365081923	0.6347886050851753	cd8_trm	689C_1	spl_rest
CD39	-1.0344979	-0.46467477	0.30090347618113844	0.6347886050851753	cd8_trm	689C_1	spl_rest
CD62L	-1.7097651	-0.8255298	0.08730931882117259	0.24656140282343872	cd8_trm	689C_1	spl_rest
CD26	-1.7272316	-0.4246906	0.08412607188740528	0.24656140282343872	cd8_trm	689C_1	spl_rest
CD49a	-2.1926463	-0.78820115	0.028332873054571453	0.1379279985352799	cd8_trm	689C_1	spl_rest
CD278_ICOS	-2.306408	-0.6004732	0.021087845611955588	0.1379279985352799	cd8_trm	689C_1	spl_rest
CD183_CXCR3	-2.3913677	-0.4047191	0.016785729183734076	0.1379279985352799	cd8_trm	689C_1	spl_rest
CD94	4.0451913	0.94407344	5.228045921100638e-05	0.0016729746947522041	cd8_trm	694B_2	spl_rest
CD49a	3.287527	0.7079722	0.0010107144867882443	0.010780954525741272	cd8_trm	694B_2	spl_rest
CD39	2.8920002	0.83305395	0.0038279764068186945	0.020415874169699703	cd8_trm	694B_2	spl_rest
CD103	2.6217456	0.9948053	0.008748070606333905	0.03999117991466928	cd8_trm	694B_2	spl_rest
CD185_CXCR5	2.292022	0.6767007	0.021904374870749217	0.07704217125122341	cd8_trm	694B_2	spl_rest
CD127_IL7Ra	2.2559195	0.5200754	0.024075678516007316	0.07704217125122341	cd8_trm	694B_2	spl_rest
CD58_LFA3	1.789978	0.18325293	0.07345744324781668	0.21369438035728489	cd8_trm	694B_2	spl_rest
CD16	1.108683	-0.04977536	0.26756695752827664	0.5708095093936568	cd8_trm	694B_2	spl_rest
CD183_CXCR3	0.9738823	0.0940569	0.33011496580778543	0.6576879407703755	cd8_trm	694B_2	spl_rest
CD194_CCR4	0.9357601	0.40741825	0.349396718534262	0.6576879407703755	cd8_trm	694B_2	spl_rest
CD79b	0.8704325	0.1468353	0.38406408924659263	0.6827806031050536	cd8_trm	694B_2	spl_rest
CD20	0.65329665	0.13378233	0.5135650363652473	0.7881039757012087	cd8_trm	694B_2	spl_rest
CX3CR1	0.64682114	0.09205965	0.5177477120430218	0.7881039757012087	cd8_trm	694B_2	spl_rest
CD62L	0.6100609	0.16471814	0.541821483294581	0.7881039757012087	cd8_trm	694B_2	spl_rest
CD137_41BB	0.5548699	0.10151557	0.5789836477676682	0.8055424664593644	cd8_trm	694B_2	spl_rest
CD73	0.47696915	0.107458815	0.6333840898093118	0.8413667364101828	cd8_trm	694B_2	spl_rest
CD29	0.41170868	0.12052701	0.6805529691619898	0.8413667364101828	cd8_trm	694B_2	spl_rest
CD152_CTLA4	0.3199813	0.028008722	0.7489825089618085	0.8852743929629167	cd8_trm	694B_2	spl_rest
CD85j	0.28634343	0.12193334	0.7746150938425521	0.8852743929629167	cd8_trm	694B_2	spl_rest
CD11b	0.1946135	0.009629714	0.8456955289803328	0.9020752309123551	cd8_trm	694B_2	spl_rest
GPR56	-0.061559305	-0.061956305	0.9509137848925628	0.9509137848925628	cd8_trm	694B_2	spl_rest
CD101	-0.06792582	-0.023170482	0.9458446838829596	0.9509137848925628	cd8_trm	694B_2	spl_rest
CD26	-0.19464976	-0.26331183	0.8456671435675939	0.9020752309123551	cd8_trm	694B_2	spl_rest
CD82	-0.4075413	-0.33217433	0.6836104733332735	0.8413667364101828	cd8_trm	694B_2	spl_rest
CD161	-0.71270156	-0.03595646	0.47603045836919267	0.7881039757012087	cd8_trm	694B_2	spl_rest
CD49f	-1.2769064	-0.14617066	0.20163531604721252	0.4608807223936286	cd8_trm	694B_2	spl_rest
CD28	-1.4282459	-0.35787982	0.15322110360119567	0.3771596396337124	cd8_trm	694B_2	spl_rest
CD278_ICOS	-1.5290368	-0.31739536	0.12625533525070787	0.33668089400188767	cd8_trm	694B_2	spl_rest
CD279_PD1	-2.3312488	-0.42034724	0.01974025206414019	0.07704217125122341	cd8_trm	694B_2	spl_rest
CD18	-2.9039705	-0.8866865	0.0036846283409215255	0.020415874169699703	cd8_trm	694B_2	spl_rest
CD27	-3.200319	-1.1975741	0.0013727551615157715	0.010982041292126172	cd8_trm	694B_2	spl_rest
KLRG1	-3.2881577	-0.70588267	0.0010084535277554243	0.010780954525741272	cd8_trm	694B_2	spl_rest
KLRG1	3.2881577	0.70588267	0.0010084535277554243	0.010780954525741272	cd8_trm	694B_2	bma_rest
CD27	3.200319	1.1975741	0.0013727551615157715	0.010982041292126172	cd8_trm	694B_2	bma_rest
CD18	2.9039705	0.8866865	0.0036846283409215255	0.020415874169699703	cd8_trm	694B_2	bma_rest
CD279_PD1	2.3312488	0.42034724	0.01974025206414019	0.07704217125122341	cd8_trm	694B_2	bma_rest
CD278_ICOS	1.5290368	0.31739536	0.12625533525070787	0.33668089400188767	cd8_trm	694B_2	bma_rest
CD28	1.4282459	0.35787982	0.15322110360119567	0.3771596396337124	cd8_trm	694B_2	bma_rest
CD49f	1.2769064	0.14617066	0.20163531604721252	0.4608807223936286	cd8_trm	694B_2	bma_rest
CD161	0.71270156	0.03595646	0.47603045836919267	0.7881039757012087	cd8_trm	694B_2	bma_rest
CD82	0.4075413	0.33217433	0.6836104733332735	0.8413667364101828	cd8_trm	694B_2	bma_rest
CD26	0.19464976	0.26331183	0.8456671435675939	0.9020752309123551	cd8_trm	694B_2	bma_rest
CD101	0.06792582	0.023170482	0.9458446838829596	0.9509137848925628	cd8_trm	694B_2	bma_rest
GPR56	0.061559305	0.061956305	0.9509137848925628	0.9509137848925628	cd8_trm	694B_2	bma_rest
CD11b	-0.1946135	-0.009629714	0.8456955289803328	0.9020752309123551	cd8_trm	694B_2	bma_rest
CD85j	-0.28634343	-0.12193334	0.7746150938425521	0.8852743929629167	cd8_trm	694B_2	bma_rest
CD152_CTLA4	-0.3199813	-0.028008722	0.7489825089618085	0.8852743929629167	cd8_trm	694B_2	bma_rest
CD29	-0.41170868	-0.12052701	0.6805529691619898	0.8413667364101828	cd8_trm	694B_2	bma_rest
CD73	-0.47696915	-0.107458815	0.6333840898093118	0.8413667364101828	cd8_trm	694B_2	bma_rest
CD137_41BB	-0.5548699	-0.10151557	0.5789836477676682	0.8055424664593644	cd8_trm	694B_2	bma_rest
CD62L	-0.6100609	-0.16471814	0.541821483294581	0.7881039757012087	cd8_trm	694B_2	bma_rest
CX3CR1	-0.64682114	-0.09205965	0.5177477120430218	0.7881039757012087	cd8_trm	694B_2	bma_rest
CD20	-0.65329665	-0.13378233	0.5135650363652473	0.7881039757012087	cd8_trm	694B_2	bma_rest
CD79b	-0.8704325	-0.1468353	0.38406408924659263	0.6827806031050536	cd8_trm	694B_2	bma_rest
CD194_CCR4	-0.9357601	-0.40741825	0.349396718534262	0.6576879407703755	cd8_trm	694B_2	bma_rest
CD183_CXCR3	-0.9738823	-0.0940569	0.33011496580778543	0.6576879407703755	cd8_trm	694B_2	bma_rest
CD16	-1.108683	0.04977536	0.26756695752827664	0.5708095093936568	cd8_trm	694B_2	bma_rest
CD58_LFA3	-1.789978	-0.18325293	0.07345744324781668	0.21369438035728489	cd8_trm	694B_2	bma_rest
CD127_IL7Ra	-2.2559195	-0.5200754	0.024075678516007316	0.07704217125122341	cd8_trm	694B_2	bma_rest
CD185_CXCR5	-2.292022	-0.6767007	0.021904374870749217	0.07704217125122341	cd8_trm	694B_2	bma_rest
CD103	-2.6217456	-0.9948053	0.008748070606333905	0.03999117991466928	cd8_trm	694B_2	bma_rest
CD39	-2.8920002	-0.83305395	0.0038279764068186945	0.020415874169699703	cd8_trm	694B_2	bma_rest
CD49a	-3.287527	-0.7079722	0.0010107144867882443	0.010780954525741272	cd8_trm	694B_2	bma_rest
CD94	-4.0451913	-0.94407344	5.228045921100638e-05	0.0016729746947522041	cd8_trm	694B_2	bma_rest
CD183_CXCR3	17.622532	1.5688295	1.6543061207584028e-69	5.293779586426889e-68	cd8_trm	759B_4	ln_rest
CD28	7.8509126	0.88049644	4.130208863434072e-15	4.405556120996344e-14	cd8_trm	759B_4	ln_rest
CD278_ICOS	5.056401	0.44440112	4.2724268806936857e-07	3.4179415045549486e-06	cd8_trm	759B_4	ln_rest
CD127_IL7Ra	4.93944	0.44247764	7.834730611175159e-07	4.178522992626751e-06	cd8_trm	759B_4	ln_rest
CD101	4.2948833	0.23066105	1.7478519256485802e-05	7.990180231536366e-05	cd8_trm	759B_4	ln_rest
CD62L	4.258991	0.2888391	2.053518757917094e-05	8.214075031668375e-05	cd8_trm	759B_4	ln_rest
CD27	4.2258797	0.5506408	2.3800916138042204e-05	8.462547960192784e-05	cd8_trm	759B_4	ln_rest
CD79b	3.5424182	0.27085373	0.0003964764584726508	0.0011533860610113478	cd8_trm	759B_4	ln_rest
CD26	3.396831	0.32610255	0.0006817102729394746	0.0018178940611719323	cd8_trm	759B_4	ln_rest
CX3CR1	3.1356978	0.17465514	0.0017144580730835118	0.00391876130990517	cd8_trm	759B_4	ln_rest
CD185_CXCR5	2.976548	0.28973785	0.0029151347120598033	0.0062189540523942466	cd8_trm	759B_4	ln_rest
CD152_CTLA4	2.8492093	0.24141197	0.004382802592085357	0.008765605184170714	cd8_trm	759B_4	ln_rest
CD82	2.3045046	0.119093224	0.021194333312744083	0.03989521564751827	cd8_trm	759B_4	ln_rest
CD137_41BB	2.2458203	0.056864616	0.024715522658556508	0.0439387069485449	cd8_trm	759B_4	ln_rest
CD39	2.1593244	0.2982186	0.030825005165038655	0.04989792747958162	cd8_trm	759B_4	ln_rest
CD18	2.1546886	0.23020688	0.031186204674738514	0.04989792747958162	cd8_trm	759B_4	ln_rest
CD20	1.8105985	0.113341875	0.07020303126389499	0.09767378262802781	cd8_trm	759B_4	ln_rest
CD73	1.2275699	0.05110065	0.2196084728216008	0.2602767085293046	cd8_trm	759B_4	ln_rest
CD279_PD1	1.069109	0.074389085	0.28502058954529474	0.3145054781189459	cd8_trm	759B_4	ln_rest
KLRG1	0.48644188	0.004626695	0.6266539043772195	0.646868546453904	cd8_trm	759B_4	ln_rest
CD16	-0.117816865	-0.07290419	0.9062127684506802	0.9062127684506802	cd8_trm	759B_4	ln_rest
CD194_CCR4	-0.9982918	-0.13699283	0.31813787586831144	0.33934706759286554	cd8_trm	759B_4	ln_rest
GPR56	-1.098267	-0.21006915	0.2720879512728267	0.31095765859751623	cd8_trm	759B_4	ln_rest
CD85j	-1.4046074	-0.20235012	0.16013803650400393	0.19709296800492793	cd8_trm	759B_4	ln_rest
CD11b	-1.5495265	-0.25842297	0.12125523158917852	0.1552066964341485	cd8_trm	759B_4	ln_rest
CD29	-1.6376429	-0.105121255	0.1014962156166327	0.1353282874888436	cd8_trm	759B_4	ln_rest
CD49f	-1.8867085	-0.15804671	0.05919955181476826	0.08610843900329929	cd8_trm	759B_4	ln_rest
CD49a	-1.8939312	-0.13623588	0.05823415294203502	0.08610843900329929	cd8_trm	759B_4	ln_rest
CD103	-3.192127	-0.39421773	0.0014122921425821732	0.00347641142789458	cd8_trm	759B_4	ln_rest
CD94	-3.700098	-0.7343547	0.00021551621212054676	0.0006896518787857496	cd8_trm	759B_4	ln_rest
CD58_LFA3	-4.971546	-0.22151463	6.642100705611823e-07	4.178522992626751e-06	cd8_trm	759B_4	ln_rest
CD161	-8.008326	-1.1118643	1.162808125372147e-15	1.860493000595435e-14	cd8_trm	759B_4	ln_rest
CD161	7.0943236	1.0416002	1.2998568221270295e-12	1.3865139436021648e-11	cd8_trm	759B_4	spl_rest
CD49a	5.2436748	0.6485181	1.5740939581382235e-07	8.395167776737193e-07	cd8_trm	759B_4	spl_rest
CD103	4.1589174	0.6511911	3.1975936919431427e-05	0.0001279037476777257	cd8_trm	759B_4	spl_rest
CD58_LFA3	3.6217334	0.15700057	0.0002926356503746851	0.0010404823124433248	cd8_trm	759B_4	spl_rest
CD94	3.4099636	0.68707716	0.0006497155503873547	0.002079089761239535	cd8_trm	759B_4	spl_rest
CD11b	3.1672294	0.5279982	0.0015389881536680865	0.004477056447034434	cd8_trm	759B_4	spl_rest
CD39	2.6868703	0.39776722	0.007212495022088926	0.016485702907631832	cd8_trm	759B_4	spl_rest
CD85j	2.621388	0.31565621	0.008757252171458191	0.017514504342916383	cd8_trm	759B_4	spl_rest
CD16	2.5675836	0.21146184	0.010241008128103886	0.018206236672184687	cd8_trm	759B_4	spl_rest
CD194_CCR4	2.4287827	0.40871534	0.015149609664013375	0.025515132065706738	cd8_trm	759B_4	spl_rest
CD29	1.1116292	0.10903835	0.2662976054797729	0.32775089905202814	cd8_trm	759B_4	spl_rest
CD20	0.8103556	0.14530285	0.41773581940128623	0.4950943044755985	cd8_trm	759B_4	spl_rest
CD49f	0.53878206	0.023605332	0.5900372403125866	0.651075575517337	cd8_trm	759B_4	spl_rest
GPR56	0.20082884	0.052565362	0.8408324178252562	0.8679560442067161	cd8_trm	759B_4	spl_rest
CD82	-0.033647586	0.008139259	0.9731581759173884	0.9731581759173884	cd8_trm	759B_4	spl_rest
CD73	-0.387229	0.05598088	0.6985866921566517	0.7451591383004285	cd8_trm	759B_4	spl_rest
KLRG1	-0.75127506	-0.12120641	0.45248711647143414	0.5171281331102104	cd8_trm	759B_4	spl_rest
CD127_IL7Ra	-1.1940658	-0.09092496	0.23245224931432462	0.2975388791223355	cd8_trm	759B_4	spl_rest
CD137_41BB	-1.285653	0.0034095417	0.19856420034764932	0.2647522671301991	cd8_trm	759B_4	spl_rest
CX3CR1	-1.3870009	-0.026877647	0.16544149956848464	0.23017947766050037	cd8_trm	759B_4	spl_rest
CD279_PD1	-1.8022431	-0.20201598	0.07150715908742833	0.10401041321807757	cd8_trm	759B_4	spl_rest
CD185_CXCR5	-2.2488883	-0.22833629	0.0245196109076586	0.03736321662119405	cd8_trm	759B_4	spl_rest
CD62L	-2.2989924	-0.1384338	0.02150536819476871	0.03440858911162993	cd8_trm	759B_4	spl_rest
CD152_CTLA4	-2.5703092	-0.27003208	0.01016077907752977	0.018206236672184687	cd8_trm	759B_4	spl_rest
CD79b	-2.6461341	-0.20049173	0.008141754407487366	0.01736907606930638	cd8_trm	759B_4	spl_rest
CD18	-2.7706072	-0.28759664	0.005595187341346575	0.013772768840237723	cd8_trm	759B_4	spl_rest
CD26	-2.7827466	-0.25837192	0.00539009123914109	0.013772768840237723	cd8_trm	759B_4	spl_rest
CD278_ICOS	-4.347781	-0.43070605	1.3752162160422766e-05	6.28670270190755e-05	cd8_trm	759B_4	spl_rest
CD27	-5.3969145	-0.7578087	6.779664520991309e-08	4.3389852934344375e-07	cd8_trm	759B_4	spl_rest
CD101	-6.0972023	-0.32498094	1.0794094560025967e-09	8.635275648020774e-09	cd8_trm	759B_4	spl_rest
CD28	-7.20642	-0.8555718	5.744215370283574e-13	9.190744592453718e-12	cd8_trm	759B_4	spl_rest
CD183_CXCR3	-13.70628	-1.3492737	9.311107688482677e-43	2.979554460314457e-41	cd8_trm	759B_4	spl_rest
CD279_PD1	3.065149	0.87621903	0.002175615484404946	0.011603282583493045	cd8_trm	759B_4	bma_rest
CD101	2.5948508	0.40720552	0.00946319868994404	0.03298965590732176	cd8_trm	759B_4	bma_rest
CD18	2.2676291	0.36863583	0.023351822063834928	0.062271525503559806	cd8_trm	759B_4	bma_rest
CD278_ICOS	1.5046772	0.3169529	0.1324071008727516	0.2648142017455032	cd8_trm	759B_4	bma_rest
CD137_41BB	1.3879557	0.30299234	0.16515053160706383	0.3108715889074143	cd8_trm	759B_4	bma_rest
KLRG1	1.2145408	0.6005097	0.22454128365498627	0.3781747935241874	cd8_trm	759B_4	bma_rest
CD28	1.1055505	0.3413521	0.268921131505765	0.412459010576011	cd8_trm	759B_4	bma_rest
CD49f	0.9915705	0.19336265	0.3214070920864095	0.46750122485295925	cd8_trm	759B_4	bma_rest
CD27	0.90253794	0.2918837	0.3667711616932131	0.47517518045693435	cd8_trm	759B_4	bma_rest
GPR56	0.6486324	0.33901936	0.5165759854204612	0.6122382049427689	cd8_trm	759B_4	bma_rest
CD161	0.45415196	0.16596118	0.6497194590566833	0.7425365246362094	cd8_trm	759B_4	bma_rest
CD79b	0.36863104	0.059963655	0.7124027608594623	0.7860995981897515	cd8_trm	759B_4	bma_rest
CD58_LFA3	0.13155253	-0.021241538	0.89533823085286	0.939865190197644	cd8_trm	759B_4	bma_rest
CD185_CXCR5	0.11241495	0.028889202	0.9104944030039677	0.939865190197644	cd8_trm	759B_4	bma_rest
CD29	-0.049331933	-0.11055163	0.9606547723322066	0.9606547723322066	cd8_trm	759B_4	bma_rest
CD152_CTLA4	-0.7521924	-0.09717299	0.4519353650838339	0.5562281416416417	cd8_trm	759B_4	bma_rest
CD194_CCR4	-0.89417064	-0.43158287	0.37123060973197997	0.47517518045693435	cd8_trm	759B_4	bma_rest
CX3CR1	-0.9557618	-0.37183028	0.3391925943793823	0.47192013131044497	cd8_trm	759B_4	bma_rest
CD94	-1.1015066	-0.32362336	0.2706762256905072	0.412459010576011	cd8_trm	759B_4	bma_rest
CD11b	-1.296188	-0.4981287	0.19491071116986458	0.3465079309686481	cd8_trm	759B_4	bma_rest
CD26	-1.5118989	-0.49151313	0.13055958654420347	0.2648142017455032	cd8_trm	759B_4	bma_rest
CD62L	-1.5145109	-0.37289265	0.12989630669769295	0.2648142017455032	cd8_trm	759B_4	bma_rest
CD73	-1.9684579	-0.5006425	0.04901537573934283	0.12065323258915159	cd8_trm	759B_4	bma_rest
CD85j	-2.4221618	-0.40156353	0.015428474367630698	0.04488283452401658	cd8_trm	759B_4	bma_rest
CD82	-2.5652797	-0.48373437	0.01030926747103805	0.03298965590732176	cd8_trm	759B_4	bma_rest
CD103	-2.6280813	-1.3982615	0.008586796671624467	0.03298965590732176	cd8_trm	759B_4	bma_rest
CD20	-2.902603	-0.7467594	0.003700755924460115	0.016917741368960525	cd8_trm	759B_4	bma_rest
CD16	-3.1144936	-0.4010078	0.0018426098425922991	0.011603282583493045	cd8_trm	759B_4	bma_rest
CD39	-3.427268	-1.2001874	0.0006096870356197887	0.00487749628495831	cd8_trm	759B_4	bma_rest
CD183_CXCR3	-3.6211755	-0.69660354	0.0002932673242919952	0.003128184792447949	cd8_trm	759B_4	bma_rest
CD49a	-4.809067	-1.8066654	1.5163637488708028e-06	2.4261819981932845e-05	cd8_trm	759B_4	bma_rest
CD127_IL7Ra	-5.7718363	-1.5060006	7.841238730341114e-09	2.5091963937091566e-07	cd8_trm	759B_4	bma_rest
CD18	6.49376	2.0795116	8.37199047844884e-11	2.679036953103629e-09	cd8_trm	768B_1	ln_rest
CD27	3.9596314	1.510015	7.506550454777033e-05	0.0006005240363821626	cd8_trm	768B_1	ln_rest
CD26	3.8824036	1.0109049	0.00010342904985268666	0.0006619459190571947	cd8_trm	768B_1	ln_rest
CD279_PD1	3.4857385	0.5611078	0.0004907803298220934	0.0022435672220438552	cd8_trm	768B_1	ln_rest
CD28	3.3897965	0.7064304	0.0006994453005387508	0.0024869166241377806	cd8_trm	768B_1	ln_rest
CD278_ICOS	2.3990152	0.3750959	0.016439231706984518	0.04383795121862538	cd8_trm	768B_1	ln_rest
KLRG1	2.2538872	0.68037105	0.02420326113124818	0.05957725816922629	cd8_trm	768B_1	ln_rest
CD183_CXCR3	2.1526892	0.13444245	0.031343104402704464	0.07164138149189592	cd8_trm	768B_1	ln_rest
CD82	1.9478104	0.43015403	0.051437654500555284	0.09951659517500616	cd8_trm	768B_1	ln_rest
CD127_IL7Ra	1.925639	0.10015324	0.0541494676414306	0.09951659517500616	cd8_trm	768B_1	ln_rest
CD185_CXCR5	1.9112062	0.432322	0.05597808478594096	0.09951659517500616	cd8_trm	768B_1	ln_rest
CD49f	1.3087289	0.12560183	0.1906261945115174	0.26736178132756117	cd8_trm	768B_1	ln_rest
CD20	1.3041974	0.28872606	0.1921662803291846	0.26736178132756117	cd8_trm	768B_1	ln_rest
CD29	1.240085	0.033194523	0.21494394039374598	0.28659192052499466	cd8_trm	768B_1	ln_rest
GPR56	0.91864175	0.35976213	0.35828299361649063	0.45860223182910803	cd8_trm	768B_1	ln_rest
CD194_CCR4	0.67794627	0.29716343	0.4978057741242553	0.5689208847134346	cd8_trm	768B_1	ln_rest
CD152_CTLA4	0.5622881	0.13742298	0.5739197445579638	0.627567051854641	cd8_trm	768B_1	ln_rest
CD16	0.5138036	0.1214347	0.6073893101543428	0.627567051854641	cd8_trm	768B_1	ln_rest
CX3CR1	0.4929139	-0.071065046	0.6220734225610289	0.627567051854641	cd8_trm	768B_1	ln_rest
CD62L	0.4851541	0.09558508	0.627567051854641	0.627567051854641	cd8_trm	768B_1	ln_rest
CD85j	-0.7996756	-0.09329134	0.4238987794406083	0.5023985534110913	cd8_trm	768B_1	ln_rest
CD39	-0.86224455	-0.24551895	0.3885529595778018	0.4782190271726791	cd8_trm	768B_1	ln_rest
CD11b	-1.3540831	-0.3583969	0.17570986613302864	0.26736178132756117	cd8_trm	768B_1	ln_rest
CD79b	-1.7885269	-0.23530717	0.07369103816774103	0.11790566106838565	cd8_trm	768B_1	ln_rest
CD58_LFA3	-1.8314157	-0.08533894	0.06703852393322635	0.1129069876770128	cd8_trm	768B_1	ln_rest
CD137_41BB	-1.9694338	-0.17340799	0.048903298013017515	0.09951659517500616	cd8_trm	768B_1	ln_rest
CD73	-2.5937073	-0.7057688	0.009494727163285598	0.027621024475012648	cd8_trm	768B_1	ln_rest
CD49a	-2.934819	-0.5218595	0.0033374234420190064	0.01067975501446082	cd8_trm	768B_1	ln_rest
CD101	-3.3937702	-0.76783687	0.0006893748598634923	0.0024869166241377806	cd8_trm	768B_1	ln_rest
CD161	-3.7812035	-0.5851645	0.00015607209293142527	0.0008323844956342681	cd8_trm	768B_1	ln_rest
CD94	-4.546989	-1.226037	5.441888180327444e-06	5.804680725682607e-05	cd8_trm	768B_1	ln_rest
CD103	-6.1480594	-1.1783298	7.843670804727492e-10	1.2549873287563987e-08	cd8_trm	768B_1	ln_rest
CD103	15.255054	2.1979144	1.5236698340755449e-52	4.8757434690417437e-51	cd8_trm	768B_1	gut_rest
CD49a	12.471903	1.6229602	1.0625814656700882e-35	8.500651725360705e-35	cd8_trm	768B_1	gut_rest
CD161	8.416059	0.7098903	3.893639545893115e-17	2.0766077578096615e-16	cd8_trm	768B_1	gut_rest
CD101	8.231591	0.81492513	1.8474255470621262e-16	8.445373929426862e-16	cd8_trm	768B_1	gut_rest
CD73	8.165742	1.0747749	3.1946639039585356e-16	1.2778655615834142e-15	cd8_trm	768B_1	gut_rest
CD127_IL7Ra	6.276161	0.65891033	3.4703486652334037e-10	9.254263107289076e-10	cd8_trm	768B_1	gut_rest
CD94	6.0211964	0.99161905	1.7313254762168388e-09	4.2617242491491415e-09	cd8_trm	768B_1	gut_rest
CD58_LFA3	1.4790064	0.106567375	0.13913861317178855	0.18583048638575858	cd8_trm	768B_1	gut_rest
CD79b	1.208864	0.03290821	0.22671511065506267	0.2901953416384802	cd8_trm	768B_1	gut_rest
CD11b	0.57268226	0.09116293	0.5668598696563889	0.6255005458277395	cd8_trm	768B_1	gut_rest
CD85j	-0.09314878	-0.063753635	0.9257853653405063	0.9257853653405063	cd8_trm	768B_1	gut_rest
CD62L	-0.35510537	-0.09618315	0.7225106444658007	0.7458174394485685	cd8_trm	768B_1	gut_rest
CD152_CTLA4	-0.47348064	-0.09690382	0.635870315545991	0.6782616699157238	cd8_trm	768B_1	gut_rest
CD39	-0.64218587	-0.10279996	0.5207525047964802	0.5951457197674059	cd8_trm	768B_1	gut_rest
CD20	-0.9264744	-0.13388869	0.3541995133582517	0.41979201583200204	cd8_trm	768B_1	gut_rest
CX3CR1	-0.95809925	0.029349076	0.3380127213635703	0.41601565706285576	cd8_trm	768B_1	gut_rest
CD194_CCR4	-1.4781305	-0.34358126	0.13937286478931893	0.18583048638575858	cd8_trm	768B_1	gut_rest
GPR56	-1.8643086	-0.382326	0.06227838820038206	0.090586746473283	cd8_trm	768B_1	gut_rest
CD137_41BB	-1.9331205	-0.15887809	0.05322135113639828	0.08109920173165452	cd8_trm	768B_1	gut_rest
CD183_CXCR3	-1.9428568	-0.05485556	0.05203346751906654	0.08109920173165452	cd8_trm	768B_1	gut_rest
CD82	-2.3584294	-0.13118121	0.01835245281196831	0.030909394209630837	cd8_trm	768B_1	gut_rest
CD16	-2.4716825	-0.36319175	0.013447884563117476	0.02390735033443107	cd8_trm	768B_1	gut_rest
CD185_CXCR5	-2.7057621	-0.26297563	0.006814784855747507	0.01282783031670119	cd8_trm	768B_1	gut_rest
CD29	-3.6256907	-0.23242208	0.0002881901056076995	0.000576380211215399	cd8_trm	768B_1	gut_rest
CD26	-4.3794637	-0.6171274	1.189717941597702e-05	2.5380649420750975e-05	cd8_trm	768B_1	gut_rest
CD49f	-5.1808386	-0.33737496	2.2089032880243392e-07	5.04892180119849e-07	cd8_trm	768B_1	gut_rest
CD28	-6.7801247	-0.7856837	1.2007220874855697e-11	3.49300970904893e-11	cd8_trm	768B_1	gut_rest
CD27	-7.0746503	-1.6009797	1.4982611676931717e-12	4.7944357366181494e-12	cd8_trm	768B_1	gut_rest
CD278_ICOS	-7.879495	-0.5841598	3.2870604188609027e-15	1.1687325933727654e-14	cd8_trm	768B_1	gut_rest
KLRG1	-8.667058	-1.3190215	4.434295359983035e-18	2.8379490303891424e-17	cd8_trm	768B_1	gut_rest
CD18	-13.678636	-2.6018083	1.3622502250760875e-42	1.4530669067478267e-41	cd8_trm	768B_1	gut_rest
CD279_PD1	-14.353017	-1.325758	1.020012232389699e-46	1.6320195718235185e-45	cd8_trm	768B_1	gut_rest
CD279_PD1	9.970827	1.3101543	2.045194259107871e-23	3.272310814572594e-22	cd8_trm	768B_1	spl_rest
CD18	9.369402	2.832452	7.294497568485315e-21	7.780797406384337e-20	cd8_trm	768B_1	spl_rest
KLRG1	6.9276395	1.614787	4.279202080341016e-12	2.2822411095152083e-11	cd8_trm	768B_1	spl_rest
CD28	4.8738337	0.85754323	1.0945318809880814e-06	3.5025020191618605e-06	cd8_trm	768B_1	spl_rest
CD278_ICOS	4.593701	0.5809733	4.354532737799016e-06	1.1612087300797378e-05	cd8_trm	768B_1	spl_rest
CD27	4.491973	1.6718622	7.056645184255053e-06	1.7370203530473977e-05	cd8_trm	768B_1	spl_rest
CD49f	4.4276876	0.504156	9.524878436048742e-06	2.1771150710968552e-05	cd8_trm	768B_1	spl_rest
CD82	3.2559597	0.32074934	0.0011300977713559262	0.0024108752455593093	cd8_trm	768B_1	spl_rest
CD16	3.0277104	0.5659047	0.002464140008113496	0.004928280016226992	cd8_trm	768B_1	spl_rest
CD26	2.9093935	0.6796665	0.003621307806799394	0.0068165794010341535	cd8_trm	768B_1	spl_rest
CD137_41BB	2.0171375	0.15341817	0.043681171904890743	0.07525044435261889	cd8_trm	768B_1	spl_rest
GPR56	2.0076551	0.6006439	0.04467995133436747	0.07525044435261889	cd8_trm	768B_1	spl_rest
CD29	1.6734647	0.14438362	0.09423584919013617	0.15077735870421788	cd8_trm	768B_1	spl_rest
CD183_CXCR3	1.3936774	0.102856025	0.1634150575486173	0.24901342102646445	cd8_trm	768B_1	spl_rest
CD152_CTLA4	1.1319486	0.059899244	0.2576560381397538	0.37477241911236914	cd8_trm	768B_1	spl_rest
CD185_CXCR5	1.1003383	0.25513312	0.2711847407801097	0.37730050891145694	cd8_trm	768B_1	spl_rest
CD85j	1.0089837	0.106394164	0.3129824155913231	0.4173098874550975	cd8_trm	768B_1	spl_rest
CD20	0.9767415	0.12609525	0.3286971615593388	0.42073236679595366	cd8_trm	768B_1	spl_rest
CD62L	0.8848624	0.14823999	0.37623083292291637	0.46305333282820477	cd8_trm	768B_1	spl_rest
CX3CR1	0.72244704	0.05016201	0.4700196637469405	0.5371653299965035	cd8_trm	768B_1	spl_rest
CD79b	0.5623354	0.11929558	0.5738875470247946	0.6121467168264476	cd8_trm	768B_1	spl_rest
CD58_LFA3	0.16285627	-0.06450545	0.8706316087405853	0.8706316087405853	cd8_trm	768B_1	spl_rest
CD39	-0.21677743	-0.09165985	0.8283818035044661	0.8551037971659005	cd8_trm	768B_1	spl_rest
CD11b	-0.6101608	-0.13985777	0.5417552761138329	0.597798925366988	cd8_trm	768B_1	spl_rest
CD194_CCR4	-0.7705494	-0.31685957	0.4409740504594576	0.5226359116556535	cd8_trm	768B_1	spl_rest
CD161	-4.820293	-0.50831616	1.4334746463173126e-06	4.1701080620140005e-06	cd8_trm	768B_1	spl_rest
CD73	-4.949023	-0.88594866	7.458707706523123e-07	2.6519849623193328e-06	cd8_trm	768B_1	spl_rest
CD127_IL7Ra	-5.538995	-0.72726697	3.042130977930391e-08	1.2168523911721564e-07	cd8_trm	768B_1	spl_rest
CD94	-5.968601	-1.528454	2.392965061421472e-09	1.0939268852212443e-08	cd8_trm	768B_1	spl_rest
CD101	-7.012709	-1.0205573	2.3374685437783454e-12	1.495979868018141e-11	cd8_trm	768B_1	spl_rest
CD49a	-9.323913	-1.9339349	1.121274823748117e-20	8.970198589984936e-20	cd8_trm	768B_1	spl_rest
CD103	-11.223611	-2.67902	3.122534053978481e-29	9.99210897273114e-28	cd8_trm	768B_1	spl_rest
CD279_PD1	8.39613	1.9935247	4.6143766184513787e-17	7.383002589522206e-16	cd8_trm	768B_1	bma_rest
CD18	7.199798	2.9484327	6.030184434094756e-13	4.824147547275805e-12	cd8_trm	768B_1	bma_rest
KLRG1	6.388055	1.9926808	1.6800883596561604e-10	1.0752565501799426e-09	cd8_trm	768B_1	bma_rest
CD278_ICOS	5.617511	0.94563764	1.937278268978136e-08	8.856129229614336e-08	cd8_trm	768B_1	bma_rest
CD28	4.1851234	0.993235	2.850109544057829e-05	9.120350540985053e-05	cd8_trm	768B_1	bma_rest
CD27	3.2053587	1.5838062	0.0013489427046112065	0.003597180545629884	cd8_trm	768B_1	bma_rest
CD29	2.9930108	0.5016856	0.0027623995503792327	0.006314056115152532	cd8_trm	768B_1	bma_rest
GPR56	2.0801952	0.8306984	0.03750764002458842	0.08001629871912197	cd8_trm	768B_1	bma_rest
CD11b	1.8708484	0.74782324	0.06136609170839465	0.10966383978295084	cd8_trm	768B_1	bma_rest
CD49f	1.8685467	0.51506084	0.061685909877909846	0.10966383978295084	cd8_trm	768B_1	bma_rest
CD20	1.7049893	0.37429953	0.08819642664347334	0.14854135013637615	cd8_trm	768B_1	bma_rest
CD85j	1.3498002	0.24231222	0.17708007114524094	0.2833281138323855	cd8_trm	768B_1	bma_rest
CD137_41BB	1.3156154	0.111180425	0.1883031703876089	0.28693816440016595	cd8_trm	768B_1	bma_rest
CX3CR1	1.1688714	0.15158473	0.24245545667293245	0.33732933102321033	cd8_trm	768B_1	bma_rest
CD194_CCR4	1.13409	0.5994486	0.25675684065623505	0.3423424542083134	cd8_trm	768B_1	bma_rest
CD185_CXCR5	1.0947692	0.29117677	0.2736177659311798	0.35023074039191016	cd8_trm	768B_1	bma_rest
CD62L	1.0421047	0.50720274	0.29736311943149973	0.35673208849068283	cd8_trm	768B_1	bma_rest
CD16	-0.14782046	-0.27299237	0.8824844678994658	0.8824844678994658	cd8_trm	768B_1	bma_rest
CD82	-0.2644996	-0.16392961	0.7913949678481783	0.8169238377787648	cd8_trm	768B_1	bma_rest
CD26	-0.60904014	-0.16637307	0.5424978223345747	0.5786643438235463	cd8_trm	768B_1	bma_rest
CD152_CTLA4	-0.7764002	0.044146962	0.4375127242748572	0.48277266126880797	cd8_trm	768B_1	bma_rest
CD58_LFA3	-0.83444077	0.02691647	0.4040326561065346	0.46175160697889667	cd8_trm	768B_1	bma_rest
CD39	-1.0343069	-0.48465857	0.30099269966401365	0.35673208849068283	cd8_trm	768B_1	bma_rest
CD79b	-1.2031057	-0.21393918	0.22893543900640467	0.3329970021911341	cd8_trm	768B_1	bma_rest
CD183_CXCR3	-2.0032759	-0.18882288	0.04514769067556291	0.09029538135112582	cd8_trm	768B_1	bma_rest
CD101	-3.0528395	-0.8478263	0.0022668704709594037	0.005579988851592378	cd8_trm	768B_1	bma_rest
CD161	-3.9298918	-0.8332932	8.49841077926935e-05	0.0002472264953969265	cd8_trm	768B_1	bma_rest
CD73	-4.629228	-1.4795328	3.6703130773517734e-06	1.3050002052806305e-05	cd8_trm	768B_1	bma_rest
CD94	-5.2093987	-2.0075715	1.8945364476253956e-07	7.578145790501582e-07	cd8_trm	768B_1	bma_rest
CD127_IL7Ra	-6.355415	-1.666725	2.0786474465108773e-10	1.108611971472468e-09	cd8_trm	768B_1	bma_rest
CD103	-8.24704	-2.92602	1.6236587698102795e-16	1.7319026877976314e-15	cd8_trm	768B_1	bma_rest
CD49a	-8.519722	-2.9652278	1.5993692596178223e-17	5.117981630777031e-16	cd8_trm	768B_1	bma_rest
CD278_ICOS	14.84089	0.8028769	7.969125233530473e-50	6.3753001868243786e-49	cd8_trm	778C_1	ln_rest
CD26	12.644083	0.7526292	1.206235272191648e-36	7.719905742026547e-36	cd8_trm	778C_1	ln_rest
CD49f	11.559094	0.571247	6.640542068830573e-31	3.5416224367096385e-30	cd8_trm	778C_1	ln_rest
CD279_PD1	11.234926	0.5358724	2.7472292638906385e-29	1.2558762349214348e-28	cd8_trm	778C_1	ln_rest
CD18	9.578067	1.1347201	9.887837107376176e-22	3.9551348429504706e-21	cd8_trm	778C_1	ln_rest
KLRG1	8.093378	0.53702646	5.803216861922189e-16	1.8570293958151006e-15	cd8_trm	778C_1	ln_rest
CD28	7.024967	0.40620446	2.141166649087553e-12	6.228848433709246e-12	cd8_trm	778C_1	ln_rest
CD29	6.8159904	0.21617545	9.361663536186584e-12	2.4964436096497558e-11	cd8_trm	778C_1	ln_rest
CD82	5.1408114	0.20256485	2.73554757523222e-07	6.733655569802388e-07	cd8_trm	778C_1	ln_rest
CD27	5.020579	0.7609277	5.15159499992037e-07	1.1775074285532275e-06	cd8_trm	778C_1	ln_rest
CD183_CXCR3	4.2366986	0.08762055	2.2683016588913656e-05	4.839043538968247e-05	cd8_trm	778C_1	ln_rest
CD79b	3.9962282	0.10079027	6.435966597520639e-05	0.00012871933195041278	cd8_trm	778C_1	ln_rest
CX3CR1	3.7890353	0.13525845	0.00015123338521090627	0.0002688593514860556	cd8_trm	778C_1	ln_rest
CD185_CXCR5	3.6694105	0.2059844	0.00024311036495334328	0.00038897658392534923	cd8_trm	778C_1	ln_rest
CD20	3.4805825	0.14246635	0.0005003249157689792	0.0007623998716479683	cd8_trm	778C_1	ln_rest
CD152_CTLA4	3.1894176	0.09485617	0.0014255979396399162	0.0020735970031126056	cd8_trm	778C_1	ln_rest
CD58_LFA3	2.87386	0.057609066	0.0040548895179764125	0.005641585416315009	cd8_trm	778C_1	ln_rest
CD194_CCR4	2.1508746	0.2806646	0.031486096609066455	0.04198146214542194	cd8_trm	778C_1	ln_rest
CD137_41BB	1.992219	0.0054141665	0.04634704366794855	0.05932421589497414	cd8_trm	778C_1	ln_rest
CD94	1.8169137	0.13779925	0.06923032868363516	0.08520655837985866	cd8_trm	778C_1	ln_rest
CD16	0.8744234	-0.055507407	0.3818877153657655	0.45260766265572205	cd8_trm	778C_1	ln_rest
GPR56	0.4699632	0.020632079	0.6383813056069274	0.7295786349793456	cd8_trm	778C_1	ln_rest
CD85j	0.24006839	-0.09570208	0.8102772363806906	0.8642957188060699	cd8_trm	778C_1	ln_rest
CD11b	0.18446033	-0.075620465	0.8536523441469943	0.8764900174072207	cd8_trm	778C_1	ln_rest
CD62L	0.15542026	0.012278541	0.8764900174072207	0.8764900174072207	cd8_trm	778C_1	ln_rest
CD127_IL7Ra	-0.27103642	-0.16437218	0.7863630142545139	0.8642957188060699	cd8_trm	778C_1	ln_rest
CD161	-3.682224	-0.30342594	0.0002312080328224016	0.00038897658392534923	cd8_trm	778C_1	ln_rest
CD49a	-3.797308	-0.390267	0.00014627598135945764	0.0002688593514860556	cd8_trm	778C_1	ln_rest
CD39	-8.339188	-0.8517604	7.480258192517383e-17	2.659647357339514e-16	cd8_trm	778C_1	ln_rest
CD73	-19.190092	-1.5362762	4.478520793630001e-82	4.777088846538668e-81	cd8_trm	778C_1	ln_rest
CD101	-23.587673	-1.0742525	5.157843876772936e-123	8.252550202836698e-122	cd8_trm	778C_1	ln_rest
CD103	-33.696594	-2.4821136	6.484442595860302e-249	2.0750216306752966e-247	cd8_trm	778C_1	ln_rest
CD29	7.294183	0.6579049	3.004776587862481e-13	3.205095027053313e-12	cd8_trm	778C_1	resp_rest
CD49a	6.306463	0.75124085	2.854850561801144e-10	2.283880449440915e-09	cd8_trm	778C_1	resp_rest
CD94	6.0323057	1.5562721	1.6163670597866925e-09	1.0344749182634832e-08	cd8_trm	778C_1	resp_rest
CD18	5.141108	1.6111085	2.731231347520178e-07	1.4566567186774282e-06	cd8_trm	778C_1	resp_rest
CD278_ICOS	2.8649757	0.40315133	0.0041704120221142576	0.008896878980510416	cd8_trm	778C_1	resp_rest
CD279_PD1	2.354924	0.38026977	0.018526500507699623	0.03487341272037576	cd8_trm	778C_1	resp_rest
CD26	1.6331019	0.3951997	0.10244756068889581	0.172543260107614	cd8_trm	778C_1	resp_rest
GPR56	1.1522267	0.40397725	0.2492279360175499	0.36251336148007257	cd8_trm	778C_1	resp_rest
CD103	0.52559394	-0.19209854	0.5991703566576077	0.6847661218944088	cd8_trm	778C_1	resp_rest
CD82	0.11185239	0.08195561	0.9109404430798956	0.940325618663118	cd8_trm	778C_1	resp_rest
CD62L	0.041248858	0.04112385	0.9670975040026022	0.9670975040026022	cd8_trm	778C_1	resp_rest
CD27	-0.22097853	-0.13605902	0.8251091504087583	0.8801164271026756	cd8_trm	778C_1	resp_rest
CX3CR1	-0.29288444	0.019458527	0.7696104808148876	0.8492253581405657	cd8_trm	778C_1	resp_rest
CD49f	-0.6167619	-0.05014993	0.5373917710115856	0.6369087656433607	cd8_trm	778C_1	resp_rest
CD11b	-0.6840725	-0.05999674	0.4939293972779738	0.6079131043421216	cd8_trm	778C_1	resp_rest
KLRG1	-0.7476175	-0.042240616	0.4546909048841292	0.5820043582516854	cd8_trm	778C_1	resp_rest
CD28	-0.81821764	0.07879176	0.41323292051255656	0.5509772273500754	cd8_trm	778C_1	resp_rest
CD58_LFA3	-1.0987554	-0.022069275	0.27187478585899116	0.37826057162990073	cd8_trm	778C_1	resp_rest
CD79b	-1.1633422	0.024354381	0.24469068136109096	0.36251336148007257	cd8_trm	778C_1	resp_rest
CD194_CCR4	-1.4011159	-0.5300576	0.1611794260357149	0.2578870816571438	cd8_trm	778C_1	resp_rest
CD39	-1.8278099	-0.41527858	0.06757808058860217	0.12013880993529275	cd8_trm	778C_1	resp_rest
CD16	-2.7472715	-0.44436902	0.006009334526127436	0.012018669052254871	cd8_trm	778C_1	resp_rest
CD161	-3.0794368	-0.29868305	0.0020739240494763505	0.004740397827374516	cd8_trm	778C_1	resp_rest
CD137_41BB	-3.0959291	-0.2534991	0.001961972456732179	0.004740397827374516	cd8_trm	778C_1	resp_rest
CD20	-3.1009495	-0.5818842	0.0019290113023725907	0.004740397827374516	cd8_trm	778C_1	resp_rest
CD185_CXCR5	-3.4031227	-0.55393994	0.000666203699408443	0.0019380471255518344	cd8_trm	778C_1	resp_rest
CD152_CTLA4	-3.4683645	-0.3032797	0.0005236363700485863	0.0016756363841554764	cd8_trm	778C_1	resp_rest
CD101	-3.5770004	-0.31178617	0.0003475596552420214	0.0012357676630827428	cd8_trm	778C_1	resp_rest
CD183_CXCR3	-3.6228282	-0.18608664	0.00029139935351300486	0.0011655974140520194	cd8_trm	778C_1	resp_rest
CD85j	-3.851477	-0.475404	0.00011740763920826315	0.0005367206363806315	cd8_trm	778C_1	resp_rest
CD127_IL7Ra	-7.742446	-1.1821027	9.752223437452195e-15	1.5603557499923513e-13	cd8_trm	778C_1	resp_rest
CD73	-10.144076	-1.917008	3.520948535116382e-24	1.1267035312372423e-22	cd8_trm	778C_1	resp_rest
CD103	41.664616	2.4683912	0.0	0.0	cd8_trm	778C_1	gut_rest
CD101	30.470633	1.0568956	6.385467940110428e-204	1.0216748704176684e-202	cd8_trm	778C_1	gut_rest
CD73	26.322403	1.5513898	1.062712280530788e-152	1.1335597658995071e-151	cd8_trm	778C_1	gut_rest
CD39	11.428909	0.9125096	2.9985260788523506e-30	9.595283452327521e-30	cd8_trm	778C_1	gut_rest
CD49a	9.962866	0.6299821	2.2158099746055876e-23	6.445992653398073e-23	cd8_trm	778C_1	gut_rest
CD127_IL7Ra	7.584124	0.4197057	3.347412573850822e-14	7.141146824215087e-14	cd8_trm	778C_1	gut_rest
CD161	-1.3137896	-0.024561733	0.18891699938521256	0.18891699938521256	cd8_trm	778C_1	gut_rest
CD194_CCR4	-1.3645681	-0.14159706	0.17238882529486277	0.17794975514308414	cd8_trm	778C_1	gut_rest
CD183_CXCR3	-1.4840119	-0.01957676	0.13780576522148433	0.14699281623624996	cd8_trm	778C_1	gut_rest
CD62L	-1.6239249	-0.14955978	0.10439184055830207	0.11519099647812642	cd8_trm	778C_1	gut_rest
CD11b	-1.8109243	-0.057344712	0.07015256872134441	0.08017436425296505	cd8_trm	778C_1	gut_rest
GPR56	-2.5251453	-0.17630942	0.01156504445751598	0.013706719357055976	cd8_trm	778C_1	gut_rest
CD16	-3.0019395	-0.035196025	0.0026826548506905905	0.003301729047003804	cd8_trm	778C_1	gut_rest
CD85j	-3.319558	-0.053124454	0.0009016008969135488	0.0011540491480493424	cd8_trm	778C_1	gut_rest
CD185_CXCR5	-3.6181865	-0.16127333	0.0002966747271711406	0.00039556630289485414	cd8_trm	778C_1	gut_rest
CX3CR1	-4.1620197	-0.095605314	3.154449036223991e-05	4.388798659094248e-05	cd8_trm	778C_1	gut_rest
CD137_41BB	-4.264885	-0.06696164	2.0000514647810725e-05	2.9091657669542872e-05	cd8_trm	778C_1	gut_rest
CD79b	-4.623667	-0.091389894	3.7701529802726303e-06	5.744995017558294e-06	cd8_trm	778C_1	gut_rest
CD152_CTLA4	-4.6346245	-0.12213007	3.5758602591684586e-06	5.721376414669534e-06	cd8_trm	778C_1	gut_rest
CD58_LFA3	-4.790372	-0.100741774	1.664724665970465e-06	2.803746805844994e-06	cd8_trm	778C_1	gut_rest
CD20	-5.4890842	-0.24171066	4.04022549078627e-08	7.182623094731147e-08	cd8_trm	778C_1	gut_rest
CD94	-5.5970163	-0.30852002	2.1807188418459182e-08	4.104882525827611e-08	cd8_trm	778C_1	gut_rest
CD27	-6.2896714	-0.7334077	3.181384854718609e-10	6.362769709437218e-10	cd8_trm	778C_1	gut_rest
CD29	-7.7414575	-0.17241707	9.828376037070268e-15	2.246485951330347e-14	cd8_trm	778C_1	gut_rest
CD82	-8.491966	-0.20716782	2.0316929675752987e-17	5.0010903817238124e-17	cd8_trm	778C_1	gut_rest
CD28	-9.813443	-0.42139626	9.854751726332504e-23	2.6279337936886675e-22	cd8_trm	778C_1	gut_rest
CD49f	-13.584351	-0.52050394	4.959097145539116e-42	1.76323454063613e-41	cd8_trm	778C_1	gut_rest
CD26	-14.261768	-0.6973235	3.787331284511132e-46	1.5149325138044527e-45	cd8_trm	778C_1	gut_rest
CD18	-14.523284	-1.3079963	8.627624307648978e-48	3.9440568263538184e-47	cd8_trm	778C_1	gut_rest
KLRG1	-15.66511	-0.91719025	2.6197845141826146e-55	1.397218407564061e-54	cd8_trm	778C_1	gut_rest
CD279_PD1	-17.432606	-0.6698484	4.666936473322173e-68	2.9868393429261905e-67	cd8_trm	778C_1	gut_rest
CD278_ICOS	-18.000544	-0.7426934	1.92918946803579e-72	1.543351574428632e-71	cd8_trm	778C_1	gut_rest
KLRG1	11.985623	1.4063693	4.226544067108117e-33	3.381235253686494e-32	cd8_trm	778C_1	spl_rest
CD279_PD1	10.407178	0.6953677	2.2993614858420336e-25	1.4715913509389015e-24	cd8_trm	778C_1	spl_rest
CD18	9.833664	1.7253286	8.063100131036097e-23	3.685988631330787e-22	cd8_trm	778C_1	spl_rest
CD278_ICOS	8.415108	0.69110763	3.9253541538137264e-17	1.5701416615254905e-16	cd8_trm	778C_1	spl_rest
CD161	6.636738	0.5259633	3.207015650183646e-11	1.0262450080587667e-10	cd8_trm	778C_1	spl_rest
CD28	6.261902	0.442314	3.803098296437105e-10	1.1063558680544306e-09	cd8_trm	778C_1	spl_rest
CD20	5.87867	0.5908609	4.135759334936016e-09	1.1028691559829376e-08	cd8_trm	778C_1	spl_rest
CD82	5.3482337	0.26147416	8.881667131801868e-08	2.0300953444118557e-07	cd8_trm	778C_1	spl_rest
CD79b	4.7594295	0.28921217	1.941407665809656e-06	4.141669687060599e-06	cd8_trm	778C_1	spl_rest
CD26	4.681043	0.38732406	2.854190111611119e-06	5.708380223222238e-06	cd8_trm	778C_1	spl_rest
CD137_41BB	4.65315	0.16652031	3.269019388544178e-06	6.153448260789041e-06	cd8_trm	778C_1	spl_rest
CD49f	4.470818	0.31368542	7.792089288829869e-06	1.385260318014199e-05	cd8_trm	778C_1	spl_rest
CD58_LFA3	4.1636534	0.19923167	3.131955715465873e-05	5.274872783942523e-05	cd8_trm	778C_1	spl_rest
CX3CR1	3.8629272	0.1612879	0.00011203641184848393	0.00017925825895757428	cd8_trm	778C_1	spl_rest
CD27	3.7762246	0.8785279	0.0001592233915365598	0.00024262612043666256	cd8_trm	778C_1	spl_rest
CD85j	3.7276292	0.18115145	0.00019328942447895556	0.00028114825378757174	cd8_trm	778C_1	spl_rest
CD94	3.463157	0.26015884	0.0005338768556446204	0.0007427851904620806	cd8_trm	778C_1	spl_rest
CD152_CTLA4	2.9533112	0.13433883	0.0031438486111973977	0.00405698358460205	cd8_trm	778C_1	spl_rest
CD16	2.9508002	0.23413706	0.0031695184254703513	0.00405698358460205	cd8_trm	778C_1	spl_rest
CD185_CXCR5	1.930746	0.07980873	0.05351447275259308	0.06586396646472994	cd8_trm	778C_1	spl_rest
CD11b	1.88391	0.16540839	0.05957715213497929	0.07060995808590138	cd8_trm	778C_1	spl_rest
CD194_CCR4	1.6436262	0.34201333	0.10025343313818151	0.11457535215792172	cd8_trm	778C_1	spl_rest
GPR56	1.6099973	0.23014808	0.10739845981185407	0.11850864530963208	cd8_trm	778C_1	spl_rest
CD183_CXCR3	1.1947799	0.035983544	0.23217306284984063	0.24765126703983	cd8_trm	778C_1	spl_rest
CD62L	-0.26983115	-0.068766244	0.7872901647783741	0.7872901647783741	cd8_trm	778C_1	spl_rest
CD29	-1.0963118	-0.12211306	0.27294232999380785	0.2817469212839307	cd8_trm	778C_1	spl_rest
CD39	-5.4412656	-0.876522	5.2903366932119635e-08	1.3022367244829448e-07	cd8_trm	778C_1	spl_rest
CD127_IL7Ra	-7.7496004	-0.709103	9.218200308613088e-15	3.27758233195132e-14	cd8_trm	778C_1	spl_rest
CD73	-10.002595	-1.0994399	1.484553996786092e-23	7.917621316192492e-23	cd8_trm	778C_1	spl_rest
CD49a	-13.169305	-1.4374671	1.3180531075181791e-39	1.4059233146860577e-38	cd8_trm	778C_1	spl_rest
CD101	-13.248986	-0.9217952	4.573400464454497e-40	7.317440743127195e-39	cd8_trm	778C_1	spl_rest
CD103	-20.702442	-2.630098	3.292573684387482e-95	1.0536235790039942e-93	cd8_trm	778C_1	spl_rest
CD49f	5.3862395	0.87264574	7.194705378552445e-08	7.674352403789275e-07	cd8_trm	778C_1	bma_rest
CD26	3.8135712	0.8744661	0.00013697299784322525	0.000730522655163868	cd8_trm	778C_1	bma_rest
KLRG1	3.704723	0.72612584	0.00021162200901673296	0.0009674148983622079	cd8_trm	778C_1	bma_rest
CD18	3.3947258	1.2616078	0.0006869736634255232	0.0027478946537020927	cd8_trm	778C_1	bma_rest
CD82	2.8414993	0.20287621	0.004490193091003874	0.013062379901102178	cd8_trm	778C_1	bma_rest
CD185_CXCR5	2.6004314	0.52123916	0.009310663491043154	0.024828435976115077	cd8_trm	778C_1	bma_rest
CD85j	2.5066845	0.21488875	0.012186940876260611	0.029998623695410735	cd8_trm	778C_1	bma_rest
CD152_CTLA4	2.3799536	0.29885617	0.017314816307999362	0.03906287419872557	cd8_trm	778C_1	bma_rest
GPR56	2.3373942	0.7905615	0.019418697164048482	0.03906287419872557	cd8_trm	778C_1	bma_rest
CD29	2.3352294	0.3694578	0.019531437099362784	0.03906287419872557	cd8_trm	778C_1	bma_rest
CD16	2.2489233	0.43016207	0.024517372246721156	0.04615034775853394	cd8_trm	778C_1	bma_rest
CD28	2.203433	0.40678304	0.027564245858054642	0.049003103747652696	cd8_trm	778C_1	bma_rest
CD11b	2.0140657	0.5586022	0.04400262374940432	0.0741096821042599	cd8_trm	778C_1	bma_rest
CD27	1.9187057	1.0082567	0.05502159269862075	0.0880345483177932	cd8_trm	778C_1	bma_rest
CD278_ICOS	1.6261302	-0.026581233	0.1039219596837	0.15835727189897142	cd8_trm	778C_1	bma_rest
CD137_41BB	1.5804682	0.08345646	0.11399968406019122	0.16040510564288832	cd8_trm	778C_1	bma_rest
CD62L	1.5748496	0.63836557	0.11529116968082598	0.16040510564288832	cd8_trm	778C_1	bma_rest
CD279_PD1	1.475938	0.24709862	0.13996054563708354	0.18661406084944474	cd8_trm	778C_1	bma_rest
CX3CR1	1.2736207	0.08902622	0.20279788249496922	0.2500908020503874	cd8_trm	778C_1	bma_rest
CD79b	1.2724909	-0.09890312	0.20319877666593977	0.2500908020503874	cd8_trm	778C_1	bma_rest
CD161	0.94902474	0.18832247	0.3426080288463331	0.4060539601141726	cd8_trm	778C_1	bma_rest
CD20	0.901253	0.14475487	0.3674538220561918	0.41994722520707634	cd8_trm	778C_1	bma_rest
CD58_LFA3	0.61210763	0.035338048	0.540466544890499	0.5963768771205505	cd8_trm	778C_1	bma_rest
CD94	0.574478	0.09604088	0.5656443875806271	0.6033540134193356	cd8_trm	778C_1	bma_rest
CD194_CCR4	0.048611186	0.019988123	0.9612291547083334	0.9612291547083334	cd8_trm	778C_1	bma_rest
CD183_CXCR3	-0.13628729	0.032847345	0.8915941726189726	0.92035527496152	cd8_trm	778C_1	bma_rest
CD127_IL7Ra	-2.8518026	-0.8325574	0.004347209704911747	0.013062379901102178	cd8_trm	778C_1	bma_rest
CD39	-2.9650497	-0.98251075	0.0030263405804438243	0.010760322063800265	cd8_trm	778C_1	bma_rest
CD49a	-4.1922197	-0.59535164	2.7623815474033806e-05	0.00017679241903381635	cd8_trm	778C_1	bma_rest
CD73	-5.05071	-1.2849131	4.40170974816368e-07	3.521367798530944e-06	cd8_trm	778C_1	bma_rest
CD101	-5.5544834	-0.7917575	2.784336507294998e-08	4.4549384116719966e-07	cd8_trm	778C_1	bma_rest
CD103	-9.340128	-2.2426963	9.621757553645806e-21	3.078962417166658e-19	cd8_trm	778C_1	bma_rest
CD20	3.586474	0.93570966	0.0003351795890968973	0.003703141990357132	cd8_trm	778C_2	ln_rest
CD127_IL7Ra	3.577294	0.5948432	0.0003471695615959811	0.003703141990357132	cd8_trm	778C_2	ln_rest
CD103	2.5887382	0.18094707	0.009632829046438316	0.0725858085375223	cd8_trm	778C_2	ln_rest
CD26	1.8231915	0.27091107	0.06827439605450708	0.21847806737442266	cd8_trm	778C_2	ln_rest
CD161	1.3858346	0.18024276	0.16579742530604857	0.3957553896882468	cd8_trm	778C_2	ln_rest
CD49f	1.3146013	0.23439686	0.18864392499448535	0.40244037332156873	cd8_trm	778C_2	ln_rest
CD27	1.2251334	0.47646934	0.22052494591726624	0.44104989183453247	cd8_trm	778C_2	ln_rest
CD137_41BB	1.101462	-0.023077754	0.2706956568663894	0.5043588940018364	cd8_trm	778C_2	ln_rest
CD94	1.0271686	0.3323381	0.30434104778365134	0.5125743962672022	cd8_trm	778C_2	ln_rest
CD18	0.35188258	0.07337663	0.7249263221238778	0.8585889899273733	cd8_trm	778C_2	ln_rest
CD194_CCR4	0.31697133	0.10765252	0.7512653661864517	0.8585889899273733	cd8_trm	778C_2	ln_rest
CD29	0.24552858	-0.0028234175	0.8060471832065487	0.8597836620869852	cd8_trm	778C_2	ln_rest
CD185_CXCR5	-0.08476422	-0.06375981	0.9324488424955237	0.9324488424955237	cd8_trm	778C_2	ln_rest
CD183_CXCR3	-0.1633867	-0.10073785	0.8702139741310068	0.8982853926513619	cd8_trm	778C_2	ln_rest
CD39	-0.26862442	-0.16611467	0.7882187150401232	0.8597836620869852	cd8_trm	778C_2	ln_rest
CD278_ICOS	-0.34253982	-0.26902914	0.731944688978698	0.8585889899273733	cd8_trm	778C_2	ln_rest
CD58_LFA3	-0.3977051	0.0012570248	0.6908475709351087	0.8585889899273733	cd8_trm	778C_2	ln_rest
CD62L	-0.5080574	-0.22146352	0.6114130788258435	0.815217438434458	cd8_trm	778C_2	ln_rest
CD101	-0.66071546	-0.08835638	0.5087948133210894	0.7078884359249941	cd8_trm	778C_2	ln_rest
CD11b	-0.78899753	-0.18976794	0.43011346421124297	0.6256195843072625	cd8_trm	778C_2	ln_rest
CD49a	-0.84230095	-0.22800547	0.3996195269184072	0.6089440410185253	cd8_trm	778C_2	ln_rest
CD73	-0.87481874	-0.29224595	0.3816725460476541	0.6089440410185253	cd8_trm	778C_2	ln_rest
CD16	-1.0720404	-0.2781381	0.28370187787603296	0.5043588940018364	cd8_trm	778C_2	ln_rest
GPR56	-1.362174	-0.3658993	0.17314298298860797	0.3957553896882468	cd8_trm	778C_2	ln_rest
CD279_PD1	-1.6043718	-0.026267506	0.10863212097921585	0.28968565594457557	cd8_trm	778C_2	ln_rest
CD152_CTLA4	-1.762182	-0.24679422	0.07803855855741275	0.227021261257928	cd8_trm	778C_2	ln_rest
CX3CR1	-2.0985236	-0.16387971	0.03585892602249298	0.12749840363553058	cd8_trm	778C_2	ln_rest
CD79b	-2.1299698	-0.39133477	0.03317410496348823	0.12749840363553058	cd8_trm	778C_2	ln_rest
CD85j	-2.2397108	-0.20166716	0.02510970633317023	0.11478722895163533	cd8_trm	778C_2	ln_rest
KLRG1	-2.3460982	-0.6338361	0.018971103290662213	0.10117921755019847	cd8_trm	778C_2	ln_rest
CD28	-2.5319958	-0.4520791	0.01134153258398786	0.0725858085375223	cd8_trm	778C_2	ln_rest
CD82	-3.8471308	-0.2953295	0.00011950916624747925	0.003703141990357132	cd8_trm	778C_2	ln_rest
CD82	3.8471308	0.2953295	0.00011950916624747925	0.003703141990357132	cd8_trm	778C_2	gut_rest
CD28	2.5319958	0.4520791	0.01134153258398786	0.0725858085375223	cd8_trm	778C_2	gut_rest
KLRG1	2.3460982	0.6338361	0.018971103290662213	0.10117921755019847	cd8_trm	778C_2	gut_rest
CD85j	2.2397108	0.20166716	0.02510970633317023	0.11478722895163533	cd8_trm	778C_2	gut_rest
CD79b	2.1299698	0.39133477	0.03317410496348823	0.12749840363553058	cd8_trm	778C_2	gut_rest
CX3CR1	2.0985236	0.16387971	0.03585892602249298	0.12749840363553058	cd8_trm	778C_2	gut_rest
CD152_CTLA4	1.762182	0.24679422	0.07803855855741275	0.227021261257928	cd8_trm	778C_2	gut_rest
CD279_PD1	1.6043718	0.026267506	0.10863212097921585	0.28968565594457557	cd8_trm	778C_2	gut_rest
GPR56	1.362174	0.3658993	0.17314298298860797	0.3957553896882468	cd8_trm	778C_2	gut_rest
CD16	1.0720404	0.2781381	0.28370187787603296	0.5043588940018364	cd8_trm	778C_2	gut_rest
CD73	0.87481874	0.29224595	0.3816725460476541	0.6089440410185253	cd8_trm	778C_2	gut_rest
CD49a	0.84230095	0.22800547	0.3996195269184072	0.6089440410185253	cd8_trm	778C_2	gut_rest
CD11b	0.78899753	0.18976794	0.43011346421124297	0.6256195843072625	cd8_trm	778C_2	gut_rest
CD101	0.66071546	0.08835638	0.5087948133210894	0.7078884359249941	cd8_trm	778C_2	gut_rest
CD62L	0.5080574	0.22146352	0.6114130788258435	0.815217438434458	cd8_trm	778C_2	gut_rest
CD58_LFA3	0.3977051	-0.0012570248	0.6908475709351087	0.8585889899273733	cd8_trm	778C_2	gut_rest
CD278_ICOS	0.34253982	0.26902914	0.731944688978698	0.8585889899273733	cd8_trm	778C_2	gut_rest
CD39	0.26862442	0.16611467	0.7882187150401232	0.8597836620869852	cd8_trm	778C_2	gut_rest
CD183_CXCR3	0.1633867	0.10073785	0.8702139741310068	0.8982853926513619	cd8_trm	778C_2	gut_rest
CD185_CXCR5	0.08476422	0.06375981	0.9324488424955237	0.9324488424955237	cd8_trm	778C_2	gut_rest
CD29	-0.24552858	0.0028234175	0.8060471832065487	0.8597836620869852	cd8_trm	778C_2	gut_rest
CD194_CCR4	-0.31697133	-0.10765252	0.7512653661864517	0.8585889899273733	cd8_trm	778C_2	gut_rest
CD18	-0.35188258	-0.07337663	0.7249263221238778	0.8585889899273733	cd8_trm	778C_2	gut_rest
CD94	-1.0271686	-0.3323381	0.30434104778365134	0.5125743962672022	cd8_trm	778C_2	gut_rest
CD137_41BB	-1.101462	0.023077754	0.2706956568663894	0.5043588940018364	cd8_trm	778C_2	gut_rest
CD27	-1.2251334	-0.47646934	0.22052494591726624	0.44104989183453247	cd8_trm	778C_2	gut_rest
CD49f	-1.3146013	-0.23439686	0.18864392499448535	0.40244037332156873	cd8_trm	778C_2	gut_rest
CD161	-1.3858346	-0.18024276	0.16579742530604857	0.3957553896882468	cd8_trm	778C_2	gut_rest
CD26	-1.8231915	-0.27091107	0.06827439605450708	0.21847806737442266	cd8_trm	778C_2	gut_rest
CD103	-2.5887382	-0.18094707	0.009632829046438316	0.0725858085375223	cd8_trm	778C_2	gut_rest
CD127_IL7Ra	-3.577294	-0.5948432	0.0003471695615959811	0.003703141990357132	cd8_trm	778C_2	gut_rest
CD20	-3.586474	-0.93570966	0.0003351795890968973	0.003703141990357132	cd8_trm	778C_2	gut_rest
CD278_ICOS	20.61212	3.2648761	2.1366312012624094e-94	6.83721984403971e-93	cd8_trm	D496	ln_rest
CD28	17.585491	3.4344225	3.1821430964414495e-69	2.5457144771531596e-68	cd8_trm	D496	ln_rest
CD27	17.236214	3.3008316	1.4204031377677037e-66	9.090580081713304e-66	cd8_trm	D496	ln_rest
CD279_PD1	16.899132	3.2024972	4.56583974412069e-64	2.4351145301977016e-63	cd8_trm	D496	ln_rest
CD18	16.268099	2.785605	1.6624047869238105e-59	7.599564740223134e-59	cd8_trm	D496	ln_rest
CD82	13.923268	1.1273446	4.574948740203024e-44	1.6266484409610754e-43	cd8_trm	D496	ln_rest
CD183_CXCR3	13.164397	1.3700143	1.4065602270556009e-39	4.500992726577923e-39	cd8_trm	D496	ln_rest
KLRG1	12.365074	2.8789687	4.0383922879061524e-35	9.9406579394613e-35	cd8_trm	D496	ln_rest
CD20	12.160652	2.6702182	5.0354813047473075e-34	1.1509671553708132e-33	cd8_trm	D496	ln_rest
CD26	9.352134	1.8868115	8.589706823582799e-21	1.7179413647165598e-20	cd8_trm	D496	ln_rest
CD49f	8.845836	1.7480003	9.084616540580097e-19	1.7100454664621359e-18	cd8_trm	D496	ln_rest
CD62L	7.0560846	1.2340227	1.7125952252014452e-12	3.044613733691458e-12	cd8_trm	D496	ln_rest
CD194_CCR4	6.3894267	1.1192764	1.6650860990284173e-10	2.8043555352057555e-10	cd8_trm	D496	ln_rest
CD137_41BB	3.312104	0.77212036	0.0009259708643757324	0.0014110032219058779	cd8_trm	D496	ln_rest
CD127_IL7Ra	3.2463644	0.1362239	0.0011688911493121761	0.0017002053080904381	cd8_trm	D496	ln_rest
CD29	3.1017911	0.4789835	0.001923536189218788	0.0026762242632609222	cd8_trm	D496	ln_rest
CD185_CXCR5	2.5778217	0.6656185	0.009942527226831813	0.012929071974112112	cd8_trm	D496	ln_rest
CD11b	1.9644914	0.5398123	0.04947313820466578	0.06089001625189634	cd8_trm	D496	ln_rest
CD152_CTLA4	1.897778	0.41222897	0.05772532698501066	0.06841520235260522	cd8_trm	D496	ln_rest
CD79b	1.5674655	0.3204433	0.11700591229728866	0.12791528392960136	cd8_trm	D496	ln_rest
CD58_LFA3	1.5385346	0.034786824	0.12391793130680132	0.12791528392960136	cd8_trm	D496	ln_rest
CX3CR1	-0.22778843	-0.033606276	0.8198107168000276	0.8198107168000276	cd8_trm	D496	ln_rest
CD94	-1.5391018	-0.42543885	0.12377943452698466	0.12791528392960136	cd8_trm	D496	ln_rest
CD16	-1.6220273	-0.264426	0.10479751926875891	0.11976859345001019	cd8_trm	D496	ln_rest
GPR56	-2.5723581	-0.5995115	0.010100837479775087	0.012929071974112112	cd8_trm	D496	ln_rest
CD85j	-4.0001397	-1.0007864	6.330515766792703e-05	0.00010128825226868325	cd8_trm	D496	ln_rest
CD39	-10.461628	-1.8465208	1.2960912880350566e-25	2.7649947478081207e-25	cd8_trm	D496	ln_rest
CD49a	-13.017647	-1.6409398	9.711829546487345e-39	2.5898212123966254e-38	cd8_trm	D496	ln_rest
CD73	-13.127596	-1.7035049	2.288067349402865e-39	6.656195925535607e-39	cd8_trm	D496	ln_rest
CD161	-15.596783	-2.8725383	7.655625817698779e-55	3.0622503270795116e-54	cd8_trm	D496	ln_rest
CD103	-17.950104	-3.486427	4.790027148329239e-72	5.109362291551189e-71	cd8_trm	D496	ln_rest
CD101	-20.287582	-2.4412494	1.6553765490698182e-91	2.648602478511709e-90	cd8_trm	D496	ln_rest
CD279_PD1	11.57132	3.244971	5.7590080209397565e-31	4.607206416751805e-30	cd8_trm	D496	resp_rest
CD26	8.592916	2.3767533	8.479000697427587e-18	3.876114604538325e-17	cd8_trm	D496	resp_rest
CD278_ICOS	8.31775	1.8875003	8.964916635310107e-17	3.5859666541240426e-16	cd8_trm	D496	resp_rest
CD18	7.9767203	1.9296578	1.5027296391739275e-15	5.3430387170628535e-15	cd8_trm	D496	resp_rest
CD29	6.0671754	1.269304	1.3017952495765203e-09	4.165744798644865e-09	cd8_trm	D496	resp_rest
CD49f	6.006715	1.6636771	1.8931990309211525e-09	5.507488089952444e-09	cd8_trm	D496	resp_rest
CD82	5.025102	0.67993265	5.031644974206178e-07	1.3417719931216474e-06	cd8_trm	D496	resp_rest
CD58_LFA3	3.4525015	0.26665977	0.0005554143872038589	0.0013671738761941142	cd8_trm	D496	resp_rest
CD103	3.1195464	0.001763985	0.001811297267272747	0.004140108039480565	cd8_trm	D496	resp_rest
CD49a	2.8669877	0.21779653	0.0041439914635097285	0.008840515122154087	cd8_trm	D496	resp_rest
CD94	2.6356556	0.89696693	0.008397492210103654	0.01679498442020731	cd8_trm	D496	resp_rest
CD28	2.4938858	0.6084154	0.012635322702700283	0.02378413685214171	cd8_trm	D496	resp_rest
KLRG1	2.3880801	0.707766	0.01693665303547292	0.030109605396396302	cd8_trm	D496	resp_rest
CD27	1.3442215	0.23879382	0.17887678716242672	0.2862028594598828	cd8_trm	D496	resp_rest
GPR56	1.2595484	0.27053022	0.20783230199795744	0.30258053401244484	cd8_trm	D496	resp_rest
CD11b	0.8559284	0.19775236	0.39203736015049206	0.5227164802006561	cd8_trm	D496	resp_rest
CD152_CTLA4	0.81260014	0.20289195	0.41644736527524007	0.5330526275523073	cd8_trm	D496	resp_rest
CD194_CCR4	0.76262033	0.120841086	0.445689839572987	0.5438120984765946	cd8_trm	D496	resp_rest
CD16	0.14605774	0.0507785	0.8838758113172168	0.9265810312252658	cd8_trm	D496	resp_rest
CD137_41BB	0.1121896	-0.0014584789	0.9106730784138155	0.9265810312252658	cd8_trm	D496	resp_rest
CD85j	0.09214727	-0.13479365	0.9265810312252658	0.9265810312252658	cd8_trm	D496	resp_rest
CD183_CXCR3	-0.3130419	0.025874266	0.7542488342738929	0.8322745757505025	cd8_trm	D496	resp_rest
CD185_CXCR5	-0.491211	-0.43899652	0.6232772322492581	0.712316836856295	cd8_trm	D496	resp_rest
CX3CR1	-0.7407559	-0.24372418	0.45884145808962673	0.5438120984765946	cd8_trm	D496	resp_rest
CD79b	-1.0888542	-0.32947814	0.2762182119814637	0.3843035992785582	cd8_trm	D496	resp_rest
CD20	-1.2590172	-0.558705	0.20802411713355584	0.30258053401244484	cd8_trm	D496	resp_rest
CD62L	-1.5841949	-0.41428378	0.11314938235635051	0.1905673808106956	cd8_trm	D496	resp_rest
CD127_IL7Ra	-9.752468	-1.775489	1.8003677738814351e-22	9.601961460700988e-22	cd8_trm	D496	resp_rest
CD39	-10.208915	-2.8214777	1.8087610789600106e-24	1.1576070905344068e-23	cd8_trm	D496	resp_rest
CD73	-11.6377735	-2.5619516	2.6483807682995145e-31	2.8249394861861487e-30	cd8_trm	D496	resp_rest
CD101	-11.973273	-1.7763978	4.905440750603001e-33	7.848705200964801e-32	cd8_trm	D496	resp_rest
CD161	-12.549399	-3.6051733	4.00536425802962e-36	1.2817165625694784e-34	cd8_trm	D496	resp_rest
CD101	48.684017	3.074589	0.0	0.0	cd8_trm	D496	gut_rest
CD103	35.95955	3.8263297	3.589597901217639e-283	1.4358391604870555e-282	cd8_trm	D496	gut_rest
CD161	33.934975	3.2387803	2.0322327677364515e-252	7.225716507507383e-252	cd8_trm	D496	gut_rest
CD49a	31.37371	1.9957603	4.621506669794806e-216	1.478882134334338e-215	cd8_trm	D496	gut_rest
CD39	30.168198	2.9139428	6.192210312156834e-200	1.8013702726274424e-199	cd8_trm	D496	gut_rest
CD73	27.781147	1.9110211	7.329985790335814e-170	1.6754253235053287e-169	cd8_trm	D496	gut_rest
CD127_IL7Ra	8.880731	0.89280826	6.642274445807736e-19	9.66149010299307e-19	cd8_trm	D496	gut_rest
CD85j	7.5505657	0.88811886	4.3337151881911236e-14	5.778286917588165e-14	cd8_trm	D496	gut_rest
CD94	4.130038	0.5379033	3.627032959737123e-05	4.298705730058812e-05	cd8_trm	D496	gut_rest
CX3CR1	-0.6767025	-0.06625021	0.49859472544271144	0.49859472544271144	cd8_trm	D496	gut_rest
CD79b	-1.3849348	-0.14885606	0.16607242812047596	0.17142960322113648	cd8_trm	D496	gut_rest
GPR56	-1.6825452	-0.29555514	0.09246317520652572	0.09862738688696077	cd8_trm	D496	gut_rest
CD152_CTLA4	-2.8532522	-0.33802003	0.004327427649974039	0.004775092579281698	cd8_trm	D496	gut_rest
CD137_41BB	-4.0476484	-0.5010394	5.173480019845547e-05	5.9125485941091965e-05	cd8_trm	D496	gut_rest
CD11b	-5.266001	-0.8014249	1.3942752219337326e-07	1.7160310423799787e-07	cd8_trm	D496	gut_rest
CD29	-6.2146916	-0.44324756	5.142559549455895e-10	6.582476223303545e-10	cd8_trm	D496	gut_rest
CD183_CXCR3	-7.604198	-0.44671163	2.866759904438035e-14	3.988535519218136e-14	cd8_trm	D496	gut_rest
CD16	-10.317719	-0.774191	5.85985721514642e-25	8.92930623260407e-25	cd8_trm	D496	gut_rest
CD185_CXCR5	-11.220466	-1.6371399	3.235634387532302e-29	5.177015020051684e-29	cd8_trm	D496	gut_rest
CD62L	-12.38332	-1.1416476	3.2175456787113046e-35	5.41902430098746e-35	cd8_trm	D496	gut_rest
CD58_LFA3	-14.926364	-0.4241243	2.2204762168537457e-50	3.947513274406659e-50	cd8_trm	D496	gut_rest
CD194_CCR4	-18.24211	-1.7392288	2.3905013509444074e-74	4.499767248836532e-74	cd8_trm	D496	gut_rest
CD49f	-22.87347	-2.4633756	8.536687170556568e-116	1.7073374341113135e-115	cd8_trm	D496	gut_rest
CD26	-24.302658	-2.2397017	1.8375186406605597e-130	3.920039766742527e-130	cd8_trm	D496	gut_rest
CD20	-28.144054	-3.91072	2.8334639697122587e-174	6.974680540830175e-174	cd8_trm	D496	gut_rest
CD82	-29.310532	-1.313298	7.614430796742433e-189	2.0305148791313155e-188	cd8_trm	D496	gut_rest
CD28	-38.67573	-3.875901	0.0	0.0	cd8_trm	D496	gut_rest
KLRG1	-39.400856	-5.2381725	0.0	0.0	cd8_trm	D496	gut_rest
CD27	-39.44366	-4.419973	0.0	0.0	cd8_trm	D496	gut_rest
CD279_PD1	-41.718407	-4.1871996	0.0	0.0	cd8_trm	D496	gut_rest
CD278_ICOS	-42.645844	-3.724234	0.0	0.0	cd8_trm	D496	gut_rest
CD18	-43.51895	-4.2278204	0.0	0.0	cd8_trm	D496	gut_rest
CD18	27.7924	3.5788317	5.35947967114741e-170	8.575167473835856e-169	cd8_trm	D496	spl_rest
KLRG1	27.697958	4.800476	7.389075513837726e-169	7.881680548093575e-168	cd8_trm	D496	spl_rest
CD28	26.48585	3.7261202	1.4108559141044689e-154	1.1286847312835751e-153	cd8_trm	D496	spl_rest
CD278_ICOS	26.35095	3.2344265	5.005300424989397e-153	3.203392271993214e-152	cd8_trm	D496	spl_rest
CD27	26.271595	3.9152825	4.050636138957341e-152	2.160339274110582e-151	cd8_trm	D496	spl_rest
CD279_PD1	25.088781	3.6905346	6.593369660780695e-139	2.637347864312278e-138	cd8_trm	D496	spl_rest
CD20	19.479088	3.2868664	1.6519895794925813e-84	4.805787867614782e-84	cd8_trm	D496	spl_rest
CD82	19.127123	1.1958083	1.5013474435804827e-81	4.0035931828812873e-81	cd8_trm	D496	spl_rest
CD26	18.584127	2.20961	4.3196831210332926e-77	1.0633066144081951e-76	cd8_trm	D496	spl_rest
CD194_CCR4	15.186831	1.9752215	4.3231932222642596e-52	9.005626323139662e-52	cd8_trm	D496	spl_rest
CD16	15.184162	1.5819905	4.502813161569831e-52	9.005626323139662e-52	cd8_trm	D496	spl_rest
CD49f	14.004386	2.023197	1.465398782653903e-44	2.7583977085249936e-44	cd8_trm	D496	spl_rest
CD58_LFA3	11.707765	0.44970608	1.1630528447857407e-31	1.9588258438496684e-31	cd8_trm	D496	spl_rest
CD185_CXCR5	9.85014	1.878691	6.844903029675372e-23	1.0951844847480596e-22	cd8_trm	D496	spl_rest
CD62L	8.480965	1.1268203	2.233342368365797e-17	3.403188370843119e-17	cd8_trm	D496	spl_rest
CD11b	2.3862906	0.547594	0.01701929803212734	0.020946828347233652	cd8_trm	D496	spl_rest
CD29	2.2213156	0.18469013	0.026329593915312227	0.031205444640370048	cd8_trm	D496	spl_rest
CD137_41BB	1.6297994	0.3501646	0.10314391391441541	0.11787875875933189	cd8_trm	D496	spl_rest
GPR56	1.1087795	0.29451728	0.26752528116016616	0.2952003102457006	cd8_trm	D496	spl_rest
CD79b	0.59237516	0.11681347	0.5535993805473196	0.5905060059171409	cd8_trm	D496	spl_rest
CX3CR1	0.5079397	0.08170498	0.6114956431865581	0.631221309095802	cd8_trm	D496	spl_rest
CD152_CTLA4	-0.25736356	-0.0021566611	0.7968981364311684	0.7968981364311684	cd8_trm	D496	spl_rest
CD127_IL7Ra	-3.2614734	-0.5689028	0.0011083478407957206	0.0014186852362185224	cd8_trm	D496	spl_rest
CD183_CXCR3	-3.2975068	-0.3158296	0.0009754734411711808	0.0013006312548949077	cd8_trm	D496	spl_rest
CD85j	-4.1162686	-0.6400295	3.8505559322299385e-05	5.357295210059045e-05	cd8_trm	D496	spl_rest
CD94	-4.9809237	-0.84736294	6.328153746936203e-07	9.204587268270841e-07	cd8_trm	D496	spl_rest
CD73	-13.404091	-1.2329577	5.721998828274095e-41	1.017244236137617e-40	cd8_trm	D496	spl_rest
CD39	-18.437439	-2.5674357	6.578341649630473e-76	1.5036209484869654e-75	cd8_trm	D496	spl_rest
CD161	-19.5883	-2.775373	1.94578181180872e-85	6.226501797787904e-85	cd8_trm	D496	spl_rest
CD49a	-21.334137	-1.6003537	5.474567343174533e-101	1.9465128331287228e-100	cd8_trm	D496	spl_rest
CD103	-25.768219	-3.9385617	2.014621996441752e-146	9.209700555162295e-146	cd8_trm	D496	spl_rest
CD101	-29.720333	-2.7713645	4.193905604276345e-194	1.3420497933684304e-192	cd8_trm	D496	spl_rest
CD18	15.052127	3.9335163	3.343132476618989e-51	5.349011962590383e-50	cd8_trm	D496	bma_rest
KLRG1	14.895507	5.524893	3.525001164114299e-50	3.760001241721919e-49	cd8_trm	D496	bma_rest
CD279_PD1	13.294606	3.943868	2.4877815819925197e-40	1.3268168437293438e-39	cd8_trm	D496	bma_rest
CD27	12.364647	3.6228123	4.0598966566234386e-35	1.855952757313572e-34	cd8_trm	D496	bma_rest
CD278_ICOS	12.192387	2.9440517	3.41277370313297e-34	1.365109481253188e-33	cd8_trm	D496	bma_rest
CD28	11.68341	3.108186	1.5495206026459005e-31	5.509406587185424e-31	cd8_trm	D496	bma_rest
CD20	7.4245467	2.349524	1.1316682368699866e-13	2.7856448907568904e-13	cd8_trm	D496	bma_rest
CD62L	6.5458207	1.673493	5.916945887878806e-11	1.3524447743722984e-10	cd8_trm	D496	bma_rest
CD49f	6.4465194	1.9023458	1.1444782367628227e-10	2.4415535717606885e-10	cd8_trm	D496	bma_rest
CD58_LFA3	5.768174	0.51932937	8.013495979691213e-09	1.6026991959382427e-08	cd8_trm	D496	bma_rest
CD82	5.364736	0.6923613	8.10675656038152e-08	1.5259777054835803e-07	cd8_trm	D496	bma_rest
CD183_CXCR3	4.092251	0.7711552	4.2720586899712875e-05	7.195046214688483e-05	cd8_trm	D496	bma_rest
CD194_CCR4	3.4271138	0.98639137	0.0006100335110713018	0.0009760536177140828	cd8_trm	D496	bma_rest
CD152_CTLA4	3.1775024	1.0702021	0.001485494601642816	0.0022636108215509576	cd8_trm	D496	bma_rest
CD137_41BB	3.0074584	0.9503962	0.002634420502546253	0.0038318843673400046	cd8_trm	D496	bma_rest
GPR56	2.3303792	0.81432426	0.019786114482134548	0.0275285071055785	cd8_trm	D496	bma_rest
CD29	1.893264	0.38724366	0.05832276849419888	0.0777636913255985	cd8_trm	D496	bma_rest
CD16	1.8495727	0.40115398	0.06437516714889176	0.08240021395058145	cd8_trm	D496	bma_rest
CX3CR1	1.4359794	0.33520567	0.15100819914289176	0.18585624509894372	cd8_trm	D496	bma_rest
CD11b	0.91992664	0.3952999	0.3576111102549908	0.4086984117199895	cd8_trm	D496	bma_rest
CD94	-0.24914674	-0.4430128	0.8032472716697127	0.8032472716697127	cd8_trm	D496	bma_rest
CD26	-0.26001757	-0.052740198	0.7948502282811585	0.8032472716697127	cd8_trm	D496	bma_rest
CD79b	-0.5347495	-0.16005732	0.5928230699168608	0.6323446079113182	cd8_trm	D496	bma_rest
CD85j	-0.7834561	-0.28226936	0.433359321071339	0.4781895956649258	cd8_trm	D496	bma_rest
CD185_CXCR5	-1.0909699	-0.39995655	0.27528611776311707	0.3262650284599906	cd8_trm	D496	bma_rest
CD161	-5.204503	-1.212416	1.9451651830720796e-07	3.458071436572586e-07	cd8_trm	D496	bma_rest
CD127_IL7Ra	-9.327099	-2.2206275	1.088085418525949e-20	2.9015611160691976e-20	cd8_trm	D496	bma_rest
CD73	-9.567062	-2.2307217	1.0998648090738251e-21	3.1996067173056733e-21	cd8_trm	D496	bma_rest
CD39	-10.919701	-3.505788	9.280155482335622e-28	2.969649754347399e-27	cd8_trm	D496	bma_rest
CD103	-14.227559	-4.5050974	6.180117458872313e-46	3.9552751736782804e-45	cd8_trm	D496	bma_rest
CD101	-14.750198	-2.97149	3.0676216028947878e-49	2.4540972823158302e-48	cd8_trm	D496	bma_rest
CD49a	-16.058653	-4.189503	4.972259447999527e-58	1.5911230233598486e-56	cd8_trm	D496	bma_rest
CD279_PD1	10.976269	3.8681612	4.970325082108441e-28	1.2746580602872674e-26	cd8_trm	D503	ln_rest
CD28	9.734521	3.8113923	2.148280845392679e-22	2.2914995684188578e-21	cd8_trm	D503	ln_rest
CD278_ICOS	8.650787	3.0969102	5.114545549179246e-18	2.727757626228931e-17	cd8_trm	D503	ln_rest
KLRG1	8.262028	3.8618996	1.4321894583503686e-16	6.547151809601685e-16	cd8_trm	D503	ln_rest
CD27	8.122647	3.8318987	4.561219238626629e-16	1.6217668404005791e-15	cd8_trm	D503	ln_rest
CD26	7.531978	3.146509	4.997740435051777e-14	1.5992769392165688e-13	cd8_trm	D503	ln_rest
CD49f	7.1890206	3.0352182	6.525774627623914e-13	1.8984071643996843e-12	cd8_trm	D503	ln_rest
CD18	6.895752	2.6757507	5.358067418030957e-12	1.4288179781415886e-11	cd8_trm	D503	ln_rest
CD183_CXCR3	3.9635377	1.244786	7.384721826903404e-05	0.0001687936417577921	cd8_trm	D503	ln_rest
CD82	3.8339605	1.3797579	0.00012609641849790372	0.0002690056927955279	cd8_trm	D503	ln_rest
CD62L	3.5034547	1.5171262	0.00045926470530456565	0.0009185294106091313	cd8_trm	D503	ln_rest
CD29	3.11743	1.2631439	0.0018243523404907005	0.003434074993864848	cd8_trm	D503	ln_rest
CD20	2.6924453	1.5972927	0.007093017037282937	0.0113488272596527	cd8_trm	D503	ln_rest
GPR56	1.3542116	0.6951982	0.17566888605749187	0.2444088849495539	cd8_trm	D503	ln_rest
CD152_CTLA4	0.9576668	0.35164195	0.3382308060288469	0.45097440803846256	cd8_trm	D503	ln_rest
CD127_IL7Ra	0.66423815	0.1446933	0.5065378990498596	0.6003412136887225	cd8_trm	D503	ln_rest
CD194_CCR4	0.5115428	0.18416597	0.6089710138409038	0.6959668729610329	cd8_trm	D503	ln_rest
CD185_CXCR5	0.15904307	-0.03473603	0.873634940473707	0.8938760012383402	cd8_trm	D503	ln_rest
CD79b	-0.13340132	-0.09015824	0.8938760012383402	0.8938760012383402	cd8_trm	D503	ln_rest
CD16	-0.18758681	-0.20288986	0.8512005579053008	0.8938760012383402	cd8_trm	D503	ln_rest
CD85j	-0.24386677	-0.18122938	0.8073340024036585	0.8908513129971404	cd8_trm	D503	ln_rest
CD11b	-0.7081465	-0.74914163	0.47885429040893157	0.5893591266571465	cd8_trm	D503	ln_rest
CD137_41BB	-0.91438335	-0.4841054	0.3605154329060061	0.46145975411968776	cd8_trm	D503	ln_rest
CD49a	-2.0125864	-0.9758919	0.044158162619569716	0.06423005471937414	cd8_trm	D503	ln_rest
CX3CR1	-2.3482087	-0.7774216	0.018863944721044405	0.028745058622543857	cd8_trm	D503	ln_rest
CD101	-2.960843	-0.5504795	0.0030679809602550175	0.005167125827797925	cd8_trm	D503	ln_rest
CD39	-3.0576336	-1.3057096	0.002230920720454799	0.003966081280808532	cd8_trm	D503	ln_rest
CD94	-5.516877	-2.736456	3.450761143215063e-08	8.494181275606309e-08	cd8_trm	D503	ln_rest
CD161	-8.234522	-3.2513213	1.8027633399702983e-16	7.211053359881193e-16	cd8_trm	D503	ln_rest
CD58_LFA3	-8.905359	-1.4841393	5.32135562184205e-19	3.4056675979789118e-18	cd8_trm	D503	ln_rest
CD103	-9.2144575	-4.220218	3.1285635439072624e-20	2.50285083512581e-19	cd8_trm	D503	ln_rest
CD73	-10.933554	-3.8935986	7.966612876795421e-28	1.2746580602872674e-26	cd8_trm	D503	ln_rest
CD279_PD1	19.320127	4.076047	3.637532793112217e-83	1.1640104937959094e-81	cd8_trm	D503	resp_rest
CD26	15.318108	3.9891315	5.787801190027831e-53	6.173654602696353e-52	cd8_trm	D503	resp_rest
CD18	12.949123	3.0540493	2.3765096046823113e-38	1.5209661469966793e-37	cd8_trm	D503	resp_rest
KLRG1	10.172903	2.9918609	2.6198267450271245e-24	1.1976350834409712e-23	cd8_trm	D503	resp_rest
CD28	9.809923	2.3064213	1.0204643487592315e-22	4.081857395036926e-22	cd8_trm	D503	resp_rest
CD49f	9.676234	2.5278242	3.804710008991933e-22	1.3527857809749094e-21	cd8_trm	D503	resp_rest
CD278_ICOS	8.930895	1.9196085	4.225754773728438e-19	1.229310479630091e-18	cd8_trm	D503	resp_rest
CD27	8.59108	2.5352614	8.61559080075196e-18	2.2974908802005225e-17	cd8_trm	D503	resp_rest
CD29	5.7715135	1.3374527	7.856274699032969e-09	1.6760052691270334e-08	cd8_trm	D503	resp_rest
CD194_CCR4	4.6460023	1.202779	3.3842941608326206e-06	6.016522952591326e-06	cd8_trm	D503	resp_rest
CD16	4.472782	1.051914	7.720835638295137e-06	1.3003512653970757e-05	cd8_trm	D503	resp_rest
GPR56	4.341673	1.3794011	1.4140191954216125e-05	2.1546959168329333e-05	cd8_trm	D503	resp_rest
CD20	4.1605926	1.6760218	3.174229314525107e-05	4.6170608211274286e-05	cd8_trm	D503	resp_rest
CD137_41BB	2.8794398	0.7029202	0.003983823236539912	0.005542710589968573	cd8_trm	D503	resp_rest
CD11b	2.627074	0.8299636	0.00861226110882923	0.011483014811772307	cd8_trm	D503	resp_rest
CD62L	0.9530423	0.13928732	0.34056862504676955	0.3892212857677366	cd8_trm	D503	resp_rest
CD82	0.3847938	0.33365756	0.7003902087661347	0.7229834413069777	cd8_trm	D503	resp_rest
CD152_CTLA4	0.19600491	-0.10840436	0.8446063210957199	0.8446063210957199	cd8_trm	D503	resp_rest
CD79b	-0.46411315	-0.26307875	0.6425666776455989	0.6854044561553055	cd8_trm	D503	resp_rest
CD185_CXCR5	-0.53276414	-0.44323403	0.5941968552688821	0.6556654954691112	cd8_trm	D503	resp_rest
CD103	-1.0240957	-1.2967937	0.3057900878311345	0.36241788187393714	cd8_trm	D503	resp_rest
CX3CR1	-1.8298024	-0.3486168	0.06727948913576177	0.08280552509016834	cd8_trm	D503	resp_rest
CD85j	-2.1877234	-0.76728064	0.02868975748221052	0.03672288957722947	cd8_trm	D503	resp_rest
CD49a	-4.409059	-1.0584807	1.0382070131471522e-05	1.6611312210354436e-05	cd8_trm	D503	resp_rest
CD94	-4.9182177	-1.368597	8.733573539035806e-07	1.6439667838185046e-06	cd8_trm	D503	resp_rest
CD101	-5.597292	-0.30482394	2.177257802136664e-08	4.354515604273328e-08	cd8_trm	D503	resp_rest
CD183_CXCR3	-7.774441	-1.0545564	7.578137535186142e-15	1.732145722328261e-14	cd8_trm	D503	resp_rest
CD39	-8.529305	-2.5516024	1.472289647291454e-17	3.62409759333281e-17	cd8_trm	D503	resp_rest
CD161	-9.59086	-2.0831163	8.73537497809047e-22	2.7953199929889507e-21	cd8_trm	D503	resp_rest
CD58_LFA3	-11.324773	-0.7853032	9.893525901951239e-30	5.276547147707327e-29	cd8_trm	D503	resp_rest
CD127_IL7Ra	-12.95372	-2.43539	2.238390496501543e-38	1.5209661469966793e-37	cd8_trm	D503	resp_rest
CD73	-17.780975	-3.8370657	9.923718473158892e-71	1.5877949557054227e-69	cd8_trm	D503	resp_rest
CD73	26.78971	3.7588654	4.258711521994571e-158	1.3627876870382626e-156	cd8_trm	D503	gut_rest
CD58_LFA3	19.814554	1.0810094	2.2296979538665078e-87	2.378344484124275e-86	cd8_trm	D503	gut_rest
CD161	13.682688	1.9369546	1.2884047500061043e-42	3.748086545472303e-42	cd8_trm	D503	gut_rest
CD49a	13.59029	1.794388	4.5726659822560556e-42	1.2193775952682816e-41	cd8_trm	D503	gut_rest
CD127_IL7Ra	10.513698	1.3989879	7.470568035706582e-26	1.7075584081615046e-25	cd8_trm	D503	gut_rest
CD39	9.966556	1.8775016	2.1350499599488137e-23	4.5547732478908023e-23	cd8_trm	D503	gut_rest
CD183_CXCR3	9.223994	0.8351731	2.8623340785734244e-20	5.724668157146849e-20	cd8_trm	D503	gut_rest
CD94	5.285706	1.066242	1.2522077463328464e-07	2.0035323941325542e-07	cd8_trm	D503	gut_rest
CD101	5.1713243	0.08053266	2.3244082711261085e-07	3.541955460763594e-07	cd8_trm	D503	gut_rest
CD103	5.1147547	1.9739426	3.14149218037878e-07	4.5694431714600434e-07	cd8_trm	D503	gut_rest
CX3CR1	3.226953	0.48773885	0.0012511595234085979	0.0014828557314472272	cd8_trm	D503	gut_rest
CD85j	1.9594516	0.5473325	0.05005992731493397	0.05523854048544438	cd8_trm	D503	gut_rest
CD152_CTLA4	0.64982367	0.25795597	0.5158061295836501	0.5324450369895743	cd8_trm	D503	gut_rest
CD185_CXCR5	-0.30048797	0.071724564	0.7638049674143867	0.7638049674143867	cd8_trm	D503	gut_rest
CD79b	-0.9105438	-0.03045727	0.362535803727576	0.3867048573094144	cd8_trm	D503	gut_rest
CD137_41BB	-1.9668453	-0.26247382	0.04920105225073835	0.05523854048544438	cd8_trm	D503	gut_rest
CD62L	-3.7457917	-0.6339445	0.00017982570249441322	0.0002213239415315855	cd8_trm	D503	gut_rest
CD82	-4.0397573	-0.7894013	5.350655640478356e-05	6.848839219812296e-05	cd8_trm	D503	gut_rest
GPR56	-4.4123206	-0.89882684	1.022685976525801e-05	1.3635813020344013e-05	cd8_trm	D503	gut_rest
CD11b	-4.4624896	-1.1931431	8.101283741187829e-06	1.1271351292087414e-05	cd8_trm	D503	gut_rest
CD194_CCR4	-6.2012935	-1.1232823	5.600104629660349e-10	9.431755165743745e-10	cd8_trm	D503	gut_rest
CD29	-7.0009613	-1.14461	2.542125312676067e-12	4.519333889201897e-12	cd8_trm	D503	gut_rest
CD20	-8.10192	-2.4110582	5.409842361234338e-16	1.0183232679970517e-15	cd8_trm	D503	gut_rest
CD16	-10.542396	-1.8199239	5.507792662811385e-26	1.3557643477689563e-25	cd8_trm	D503	gut_rest
CD278_ICOS	-14.188697	-2.1836433	1.0764076067783271e-45	3.444504341690647e-45	cd8_trm	D503	gut_rest
CD27	-14.960404	-3.0753875	1.33214491930097e-50	4.736515268625671e-50	cd8_trm	D503	gut_rest
CD49f	-15.144313	-2.8683577	8.261393885205596e-52	3.3045575540822384e-51	cd8_trm	D503	gut_rest
CD28	-16.682236	-2.7340739	1.764865070683694e-62	8.067954608839745e-62	cd8_trm	D503	gut_rest
KLRG1	-18.182398	-3.9021702	7.115456548206255e-74	3.794910159043336e-73	cd8_trm	D503	gut_rest
CD26	-18.574821	-3.3648121	5.137618244710474e-77	3.288075676614703e-76	cd8_trm	D503	gut_rest
CD18	-19.41559	-3.2868845	5.697686070683174e-84	4.558148856546539e-83	cd8_trm	D503	gut_rest
CD279_PD1	-25.993242	-3.9962	5.904693272735116e-149	9.447509236376186e-148	cd8_trm	D503	gut_rest
CD16	9.383805	3.292634	6.363354017084451e-21	6.787577618223415e-20	cd8_trm	D503	spl_rest
CD18	7.012012	2.5355802	2.3491519459310794e-12	1.503457245395891e-11	cd8_trm	D503	spl_rest
CD27	6.2860923	2.818689	3.255564820956019e-10	1.314892738728309e-09	cd8_trm	D503	spl_rest
KLRG1	6.2845883	2.7355726	3.2872318468207727e-10	1.314892738728309e-09	cd8_trm	D503	spl_rest
CD28	5.546933	1.8707799	2.9072414068991763e-08	9.303172502077365e-08	cd8_trm	D503	spl_rest
CD279_PD1	4.8632627	1.6428527	1.1546641969787975e-06	3.3590231184837746e-06	cd8_trm	D503	spl_rest
CD26	4.5393047	1.6281047	5.644005848076242e-06	1.5050682261536646e-05	cd8_trm	D503	spl_rest
CD278_ICOS	4.146831	1.4052658	3.371085629976649e-05	8.298056935327135e-05	cd8_trm	D503	spl_rest
CD20	4.0812945	2.6143055	4.4785562183750926e-05	0.00010236699927714497	cd8_trm	D503	spl_rest
CD103	3.633337	-0.38639972	0.00027977921407447973	0.0005607385731836723	cd8_trm	D503	spl_rest
CD194_CCR4	3.6327937	1.4310486	0.00028036928659183613	0.0005607385731836723	cd8_trm	D503	spl_rest
CD49f	3.1584783	1.1347505	0.0015859517888267816	0.0029853210142621774	cd8_trm	D503	spl_rest
CD62L	2.7551441	0.9521456	0.005866628368437279	0.009880637252104892	cd8_trm	D503	spl_rest
CD82	2.5298696	1.0381818	0.01141049303032501	0.018256788848520018	cd8_trm	D503	spl_rest
CD185_CXCR5	2.4366393	1.1893555	0.014824460116718908	0.022589653511190716	cd8_trm	D503	spl_rest
CD127_IL7Ra	2.1832666	0.55286527	0.029016178540199656	0.04220535060392677	cd8_trm	D503	spl_rest
GPR56	1.688594	0.66245323	0.09129726926516744	0.12172969235355659	cd8_trm	D503	spl_rest
CD79b	1.6671662	0.479463	0.0954813593698443	0.1222161399934007	cd8_trm	D503	spl_rest
CD11b	0.66527116	0.22240934	0.5058770897284526	0.5781452454039459	cd8_trm	D503	spl_rest
CD85j	0.57589287	0.018287044	0.564687597238894	0.6231035555739519	cd8_trm	D503	spl_rest
CD137_41BB	-0.0050437488	-0.096171655	0.9959756878232964	0.9959756878232964	cd8_trm	D503	spl_rest
CD29	-0.0781832	-0.1283974	0.9376823305480326	0.9679301476624853	cd8_trm	D503	spl_rest
CD94	-0.23505984	-0.10707126	0.8141622835701354	0.8684397691414778	cd8_trm	D503	spl_rest
CD152_CTLA4	-0.9650477	-0.6275291	0.3345209213962679	0.3964692401733545	cd8_trm	D503	spl_rest
CD39	-1.2302651	-0.52396995	0.21859781231454622	0.26904346131021073	cd8_trm	D503	spl_rest
CD101	-1.8194442	0.0073110396	0.06884369056391473	0.09578252600196832	cd8_trm	D503	spl_rest
CX3CR1	-2.7957535	-1.0273759	0.005177889467147963	0.009205136830485268	cd8_trm	D503	spl_rest
CD161	-5.896852	-1.4669389	3.705013460485382e-09	1.3173381192836914e-08	cd8_trm	D503	spl_rest
CD183_CXCR3	-6.653305	-1.4078008	2.8658335377749287e-11	1.528444553479962e-10	cd8_trm	D503	spl_rest
CD73	-8.108341	-1.8746684	5.131563555525896e-16	4.1052508444207166e-15	cd8_trm	D503	spl_rest
CD49a	-9.704861	-1.9486204	2.8746847785205144e-22	4.599495645632823e-21	cd8_trm	D503	spl_rest
CD58_LFA3	-10.313605	-1.2147163	6.116268515077485e-25	1.9572059248247953e-23	cd8_trm	D503	spl_rest
CD279_PD1	8.899054	4.3453465	5.632473672423972e-19	9.011957875878356e-18	cd8_trm	D503	bma_rest
CD18	8.687887	4.5825157	3.692426951901843e-18	3.938588748695299e-17	cd8_trm	D503	bma_rest
KLRG1	6.9183745	4.53177	4.5685503068198256e-12	2.9238721963646885e-11	cd8_trm	D503	bma_rest
CD27	6.367758	3.9122071	1.9181167979482423e-10	8.768533933477679e-10	cd8_trm	D503	bma_rest
CD49f	5.896039	3.9310672	3.7233096681984776e-09	1.489323867279391e-08	cd8_trm	D503	bma_rest
CD278_ICOS	5.8746	2.6789749	4.2386601904409304e-09	1.507079178823442e-08	cd8_trm	D503	bma_rest
CD28	5.032585	2.415611	4.839091172001828e-07	1.4077356136732588e-06	cd8_trm	D503	bma_rest
GPR56	3.4314232	2.2296593	0.0006004230076596062	0.001477964326546723	cd8_trm	D503	bma_rest
CD20	3.04925	2.4966059	0.0022941355178382992	0.0045882710356765985	cd8_trm	D503	bma_rest
CD11b	2.7548888	3.0843792	0.005871210562267164	0.011051690470149957	cd8_trm	D503	bma_rest
CD194_CCR4	2.6238165	1.640634	0.008695061432155255	0.01545788699049823	cd8_trm	D503	bma_rest
CD16	2.3997731	1.202438	0.016405235945673946	0.027629871066398224	cd8_trm	D503	bma_rest
CD137_41BB	2.3044581	1.3177396	0.021196941260705253	0.0339151060171284	cd8_trm	D503	bma_rest
CD26	1.7422444	0.86913353	0.08146568904982997	0.11849554770884359	cd8_trm	D503	bma_rest
CD29	1.3778751	0.68606204	0.1682418628469763	0.23407563526535832	cd8_trm	D503	bma_rest
CD82	1.053109	0.7631668	0.2922910368602325	0.38972138248031	cd8_trm	D503	bma_rest
CD85j	0.31054208	0.052510187	0.7561487679197784	0.8641700204797467	cd8_trm	D503	bma_rest
CD62L	0.22721936	0.11160083	0.8202531741582408	0.9051069507953002	cd8_trm	D503	bma_rest
CD161	0.012292195	0.179632	0.9901924941241698	0.9901924941241698	cd8_trm	D503	bma_rest
CD79b	-0.13497235	-0.14486453	0.8926337407444466	0.9214283775426545	cd8_trm	D503	bma_rest
CD152_CTLA4	-0.17045471	-0.22482479	0.8646525439149713	0.9214283775426545	cd8_trm	D503	bma_rest
CD185_CXCR5	-0.6020676	-0.6122996	0.5471291609697241	0.6484493759641174	cd8_trm	D503	bma_rest
CD101	-0.68606514	-0.45280254	0.49267201858572307	0.6063655613362745	cd8_trm	D503	bma_rest
CD94	-0.82753295	-0.52779514	0.40793507243431726	0.5221568927159261	cd8_trm	D503	bma_rest
CX3CR1	-1.7499759	-0.7081375	0.08012247513686836	0.11849554770884359	cd8_trm	D503	bma_rest
CD39	-3.3783276	-2.119887	0.0007292812253103859	0.0015557999473288233	cd8_trm	D503	bma_rest
CD58_LFA3	-3.3895202	-0.22110581	0.0007001503441512903	0.0015557999473288233	cd8_trm	D503	bma_rest
CD183_CXCR3	-4.1998024	-1.093873	2.6714817234891567e-05	7.123951262637752e-05	cd8_trm	D503	bma_rest
CD103	-5.586759	-3.5742137	2.313465367676441e-08	7.403089176564612e-08	cd8_trm	D503	bma_rest
CD127_IL7Ra	-6.4789724	-2.8245776	9.234931373241145e-11	4.925296732395278e-10	cd8_trm	D503	bma_rest
CD49a	-8.11657	-3.5137846	4.795441196477618e-16	3.8363529571820945e-15	cd8_trm	D503	bma_rest
CD73	-9.527529	-4.268184	1.61071514455593e-21	5.154288462578976e-20	cd8_trm	D503	bma_rest
CD278_ICOS	16.47078	0.9887099	5.9498254659253295e-61	5.264051235247551e-60	cd8_trm	D512	ln_rest
CD28	15.03569	1.3193588	4.285576297115445e-51	2.742768830153885e-50	cd8_trm	D512	ln_rest
CD183_CXCR3	13.226381	0.6098864	6.179123051249178e-40	3.295532293999561e-39	cd8_trm	D512	ln_rest
CD26	12.800541	1.0433564	1.6281384266139372e-37	7.442918521663713e-37	cd8_trm	D512	ln_rest
CD27	12.22579	1.8749921	2.2637021418380756e-34	9.054808567352303e-34	cd8_trm	D512	ln_rest
CD279_PD1	11.219846	0.58364916	3.258394547435632e-29	1.0426862551794022e-28	cd8_trm	D512	ln_rest
CD18	10.107518	1.2000033	5.116404297248135e-24	1.488408522835821e-23	cd8_trm	D512	ln_rest
CD127_IL7Ra	9.558829	0.5931401	1.190957248145706e-21	3.175885995055216e-21	cd8_trm	D512	ln_rest
CD20	8.933162	1.0079886	4.140029939443164e-19	1.0190842927860096e-18	cd8_trm	D512	ln_rest
CD79b	8.223904	0.2903316	1.9698427046366463e-16	4.502497610598049e-16	cd8_trm	D512	ln_rest
CD82	7.925504	0.33165663	2.2722262532994937e-15	4.84741600703892e-15	cd8_trm	D512	ln_rest
CD49f	7.578059	0.5531491	3.5076212123860225e-14	6.602581105667807e-14	cd8_trm	D512	ln_rest
CX3CR1	7.286538	0.3198263	3.1802109780862844e-13	5.653708405486728e-13	cd8_trm	D512	ln_rest
CD62L	7.2459254	0.8375928	4.294962846514532e-13	7.233621636235001e-13	cd8_trm	D512	ln_rest
CD152_CTLA4	6.4312544	0.3708696	1.2655506713320676e-10	2.0248810741313082e-10	cd8_trm	D512	ln_rest
KLRG1	6.2062736	0.5225924	5.425571554408879e-10	8.267537606718291e-10	cd8_trm	D512	ln_rest
CD137_41BB	6.041769	0.21069337	1.5243363918331757e-09	2.2172165699391647e-09	cd8_trm	D512	ln_rest
CD194_CCR4	4.840461	0.4344479	1.2953828106777913e-06	1.8022717365951879e-06	cd8_trm	D512	ln_rest
CD185_CXCR5	4.0350833	0.20060162	5.45829680063616e-05	7.27772906751488e-05	cd8_trm	D512	ln_rest
CD16	3.0849757	0.25665185	0.002035687963299615	0.002605680593023507	cd8_trm	D512	ln_rest
CD58_LFA3	2.836388	0.24348204	0.00456269587471299	0.005615625691954449	cd8_trm	D512	ln_rest
CD11b	2.7595468	0.28421414	0.005788160890664199	0.006860042537083495	cd8_trm	D512	ln_rest
CD85j	1.6908454	-0.013085897	0.09086634460589559	0.0969241009129553	cd8_trm	D512	ln_rest
GPR56	0.40754837	-0.0054883827	0.6836052731023449	0.6836052731023449	cd8_trm	D512	ln_rest
CD73	-1.243351	-0.064533785	0.21373850490290247	0.22063329538364126	cd8_trm	D512	ln_rest
CD29	-1.9933788	-0.12462974	0.04621999218659193	0.051001370688653166	cd8_trm	D512	ln_rest
CD39	-2.643997	-0.511658	0.008193342171201613	0.009363819624230415	cd8_trm	D512	ln_rest
CD161	-7.6375318	-0.8432276	2.2142502625356235e-14	4.428500525071247e-14	cd8_trm	D512	ln_rest
CD94	-11.289431	-1.661701	1.4799235371332766e-29	5.26195035425165e-29	cd8_trm	D512	ln_rest
CD101	-16.46469	-1.018806	6.580064044059439e-61	5.264051235247551e-60	cd8_trm	D512	ln_rest
CD49a	-17.440113	-1.6268113	4.092582222676162e-68	6.548131556281859e-67	cd8_trm	D512	ln_rest
CD103	-17.980286	-2.8809438	2.7805189508213733e-72	8.897660642628395e-71	cd8_trm	D512	ln_rest
CD279_PD1	7.0775466	0.9081522	1.4672890380205908e-12	9.390649843331782e-12	cd8_trm	D512	resp_rest
CD29	6.9275537	0.62034726	4.2818002697266815e-12	2.283626810520897e-11	cd8_trm	D512	resp_rest
CD49f	5.694944	0.7300938	1.2341240681849623e-08	5.641710025988399e-08	cd8_trm	D512	resp_rest
CD26	4.5457754	0.7453619	5.473333865380206e-06	1.9460742632462954e-05	cd8_trm	D512	resp_rest
CD18	4.1869764	1.0087621	2.826952392153714e-05	9.046247654891885e-05	cd8_trm	D512	resp_rest
CD79b	4.129462	0.29994625	3.636135621390441e-05	0.00010577849080408555	cd8_trm	D512	resp_rest
CD278_ICOS	4.0120516	0.40472743	6.0193388413435446e-05	0.00016051570243582786	cd8_trm	D512	resp_rest
CD82	3.7601407	0.29338053	0.0001698178622238431	0.00041801319932022917	cd8_trm	D512	resp_rest
CX3CR1	3.5791671	0.2010211	0.00034469085156860175	0.0007878648035853754	cd8_trm	D512	resp_rest
KLRG1	3.290247	0.53434885	0.0010009948398758265	0.0021354556584017633	cd8_trm	D512	resp_rest
CD152_CTLA4	2.9994297	0.3124157	0.002704855183654254	0.005409710367308508	cd8_trm	D512	resp_rest
CD185_CXCR5	2.8505397	0.42796955	0.004364511639486898	0.008215551321387102	cd8_trm	D512	resp_rest
CD16	2.3820667	0.46815613	0.0172157772961312	0.028994993340852548	cd8_trm	D512	resp_rest
CD85j	2.2088408	0.19286075	0.027185707094657063	0.0434971313514513	cd8_trm	D512	resp_rest
CD62L	1.3291698	0.29343894	0.1837919891358365	0.2645344641726089	cd8_trm	D512	resp_rest
CD137_41BB	1.3101823	0.08619846	0.19013414612406265	0.2645344641726089	cd8_trm	D512	resp_rest
CD27	1.2065879	0.43165103	0.22759089720135972	0.30345452960181296	cd8_trm	D512	resp_rest
GPR56	0.92596513	0.13703275	0.35446410821873897	0.44355600257090555	cd8_trm	D512	resp_rest
CD11b	0.9146236	0.13393126	0.36038925208886075	0.44355600257090555	cd8_trm	D512	resp_rest
CD49a	0.54382455	-0.1523971	0.586562213696291	0.6951848458622708	cd8_trm	D512	resp_rest
CD20	0.3613286	-0.03499718	0.7178538162254623	0.8204043614005283	cd8_trm	D512	resp_rest
CD28	0.29811352	-0.12161662	0.7656165246879185	0.8448182341383929	cd8_trm	D512	resp_rest
CD183_CXCR3	0.2551871	-0.02618637	0.7985786047820126	0.8518171784341467	cd8_trm	D512	resp_rest
CD58_LFA3	0.050302923	-0.098650865	0.9598809937398106	0.9598809937398106	cd8_trm	D512	resp_rest
CD194_CCR4	-0.08876491	-0.25263068	0.9292687441725727	0.9592451552749137	cd8_trm	D512	resp_rest
CD39	-1.579591	-0.5819581	0.11420055057428842	0.17401988658939188	cd8_trm	D512	resp_rest
CD94	-2.5185044	-0.8813155	0.011785443382170427	0.020951899346080757	cd8_trm	D512	resp_rest
CD161	-5.4863896	-1.3181496	4.102320617050502e-08	1.6409282468202009e-07	cd8_trm	D512	resp_rest
CD73	-7.8669887	-1.7454766	3.6328020453284854e-15	2.9062416362627884e-14	cd8_trm	D512	resp_rest
CD103	-9.440998	-2.918403	3.692449377234113e-21	3.9386126690497207e-20	cd8_trm	D512	resp_rest
CD127_IL7Ra	-9.770807	-1.7112553	1.5025067873372796e-22	2.4040108597396474e-21	cd8_trm	D512	resp_rest
CD101	-10.533255	-1.8547064	6.069856102161185e-26	1.9423539526915793e-24	cd8_trm	D512	resp_rest
CD103	21.957575	3.0757637	7.330773115694218e-107	2.3458473970221497e-105	cd8_trm	D512	gut_rest
CD101	21.305233	1.307883	1.015204382170633e-100	1.6243270114730128e-99	cd8_trm	D512	gut_rest
CD49a	15.919714	1.340944	4.624885954117716e-57	3.699908763294173e-56	cd8_trm	D512	gut_rest
CD94	13.130442	1.7541595	2.2036624968598386e-39	8.814649987439354e-39	cd8_trm	D512	gut_rest
CD161	10.385672	1.0178133	2.881353006665333e-25	7.683608017774221e-25	cd8_trm	D512	gut_rest
CD73	6.42143	0.5580598	1.3500009819218052e-10	2.0571443534046554e-10	cd8_trm	D512	gut_rest
CD39	3.0984814	0.5255739	0.0019451519583930073	0.002146374574778491	cd8_trm	D512	gut_rest
GPR56	0.063221626	0.09018567	0.949590026460745	0.949590026460745	cd8_trm	D512	gut_rest
CD58_LFA3	-2.872507	-0.2035784	0.0040722883830821895	0.004203652524471938	cd8_trm	D512	gut_rest
CD11b	-3.0174484	-0.24932604	0.0025491238885850635	0.002719065481157401	cd8_trm	D512	gut_rest
CD29	-3.3244426	-0.11067508	0.000885954600355906	0.0010125195432638926	cd8_trm	D512	gut_rest
CD85j	-3.400739	-0.102774456	0.0006720398072630105	0.0007964916234228272	cd8_trm	D512	gut_rest
CD127_IL7Ra	-4.5516405	-0.16006997	5.322921323810869e-06	6.551287783151839e-06	cd8_trm	D512	gut_rest
CD16	-4.583925	-0.36131158	4.563281221296761e-06	5.840999963259854e-06	cd8_trm	D512	gut_rest
CD194_CCR4	-4.7039857	-0.38233325	2.5513091874575973e-06	3.4017455832767962e-06	cd8_trm	D512	gut_rest
CD137_41BB	-4.8389177	-0.20214072	1.3054797744876027e-06	1.8163196862436212e-06	cd8_trm	D512	gut_rest
CD185_CXCR5	-4.928158	-0.19951215	8.300854664156072e-07	1.207397042059065e-06	cd8_trm	D512	gut_rest
CD152_CTLA4	-7.0738144	-0.3700661	1.5073180048540674e-12	2.411708807766508e-12	cd8_trm	D512	gut_rest
CX3CR1	-7.3381224	-0.29798344	2.1661145951005062e-13	3.6481930022745367e-13	cd8_trm	D512	gut_rest
CD62L	-8.072817	-0.85751444	6.869436224862662e-16	1.2212331066422512e-15	cd8_trm	D512	gut_rest
KLRG1	-8.403343	-0.6756938	4.3394257164628e-17	8.168330760400565e-17	cd8_trm	D512	gut_rest
CD20	-9.172192	-0.9465201	4.634978440543473e-20	9.269956881086946e-20	cd8_trm	D512	gut_rest
CD82	-9.494083	-0.3520427	2.2215741499789723e-21	4.739358186621808e-21	cd8_trm	D512	gut_rest
CD79b	-9.756146	-0.30819538	1.736272878015212e-22	3.968623721177627e-22	cd8_trm	D512	gut_rest
CD49f	-9.990987	-0.7388693	1.6691251594165157e-23	4.1086157770252694e-23	cd8_trm	D512	gut_rest
CD18	-11.511606	-1.25514	1.1531020996167601e-30	3.354478835248757e-30	cd8_trm	D512	gut_rest
CD27	-11.861992	-1.6208686	1.86484448529794e-32	5.967502352953409e-32	cd8_trm	D512	gut_rest
CD183_CXCR3	-12.880911	-0.50438815	5.765098358225972e-38	2.0498127495914567e-37	cd8_trm	D512	gut_rest
CD279_PD1	-14.8898735	-0.71997654	3.834936028201671e-50	1.7531136128921926e-49	cd8_trm	D512	gut_rest
CD28	-15.04212	-1.0861847	3.8889603677940644e-51	2.0741121961568343e-50	cd8_trm	D512	gut_rest
CD26	-15.317464	-1.0411257	5.845406178875581e-53	3.741059954480372e-52	cd8_trm	D512	gut_rest
CD278_ICOS	-17.197554	-0.8755437	2.769811064660917e-66	2.9544651356383114e-65	cd8_trm	D512	gut_rest
CD28	12.5718775	0.67642015	3.0147733418359674e-36	4.823637346937548e-35	cd8_trm	D520	ln_rest
KLRG1	10.878059	0.9493873	1.4665124734620441e-27	9.385679830157083e-27	cd8_trm	D520	ln_rest
CD18	10.109478	0.9222336	5.015054771106513e-24	2.6746958779234734e-23	cd8_trm	D520	ln_rest
CD20	9.581503	0.74968153	9.564299341167022e-22	4.372251127390639e-21	cd8_trm	D520	ln_rest
CD183_CXCR3	9.245375	0.34666693	2.344179601038793e-20	9.376718404155172e-20	cd8_trm	D520	ln_rest
CD278_ICOS	8.530905	0.3236791	1.4520747035945363e-17	5.16293227944724e-17	cd8_trm	D520	ln_rest
CD62L	8.001277	0.78770775	1.2313583621749225e-15	3.582133417236138e-15	cd8_trm	D520	ln_rest
CD27	6.5444345	0.87000847	5.972082467073094e-11	1.4700510688179924e-10	cd8_trm	D520	ln_rest
CD82	5.9690804	0.1856634	2.385945031871595e-09	5.453588644277932e-09	cd8_trm	D520	ln_rest
CD127_IL7Ra	5.92789	0.48393917	3.0685249917764e-09	6.546186649122986e-09	cd8_trm	D520	ln_rest
CD73	5.6453333	0.57687	1.6486167651669784e-08	3.297233530333957e-08	cd8_trm	D520	ln_rest
CD185_CXCR5	4.677369	0.20655316	2.9057876244112868e-06	4.649260199058059e-06	cd8_trm	D520	ln_rest
CD26	4.3931613	0.26452562	1.1171410817651528e-05	1.7023102198326136e-05	cd8_trm	D520	ln_rest
CD79b	3.8146596	0.13032956	0.00013637072815553692	0.00019835742277169008	cd8_trm	D520	ln_rest
CD194_CCR4	3.7731674	0.36810383	0.00016118803442899808	0.00022426161311860603	cd8_trm	D520	ln_rest
CD152_CTLA4	2.7083654	0.08611412	0.006761551375768317	0.009015401834357756	cd8_trm	D520	ln_rest
CD58_LFA3	1.9011589	0.07813674	0.057281201790934426	0.07049994066576545	cd8_trm	D520	ln_rest
CD137_41BB	1.8631757	0.043601573	0.062437546459222455	0.07400005506278216	cd8_trm	D520	ln_rest
CD11b	0.9835561	-0.003548173	0.32533383481029554	0.35898905910101575	cd8_trm	D520	ln_rest
CX3CR1	0.77549636	-0.012212235	0.4380464244093909	0.457219986413354	cd8_trm	D520	ln_rest
CD49f	0.76725173	0.03154291	0.44293186183793665	0.457219986413354	cd8_trm	D520	ln_rest
CD85j	-0.4624855	-0.09425062	0.6437332076640778	0.6437332076640778	cd8_trm	D520	ln_rest
CD279_PD1	-1.7100602	-0.06089176	0.08725474436327618	0.0997197078437442	cd8_trm	D520	ln_rest
CD29	-2.6400192	-0.16306253	0.008290131963865442	0.010611368913747764	cd8_trm	D520	ln_rest
GPR56	-4.786057	-0.5140472	1.7008972816666008e-06	2.8646691059648014e-06	cd8_trm	D520	ln_rest
CD94	-4.9563456	-0.49861956	7.18313369075922e-07	1.2770015450238613e-06	cd8_trm	D520	ln_rest
CD16	-5.184867	-0.47958586	2.1616890727371845e-07	4.0690617839758767e-07	cd8_trm	D520	ln_rest
CD39	-7.72308	-0.95582515	1.1355183067622267e-14	3.028048818032605e-14	cd8_trm	D520	ln_rest
CD161	-8.058732	-0.5107486	7.708972048809776e-16	2.4668710556191284e-15	cd8_trm	D520	ln_rest
CD103	-11.400713	-1.3263264	4.1470859468307605e-30	3.3176687574646084e-29	cd8_trm	D520	ln_rest
CD101	-11.647935	-0.75778294	2.350876237485636e-31	2.5076013199846783e-30	cd8_trm	D520	ln_rest
CD49a	-14.140198	-1.1517689	2.1468159963643847e-45	6.869811188366031e-44	cd8_trm	D520	ln_rest
CD29	13.434526	0.53498477	3.794902890520407e-41	4.047896416555101e-40	cd8_trm	D520	resp_rest
CD16	8.258646	0.6081411	1.4733431635701128e-16	6.735283033463372e-16	cd8_trm	D520	resp_rest
CD278_ICOS	7.9778943	0.27272078	1.4885088737747625e-15	5.95403549509905e-15	cd8_trm	D520	resp_rest
CD18	7.7430425	0.7407705	9.706566368671904e-15	3.45122359775001e-14	cd8_trm	D520	resp_rest
CD279_PD1	7.369295	0.3229521	1.715326118942394e-13	5.489043580615661e-13	cd8_trm	D520	resp_rest
CD26	6.36412	0.28828123	1.9641273289293643e-10	5.237672877144971e-10	cd8_trm	D520	resp_rest
CD82	5.281178	0.1642833	1.2835598800672647e-07	3.159532012473267e-07	cd8_trm	D520	resp_rest
CD49a	5.1678658	0.40494567	2.3678255418369136e-07	5.412172667055802e-07	cd8_trm	D520	resp_rest
CD11b	3.7355332	0.3066624	0.000187317887132933	0.000374635774265866	cd8_trm	D520	resp_rest
CD49f	2.5901868	0.15459292	0.009592387949157505	0.017053134131835564	cd8_trm	D520	resp_rest
CD94	2.5519612	0.20281522	0.010711845047058084	0.01804100218451888	cd8_trm	D520	resp_rest
CD79b	1.8793122	0.040659897	0.060201876875817815	0.08756636636482591	cd8_trm	D520	resp_rest
CX3CR1	1.5376769	0.023281375	0.12412762868131631	0.1588833647120849	cd8_trm	D520	resp_rest
KLRG1	1.4999751	0.068185836	0.1336208526440022	0.16445643402338733	cd8_trm	D520	resp_rest
CD152_CTLA4	1.1935343	0.053050283	0.23266019188423226	0.2658973621534083	cd8_trm	D520	resp_rest
CD137_41BB	1.1428697	0.031556763	0.25309270895391545	0.27927471332845843	cd8_trm	D520	resp_rest
CD185_CXCR5	0.39868394	-0.00040580065	0.6901261136555012	0.7123882463540658	cd8_trm	D520	resp_rest
CD85j	-0.23477097	0.0016506999	0.8143864997383328	0.8143864997383328	cd8_trm	D520	resp_rest
CD62L	-0.99535334	-0.09977574	0.3195644524310668	0.3408687492598046	cd8_trm	D520	resp_rest
CD58_LFA3	-1.4150163	-0.09147563	0.1570637075134108	0.18614957927515355	cd8_trm	D520	resp_rest
CD20	-1.5633117	-0.15745254	0.11797931146606783	0.15730574862142377	cd8_trm	D520	resp_rest
GPR56	-1.8495624	-0.10222832	0.06437665094809969	0.08956751436257349	cd8_trm	D520	resp_rest
CD194_CCR4	-2.0233612	-0.22286387	0.04303592065816149	0.0655785457648175	cd8_trm	D520	resp_rest
CD27	-2.0390234	-0.2741992	0.041447686823825845	0.0655785457648175	cd8_trm	D520	resp_rest
CD28	-2.8770385	-0.19408132	0.004014267334444603	0.00755626792366043	cd8_trm	D520	resp_rest
CD183_CXCR3	-3.8878376	-0.14671846	0.0001011412236995436	0.00021576794389235968	cd8_trm	D520	resp_rest
CD103	-6.85516	-0.8702782	7.123266160249605e-12	2.0722228829817032e-11	cd8_trm	D520	resp_rest
CD39	-8.401532	-0.9997088	4.406899488144193e-17	2.350346393676903e-16	cd8_trm	D520	resp_rest
CD73	-8.454594	-0.8229719	2.800600781069911e-17	1.792384499884743e-16	cd8_trm	D520	resp_rest
CD161	-10.798118	-0.67226255	3.513316058978114e-27	2.810652847182491e-26	cd8_trm	D520	resp_rest
CD101	-16.01724	-0.9744561	9.685443328212399e-58	1.5496709325139838e-56	cd8_trm	D520	resp_rest
CD127_IL7Ra	-17.574759	-1.0800413	3.845274165349381e-69	1.230487732911802e-67	cd8_trm	D520	resp_rest
CD101	29.763922	1.4021966	1.1454301067829136e-194	3.6653763417053237e-193	cd8_trm	D520	gut_rest
CD103	25.243862	2.3062763	1.3227250300340879e-140	1.4109066987030271e-139	cd8_trm	D520	gut_rest
CD39	18.401283	1.6873441	1.2828861797305024e-75	8.210471550275216e-75	cd8_trm	D520	gut_rest
CD161	17.118513	0.83379304	1.07997484262227e-65	5.759865827318774e-65	cd8_trm	D520	gut_rest
CD49a	16.832994	1.0711565	1.3984761687898022e-63	6.393033914467667e-63	cd8_trm	D520	gut_rest
CD127_IL7Ra	16.599682	0.74514866	7.006192829125009e-62	2.8024771316500037e-61	cd8_trm	D520	gut_rest
CD73	5.6075463	0.45650893	2.0521516579215295e-08	3.127088240642331e-08	cd8_trm	D520	gut_rest
GPR56	5.0175934	0.35778654	5.232275954721652e-07	6.97636793962887e-07	cd8_trm	D520	gut_rest
CD85j	0.3089336	0.04587043	0.7573720556874346	0.7573720556874346	cd8_trm	D520	gut_rest
CD94	-0.46261948	0.0350108	0.6436371511211216	0.6643996398669643	cd8_trm	D520	gut_rest
CD58_LFA3	-2.7216868	-0.10404833	0.006494966712499696	0.006927964493333009	cd8_trm	D520	gut_rest
CD194_CCR4	-2.8412168	-0.20342243	0.004494174707312312	0.004959089332206689	cd8_trm	D520	gut_rest
CD279_PD1	-4.260001	-0.18856996	2.044256479360987e-05	2.3362931192696995e-05	cd8_trm	D520	gut_rest
CD49f	-4.4276323	-0.16636933	9.527309606299928e-06	1.1291626200059173e-05	cd8_trm	D520	gut_rest
CX3CR1	-4.566674	-0.09674736	4.955232259351847e-06	6.09874739612535e-06	cd8_trm	D520	gut_rest
CD137_41BB	-4.8280096	-0.10600559	1.3790434693974917e-06	1.7651756408287893e-06	cd8_trm	D520	gut_rest
CD11b	-5.1314354	-0.27280545	2.875412244315991e-07	4.000573557309205e-07	cd8_trm	D520	gut_rest
CD185_CXCR5	-5.586653	-0.1564642	2.3148749923298663e-08	3.367090897934351e-08	cd8_trm	D520	gut_rest
CD152_CTLA4	-6.0436087	-0.15312988	1.5070483807436628e-09	2.4112774091898604e-09	cd8_trm	D520	gut_rest
CD62L	-7.3370566	-0.53853697	2.1834197957968065e-13	3.677338603447253e-13	cd8_trm	D520	gut_rest
CD79b	-7.4536004	-0.18372674	9.082689168025268e-14	1.6147002965378255e-13	cd8_trm	D520	gut_rest
CD27	-8.626507	-0.92250675	6.3254387037550796e-18	1.1906708148244856e-17	cd8_trm	D520	gut_rest
CD26	-8.712814	-0.32269585	2.964217312290219e-18	5.928434624580438e-18	cd8_trm	D520	gut_rest
CD16	-8.728741	-0.4924011	2.5752297451565675e-18	5.4938234563340106e-18	cd8_trm	D520	gut_rest
CD20	-8.79114	-0.5027199	1.4805050658665325e-18	3.384011579123503e-18	cd8_trm	D520	gut_rest
CD183_CXCR3	-9.138371	-0.23948278	6.339955711760632e-20	1.5606044828949249e-19	cd8_trm	D520	gut_rest
CD28	-9.354098	-0.3821297	8.431610265638807e-21	2.2484294041703487e-20	cd8_trm	D520	gut_rest
CD29	-9.582735	-0.26225367	9.450883325548592e-22	2.7493478765232267e-21	cd8_trm	D520	gut_rest
CD82	-12.461091	-0.32839388	1.216943162922155e-35	3.8942181213508964e-35	cd8_trm	D520	gut_rest
CD278_ICOS	-15.806087	-0.4575619	2.824794189975654e-56	1.0043712675468993e-55	cd8_trm	D520	gut_rest
KLRG1	-18.424625	-1.1622504	8.336628576477347e-76	6.669302861181878e-75	cd8_trm	D520	gut_rest
CD18	-25.423569	-1.7526551	1.384245536522327e-142	2.2147928584357233e-141	cd8_trm	D520	gut_rest
CD18	13.054074	1.8959113	6.023752643469909e-39	1.881539720004185e-37	cd8_trm	D520	bma_rest
KLRG1	9.747134	1.5287837	1.89749286492865e-22	1.51799429194292e-21	cd8_trm	D520	bma_rest
CD16	7.006341	0.92478967	2.446309541913159e-12	1.3046984223536848e-11	cd8_trm	D520	bma_rest
CD27	5.428638	1.2199447	5.6785707234145495e-08	2.5959180449895084e-07	cd8_trm	D520	bma_rest
CD94	5.2190037	0.7973658	1.7988839594175972e-07	7.195535837670389e-07	cd8_trm	D520	bma_rest
CD137_41BB	4.7405105	0.26502714	2.1318066494775694e-06	6.821781278328222e-06	cd8_trm	D520	bma_rest
CD161	4.3089995	0.48631573	1.63994663519644e-05	4.770753847844189e-05	cd8_trm	D520	bma_rest
CD183_CXCR3	3.1538239	0.2146274	0.0016114627899124255	0.003966677636707509	cd8_trm	D520	bma_rest
CD79b	3.0195012	0.19991015	0.002531911984144748	0.005401412232842129	cd8_trm	D520	bma_rest
CX3CR1	2.6730213	0.17563908	0.00751714889937535	0.0150342977987507	cd8_trm	D520	bma_rest
CD11b	2.6369712	0.3436605	0.008364991415806643	0.015745866194459564	cd8_trm	D520	bma_rest
CD58_LFA3	2.611279	0.28177783	0.00902042526975226	0.016036311590670687	cd8_trm	D520	bma_rest
CD185_CXCR5	2.442826	0.1742265	0.014572756088417864	0.023316409741468584	cd8_trm	D520	bma_rest
CD152_CTLA4	2.3183804	0.12263223	0.020428656203058143	0.031129380880850505	cd8_trm	D520	bma_rest
CD85j	1.5856223	0.115035094	0.11282502416408619	0.16410912605685263	cd8_trm	D520	bma_rest
CD26	1.5348126	0.12669304	0.12482988374007202	0.17367635998618716	cd8_trm	D520	bma_rest
GPR56	1.4734633	0.15782444	0.14062616241064566	0.18750154988086087	cd8_trm	D520	bma_rest
CD20	1.2583238	0.10715857	0.20827467528371701	0.2665915843631578	cd8_trm	D520	bma_rest
CD194_CCR4	0.9654474	0.15487449	0.33432075264289074	0.4114716955604809	cd8_trm	D520	bma_rest
CD82	0.9246481	0.07886177	0.35514898156780395	0.4209173114877676	cd8_trm	D520	bma_rest
CD62L	0.64617085	0.09317705	0.5181686933083581	0.5921927923524093	cd8_trm	D520	bma_rest
CD279_PD1	0.33759192	0.049176607	0.7356707413272898	0.8117746111197681	cd8_trm	D520	bma_rest
CD28	0.25799343	-0.0047618146	0.7964119792430735	0.8495061111926118	cd8_trm	D520	bma_rest
CD29	0.09381513	0.0377802	0.9252560079095601	0.9252560079095601	cd8_trm	D520	bma_rest
CD49f	-0.1410799	-0.11941586	0.8878068230944273	0.9164457528716669	cd8_trm	D520	bma_rest
CD278_ICOS	-2.5514858	-0.1997141	0.010726469600966187	0.018065633012153578	cd8_trm	D520	bma_rest
CD73	-3.1110296	-0.66742676	0.0018643619405503788	0.004261398721258009	cd8_trm	D520	bma_rest
CD101	-4.249398	-0.45980224	2.1434537910453632e-05	5.715876776120969e-05	cd8_trm	D520	bma_rest
CD39	-5.147317	-1.0899211	2.642385332708963e-07	9.395147849631868e-07	cd8_trm	D520	bma_rest
CD127_IL7Ra	-7.2705054	-0.85632586	3.5814501151114535e-13	2.29212807367133e-12	cd8_trm	D520	bma_rest
CD103	-10.3063545	-2.2403047	6.595559119791345e-25	7.035263061110768e-24	cd8_trm	D520	bma_rest
CD49a	-13.003026	-2.1927068	1.1759623250026156e-38	1.881539720004185e-37	cd8_trm	D520	bma_rest
CD27	18.285997	2.5485144	1.0699035627715463e-74	3.423691400868948e-73	cd8_trm	D523	ln_rest
CD279_PD1	10.782871	0.6238082	4.1473561469513274e-27	3.317884917561062e-26	cd8_trm	D523	ln_rest
CD127_IL7Ra	10.360189	0.591648	3.7621653825227927e-25	2.4077858448145875e-24	cd8_trm	D523	ln_rest
CD28	9.300745	0.57366496	1.3946485139679802e-20	7.438125407829227e-20	cd8_trm	D523	ln_rest
KLRG1	9.238985	1.1052518	2.488462069028286e-20	1.1375826601272165e-19	cd8_trm	D523	ln_rest
CD62L	9.1184225	1.2536366	7.622569960377324e-20	3.0490279841509296e-19	cd8_trm	D523	ln_rest
CD18	8.281572	0.81582063	1.2155950416009567e-16	3.889904133123061e-16	cd8_trm	D523	ln_rest
CD20	7.6475835	0.6669362	2.0479097798726665e-14	5.4610927463271104e-14	cd8_trm	D523	ln_rest
CD26	5.462244	0.39793545	4.701526478885743e-08	1.1572988255718752e-07	cd8_trm	D523	ln_rest
CD82	5.0326805	0.22704755	4.836685720856002e-07	1.1055281647670863e-06	cd8_trm	D523	ln_rest
CD39	3.3022845	0.28534338	0.0009590077180980575	0.001918015436196115	cd8_trm	D523	ln_rest
CD278_ICOS	3.2811584	0.15691085	0.0010338162587661727	0.0019460070753245604	cd8_trm	D523	ln_rest
CD194_CCR4	2.9344273	0.3609499	0.0033416397433252364	0.005940692877022643	cd8_trm	D523	ln_rest
CD79b	2.4775078	0.09602985	0.013230346397343402	0.02228268866920994	cd8_trm	D523	ln_rest
CD58_LFA3	2.3723328	0.16799396	0.01767615850523431	0.028281853608374895	cd8_trm	D523	ln_rest
CD152_CTLA4	1.9649359	0.088628754	0.04942165843879258	0.07012207937667866	cd8_trm	D523	ln_rest
CD183_CXCR3	1.9565513	0.11457341	0.050400244551987786	0.07012207937667866	cd8_trm	D523	ln_rest
GPR56	1.6300786	0.18832898	0.10308489122228495	0.13744652162971327	cd8_trm	D523	ln_rest
CD11b	1.3920304	0.0919435	0.16391322273634423	0.20173935106011598	cd8_trm	D523	ln_rest
CD49f	1.2136216	0.16593929	0.2248922645769963	0.26653898023940303	cd8_trm	D523	ln_rest
CD185_CXCR5	0.9545745	0.06865471	0.33979290154491193	0.38833474462275647	cd8_trm	D523	ln_rest
CX3CR1	0.6327915	0.046379115	0.526869813826766	0.5813735876709142	cd8_trm	D523	ln_rest
CD16	0.13292708	0.011028302	0.8942510566042974	0.9230978648818554	cd8_trm	D523	ln_rest
CD85j	-0.024381684	0.016327385	0.9805481581150601	0.9805481581150601	cd8_trm	D523	ln_rest
CD73	-0.57170945	0.014254517	0.5675188117111345	0.6053533991585435	cd8_trm	D523	ln_rest
CD137_41BB	-1.5734125	-0.04785993	0.11562333636631902	0.14799787054888836	cd8_trm	D523	ln_rest
CD94	-2.1261199	-0.25191462	0.03349328396686021	0.05103738509235841	cd8_trm	D523	ln_rest
CD29	-4.1218057	-0.224632	3.75914130544829e-05	8.019501451623018e-05	cd8_trm	D523	ln_rest
CD103	-8.18332	-1.1429658	2.7612820325244663e-16	8.032820458252993e-16	cd8_trm	D523	ln_rest
CD161	-8.465926	-0.6887282	2.5412460760219462e-17	9.035541603633587e-17	cd8_trm	D523	ln_rest
CD101	-11.84012	-0.74881506	2.4210403121494605e-32	2.5824429996260913e-31	cd8_trm	D523	ln_rest
CD49a	-17.469349	-1.57888	2.452751397010195e-68	3.924402235216312e-67	cd8_trm	D523	ln_rest
CD279_PD1	5.8813815	0.8947454	4.068559759158922e-09	3.2548478073271376e-08	cd8_trm	D523	resp_rest
CD29	5.8405995	0.94088817	5.2013303773709225e-09	3.3288514415173906e-08	cd8_trm	D523	resp_rest
CD94	4.7742805	1.4290948	1.8035100902083199e-06	9.61872048111104e-06	cd8_trm	D523	resp_rest
CD49a	3.3701224	0.73296136	0.0007513481502826036	0.0021857400735493925	cd8_trm	D523	resp_rest
CD18	2.9072986	0.7865419	0.0036456510473453036	0.008559807456496241	cd8_trm	D523	resp_rest
CD16	2.7990148	0.77910644	0.0051258773575656265	0.010935205029473337	cd8_trm	D523	resp_rest
CD27	2.3098428	0.94228125	0.02089686028232687	0.03343497645172299	cd8_trm	D523	resp_rest
GPR56	1.655758	0.43821305	0.09777084142883252	0.14898413932012575	cd8_trm	D523	resp_rest
CD39	1.2806771	0.54528916	0.2003070961798441	0.2786881338154353	cd8_trm	D523	resp_rest
CD49f	1.1546569	0.26019144	0.2482309435842398	0.33097459144565305	cd8_trm	D523	resp_rest
CD11b	0.8355459	0.35236067	0.40341042065343224	0.49650513311191663	cd8_trm	D523	resp_rest
KLRG1	0.37758598	0.33489668	0.7057381756016314	0.7804505496066277	cd8_trm	D523	resp_rest
CD194_CCR4	0.08197767	0.07040591	0.9346644659643142	0.9346644659643142	cd8_trm	D523	resp_rest
CD20	-0.25882655	-0.018067833	0.7957690750699489	0.8214390452334956	cd8_trm	D523	resp_rest
CD26	-0.2672459	-0.08764892	0.7892798542808026	0.8214390452334956	cd8_trm	D523	resp_rest
CD103	-0.37550718	-0.32971656	0.7072833105810064	0.7804505496066277	cd8_trm	D523	resp_rest
CD152_CTLA4	-0.5263354	-0.053308085	0.5986551646572245	0.7095172321863401	cd8_trm	D523	resp_rest
CD79b	-1.0057337	-0.121064335	0.3145436912209403	0.40261592476280356	cd8_trm	D523	resp_rest
CD62L	-1.3223181	-0.42317578	0.18606226811196402	0.27063602634467493	cd8_trm	D523	resp_rest
CD85j	-2.6540816	-0.40536553	0.007952457078524714	0.013393611921725834	cd8_trm	D523	resp_rest
CD185_CXCR5	-2.678638	-0.40688473	0.007392229440233434	0.013141741227081661	cd8_trm	D523	resp_rest
CD58_LFA3	-2.6884258	-0.512397	0.007178980782193339	0.013141741227081661	cd8_trm	D523	resp_rest
CD82	-2.7173226	-0.3823706	0.006581240788385844	0.013141741227081661	cd8_trm	D523	resp_rest
CD137_41BB	-2.8988855	-0.34800434	0.003744915762217105	0.008559807456496241	cd8_trm	D523	resp_rest
CX3CR1	-3.1885734	-0.4080555	0.00142976689683644	0.0038127117248971734	cd8_trm	D523	resp_rest
CD101	-3.8719606	-0.6831779	0.00010796343210704834	0.0003454829827425547	cd8_trm	D523	resp_rest
CD161	-4.0821342	-0.89851034	4.462404003335214e-05	0.0001586632534519187	cd8_trm	D523	resp_rest
CD28	-4.1740584	-0.9013058	2.9922066963190766e-05	0.00011968826785276306	cd8_trm	D523	resp_rest
CD278_ICOS	-4.4696913	-0.63950664	7.833250338117617e-06	3.5809144402823394e-05	cd8_trm	D523	resp_rest
CD183_CXCR3	-6.224118	-0.7664728	4.842718451229158e-10	5.165566347977769e-09	cd8_trm	D523	resp_rest
CD127_IL7Ra	-6.415894	-1.7072941	1.3999877075181987e-10	2.239980332029118e-09	cd8_trm	D523	resp_rest
CD73	-6.849536	-2.4367187	7.40898990686503e-12	2.37087677019681e-10	cd8_trm	D523	resp_rest
CD49a	16.917263	1.4274158	3.3567437716081285e-64	5.370790034573006e-63	cd8_trm	D523	gut_rest
CD101	14.2059	0.8253058	8.421389224092008e-46	8.982815172364808e-45	cd8_trm	D523	gut_rest
CD161	9.6887665	0.7140963	3.3656984272960246e-22	2.1540469934694558e-21	cd8_trm	D523	gut_rest
CD103	7.717794	1.0152109	1.1836027335442047e-14	3.787528747341455e-14	cd8_trm	D523	gut_rest
CD137_41BB	2.8389165	0.07808579	0.004526699827588542	0.009053399655177085	cd8_trm	D523	gut_rest
CD73	2.4431481	0.2356653	0.014559759901854144	0.024521700887333294	cd8_trm	D523	gut_rest
CD85j	2.2412817	0.089719206	0.025007833946391743	0.03637503119475163	cd8_trm	D523	gut_rest
CD183_CXCR3	1.9988441	0.07388269	0.04562522394475697	0.06347857244487926	cd8_trm	D523	gut_rest
CD29	1.4651088	0.07648102	0.1428912520418047	0.18290080261351002	cd8_trm	D523	gut_rest
CD278_ICOS	0.5480272	0.024577782	0.5836731988502875	0.6225847454403066	cd8_trm	D523	gut_rest
CX3CR1	0.17941773	0.002330703	0.8576097166925623	0.8576097166925623	cd8_trm	D523	gut_rest
CD185_CXCR5	-0.45126012	-0.03544412	0.6518020856282325	0.6728279593581755	cd8_trm	D523	gut_rest
CD152_CTLA4	-0.8027547	-0.041278582	0.42211653647824443	0.46578376438978697	cd8_trm	D523	gut_rest
CD58_LFA3	-1.10359	-0.11094409	0.2697710142354214	0.3083097305547673	cd8_trm	D523	gut_rest
CD79b	-1.2498518	-0.0374179	0.21135366782178633	0.25049323593693196	cd8_trm	D523	gut_rest
GPR56	-1.2773672	-0.1127491	0.20147264467714732	0.24796633191033515	cd8_trm	D523	gut_rest
CD94	-1.9021529	-0.21747786	0.05715117585982737	0.07620156781310315	cd8_trm	D523	gut_rest
CD194_CCR4	-2.2544205	-0.29370657	0.024169722383643354	0.03637503119475163	cd8_trm	D523	gut_rest
CD11b	-2.278069	-0.19663571	0.022722460414527173	0.03635593666324348	cd8_trm	D523	gut_rest
CD49f	-2.7562108	-0.26392543	0.005847528204738126	0.010395605697312224	cd8_trm	D523	gut_rest
CD82	-2.7670903	-0.092202805	0.0056559079531692475	0.010395605697312224	cd8_trm	D523	gut_rest
CD16	-2.8504524	-0.24666275	0.004365707563670721	0.009053399655177085	cd8_trm	D523	gut_rest
CD39	-4.8343835	-0.46798825	1.3355897840084548e-06	3.0527766491621824e-06	cd8_trm	D523	gut_rest
CD26	-5.085463	-0.30752078	3.667306765554939e-07	9.027216653673696e-07	cd8_trm	D523	gut_rest
CD28	-6.9885507	-0.39387012	2.7774083306437473e-12	7.406422215049993e-12	cd8_trm	D523	gut_rest
CD20	-7.232761	-0.63639754	4.732716177782025e-13	1.3767901608093165e-12	cd8_trm	D523	gut_rest
CD127_IL7Ra	-7.9319887	-0.37451786	2.1566415254751775e-15	7.668058757245075e-15	cd8_trm	D523	gut_rest
CD18	-8.359648	-0.7576418	6.290569662472669e-17	2.5162278649890674e-16	cd8_trm	D523	gut_rest
CD62L	-8.371702	-1.0744592	5.679163256523635e-17	2.5162278649890674e-16	cd8_trm	D523	gut_rest
KLRG1	-8.8889065	-0.9649088	6.17132099382039e-19	3.2913711967042077e-18	cd8_trm	D523	gut_rest
CD279_PD1	-12.010021	-0.6367347	3.147657331002117e-33	2.5181258648016937e-32	cd8_trm	D523	gut_rest
CD27	-19.298973	-2.51698	5.47872804394404e-83	1.7531929740620928e-81	cd8_trm	D523	gut_rest
CD127_IL7Ra	11.486606	0.5688357	1.5404630810333904e-30	1.6431606197689496e-29	cd8_trm	D528	ln_rest
CD27	9.409604	1.8216983	4.9800994966697875e-21	3.340195671097911e-20	cd8_trm	D528	ln_rest
CD26	9.404676	1.0307841	5.2190557360904856e-21	3.340195671097911e-20	cd8_trm	D528	ln_rest
CD28	6.7288246	0.8341449	1.7103925110713784e-11	7.818937193469159e-11	cd8_trm	D528	ln_rest
CD278_ICOS	4.081998	0.31113327	4.4650174525151514e-05	0.00012989141680044077	cd8_trm	D528	ln_rest
CD73	3.7162154	0.010405681	0.00020222924746971137	0.0005392779932525636	cd8_trm	D528	ln_rest
CD20	2.3597274	0.42515707	0.018288365951137767	0.04501751618741604	cd8_trm	D528	ln_rest
KLRG1	2.0281246	0.47967267	0.04254754335873278	0.08960656560775125	cd8_trm	D528	ln_rest
CD94	1.9225647	0.28279388	0.05453473372292907	0.1026536164196312	cd8_trm	D528	ln_rest
CD62L	1.7530725	0.3434454	0.07958956005042608	0.1414925512007575	cd8_trm	D528	ln_rest
CD183_CXCR3	1.5124851	0.16482377	0.13041050092299747	0.19872076331123423	cd8_trm	D528	ln_rest
CD279_PD1	1.3622085	0.17582333	0.17313211222384395	0.25182852687104573	cd8_trm	D528	ln_rest
CD18	0.99158686	0.20528129	0.3213990941495294	0.4471639570776061	cd8_trm	D528	ln_rest
CD152_CTLA4	0.8181946	0.0816807	0.413246071000253	0.5509947613336706	cd8_trm	D528	ln_rest
CD11b	0.762958	0.14467709	0.4454884338993791	0.5544054800721945	cd8_trm	D528	ln_rest
CD194_CCR4	0.7546576	0.17533457	0.450454452558658	0.5544054800721945	cd8_trm	D528	ln_rest
CD185_CXCR5	0.47957864	0.11990359	0.6315270265857937	0.7484764759535333	cd8_trm	D528	ln_rest
CD58_LFA3	0.37580124	0.2037561	0.7070646662749999	0.8080739043142856	cd8_trm	D528	ln_rest
CD39	0.21127294	0.054494902	0.832674302191241	0.8882385114312893	cd8_trm	D528	ln_rest
GPR56	0.042753123	0.10969847	0.9658983325767747	0.9721175057088094	cd8_trm	D528	ln_rest
CX3CR1	-0.03495264	0.040619288	0.9721175057088094	0.9721175057088094	cd8_trm	D528	ln_rest
CD79b	-0.21120974	0.066667296	0.8327236044668337	0.8882385114312893	cd8_trm	D528	ln_rest
CD82	-1.5908122	-0.010934891	0.11165185609156383	0.17864296974650212	cd8_trm	D528	ln_rest
CD85j	-1.6568861	0.0466236	0.09754250739882071	0.16428211772432963	cd8_trm	D528	ln_rest
CD137_41BB	-2.0064967	-0.044775717	0.044803282803875626	0.08960656560775125	cd8_trm	D528	ln_rest
CD16	-2.1957	-0.27003407	0.028113429675224032	0.0642592678290835	cd8_trm	D528	ln_rest
CD49f	-5.1503835	-0.43052626	2.599545580343212e-07	8.318545857098278e-07	cd8_trm	D528	ln_rest
CD103	-6.030777	-1.0896513	1.6317329450099525e-09	5.801717137813164e-09	cd8_trm	D528	ln_rest
CD161	-6.238058	-0.64586806	4.4303563033307216e-10	1.7721425213322886e-09	cd8_trm	D528	ln_rest
CD29	-8.687136	-0.5417224	3.716911898993754e-18	1.9823530127966687e-17	cd8_trm	D528	ln_rest
CD101	-12.500413	-0.93585396	7.426433555807246e-36	1.1882293689291593e-34	cd8_trm	D528	ln_rest
CD49a	-14.38155	-1.2564934	6.756466265194079e-47	2.1620692048621052e-45	cd8_trm	D528	ln_rest
CD101	17.718004	1.135821	3.045255891896687e-70	9.744818854069398e-69	cd8_trm	D528	gut_rest
CD49a	16.079975	1.0855082	3.525212129786508e-58	5.640339407658413e-57	cd8_trm	D528	gut_rest
CD29	8.366181	0.48072842	5.951561929514506e-17	3.1741663624077363e-16	cd8_trm	D528	gut_rest
CD161	7.9164133	0.70801145	2.4446017948157943e-15	1.1175322490586489e-14	cd8_trm	D528	gut_rest
CD103	3.8751101	0.92955184	0.00010657643180588683	0.0002623419859837214	cd8_trm	D528	gut_rest
CD183_CXCR3	3.6501944	0.16171795	0.00026204197113081045	0.0005989530768704239	cd8_trm	D528	gut_rest
CD49f	2.508734	0.08008535	0.012116465558293935	0.022807464580317995	cd8_trm	D528	gut_rest
CD85j	2.1021376	-0.00564109	0.03554121950778333	0.06318439023605925	cd8_trm	D528	gut_rest
CD73	2.001912	0.68452984	0.04529419438722696	0.07399043338798669	cd8_trm	D528	gut_rest
CD137_41BB	1.9931592	0.08047868	0.046244020867491686	0.07399043338798669	cd8_trm	D528	gut_rest
CD79b	1.816664	0.05723678	0.06926858192995403	0.10555212484564423	cd8_trm	D528	gut_rest
CD82	1.7419928	0.04160057	0.08150970250526994	0.11855956728039264	cd8_trm	D528	gut_rest
CD185_CXCR5	1.6290928	0.069150254	0.10329337997486514	0.13772450663315353	cd8_trm	D528	gut_rest
CD16	1.3362494	0.07229103	0.18146779278251735	0.2322787747616222	cd8_trm	D528	gut_rest
GPR56	0.83067054	0.042883456	0.40615978976093303	0.49988897201345606	cd8_trm	D528	gut_rest
CD152_CTLA4	0.6950545	0.05288365	0.487021175353732	0.5565956289756937	cd8_trm	D528	gut_rest
CD58_LFA3	0.6178677	-0.062407974	0.5366625503421436	0.5921793658947792	cd8_trm	D528	gut_rest
CD11b	0.2002015	-0.0545647	0.8413229954991361	0.8974111951990785	cd8_trm	D528	gut_rest
CX3CR1	0.13438661	-0.07196531	0.8930968667660237	0.9219064431133148	cd8_trm	D528	gut_rest
CD194_CCR4	-0.031631477	-0.06657249	0.9747659399878658	0.9747659399878658	cd8_trm	D528	gut_rest
CD39	-0.7692876	-0.12760083	0.4417226115520745	0.523523095172829	cd8_trm	D528	gut_rest
CD62L	-1.6948124	-0.29313183	0.09011100081327861	0.1253718272184746	cd8_trm	D528	gut_rest
KLRG1	-3.2168615	-0.5971551	0.001296011569058752	0.002592023138117504	cd8_trm	D528	gut_rest
CD94	-3.4192896	-0.4185463	0.0006278487945713552	0.0013394107617522243	cd8_trm	D528	gut_rest
CD20	-4.5041013	-0.59802276	6.6654341361334576e-06	1.777449102968922e-05	cd8_trm	D528	gut_rest
CD18	-5.001727	-0.7105167	5.681892299062676e-07	1.6529141233636875e-06	cd8_trm	D528	gut_rest
CD279_PD1	-5.74191	-0.38417462	9.361456553954601e-09	2.995666097265472e-08	cd8_trm	D528	gut_rest
CD28	-6.2072964	-0.5610398	5.39038262429009e-10	1.9165804886364762e-09	cd8_trm	D528	gut_rest
CD278_ICOS	-6.7407327	-0.44197574	1.5758991274692033e-11	6.303596509876813e-11	cd8_trm	D528	gut_rest
CD27	-10.418757	-1.6962402	2.035966228188798e-25	1.3030183860408307e-24	cd8_trm	D528	gut_rest
CD26	-11.868696	-1.1041238	1.7212894097430548e-32	1.3770315277944438e-31	cd8_trm	D528	gut_rest
CD127_IL7Ra	-12.291801	-0.42423308	1.0024645701249835e-34	1.069295541466649e-33	cd8_trm	D528	gut_rest
CD127_IL7Ra	5.5741863	0.48287293	2.4868974828169266e-08	3.7895468040081056e-07	cd8_trm	D528	spl_rest
CD27	4.1785593	1.4176837	2.933614388826716e-05	0.0001564594340707582	cd8_trm	D528	spl_rest
CD18	3.8334768	1.0765766	0.00012634476222908082	0.00057326078868899	cd8_trm	D528	spl_rest
CD279_PD1	3.8023756	0.48665679	0.0001433151971722475	0.00057326078868899	cd8_trm	D528	spl_rest
CD103	3.4043484	0.0027185003	0.0006632213677134426	0.0023581204185366845	cd8_trm	D528	spl_rest
CD94	2.9792798	0.8288042	0.0028892694271270155	0.0084051474243695	cd8_trm	D528	spl_rest
CD26	2.6753738	0.5555028	0.007464596760258189	0.019905591360688504	cd8_trm	D528	spl_rest
CD278_ICOS	1.9225043	0.21569121	0.0545423395512284	0.13425806658763914	cd8_trm	D528	spl_rest
CD28	1.8378092	0.49616915	0.06609052939212881	0.1510640671820087	cd8_trm	D528	spl_rest
CD11b	1.0739683	0.42358083	0.28283687309182903	0.4113990881335695	cd8_trm	D528	spl_rest
CX3CR1	0.6322431	0.09440246	0.5272280219747831	0.6698018338099371	cd8_trm	D528	spl_rest
CD20	0.5445303	0.20324339	0.5860766045836949	0.6698018338099371	cd8_trm	D528	spl_rest
CD16	0.47616446	0.069528066	0.6339572124418815	0.6796364628004185	cd8_trm	D528	spl_rest
CD194_CCR4	0.47167444	0.20273696	0.6371591838753923	0.6796364628004185	cd8_trm	D528	spl_rest
KLRG1	-0.13521422	0.03091754	0.8924425040124827	0.8924425040124827	cd8_trm	D528	spl_rest
CD49f	-0.20326468	0.13829768	0.838928161214223	0.8659903599630688	cd8_trm	D528	spl_rest
CD137_41BB	-0.5470175	0.021312533	0.5843667017919792	0.6698018338099371	cd8_trm	D528	spl_rest
GPR56	-0.60480213	-0.18817115	0.5453104752144609	0.6698018338099371	cd8_trm	D528	spl_rest
CD58_LFA3	-0.82104474	-0.10772544	0.4116207720514161	0.5488276960685549	cd8_trm	D528	spl_rest
CD62L	-0.96612185	-0.34907186	0.3339832089761169	0.46467229074938	cd8_trm	D528	spl_rest
CD82	-1.3001775	-0.003972234	0.193540161024224	0.2949183406083413	cd8_trm	D528	spl_rest
CD85j	-1.3161923	-0.05682546	0.18810950613337507	0.2949183406083413	cd8_trm	D528	spl_rest
CD152_CTLA4	-1.3707855	-0.45258698	0.17044185073686058	0.2870599591357652	cd8_trm	D528	spl_rest
CD79b	-1.4933931	-0.10091584	0.13533433762960825	0.24059437800819244	cd8_trm	D528	spl_rest
CD161	-1.6772377	-0.22602576	0.09349600457804959	0.1759924792057404	cd8_trm	D528	spl_rest
CD39	-1.7176493	-0.4502771	0.0858605940022258	0.1717211880044516	cd8_trm	D528	spl_rest
CD185_CXCR5	-1.79246	-0.25344753	0.07305932231088816	0.15585988759656141	cd8_trm	D528	spl_rest
CD29	-3.3425512	-0.48888165	0.0008301204906174464	0.0026563855699758285	cd8_trm	D528	spl_rest
CD73	-4.799578	-1.1187176	1.5900013770075094e-06	1.017600881284806e-05	cd8_trm	D528	spl_rest
CD101	-5.4086933	-0.72028655	6.348620816187529e-08	5.078896652950023e-07	cd8_trm	D528	spl_rest
CD49a	-5.5117564	-0.46128246	3.552700128757599e-08	3.7895468040081056e-07	cd8_trm	D528	spl_rest
CD183_CXCR3	-7.1459503	-0.7956328	8.937527146653869e-13	2.8600086869292382e-11	cd8_trm	D528	spl_rest
CD18	12.921125	2.3602498	3.4210032660437614e-38	3.6490701504466787e-37	cd8_trm	D529	ln_rest
CD28	11.006462	1.4052368	3.556974948955359e-28	2.8455799591642872e-27	cd8_trm	D529	ln_rest
CD27	10.515853	2.190398	7.301742350557727e-26	4.673115104356945e-25	cd8_trm	D529	ln_rest
CD127_IL7Ra	10.033716	0.6407267	1.0835979206986058e-23	5.779188910392565e-23	cd8_trm	D529	ln_rest
CD279_PD1	9.123502	0.777912	7.273508983795188e-20	3.3250326783063716e-19	cd8_trm	D529	ln_rest
CD278_ICOS	7.770901	0.53600705	7.792957853421657e-15	2.4937465130949302e-14	cd8_trm	D529	ln_rest
KLRG1	7.399705	1.2040664	1.3648756063606414e-13	3.970547218503684e-13	cd8_trm	D529	ln_rest
CD26	7.088527	0.803936	1.3554654085527239e-12	3.6145744228072635e-12	cd8_trm	D529	ln_rest
CD20	6.794103	1.0299977	1.0898851721524146e-11	2.682794269913636e-11	cd8_trm	D529	ln_rest
CD62L	4.2035418	0.7749883	2.6277061364988363e-05	5.605773091197517e-05	cd8_trm	D529	ln_rest
CD183_CXCR3	4.0847445	0.1918714	4.4125349437919615e-05	8.825069887583923e-05	cd8_trm	D529	ln_rest
CD194_CCR4	3.800158	0.70780504	0.00014460387195202413	0.00027219552367439837	cd8_trm	D529	ln_rest
CD82	3.4119487	0.24379571	0.0006450024587325703	0.0011466710377467915	cd8_trm	D529	ln_rest
CD49f	2.1323757	0.33273092	0.03297597427661153	0.05553848299218784	cd8_trm	D529	ln_rest
CD79b	1.859744	0.119066045	0.06292176123606973	0.09588077902639196	cd8_trm	D529	ln_rest
CD152_CTLA4	1.4521477	0.2486314	0.14646052973352192	0.20377117180316093	cd8_trm	D529	ln_rest
CD94	0.6205834	0.078443825	0.5348737477202783	0.6401376189917249	cd8_trm	D529	ln_rest
CD58_LFA3	0.6126374	0.10723745	0.5401161160242679	0.6401376189917249	cd8_trm	D529	ln_rest
CD85j	0.2174274	0.058548294	0.8278752724154155	0.8830669572431098	cd8_trm	D529	ln_rest
CD29	0.17687896	0.027079083	0.8596034681821166	0.8873326123170237	cd8_trm	D529	ln_rest
CD185_CXCR5	-0.058194216	0.091105275	0.9535939274919317	0.9535939274919317	cd8_trm	D529	ln_rest
CD11b	-0.2764343	-0.021797705	0.7822145154514181	0.863133258429151	cd8_trm	D529	ln_rest
CD103	-0.3268349	-0.33417425	0.743792762782	0.8500488717508572	cd8_trm	D529	ln_rest
CX3CR1	-0.96094114	0.036411814	0.3365817695804705	0.4308246650630022	cd8_trm	D529	ln_rest
CD16	-1.2683754	-0.17982414	0.20466392609561723	0.27288523479415633	cd8_trm	D529	ln_rest
CD73	-1.6467712	-0.19637947	0.09960507911004048	0.14488011506914977	cd8_trm	D529	ln_rest
GPR56	-2.0575345	-0.32347134	0.039634841560752795	0.06341574649720447	cd8_trm	D529	ln_rest
CD161	-5.924791	-0.7639029	3.1269511605466676e-09	7.147316938392383e-09	cd8_trm	D529	ln_rest
CD137_41BB	-8.069606	-0.43026963	7.052552564100806e-16	2.50757424501362e-15	cd8_trm	D529	ln_rest
CD49a	-8.849338	-0.9992141	8.804017847326862e-19	3.521607138930745e-18	cd8_trm	D529	ln_rest
CD101	-13.841029	-1.0354034	1.4412749376222115e-43	2.3060399001955384e-42	cd8_trm	D529	ln_rest
CD39	-14.453359	-2.4567287	2.387526753006848e-47	7.640085609621913e-46	cd8_trm	D529	ln_rest
CD26	7.7034616	2.3381784	1.3242900604752457e-14	2.118864096760393e-13	cd8_trm	D529	resp_rest
CD18	5.7226124	2.080307	1.0489837132365423e-08	8.391869705892338e-08	cd8_trm	D529	resp_rest
CD279_PD1	5.1515265	0.78238523	2.5837473753358627e-07	1.6535983202149522e-06	cd8_trm	D529	resp_rest
CD278_ICOS	3.9880817	0.7112032	6.660974873289992e-05	0.00031685175257725615	cd8_trm	D529	resp_rest
KLRG1	3.946769	1.2307466	7.921293814431404e-05	0.00031685175257725615	cd8_trm	D529	resp_rest
CD161	3.0060775	0.7863689	0.0026464151402877207	0.007698662226291551	cd8_trm	D529	resp_rest
CD16	2.540342	0.49711797	0.011074410007582278	0.02953176002021941	cd8_trm	D529	resp_rest
CD49f	2.430568	0.53056306	0.01507517995665949	0.037108135277931054	cd8_trm	D529	resp_rest
CD85j	1.7326851	0.2618041	0.08315165032578128	0.16630330065156257	cd8_trm	D529	resp_rest
CD82	1.6281961	0.29506055	0.10348330988466746	0.19479211272407992	cd8_trm	D529	resp_rest
CD29	1.4091396	0.0592227	0.1587938915944772	0.26744234373806686	cd8_trm	D529	resp_rest
CD28	1.362015	0.17327742	0.17319315402329405	0.27710904643727047	cd8_trm	D529	resp_rest
CD94	1.2871921	0.20614704	0.19802735257751347	0.3017559658324015	cd8_trm	D529	resp_rest
CD62L	1.257524	0.50833625	0.2085639338868427	0.3033657220172257	cd8_trm	D529	resp_rest
CD11b	0.89970976	0.16131662	0.3682747217418323	0.49103296232244303	cd8_trm	D529	resp_rest
CX3CR1	0.33244586	-0.10938947	0.7395526082759033	0.8765067949936631	cd8_trm	D529	resp_rest
CD20	0.002730651	-0.04154118	0.9978212584764099	0.9978212584764099	cd8_trm	D529	resp_rest
CD127_IL7Ra	-0.0730361	-0.13755502	0.9417773918147883	0.9721573076797815	cd8_trm	D529	resp_rest
CD194_CCR4	-0.15960252	-0.119202055	0.8731941904775373	0.9314071365093731	cd8_trm	D529	resp_rest
CD183_CXCR3	-0.17252009	-0.059291467	0.8630286746709018	0.9314071365093731	cd8_trm	D529	resp_rest
CD79b	-0.21407388	-0.1346052	0.8304894428432495	0.9314071365093731	cd8_trm	D529	resp_rest
CD152_CTLA4	-0.36709607	0.02009334	0.7135473676165494	0.8765067949936631	cd8_trm	D529	resp_rest
GPR56	-0.69731766	-0.3028592	0.48560403530217733	0.621573165186787	cd8_trm	D529	resp_rest
CD27	-0.97285426	-0.4348778	0.3306257335239222	0.46000102055502223	cd8_trm	D529	resp_rest
CD58_LFA3	-1.5231364	-0.65154403	0.1277245926053866	0.22706594240957617	cd8_trm	D529	resp_rest
CD185_CXCR5	-1.8527831	-0.39043176	0.06391344960419036	0.13634869248893944	cd8_trm	D529	resp_rest
CD103	-1.946921	-0.8468586	0.051544201898157144	0.11781531862435919	cd8_trm	D529	resp_rest
CD73	-3.064741	-1.1386365	0.0021785871339721555	0.006971478828710897	cd8_trm	D529	resp_rest
CD137_41BB	-3.8772326	-0.54015267	0.00010565134078931008	0.0003756492116953247	cd8_trm	D529	resp_rest
CD49a	-3.9477303	-0.7671492	7.889564684076676e-05	0.00031685175257725615	cd8_trm	D529	resp_rest
CD101	-7.4747624	-1.1652566	7.73433176079256e-14	8.249953878178731e-13	cd8_trm	D529	resp_rest
CD39	-9.067806	-4.3055625	1.214375154360481e-19	3.8860004939535396e-18	cd8_trm	D529	resp_rest
CD39	20.968433	2.7298045	1.2738760309751553e-97	4.076403299120497e-96	cd8_trm	D529	gut_rest
CD101	18.418722	1.0230598	9.297329870957567e-76	9.917151862354739e-75	cd8_trm	D529	gut_rest
CD49a	14.1362295	1.0225205	2.2713131093751325e-45	1.817050487500106e-44	cd8_trm	D529	gut_rest
CD137_41BB	11.517834	0.4200243	1.0727390340040832e-30	3.4327649088130666e-30	cd8_trm	D529	gut_rest
CD73	6.432347	0.733908	1.2564845957774957e-10	2.8719647903485614e-10	cd8_trm	D529	gut_rest
CD161	5.815829	0.55947083	6.033414195594362e-09	1.2871283617267974e-08	cd8_trm	D529	gut_rest
CD103	4.26751	0.7146009	1.976667631868528e-05	3.514075789988494e-05	cd8_trm	D529	gut_rest
CD58_LFA3	0.5044328	0.055838667	0.6139572662603083	0.6548877506776623	cd8_trm	D529	gut_rest
CX3CR1	0.3244322	-0.0052232826	0.7456108430910797	0.7456108430910797	cd8_trm	D529	gut_rest
CD16	-0.46532208	-0.00026976186	0.6417008254830867	0.6624008521115734	cd8_trm	D529	gut_rest
CD185_CXCR5	-0.8076907	-0.078342244	0.41926866533467955	0.46264128588654296	cd8_trm	D529	gut_rest
CD152_CTLA4	-0.92971486	-0.13142565	0.352518731345111	0.40287855010869833	cd8_trm	D529	gut_rest
CD11b	-0.9987917	-0.09278911	0.3178956113782353	0.3767651690408715	cd8_trm	D529	gut_rest
CD29	-1.1881429	-0.028563904	0.23477711901849418	0.2889564541766082	cd8_trm	D529	gut_rest
CD85j	-1.5481793	-0.09211833	0.12157914407463855	0.15562130441553734	cd8_trm	D529	gut_rest
CD79b	-1.6110971	-0.07519821	0.10715855342101356	0.14287807122801807	cd8_trm	D529	gut_rest
GPR56	-2.7826738	-0.35039157	0.005391297230222467	0.007500935276831258	cd8_trm	D529	gut_rest
CD194_CCR4	-3.218883	-0.43436515	0.0012869099596330967	0.0018718690321935952	cd8_trm	D529	gut_rest
CD82	-3.319457	-0.108065456	0.0009019269091964763	0.0013743648140136782	cd8_trm	D529	gut_rest
CD183_CXCR3	-3.788403	-0.20201951	0.00015161869832042938	0.000242589917312687	cd8_trm	D529	gut_rest
CD94	-4.2108326	-0.40768898	2.544314929415169e-05	4.285161986383443e-05	cd8_trm	D529	gut_rest
CD62L	-4.5616217	-0.6244202	5.07600120057948e-06	9.55482578932608e-06	cd8_trm	D529	gut_rest
CD127_IL7Ra	-5.109131	-0.1270096	3.2364384525161466e-07	6.472876905032293e-07	cd8_trm	D529	gut_rest
CD49f	-6.502368	-0.5688062	7.90654155231692e-11	1.946225612878011e-10	cd8_trm	D529	gut_rest
CD20	-8.721978	-0.9552537	2.7338303673337496e-18	7.290214312889998e-18	cd8_trm	D529	gut_rest
CD26	-11.2242155	-0.91261303	3.101261302251847e-29	9.021851061096281e-29	cd8_trm	D529	gut_rest
CD278_ICOS	-12.341175	-0.6406659	5.435640450023552e-35	1.9326721600083743e-34	cd8_trm	D529	gut_rest
CD27	-12.682356	-2.0141666	7.407161021347755e-37	2.962864408539102e-36	cd8_trm	D529	gut_rest
CD28	-12.799446	-1.1412154	1.6512379794128345e-37	7.548516477315814e-37	cd8_trm	D529	gut_rest
KLRG1	-13.135917	-1.6170957	2.0499347419179878e-39	1.0932985290229269e-38	cd8_trm	D529	gut_rest
CD279_PD1	-13.472115	-0.7901601	2.2823382578706288e-41	1.4606964850372025e-40	cd8_trm	D529	gut_rest
CD18	-19.91805	-2.7929573	2.838294819085077e-88	4.541271710536124e-87	cd8_trm	D529	gut_rest
KLRG1	10.73043	2.5910697	7.325515008245543e-27	2.3441648026385737e-25	cd8_trm	D529	spl_rest
CD18	10.2219095	2.6487038	1.5819327096316756e-24	1.6873948902737873e-23	cd8_trm	D529	spl_rest
CD27	7.532878	2.2278779	4.963400223071253e-14	3.176576142765602e-13	cd8_trm	D529	spl_rest
CD278_ICOS	6.957896	0.60234034	3.4539200781392275e-12	1.578934892863647e-11	cd8_trm	D529	spl_rest
CD279_PD1	6.539247	0.59324175	6.182924592188628e-11	2.424399810478699e-10	cd8_trm	D529	spl_rest
CD20	6.5245934	1.3017538	6.818624466971342e-11	2.424399810478699e-10	cd8_trm	D529	spl_rest
CD28	5.9588847	0.828705	2.539650491184066e-09	8.126881571789011e-09	cd8_trm	D529	spl_rest
CD49f	4.4487333	0.6050649	8.637809150327638e-06	2.5128172073680402e-05	cd8_trm	D529	spl_rest
CD94	3.98042	0.7807341	6.879359800133651e-05	0.0001834495946702307	cd8_trm	D529	spl_rest
CD26	3.4298062	0.498003	0.0006040124682839151	0.0013805999275060918	cd8_trm	D529	spl_rest
CD185_CXCR5	3.0133553	0.27267665	0.0025837631674114543	0.005512028090477769	cd8_trm	D529	spl_rest
GPR56	2.937259	0.6214845	0.0033112736239460654	0.006622547247892131	cd8_trm	D529	spl_rest
CD82	2.4138322	0.10583596	0.015785735936499172	0.028063530553776306	cd8_trm	D529	spl_rest
CD85j	2.3111002	0.16415842	0.020827325011975293	0.035077600020168916	cd8_trm	D529	spl_rest
CD16	1.9488361	0.38193816	0.05131500220943279	0.07464000321372043	cd8_trm	D529	spl_rest
CD11b	1.8790104	0.3964594	0.060243059740146855	0.08381643094281302	cd8_trm	D529	spl_rest
CD79b	1.5882539	0.16996974	0.11222896021651534	0.14365306907713962	cd8_trm	D529	spl_rest
CD62L	0.7676995	0.19646859	0.44266572990674746	0.5059036913219971	cd8_trm	D529	spl_rest
CD194_CCR4	0.6665128	0.15126352	0.5050833984735191	0.557333405212159	cd8_trm	D529	spl_rest
CX3CR1	0.44135916	-0.017395504	0.6589530016963454	0.7028832018094351	cd8_trm	D529	spl_rest
CD58_LFA3	0.0626234	-0.019574117	0.9500664006849966	0.9500664006849966	cd8_trm	D529	spl_rest
CD152_CTLA4	-0.3248164	-0.08493919	0.7453200250389437	0.7693626064918129	cd8_trm	D529	spl_rest
CD183_CXCR3	-0.9773156	-0.13752241	0.3284129373629592	0.3892301479857294	cd8_trm	D529	spl_rest
CD29	-1.0280323	-0.27116454	0.3039346447686043	0.3740734089459746	cd8_trm	D529	spl_rest
CD161	-1.786486	-0.26268122	0.07402059990393456	0.09869413320524607	cd8_trm	D529	spl_rest
CD137_41BB	-1.9698004	-0.060996346	0.04886125377217247	0.07445524384331044	cd8_trm	D529	spl_rest
CD103	-2.2413056	-0.69218355	0.025006287815768025	0.04001006050522884	cd8_trm	D529	spl_rest
CD127_IL7Ra	-2.6620996	-0.53868574	0.007765489180049716	0.014617391397740641	cd8_trm	D529	spl_rest
CD73	-3.929737	-0.8488778	8.503882297395024e-05	0.00020932633347433904	cd8_trm	D529	spl_rest
CD49a	-7.369946	-0.8709524	1.7069725906608475e-13	9.103853816857853e-13	cd8_trm	D529	spl_rest
CD101	-10.030957	-1.0910046	1.1143083460872784e-23	8.914466768698227e-23	cd8_trm	D529	spl_rest
CD39	-10.294503	-2.4743028	7.460370099654533e-25	1.1936592159447253e-23	cd8_trm	D529	spl_rest
CD28	16.448517	2.024969	8.594813731587254e-61	1.3751701970539606e-59	cd8_trm	D533	ln_rest
CD18	16.311522	2.6284754	8.173018684547558e-60	8.717886596850729e-59	cd8_trm	D533	ln_rest
CD278_ICOS	14.4650955	1.3401773	2.0132471748836505e-47	1.2884781919255363e-46	cd8_trm	D533	ln_rest
CD279_PD1	12.989098	0.9967277	1.4108079437680323e-38	7.524309033429505e-38	cd8_trm	D533	ln_rest
CD183_CXCR3	12.929218	0.95500416	3.0793515884077437e-38	1.4077035832721114e-37	cd8_trm	D533	ln_rest
CD27	12.918697	2.7450488	3.5306629042335603e-38	1.4122651616934241e-37	cd8_trm	D533	ln_rest
CD82	12.432928	0.76539415	1.7317246221107701e-35	6.157243100838294e-35	cd8_trm	D533	ln_rest
CD20	11.935254	1.5575378	7.752179950211538e-33	2.2551796218797202e-32	cd8_trm	D533	ln_rest
CD26	11.645215	1.2919176	2.4270778856051395e-31	6.472207694947039e-31	cd8_trm	D533	ln_rest
KLRG1	11.468736	1.6796285	1.8940607530675027e-30	4.329281721297149e-30	cd8_trm	D533	ln_rest
CD49f	5.4242716	0.44559878	5.81912806212395e-08	1.0953652822821552e-07	cd8_trm	D533	ln_rest
CD152_CTLA4	5.297678	0.35159746	1.1728465234901948e-07	2.0850604862047907e-07	cd8_trm	D533	ln_rest
CD62L	4.92238	0.87630004	8.549809162637322e-07	1.4399678589704963e-06	cd8_trm	D533	ln_rest
CD79b	4.762808	0.19936016	1.9091750925731285e-06	3.0546801481170055e-06	cd8_trm	D533	ln_rest
CD194_CCR4	4.7021356	0.88055444	2.5745443551579235e-06	3.923115207859693e-06	cd8_trm	D533	ln_rest
CX3CR1	4.269361	0.24002726	1.960339150351218e-05	2.8514024005108626e-05	cd8_trm	D533	ln_rest
CD185_CXCR5	4.2183022	0.392687	2.4614879903301888e-05	3.424678943068089e-05	cd8_trm	D533	ln_rest
CD127_IL7Ra	3.4231937	0.18225344	0.0006188997284817932	0.0008251996379757243	cd8_trm	D533	ln_rest
CD85j	3.374011	0.26898283	0.0007408137803822202	0.0009482416388892419	cd8_trm	D533	ln_rest
CD11b	2.5657754	0.23404679	0.010294543124051468	0.0126702069219095	cd8_trm	D533	ln_rest
CD137_41BB	2.201674	0.1076445	0.02768834521004899	0.03281581654524325	cd8_trm	D533	ln_rest
CD16	1.7476423	0.12239269	0.08052598060655874	0.08885625446240965	cd8_trm	D533	ln_rest
GPR56	1.6505971	0.17331307	0.09882087398338892	0.10540893224894818	cd8_trm	D533	ln_rest
CD29	0.68973774	-0.02030858	0.49035912901125855	0.5061771654309766	cd8_trm	D533	ln_rest
CD58_LFA3	0.62982774	-0.012274524	0.5288073095727106	0.5288073095727106	cd8_trm	D533	ln_rest
CD73	-2.079767	-0.36658984	0.03754690267043773	0.04291074590907169	cd8_trm	D533	ln_rest
CD161	-6.4771943	-0.67188984	9.344373467406909e-11	1.8688746934813819e-10	cd8_trm	D533	ln_rest
CD94	-7.420667	-1.2067028	1.165320168996386e-13	2.4860163605256237e-13	cd8_trm	D533	ln_rest
CD49a	-11.483736	-1.4402235	1.5924683585156743e-30	3.919922113269352e-30	cd8_trm	D533	ln_rest
CD39	-12.264234	-2.490532	1.4093886851246303e-34	4.510043792398817e-34	cd8_trm	D533	ln_rest
CD101	-14.889241	-1.0328958	3.8713765587179485e-50	3.0971012469743588e-49	cd8_trm	D533	ln_rest
CD103	-18.357384	-3.5434735	2.881561519195022e-75	9.220996861424071e-74	cd8_trm	D533	ln_rest
CD279_PD1	6.6994905	1.2526981	2.0914727129073864e-11	4.6364237450461724e-10	cd8_trm	D533	resp_rest
CD18	5.8443923	2.202464	5.084215299832374e-09	5.423162986487865e-08	cd8_trm	D533	resp_rest
CD26	5.659509	1.4777471	1.5180638204145517e-08	1.2144510563316414e-07	cd8_trm	D533	resp_rest
CD29	5.516301	1.0878385	3.4620920257884684e-08	2.2157388965046198e-07	cd8_trm	D533	resp_rest
CD278_ICOS	5.308318	0.70823824	1.1064151787740518e-07	5.90088095346161e-07	cd8_trm	D533	resp_rest
CD49f	5.00273	1.2828013	5.65241440355248e-07	2.5839608701954197e-06	cd8_trm	D533	resp_rest
CD28	4.5353036	1.1293671	5.75207108004268e-06	2.0451808284596194e-05	cd8_trm	D533	resp_rest
CD82	4.2225657	0.5284248	2.4153692619344847e-05	7.026528761991228e-05	cd8_trm	D533	resp_rest
KLRG1	3.8387525	1.3663073	0.000123661017248974	0.0003297627126639307	cd8_trm	D533	resp_rest
CD27	2.8245702	1.5326697	0.0047344090554106094	0.010821506412367107	cd8_trm	D533	resp_rest
CD16	2.7013521	0.77213967	0.0069058184016935675	0.01473241259027961	cd8_trm	D533	resp_rest
CD79b	1.6903266	0.12527247	0.09096549965929811	0.14554479945487697	cd8_trm	D533	resp_rest
CX3CR1	1.3620131	0.17208573	0.17319374501707663	0.2639142781212596	cd8_trm	D533	resp_rest
CD58_LFA3	0.9979481	0.122498564	0.31830452126818254	0.4629883945719019	cd8_trm	D533	resp_rest
CD185_CXCR5	0.92323005	0.3192582	0.3558873281150572	0.4951475869426883	cd8_trm	D533	resp_rest
CD85j	0.70216	0.040222738	0.48257939473771216	0.593943870446415	cd8_trm	D533	resp_rest
CD62L	0.6544432	0.25655636	0.5128263253033061	0.6077941633224369	cd8_trm	D533	resp_rest
CD152_CTLA4	0.42587203	0.19861756	0.6702011019448001	0.7395322504218483	cd8_trm	D533	resp_rest
CD20	0.19547142	0.022733647	0.8450239051852086	0.9013588321975559	cd8_trm	D533	resp_rest
CD11b	-0.07917733	-0.14222303	0.9368915777886659	0.9368915777886659	cd8_trm	D533	resp_rest
CD183_CXCR3	-0.1462806	-0.013655651	0.8836998803589556	0.9122063281124704	cd8_trm	D533	resp_rest
CD194_CCR4	-0.43877122	-0.14221473	0.6608273174793449	0.7395322504218483	cd8_trm	D533	resp_rest
CD49a	-0.7183849	-0.105707444	0.4725199646436553	0.593943870446415	cd8_trm	D533	resp_rest
CD94	-0.79326326	-0.27965537	0.4276244594023203	0.5701659458697604	cd8_trm	D533	resp_rest
CD101	-1.6968142	-0.42454413	0.0897317891119163	0.14554479945487697	cd8_trm	D533	resp_rest
GPR56	-1.8562014	-0.567737	0.06342485003007871	0.11275528894236214	cd8_trm	D533	resp_rest
CD137_41BB	-2.1584227	-0.45758674	0.030894980218785582	0.05815525688241992	cd8_trm	D533	resp_rest
CD73	-2.6260953	-1.2907182	0.008637065764398492	0.017274131528796983	cd8_trm	D533	resp_rest
CD161	-3.335153	-0.88899785	0.000852524203564849	0.0020985211164673205	cd8_trm	D533	resp_rest
CD127_IL7Ra	-4.3429894	-1.2442807	1.4055681554678587e-05	4.4978180974971475e-05	cd8_trm	D533	resp_rest
CD39	-4.8671627	-2.9204767	1.132116871882809e-06	4.528467487531236e-06	cd8_trm	D533	resp_rest
CD103	-6.6516747	-3.1916122	2.8977648406538578e-11	4.6364237450461724e-10	cd8_trm	D533	resp_rest
CD103	21.838829	3.437842	9.926768524323318e-106	3.176565927783462e-104	cd8_trm	D533	gut_rest
CD39	17.048035	2.692614	3.6148812553533413e-65	2.3135240034261383e-64	cd8_trm	D533	gut_rest
CD101	15.9497175	0.92295647	2.861899125824183e-57	1.3082967432339124e-56	cd8_trm	D533	gut_rest
CD49a	13.42087	1.3912814	4.5632318958121593e-41	1.3274856424180827e-40	cd8_trm	D533	gut_rest
CD94	7.554052	0.98747945	4.219224678892143e-14	9.001012648303238e-14	cd8_trm	D533	gut_rest
CD161	6.1630597	0.4896278	7.135260470988349e-10	1.2684907503979287e-09	cd8_trm	D533	gut_rest
CD73	4.243276	0.629105	2.202803163489897e-05	2.9370708846531963e-05	cd8_trm	D533	gut_rest
GPR56	1.3258628	0.19756947	0.18488516102060026	0.211297326880686	cd8_trm	D533	gut_rest
CD127_IL7Ra	1.1923566	0.2521083	0.23312145522479133	0.2572374678342525	cd8_trm	D533	gut_rest
CD137_41BB	-0.1040785	-0.008990865	0.9171070509101952	0.9171070509101952	cd8_trm	D533	gut_rest
CD29	-0.7969248	-0.025591303	0.42549467456101353	0.439220309224272	cd8_trm	D533	gut_rest
CD58_LFA3	-0.8812047	-0.0019238997	0.378207018989576	0.4034208202555477	cd8_trm	D533	gut_rest
CD152_CTLA4	-2.2508943	-0.09232527	0.02439222901420666	0.02890930846128197	cd8_trm	D533	gut_rest
CD11b	-3.6942732	-0.39141056	0.00022051668762114674	0.0002714051539952575	cd8_trm	D533	gut_rest
CD194_CCR4	-4.0104017	-0.6223694	6.061547347429033e-05	7.758780604709162e-05	cd8_trm	D533	gut_rest
CD85j	-4.61173	-0.2851659	3.99331247027522e-06	5.555913002122045e-06	cd8_trm	D533	gut_rest
CX3CR1	-4.7114472	-0.21054122	2.459638236930262e-06	3.577655617353108e-06	cd8_trm	D533	gut_rest
CD62L	-4.7648473	-0.64625585	1.8899667042839907e-06	2.879949263670843e-06	cd8_trm	D533	gut_rest
CD185_CXCR5	-5.5739465	-0.33917415	2.490321194065529e-08	3.984513910504846e-08	cd8_trm	D533	gut_rest
CD79b	-5.88303	-0.23164934	4.028232941850453e-09	6.784392323116553e-09	cd8_trm	D533	gut_rest
CD16	-6.214588	-0.50761104	5.145940333519794e-10	9.686475921919612e-10	cd8_trm	D533	gut_rest
CD49f	-6.769159	-0.4520901	1.2953321408940004e-11	2.5906642817880008e-11	cd8_trm	D533	gut_rest
CD183_CXCR3	-11.812577	-0.66373134	3.360966160167741e-32	7.682208366097693e-32	cd8_trm	D533	gut_rest
CD20	-12.980176	-1.2918646	1.5851621150430784e-38	3.901937513952193e-38	cd8_trm	D533	gut_rest
CD82	-12.984915	-0.61875457	1.4900402721517503e-38	3.901937513952193e-38	cd8_trm	D533	gut_rest
CD26	-13.945626	-1.1038955	3.344969591125542e-44	1.0703902691601735e-43	cd8_trm	D533	gut_rest
KLRG1	-15.077994	-1.7739829	2.2603126754427485e-51	8.036667290463105e-51	cd8_trm	D533	gut_rest
CD27	-15.235484	-2.7248266	2.055981571118095e-52	8.22392628447238e-52	cd8_trm	D533	gut_rest
CD279_PD1	-16.857973	-1.069466	9.168049633614871e-64	4.889626471261265e-63	cd8_trm	D533	gut_rest
CD278_ICOS	-18.168396	-1.2470701	9.184396036412863e-74	7.34751682913029e-73	cd8_trm	D533	gut_rest
CD28	-18.28042	-1.8143231	1.1850782018244663e-74	1.2640834152794307e-73	cd8_trm	D533	gut_rest
CD18	-20.749252	-2.6657083	1.2451446753504873e-95	1.9922314805607797e-94	cd8_trm	D533	gut_rest
CD20	7.1761556	1.7717009	7.169891341440879e-13	2.2943652292610814e-11	cd8_trm	D533	spl_rest
CD18	5.907582	1.8456932	3.471657058013555e-09	5.554651292821688e-08	cd8_trm	D533	spl_rest
CD16	5.6162424	1.1928948	1.95155079369837e-08	2.081654179944928e-07	cd8_trm	D533	spl_rest
KLRG1	5.164046	1.421422	2.416686619391902e-07	1.5466794364108174e-06	cd8_trm	D533	spl_rest
CD26	4.4267173	0.9233517	9.567792274515331e-06	3.8271169098061325e-05	cd8_trm	D533	spl_rest
CD278_ICOS	4.3420196	0.63095486	1.4117897606693699e-05	5.0196969268244265e-05	cd8_trm	D533	spl_rest
CD28	4.251544	0.8463429	2.123018955082589e-05	6.793660656264285e-05	cd8_trm	D533	spl_rest
CD27	4.224511	1.7451528	2.3946009167504637e-05	6.96611175781953e-05	cd8_trm	D533	spl_rest
CD279_PD1	3.904427	0.72562486	9.444882960289151e-05	0.0002518635456077107	cd8_trm	D533	spl_rest
CD185_CXCR5	2.912683	0.47906676	0.0035833821706696156	0.008190587818673408	cd8_trm	D533	spl_rest
CD85j	2.7901158	0.33185896	0.005268918091693906	0.011240358595613667	cd8_trm	D533	spl_rest
CD82	2.5143342	0.34627765	0.011925737318337456	0.02385147463667491	cd8_trm	D533	spl_rest
CD183_CXCR3	1.6476127	0.1385884	0.09943217807839232	0.18716645285344435	cd8_trm	D533	spl_rest
CD161	1.4435835	0.3226815	0.1488561634163801	0.26463317940689796	cd8_trm	D533	spl_rest
CD62L	1.3443098	0.33978814	0.17884822168312364	0.30121805757157666	cd8_trm	D533	spl_rest
CD79b	1.1664089	0.19545749	0.24344917329094629	0.34991435243407387	cd8_trm	D533	spl_rest
CD58_LFA3	0.94691527	0.10494886	0.34368194317191003	0.4229931608269662	cd8_trm	D533	spl_rest
CD194_CCR4	0.56173223	0.20633537	0.5742984874754602	0.6786134466480318	cd8_trm	D533	spl_rest
CD11b	0.5333566	0.20293449	0.5937867658170278	0.6786134466480318	cd8_trm	D533	spl_rest
CD152_CTLA4	0.20542477	-0.06378409	0.8372402676845644	0.893056285530202	cd8_trm	D533	spl_rest
CX3CR1	0.15477155	-0.0025717295	0.8770014212375311	0.9052917896645483	cd8_trm	D533	spl_rest
CD137_41BB	0.052059572	0.11414011	0.9584812253654791	0.9584812253654791	cd8_trm	D533	spl_rest
CD49f	-0.38412002	-0.13477492	0.7008895037756107	0.7733953145110186	cd8_trm	D533	spl_rest
GPR56	-0.9520275	-0.27759418	0.3410830424163305	0.4229931608269662	cd8_trm	D533	spl_rest
CD94	-1.0079881	-0.40938354	0.3134601825581824	0.41794691007757656	cd8_trm	D533	spl_rest
CD29	-1.1467113	-0.15726224	0.2515009408119906	0.34991435243407387	cd8_trm	D533	spl_rest
CD73	-1.1533529	-0.33040714	0.24876557607171668	0.34991435243407387	cd8_trm	D533	spl_rest
CD127_IL7Ra	-1.2170612	-0.42104945	0.2235809595646342	0.34991435243407387	cd8_trm	D533	spl_rest
CD39	-3.3386302	-1.1604574	0.0008419256033373096	0.002072432254368762	cd8_trm	D533	spl_rest
CD101	-4.5474286	-0.71663576	5.430528630347141e-06	2.4825273738729787e-05	cd8_trm	D533	spl_rest
CD103	-4.880911	-2.2689219	1.0559703037105883e-06	5.631841619789804e-06	cd8_trm	D533	spl_rest
CD49a	-5.2253876	-1.3209493	1.73790648601832e-07	1.390325188814656e-06	cd8_trm	D533	spl_rest
CD27	11.881543	1.9657084	1.4761593586171332e-32	1.1809274868937065e-31	cd8_trm	D534	ln_rest
CD127_IL7Ra	10.932353	0.7848382	8.072730988978257e-28	5.166547832946085e-27	cd8_trm	D534	ln_rest
CD28	10.277188	0.82718354	8.929467215590473e-25	4.762382514981586e-24	cd8_trm	D534	ln_rest
CD278_ICOS	9.767436	0.5495275	1.5533288250254249e-22	7.1009317715448e-22	cd8_trm	D534	ln_rest
CD279_PD1	9.378385	0.48920706	6.6990915531947615e-21	2.6796366212779046e-20	cd8_trm	D534	ln_rest
KLRG1	8.282342	0.8174671	1.2077649431973073e-16	4.294275353590426e-16	cd8_trm	D534	ln_rest
CD82	7.7116275	0.33791718	1.2422310018095655e-14	3.6137629143550996e-14	cd8_trm	D534	ln_rest
CD20	7.317015	0.7573547	2.535471097374169e-13	6.761256259664451e-13	cd8_trm	D534	ln_rest
CD26	7.0493507	0.43593344	1.7975467875705976e-12	4.424730554019933e-12	cd8_trm	D534	ln_rest
CD49f	6.3440924	0.39934874	2.237408890688437e-10	5.114077464430713e-10	cd8_trm	D534	ln_rest
CD18	5.7418323	0.5429199	9.36574908247461e-09	1.873149816494922e-08	cd8_trm	D534	ln_rest
CD152_CTLA4	5.2516613	0.24050233	1.5073347631029242e-07	2.837336024664328e-07	cd8_trm	D534	ln_rest
CD62L	5.006101	0.689699	5.554358888453844e-07	9.874415801695723e-07	cd8_trm	D534	ln_rest
CD183_CXCR3	4.878119	0.22817855	1.0710222495809553e-06	1.8038269466626615e-06	cd8_trm	D534	ln_rest
CD79b	4.5231733	0.2046297	6.0919302828742655e-06	9.747088452598825e-06	cd8_trm	D534	ln_rest
[truncated: 41,162 more rows]
