# Supplementary material for: Multimodal profiling reveals tissue-directed signatures of human immune cells altered with age
Source: Nat Immunol. 2025 Aug 13;26(9):1612–25. doi: 10.1038/s41590-025-02241-4 (PMC12396968; doi:10.1038/s41590-025-02241-4)
Supplement: Supplementary file 16 — Variance decomposition. Variance decomposition was performed by linear modeling of pseudobulked gene expression using dreamlet. For each gene in each lineage: CD4 T cells (cd4), CD8 T cells (cd8), γδ T and MAIT cells (cd3_unconv), myeloid cells (m), B cells (b), and innate lymphocytes (nk_ilcs), the fraction of gene expression variation that could be explained by sex (“sex”), sequencing chemistry (“chemistry”), CMV serostatus (“cmv”), donor-age (“age_group”; binned into over/under 40 years old), processing site (“site”) or tissue (“tissue”) as well as the remaining (unexplained) residuals (“Residuals”) is reported. [file 41590_2025_2241_MOESM16_ESM.csv]

assay	gene	sex	chemistry	cmv	age_groups	site	tissue	Residuals
b	NOC2L	0.00661740178385051	0.0574837832377277	0.0250539875340749	0.0628811951957441	0.0164892502952156	0.199792873051503	0.631681508901885
b	KLHL17	0.0196039544880985	0.0408803840594554	0.174437411414495	0.0134062095490094	0.0191519180228064	0.0968704932122806	0.635649629253855
b	HES4	0.013299800198925	0.00127933666341902	0.00438119102734057	0.0102130218593473	0.015065860538844	0.249242479716373	0.706518309995751
b	ISG15	0.00371344836033828	0.166226763265059	0.0081739842302497	0.010845113961976	0.000909957352608226	0.146011151468932	0.664119581360837
b	C1orf159	0.000736957020831995	0.0683284031467007	3.50023204304286e-08	0.00273576463732958	0.0335181229537524	0.11040939176777	0.784271325471295
b	TNFRSF18	0.00390874431322553	0.0013015147445786	0.000446449747460236	0.0175636918799525	0.0444857467765765	0.736256518939627	0.196037333598579
b	TNFRSF4	0.00544620438766894	0.000533180653990441	0.00588042746540685	0.0174521362061392	0.0430613967747266	0.723389752525082	0.204236901986986
b	SDF4	0.00170430837050781	0.000224118662620121	0.00221680612711386	0.000429198624959715	0.0821814647226092	0.539226448089508	0.374017655402682
b	B3GALT6	0.00692168946593957	0.00714584949913461	0.0389034829739225	0.0633112030872583	3.16311049662735e-05	0.0948817453310307	0.788804398537748
b	UBE2J2	0.00142491186393937	0.0488591443698539	0.0151706377567328	0.0503121064657841	0.0661389420690858	0.100040473557497	0.718053783917107
b	ACAP3	0.003626460675345	0.0225424909637945	0.00304681005011213	0.000796533903219419	0.0669867005146122	0.455774799430824	0.447226204462092
b	PUSL1	0.00892222140242138	0.00163672625836395	0.0146560995285114	8.60071983777686e-06	0.325789642110165	0.170265193762502	0.478721516218198
b	INTS11	0.00159938728234473	0.112821987187725	0.0296549085966024	0.00115783810195953	0.221514229922585	0.0724068835129807	0.560844765395804
b	CPTP	2.76870937628949e-05	0.0176238552100016	0.0216025838795618	0.0181329623084624	0.180918905664912	0.34977306641733	0.411920939425969
b	TAS1R3	0.00269039878168725	0.0116409662462203	0.00272199804438956	0.0271847308618877	0.0524960346814255	0.594897363309129	0.308368508075261
b	DVL1	3.17256096574324e-06	0.000107905584510834	0.0200652127321482	0.000402990470364055	0.00136744855591739	0.439457730213711	0.538595539882383
b	AURKAIP1	0.00192438115003495	0.034016428829199	5.69171936118076e-05	0.000324944356855673	0.239596088327991	0.237394534439395	0.486686705702913
b	CCNL2	0.053087191646814	0.0761274018568626	0.0106109043182881	0.00013514862438273	0.0584384339275981	0.177868542192016	0.623732377434038
b	MRPL20	0.00290489447455479	0.102883296448984	0.00120072022251647	0.00105314479676479	0.145129969977788	0.20339316475659	0.543434809322803
b	ATAD3C	0.025460267966133	0.000704079287949454	0.0136830515507573	0.0401498180423861	0.142455088326594	0.512209137245501	0.265338557580679
b	ATAD3B	0.0040893347882277	0.12993842533402	0.0432958960718102	0.0641769050068063	0.0213581821571599	0.264809389144309	0.472331867497667
b	ATAD3A	0.00171231415535291	0.0759298366439019	0.011563980403996	0.0382391297216045	0.0847142196511717	0.237602172766512	0.550238346657461
b	SSU72	0.0654715865442181	0.0821635487317527	0.138820440469385	0.0162322957090337	0.066666386729175	0.0321535577322204	0.598492184084215
b	MIB2	0.00191082013150971	1.30818759594959e-05	0.157051193146257	0.0321479989855465	0.0446898429414456	0.332074593274332	0.43211246964495
b	CDK11B	0.000492486460409111	3.25691822696202e-06	0.0144961628515235	0.0475966588373426	0.350334467582384	0.061018877223469	0.526058090126645
b	SLC35E2B	0.00479985982975629	0.152372984475214	0.100054850389543	0.0396912129089437	0.0326831154304024	0.0945662496934046	0.575831727272736
b	CDK11A	0.0419929779876881	0.0106404254881278	0.0237685668322678	0.0343806028299137	0.109479443745509	0.222929814984601	0.556808168131893
b	SLC35E2A	0.00065006687679703	0.0562824473097569	0.0154551807556787	0.0125132350380406	0.00504981456219788	0.0768179323205112	0.833231323137018
b	NADK	0.0264136529612895	0.051392364045225	0.000372735914162086	0.00796085016816223	0.0704529666227133	0.295319718143945	0.548087712144503
b	GNB1	0.00826612925142875	0.00275723880435447	0.0273849430661044	0.0390996518269244	0.033217378616109	0.195240362877416	0.694034295557663
b	TMEM52	0.00309339753932099	0.00103120545711955	0.00099699893580888	0.0114993438326353	0.0374627571315547	0.738814409937571	0.20710188716599
b	PRKCZ	0.00653322513485537	0.030024117667154	0.0456933026742965	2.24411977780538e-05	0.0345420140270133	0.227668957989121	0.655515941309782
b	FAAP20	0.082976160438712	0.0576988504085081	0.0860070421483404	0.008255129856791	0.145762221344269	0.121707657316291	0.497592938487089
b	SKI	0.012232121269819	0.08636263675568	4.17284779355342e-05	0.016001492623102	0.084634557226712	0.285311840463135	0.515415623183617
b	MORN1	0.0495447810061862	0.0223237241480503	0.00319396547911726	9.55954894907706e-06	0.062377227644045	0.137737672904599	0.724813069269053
b	RER1	0.000727676108002248	0.0363842836088498	0.00113376559325765	0.00215110674988296	0.320358218822306	0.226682294788706	0.412562654328996
b	PEX10	0.00227708617313124	0.0856809275732554	0.0291809653483368	0.0217536429678495	0.358843930157549	0.0461173632942282	0.45614608448565
b	PLCH2	0.0545271998315767	0.0108002341343394	0.00524200943364004	0.0149682062329854	0.243748181458666	0.146858084747964	0.523856084160829
b	PANK4	0.00067953325393828	0.186044918793122	0.00146978808537462	0.00738492787163304	0.0922989907116586	0.103721450009698	0.608400391274575
b	TNFRSF14	0.0153220350929247	0.104554332976687	0.0843677986172444	0.0013534568333955	0.0557560411432457	0.137160714784295	0.601485620552208
b	PRXL2B	0.00166834023527537	0.0657810593768706	0.00143149312123733	0.0269112100426534	0.0409436736210471	0.136508383581209	0.726755840021707
b	MEGF6	0.0175830544470485	0.00226179893970305	0.0685692486631225	0.0211065481124582	0.116984361544165	0.235277397448011	0.538217590845492
b	TPRG1L	0.0279198621777266	0.105147287790541	0.0159544404845235	1.5124331922376e-05	0.000105786111732915	0.199068652520809	0.651788846582745
b	WRAP73	0.00825980461958098	0.0631350609326532	0.0199339903571515	0.0260341489183214	0.0736438714712469	0.0886810680502345	0.720312055650812
b	TP73	0.00130757801421424	0.00891616007658649	0.000844014784130689	0.0377056603276847	0.172214700763201	0.208865749467442	0.570146136566741
b	SMIM1	0.0045483434399428	0.00133494375214494	0.0239462996418437	0.00495538930929779	0.0226102047392455	0.685673743830759	0.256931075286767
b	LRRC47	0.0221840815318154	0.00517340641808845	0.000629137594057918	0.0147738212359029	0.017043043641867	0.180254204064619	0.759942305513649
b	CEP104	0.0199482672477598	0.00397817180931965	0.000353595070990058	0.00481326557987595	0.0891086366085323	0.0745444935785785	0.807253570104944
b	DFFB	0.00724997779417511	0.000415553448266393	0.00788784102181803	0.00391865450783581	0.0789673713692041	0.109194738290892	0.792365863567808
b	C1orf174	0.00057815729443351	0.0025656477580795	0.116112925261072	0.00031859957442919	0.023115438411563	0.132859929220469	0.724449302479953
b	NPHP4	0.00363881363649411	0.10004115500353	0.00297007261193868	1.73856074237984e-05	0.133590335853006	0.0337787435844267	0.725963493703181
b	KCNAB2	0.0244297034679049	0.018453050586972	0.00948330971248731	0.0268007517799516	0.00349245918961248	0.585171841701556	0.332168883561515
b	RPL22	0.0286058589551539	0.00018801332472867	0.0210199261584995	0.0177008190732616	0.00496029286053099	0.330340722067218	0.597184367560608
b	ICMT	0.00595267661875306	0.0339164755767097	5.87435871908677e-05	0.04840891732088	0.0654609272638056	0.216428555917506	0.629773703715155
b	ACOT7	0.00154973475331654	0.0581474908220631	0.00854755401375972	0.0361374872787091	0.151024526776687	0.210946968229322	0.533646238126143
b	NOL9	0.0111889344812319	0.0247741691202116	0.00446887237825527	0.0766854832911858	0.0178964199258589	0.251693946902712	0.613292173900544
b	ZBTB48	5.38216408692077e-05	0.181508418694412	0.0116537519074312	0.0113945367640866	0.0521673816660271	0.112908232581344	0.63031385674583
b	KLHL21	0.00195170269074245	0.017415094742515	0.00899520697469226	0.00188171361468178	0.00810411935870867	0.283940303287572	0.677711859331088
b	PHF13	0.00342291942270377	0.0175880375258134	0.0106700014518564	0.00167268236547609	0.037133838756028	0.173887958138589	0.755624562339534
b	THAP3	0.00101402762124822	0.016779597658531	0.00333149411089365	0.000828556038076536	0.0167969151394881	0.360729605321194	0.600519804110568
b	DNAJC11	0.0125890742277895	0.0183365801857991	0.012497756168428	0.0913858615354052	0.000585606129889675	0.235188108504364	0.629417013248324
b	CAMTA1	5.09680395690909e-05	0.00178963459386131	0.01330408166406	0.0156702804444522	0.250524398649371	0.237841005792781	0.480819630815905
b	VAMP3	0.011993265025569	0.00255453744900855	0.0118105614378694	0.00414263801593012	0.00181944649624939	0.390466221534353	0.57721333004102
b	PER3	0.183592501353481	0.0177849417577338	0.000610540542412308	0.00402990022614528	0.13813730087543	0.122339329241678	0.53350548600312
b	PARK7	0.000280953053964626	0.0949568300138377	0.000131598997333829	0.000399684454429934	0.225073948751275	0.167749487271622	0.511407497457537
b	ERRFI1	0.0147520748394003	0.00586691677708232	0.00596230249551157	0.0672401508002769	0.047947925523949	0.298059221437399	0.560171408126381
b	RERE	0.00116436120169568	0.000454083686879787	0.00143301510388851	0.0236969013874586	0.268638715995566	0.319446152985333	0.385166769639179
b	ENO1	0.00153352540459656	0.0626339788195431	0.00157729119713258	0.017091355629569	0.0589352593133886	0.269588779291168	0.588639810344602
b	SLC2A5	0.0174073929753871	0.00668472108202803	0.000197276740293282	0.00990486005250021	0.00396644660981529	0.336866597765037	0.624972704774939
b	GPR157	0.000519709561533125	0.00945822750553909	0.00311243490141324	0.00202860285642226	0.0164662828194035	0.445442292522973	0.522972449832715
b	H6PD	0.00936685469659242	0.0215062273562856	0.000501680153555721	0.0303535927598942	0.0609952699254929	0.1313333656073	0.745943009500879
b	SPSB1	0.000365873976902944	0.00235714003140128	0.00442575591577212	0.0163727047781473	0.00138825839100976	0.17585293372694	0.799237333179827
b	SLC25A33	0.00169094444703849	0.0129506497576137	0.0379358187828072	0.0103830801994856	0.00237361951184228	0.0708739260472636	0.863791961253949
b	TMEM201	0.00019808662234455	0.00315886652422148	7.62779615655177e-06	0.0173907017368644	0.0354685508986496	0.336679987293113	0.607096179128651
b	PIK3CD	0.0136340685470118	0.0759927748754175	2.98575188371027e-05	0.0161245186846829	0.18611361187119	0.423806744961892	0.284298423540968
b	CLSTN1	0.00171059856194293	0.0523172107692463	0.0176670459391232	0.0201221105209119	0.116095638391374	0.17116148759692	0.620925908220482
b	CTNNBIP1	0.035907313705862	0.00914165566541996	0.0172922990280537	0.00138001699021794	0.310167202556845	0.238079060726209	0.388032451327393
b	LZIC	0.00859052054796683	0.156241284363471	0.00016682003112592	0.0167522464907135	0.0863878243432306	0.177831119840055	0.554030184383438
b	NMNAT1	0.000104077268066097	0.029452374990178	0.00741699115211057	0.000201824660284803	0.0888254239679666	0.213394208218568	0.660605099742826
b	UBE4B	0.00359975803972116	0.169041316467555	0.00122195563780856	0.0395654177251002	0.00725900797151971	0.0846384235953781	0.694674120562917
b	KIF1B	0.00727228152532633	0.0512657791831189	0.0729192364285794	0.0168104414582513	0.0660036164131121	0.185412423642893	0.600316221348719
b	PGD	0.000144992852026912	0.0440977958127997	1.44443838609888e-05	0.016575431398167	0.128674795992245	0.174837742520601	0.635654797040299
b	CENPS	0.00455247180946081	0.0183473299896751	0.00423237550310542	0.00294570607833356	0.222864918025877	0.150455060144313	0.596602138449234
b	DFFA	0.00186407831266723	0.0531093126191905	0.000364915198731733	0.00886310879924208	0.0581344356470483	0.401769543236652	0.475894606186468
b	PEX14	0.0011522213804024	0.101607099004745	0.00773633661503929	0.00358834822335076	0.0965583929401862	0.0540235516195644	0.735334050216712
b	CASZ1	0.00519123848810973	0.00140593586993266	0.0053216092803776	0.0101190923998226	0.212813080444391	0.155627366673152	0.609521676844215
b	TARDBP	0.011255803246509	0.0041135610403599	0.00250941450577607	0.0683378333093653	0.0995124374868392	0.172006841922272	0.642264108488878
b	SRM	0.000972348366727186	0.0317411431002464	0.00220745649740526	0.00827762781334544	0.144639376614181	0.301058076795656	0.511103970812439
b	EXOSC10	0.00150155999238226	0.0812842327870187	0.00422197642032879	0.0436477067826583	0.145860714810008	0.222326414553346	0.501157394654258
b	MTOR	0.000796810475599837	0.00813293247304256	0.0400318031748765	0.111270116547184	0.100467837839743	0.16643899331863	0.572861506170924
b	UBIAD1	0.00119415412337164	0.0661133218669175	0.011104859899384	0.0401567430902541	9.34188380838019e-05	0.261535112810895	0.619802389371094
b	FBXO2	0.0193729890850974	0.0243889260622012	0.00281426166676314	0.0601665083426572	0.0665853639638755	0.394690365500309	0.431981585379096
b	FBXO44	0.000369485450185652	0.242239481040194	0.0238425370067161	0.0125898972557548	0.00569961703458812	0.137660337274673	0.577598644937888
b	FBXO6	0.00286057343976674	0.0113270150700241	0.00197471316640001	0.0057768424012125	0.056467292288512	0.42859952697196	0.492994036662125
b	MAD2L2	0.00326179251128791	0.0427768358321473	0.0176689975297417	0.00745583602603577	0.325407544485933	0.182079125146123	0.421349868468732
b	AGTRAP	0.0290237404405239	0.00519585023715597	0.134160929130066	0.000814274524514109	0.00313094884848169	0.166872707900204	0.660801548919055
b	MTHFR	0.0226974431914889	0.0288326860614352	0.0103308013354993	0.00668361053861088	0.130116719001993	0.185717306034891	0.615621433836082
b	CLCN6	0.00751389290166265	0.0736424835137062	0.0165553369698703	0.00173203965640481	0.26753522282209	0.189328117210555	0.44369290692571
b	KIAA2013	0.00221267059973102	0.00509746138410398	0.0153260660055576	0.0371920094441814	0.24219889416387	0.166972051658891	0.531000846743664
b	PLOD1	0.000122079901690894	0.00574731461376193	2.61793975839355e-05	0.000373757692337589	0.0591939070164624	0.454441659317532	0.480095102060631
b	MFN2	0.00399405988536588	0.00627779703970778	0.0361281106504025	0.0937623113606232	0.0449503793086648	0.195130859642907	0.619756482112329
b	MIIP	0.00432624113784652	0.12099976383933	0.0764093456237931	0.0099227736080221	0.07085404029007	0.287521031506699	0.429966803994239
b	TNFRSF1B	0.00168739355881366	0.00368054155019449	0.00593549139162147	0.00647365993068288	0.000213881789624159	0.555214113405929	0.426794918373135
b	VPS13D	0.00279423300618605	0.00068713991077195	0.000183538308021641	0.0369110973312141	0.188008522668282	0.272744082452497	0.498671386323027
b	PRDM2	0.00091213714481502	0.046704532732925	0.00158447519844733	0.00781345411872108	0.0481557117435435	0.269496159725362	0.625333529336186
b	EFHD2	0.00252544379002448	0.0222254488107637	0.0339519153017678	0.0414604193134219	0.0773534469544074	0.0464211511944166	0.776062174635198
b	CASP9	0.000442374995298936	0.026735151726541	0.0290921584408498	0.000762374200789059	0.0268450729831169	0.111674825603483	0.804448042049922
b	DNAJC16	0.00168121584565353	0.0150461641202287	4.04494076043984e-05	0.00432943906912989	1.36663287161801e-07	0.211191699432002	0.767710895462094
b	AGMAT	0.0204772661335909	0.0666048577687718	0.00330998424320316	0.0262925162879371	0.00854590424113843	0.42205621727219	0.452713254053168
b	DDI2	0.0139359960079522	0.00766788148209954	0.0061016665292373	0.0532746723940736	0.0687354937406883	0.521611804574147	0.328672485271802
b	PLEKHM2	0.00117075591888077	0.122678590043312	0.033570864132051	0.000123918021618951	0.00884358449430441	0.220725271515087	0.612887015874747
b	UQCRHL	8.32811415245534e-05	0.0993156873057322	0.00901180076846986	0.00995578315047455	0.634993169347796	0.028381572756937	0.218258705529066
b	SPEN	0.0131037984235897	0.0634764726047149	0.0291352527694853	0.000226762027110144	0.141688341068538	0.251759774127759	0.500609598978803
b	ZBTB17	0.000111166426252902	0.39170529825567	0.00435543097964471	0.00772840679637237	0.00146313870123824	0.161915226812091	0.43272133202873
b	ARHGEF19	0.00424654163363686	0.00152826625506069	0.0320215527038722	0.00636638911149932	0.00587094689455536	0.413648440697449	0.536317862703927
b	CPLANE2	0.0014091627278993	0.12036743227745	1.33821890328094e-05	0.00225653803030793	0.029526122508615	0.0999680014522779	0.746459360814417
b	FBXO42	0.00244649828750173	0.214614470508213	0.0104885716065146	0.00773718899000037	0.023009566143768	0.160054483333502	0.5816492211305
b	SZRD1	0.010289308647571	0.00926594001138878	0.0931874111478134	0.0365008729507298	0.0101907985866778	0.273478308114194	0.567087360541625
b	SPATA21	0.0124471536594604	0.0571996471461406	0.0170651691077515	3.13368604097589e-05	0.0679355237424918	0.0804385500396238	0.764882619444122
b	NECAP2	0.044956918710739	0.00693516068354565	7.39320765089051e-05	0.0512986270635478	0.00781201049566074	0.287328520151647	0.601594830818351
b	NBPF1	0.000112245987784085	0.172913487903105	5.62759728661288e-05	0.0196031711432843	0.0364579444935645	0.169198513560209	0.601658360939187
b	CROCC	0.0011954208588889	0.155486356954688	8.57759240659783e-05	0.00178439212632946	0.0872291984371152	0.184613066027489	0.569605789671423
b	ATP13A2	0.00344938563342016	0.0141406000368779	0.0101978467548299	0.00445786036915764	0.084708490750423	0.115557453463981	0.76748836299131
b	SDHB	0.00490643799941897	0.100225998677236	0.000782099997738893	0.00563938490204715	0.0944010523968996	0.18753898201802	0.606506044008639
b	PADI4	0.114484703977752	0.00035920055362812	0.00902979665081045	0.00876786423639576	0.0740426300605244	0.292856164084344	0.500459640436545
b	RCC2	0.000178171434082014	0.0848990205072199	0.00560243719033462	0.0227647421431585	0.0215706571768787	0.538881151207405	0.326103820340921
b	ALDH4A1	9.58197860449397e-06	0.000389153537042422	0.00661115193402957	0.0239166225573474	0.17040463597075	0.229004535431407	0.569664318590819
b	IFFO2	0.000155566518858269	0.0691066342566494	0.00819131213485486	0.00532229373644098	0.00920121996130344	0.273262870606836	0.634760102785057
b	UBR4	0.00604071635237944	0.342930127838867	0.00078033715273308	6.57517647539531e-06	0.0322442172691713	0.171182955655509	0.446815070554864
b	EMC1	0.000136835975945271	0.013822229214977	0.051753392744017	0.0367158710660277	0.0819512271597861	0.143412574267736	0.672207869571511
b	MRTO4	0.00794869519726071	0.10308753397048	0.00858205087599521	0.0178123290523311	0.0156255517155007	0.359664176933169	0.487279662255263
b	AKR7A2	0.0483427734936437	0.0409500307798483	0.0747806872583774	0.00636775845611336	0.232622502739335	0.102042302736853	0.49489394453583
b	CAPZB	0.00950211043012781	0.00629200414766413	0.00616664873030322	0.0110835926592889	0.00992776370967138	0.435716260686928	0.521311619636016
b	MICOS10	0.000418603683378515	0.0293378490372246	0.00444224438969167	0.000849409181911414	0.165272317024793	0.17300680667009	0.626672770012911
b	TMCO4	0.00438968854564748	0.00326626914356957	0.0237709228078134	0.00850233171373839	0.00401159064727803	0.189454795350806	0.766604401791147
b	OTUD3	1.65135645912216e-05	0.00787649211798428	0.00193613818857728	0.00218151033264669	0.0303477325396941	0.26932968629568	0.688311926960826
b	PLA2G2D	0.00030575694647543	0.00618975788247614	0.0366123573310067	0.000610776233474573	0.0554004352651331	0.602811023989896	0.298069892351538
b	CAMK2N1	0.00503396492664305	0.00965688136344533	0.00162704988507524	0.0151676497332374	0.0435298082285371	0.264384858702968	0.660599787160094
b	MUL1	0.000146713878381064	0.016662217385013	0.0151933130893833	1.84814310756796e-05	0.0160630910240937	0.132698048999204	0.81921813419285
b	PINK1	0.00140909666117954	0.00369994955147612	0.0171954631360441	0.000252305782555427	0.0743030929075355	0.70724426860621	0.195895823354999
b	DDOST	0.00160866967930151	0.000372870127171939	0.0067491580412984	0.00899015264815628	0.143447646077276	0.364468763584016	0.47436273984278
b	HP1BP3	0.0119331564702103	0.0294723919190705	0.0575397601497401	0.0052190734933169	0.014311670724589	0.0870498909709056	0.794474056272168
b	EIF4G3	0.00177613192592541	0.0289952721783228	0.00715846832328475	4.56303879771713e-05	0.0102638058851276	0.542514205467935	0.409246485831428
b	ECE1	0.00094846743905461	0.00663973565604787	0.00456306187645685	0.00136006635932987	0.00280580911441601	0.111917135789825	0.87176572376487
b	NBPF3	0.0378228773764886	0.123148644594283	0.000123917279881534	0.0276937492477757	0.0938561493374849	0.0570877485119346	0.660266913652151
b	ALPL	0.0096700673498189	0.103663184897894	0.0113323663504365	0.0508916685267512	0.00218434362571669	0.261944311364265	0.560314057885118
b	USP48	0.0233273512168852	0.0301494093355412	0.0367786939713908	0.00236379905190384	0.0940460699746486	0.354169895113616	0.459164781336014
b	LDLRAD2	0.00290358497646329	0.00575273037300081	0.0352570056891325	0.00127834433854661	0.0700267579090983	0.511246523268077	0.373535053445682
b	HSPG2	0.00313061395754506	0.0102653268948312	0.0584628936821035	0.00330674092162423	0.100607201668696	0.315303415694248	0.508923807180953
b	CDC42	0.00436116311892057	0.122350384346118	9.93891571112943e-05	0.0492247367916225	0.00071741952037725	0.294356965705235	0.528889941360615
b	ZBTB40	7.7847181882907e-05	0.0640165347857257	0.00886664354568965	0.0103100239927881	0.0739315265806635	0.214231675928145	0.628565747985105
b	C1QA	0.124434291404866	0.103174781589558	0.0109174652694993	0.000281535271700767	0.0849376214660033	0.0463039446068347	0.629950360391538
b	C1QC	0.102205062781118	0.00190314271089697	0.0346598131806216	0.000753378671602473	0.157644652914596	0.0305506596324878	0.672283290108677
b	C1QB	0.13327358222465	0.0918036900366876	0.0099133766095077	0.000925141374630952	0.0879167029518479	0.0375704181355651	0.638597088667111
b	KDM1A	0.00723087926940679	0.000209791828084361	0.00161135686198829	0.0527183361982744	0.0153772584207052	0.254325421240445	0.668526956181096
b	LUZP1	0.00183650655498139	0.0279754385443861	0.000281713633666307	0.0257261502035417	0.091375166145465	0.206321052062776	0.646483972855184
b	HNRNPR	0.00531120508501775	0.268836867165646	0.00517445103958965	0.0093738691928197	0.00974234255411613	0.208838788026739	0.492722476936072
b	ZNF436	2.41037368289995e-05	0.125909889807055	0.0151033033133762	0.0263425365173839	0.284790358735324	0.0371289387006665	0.510700869189365
b	E2F2	0.000582843880732929	0.0606220892027999	0.000202901681854769	0.0616943449120286	0.163523429168402	0.208606276907342	0.504768114246841
b	ID3	0.000580381707910748	0.0471569723209649	0.00149805859139522	0.0437732581166729	0.00821186680928311	0.260035436594295	0.638744025859479
b	RPL11	0.0471421776487407	0.0386230785036908	0.033249746498696	0.0265142862186208	0.0741574060975616	0.275459810213806	0.504853494818884
b	ELOA	0.000516826591866124	0.0158989959257138	0.0144246171655988	0.0361914516924087	0.0905561932956081	0.197898583231476	0.644513332097329
b	PITHD1	0.0133285614659959	0.011047104484205	0.0440576116486345	0.0393432250808789	0.0224944552639831	0.253291751771656	0.616437290284647
b	LYPLA2	0.00143247584221595	0.107500755101701	0.0148238721231405	0.00189068808919478	0.242866238478031	0.105309582840438	0.526176387525279
b	GALE	0.00982988195053639	0.0379260576060988	0.00421643213648516	0.00299369553129459	0.206527598200628	0.126068427366934	0.612437907208023
b	HMGCL	0.010312278795921	0.126935070023732	0.009115347710256	0.0121186919040577	0.00889466904818448	0.117385589645216	0.715238352872633
b	FUCA1	0.00991042536376678	0.00211733743078102	0.0542770109393688	0.00117096094523944	0.0625233131888494	0.333337422966993	0.536663529165001
b	CNR2	0.0026030708332197	0.0148288935151439	0.000613316141855924	0.000571570495742957	0.0484945806799563	0.459446664575804	0.473441903758277
b	PNRC2	0.0252033214445627	0.0246121076360868	9.08015481294352e-05	0.0140284782875277	1.19428381168034e-06	0.443645790127288	0.492418306672594
b	SRSF10	0.00166546360338832	0.0403727343029294	0.00492021382921748	0.0348632086748121	0.152005242905085	0.359937937403338	0.40623519928123
b	IFNLR1	0.000644256459736908	0.025354551952222	0.0114170519492842	0.0814075106197782	0.0678183854832338	0.124015641985144	0.689342601550601
b	STPG1	0.0116440563357707	0.0227798509048466	0.00292100055659707	0.00428082097731599	0.00404499870974368	0.443185122075245	0.511144150440481
b	NIPAL3	0.00856651328224948	0.0189627442703443	0.029887480928838	0.0436392711216005	0.000395358153750594	0.114895657530775	0.783652974712442
b	RCAN3	0.0137138302962313	8.41558576365116e-05	0.0100141029559883	8.85868054342596e-07	0.0509708320520689	0.370346692230573	0.554869500739447
b	SRRM1	0.00111966350177084	0.0420031132739303	0.0497308468065692	0.00828472649233644	0.00595395303924031	0.377795700969429	0.515111995916724
b	CLIC4	0.0127091264348273	0.106031272662707	0.0110679362013879	0.01738241777339	0.000649804093719046	0.51634199416317	0.335817448670798
b	RUNX3	0.000505167600282465	0.105358967661772	2.76480296938108e-06	0.00389604144660964	0.0376454550597896	0.316699641505785	0.535891961922792
b	SYF2	0.0197163587665402	0.0141320836723923	0.0566930636734476	0.0108344641865142	0.000626350387257536	0.251110208671233	0.646887470642615
b	RSRP1	0.0136572078194912	0.0140380727682889	0.000349239350664762	0.00374608726936666	0.0800570775171348	0.130820442031305	0.757331873243749
b	TMEM50A	0.000504652791807997	0.0653013098756223	0.000260272447361797	0.000306440339732876	0.108021798175224	0.20282023009331	0.622785296276941
b	RHCE	0.00281118044555746	0.0473920101602735	0.000961286960836029	0.00362781337179221	0.266973482056477	0.190501051826763	0.487733175178302
b	MACO1	0.0210961872684835	0.0559561909477784	0.0029498954400068	0.00947597944066841	0.0373408758552291	0.405111789801746	0.468069081246088
b	LDLRAP1	0.000617915786008976	0.0190337300631089	0.00923451120663055	0.0562855074390155	0.130463166884218	0.257862815615168	0.526502353005851
b	SELENON	0.0293788058801304	0.0298426997275291	0.006351730744284	0.000960348716701055	0.0465371148666158	0.268128205922182	0.618801094142557
b	MTFR1L	0.0133454709160723	0.0134763288937533	0.0417385079776413	0.0101914314013266	0.00762600939571346	0.214135996462547	0.699486254952946
b	PAQR7	0.0428115110803665	0.00303738530305434	0.00778835844319966	0.00611026227308359	0.012265043859098	0.130333069544703	0.797654369496495
b	STMN1	0.00121453139286408	0.0268201563446113	0.000291163493147685	0.00588609911974103	0.0229965767970479	0.423904338557664	0.518887134294924
b	PAFAH2	0.00617343289542806	3.32479540717633e-05	0.0162822792643629	0.0115038599630064	0.0623556569279014	0.0582648704794594	0.84538665251577
b	PDIK1L	0.0188533470776438	0.00444226160322024	0.0145583446614235	0.00224937886780852	0.0110547136735625	0.286056235285192	0.662785718831149
b	AL391650.1	0.00368337823039071	0.379564153606004	0.00012943884718838	0.000339971191663323	0.0068528595909899	0.0939760949849888	0.515454103548775
b	ZNF593	0.00312128593389242	0.0692231416938541	0.0274045377608179	0.0093985782072013	0.0379940209515696	0.151534788279772	0.701323647172892
b	CNKSR1	0.0208816648221463	0.00165102194743092	0.00654172183622394	0.000390947993945815	0.167425128286524	0.305551105213053	0.497558409900676
b	CEP85	0.0105336717537709	0.0253948150545309	0.00878514392607364	0.0127867996812787	0.0231319258681117	0.24269303016874	0.676674613547494
b	SH3BGRL3	0.0103151999766624	0.000396066259739905	0.00240701416438232	0.00141316553206492	0.000205743108307105	0.323130406827582	0.662132404131261
b	UBXN11	0.00120503869082558	0.0756887351040815	0.00127757216521759	0.00792711484710222	0.000460223985212975	0.333741053113691	0.579700262093869
b	CD52	0.0249953268288679	0.0189384387957697	0.00978770637913155	0.00443405402895541	0.056035725209545	0.524815759244931	0.360992989512799
b	CRYBG2	0.0034149733256428	0.0186783944997479	0.00478740629898666	0.00242264621554922	0.000128842263505913	0.112750949030487	0.85781678836608
b	DHDDS	0.00148978280678899	0.123490454494848	0.00811837419331574	0.00845945742628641	0.0122686438063092	0.293693047693534	0.552480239578918
b	HMGN2	0.00115604189906289	0.00489913637923721	0.00024440916593224	0.0140840423799082	0.155505842581019	0.159098964058659	0.665011563536182
b	RPS6KA1	0.00398107421685202	0.00295392517877648	0.00330111449069773	0.0106799437899859	0.14905362728994	0.334259834514043	0.495770480519705
b	ARID1A	0.00117634789977817	0.0482200124144591	0.00165401481891127	0.0127567896212564	0.0904003500348377	0.322092440350321	0.523700044860437
b	PIGV	0.0134038565119708	0.000872587448772545	0.000100488335113082	0.00747259093506793	7.26098582953317e-05	0.16346153965994	0.814616327250841
b	ZDHHC18	0.00288939171572106	0.0205266211509912	0.00314444262184138	0.00541842993263927	0.00968162417163053	0.472220075541432	0.486119414865744
b	GPN2	0.0168084965486908	0.0595463541868761	0.000183053380366114	0.0562948740897903	0.0144441462713017	0.127672581141417	0.725050494381558
b	GPATCH3	0.000744551591889445	0.207559495902055	0.00178133204060793	0.00361690813233184	0.136355603125542	0.109386391700136	0.540555717507438
b	NUDC	0.000630759983305974	0.135708535921879	0.00380644290235803	0.0299649862060869	0.000287612764903788	0.102308862434258	0.727292799787209
b	KDF1	6.1884749361298e-05	0.0328515290032532	3.28803003166727e-05	0.000304792526774565	0.000101666569397679	0.108291387639802	0.858355859211095
b	SLC9A1	4.0404653116694e-05	0.0785335663771977	0.00534937359648861	0.00383152012972624	0.116493575531845	0.153821053889098	0.641930505822528
b	WDTC1	0.000704131290202885	0.0284259601823349	0.00823681885140863	0.000367976406206753	0.298737514609908	0.186958832408636	0.476568766251302
b	TMEM222	0.0112889463345101	0.0350445651049645	0.0312637605937696	0.0503053134606629	0.248010359429007	0.0178450621409189	0.606241992936167
b	SYTL1	0.00429003268434176	0.154707733283327	0.0219453307174529	0.000489146220433375	0.00423073157836315	0.247288669437622	0.567048356078459
b	MAP3K6	0.00242566888620084	0.0794640051726574	0.0289880606487859	0.0123700069713832	0.0701280943530057	0.221249160013788	0.585375003954179
b	GPR3	0.00118689987328654	0.0774354342376864	0.0047547725835441	0.0494118246692858	0.0268094288347661	0.0435768555399058	0.796824784261525
b	WASF2	0.022898592113126	0.00210683242652606	0.0454656686075222	0.0440747016403146	0.00551829383429067	0.404097259766685	0.475838651611536
b	AHDC1	0.00193788597902554	0.011405568297565	0.00101494576576205	0.0141972751301874	0.236187636990786	0.0867631803200236	0.648493507516651
b	FGR	0.00306951275803612	0.00381133557991767	0.000876107380579382	0.02737963769533	0.300710862577946	0.221812851244144	0.442339692764047
b	IFI6	0.00347638171642251	0.00945448342277085	0.000411757433582556	0.0714273914792472	0.000244065884607557	0.371125417350213	0.543860502713157
b	FAM76A	0.000247290234764519	0.00335465468857867	0.0280440857569226	4.91428126355325e-05	0.0413378576658487	0.150703258080871	0.77626371076038
b	STX12	0.000995502919515031	0.0536250703606368	0.000983908791257859	0.00102127233756169	0.0337454868855678	0.167201274070374	0.742427484635087
b	PPP1R8	0.000408327641216572	0.0715533732034539	0.00112745970903087	0.0526420047274101	0.000518439196268704	0.0658372264850643	0.807913169037556
b	THEMIS2	5.87041235254793e-06	0.0165090867684384	0.0101647803549372	0.0121219813741401	0.203702655120602	0.116102410786469	0.64139321518306
b	RPA2	0.000292702876594019	0.0416257878735537	0.000139351538672533	0.00134168150305641	0.0601593557101988	0.247044664433784	0.649396456064141
b	SMPDL3B	0.00458159441078436	0.012333121380064	2.16742573309214e-05	0.0160941359358678	0.0804284503328384	0.66584050747012	0.220700516212994
b	XKR8	0.00194410615192073	0.0266867671997538	0.00261023610363896	0.000237626477931758	0.0787604196623445	0.26235309952325	0.62740774488116
b	EYA3	0.0134707051206507	0.0603113118258992	0.0417812054024097	0.0193185446640935	0.0234974173871665	0.0500999764699326	0.791520839129848
b	PTAFR	0.000769552656327689	0.0168507304760586	0.000121765560320449	0.0478177517398314	0.111143490837301	0.252744734878986	0.570551973851175
b	DNAJC8	0.000163294909144149	0.306519531507941	0.0261690871215789	0.0212771903835702	0.000836628098048232	0.163721558303516	0.481312709676201
b	ATP5IF1	0.0147209113178471	0.0617017250474859	0.00197524454960956	0.000317218618821077	0.224636272385102	0.155837632669101	0.540810995412034
b	SESN2	0.000164213241366291	0.0101709672474684	0.00061258191711542	0.00888844873862239	0.000871216712437201	0.281963969051789	0.697328603091201
b	MED18	0.0020978335775614	0.0137200096262709	0.0221864362830742	0.000438493945816898	0.0325539171626567	0.265802018729525	0.663201290675095
b	PHACTR4	0.0191689121066131	0.00448150843447733	0.0555649026702657	0.000969518607167622	0.00890782401843574	0.154804697816222	0.756102636346819
b	RCC1	0.00130115126484773	0.0195816774770613	0.00704661882430287	0.0402499463184878	0.0621160309509754	0.398108092857252	0.471596482307073
b	TRNAU1AP	0.000335490137151853	0.132815194771442	1.35059309889742e-07	0.00561090278936432	0.120324216589748	0.181285733106583	0.5596283275464
b	TAF12	0.00252328464956597	0.137948404291738	0.00218741194022731	0.00916242196637009	0.0578387193525519	0.138048007027576	0.652291750771971
b	GMEB1	0.000140412082470976	0.161949043558923	0.012965459042067	0.00843738761782878	0.0496439436039636	0.41730868755802	0.349555066536727
b	YTHDF2	0.00278124856765001	0.0440616729218049	0.00257155967424286	0.0107306042714467	0.00148688631566174	0.102794579386135	0.835573448863059
b	EPB41	0.0144696115136365	0.00841410368327032	0.0125092439263769	0.035083001507811	0.005866091571602	0.433987922980053	0.489670024817251
b	SRSF4	0.000917914563754328	0.0828415315519073	0.00698366643390374	0.0020757707434712	0.022146243611229	0.217958687039495	0.667076186056239
b	MECR	0.00614698535342795	0.000668969035526465	1.29937743964506e-05	0.00891479717241975	0.197811103119763	0.261081906284374	0.525363245260093
b	MATN1	0.0031931595189931	0.057686507185134	0.115680031220829	0.00535242123052144	0.0623620946936163	0.142400351883436	0.61332543426747
b	LAPTM5	0.00743226921323575	0.0825797550613202	0.0216590732641737	0.000352343860095172	0.0300409531366655	0.485355641655804	0.372579963808706
b	PUM1	0.0103569450656475	9.79471329244871e-05	0.00100794321993181	1.50469712074076e-06	0.161258626686922	0.300835971142565	0.526441062054888
b	SNRNP40	0.00128427616615927	0.0088716680601477	0.000691224203514923	0.034686524171982	0.000240844091069361	0.247932276547713	0.706293186759414
b	ZCCHC17	0.000206941942224512	0.160450029608188	0.00126478135816185	0.00694150647272774	0.185779477220125	0.158574506635112	0.486782756763461
b	SERINC2	0.0241816248421106	0.0223750472630022	0.0036976283473672	0.0288549979808818	0.0122609522944622	0.218286395657832	0.690343353614344
b	PEF1	0.000273159213933669	9.94481752324649e-06	0.0100716241794295	1.88172906734206e-06	0.0251407495319092	0.0924988855648523	0.872003754963285
b	PTP4A2	0.00976447771049924	0.0199179205583121	0.0194601425509351	3.53382628660468e-05	0.068598234724614	0.235956053268722	0.646267832924051
b	KHDRBS1	0.00308404038780053	0.0948898471900808	0.0035692394626125	0.00410156858693439	0.00130612212903455	0.35067004722359	0.542379135019947
b	TMEM39B	0.00619222152854925	0.0429740432477167	0.0181003402532425	0.000122285812934184	0.103000845209744	0.131355940315355	0.698254323632459
b	KPNA6	0.00117088602006648	0.186415032573974	0.00783654771513624	0.00218214258460892	0.187167948581309	0.199907164194203	0.415320278330703
b	TXLNA	0.00308497537353298	0.232475587527451	0.0112577135451658	0.0196796212196947	0.00298525481793932	0.181170207351217	0.549346640164999
b	CCDC28B	0.00819749535169865	0.0107294023837126	0.000415155043425075	0.0187318864704434	0.198789948382853	0.149772976844405	0.613363135523463
b	IQCC	0.0540813940513368	0.000607046022252942	0.00120341681218582	0.0161022911941984	0.00172559465534638	0.0934079468903694	0.83287231037431
b	TMEM234	3.91487057530665e-05	0.0728552643592297	0.00219389647922914	0.00170953855997722	0.0305851787785547	0.167378707839902	0.725238265277354
b	EIF3I	0.0120992571455873	0.0406373357094958	0.0335369142426581	0.00150425617858333	0.235339150054339	0.082781752390318	0.594101334279018
b	FAM167B	0.0174669734927956	0.00482340841585115	0.00423841264206271	0.00395585076312387	0.0617697854872909	0.261878719348512	0.645866849850364
b	LCK	0.00174567895530807	0.0048333229992678	0.0132380253739636	0.000524384391462778	0.045424760156316	0.576272431515881	0.357961396607801
b	HDAC1	0.000487214044553909	0.00329645053973428	0.00716767197525262	6.61826341206832e-06	0.0679483330504587	0.583568501747818	0.33752521037877
b	MARCKSL1	0.000608708664123295	0.0293189032413811	0.00789716569622274	0.0632905199541449	0.0801978255478733	0.341615076479375	0.477071800416879
b	FAM229A	0.0109921094962939	0.0303154141528285	0.000653099354957249	0.00116266803978602	0.0345385317462872	0.171102795650074	0.751235381559773
b	BSDC1	0.0101032733508246	0.0204591169041749	0.0225747668962215	0.00257955982498157	0.0712599713525261	0.294760752170663	0.578262559500609
b	ZBTB8OS	0.00131723706172523	0.0839721732275565	0.000767478357100289	0.000119658638662681	0.253011823783644	0.37734475897362	0.283466869957692
b	RBBP4	0.000158841100132781	0.0547956529451228	0.0236818305460691	0.0227342914730551	0.0558347515715039	0.213730106962216	0.6290645254019
b	SYNC	0.00221652342471079	0.487520753643739	0.00692700688186968	0.0231859804316374	0.010763484042131	0.0872299221742427	0.38215632940167
b	YARS	0.0175432482059231	0.0177817002137536	0.0017806220842929	0.00138440334543902	0.0637482689389923	0.306444128606778	0.591317628604821
b	S100PBP	0.000522959974517083	0.00722418056014704	0.0441748709142768	0.0108825488856599	7.06920517255032e-05	0.0973157743658553	0.839808973247818
b	RNF19B	0.00636814970490778	0.00175191708179586	0.00264348800440607	0.0219179594556452	0.11849707473257	0.200935630196032	0.647885780824643
b	AK2	6.31137963386146e-05	0.000571730022303551	0.000869866295587612	0.00022678229101341	0.0136331194079673	0.224233221681208	0.760402166505582
b	TRIM62	0.00330515889979628	0.226281137851285	0.0150498661262334	0.0335137167003552	0.0791984830256273	0.160310126091328	0.482341511305375
b	ZNF362	0.00253247886189094	0.230296563107505	0.000162669823666306	0.0149708190930934	0.016851685486827	0.159623728124396	0.575562055502621
b	PHC2	0.0151818301825451	0.0238624821139861	0.0674337527909212	0.0222649288963022	0.0555692606879657	0.225616663563762	0.590071081764517
b	SMIM12	0.00195824222146628	0.0312704999073936	0.0415311287338473	1.30096481106895e-05	0.0563332509071412	0.0533509753645943	0.815542893217447
b	DLGAP3	1.56243090746459e-06	0.0801186313566379	0.0366700186195505	0.000814465968572947	0.0586603995581404	0.119445010254308	0.704289911811883
b	TMEM35B	0.0292299405320767	0.000987578200199999	0.000733255403540567	0.0607182611676655	0.059761936928562	0.450040413996141	0.398528613771814
b	ZMYM6	0.00671121639311173	0.00138760955054228	0.00089746612446	0.0158187679233167	0.0349933563118263	0.172186615686199	0.768004968010544
b	ZMYM1	0.000424831838421894	0.00154393372300003	0.000102819277768695	0.00622345117041078	0.0340576800288308	0.255336451800614	0.702310832160954
b	SFPQ	0.00157162923496857	0.0635159401302812	0.00698261818438744	0.00228943595123083	0.0155118946361051	0.3796632063908	0.530465275472227
b	ZMYM4	0.0032958314607506	0.0678812778506308	0.0193577232536994	0.00441991448837763	0.164848201470034	0.221421391626973	0.518775659849534
b	KIAA0319L	0.00487395549597893	0.0314262429966542	0.0167376848166772	0.0340874254215322	0.0596723908620021	0.264721346216591	0.588480954190565
b	NCDN	0.00144116517724731	0.0098300672867174	0.0247061296996826	0.0413920657674144	7.46306745898097e-05	0.227857107159184	0.694698834235165
b	PSMB2	3.54608250742257e-05	0.0837665891419978	0.00393389256159242	0.002331750845845	0.0992421340613978	0.208600544645096	0.602089627918997
b	C1orf216	0.000829515665724643	0.0226575481437895	0.0101842156946393	0.00150358252660627	0.06860334435936	0.0756061172902326	0.820615676319648
b	CLSPN	0.000110866086753388	0.0916257831209006	0.00244730844183252	0.034855550675278	0.153775140234442	0.311598147276315	0.405587204164479
b	AGO4	0.00204640187776504	0.00625040228316767	0.00612420164070134	0.01238657023869	0.107905613649457	0.155360094015438	0.709926716294782
b	AGO1	0.00276023217458497	0.0441930536011683	0.0137744772637854	0.0680256617280599	0.150776743192098	0.223750279746592	0.496719552293711
b	AGO3	0.00222201641084012	0.000247014417718158	0.00413832357984541	0.00132681431960551	0.0570314309585708	0.329792470115959	0.605241930197461
b	ADPRHL2	0.0160435002783414	0.00531146540607871	0.0531269045194849	0.0133835807936434	0.00405649591674167	0.105296434407127	0.802781618678583
b	TRAPPC3	0.00180430346596763	0.0379693156176243	0.000221701649952593	0.0017773248758608	0.0908482950416371	0.220787439994523	0.646591619354434
b	MAP7D1	0.00617668652881	0.00662091596543482	0.01459582263189	0.00106845109378651	0.0126451216662015	0.565676134169931	0.393216867943946
b	THRAP3	0.00462043822938434	0.298696262184914	2.96459656036374e-05	0.0142776451614439	0.0640734535599064	0.15310806377947	0.465194491119278
b	SH3D21	0.00146456513252763	0.00320673013660158	0.0121871569842657	0.00913153833101264	0.0324041823798122	0.66882264733995	0.27278317969583
b	EVA1B	0.00219567726792945	0.0260398901402992	0.018004685412431	0.00323357769301141	0.0504031270625937	0.687306060953616	0.212816981470119
b	STK40	1.5226742665944e-10	0.0398001020482349	0.00225749467571328	0.00590921082963423	0.148494325720929	0.0797829279623316	0.72375593861089
b	LSM10	0.00220134082688421	0.0155253318953223	0.0111380122960798	0.0041402810984607	0.0193941348463676	0.235396728036607	0.712204171000278
b	MRPS15	0.000190833226678203	0.0742312277717805	0.00295013251632988	3.44612321084715e-05	0.22216642757551	0.180570517146562	0.519856400531031
b	ZC3H12A	0.00157748016581497	0.0596344313724752	0.0274886495299603	0.0694696828283259	0.00677154347060524	0.272889935906758	0.562168276726061
b	MEAF6	0.0536822368505946	0.0159106074749048	0.0204486024661397	0.00251663589346459	6.43397825420192e-06	0.276119197261551	0.631316286075091
b	SNIP1	0.000145304391006695	0.0628577556961396	0.00642709517974212	0.00102984747399833	0.0540107420600164	0.209468974279151	0.666060280919946
b	GNL2	0.000164919090037012	0.0231308875188848	1.48836569902235e-05	0.00356763488715247	0.0274274341592791	0.167164978345483	0.778529262342173
b	C1orf109	0.0447965686945908	0.0182170235673116	0.000441140620566599	0.0064401200964232	0.0121682693348721	0.302720772935673	0.615216104750563
b	CDCA8	0.000826120959693419	0.0111256149587469	1.99442970616571e-05	0.0313016594048959	0.102257353770433	0.316586494713273	0.537882811895897
b	MANEAL	0.0196132225020149	0.0788558873374734	0.000264910440584365	0.0353382427084966	0.0858398223690948	0.217233413052169	0.562854501590167
b	YRDC	0.00097774340071096	0.0145320547517221	0.0601831422106913	8.32396542665205e-05	0.00860038588247551	0.068493823461557	0.847129610638577
b	C1orf122	0.010180190680818	0.0109370781455759	0.0127859367823287	0.0121871074358165	0.229552093104057	0.463893328451777	0.260464265399627
b	MTF1	0.00809245159404917	0.00958350970008156	9.06920804165117e-06	0.000241264655383756	0.0628285955452627	0.18634729201932	0.732897817277861
b	INPP5B	0.000548223560682609	0.00673553467947202	0.00997528115434508	0.0282387871249022	0.126716367691542	0.301680597537179	0.526105208251877
b	SF3A3	0.00228801675817367	0.0897225201260709	0.00792811831823583	0.00734062494093525	0.000234729169297507	0.185392008109658	0.707093982577629
b	FHL3	0.00449236026147443	0.00162044663637777	0.15132685310331	0.0237161395669578	0.00452605964721282	0.309373406863515	0.504944733921152
b	UTP11	0.000997834761986114	0.125445347462157	0.000401862283486324	6.60042561847474e-05	0.0763853102074378	0.230001806662507	0.566701834366241
b	POU3F1	0.00834707032700231	0.0032411080838943	0.0322807674459405	0.00609563358675504	0.0416232166707917	0.189820108410942	0.718592095474675
b	RRAGC	0.0208839319041187	0.00166400430363785	0.0294019460753042	0.0195918436655765	0.0799569963442018	0.13156302319605	0.71693825451111
b	MYCBP	0.000708902275024783	0.0482691718538271	0.00197760660439756	0.00617677426105632	0.128579551840478	0.251802816828935	0.562485176336282
b	AKIRIN1	0.00127757046582913	0.00588096111116009	0.0308961116209339	0.0825218387463137	0.0167775078697234	0.205050248500562	0.657595761685478
b	NDUFS5	0.00420103312212955	0.0411910095747983	0.0238901979145296	0.0170104523803607	0.193403731286911	0.123287735513373	0.597015840207898
b	MACF1	0.00126781148041767	0.00386080651570054	0.00549451792353942	0.0354997834887841	0.213624031778787	0.299827871193998	0.440425177618773
b	BMP8A	0.0230534190927382	0.00385330194292332	0.00855037104549886	0.0367302964172248	2.54451606267521e-07	0.363889214039811	0.563923143010198
b	PABPC4	0.000322256600377303	0.0527360948270401	1.60743546142314e-05	0.0049714266888749	0.05066530682582	0.512083471871968	0.379205368831305
b	PPIE	0.00318794973909614	0.15015635040226	0.00562873638738669	0.000433609102092238	0.0403036407852751	0.167390965377508	0.632898748206381
b	BMP8B	6.07279484848575e-06	0.00659761883904835	0.0103735709273344	0.0525959756532107	0.123917211086708	0.315251524258998	0.491258026439852
b	OXCT2	0.0152248550957116	0.0404475218262033	0.077440895305858	0.0396373502889232	0.00147442720154431	0.183630257738742	0.642144692543018
b	TRIT1	0.0234034431869725	0.0984132114806263	0.00354021723692129	0.00110628714545206	0.0124926790108332	0.167738711742299	0.693305450196896
b	MFSD2A	0.0086988101799032	0.000160994514759904	0.0365059759927872	0.0426320762225096	0.0297977514176471	0.247489188984739	0.634715202687654
b	CAP1	0.00157641238061199	0.0513390051142432	0.000538611680556878	0.000140586363775929	0.0644653715851398	0.328156169738221	0.553783843137451
b	PPT1	0.000698714714211522	0.00661155364371641	0.00505566344746316	0.00283199679388581	0.03609729997923	0.0998175335453683	0.848887237876125
b	RLF	0.000559912026841762	0.0895051731905089	0.018855223155172	0.0081473328264771	0.0137235594321501	0.2911983439463	0.578010455422551
b	ZMPSTE24	0.0255429806024308	3.16311134612229e-05	0.0225434250031511	0.00427415947885922	0.00127755596992716	0.250590472116175	0.695739775715996
b	COL9A2	0.00705481641232538	0.0425208142346722	0.059475310765903	0.00686515833978026	0.0139035974074309	0.207206542555381	0.662973760284507
b	SMAP2	0.000327302906022357	0.0169520318471937	0.0291399987635632	0.00408262674585829	0.019204229309956	0.176986598020312	0.753307212407094
b	ZFP69B	0.0322001996540111	0.0012140076150073	0.0749191158869708	0.0134943808089715	0.126424309434719	0.0418885661070908	0.70985942049323
b	ZFP69	0.0212859121036045	0.0955599510371608	0.0245527723681034	0.0289841776602244	0.00192139670536207	0.177955180817124	0.649740609308421
b	EXO5	0.00058094759894109	0.00188525026259467	5.02945634190639e-05	0.0116377880828082	0.0668608066890413	0.281138624382286	0.637846288420909
b	ZNF684	4.62057030364359e-05	0.00939466611550678	0.0004959026259424	0.0201619142202714	0.0599520666323816	0.176844173976977	0.733105070725885
b	NFYC	0.0141901594395703	0.0208516930533201	0.0159227596610993	0.026837105703823	0.00721856907266859	0.203953747057095	0.711025966012424
b	CITED4	4.61107022749037e-05	0.0267045774721476	0.0694952931269405	0.00387771948877137	0.00506691409695872	0.252916140079541	0.641893245033366
b	CTPS1	0.0172695977378361	0.075726808757417	0.00553257710503694	0.00656484878811526	0.000613699112164161	0.460697655186149	0.433594813313282
b	SCMH1	0.000300623312747701	0.350999621266171	0.00496844109528205	0.0402113717730376	0.00998182646621243	0.138428416502825	0.455109699583724
b	HIVEP3	0.0386878198360983	0.00313366627616336	0.0274336819776116	2.16289523956708e-05	0.176923943356624	0.105750027265052	0.648049232336055
b	FOXJ3	0.0333594370315951	0.0970781029007071	1.43587445289784e-05	0.017659773947755	0.273534016851776	0.146296726658421	0.432057583865217
b	ZMYND12	0.00249384808270095	0.182530294971597	0.000720957476218535	0.0293844644632771	0.0491485300642242	0.0560616718292992	0.679660233112683
b	PPCS	0.00333061516525101	0.000793334002913823	0.0645998802341439	0.00570882225604387	0.0140527703390939	0.235987428423286	0.675527149579267
b	CCDC30	0.00145483551040573	0.0749903263432056	7.18941052836207e-06	0.0138815689078546	0.0948006322511264	0.170404672299408	0.644460775277472
b	PPIH	0.0032193008930925	0.0146530937475413	0.0151737068464833	0.000626829333051811	0.0639517778279232	0.345245554421946	0.557129736929961
b	YBX1	0.00686225766430786	0.0709674832727918	0.00240601445663068	0.000517944724005839	0.0129654552779192	0.2853860554432	0.620894789161144
b	P3H1	0.00546227164173352	0.0402042574721874	0.000844099521885512	0.000169083460521766	0.0890869170382218	0.14847507757239	0.71575829329306
b	C1orf50	0.0246724835999947	0.02240104989054	0.00208075007430228	0.0295817974725198	0.436640461371549	0.0496012769184829	0.435022180672611
b	SVBP	0.0336382056754232	0.00182929630900604	0.0887440194982148	0.00429575424698873	0.062916179402121	0.144895533393477	0.663681011474769
b	ERMAP	0.00352376123266865	0.131734095986671	0.049393461563494	0.000350593295858248	0.0104532519344692	0.0355550355137549	0.768989800473084
b	ZNF691	0.0046393043262606	0.0979580563368383	9.13617815959588e-05	0.000599164964651747	0.00340985794263432	0.125323483170002	0.767978771478017
b	SLC2A1	8.59517882779126e-05	0.00656552812419769	0.033632111600811	0.000924590140961257	0.158649274556811	0.256864693514158	0.543277850274783
b	EBNA1BP2	0.000592484899758716	0.0711356128440493	0.00269848118018785	0.0215443592192671	0.137708063586972	0.233898348829546	0.532422649440219
b	CDC20	0.0076570199560774	0.0252596002815405	0.00525367113709789	0.0389951217816844	0.155048037234845	0.328620882927539	0.439165666681216
b	ELOVL1	0.00078173160345713	0.366439816434876	0.0487468445653079	0.000577539630372706	0.0220112788437167	0.0367904765473797	0.52465231237489
b	MED8	0.00278121334642569	0.0708185959848635	2.36885414595226e-05	0.00315391054841908	0.0640172912108172	0.375014799285435	0.48419050108258
b	SZT2	8.03467339988465e-06	0.0044091841480867	0.0217183654211922	0.0976151471444687	0.0329678688585751	0.123427521882311	0.719853877871966
b	HYI	0.000546113874156041	0.00808817044248908	0.0165486358022812	0.00601255657738731	0.149453123245465	0.508706763017975	0.310644637040246
b	KDM4A	0.00124866840510889	0.21968533032758	0.0576261905738258	0.0206768841326825	0.126044717442182	0.160478361845024	0.414239847273597
b	ST3GAL3	0.00823612474021619	0.030486240735482	7.89759048157578e-05	0.00658254516434936	0.0362371550257709	0.283146781083941	0.635232177345425
b	IPO13	0.000212408732357784	0.0538511439892366	0.000566510493554183	0.0239008750802058	0.00736047005027535	0.154488846396521	0.75961974525785
b	DPH2	0.0102365262415401	0.00192359803728551	0.00574805339931431	0.0177495457694456	0.00550333390536044	0.267457885811294	0.69138105683576
b	ATP6V0B	0.000240882680385536	0.029711115025388	0.00593514129297985	0.00542052368604877	0.113309979036291	0.30348212725078	0.541900231028127
b	B4GALT2	0.000256919913828789	0.00282405110043637	0.000712613630031294	0.0148283971678408	0.202915235124695	0.373946151143063	0.404516631920105
b	CCDC24	0.0227146101594139	0.116525465877685	0.000141437253712392	0.00185768802980554	0.00101845152049415	0.176893435618257	0.680848911540632
b	SLC6A9	0.000662646562894069	0.00702314451337502	0.00079604534158441	0.00397739032408778	0.0643001546108727	0.63828479029121	0.284955828355976
b	DMAP1	0.000335602958889773	0.0244767463137989	0.00105798906884179	0.00468514081897204	0.00950181464697022	0.0655312064274362	0.894411499765091
b	ERI3	0.000275605644493686	0.00246726256498311	0.0246312891187466	0.066238439786136	0.172591555489469	0.0944280613603107	0.639367786035861
b	RNF220	0.0102492973336696	0.276749235409485	0.0403099091346555	0.0378101252148952	0.000145266411100945	0.143516748486985	0.491219418009208
b	TMEM53	0.00614155126971484	0.00103070314869394	0.0415208788929506	0.00122529223309871	0.000407959091604637	0.195696601525288	0.75397701383865
b	ARMH1	0.0022446969201927	0.0715215356905824	0.0257621151495947	0.011010237178937	0.1262995911244	0.21428801893177	0.548873805004523
b	KIF2C	0.000888459902051363	0.0321018591396336	3.25400616615756e-06	0.0344463297203417	0.116649433336066	0.294197348171419	0.521713315724322
b	RPS8	0.0228439481697445	0.141134428753348	0.0131795427938998	0.0285917321193608	0.0361920561879717	0.304310256758719	0.453748035216957
b	BEST4	0.020769050598964	0.0529594521787112	0.00410541034978256	0.0390838815790201	0.0228983121290339	0.0837321286265746	0.776451764537914
b	PLK3	0.00549590099234595	0.00086311033754013	0.0138281623267572	0.0633187163612348	0.00311669186194552	0.250529027694566	0.662848390425611
b	PTCH2	0.0012722192210368	0.00208712430194217	0.00220217857923053	0.00449262778458378	0.504334097580794	0.146090980051148	0.339520772481265
b	EIF2B3	0.0039414480837906	0.0270875940527183	0.00072316167262373	0.00980180305950165	0.134059094277836	0.19476970369044	0.62961719516309
b	HECTD3	0.00160804080671246	0.0202966337239608	0.00836992648382766	0.106038453738462	0.00672355170670161	0.122831656189192	0.734131737351144
b	UROD	0.000207070426855083	0.00174718973289084	0.00172809013047893	0.00436901755423854	0.12461061048039	0.300810114388301	0.566527907286846
b	ZSWIM5	0.0108223123466603	0.257197741676737	0.0248209906632972	0.0440798881941108	0.00204620440356566	0.147627500514426	0.513405362201203
b	HPDL	9.16642781389572e-06	0.030642090492699	0.0133805259354359	0.0278919691711413	0.191709566957329	0.252042429226881	0.484324251788699
b	MUTYH	0.00124410351243797	0.194392121819552	0.0690066605993092	0.018207276077211	0.00436960777298703	0.181963647000169	0.530816583218334
b	TOE1	0.00160152618299252	0.0182904016957067	0.0566252963827486	0.00769997264033452	0.153311700456303	0.122897917744968	0.639573184896947
b	TESK2	0.0353219008556963	0.0367777654709998	0.00538574369396623	0.0356565272163156	0.0982323127421103	0.208851482053825	0.579774267967087
b	CCDC163	2.04534491679284e-05	0.00439031694612098	0.0111530660066733	0.00078362984329694	0.152377838520762	0.232055948454565	0.599218746779414
b	MMACHC	0.00203062292099453	0.041959346510074	0.00791251439982962	0.000775730136201096	0.1087647327789	0.18716700926745	0.651390043986551
b	PRDX1	0.000539546470685474	0.0263239621334486	0.0129926342861399	0.0100933127829969	0.108912984099556	0.180501808151332	0.660635752075842
b	AKR1A1	9.82502771696938e-05	0.00701454275994357	0.000804883329607327	0.00785344407946598	0.12094960014779	0.49577878624269	0.367500493163333
b	NASP	7.88968018615582e-05	0.150560780788148	0.0149206602495263	4.48360898475315e-05	0.0619539485454709	0.317674249917821	0.454766627607325
b	GPBP1L1	0.0120881643972862	0.0178659237386864	0.00572617421006831	0.0184474036494456	0.341326917804827	0.153807815264771	0.450737600934916
b	TMEM69	0.0331316012628296	0.148154010621917	0.0244777457353961	0.000365775503604978	0.0121879944614723	0.231917005256135	0.549765867158645
b	IPP	0.02031758620015	0.114099254045742	0.00618978498018001	0.0359051170458832	0.0138723344763438	0.0524144834811915	0.75720143977051
b	MAST2	0.00893433248567985	0.0209715685516206	5.80041945489192e-05	0.00337491121476506	0.0424964012188793	0.103610653588384	0.820554128746122
b	PIK3R3	0.00135609686482084	0.0133407098829083	0.0226404188278045	0.00267302255604892	0.000114372037806399	0.430698957487802	0.529176422342809
b	POMGNT1	0.0014292408268134	0.0591956496438992	0.0733748790528266	0.0832788991091797	0.0752662690828832	0.17839921451614	0.529055847768258
b	RAD54L	0.000380337736325943	0.00325245104442872	0.001004153910079	0.0516338491631934	0.111922962147345	0.268965190051129	0.562841055947498
b	LRRC41	0.00338056115277472	0.0212604305196371	0.00346567031258332	2.04562524013597e-14	0.0831088547300284	0.330109457255766	0.55867502602919
b	UQCRH	0.000310778012113064	0.0425253696143206	2.17588866314802e-05	0.0199892029935612	0.407591391136168	0.111093685469883	0.418467813887323
b	NSUN4	4.00915593096505e-05	0.0429500562227073	0.0441324456792734	0.00643725348627202	0.0521809671549219	0.193600349147134	0.660658836750382
b	FAAH	0.00027630089615787	0.00185356412194815	0.000106242292419169	0.00231448818082225	0.0139581513224718	0.67650776507843	0.304983488107751
b	MKNK1	6.45795978135252e-05	0.101465484524048	0.0593974865684824	0.0135964083278596	0.0190771930698666	0.0601437147629328	0.746255133148997
b	MOB3C	0.00401395422759547	0.0225464309529654	6.27205442491216e-06	0.000596014059028096	0.0881100049199647	0.420653644414144	0.464073679371877
b	ATPAF1	0.00499908216217359	0.000926086966362712	0.000910920104602485	0.0143258167022929	0.235639314206237	0.329817365363812	0.413381414494519
b	EFCAB14	0.000219469240018009	0.0229650534864662	0.00462850635855481	0.00545237144715646	0.327243749249467	0.283579294132284	0.355911556086054
b	STIL	0.000117984321781891	0.0256536176395325	5.19885111972388e-05	0.0489884703443324	0.126688837245794	0.270039901811049	0.528459200126313
b	CMPK1	0.013762486269347	0.0993179315308985	0.035909772058704	0.00119491305259209	0.0347995174431117	0.229042284478383	0.585973095166964
b	SPATA6	0.00475674104776814	0.000969350936819729	9.4365728325113e-05	0.104640083838732	0.0793025208526955	0.249500567829882	0.560736369765777
b	BEND5	0.00329554759700743	0.0213647298711884	0.00782694751371157	0.00248776223417129	6.80548406082921e-05	0.642436944204122	0.322520013739191
b	FAF1	0.000707951317647033	0.0892401563977173	0.000442228541056176	0.0337787625574191	0.0131046427610961	0.14361008674948	0.719116171675584
b	CDKN2C	0.00688843976772151	0.00790484451873489	0.0365724918858598	0.00612198387120846	0.0305887945328804	0.249913858268501	0.662009587155094
b	RNF11	0.000714675014813999	0.0749311902945175	1.11845801885459e-05	0.0428382103674504	0.000100963672187922	0.178614085948326	0.702789690122516
b	EPS15	0.0012927504975019	0.00813591798073371	0.0340226702410306	5.98499386895579e-06	0.166616102260882	0.0864779937297697	0.703448580296213
b	OSBPL9	7.61816662552263e-05	0.151163707939785	0.0100624984110091	0.0121649583011724	0.254983968193382	0.105482873710618	0.466065811777778
b	NRDC	0.00584533630568555	0.0329714276984929	0.0111680538325145	0.000666978054755852	0.0973086287329658	0.157087240377442	0.694952334998144
b	TXNDC12	9.15771959026666e-05	0.0125373545227525	0.00151299052130201	0.0135369584430091	0.200066203824925	0.320532819473604	0.451722096018505
b	KTI12	0.0355669272830331	0.378933259271684	0.0768831174677827	0.000301440299496579	0.10018304230567	0.0155801194862434	0.39255209388609
b	BTF3L4	0.00811595048478981	0.0504007769851298	0.07325372962245	0.0101336149557916	0.0186945919643665	0.188197347608525	0.651203988378948
b	ZFYVE9	0.0412130843220689	0.0299784229213539	0.0250091637526299	0.0263379225144962	0.00811746749802093	0.348981083578968	0.520362855412462
b	CC2D1B	3.30600220685603e-05	0.0652947763774137	0.00158479567511456	0.0118054812819241	0.156791244286644	0.17877163907944	0.585719003277395
b	ORC1	0.000119790802550125	0.0577393441009387	0.000917126612612973	0.0419225941493465	0.152314700743578	0.280030494905753	0.46695594868522
b	PRPF38A	0.00378221450176548	0.150909230187406	0.000572468423935212	0.00017408518764707	0.00281499341075642	0.28442070072685	0.557326307561639
b	TUT4	0.00212355496175371	0.029968377479115	0.00683590430821773	0.00546807966250798	0.0620140671986556	0.312851918247863	0.580738098141887
b	GPX7	0.00479053179814981	0.0339309095060845	1.12388369535083e-05	0.0519719734609461	0.28652127884898	0.196351752970485	0.4264223145784
b	SHISAL2A	0.0105450892663907	0.0233808199459001	0.00351330152689183	0.0089473366245568	0.00900726890226936	0.601099010661042	0.343507173072949
b	COA7	0.000967094368032686	0.021089716156022	0.0217399458491443	0.00153712297357079	0.0732242995355347	0.253189743988007	0.628252077129688
b	ZYG11B	0.0143653728774331	0.0287315761625608	0.0179461422833542	0.0100350642897502	0.0511100842178833	0.139145074906525	0.738666685262493
b	ZYG11A	0.0101338430399	0.00327783658476655	0.035322856086587	0.000237696960457775	0.165382113805011	0.210520846824303	0.575124806698975
b	ECHDC2	0.0472741090947704	0.0540828704602806	0.00288823232211143	0.0398862177306661	0.0835439331754327	0.189808414386683	0.582516222830056
b	SCP2	0.0289419554948603	0.0564190026212157	0.00988146788263072	1.70203844517655e-05	0.0622662667536598	0.113268750217182	0.729205536646
b	CPT2	0.00356315039147456	0.0718089485386774	0.0203263712253682	0.127772153768345	0.115570029074151	0.0850903722051051	0.575868974796878
b	CZIB	0.00370164733868756	0.0509088036392198	0.0513663249621584	0.0151376994226776	0.113545128090352	0.156469771301986	0.608870625244919
b	MAGOH	0.0076885558939241	0.00452098013769689	0.0984741878717624	0.0125607457502044	0.0343927537922972	0.0279391614547329	0.814423615099382
b	LRP8	0.0178748244844992	5.38673683849756e-05	0.000649246325481721	0.0270580417929183	0.146728924615849	0.218444753408808	0.589190342004059
b	NDC1	0.0101249125066471	0.00739092314374228	0.00122938727412393	0.0427065998311787	0.0614552282700239	0.277329802220077	0.599763146754207
b	YIPF1	0.00200058090610409	0.00746674904681238	0.00238493734460952	0.000693841469554745	0.0574490441850284	0.326126947217433	0.603877899830458
b	HSPB11	0.000475545629996014	0.0938154139613855	0.00527862799276778	0.00857159876491636	0.23619982623607	0.131005570251213	0.524653417163651
b	LRRC42	0.0022855344726264	0.0578257865786509	0.027642973053794	0.00899733420071712	0.135240327551512	0.139671249315438	0.628336794827261
b	TMEM59	3.53017288351641e-05	0.0212738759546735	0.00780105250601202	0.0223643524892368	0.0777414311945745	0.55434757027772	0.316436415848948
b	TCEANC2	0.00519007207637313	0.00433269889922096	0.000371672434933505	0.0185553484028572	0.000171780616960866	0.277902785405933	0.693475642163721
b	CYB5RL	0.00159286883712975	0.0304651270924084	0.025246445393713	0.0685630163291999	0.00266972662906899	0.0817797506247319	0.789683065093748
b	MRPL37	0.000388417128833337	0.000593192867274091	0.000142269625091931	0.029542394934533	0.114507338744283	0.217816980191709	0.637009406508276
b	SSBP3	0.00310895839601423	0.0657048363000462	0.0452345934317123	0.0494405245175908	0.170558219765209	0.0981065651242771	0.567846302465151
b	TTC4	0.00730246694136744	0.132358555288387	0.00568264145889707	0.00378954238130986	0.0131590050458473	0.248032888443186	0.589674900441005
b	PARS2	0.00318563216712632	0.0160883213142963	0.00131508097070844	0.0132352061502138	0.00947309420970878	0.139963615512729	0.816739049675217
b	TTC22	7.7332406321065e-05	0.005686185160023	0.00711916958990584	0.0112967667060774	0.00222168569299486	0.223370760988985	0.750228099455693
b	DHCR24	1.55527592563744e-06	0.0558683887890648	0.000733715493492298	0.00366048758440532	0.0981049291849844	0.211072387845782	0.630558535826345
b	USP24	3.49544508088735e-05	0.0989194841427003	4.78239549335637e-05	3.78967005709587e-05	0.155702790126083	0.332615710220507	0.412641340404396
b	PLPP3	0.00213379310807381	0.0271260777426261	0.0295334314723996	0.0488995622670651	0.00776659454952688	0.37827367614627	0.506266864714039
b	OMA1	6.47217347350236e-05	0.235511383861618	0.0109254720237455	1.82753440800445e-06	0.0334014295000102	0.124971174119775	0.595123991225708
b	MYSM1	5.18348471062431e-08	0.0170073558733119	0.00304640166154099	0.00112529538328406	0.0110025234204392	0.217793977616939	0.750024394209638
b	JUN	0.0111098107149375	0.0545042699036597	0.017991419792367	0.0411992832039348	0.00183495634066767	0.295986828902382	0.577373431142052
b	FGGY	0.0205932874054415	0.11727610192126	4.68843843163179e-05	0.0589292825486555	0.144818547806408	0.126472000701199	0.53186389523272
b	HOOK1	0.00272206487302591	0.018576234720167	0.0079887471964497	0.000702384861727624	0.0403758966057816	0.512503268358462	0.417131403384386
b	NFIA	0.00389059886643444	0.17602706330797	0.0112451889095989	0.000128100538908435	0.0456643029160518	0.219690511894587	0.543354233566449
b	TM2D1	0.000107212038491442	0.108235154877734	0.046427145734134	0.00468033752134704	0.00213754674480814	0.325735644390461	0.512676958693024
b	PATJ	0.00173860013621865	0.000871590539592254	4.69869201536463e-05	0.0323874129702077	0.0265558186834413	0.368670717589788	0.569728873160599
b	USP1	0.00261424856077541	0.144053819045084	0.00188168802809175	0.0383208576644754	0.00333851547470795	0.343712673991517	0.466078197235349
b	DOCK7	0.000231488514952296	0.0111511023503395	0.0587656094002619	0.0252884409011081	0.000454022596442963	0.313390683521753	0.590718652715142
b	ATG4C	0.00199780881560893	8.36738309354576e-05	0.000458145703411877	0.00231237577544426	0.0505007492999981	0.315344820210196	0.629302426364406
b	ALG6	0.0280284769260669	0.0271561964668234	0.000963966586414108	0.013205374974914	0.0114020308419106	0.100603527753596	0.818640426450275
b	ITGB3BP	0.000548879547465726	0.270638743861652	0.0100005524137433	0.0289464773869287	0.0179045294035737	0.130362614268633	0.541598203118003
b	EFCAB7	0.00119050108584233	0.031746829079888	0.00482484673287753	0.00146392020912404	0.0805987411002907	0.0552088192378518	0.824966342554126
b	PGM1	0.0131161014661609	0.00643110749231495	0.000180370464158966	0.0572933441994103	0.0219567374661878	0.466477475100553	0.434544863811214
b	ROR1	0.0112823974449795	0.0437382689679953	0.000101082018617094	6.57927867389477e-06	0.0550101526145381	0.178836566241445	0.711024953433751
b	RAVER2	0.00373650907404403	0.00104461521957979	0.000240284594628614	0.00517874673121079	0.00658394732995016	0.437278914205428	0.545936982845158
b	JAK1	0.000552523190166656	0.00304235970395146	0.0134554118868363	0.000174206245075232	0.0808297244272864	0.408673223981951	0.493272550564733
b	DNAJC6	0.000665331838399056	0.0247429796663323	0.0144760606994739	0.133068359558753	0.00183934053754421	0.34358553144351	0.481622396255987
b	LEPROT	0.00102330721406137	0.131229780530859	0.0213610781470664	0.0276309789571081	0.0748765157649592	0.494840966356851	0.249037373029094
b	PDE4B	0.00111824034955355	0.0115406245104157	0.0516110546236827	0.000257143677737163	0.02050879568917	0.229237944902537	0.685726196246903
b	WDR78	0.0311616982785312	0.0821630154531889	8.55164414413331e-05	0.0287402346269331	0.215965543595439	0.0238063795588599	0.618077612045606
b	MIER1	0.00342444401712416	0.00827290416852551	0.00242043827897342	0.0152795542901341	0.00305438208148443	0.274618946988259	0.692929330175499
b	SLC35D1	0.00698388839970689	0.0301733007022595	0.000171555106853531	0.0117278630871254	0.00205157354318178	0.223220206906779	0.725671612254094
b	SERBP1	0.00104802271892649	0.23137469657575	0.00125465382934246	0.00841720293130347	0.0322553585079541	0.188621556154423	0.537028509282301
b	GADD45A	0.0189143818785147	0.00768662717850272	0.00235397788964195	0.0176284388679616	0.0219293755226499	0.552557061494511	0.378930137168218
b	DEPDC1	2.65994754276151e-05	0.0545179023215129	0.00506807402449209	0.0221652422787317	0.105095245222429	0.241887960441226	0.571238976236181
b	LRRC40	0.00300950985137019	0.00731287584909114	0.00742234575942082	3.00137238884093e-05	0.0364730917664859	0.369921557991494	0.575830605058249
b	SRSF11	0.0185325822610644	0.00756319447264246	9.18780032437858e-05	1.29497680538094e-08	0.026176766373318	0.484835141497182	0.462800424442782
b	ANKRD13C	3.07703051021253e-05	0.110867053703694	0.000174402871518763	0.0256057520578408	0.0573830142711387	0.288144001965242	0.517795004825463
b	HHLA3	0.00011124897503749	0.0387799685934549	0.00211228924874924	0.00272045517447286	0.0207185983563508	0.171524384991257	0.764033054660677
b	CTH	0.0435411264826892	0.0283751630606726	0.000534252222079146	0.0481297378164172	0.0415476726103972	0.498801343650015	0.33907070415773
b	ZRANB2	0.00876764031290398	0.182058284820464	4.28287418802861e-05	0.00362775268690739	0.0327415315363235	0.0558778097571339	0.716884152144387
b	LRRIQ3	0.000105505194560467	0.00199918991222111	0.0130909779846088	0.156653668452719	0.0714334633158401	0.13871915648031	0.617998038659741
b	FPGT	0.0167645822805309	0.14958920811027	0.0270070383549722	0.0297136327127394	0.0935164105251414	0.0663089007248647	0.617100227291482
b	CRYZ	0.0139882915981669	0.0304475828967591	0.0222944449616278	0.0453626533001397	0.000499416906283033	0.117245209223466	0.770162401113557
b	TYW3	0.00870007433844523	0.127621961782628	0.00133782747333564	0.000126182328023075	0.037057271561127	0.12675522065732	0.698401461859122
b	ACADM	7.55790684176088e-06	0.0574987513215122	2.1432169385166e-05	0.015339264782484	0.0406468482605216	0.254272659686226	0.63221348587303
b	RABGGTB	0.0504294509840718	0.0797706573822025	0.0140813116717693	0.137220354193614	0.0968514940941718	0.0909627363086071	0.530683995365564
b	ST6GALNAC3	0.0163142713089571	0.0820548332472002	0.040297614205429	0.00411408556173389	0.00696542702343222	0.321794701118001	0.528459067535247
b	PIGK	7.04521834125405e-05	0.0965538599878749	0.0110102160295969	0.000593534168915713	0.0509509269150648	0.359360461997897	0.481460548717238
b	AC118549.1	0.0100087518187679	0.0413226257560656	0.00048984725655466	0.00271527593439698	0.104349442294292	0.326763186809033	0.51435087013089
b	USP33	0.0192838393022975	0.0609319682550468	9.70703118295852e-05	0.000971916352179943	0.0256873177750482	0.424948303931498	0.4680795840721
b	MIGA1	0.000350189633131963	0.0329843267525667	0.000284593668745831	2.9332575558043e-06	0.0470877855151728	0.256189594909756	0.663100576263071
b	NEXN	0.0171603575603311	0.00255250431973859	0.000238450863436134	0.0715385224262164	0.16666863970369	0.167827122904674	0.574014402221913
b	FUBP1	0.0579613733600724	0.0418126724127293	0.0300574810602237	0.00244559673850745	0.0753439856385912	0.079069263162588	0.713309627627288
b	DNAJB4	0.0014714589750887	0.0488740783694043	0.0225905546790026	0.0888444633893419	0.00301506826757806	0.38028616502651	0.454918211293075
b	IFI44L	0.00888067851896388	0.00584550666169389	0.0038599721957998	0.0762610011684251	0.0791394207457678	0.129949791507895	0.696063629201454
b	IFI44	0.00319351377888672	0.00101691916088262	0.00963468305923251	0.0768581046175194	0.133278849802231	0.0680199185585113	0.707998011022736
b	TTLL7	0.0036348315264074	0.000381025522688747	0.000530776459077672	0.0184243001473565	0.0403589264380753	0.753999050801902	0.182671089104492
b	PRKACB	1.26368887606017e-05	0.0164003480714088	0.0524514162468983	9.97161289057452e-05	0.105615750739038	0.112247243517837	0.713172888407151
b	RPF1	0.00575502500235414	0.222125857904337	0.00982601299014685	0.00084291363512988	0.0498351942813592	0.223482399724174	0.488132596462499
b	GNG5	0.00239737639725383	0.0102358705870094	0.00220551170938957	4.369384972713e-06	0.153574342426946	0.229667514896335	0.601915014598093
b	SPATA1	0.0137265917596176	0.0170463797692045	0.0218719889177333	0.0492572524524567	0.12363683776473	0.0457162262938449	0.728744723042413
b	CTBS	0.00440613579655718	0.0317553359161151	0.00282397203451499	0.0224716923970162	0.034331391505581	0.382303931573705	0.52190754077651
b	SSX2IP	0.00821279309500995	0.0440749969992565	0.00154260651355506	0.00368309678331054	0.109875760747901	0.139358077804814	0.693252668056153
b	MCOLN2	0.0118210975363119	0.0807060919912236	0.0556557658315882	0.0103537384261272	0.00305230715906857	0.377613262244103	0.460797736811577
b	SYDE2	0.00064381819353762	8.20909049705195e-05	0.0287386413503722	0.148967820505036	0.0266561986178403	0.203832023624981	0.591079406803262
b	C1orf52	0.00544916454574567	0.00791433306104303	0.0168442812057323	0.00472756804563314	0.00881416497656939	0.189515998767196	0.766734489398081
b	BCL10	0.0125942251312238	0.00117261986659868	0.000921562283811456	0.0983039654222706	0.116386563456016	0.151787663945816	0.618833399894263
b	ZNHIT6	0.00551798430329746	0.17077977273118	0.0039422470803843	0.0081409710329361	0.154031871054033	0.302194784422072	0.355392369376098
b	ODF2L	0.00300004527580046	0.0247446686070514	0.000669451972191745	0.0145822142071596	0.000115032804063197	0.336496436984863	0.620392150148871
b	SH3GLB1	0.00143174912906672	0.146934539572258	0.0112319942013731	0.019354618000172	0.00471706466655353	0.529262542101465	0.287067492329111
b	SELENOF	0.0125463538625363	0.0324255503080329	0.00977356041448442	0.0162306810544362	0.0708852502232471	0.141779958721105	0.716358645416158
b	HS2ST1	0.0249349252964996	0.00371672232163398	0.00818827100144263	0.136439350013797	0.0541188685344797	0.131454918110152	0.641146944721995
b	LMO4	0.0297397843305888	0.0762155743711568	0.0510173064290126	1.62413758110155e-05	0.193222656540436	0.392849747419005	0.25693868953399
b	PKN2	0.0154677960479628	0.0506975006067613	0.051129431929822	0.0221397480497032	0.0881845466062633	0.231678417035123	0.540702559724365
b	GTF2B	0.00534674618297443	0.060559930232611	0.0257568401851975	0.0750337845027508	0.135657562022416	0.0774468501393638	0.620198286734687
b	KYAT3	0.0534857438071407	0.108504370324535	0.0245112912838391	0.0223013419379768	0.222172319460631	0.0138419848637349	0.555182948322142
b	RBMXL1	0.000633084607115448	0.0337349820406606	0.00377258017448705	0.0106872860956698	0.00406456161787935	0.0925495577221709	0.854557947742017
b	GBP3	0.0455372973228439	0.000825288016140437	0.0582996193943683	0.000482990524255756	0.0868185666207939	0.328064849815771	0.479971388305827
b	GBP1	2.71849577400752e-09	0.000853710392563318	0.00730770102467325	5.42618564356342e-06	0.0507721815242582	0.278406356959214	0.662654621195152
b	GBP2	0.000398657200470618	0.000214962042182996	0.00376912245331161	0.00350653934727406	0.244136189367432	0.131269917709639	0.61670461187969
b	GBP4	0.00058947709245294	0.00762165172700719	0.00123435073498904	0.00827071378702923	0.216037498684622	0.114047953468778	0.652198354505122
b	GBP5	0.00906694368455407	0.00059465660076879	0.010863118024918	0.000173083600699204	0.198827667354098	0.165307949400235	0.615166581334727
b	LRRC8B	0.00155141683751828	0.000797445591135278	0.0811770927695192	0.0287584455137426	0.240182549912265	0.0546520075983894	0.59288104177743
b	LRRC8C	0.00258670471229906	0.00839022839641152	0.0265907123878401	0.0118722006325411	0.00105796983619248	0.351777885055538	0.597724298979178
b	LRRC8D	0.00533200414037728	0.0998099347709433	1.92220743096858e-06	0.00332346186824253	0.0157972952048137	0.282884115463821	0.592851266344371
b	ZNF326	0.0014301542712768	0.0208896777688667	0.00918580552515674	0.000255881729483917	0.0359300125323799	0.366076320477947	0.566232147694888
b	ZNF644	0.000412693173632251	0.010859947656657	0.00970163615449138	0.0189420386634856	0.0177177496394742	0.192982423334345	0.749383511377915
b	CDC7	0.00534925057751642	0.00817479696438832	1.14536324383743e-06	0.0167416133933619	0.0937556121533024	0.333228972033022	0.542748609515165
b	TGFBR3	0.00382957609541659	0.0300142027288804	0.00223573332701661	0.0179589453841318	0.0430050310138571	0.2989498040013	0.604006707449398
b	BTBD8	0.0187512706601437	0.00282791263962471	0.0269943699481032	0.00140858366960517	4.97336393026223e-05	0.0973659202106737	0.852602209232547
b	GLMN	0.00197039400849916	0.00455360138334905	0.000982726776945485	0.00189979006497327	0.0072988311320669	0.413318707364689	0.569975949269477
b	RPAP2	0.00822545852000626	0.0313474581961294	0.00100408954073655	0.0353639780901283	0.00180797931316132	0.139772338974922	0.782478697364916
b	GFI1	0.0159127128044166	0.0151211240444813	0.000393214298507276	0.0198814710924016	0.0669012535020218	0.510611738197926	0.371178486060245
b	EVI5	0.0468218318876175	0.00296174566697217	0.00896583387392323	5.20725003229778e-05	0.00374410264829919	0.496835608717149	0.440618804705716
b	RPL5	0.0331060036018367	0.0121256288225904	0.0371457899286688	0.0139169316542707	0.0958490850733907	0.249248821574111	0.558607739345132
b	DIPK1A	0.000373022417731996	0.188915671647087	0.00154591113843858	0.000240944806724679	0.150745709300418	0.323190859748879	0.334987880940721
b	MTF2	0.000339206740302067	0.0583877980159	0.00120630101888284	0.00601933289573517	0.000676297268212603	0.55022272775188	0.383148336309087
b	TMED5	0.0134842126879866	0.00123483986541189	0.0532535500803576	0.0226988275690815	0.0546127501375296	0.341125599990316	0.513590219669317
b	CCDC18	0.00767140673223518	0.00268224541608192	0.00179615769766807	0.00980217001692327	0.162006558361222	0.353808503254985	0.462232958520885
b	DR1	4.42562280492708e-05	0.0195157333668744	0.00643654729839648	0.00526829720923564	0.0241142423940742	0.490644580580921	0.453976342922449
b	FNBP1L	0.00527036159418453	0.00783333794529125	0.00147607886090746	0.012173785395082	0.233340296085154	0.166693210233653	0.573212929885728
b	BCAR3	0.00443497962254631	0.00169901429186335	0.0185447114774454	0.0105723150789837	0.0704943098626134	0.223171953756962	0.671082715909585
b	DNTTIP2	0.0137498705284926	0.00988355113209398	0.0193844415796311	0.029930404863551	0.0822221349655451	0.142538482275889	0.702291114654798
b	GCLM	0.0185360053554882	0.0867444056100961	3.41389248133792e-05	0.00113239389349649	0.153185378518731	0.199942768236697	0.540424909460678
b	ABCD3	0.018978416194797	0.00264306649182124	0.000537867634782913	0.0148475235599147	0.103516036020606	0.0368732755094299	0.822603814588648
b	CNN3	0.00414380372430622	0.00257184859757181	0.0669745003862835	0.0214247408141348	0.0842652353712619	0.303672394432919	0.516947476673522
b	ALG14	0.00131033097445309	0.0338361467203406	0.0123270779598368	0.00182555141310555	0.204379162556621	0.304105359923516	0.442216370452127
b	RWDD3	0.0384399197235193	0.0334707072384394	0.0453626600290092	0.000740447875226926	0.0673529489125228	0.117870744673477	0.696762571547806
b	PTBP2	0.00272589108010132	4.02222587526131e-05	4.12441115610484e-05	0.0166182012061524	0.0229928556946139	0.378124586110715	0.579456999538103
b	DPYD	0.0111099668381904	0.0905329257712505	0.0195960436907514	6.20456179207343e-06	0.157736598903398	0.196909576238851	0.524108683995767
b	FRRS1	0.0210693039391438	0.00254589799722852	0.168829060892018	0.126896114458749	0.000154151784213953	0.0779723381245956	0.602533132804051
b	AGL	0.00674903717242407	0.0354030600241658	0.0702621934840504	0.000790899797055416	0.0619813738617267	0.30998416304772	0.514829272612857
b	SLC35A3	0.016020321706659	0.379899626696862	0.00373163301930495	0.00405325066414801	0.0235233657230329	0.0939041910345148	0.478867611155478
b	MFSD14A	0.0230127435261802	0.17767864524609	0.0020141005586666	0.044187568443171	0.0247354789931894	0.252984757179898	0.475386706052805
b	SASS6	0.000118430354363609	0.0711884447123845	0.000955142083430397	0.0210066402290231	0.128456755779945	0.25947564840199	0.518798938438863
b	TRMT13	0.00182701740409846	0.0618402768386214	0.00208124813792485	0.0125857134539351	0.0649695326291593	0.260717159699259	0.595979051837002
b	DBT	0.00600276727927998	0.221354667802287	0.0146162819049159	0.0075709841799621	0.11763778777266	0.105926632969949	0.526890878090946
b	RTCA	0.000685702755315721	0.132856485199537	0.00263393258317468	0.00331742196737071	0.08531095806704	0.140519806063488	0.634675693364074
b	CDC14A	0.0144508896466479	0.0432790514835395	0.000438356785774995	0.00112198783766157	0.135854553674821	0.171211450053985	0.63364371051757
b	EXTL2	0.0124832761142391	0.0996334072057431	0.00154985436320182	0.0509476147144126	0.00102934760108199	0.366234500158	0.468121999843321
b	SLC30A7	0.00750815400467543	0.0461978391776423	0.0172987686987671	0.000238014070392818	0.177004940562023	0.345374776652599	0.4063775068339
b	DPH5	0.00715643716986605	0.173113430367716	0.00794792722366578	0.00814717200349915	0.0323386970906823	0.311780038915339	0.459516297229232
b	S1PR1	0.000753268206843607	0.0152068813636115	0.00815342597488344	0.0315860048924992	0.127736763221514	0.406633167923139	0.40993048841751
b	RNPC3	0.000581928464710523	0.201314373478056	0.00312534654516141	0.0066638026990089	0.0474314755106212	0.319309152850348	0.421573920452094
b	AMY2B	9.84568070627382e-06	0.0140307154788969	0.00069803960852586	0.00121354721742207	0.028208003764364	0.191106031804517	0.764733816445568
b	PRMT6	6.18761236517588e-05	0.122541227983331	0.00208998227075373	0.0240720124811847	0.0603750558246087	0.236238004260782	0.554621841055688
b	NTNG1	0.00402612344810798	0.0519045963437535	0.00633004167179393	0.0633974812235037	0.0334809032828545	0.20045911014153	0.640401743888456
b	VAV3	0.00127640811831707	0.0188579569489393	0.00475702815119696	0.00176688244091099	0.267647632385473	0.337471055382322	0.368223036572841
b	SLC25A24	0.0259986088418281	0.00722825344056644	0.00409548950428719	0.0148606187123425	0.0125969201698723	0.289789190079646	0.645430919251458
b	FAM102B	0.00135035113098518	0.0866045654749125	0.00343499853301573	0.00299920937446503	0.196537086445656	0.285261034826138	0.423812754214828
b	HENMT1	0.00258278204060175	0.0661682959674522	0.000959633657228923	0.0451893505873379	0.0555020717912138	0.211844267730514	0.617753598225651
b	PRPF38B	0.0168300624352937	0.138518199226424	0.056269824795255	0.000492923460085161	0.119193729948617	0.184256589174146	0.484438670960179
b	STXBP3	0.00167055977737771	0.0745104566914154	0.0115131041794634	0.0681121804244879	0.0439086006748267	0.0977150727612839	0.702570025491145
b	AKNAD1	0.0193063595766078	0.0490147870906875	0.00241481118070761	0.0341564681935973	0.490573121934833	0.0632507924688193	0.341283659554748
b	GPSM2	0.000443150587561886	0.222970306882039	8.03359297489268e-06	0.00906316594840752	0.14280418692596	0.0632781655834604	0.561432990479597
b	CLCC1	0.00912175085806873	0.122297144338436	0.0330225083461537	0.00235778115728168	0.0029785753377851	0.395641897395479	0.434580342566795
b	WDR47	0.000627036093682757	0.174082199251624	0.00185480800662602	0.0329003698520678	0.0175107587202542	0.149554695533748	0.623470132541997
b	TAF13	0.000580987411987871	0.194253933955981	0.00386053378516939	0.0585193168620962	0.0242152649932537	0.078790307132611	0.639779655858901
b	TMEM167B	0.000462347483379953	0.00035193841708675	0.00919957114756458	0.0972960055535183	0.0098000163543803	0.122631148625975	0.760258972418095
b	SARS	3.02786257765019e-06	0.0823094871726628	0.00141851513314748	0.00652281742231828	0.0568035288945412	0.406590655592389	0.446351967922364
b	SORT1	8.96330136329272e-05	0.0333451275215519	0.00210702601221932	0.00872789842188393	0.0533107413042163	0.585946868746521	0.316472704979975
b	PSMA5	3.96911381636183e-05	0.0353842821948273	0.00666530453137331	0.0051724762172107	0.215155533073247	0.185627405576106	0.551955307269072
b	ATXN7L2	0.000991269995418236	0.22364072641285	0.0171699387471747	0.00187466241499101	0.00483551171975471	0.178386500036236	0.573101390673575
b	CYB561D1	0.0143808673609759	0.0255632636196854	5.94313041920496e-06	1.5449229851895e-05	0.000465404316986835	0.329470400752822	0.630098671589259
b	GNAI3	7.18091719716802e-05	0.234632277872694	0.00265793248887298	0.00328882472886025	0.0171036792346306	0.0298841760195193	0.712361300483451
b	AMPD2	0.00236156200957429	0.0925862138090212	0.000223440225056817	0.00230579846293623	0.148936447171812	0.228048210575456	0.525538327746143
b	GSTM4	0.00866478902322902	0.199649146124041	3.23018364132874e-06	0.00696867504163735	0.0671971979352787	0.177705186177702	0.53981177551447
b	GSTM2	0.00202486652296939	0.211999695106873	2.80585865471751e-06	0.0107087433337559	0.114814531432034	0.49467213313695	0.165777224608763
b	GSTM3	0.00480166040374039	0.033827323270324	0.000178350304159755	0.0636432555663465	0.0110448380237868	0.328735872979452	0.55776869945219
b	CSF1	0.000580692980135055	0.0028904427402455	0.0229248728047097	0.0676798403053753	0.290725503565766	0.0946068397981975	0.520591807805571
b	AHCYL1	0.00533829671461188	0.0538039339141987	0.00447011269287821	0.0036261909336847	0.0014456400320024	0.229042809613103	0.702273016099521
b	STRIP1	0.000614249317209612	0.178546040230717	0.000556948323903353	0.00926201537650771	0.260843170377073	0.158185021877479	0.39199255449711
b	KCNC4	0.00462605106454911	0.0777288800863885	0.0100102042287605	0.000262154090011949	0.193462952767052	0.0886216535541456	0.625288104209092
b	RBM15	0.00940660438996472	0.0584235945535496	0.00182894789152142	0.0174131746444562	0.163544807467865	0.456815693832133	0.292567177220511
b	SLC16A4	7.99455696739498e-06	0.341931916337329	0.028364387279197	3.80226263847217e-05	0.0968536273360155	0.127681098686679	0.405122953177427
b	LAMTOR5	0.0152964339306073	0.0309575928914066	0.0755052824166871	0.00343807806686096	0.00994159404160486	0.307553386929222	0.557307631723611
b	KCNA3	0.0251544848772764	0.18075114734588	0.00289389876050097	0.0447209764394692	0.000944921372208462	0.341501218849373	0.404033352355292
b	CD53	0.00733433985171688	0.00459948765480706	0.0125032742365125	0.0266842701708918	0.000408490744182452	0.573131886300903	0.375338251040987
b	LRIF1	0.0102130334746909	0.0478273228767233	0.0538976156366204	0.0113446000405525	0.0142747813077963	0.305938072345381	0.556504574318235
b	DRAM2	0.0328749799560523	0.0221962780771012	0.0264465743612817	0.0108470723613249	8.27577096552208e-08	0.406728884542024	0.500906127944506
b	CEPT1	0.000953489767779445	0.00603211504727297	1.09781065414544e-05	0.0154640517393696	0.255514122400663	0.352705954819107	0.369319288119267
b	DENND2D	0.000153872646145062	0.0308926884978909	0.00100060980531738	0.00639148859130673	0.245695752422078	0.290949954852645	0.424915633184616
b	CHI3L2	0.115291507417942	0.00551502419534596	0.0216833916844849	0.014836029493717	0.066938190358451	0.172909880607996	0.602825976242063
b	OVGP1	0.00357382552715206	0.0623752675914493	0.0216586038458858	0.00103312205937475	0.0138913207296172	0.0986907115897176	0.798777148656803
b	WDR77	0.0041717239589634	0.106637467834556	1.36926150018795e-05	0.0152991686319237	0.0196915981612696	0.336888090572131	0.517298258226154
b	ATP5PB	0.000708974898557771	0.00161858483569317	6.84759324634806e-05	0.000884658124727371	0.160952634415333	0.133736893814901	0.702029777978324
b	C1orf162	0.00782428408587462	0.0029316062706859	0.0169562843911456	0.000481580901266765	0.110278003278487	0.368288145686267	0.493240095386273
b	RAP1A	0.00150113680168496	0.0502274492098883	0.00904099353493533	0.0337179823533953	0.0401607985567545	0.371932735144029	0.493418904399312
b	INKA2	0.00618744960062665	0.000211709922150041	0.0460845982366752	0.00789178811390151	0.0525256756036637	0.189546362762916	0.697552415760067
b	DDX20	0.0228534183774946	0.0177474702381186	0.0164236548166152	3.46005083653313e-06	0.306952856885844	0.217441601591584	0.418577538039507
b	CTTNBP2NL	0.0240733591125048	0.00129294170192097	0.0146967187473668	0.014639104216463	0.237705996560803	0.153523461889	0.554068417771942
b	ST7L	0.0154976790762041	0.0563015245054043	0.00530421794947305	0.00156849124718155	0.00265570190861341	0.0730309850245126	0.845641400288611
b	CAPZA1	0.000304266883958492	0.0910860485931051	0.0318950509782967	0.0100127846595129	0.0372747235734431	0.250962581261191	0.578464544050493
b	MOV10	0.00049359428231454	0.0198349141887075	0.00281575351302688	0.00421416498070856	0.154563026844318	0.369707048819619	0.448371497371305
b	RHOC	0.00306587711002025	4.29626951924817e-05	0.0483330883767758	0.00458967534924482	0.0909700649413714	0.305723467888451	0.547274863638945
b	SLC16A1	0.0197537891578623	0.0582626949624407	0.0378487571605706	0.00148093747255022	0.0287279984936121	0.196559047431458	0.657366775321506
b	LRIG2	0.0171379115956975	0.00646165651093731	0.0289155332640181	0.00781479158012916	0.165908394331598	0.11156341996188	0.66219829275574
b	MAGI3	0.000357852589776541	0.00243416203681936	0.000456388179942804	0.00099859870933528	0.175051935075814	0.340560150142002	0.48014091326631
b	PHTF1	0.0332480751161342	0.00378176097601752	0.00879694917719983	0.00758923334844098	0.230956524029824	0.129565950112339	0.586061507240044
b	RSBN1	0.00588043627945789	0.00785126663333688	0.0244181123809059	0.00717569892881301	0.0026234937816251	0.2565014758121	0.695549516183761
b	PTPN22	0.0141653962174035	0.00864323450164691	0.00105300583325275	0.0108795371377213	0.0770237573824308	0.185664102275415	0.70257096665213
b	AP4B1	0.0113212592744843	0.126089763559828	0.00552658153668571	0.0154810425878648	0.236208365062042	0.0270561219167898	0.578316866062305
b	DCLRE1B	0.00713969707345842	0.00979661332929767	2.22208226471806e-06	0.0020320479270624	0.0842325229985366	0.181590856896964	0.715206039692416
b	HIPK1	0.00950060315738171	0.103621539301805	0.0174125436444132	0.00682069530508488	0.0190523041084083	0.110410681908844	0.733181632574064
b	TRIM33	0.00984509819620579	0.000999885105012776	0.0053719473521826	0.0152830046359252	0.107444421993008	0.218750167374068	0.642305475343597
b	BCAS2	0.00043901108189281	0.0022255198031562	0.0565590622092282	0.0792318935438792	0.0177977215522866	0.295424334562848	0.548322457246709
b	DENND2C	5.80220777014905e-05	0.0317691277990398	0.00328194945015253	0.0217726506167093	0.0573394262484643	0.656256051366375	0.229522772441558
b	AMPD1	0.000320324362807799	0.00143834589896699	0.00144362159820897	0.00266630061285826	0.0475795490985158	0.761052613006376	0.185499245422266
b	NRAS	0.000191501720053566	0.0336542668149738	7.07156201642535e-05	0.00574812425547598	0.000347256808705655	0.140132140561467	0.81985599421916
b	CSDE1	0.000449410277938574	0.00853540943796346	9.81998581164542e-05	0.00717349459556636	0.00980406457912015	0.464698338371534	0.509241082879761
b	SIKE1	0.00631235113418485	0.0872703740816939	0.00376131245388494	0.0172986346571422	0.0538932887747989	0.160534942278583	0.670929096619712
b	VANGL1	0.000950992816295112	0.00710462293199863	0.00951962435465679	0.00280644498606478	0.0631357890762603	0.376084193158397	0.540398332676327
b	SLC22A15	0.0172961980123956	0.0331328809385769	0.0138084217239395	0.0173570853221478	0.000104904966241483	0.312540332078454	0.605760176958245
b	ATP1A1	0.0251951314010144	0.0217377911820295	0.0199922727679431	0.0095770436570165	0.0186065321162958	0.367039943615032	0.537851285260669
b	CD58	0.000215499534815229	0.106430841900079	1.63357446758287e-05	0.0933691177216764	0.319258700857173	0.16020247993675	0.320507024304831
b	CD2	0.0219214595843787	0.184208711401172	0.0576127599378988	0.0710084115643766	0.378377503364446	0.039618214687206	0.247252939460522
b	TTF2	0.00721376543237673	0.0264823835141268	0.0501923886140609	0.0190826999557078	0.0736744820051857	0.270081018616421	0.553273261862121
b	MAN1A2	0.00320709252773832	0.0711338011642001	0.0222700079487078	0.00108076553046879	2.95412045567135e-05	0.543054621043189	0.359224170581139
b	TENT5C	1.88518013756704e-05	0.0385751895716513	0.0164397359076843	0.000803597886080665	0.164369204187613	0.331405386684972	0.448388033960623
b	GDAP2	0.0269059294843915	0.0658223092597266	0.00330729191158394	0.0212870746165346	0.0633526218171274	0.126502318013643	0.692822454896993
b	WDR3	1.57850578964837e-05	0.0588019275848071	0.00157678230840389	0.0106794349477406	0.000738762821748898	0.361675788090806	0.566511519188597
b	WARS2	0.000512695949088794	0.167596897311413	0.00243510346998298	0.011728455445923	0.00390990305123814	0.310884758805934	0.50293218596642
b	PHGDH	0.000710472002311303	0.0188012506212554	0.00229422805627811	4.43835444702054e-06	0.174292673845689	0.299947370014648	0.503949567105371
b	NOTCH2	0.0058867475008223	0.116612808914158	0.00934449109450768	0.00466726918813966	0.0703296731180272	0.289577543775605	0.50358146640874
b	SEC22B	0.00155843046423793	0.0627712648674243	0.00597579733828067	0.00632706168772623	0.0302261075865855	0.552758389534423	0.340382948521322
b	NBPF26	0.0233081776477932	0.136149972020671	0.0029477788125405	0.00977877360453016	0.322325555219253	0.0355383663400766	0.469951376355136
b	FAM72B	0.0026775245166864	0.00541396031809972	0.00152054014794398	0.0114845187379966	0.196352751388122	0.196731573827161	0.58581913106399
b	SRGAP2C	0.00553443311967798	0.012123054334394	0.00146152863239149	0.0109442083482289	0.227914135864915	0.237686782940621	0.504335856759772
b	HIST2H3PS2	0.00372652588026579	0.0264683324031581	0.0109348868493488	0.000363887170474601	0.15353140437421	0.174386429526689	0.630588533795854
b	NBPF15	0.0107646210895986	0.515980568874842	0.00506834382267054	0.000707121854300637	0.0232849981379655	0.167393340996907	0.276801005223716
b	SRGAP2B	0.014334084626295	0.00445025889151938	0.0112984154418318	0.00147066156732673	0.37986991572648	0.189755152908524	0.398821510838024
b	NBPF20	0.0404987855886625	0.000982182783175899	0.0607340895902778	0.0887772706732933	0.337907082887241	0.0712976799393777	0.399802908537972
b	GPR89A	0.00378482342912972	0.211395715006078	0.047673706278572	0.000299101071393375	0.0714954823093698	0.0375160673297987	0.627835104575658
b	RNF115	0.0262971997469985	0.112757240292942	0.0203861809810811	0.000628352404521975	0.195770355896641	0.106223468433991	0.537937202243825
b	POLR3C	0.0056853996201003	0.198931329933165	0.0346569062060235	0.0104850073591463	0.143236570531007	0.214968288709471	0.392036497641087
b	NUDT17	7.27317318710689e-05	0.0413756995919049	0.00301536692923248	0.0165509737122252	0.249239653467198	0.07978481290651	0.609960761661058
b	PIAS3	0.00645555642258691	0.222161011246821	0.000910592906298765	0.00234243652161788	0.0136231529540445	0.0873081783811885	0.667199071567443
b	PEX11B	0.00243833651050858	0.146067623278278	0.00353728635733972	0.0244504531088584	0.0889097283839481	0.112565227395914	0.622031344965153
b	RBM8A	0.00440595250789397	0.00348049188299848	0.0565745507458156	0.0960768966305078	0.0411847157121978	0.0710465136098903	0.727230878910696
b	LIX1L	0.000354755889738195	0.194140813649684	0.00058454585597627	0.00298551401174965	0.0749416893960268	0.258485730564111	0.468506950632714
b	ANKRD34A	0.0011045539626373	0.1211938476729	0.0035479124824782	0.0121668241224159	2.28205839069953e-05	0.211739359964727	0.650224681210934
b	POLR3GL	0.0469900430276128	0.0119075207383467	0.0436289554089255	0.00157362431697981	0.142930535795979	0.198458612357891	0.554510708354266
b	TXNIP	2.88997337356916e-05	0.0116220105661771	0.0164294493026174	0.00632142127295078	0.013081440756655	0.302428773035705	0.650088005332159
b	NBPF10	0.0112006898123148	0.0753765119753528	0.0287070861564025	0.00955976635737138	0.373302308965744	0.10205073910105	0.399802897631764
b	NOTCH2NLA	0.0698264288150178	0.0918084742026561	0.00109003259275313	0.0120847136450105	0.339573997374152	0.0570411972585025	0.428575156111908
b	NBPF12	0.00370654821751271	0.0440754131069355	3.29205321089107e-07	0.0228621065027073	0.0371795567451417	0.223259564320767	0.668916481901614
b	PRKAB2	0.00309265279191675	0.00487171668430796	0.00603183721214028	0.00261478428316175	0.0379081261162828	0.22070399990312	0.724776883009071
b	FMO5	0.0382695819972092	0.0456993584431518	0.00289341192417635	4.80588207627595e-05	0.0834988453770535	0.183322229113759	0.646268514323887
b	CHD1L	0.00862570207444128	0.511438671023225	0.00324289774587769	0.00113787226770075	0.0176554842177104	0.230253548942983	0.227645823728061
b	BCL9	0.0122766640849318	0.0294778414078069	0.00638842121389113	0.00889412640301737	0.0173228783022794	0.321036525949509	0.604603542638564
b	ACP6	0.000939334410904481	0.0700604957509142	2.10942408388287e-05	0.0140311782347519	0.118442749019059	0.173842748443356	0.622662399900175
b	GPR89B	0.00319119272326686	0.262600032100132	0.0155142607828394	0.0114353235995758	0.235374601691958	0.0215556423175529	0.450328946784675
b	NBPF11	5.0019008095152e-05	0.256175799559888	0.0125272729796867	0.0016991166379129	0.0684510239018043	0.278490198948703	0.382606568963911
b	NBPF14	0.00233646969589068	0.0223061616362692	0.0129049381379427	0.0136020969289958	0.472264297064496	0.11035840266801	0.366227633868395
b	PDE4DIP	2.8509292980044e-06	0.000327581141208883	0.0125935645494028	0.0104750820266456	0.234941650176845	0.16117693012934	0.58048234104726
b	NBPF9	1.12891060359626e-05	0.267329241209134	0.00504024659231031	0.000191010306577991	0.0339842413858753	0.170936997903765	0.522506973496302
b	NBPF19	0.00289114980531051	0.00518283540090881	0.0053854417871328	8.90629609787987e-05	0.503106958083579	0.0821603491832295	0.401184202778861
b	HIST2H2BF	0.0165303038244065	0.0779560762214607	0.0197335285487907	0.0691281785850849	0.02917394822897	0.215540640893144	0.571937323698143
b	HIST2H3D	0.000410680971152907	0.238319149425989	0.0255021092220427	0.00710418877357161	0.00137617125849803	0.0986532059138045	0.628634494434941
b	HIST2H2AA4	0.000186610354650109	0.194128612148093	0.00456102491918133	0.00544414137912407	0.22985869945856	0.247901184490476	0.317919727249915
b	HIST2H2BE	0.0146599372741314	0.0588960154964131	0.00149814206315161	0.00961221621874196	0.0217875755199572	0.422536111253508	0.471010002174097
b	HIST2H2AC	0.00600299247554152	0.0487745472212493	0.0184737968860212	0.0620209180913226	0.0277113587714057	0.159653899099124	0.677362487455335
b	HIST2H2AB	0.000178261870137616	0.0832902626170058	0.00811632347685874	0.0358543249415695	0.00190786685401396	0.120875791587849	0.749777168652565
b	BOLA1	3.91410395653327e-07	1.89628746888064e-05	8.50724456147236e-08	0.0539094029398213	0.0878781972091763	0.406444602026239	0.451748358467233
b	SF3B4	0.00602849553995036	0.214478729441587	0.00748369318538788	0.00683433991223433	0.0110037112971661	0.135108620217969	0.619062410405706
b	OTUD7B	0.0125984502839733	0.00858680064424469	0.0301024067272555	0.00792296465220285	0.0989127069315036	0.265263871191205	0.576612799569615
b	VPS45	0.000606634206701027	0.0477951486142467	0.0138514021118543	0.00214570413337043	0.0788802359758546	0.116102542881525	0.740618332076448
b	PLEKHO1	0.0332552150440607	0.00310582147130695	0.00898501913630918	0.000104139001775933	0.0147138534408559	0.381253946533016	0.558582005372676
b	ANP32E	0.000966635159248369	0.140818459866987	1.38205776624774e-05	0.00534248687792997	0.0391279115419919	0.252968264849258	0.560762421126923
b	APH1A	0.0156283920312535	0.122652269238059	0.0976529385820431	0.0229278985466073	0.00628128653085506	0.156125725863103	0.578731489208078
b	C1orf54	0.000861543798707832	0.139995960389297	4.45959839820683e-05	0.0205949119312001	0.0339843384916931	0.123154736608014	0.681363912797106
b	MRPS21	0.000762500678662942	0.00378748950883385	0.0297174824994454	0.00647990269368193	0.38970094295361	0.0932091863083986	0.476342495357367
b	PRPF3	0.0290456616569616	0.0268071438978385	0.000114844752456325	0.000387123259455102	0.188185370170214	0.377010352589147	0.378449503673927
b	RPRD2	8.07529780261331e-05	0.0141985269676888	0.00117822515359341	0.000521305778615562	0.197927906865265	0.23120876450922	0.554884517747591
b	TARS2	1.70969401931486e-06	0.000780175603541816	1.14028726148521e-06	0.0408170430970099	0.0741015608409967	0.372715256037511	0.511583114439659
b	MCL1	0.00157005588562125	0.0161714247680497	3.31370442854412e-05	0.0287983816900228	0.0910882728956639	0.36509660529648	0.497242122419877
b	ENSA	0.0305345751535707	0.0665489384087175	0.0421316534717926	0.0357802657087062	0.159826369898078	0.00604310820906954	0.659135089150066
b	GOLPH3L	0.000449576043319712	2.66372699339286e-08	0.0349083792625731	0.0116670612771832	0.000916427719134955	0.40566643129102	0.546392097769499
b	CTSS	0.0160783646816055	0.0409934701033372	0.00471785415979877	0.057297203895992	0.0115216138069871	0.274405319671119	0.59498617368116
b	ARNT	0.0630762857090378	0.0677994884743506	0.00322424849263673	0.0149859634008828	0.1876634997494	0.138375240177976	0.524875273995716
b	SETDB1	0.00476243722954246	0.187961902139761	0.00231576893800659	0.019618074573327	0.13547814482729	0.313422007872113	0.33644166441996
b	CERS2	0.00204104573280899	0.0432620753079529	0.0103275511807898	0.00455355872806011	0.00877006828066996	0.275361803466344	0.655683897303374
b	MINDY1	0.000835924325752088	0.000607069653241382	0.000460074663815364	0.00755117128358012	0.00925790897854386	0.6836187176738	0.297669133421267
b	PRUNE1	5.96536496067639e-05	0.0330894875716275	0.000314019225611778	0.00226993538778996	0.0734239356197023	0.236889781922205	0.653953186623457
b	C1orf56	0.0191222306566506	0.618239099335168	0.0291881152721696	0.000307760569509659	0.00405394991937113	0.11306314462675	0.216025699620381
b	CDC42SE1	0.0207478950843566	0.0647249618400259	0.0330059288883802	0.00165070222378197	0.109186068224411	0.139150631836303	0.631533811902741
b	MLLT11	0.000345520639716429	7.66760648986281e-05	0.0152039045877999	0.00515434390015766	0.014015714484388	0.101850864080758	0.863352976242282
b	GABPB2	0.00340038985260694	0.26637271734023	0.0204788549756297	0.00603424933323792	0.090584506023638	0.203442048991205	0.409687233483452
b	TNFAIP8L2	0.0548681959921632	0.0189507860299091	1.13728291858231e-05	0.000221100361768341	0.0391093119001251	0.21661577834383	0.670223454543019
b	SCNM1	6.63867120580491e-05	0.0454973896587041	0.0762012145129799	0.000640093574392393	0.0548255933503859	0.224629776714851	0.598139545476629
b	VPS72	1.5099062008808e-06	0.0882110437790019	0.0112690923805397	0.000448648579619085	0.0024261395505615	0.288007284806521	0.609636280997556
b	PIP5K1A	3.93779778986122e-05	0.199450414129023	0.0212463834598919	0.0106580353281499	0.245781919017093	0.197384109196862	0.325439760891081
b	PSMD4	0.00403235385358389	0.0495633007864156	0.0125612395951927	0.0126586180451212	0.142269279781234	0.136476628874353	0.642438579064099
b	ZNF687	9.30125168896627e-06	0.0583282649711811	0.00048994031586084	0.048319162132154	0.266946219827007	0.107374269399031	0.518532842103077
b	PI4KB	0.00912516405076199	0.222700525187748	0.00292430921481422	0.00128961903946868	0.130435123180907	0.231512779813189	0.402012479513111
b	RFX5	0.000411370299759354	0.113054563488154	0.00601762975814236	0.00613659658519664	0.237216962060052	0.295567080708564	0.341595797100131
b	PSMB4	0.0150131420924272	0.278702639308326	0.0015775573661024	0.00160413457118217	0.0740795774106589	0.127417676909059	0.501605272342244
b	POGZ	0.00104404146529897	0.0622892382100744	0.0116669172817698	0.000455684750353998	0.209431398405015	0.180991371860872	0.534121348026617
b	TUFT1	0.00220153369408378	0.00675353029420881	0.00261617744270935	0.00841890152289255	0.0402946403939092	0.409917224279079	0.529797992373117
b	SNX27	0.00768637830865191	0.00102581316700792	0.00581580102777672	0.00730060003788577	0.00885239314163045	0.233439044467052	0.735879969849995
b	MRPL9	0.00916335980183135	0.171269648148064	0.0399773307956621	0.00743706672350733	0.0287005415008406	0.148887917337017	0.594564135693078
b	OAZ3	0.000119436622060736	0.00833550817824101	0.000590892980520853	0.00635992572159949	0.0281012340374091	0.292122130916952	0.664370871543217
b	TDRKH	0.00407714418160941	0.0828289250794458	0.00065990647965898	0.000932801208314609	0.0108443584961058	0.132993122881781	0.767663741673085
b	THEM4	0.00119004538010377	0.0182827888981899	0.000328879181947858	0.00116550852775742	0.440466292554852	0.0539209458021549	0.484645539654994
b	S100A10	0.00280980273564852	0.029451576069787	0.000704108484094498	0.000134622488086365	0.0988063680156029	0.35595602460358	0.5121374976032
b	S100A11	0.0110683362562031	0.0056614591795938	0.00561666555552788	0.0520355840888101	0.0202800011578872	0.502298820332056	0.403039133429921
b	S100A9	0.0233778857001915	0.499501876734281	0.00681033012725952	0.00344965800686681	0.113849166371208	0.0878034343448107	0.265207648715383
b	S100A8	0.0326500643815268	0.348016455086328	0.00170544684425074	0.0027332390678871	0.161642802182058	0.0980548927773967	0.355197099660553
b	S100A6	0.0257046281574511	0.00257464613792519	0.0038443982248488	0.00687938245826599	0.155117857564632	0.446567432477003	0.359311654979873
b	S100A4	0.00351935890927615	0.00618386358189576	0.00429331696237541	0.000161229250754486	0.0823098349757614	0.178444262361589	0.725088133958348
b	S100A13	0.0113537915345191	0.160665799551158	0.00024768316619052	8.21708756431311e-05	0.0072388817264345	0.335482880315547	0.484928792830508
b	CHTOP	0.0165235498877932	0.033249657027758	0.00111953367608327	0.0016010315756381	0.18690795983782	0.130975998023653	0.629622269971254
b	SNAPIN	0.00129149566382075	0.000696823235087189	0.0219955665305152	0.00188834941893287	0.060398694831579	0.267666850503549	0.646062219816516
b	ILF2	3.69003957387494e-05	0.00354118499195237	0.0120322441193885	0.00476288691756996	0.133022317141559	0.132956636605111	0.713647829828681
b	INTS3	0.0021677310025296	0.00325007459309973	0.00208403071353829	0.000942097888691636	0.530838122320442	0.0586738077376979	0.402044135744
b	SLC27A3	0.0240218086745956	0.00252920410788001	0.000352342048778967	0.0012494401359185	0.0618479692140537	0.282528052197155	0.627471183621618
b	GATAD2B	0.000202147502427841	0.0468273844251525	0.00106010825569164	0.0180088652647522	0.189087504035146	0.249291329686485	0.495522660830345
b	DENND4B	0.00106421307684901	5.71063610225769e-05	0.00647192932320075	0.00356403102358289	0.291172170014925	0.372771752936074	0.324898797264345
b	CRTC2	6.07230577734073e-06	0.440591100402162	0.00840503182513851	0.00270065786458518	0.0586187209091585	0.190173682378138	0.29950473431504
b	SLC39A1	0.0100959782467884	0.00157882331853587	0.0993041830269317	0.0180606814022741	0.0237028754842905	0.238543415021122	0.608714043500057
b	CREB3L4	0.0788170467666371	0.00895497543938791	0.0610278628408665	0.0100937466086525	0.019015732376798	0.120401465262063	0.701689170705595
b	JTB	0.000661861686954451	0.0749614067261211	0.00541448181859836	1.36742434181751e-05	0.14743478425017	0.406314637276637	0.365199153998101
b	RAB13	0.0135201046539455	0.00340132562369011	0.0148297357495434	0.0237173174037817	0.00198486280454049	0.645290921711857	0.297255732052642
b	RPS27	0.0132136165648231	0.00420478620345556	0.00535472749552149	0.0100478535010339	0.0569491483679391	0.261513559453192	0.648716308414035
b	TPM3	0.0280942766327833	0.0053487399854992	0.00135198483976722	0.00113980629797933	6.01451021799118e-05	0.453307294756747	0.510697752385044
b	C1orf43	0.00167700606062434	0.0269017113279331	0.00761013844829752	0.000891781586263285	0.198024147948979	0.0642115041183292	0.700683710509573
b	UBAP2L	0.0118347476110554	0.0322905913876666	0.000831411437729482	0.00118454640367329	0.0371732462672832	0.460372314806935	0.456313142085657
b	HAX1	3.10804543759212e-07	0.0526270392004968	0.00431661841665115	0.000133601616120013	0.264132327691656	0.287877266629627	0.390912835640905
b	ATP8B2	0.00420603236600322	0.188708625836616	1.34547698393564e-05	0.0601015357521994	0.0287128718626458	0.199300494032445	0.51895698538025
b	IL6R	0.000710902536083045	0.0772463999540865	0.000901693747740969	0.0256981409127152	0.207940383756584	0.191492159894518	0.496010319198272
b	UBE2Q1	0.0073353801838125	0.0681263656933913	0.0506826999199785	0.0136733277142583	0.187471561068439	0.0652911561585234	0.607419509261597
b	ADAR	0.000489673000757533	3.46454198345073e-05	0.00591553003627011	0.00660794507217333	0.00351001619395918	0.250899318129114	0.732542872147891
b	KCNN3	0.00656629522813043	0.00536220886876487	0.00310887290605435	0.00494860905989577	0.0870039816630644	0.528022560773933	0.364987471500157
b	PMVK	6.25468796022756e-06	0.0281271261433977	0.0414476286754936	0.00417123964831568	0.14310889789465	0.256288427214474	0.526850425735709
b	PBXIP1	0.000831955670451481	0.00125386060400565	0.000719580361569717	0.0405966284124997	0.0435468849129016	0.32231198236278	0.590739107675792
b	PYGO2	0.000239372606239604	0.0721000331529651	0.000757835592604736	0.00203580711174143	0.168612975488433	0.299705717386981	0.456548258661034
b	SHC1	7.95937926888103e-05	0.0328523204412572	0.0327351371113698	0.0045600283442652	0.000608205939781579	0.56776108988698	0.361403624483658
b	CKS1B	0.000792829410750019	0.0883149570587489	0.00189932266408178	0.0023437858354465	0.0643751881016463	0.293748113339766	0.54852580358956
b	FLAD1	0.0277244026772171	5.36910664452849e-07	0.0156440239107796	0.000534556781173936	0.0518155283848772	0.224559411721162	0.679721539614125
b	ZBTB7B	4.68727734192382e-05	0.00826409062318649	0.000224870541487916	0.00275907608543379	0.143543349743902	0.175190607078872	0.669971133153699
b	ADAM15	0.0372911157598275	0.0330885238018443	0.0359793526472699	0.00447653447194759	0.00588169931658211	0.387389405783589	0.49589336821894
b	EFNA4	0.00667621840074038	0.0527225985627691	0.00147633479300923	0.0334953956613841	5.09050269518074e-05	0.22535691809382	0.680221629461325
b	EFNA3	0.00651356118707307	0.0306831198741108	0.00126401660242428	0.0189602651462524	0.0180686687393912	0.128739518163741	0.795770850287008
b	SLC50A1	0.000719835238913418	0.000255114567263214	0.0290713868490816	0.014686194226433	0.0467830225526105	0.456037397129365	0.452447049436333
b	DPM3	0.0024732109482413	0.00530680386955811	0.00111146883251662	0.000122746837639843	0.166745869797632	0.564695249017609	0.259544650696803
b	KRTCAP2	0.00020559802711401	0.0122521722919232	1.01914304339602e-05	0.0049151073588439	0.143843362705039	0.522653912141314	0.316119656045333
b	THBS3	0.000368793556161389	0.124618713951748	0.000873237386573527	0.000961476822216049	0.00646253241807153	0.115450148203457	0.751265097661773
b	MTX1	0.00700349791253792	0.013878919333236	0.00988157695893398	0.0131480094070929	0.209822480893695	0.18462025512359	0.561645260370914
b	GBA	5.11428657664046e-05	0.00611190423721979	0.00587019310657208	3.05223237963735e-05	0.0438828320704962	0.444081233806757	0.499972171589392
b	FAM189B	0.00704363617433379	0.0490724098900536	0.0899763688411135	0.0786041809431024	0.00574905937371491	0.208091328290746	0.561463016486935
b	SCAMP3	4.62029456841979e-05	0.195091810571706	0.00386303650042744	1.15414695229678e-05	0.0752216101713041	0.120821942525002	0.604943855816353
b	CLK2	4.18152325255639e-05	0.490996136321208	0.00284665026096078	0.000183532119903477	0.0708124136074286	0.12720873712215	0.307910715335823
b	HCN3	0.0156951093811668	0.140944739720675	0.000834673447039823	0.00896419815248657	0.00979100769481567	0.0618483338519326	0.761921937751884
b	FDPS	0.00670738415723777	0.0608143429326301	3.55308134582741e-05	0.00014019614449891	0.153584062462906	0.24415698056443	0.534561502924839
b	RUSC1	0.000114852715383823	0.101621458764761	0.158182020601789	0.00906878797707587	0.11593288926929	0.0382360789172962	0.576843911754404
b	ASH1L	0.0213901364364115	0.00655909808633779	0.00312621271939191	0.000965398338283552	0.08056088177914	0.266815974286229	0.620582298354206
b	MSTO1	0.0110092876675743	0.0223767093735338	0.000867327143000891	0.062486490048856	0.0114147345497837	0.216319255205246	0.675526196012005
b	YY1AP1	1.80547793821522e-05	0.50131941509278	0.0154390480368611	0.000983948780459338	0.00781431100456899	0.0590966396570746	0.415328582648874
b	DAP3	0.010591815356511	0.00873205614081069	0.010015389441452	0.000970336697008256	0.130017936389925	0.0808301264205316	0.758842339553761
b	GON4L	0.0107568753354671	0.00277608067801114	0.000496090900614481	0.00426674530468829	0.140321130376844	0.233440925257253	0.607942152147122
b	SYT11	0.00466441437337329	0.020094092998186	0.00948288149471779	0.0104600238022272	0.0771010732929547	0.276188263927624	0.602009250110917
b	RIT1	0.00189666026351236	0.000305887809724282	0.0179017029984806	0.0307702719846704	0.032413062813895	0.160883359837775	0.755829054291942
b	KHDC4	0.00203320855779321	0.0574943419904479	0.0095560924991794	0.0389242755454471	0.00265302502328653	0.176810196056513	0.712528860327333
b	ARHGEF2	0.0236664103846207	0.0285922892961119	0.0189110539392295	0.00882643859381274	0.263372374115171	0.203964912432462	0.452666521238592
b	SSR2	0.000114328460502381	0.0217471613840125	0.00873104542119077	0.00181233182018172	0.242317777103528	0.272346497694917	0.452930858115668
b	UBQLN4	0.00376232072135314	0.0864283821452899	0.0306757763358503	0.0257881753501934	0.00601148946648673	0.0911144076904995	0.756219448290327
b	LAMTOR2	0.000174552952074681	0.0507699546859672	0.000258970288913789	0.00118214362697249	0.208090314141053	0.209869114181806	0.529654950123212
b	MEX3A	0.0479043406941472	0.0019175802245688	0.00156492025507732	0.000456461627220129	0.0012410972045865	0.0836600369810146	0.863255563013385
b	LMNA	0.000275210029825407	0.000106079651886227	0.0189573993731586	0.0400214030230301	0.0628361122544626	0.333709488147811	0.544094307519826
b	SEMA4A	0.00345188074832812	0.0482651180208818	0.0059398219790352	0.024546494948134	0.0623659231918509	0.406078159885178	0.449352601226592
b	SLC25A44	0.00812032642069313	0.00883532433747913	0.00894134741324387	0.067393685579945	0.0173092918451975	0.133008679983436	0.756391344420005
b	PMF1	0.0284640113891138	0.0921400117067407	0.00800059091416815	0.0106328566590884	0.0696421732087292	0.159864586449862	0.631255769672298
b	PAQR6	0.0024554390467951	0.0120260334887604	0.0033540635010416	0.00644697344140233	0.0875079999780909	0.653605499278567	0.234603991265343
b	SMG5	0.00108486569695617	0.377351609467647	0.00021238736121469	0.000603588190947022	0.0499325219715691	0.225614137281993	0.345200890029673
b	TMEM79	0.0209335258760358	0.0259456741200754	0.0225955884347372	0.00015488296285662	0.0719502589811459	0.127424754704155	0.730995314920994
b	GLMP	0.00491206923657945	0.0979098312798149	0.0180841549538575	0.00129269260524067	0.117529651271895	0.409106401824378	0.351165198828234
b	CCT3	0.00123481609955968	0.109831424141362	0.00020823132860917	0.00429470217379033	0.000940831024351553	0.206721607380573	0.676768387851755
b	MEF2D	0.0191391541332611	2.83202810276492e-05	0.00343855894218434	0.00725038310982543	0.049039181530581	0.260405021511157	0.660699380491964
b	TTC24	0.0279398979617472	0.106929247260967	0.0051359616588482	0.00237171407892366	0.154308236618428	0.11808311477281	0.585231827648277
b	NAXE	5.21011036043647e-06	0.043786836041034	0.00242457534155559	0.0158687578224864	0.10871349726532	0.423380374779358	0.405820748639885
b	GPATCH4	0.000649878482384035	0.107584813207528	2.96879235354978e-05	8.26446663591305e-06	0.0465104378902378	0.400661784733069	0.444555133296609
b	ISG20L2	0.000151956954618107	0.0897411329688688	0.00188775719305764	0.000463403780358394	0.0261714635100343	0.404959916972823	0.476624368620239
b	RRNAD1	0.00164054269121524	0.0519456133409907	0.065880456559072	8.9115936155006e-05	0.0329071597883707	0.144260606794299	0.703276504889897
b	MRPL24	5.38200990748192e-07	0.00187370450861164	0.000211894169988709	0.000721148914711908	0.224629814439237	0.195828597392376	0.576734302374085
b	HDGF	0.00230053762318024	0.0539385430956018	0.000953424488176632	0.00576592960849042	4.7469539374689e-08	0.256107715957408	0.680933801757604
b	PRCC	0.0116171090009779	0.000227634019164108	0.00111326567584972	2.19274886998418e-05	0.0741933520113497	0.177562383385951	0.735264328418008
b	SH2D2A	0.000139830093239495	0.000310062146238449	0.0649125200870226	0.00303014214757904	0.0139770651442575	0.0840759541820904	0.833554426199573
b	ETV3	0.00966651272394981	0.051289214198589	0.00299447125094387	0.0316206114314943	0.0205214152454617	0.144535360050518	0.739372415099044
b	FCRL5	0.0456801818508653	0.0070526417283516	0.018215042717155	0.0052116223621127	0.000682426139768318	0.496364427205878	0.426793657995869
b	FCRL4	0.00852535570809109	0.0579318822605893	0.00319680630375569	0.00431132621400218	0.00243398277006734	0.286887404723044	0.636713242020451
b	FCRL3	7.25741724912115e-05	0.0768441238311668	0.0135654590476574	0.00444643914298893	0.359735830782269	0.199544603869679	0.345790969153748
b	FCRL2	0.0840332889051893	0.0107620046403977	0.0022160395856059	0.00465542814084257	0.117438834655006	0.223056122250613	0.557838281822346
b	FCRL1	0.0161688636744457	0.0360561646733574	0.0380320078015158	0.00746444622356989	0.0316007211910635	0.441987116777064	0.428690679658984
b	CD1D	0.000591687136266996	0.000690526523761764	0.00146432511001762	0.000182049441959601	0.000754858828659063	0.545295167856592	0.451021385102743
b	CD1C	0.0020427481717301	0.0429331583184084	0.000173953118335193	0.012107976813228	0.0450589618717492	0.3900680590902	0.507615142616349
b	MNDA	0.0585482973293904	0.000381828755881664	0.0441931429718983	0.128543958235142	0.0260539553646551	0.299648005443212	0.442630811899821
b	PYHIN1	0.000448800121978726	0.00158884962272479	0.0632681618597916	9.36309914361716e-05	0.0270678409684148	0.124287702237769	0.783245014197885
b	IFI16	0.000302504718857369	0.0352288512835575	0.00102912351018131	0.0189013415483425	0.0287395379830623	0.493745831011019	0.42205280994498
b	AIM2	0.00306745056329547	0.0150643686210567	0.0406642258751641	0.0758379903180667	0.100151915475094	0.295021734437598	0.470192314709725
b	DUSP23	0.00751207606700672	0.0404581781914886	0.0223589420393197	0.039158995778615	0.131035813072845	0.314446654917926	0.445029339932799
b	CFAP45	0.0130089081091713	0.0316364370086162	0.000618320180001586	0.0056442802928083	0.0700329720807022	0.246562810869908	0.632496271458792
b	TAGLN2	0.0103370042287114	0.0763855971485085	0.0140634064719109	0.0221079147978458	0.0276662824839462	0.0900783654064172	0.75936142946266
b	PIGM	0.000175253296787294	0.0582727875028671	0.0194210268284819	0.00927615345931318	0.0143576697516969	0.467307311186327	0.431189797974527
b	IGSF8	0.0155414317312898	6.77484008910157e-06	0.00381217720425647	0.000462788292042886	0.0515001374455522	0.238406342986314	0.690270347500456
b	PEA15	0.0066410400705728	0.160130737969655	0.00192401788903663	0.170242324949094	0.0234967675047997	0.119116868211006	0.518448243405836
b	DCAF8	0.00089653544059681	0.467783451738158	0.000209119436056448	0.000737213804546324	0.000916626053879044	0.0659175189669535	0.46353953455981
b	PEX19	0.0161069839327547	0.0480015680595347	0.0203324854611145	0.0132911705124032	0.11504262249046	0.190466855705632	0.596758313838101
b	COPA	0.000545077677484002	0.0344040378741821	0.0217437854186356	0.000656271200909069	0.0995026536767215	0.170110751517778	0.67303742263429
b	NCSTN	0.00459787714868199	0.00914928363910331	0.0157979147217761	0.00570267097924111	0.147111907882425	0.349043525048043	0.468596820580729
b	SLAMF6	0.00485859722848394	0.0108095357336531	0.0120344465380682	0.0474536257593419	0.161268144984426	0.298842405675139	0.464733244080887
b	CD84	0.0141147481102041	0.0109021509183082	0.013162802257863	0.00736777896163875	0.134486784178824	0.314810473457604	0.505155262115558
b	SLAMF1	0.00754824012940152	3.84697257545631e-06	0.0045812399780878	0.00227524235812388	0.0707938989529818	0.449051230110035	0.465746301498795
b	CD48	0.0174840428219847	0.0911763645066685	0.00553725189774091	0.0681433038174113	0.141675400774777	0.252979047361789	0.423004588819629
b	SLAMF7	0.00543923687116509	0.020017850125195	0.0345539371432841	0.00203874575117537	0.0476366217651511	0.480751402342884	0.409562206001145
b	LY9	0.021177030443319	0.0126814802110297	0.0340101292283925	0.0227431186854492	0.0543936887915945	0.255966195001059	0.599028357639156
b	CD244	0.0186045195440122	0.00270316112656697	0.00581395497976959	0.00382641058803323	0.100053610480073	0.263800922169105	0.60519742111244
b	F11R	0.000781633691333314	0.00937956434901599	1.18821042599915e-05	0.0176974916465142	0.0177375913578758	0.553628695592249	0.400763141258751
b	TSTD1	0.0266985915271724	0.00668785525009153	0.128371695842036	0.00232928929076477	0.00129415667293092	0.184506214910894	0.65011219650611
b	USF1	0.0150758439759024	0.432054548222293	0.00349583919928377	0.000175958330440394	0.0245866292497925	0.0912179954348297	0.433393185587459
b	ARHGAP30	0.0264358188658561	0.000580235716752499	0.00821068859915051	0.0392638800887055	0.0681637942349208	0.409224901211495	0.44812068128312
b	KLHDC9	0.0262230769920207	0.0163361862471901	0.0152788740017276	0.0169705553960162	0.219303943177003	0.166900369522914	0.538986994663129
b	PFDN2	0.000707637134881785	0.231468003119431	0.0329151420141011	0.0433837771989568	0.0753189533210742	0.0486496943782432	0.567556792833312
b	NIT1	0.00160942335832575	0.000372009401649497	0.0624557246843763	0.0039616065911728	0.00502689583910416	0.184387325796474	0.742187014328898
b	DEDD	0.00368189350629446	0.465814206247989	0.00265249332613724	4.0686961474041e-05	0.00395413521334785	0.121643940057679	0.402212644687079
b	UFC1	0.00143892219076892	0.00257459595429279	0.00185235147337151	0.0155727980181531	0.24162551076981	0.292086405604972	0.444849415988632
b	USP21	0.0230779418998322	0.485687667262359	0.00526064478929649	0.0128375397985129	0.0357209962386819	0.0590318845620223	0.378383325449295
b	PPOX	0.0122065588635347	0.0078332162539804	0.00871468522841724	0.013338616753459	0.153160140750247	0.366833386107573	0.437913396042789
b	B4GALT3	0.000526692809222086	0.00778540165784831	0.0130407666865084	0.00452657677719128	0.0343561944000894	0.56022116911616	0.37954319855298
b	NDUFS2	0.00119345987636794	0.0570959595486537	0.000577441015952282	0.0109793497115358	0.117234966974285	0.205512026965335	0.60740679590787
b	FCER1G	0.0628990287186735	0.189133554878151	0.00450883187382016	0.00212048786787218	0.08017310844599	0.0869678708039465	0.574197117411546
b	TOMM40L	0.0221955423019854	0.0222309251057451	0.000260851043517621	0.0379122316001256	0.030361040820269	0.167062437677459	0.719976971450898
b	MPZ	0.00549690964898281	0.0113437565553944	0.0117162091381481	0.0293516411859438	0.0446302066806722	0.129816247052219	0.767645029738639
b	SDHC	0.000122934045587203	0.0266844690713838	0.00336120391792343	0.000151475919369918	0.0251050586804517	0.127013027564454	0.817561830800829
b	FCGR2A	0.00215099076373717	0.0869133061597967	0.102845918746283	0.00145753247912316	0.0379937385136997	0.0847268713440203	0.68391164199334
b	HSPA6	0.00362412468683405	0.0102770091399735	0.0168709327503346	0.0829138589260128	0.0760044395075013	0.273914501557841	0.536395133431502
b	FCGR3A	0.0471723913908845	0.217490365357159	0.0020653965310655	0.00276389999811026	0.179527726888478	0.0937094406751776	0.457270779159125
b	FCGR2B	0.00361460620399299	0.163935871529196	6.27292069480452e-05	0.00320275560256645	8.25500718247765e-05	0.219779838734392	0.60932164865108
b	FCRLA	0.0219042380904596	0.0607502761589898	0.000408357503368051	0.0116817454023083	0.131601252901052	0.399146799405054	0.374507330538768
b	FCRLB	0.089758308841156	0.00833602779137254	0.000127216351303789	0.00494620052992434	0.0120885752518974	0.167376371444056	0.71736729979029
b	DUSP12	0.0200500153178427	0.000583843589062109	0.00676003773713173	3.14431330030311e-05	0.00040512459821913	0.186457038274527	0.785712497350215
b	ATF6	0.000200474910107273	0.118499869405598	0.047359804647877	0.0317011084425232	0.00211293166888554	0.199403897151164	0.600721913773845
b	UHMK1	0.00245050218562035	0.034724466076595	0.00179973096696608	0.00125371146510396	0.101237256460658	0.531066055529219	0.327468277315837
b	UAP1	0.00250322991299904	0.0322116030570441	0.0118874416878942	1.10823660244274e-05	0.0464662071176552	0.473887970679156	0.433032465179228
b	DDR2	0.000136929446810865	0.125288224176817	0.00486152052501079	0.00445129007462249	0.119876638804737	0.235601321466948	0.509784075505054
b	HSD17B7	0.00464232578677692	0.00354366367169623	0.0176504001841146	0.0186825696440021	0.0265188058918015	0.152828472432556	0.776133762389052
b	NUF2	0.00100101229279202	0.061013117027558	5.0567887057728e-06	0.0243262429798957	0.123782973792837	0.308985769455392	0.480885827662819
b	MGST3	0.00495239674472884	0.0252373105820252	0.00348910856281843	0.0289596825707449	0.0176993380056044	0.521512884043214	0.398149279490864
b	ALDH9A1	0.00295271141356171	0.00354099158604883	0.0250214571721183	0.0235048841383397	0.000233600303225448	0.164618649481069	0.780127705905637
b	TMCO1	0.00305483795795799	0.176505392469173	0.0123617959061534	0.000400048099754268	0.0192108094522514	0.421051527224704	0.367415588890006
b	UCK2	0.00974078180321622	0.000678014446913982	0.0135210639438324	0.0236833718381844	0.097472430739932	0.237707772762306	0.617196564465615
b	POGK	0.00599890641641692	0.00966427063425409	0.00548820665934055	0.00170541903918497	0.088133116101115	0.383048807900005	0.505961273249683
b	TADA1	0.000323157208374559	0.0396268934248156	0.00314438130320223	0.00396017683818633	0.0162674284296269	0.129324656698617	0.807353306097177
b	POU2F1	0.0279753974706692	0.136350424264693	0.0631260228281898	0.0420397973602287	0.0314850414767274	0.246110893956384	0.452912422643107
b	CD247	0.0397208380401418	0.23396622886048	0.0349299645140058	0.00859823622147372	0.235546709381995	0.0659644215790681	0.381273601402835
b	CREG1	0.00488985789567376	0.039790849239166	0.0141173553636648	0.0212380334290814	0.00311574161269966	0.64594399998841	0.270904162471304
b	RCSD1	0.0194789863101306	0.0628435353984626	0.0239243268266473	0.0268255551928308	0.00848542674814228	0.351228145135341	0.507214024388445
b	MPZL1	0.0174566896196464	0.000105368478611313	0.014630332876785	0.0355587918027476	0.117479460124358	0.343889476501403	0.470879880596448
b	MPC2	0.0011753157265303	0.0428342224162896	0.0139442694919951	0.0180531292520692	0.151216955288135	0.117427197897061	0.65534890992792
b	DCAF6	0.0140450381250498	0.0889612393914731	5.63362208470131e-06	0.00877907067778039	0.00600920167630207	0.176378343544244	0.705821472963066
b	TIPRL	0.000395275825984422	0.0460251929846385	0.0261632376580174	8.49379758235701e-06	0.260431662201591	0.0902299815231882	0.576746156008998
b	SFT2D2	0.00276053794523791	0.0106360811875466	0.00126984496838891	2.47594700612395e-05	0.24987106814441	0.38044356498163	0.354994143302726
b	TBX19	0.0106973054367673	0.0382541191861536	0.0042022809354966	9.11760218622583e-05	0.0244623686172147	0.0537738108544851	0.86851893894802
b	ATP1B1	0.00508651465302941	0.0117124945174277	0.0161887292174746	0.0559997245437711	0.115786354620324	0.276840796349938	0.518385386098035
b	NME7	0.000185019452639886	0.0280170189278478	0.0173026379900005	0.0165515867166021	0.0106328577250878	0.14128763711899	0.786023242068832
b	BLZF1	0.0102539585704818	0.10630033073304	0.00141997713789318	0.03587952608913	0.0812157356640324	0.323190841073828	0.441739630731595
b	SLC19A2	0.000502273370748951	0.153827492395565	0.0771986457177005	2.14467803792219e-05	0.0885926844088703	0.130272840086645	0.549584617240091
b	C1orf112	0.00807721025229664	0.0135316264700566	0.0152566600626321	0.0369894353949281	0.00885751136742303	0.277110610355854	0.640176946096809
b	SELL	0.0027765268806089	0.0106790177164633	0.000364460755994049	2.57560806245202e-07	0.120864155975946	0.638045228745681	0.227270352364501
b	METTL18	0.0036167105016556	0.0357763662822288	0.0104201545969328	0.0831784653286583	0.012916555733295	0.0884795027326689	0.765612244824561
b	SCYL3	0.0362110986079189	0.0276470770021689	0.00796749873408332	0.0243941630773172	0.0424600870504782	0.226506591957964	0.63481348357007
b	KIFAP3	0.0139535423387785	0.0327489020883887	0.00053162035347568	0.00517768051607557	0.0913509577665746	0.371760733647244	0.484476563289463
b	GORAB	0.0291267887501287	0.0386727035133092	0.00234036056344962	0.0167605344608804	0.00117774600441556	0.211270081018703	0.700651785689114
b	FMO4	0.0303422023856025	0.0214997053719712	1.74788221261964e-05	0.00521059606471415	0.0266468462929435	0.0748447534741798	0.841438417588463
b	PRRC2C	0.00647560633957375	0.0722445863361849	0.00391768133671909	0.000452832617494762	0.0817975359589441	0.352687492069225	0.482424265341858
b	VAMP4	0.00195275932157642	0.164503482355202	0.00362686028105443	0.00183638943737272	0.00120642668477241	0.188271618825333	0.638602463094689
b	EEF1AKNMT	9.63241878261546e-05	0.00407168243206771	0.00766276810461462	0.025939310982542	5.20160153158491e-05	0.267080077709503	0.695097820568131
b	DNM3	0.0471618284878389	0.0193372842185489	0.00026222076291475	0.0217147196450467	8.13265202237805e-06	0.0877470756548202	0.823768738578808
b	PIGC	0.00117442547225809	0.00828984318840914	0.0164129064696539	8.15878462280839e-05	1.35412345107976e-06	0.200624114914477	0.773415767985523
b	SUCO	0.0362779995093743	0.0318178767527311	0.00030194317029125	0.00937999068415893	0.00614062373860367	0.352855421294198	0.563226144850642
b	TNFSF4	0.0155214955041278	0.0143037500894538	0.00032460179350748	0.00363063870722203	0.0386446683756965	0.0865316670067395	0.841043178523253
b	PRDX6	0.00363401420853109	0.0046449673448711	0.00403405980961317	0.000623389514137735	0.354429736469726	0.134109722386644	0.498524110266478
b	KLHL20	0.00732754185930751	0.146731154764643	0.0416225406863512	0.00160424114519631	0.10176556707844	0.157573515814493	0.543375438651569
b	CENPL	0.00780873120506836	0.172258838453516	7.22671565160295e-06	0.0116222970741979	0.00566904580647683	0.307436966793718	0.495196893951371
b	DARS2	7.6329038866121e-07	0.0618372172183682	0.000204983787162255	0.0402429716511522	0.01303035888269	0.225737928241835	0.658945776928404
b	ZBTB37	0.00784834275693174	0.0830264074787815	0.0129722074513894	0.0263475849944902	0.169271262696271	0.219544241380711	0.480989953241424
b	RC3H1	0.000177845034603877	0.245961099124981	0.000557839226095627	0.0024710037539238	0.0208239449329608	0.177697987110424	0.552310280817011
b	RABGAP1L	0.00563664102912622	0.255101802171333	0.026105647326166	0.00284461697960638	0.0111992351497282	0.173381881477627	0.525730175866413
b	CACYBP	0.00728859194221847	0.0126314170459907	0.0403217584657133	0.0774146314477926	0.0227313058310313	0.0848927031371703	0.754719592130083
b	MRPS14	0.00183985468061428	0.059649062239974	0.000759439185310155	0.000111836678527488	0.133798610616181	0.236469889015742	0.567371307583651
b	KIAA0040	0.00360606045433011	0.000197575941001345	0.0152840948772725	0.0211876174505564	0.00524551807215044	0.213705896830994	0.740773236373695
b	TNR	0.00450157279472984	0.00303871459152667	0.0532081051582954	0.0549947201409306	0.00428681482955103	0.380228260672562	0.499741811812405
b	COP1	0.00198223138832314	0.165497070381107	0.00809343644472059	0.0116582628835901	0.109309390205561	0.315854257188072	0.387605351508626
b	CLEC20A	0.0432290783934181	0.050243176787645	0.250187767897016	0.041692421237933	0.0031332604722193	0.0709945817294654	0.540519713482303
b	RALGPS2	0.0169348958237948	0.0200842580056325	8.44791480959639e-05	0.00521003073187413	0.0995664770263064	0.16836137608383	0.689758483180466
b	FAM20B	0.00944476177363564	0.00478981118179951	0.00211317530441853	7.38553813896847e-05	0.000952720388034718	0.427135928553002	0.55548974741772
b	TOR3A	0.000203754079352066	0.00971042637693915	0.000658232900538439	0.0175349989806723	0.0878828755464096	0.356801786071337	0.527207926044752
b	ABL2	0.0132363412929302	0.038800295121074	0.0133415844592709	0.00162595250719198	0.0518193699442193	0.153599817579184	0.727576639096129
b	SOAT1	2.32079141861482e-05	0.0446150316709993	0.000361695341072895	0.12474918379433	0.00500303155750999	0.154932289053049	0.670315560668852
b	TOR1AIP2	0.000149786923652982	0.402765411179943	0.0234506604311266	0.00178409640323847	0.0427324918450484	0.107788633657768	0.421328919559222
b	TOR1AIP1	0.0079931337442877	0.24578884606778	0.0035990299597999	0.0359855910265548	0.0465062162569341	0.0659952296791251	0.594131953265518
b	CEP350	0.0165422807521814	0.0349586494897964	0.0455591041494479	0.0055873289081193	0.0103638034947305	0.0910774217817718	0.795911411423953
b	QSOX1	0.00013702516279357	0.0284610431535911	0.0444757277965055	0.000308269185383005	0.000171901208787736	0.407420727737651	0.519025305755288
b	ACBD6	0.00520833585696233	0.0143116431241835	0.00586853579500782	0.0306780246625494	0.151653173396797	0.107940247495042	0.684340039669458
b	XPR1	0.0122234644753034	0.449405974368516	0.00707578674006635	0.00594272499078499	0.000390526276018641	0.096146594854821	0.42881492829449
b	STX6	0.003504493501133	0.0810145464014753	0.00193966735272685	0.000522835969877931	0.0983578866741401	0.400416296922699	0.414244273177947
b	MR1	0.000116761872417483	0.0786668462393699	0.0503630014859228	0.00787553685889008	0.000570152540588655	0.0815573401606661	0.780850360842145
b	IER5	0.00533082969031985	0.0206769405858719	0.000688623432217921	0.097724718198482	0.0553335328872936	0.094715860507839	0.725529494697976
b	GLUL	0.0031748415039831	0.0418744367671026	0.0166464220266068	0.0272037629599709	0.203527193543534	0.172920565599043	0.53465277759976
b	RNASEL	0.00175516241333365	0.00817326069644559	0.00805586863622352	0.000986635256138748	0.0866078759098818	0.1965045412862	0.697916655801777
b	RGS16	0.0366703453286935	0.0310342629626809	0.0072984981130177	0.00657235039772367	0.00506225361402036	0.344017126934443	0.569345162649421
b	NPL	0.0189214494414951	0.0319646427516071	0.000672394603970021	0.0878437178057898	0.00389410668703695	0.0744874827730834	0.782216205937017
b	DHX9	8.32391690656091e-05	0.0754710401902153	0.000511431363844186	0.0150078182682083	0.00764149266373601	0.434831511830264	0.466453466514667
b	LAMC1	0.00220688591811701	0.00970722329181539	0.00106280104782784	0.126701681843198	0.0398987714984218	0.308800485623576	0.511622150777043
b	SMG7	0.0148363579413488	0.169712104595954	0.036888863697711	0.046816318857905	0.0954518922513813	0.149366384255294	0.486928078400406
b	NCF2	0.00745564541040611	0.0180744186043709	0.000750219600486906	0.00066434756494232	0.113093543719878	0.403254464603479	0.456707360496437
b	ARPC5	0.00511385579460113	0.059068747305187	0.001641325595528	0.00035918171212833	0.0409204275595964	0.258177119329225	0.634719342703734
b	RGL1	0.0274866227477431	0.00160636502674055	0.00417203510903411	1.35189002785916e-05	0.0114808830276072	0.649215656530006	0.30602491865859
b	TSEN15	0.0287145393054397	0.000904038283429034	0.023978583501644	0.000105067036678022	0.0589045048463752	0.288420606084764	0.59897266094167
b	EDEM3	0.0102956474374529	0.0173916919686023	0.0259520948811721	0.00637160445578034	0.0275392388757846	0.555257022709838	0.35719269967137
b	RNF2	0.0108829231871726	0.00706400358227005	0.00999794037440527	0.0106052432317298	0.313590971374466	0.140530991898439	0.507327926351517
b	TRMT1L	0.00920095596582157	0.164644050538929	0.000427302587529485	0.00324882699640639	0.00315421725981618	0.199180541455813	0.620144105195685
b	SWT1	0.000113678907758959	0.008701919865357	0.00550288574082936	0.0224244492099718	0.00826166110536001	0.643322413164048	0.311672992006675
b	IVNS1ABP	0.00401105744508826	0.0089665295787266	0.0105846325839107	0.0273711903875919	0.164448327890282	0.218281543718154	0.566336718396246
b	TPR	0.00823859636599386	0.195124426479944	0.00181734362825172	0.0443026493750278	1.93805819059145e-06	0.29538855582594	0.455126490266652
b	ODR4	0.032882415627761	0.0715983569713236	0.00596918244820006	0.010270893256189	0.0225961278430269	0.451837065940741	0.404845957912759
b	RGS1	0.0315704805817302	0.000648056484110506	0.0339121531862639	0.00788800511669631	0.00118012794962092	0.418035539056075	0.506765637625504
b	RGS13	0.00297686971515366	0.00410371788331555	0.00710843816206701	0.00677227469413067	0.00249563332981432	0.169646343541282	0.806896722674237
b	AL136454.1	0.00221596501779678	0.11445506861129	0.0212942983379031	0.108413798301998	0.322985347888217	0.040466115153964	0.390169406688832
b	RGS2	0.0282084396371051	0.00515115159707966	0.0102684888821551	0.0214271338643965	0.193768495602344	0.114481486378168	0.626694804038751
b	UCHL5	0.000741163493786254	0.00152287878668543	0.00059698765530186	0.00741500784049127	0.219919595939361	0.138811251246571	0.630993115037803
b	RO60	0.00266266766659172	0.124851635103905	0.0013027065823234	5.15658138015042e-05	0.0889804439138584	0.185410996520505	0.596739984399015
b	GLRX2	0.00043250126120613	0.130773366568314	0.000180849077154504	0.00250656208971446	0.142548036752489	0.179954252807073	0.543604431444049
b	CDC73	0.00152955604663903	7.6617255232455e-05	0.000198864954619297	0.046260603724039	0.242088037293358	0.143453406761833	0.566392913964279
b	B3GALT2	0.00389989811760492	0.0370043453285347	0.00951019084235157	0.000217514467738878	0.0621469715927789	0.156098023322249	0.731123056328742
b	ASPM	0.000577436065343461	0.047303923278136	0.00210560374276697	0.0594368839270864	0.119000833744427	0.280908676041504	0.490666643200736
b	ZBTB41	0.00776353027440259	0.091376297540007	0.0439602180071481	0.00560331238325352	0.0814148717051493	0.055970129312005	0.713911640778034
b	DENND1B	0.0264584431822241	0.0022738724168056	0.135727926852079	0.000685988279127898	0.144118891572179	0.162381492890686	0.528353384806898
b	C1orf53	0.00704872948766209	0.00331915327055268	0.0327923297499085	0.00347547952433531	0.0936316631202994	0.510098793963694	0.349633850883548
b	NEK7	0.0033629102578784	0.175880585141754	0.00669247100411174	3.15977620015677e-06	0.129991128807864	0.158174112401225	0.525895632610966
b	PTPRC	0.00577699357624788	0.00672013857669553	0.00107795585151365	0.00132792665753846	0.115952323810448	0.532102681897141	0.337041979630415
b	ZNF281	0.00635887602287217	0.0570040203558818	0.0297601733657278	0.00165472636880922	0.000576063838750656	0.336507666709582	0.568138473338377
b	KIF14	0.000238126180679152	0.0165074545836788	7.49749617508536e-06	0.034840396224987	0.148691982414243	0.278364717617922	0.521349825482315
b	DDX59	0.0198521174906884	0.0603200146568594	0.0135953313486056	0.00635337944605584	0.00256360052525095	0.159359112607391	0.737956443925149
b	CAMSAP2	0.00277713194712877	0.0217801168322807	0.0302506769600531	0.0588813897145065	2.69732779044841e-05	0.12084597888651	0.765437732381617
b	GPR25	0.0365125463191247	0.193750038560175	0.00322527406490115	0.00704455644750985	0.103504119177178	0.22876375710579	0.427199708325321
b	KIF21B	6.47482275640195e-05	0.0821044583492956	0.00856723792586103	0.141548513748569	0.0278110837313867	0.440165824483543	0.299738133533781
b	TMEM9	0.00208492874326823	0.0101871767028486	0.000390199169979507	0.000172745562167818	0.198275759413058	0.320562059310767	0.468327131097911
b	CSRP1	2.27632942334095e-05	0.00538945020619847	0.00211938169748654	0.00275890287347738	0.149859187761252	0.239220386256199	0.600629927911153
b	NAV1	0.00249350276803675	0.00791712275798139	0.0357655068063399	0.000644333937852529	0.00243632035150481	0.356128484684074	0.594614728694211
b	IPO9	0.0403671157791571	0.00309875678204752	0.013355674154893	0.070432598485011	0.011808800864788	0.319377412131422	0.541559641802681
b	TIMM17A	0.000375617866995617	0.0425081899623751	0.00121426283094718	0.00208523506259347	0.08943064390654	0.267749754069198	0.596636296301351
b	RNPEP	0.00874449301033556	0.00489810433455351	0.00762721885215836	0.0669120486615756	0.114071128316535	0.115494418694883	0.682252588129959
b	ARL8A	0.0161123194936444	0.0699394729763944	0.0955838053989173	0.000534943340139948	0.00768291093738343	0.13102420518221	0.679122342671311
b	PTPN7	0.00451513073564973	0.00574710483970768	0.00230088698804764	0.0736551501225814	1.74087243632504e-05	0.324647689053204	0.589116629536446
b	UBE2T	0.000103258274711845	0.0392856748558002	0.00174251278252222	0.00878504520399935	0.136042173531472	0.353398332269321	0.460643003082173
b	PPP1R12B	0.01834960208482	8.89916303340188e-05	0.0300310545905436	0.00607058042860193	0.114588859168176	0.0866071295291072	0.744263782568417
b	KDM5B	0.00129220159794146	0.0637543208364117	0.000368286287948671	0.00098508654590853	0.0978340381805299	0.171130872932622	0.664635193618637
b	RABIF	0.0115554572493102	0.0260944570978685	0.00136425384442112	0.0179577026166039	0.203685269667994	0.046107771649047	0.693235087874755
b	KLHL12	0.00135263506662419	0.113714575153297	0.0140332919444511	0.0469938391186999	0.0922885684970941	0.193972019166548	0.537645071053286
b	ADIPOR1	0.00637305314572773	0.0515427210408604	0.00284151196022038	0.0101680909109706	0.0225877484960642	0.516188636189822	0.390298238256334
b	CYB5R1	0.0012640461858637	0.0153215197932182	0.00437687937407203	0.0241022936376797	0.130120242317768	0.54030782199292	0.284507196698479
b	TMEM183A	0.00149764785583787	0.020762434791724	0.000894320766141954	0.0153194846941769	0.0170886287602248	0.246719331973036	0.697718151158859
b	CHIT1	0.0046547584354643	0.0424247072900872	0.029026212757366	0.00765655217300427	0.0201696642870634	0.253660042752326	0.642408062304688
b	BTG2	0.00132574459467824	0.00247037207310596	0.000836676799948027	0.00639918136591925	0.00108945950686222	0.544344377506714	0.443534188152773
b	ATP2B4	0.000140691579011843	0.0176393943583487	0.0548561533243535	0.0346469925882266	0.121493857750625	0.214144708315489	0.557078202083946
b	LAX1	0.0234830396968759	0.000263477132750318	0.0818169274304605	0.0143658848901496	0.0858330014689015	0.250766557600643	0.543471111780219
b	ZC3H11A	0.00114809471864749	0.643368072554237	0.000947548086274638	0.00758054926763126	0.0464129017660175	0.0334444628351205	0.267098370772072
b	ZBED6	0.0197682481752192	0.0585743022056796	0.0069532746667708	0.0178710281178314	0.653519952149438	0.00495570014596952	0.238357494539092
b	SNRPE	0.00076355751217837	0.218735031010008	0.00280910918211531	0.00406934013094421	0.0278603871431291	0.24072805297021	0.505034522051414
b	PPP1R15B	0.012607655962184	4.4462851005883e-05	0.05975152982228	0.0264323194743818	0.0254019355217666	0.276885117273333	0.598876979095049
b	PIK3C2B	3.04908270623047e-05	0.00616061599394146	0.0053422143145323	0.00147727575700823	0.401290790912678	0.138662056631333	0.447036555563445
b	MDM4	0.0192216794223385	0.0781888849264323	0.0107596718175074	0.00239517254117961	0.0432870061118033	0.232526348199365	0.613621236981374
b	RBBP5	0.0054826573600198	0.0555955792052922	0.0316012189892282	0.0120461279072107	0.0201449592935603	0.236359777003026	0.638769680241663
b	DSTYK	0.00498728881345155	0.0982328550692203	0.00146767436716378	0.0244241400371883	0.0312653994318858	0.323104301020619	0.516518341260471
b	TMCC2	0.00596808889768237	0.0254085677972107	0.00533372845895322	0.013333524687557	0.0255518688716352	0.0991326978124428	0.825271523474519
b	NUAK2	0.00480040665368533	0.0173862858801158	0.00226516154410078	0.00534251277580014	0.421645599974909	0.0679059961347939	0.480654037036595
b	CDK18	0.00203154070843473	0.0254524796465775	0.00579456068673686	0.0568311376854024	0.138850139324028	0.267872985546984	0.503167156401837
b	MFSD4A	0.00202579701548325	0.016058821418793	0.0263875976268616	0.00276886059080876	3.08387913929855e-06	0.06305134309609	0.889704496372824
b	ELK4	0.00110493686575969	0.104337345448088	0.000458336348159554	0.000741765783745094	0.072066400457717	0.327229121130886	0.494062093965645
b	SLC45A3	0.0290398176775398	0.0218484753197133	0.00465424735382586	0.00653188536763664	0.132462648283844	0.418662360133335	0.386800565864106
b	NUCKS1	0.00385070451325193	0.0687554284563543	0.000150697736857917	0.0349601912185179	0.201414148358714	0.120830086940483	0.570038742775821
b	RAB29	0.00561130637392869	0.00200675934125159	0.000213581528249249	5.92972221227078e-05	0.0317351369254	0.656127790840672	0.304246127768376
b	SLC41A1	0.00327362699028519	0.0709014990976736	0.00613439192791948	0.0108839895433638	0.361046785661046	0.127506121496718	0.420253585282994
b	PM20D1	0.0171506208571014	0.0939553512906714	0.22172256088055	0.00631434557365448	0.0113887532862403	0.10725512032215	0.542213247789633
b	RHEX	0.0136525039595154	0.0162520639684565	0.0739411887853192	0.0089365275783232	0.0592392979783171	0.0905289463046949	0.737449471425374
b	FAM72A	0.000262680727074734	0.0072388331361713	0.0102709947260653	0.0104940690790593	0.0452035565748626	0.0971827054620518	0.829347160294715
b	SRGAP2	0.00408935118829563	0.0073727290637359	0.003559376356674	0.00290386474974472	0.156851281975212	0.33735391015565	0.487869486510688
b	IKBKE	0.000262928348841045	0.11820201431719	1.11136088424817e-05	0.0100707176882181	0.000152346049363545	0.38949616007766	0.481804719909885
b	RASSF5	0.000374480024433794	0.0316054894753345	0.00168548029770858	0.00468712465773036	0.343285198779054	0.18327977956523	0.435082447200508
b	EIF2D	0.0707579347100823	4.65790663674713e-05	0.0778303276036842	6.86952100683241e-05	0.0396770363598283	0.141778470193417	0.669840956856553
b	DYRK3	0.00157275156262809	0.00919221724343255	0.000338120867077788	0.0228303067505861	0.0494410107954483	0.450117892171752	0.466507700609076
b	MAPKAPK2	0.0312711357584485	0.00610997809221346	0.000375591688008226	0.00248485303078055	0.00851679852181906	0.344992951049191	0.606248691859539
b	IL10	0.0179568938907848	0.0014651946564303	0.00547414694301364	0.0147378862722657	0.000154201293985439	0.221065256893153	0.739146420050367
b	FCMR	0.0348310289016155	0.0556771054310914	0.00997556123198055	0.00188439814334647	0.0783967768597285	0.498983178459449	0.320251950972789
b	PIGR	0.0185375556578567	0.0151315594434597	0.00759035456429462	0.000305005314988714	0.0625851395728979	0.0657986377012218	0.830051747745281
b	PFKFB2	0.025006990697649	0.0702395962683522	0.00934298950638124	0.0534689888373604	1.85542388117616e-05	0.0870044521706871	0.754918428280758
b	YOD1	0.02373676178671	0.00483181843656067	0.0128542660478077	0.00687743899045385	0.0196879140244257	0.180744316178045	0.751267484535997
b	CD55	0.0112082642110554	0.112163435200814	0.0459420121098038	0.0206579761973463	0.0108864251013645	0.222074468269069	0.577067418910547
b	CR2	0.00369083769570321	0.0738983285201838	8.96720695853347e-07	0.0030752107973262	0.0655364245707332	0.552362262028974	0.301436039666384
b	CR1	0.00698164693748218	0.00717137147241211	0.00380043378976931	0.00731038133684042	0.0106294789082117	0.597861345720337	0.366245341834947
b	CD46	7.89054044055898e-05	0.00381083948533096	0.00133794486310844	0.00397652234090414	0.0184587447625737	0.238437615213109	0.733899427930568
b	G0S2	0.03455635941245	0.0262914451344872	0.0193767932560212	0.0203517278604468	0.01147563461688	0.518403489290639	0.369544550429076
b	TRAF3IP3	0.00475871989682687	0.00910062171136911	0.00206392822693208	0.0497737374201951	0.0173732229132651	0.192252391137206	0.724677378694206
b	C1orf74	0.000586692331267151	0.125152139921722	0.00575632139840259	0.00854171500208812	0.0619996873639827	0.154661227180455	0.643302216802082
b	UTP25	0.0160002533828657	0.0087250298163355	0.00107317219172447	1.86156436884529e-05	0.365087789597276	0.235700843350902	0.373394296017208
b	HHAT	0.00795622012873683	0.017327533938576	0.0386079769625051	0.0495116799656247	0.00501059033257191	0.342642806611427	0.538943192060559
b	RCOR3	0.00395464275527974	0.121561234034059	0.00228262127892295	0.000175016159166532	0.0834939166116089	0.352713724151139	0.435818845009823
b	TRAF5	0.0113941591263305	0.00566235540186512	0.0013110113713121	0.00719466144287241	0.0321472745216163	0.516842420336685	0.425448117799319
b	SLC30A1	1.08222312154752e-07	0.021631292945713	0.0411907867840177	0.0233338338126563	5.42342054215135e-05	0.195490724229936	0.718299019799943
b	NEK2	0.00206108537383366	0.0415006715542598	0.00234941411966676	0.0562454346203748	0.102299104522813	0.260736372781936	0.534807917027116
b	LPGAT1	0.0010088044972009	0.0151652602580934	0.00125540162112582	1.0722933944732e-05	0.0461974856687027	0.51333106730311	0.423031257717823
b	INTS7	0.00279143390144267	0.00731321085462879	0.0141600214481307	0.027397577250459	0.000188777736963099	0.264366111459899	0.683782867348477
b	DTL	0.000560657080877913	0.0319503092438028	0.00277127379026911	0.0410670248452413	0.186862045119549	0.292649858245528	0.444138831674731
b	PPP2R5A	0.00155299026064095	0.0413566666304281	0.00543660875880986	0.00987154546413336	0.0465099075823077	0.477615371171817	0.417656910131863
b	NENF	4.81770795333769e-05	0.0311111891095858	2.76804423648425e-05	0.0246438797352702	0.207747140192077	0.4812081025346	0.255213830906569
b	ATF3	0.0168037157671549	0.0262011027088242	0.0239313655130203	0.0928635480346668	0.0682877014162579	0.293733411669871	0.478179154890205
b	BATF3	0.00313482664801276	0.000444018610972087	0.00667755703312294	0.0803405497009203	0.00360416400652962	0.160406402407731	0.745392481592712
b	NSL1	0.00966798957213327	0.0525986424760579	0.0336403912689367	0.000172111679694748	0.00297750227631373	0.313745145419379	0.587198217307485
b	TATDN3	0.0252545438803539	0.000156872927694399	0.00296094350356435	0.000368090291948437	0.277332547410542	0.117910500760017	0.57601650122588
b	FLVCR1	0.0321067759297064	0.0329149379008567	0.0423217078652322	0.0339313428706349	0.024851498789274	0.343976065776865	0.489897670867431
b	ANGEL2	0.0059758403934052	0.0369919001795131	0.0117850830681419	0.0144513492515081	2.1841224059557e-05	0.206375847332073	0.724398138551299
b	RPS6KC1	0.00259852930597104	0.022193927189798	6.86332720819007e-07	0.00363892386920229	0.190543364398403	0.111014999379999	0.670009569523906
b	SMYD2	0.0101998303610462	0.201109365110126	0.0286136622475594	0.0104350153636095	0.0526654400523488	0.0853111252782619	0.611665561587048
b	CENPF	0.000360684182726281	0.0539086701898966	0.00156381744593345	0.0288629155297327	0.108808315599583	0.362114600824469	0.444380996227659
b	KCTD3	0.0215564259175014	0.00786428298010622	0.0366801525094993	0.0234681558992885	0.000410575413702547	0.274154360428977	0.635866046850925
b	GPATCH2	0.000383194139655711	0.136756980450726	0.0278070225812543	0.010718441020142	0.0523476645858671	0.157063027507031	0.614923669715324
b	RRP15	3.42933216569453e-06	0.192187600144489	0.0046622231938235	0.000242926826258673	0.18035812671921	0.166049987429633	0.45649570635442
b	TGFB2	0.00822686443045216	0.0442676787524382	0.00133831938694489	0.107353716609702	0.177627071283132	0.161229681878133	0.499956667659198
b	LYPLAL1	0.00152681710413208	0.0311707767905607	0.00391671654701972	0.00218460182702693	0.00182188393096843	0.371987182816226	0.587392020984066
b	ZC3H11B	0.00884897917342713	0.00595031393492999	0.000194896751458698	0.00831906742749626	0.0193306027643227	0.199891478422149	0.757464661526216
b	EPRS	0.00322943306265531	0.0655823891256761	0.0096380990696183	0.00121987677306119	0.170482789665218	0.214909163797156	0.534938248506616
b	BPNT1	0.00441887177645372	0.0108631116934539	0.00906107561306646	0.00299571367017132	0.000335018793565448	0.310058520469438	0.662267687983852
b	IARS2	1.41349230930794e-05	0.01330617317717	0.0093959886153783	0.0314524689811077	0.0109735031068294	0.24877177326121	0.686085957935211
b	RAB3GAP2	0.0213210372304168	0.0122909838095728	0.00843199964873739	0.00398018644309548	0.00509555429006135	0.392389327599064	0.556490910979052
b	MARK1	6.38194500519036e-05	0.0298358295296092	0.015427864633708	0.00649149985420682	0.0450228278615606	0.44464055549824	0.458517603172624
b	C1orf115	0.000790239078198276	0.000987558746193349	0.0116576000822979	0.00533138000915031	0.0643168255383479	0.341551709460025	0.575364687085787
b	MARC2	0.0118036866269981	0.0622884421397473	1.71726944377228e-06	0.0583885735195426	0.0608495518242345	0.215901585965427	0.590766442654607
b	HLX	1.54473261494633e-05	0.0194677805391925	0.0667618237620344	0.0565946558474005	0.0232286156563959	0.15754612037272	0.676385556496107
b	DUSP10	0.00887176217225091	0.00233280630348393	0.0324918951626357	0.00581797622509184	0.0187620825701543	0.261123604993007	0.670599872573376
b	TAF1A	4.39193052171082e-06	0.0255001948570721	0.00337936925756817	0.003442782783276	0.311924646674025	0.172064693712111	0.483683920785426
b	MIA3	0.000867437526054244	0.0392326988941659	0.00333026533091913	0.0615640261785839	0.00319415104648406	0.541968249745319	0.349843171278474
b	AIDA	0.00593451559575527	0.00320814262877461	0.0113469355807475	0.0447938739766646	0.0749161533855062	0.223538729977187	0.636261648855365
b	BROX	0.0114814004011692	0.00143112599081536	0.0406493698313294	0.00182069335062207	0.00833579391379061	0.142610401251913	0.79367121526036
b	FAM177B	0.0511566069690692	0.035534246258239	0.0137981593103389	0.000268805337293093	0.00858288969805508	0.308760358199235	0.58189893422777
b	DISP1	0.0012487451615858	0.0032980273249521	0.00156352168807409	0.00199710459978145	0.338397419900578	0.171402596651723	0.482092584673306
b	CAPN2	0.00146853796762756	0.000702492746838672	0.0534123240418647	0.00978777981871753	0.248537395766409	0.2783128811309	0.407778588527643
b	TP53BP2	0.00128357156798897	0.116353215803978	0.00871524340816262	0.0130936517459457	0.00343130143060752	0.15150696458588	0.705616051457437
b	FBXO28	1.65716625367817e-05	0.0769822947858551	0.00548749311109497	0.0137648570075744	0.138237934248612	0.19822768805001	0.567283161134317
b	DEGS1	0.00363641220692347	0.000111104179857663	0.0232837431283153	0.124850394110735	0.00220295008809467	0.249530028330035	0.596385367956039
b	NVL	0.0722255127063281	0.0502188942338472	4.54132074981495e-07	0.00239837480037662	0.166349316582459	0.0842780812665369	0.624529366278378
b	CNIH4	0.00446463316447746	0.00408077461614929	0.0105597125933995	0.000378185035214962	0.0399378497953331	0.462678682597782	0.477900162197644
b	WDR26	0.00210726855081815	0.00974457459783475	4.84845555434816e-06	0.00459944668698416	0.00312116626349813	0.25516150174024	0.725261193705071
b	CNIH3	0.000959704973938669	0.156208752670916	0.00170110218172477	0.0272169070830087	0.0519542348225421	0.0995173152326064	0.662441983035263
b	LBR	0.00557986915356646	0.0292374824000012	0.000276431529972231	0.0310811960509485	0.00101012550211436	0.523637181335424	0.409177714027974
b	ENAH	0.000392400129761329	0.000769580022194657	0.040546088016072	0.00187102813762297	0.285892807680257	0.0792974697570551	0.591230626257037
b	SRP9	0.000341255490462777	0.00125389161633394	0.00949024417854458	0.00665856039433707	0.195962129331109	0.0808695105399907	0.705424408449222
b	EPHX1	0.00425508654149244	0.00478242623740436	0.00088675350591926	0.0294012557219598	0.0331882023825674	0.64509798928254	0.282388286328117
b	TMEM63A	0.000371066905535112	0.000332632212797729	0.00305620819852701	0.00778895824795693	0.265678656462753	0.196312378771423	0.526460099201008
b	PYCR2	0.000645096338253283	0.015226994173931	8.63509787250922e-05	4.60933996696437e-05	0.00360569056457046	0.415502830067848	0.564886944477003
b	SDE2	1.26009831667728e-05	0.0618965097466441	0.00234184526632452	0.00556949427392866	0.00334669154158187	0.134513081048145	0.792319777140209
b	H3F3A	0.00739128783357896	0.109222380393217	0.000323917297196522	0.000902693587198308	0.0190875381996737	0.273119621080349	0.589952561608787
b	ACBD3	0.00104403117608158	0.126929283765979	0.00605264633554199	0.00456637578401805	0.00138621329253506	0.34416879133129	0.515852658314554
b	MIXL1	0.0116810027558727	0.000103702555521795	0.0147640996054597	0.00128959321494129	0.122448050378451	0.500529267311329	0.349184284178424
b	LIN9	0.0142349840279861	0.000586638637720923	0.000532960103590844	0.011604137067632	0.0378433921977113	0.159231196524939	0.77596669144042
b	PARP1	0.0045608997320223	0.0492115560407358	0.00953644397992685	0.00987926505606316	0.0104120854362869	0.220761284248749	0.695638465506216
b	ITPKB	0.000528622023757171	0.0155888558308525	0.0171743294276931	0.00793282009997356	0.163785686092414	0.320412266982068	0.474577419543241
b	PSEN2	0.0375593220746877	0.0145670817257944	0.0012679933721083	0.0103976106487101	0.0689267026042453	0.299448786128908	0.567832503445546
b	COQ8A	0.00705432959922767	0.112648298865326	0.0278510483727096	0.148658213208101	0.0294667190521803	0.0428277711123348	0.63149361979012
b	ZNF678	0.000237552176360712	0.103520769669512	0.0392222565667991	0.00167916859590518	0.0510250740276111	0.126038395864081	0.678276783099731
b	SNAP47	0.00629467519662081	0.0033534014686443	0.096381426411957	0.0148709588303104	0.0718927753792174	0.0626057257659246	0.744601036947325
b	JMJD4	0.00691788606471914	0.0094142776157548	0.0200236750637298	0.0647425468374417	0.291840589606401	0.0785698856646977	0.528491139147256
b	ARF1	0.0035030416456824	0.00719666235500863	0.00485851002326637	2.50666344184943e-06	0.113447612142086	0.313732949453304	0.557258717717211
b	C1orf35	0.00289994401566479	0.043314938316604	0.0231013274803028	0.00244323979533966	0.379014695533852	0.146314201642747	0.40291165321549
b	MRPL55	0.00564274841455252	0.0569316592816029	0.00277510268800206	0.000483909443523413	0.193233306397078	0.232154647089621	0.508778626685621
b	GUK1	0.00046925472203609	0.0306463146245338	1.55270885965618e-05	0.0202288752331875	0.24630913306752	0.346775557194456	0.35555533806967
b	IBA57	0.000937080371564747	0.0940421120717758	0.00022407078859181	0.00278266399850158	0.146644959771736	0.135119161941188	0.620249951056643
b	OBSCN	0.00469041877966874	0.106774145955316	0.00196283615979822	0.0658786454513026	0.362687197559576	0.12507286861886	0.332933887475479
b	TRIM11	0.0327710467247116	0.00863987931655493	0.0302832342999799	0.021856006322533	0.134719849086774	0.184273324634357	0.587456659615089
b	HIST3H2A	0.0136845073582054	0.0080270636995285	0.000510004646623749	0.00725026608472631	0.0922566340845333	0.337769308220192	0.54050221590619
b	HIST3H2BB	0.0177483916762046	0.00972325882911159	0.00029119213032033	0.00896445944090953	0.0491101408350108	0.169339410813758	0.744823146274685
b	RNF187	0.000400627001908262	0.117337452549361	0.0166093339304064	0.00101727226547248	0.0331963904654452	0.231662915766335	0.599776008021071
b	RAB4A	0.000917711745928721	0.0758234056567755	0.0196149831662045	6.85865074791305e-05	0.0722249543565257	0.211277924323616	0.62007243424347
b	CCSAP	0.00356763988235087	1.2190016587733e-05	0.00131743854405958	0.0155698502009842	0.0229948789511978	0.587808575104667	0.368729427300153
b	NUP133	4.26517766770526e-05	0.406409013154959	0.00227863941069272	0.0182631950591293	0.0279163595592857	0.174318213733008	0.370771927306249
b	ABCB10	0.00273242088844688	0.00109808754018465	0.0398310526403334	0.175498551801738	7.14447789942309e-05	0.209547908213545	0.571220534136757
b	TAF5L	0.00241197862052631	0.00567445090418774	0.000454335778519973	0.00195560077212559	0.186342856516542	0.0914599092007005	0.711700868207398
b	URB2	0.000660963061824136	0.0036735013500286	0.00210186324408459	0.00132624027839916	0.10906698560511	0.303089468565384	0.580080977895169
b	GALNT2	0.000705301709443914	0.00193244050989653	0.0111704359471235	0.0049193373638336	0.0417218686123296	0.440299896163883	0.499250719693489
b	COG2	0.0520268206852544	0.00993869427062044	3.93610955981596e-06	0.0125510898217537	0.049196063353287	0.268276326245636	0.608007069513889
b	C1orf198	0.00782864515502328	0.00260144916177917	0.0377102553732974	0.025798997351787	0.0165929817460109	0.342160457049874	0.567307214162228
b	TTC13	0.0199757191746401	0.240879512230551	0.0510040153438062	0.00241571322940683	0.0971363082394424	0.175972308807656	0.412616422974498
b	ARV1	0.0018945034242727	0.0150450172782255	0.0111707082920145	0.00699384234781597	0.0884090946597534	0.357949830397323	0.518537003600595
b	FAM89A	0.00106537869704614	0.00661171790082448	0.0481508220109087	0.0150579445941397	0.056111890398973	0.278915979030081	0.594086267368027
b	C1orf131	0.0108594125219141	0.174538197301085	0.0146957050655299	0.0458568053178934	5.58449511219507e-05	0.255284975046519	0.498709059795936
b	GNPAT	0.00012071409702146	0.0499005251936291	0.0390676847167721	0.0292739916509918	0.00219276025134862	0.229174345420251	0.650269978669986
b	EXOC8	0.000317618388481517	0.203434748970251	0.00372211467530663	0.000218516432891213	0.117999109154465	0.187593291714136	0.486714600664469
b	SPRTN	0.014063236651693	0.00548596520134393	0.012955635396019	3.62933212056713e-06	0.0129720276608683	0.257699935233024	0.696819570524932
b	EGLN1	0.00221858026960642	0.0432615533710217	0.0102743064951154	0.023870141923348	0.0397366636862344	0.128207005005759	0.752431749248915
b	TSNAX	0.0147600954656006	0.135160930750607	0.0102499314481504	0.00352121674769556	0.0166071338390673	0.164359618185341	0.655341073563538
b	DISC1	0.000937918521245778	0.0184795699179691	0.0501906821029947	0.0012498566202763	0.0762754451589864	0.149202708198312	0.703663819480216
b	MAP10	0.0009268611552211	0.0743982906975071	0.0291038919237689	0.0882945315384837	0.0313482963639948	0.162486268691223	0.613441859629802
b	NTPCR	8.3136414718784e-05	0.0100336549955064	0.000253807266977308	0.028131821262279	0.0470946001880712	0.18213370896434	0.732269270908107
b	PCNX2	0.000638317396818027	0.0171914646234651	0.00567417790118763	0.00548259613417882	0.00504476363906128	0.505301832227646	0.460666848077643
b	MAP3K21	0.0054463887327647	0.0039912902886032	0.026299669809556	0.000306563409623361	0.0193521546858476	0.266684161773992	0.677919771299613
b	COA6	0.000591247148847721	0.0379101870179036	0.00506821531795316	0.00163004576574955	0.0103495361635455	0.298632547353433	0.645818221232567
b	TARBP1	0.00995835310005281	0.00776895800651032	0.074919952653854	0.0057183412471257	0.000858315210143968	0.285949267353709	0.614826812428604
b	IRF2BP2	0.00147198827751652	0.00629264296881807	0.108389159010116	0.0458801468685895	0.0140532251486624	0.0468594701058293	0.777053367620469
b	TOMM20	0.00181899754016823	0.0221004125608419	0.110417941736711	0.0187109173965016	0.0349198600492142	0.156930939861924	0.655100930854639
b	RBM34	0.00233329558274208	0.0466182019473433	0.00433183719672277	0.000574884007326588	0.153841097188749	0.357680202729956	0.434620481347161
b	ARID4B	1.61120147160269e-05	0.0029770362007338	0.0329128540049093	0.00664886278308004	0.0405926161571806	0.256890446651751	0.659962072187629
b	GGPS1	0.000342608398644159	0.561589149257002	0.000292110036587033	0.000795520757175962	0.052578953223944	0.0727783554004839	0.311623302926163
b	TBCE	0.00517610020267249	0.332157778985848	0.0243954483633969	0.000160462004983558	0.00943427108643737	0.123524197708438	0.505151741648224
b	B3GALNT2	0.0341333700450502	0.121208488749434	0.00450989422686889	0.011543419829511	0.0430309487888004	0.248995800284071	0.536578078076264
b	LYST	0.0124394238193829	4.52386881763361e-05	0.0272736849215312	0.0235803536013822	0.0671224593079987	0.241998424297103	0.627540415364426
b	GPR137B	0.0074816531907192	0.0375014190717026	0.00065113781557033	0.017943237373358	0.276267526755975	0.141507756382232	0.518647269410443
b	ERO1B	0.0246861726448109	0.00250588424504407	0.00519791198637158	0.00159347982240242	0.0801790272577928	0.452133070860252	0.433704453183327
b	LGALS8	0.0410450822804223	0.000511312990833172	0.0456764769255205	0.0134629953736172	0.114379394506126	0.37154339133214	0.413381346591341
b	HEATR1	0.000151602439225149	0.0231712352974657	0.0137394698214063	0.012823192770571	0.0589662484919048	0.402408201497616	0.488740049681811
b	MTR	0.00349379808491249	0.00581969937835914	0.00626621952076625	0.0713166405978397	0.15449258410889	0.262691233482383	0.49591982482685
b	RGS7	0.0118743624644217	0.0436497032248462	0.00453834297509989	0.0295745623063931	0.169770586294998	0.148452234607936	0.592140208126306
b	FH	0.00184810830341518	0.0274752912417981	0.000689832475121154	0.026009116384611	0.167230036032812	0.182692827911166	0.594054787651077
b	KMO	0.024906528493809	0.232003146617286	4.78460196187872e-06	0.000150277359841924	0.250453766226618	0.0565055771129384	0.435975919587544
b	OPN3	0.0885752940997025	0.079469986818866	0.0107530256973061	0.00593951348640902	0.205412201794348	0.109534592640851	0.500315385462518
b	CHML	0.000545541632724636	0.333308019048477	0.0188637986551331	0.00628049038314694	0.118812670261499	0.0947737448178979	0.427415735201122
b	EXO1	2.12903400641911e-05	0.00983482232592263	1.64663440929205e-05	0.042394843909334	0.128393469011245	0.282425956603357	0.536913151465985
b	CEP170	4.2197043218775e-05	0.0226035269819047	0.000113663811830828	0.00264820338220692	0.131481413988066	0.471391611340726	0.371719383452047
b	SDCCAG8	0.00108439867291232	0.0937060857618435	0.0256563619940227	0.0082855900575402	0.0229134338763347	0.216277383383814	0.632076746253532
b	AKT3	0.00659443373850729	0.0433704259672577	0.00120468517723181	0.00824346586466945	0.0827232634843471	0.378958540476385	0.478905185291601
b	ZBTB18	0.000591137824176594	0.0362556283685324	0.017018953131931	0.00438206176319601	0.382083843088086	0.144011000729759	0.415657375094319
b	ADSS	0.00411202646836542	0.0674960955101336	0.000916429470383446	0.000802535492881289	0.00254773436750273	0.268491006069077	0.655634172621656
b	CATSPERE	0.066990034320282	0.00878679676434391	0.000230317693760646	0.00198956869670389	0.00222603145981074	0.0672055111298473	0.852571739935252
b	DESI2	0.0125479945428051	0.031833551951784	0.0251807144588047	0.0055361846061022	0.0200986767619912	0.158473670585641	0.746329207092871
b	COX20	0.000742556458783407	0.142684961240555	8.62334056679946e-05	0.0095235249172495	0.113930923830461	0.166577410745275	0.566454389402007
b	HNRNPU	0.0031261117116504	0.0679110140414486	0.000214583356335037	0.000943257001583678	0.0355889469144608	0.215756506257213	0.676459580717309
b	EFCAB2	0.00197650429128536	0.0836686449736753	0.0162223216459472	0.00664097835573803	0.146474924246377	0.174611038677625	0.570405587809353
b	SMYD3	0.0150517376570326	0.028518288861148	0.00676028966178278	0.00777048268280506	0.045172948407592	0.239888181114108	0.656838071615531
b	TFB2M	0.0139984429332869	0.00541911100526597	0.0165058728767609	0.00775607032238511	0.0224033921318876	0.133058309939472	0.800858800790942
b	CNST	0.000101402533411743	0.22071840923859	0.00353511811665492	0.000188046981802629	0.0704413703707862	0.360276849645011	0.344738803113744
b	SCCPDH	0.0611947297400812	0.00492526409865364	0.00099099843075834	0.155252780271285	0.0480407238744169	0.101893310539511	0.627702193045294
b	AHCTF1	0.00639608437430043	0.00495902966604581	0.0246200083877275	0.0103083749367419	0.0659933772095347	0.304896286619439	0.582826838806211
b	ZNF670	0.000333173704986637	0.168243353473742	0.000360525049382693	0.000257872545863032	0.0199065485600376	0.106536552304531	0.704361974361458
b	ZNF669	8.93516885141709e-05	0.000157122734625898	0.0427744966335552	0.00141825208253784	0.30201462434871	0.115100104267087	0.53844604824497
b	ZNF124	1.03940060580246e-05	0.0191041275371427	0.00998517482421145	0.00178994413485286	0.0881537585553586	0.109381193126834	0.771575407815542
b	ZNF496	0.00963150550520296	0.130700121840334	0.0214311860791648	0.120411240196595	0.0162327857592562	0.15967649690627	0.541916663713176
b	NLRP3	0.00042044522507513	0.000644400151296187	0.00288202615920464	0.0334403914731306	0.0929882444723334	0.174127891315905	0.695496601203055
b	TRIM58	0.0182883592849937	0.0055073344788505	0.00468552773586073	0.00897649301398633	0.409170994953749	0.0986840002458591	0.454687290286701
b	SH3BP5L	0.0220188999640833	0.0256472698473824	0.0132196636761153	0.00742197278205028	0.0968592149851598	0.200289081389873	0.634543897355336
b	ZNF672	0.0001493031280916	0.0282734550430972	0.00141193642053272	0.0175040301724509	0.116110056260926	0.21156359669253	0.624987622282371
b	ZNF692	0.00293246586245329	0.192664129105874	0.0346143830296589	0.00927709708057176	0.019398294378814	0.108504714894758	0.632608915647869
b	PGBD2	0.00284428889251625	0.00532243000265909	0.00809674764780841	0.00987959862990672	0.00149149980080132	0.21896705946754	0.753398375558768
b	SH3YL1	0.0905485302884543	7.70088786942095e-05	0.0069762259045029	0.0016394783049398	0.00975126910093867	0.2844418949909	0.60656559253157
b	ACP1	0.000297492701260612	0.0814824028351018	0.0138282305177467	0.000677519162146332	0.211632683091803	0.144951964999363	0.547129706692578
b	TMEM18	0.0180922070327093	0.00271134420685451	0.0717939141220311	0.00705233622197532	0.393361585755858	0.0181935048872597	0.488795107773312
b	EIPR1	0.00333640635528155	0.0898720978953153	8.61599327743425e-06	0.0526724157732957	0.000177544138801072	0.240620452817524	0.613312467026505
b	TRAPPC12	0.00484294178424205	0.0523519420880125	0.00828524044131487	0.015524365748122	0.00925270169170874	0.222331378047442	0.687411430199158
b	ADI1	0.000423923654662606	0.0895415054611781	0.000311217198611252	0.00183257081179202	0.0808539676225039	0.412602655242211	0.414434160009041
b	RNASEH1	0.00619890262233551	0.116092561187335	0.00963136905708404	0.0656650997369313	0.0817409479019143	0.239800311144784	0.480870808349616
b	RPS7	0.0224502037352821	0.0340906460068847	0.0217278224064878	0.0193273792258647	0.212286852441207	0.215733787794848	0.474383308389425
b	CMPK2	0.00257040898651755	0.00678823320716251	0.00702582154553295	0.0433820137344682	0.122636584158045	0.144518689457515	0.673078248910759
b	RSAD2	0.0168031205334171	0.00771258385848152	0.0126074271788314	0.00842016181929902	0.0223035161196133	0.149384517262752	0.782768673227606
b	RNF144A	0.0091278010530614	0.104943425576432	0.0254967123145831	0.0400739150799715	0.0842617868407392	0.234032501796671	0.502063857338543
b	ID2	0.0305227865888669	0.213388136286921	0.0342051909725324	0.00340488266205333	0.0422431967709525	0.258984498816151	0.417251307902523
b	KIDINS220	0.00558607495403429	0.231059275931863	0.00480736033936706	0.0150747544049171	0.097265531621951	0.119548673689679	0.526658329058189
b	ITGB1BP1	0.000456542316295604	0.105326947227111	0.0042490257606677	0.01680756925898	0.156398205628018	0.284245952180181	0.432515757628746
b	CPSF3	0.0087699911030839	0.031666718810776	0.00217966083462275	0.0379419808811684	0.0109886323419305	0.19548452968333	0.712968486345088
b	IAH1	0.00528085845723841	0.158854288679256	0.0217952064603972	5.01727771035701e-06	0.109565539331403	0.0386398926502907	0.665859197143704
b	ADAM17	0.00235269909536145	0.0277114685275847	0.0406543309155814	5.19142021476007e-05	0.138269814378822	0.319882357525719	0.471077415354784
b	YWHAQ	0.00111735112912383	0.0019581991114008	0.0349155125576287	0.00038257458651681	0.0427893088870665	0.138592815004382	0.780244238723882
b	TAF1B	0.000749020535193315	0.0272805029165924	0.000141344434484002	0.0295665751301058	0.00892950591325317	0.21051927552078	0.722813775549592
b	GRHL1	0.00333835294794081	0.0283593321963956	0.0164108632557562	0.00457551857172617	0.00400976036044228	0.526656710953283	0.416649461714456
b	KLF11	0.010494657161401	0.00558568353564953	0.0252579923240898	0.00351916796004391	0.0439283605237877	0.274891133218282	0.636323005276746
b	RRM2	8.65831818056421e-06	0.0118076027932323	0.00362511777549179	0.0417882286486841	0.142418816457913	0.290495517622991	0.509856058383508
b	HPCAL1	0.0101514987840641	0.113585384881351	0.0476102349623606	0.00657378111689212	0.00249789865101853	0.373682021068913	0.445899180535401
b	ODC1	1.68560577521315e-05	0.00178532265435774	0.00435105568059712	0.0156382602896957	0.057925903826075	0.126056705644475	0.794225895847047
b	NOL10	0.0686004131834192	0.208177257441157	0.0149110964152994	0.0288471402150125	0.000182359198373541	0.123224592935055	0.556057140611683
b	ATP6V1C2	0.000490655996723494	0.0376621750071469	0.00511835409433164	0.0226244843787547	0.0197582681141692	0.372376100707339	0.541969961701535
b	PDIA6	0.0022562751286468	0.0793284897349159	0.0141072097658306	5.81572462092879e-05	0.0858670389708096	0.349632970583624	0.468749858569964
b	ROCK2	0.0171160406336878	0.0173710434826374	0.00558312831621342	0.000111070201642467	0.141616751380536	0.187128107701484	0.6310738582838
b	E2F6	0.0309386355509711	0.00881729376300642	1.86727479915489e-05	0.0185443775048413	0.0151056766398202	0.149021580829551	0.777553762963818
b	LPIN1	0.0174217663754175	4.91065545117467e-05	0.00169009422758112	0.0709162433555062	0.00999039118818516	0.401186637944998	0.4987457603538
b	TRIB2	0.0344010301792297	0.00551050589497444	0.000338487313616768	0.0239646848558704	0.099421792917234	0.365656293859069	0.470707204980006
b	NBAS	4.04933571897429e-05	0.00843995164739265	0.0454022489296352	0.00115693539063411	0.0016021557696296	0.11189109924907	0.831467115656449
b	DDX1	0.00109859390237265	0.291804525115516	0.00629237145181819	0.0017774324587709	0.0296022745470403	0.0860796296165458	0.583345172907936
b	FAM49A	0.00180100951900386	1.91594249390885e-05	0.00340290731944826	0.0876167489217694	0.0295069737779465	0.178397734064568	0.699255466972324
b	SMC6	0.0224895717744443	8.30375596995878e-05	0.00721944155899506	0.00109710381943952	0.019515847555634	0.468651798873265	0.480943198858523
b	GEN1	0.0195239602270327	0.347720709265557	0.0463583410662154	0.0465598685883167	0.00274199387876205	0.17713449075162	0.359960636222496
b	RDH14	0.0147117218260139	0.0035182972645768	0.0293088555624143	0.00717345765790021	0.00951225620923084	0.0565236357695741	0.87925177571029
b	TTC32	0.0015958552004063	0.0442307337192604	0.02919615691833	0.0105878755707693	0.00476628792454921	0.127339937940101	0.782283152726584
b	WDR35	0.0391019113014018	0.174899523169266	0.00209620021244087	0.000184553083747064	0.0128856359525939	0.193049524359957	0.577782651920594
b	LAPTM4A	0.000583998800150484	0.00351317874808752	0.00184211261387813	0.0538545072816306	0.00581322019331988	0.398116149477287	0.536276832885646
b	SDC1	0.0109251934640232	0.00513148236502718	0.00563115272130098	9.61020788844954e-05	0.0970786830566428	0.575992302957811	0.305145083356311
b	PUM2	0.00524527229616441	0.255823118557936	0.00379196956387017	0.00105025465663589	0.00640242053649467	0.292765963838493	0.434921000550405
b	RHOB	0.0178668614833453	0.188645620971711	0.00771794832388718	0.04126686111578	0.000184221018286466	0.204763235782385	0.539555251304605
b	HS1BP3	0.00695194046789053	0.0164730794250277	0.0131757011429897	0.056770647280877	0.000111833381185001	0.15270831943549	0.75380847886654
b	GDF7	0.100025893174847	3.5209876952682e-05	0.00569028336482748	0.000217170739769949	0.0231683340510454	0.259121764270345	0.611741344522213
b	LDAH	0.025712887916288	1.62764520546414e-06	0.0024190090284417	0.0259297165002265	0.00183553080533585	0.25609666384134	0.688004564263162
b	KLHL29	0.00908782892554023	0.0179459773487357	0.0160338780020191	0.0427188421125476	0.109621349777175	0.297660687312062	0.50693143652192
b	ATAD2B	0.00436978809858481	0.0305979031029872	0.00139300680994768	0.000612632597577386	0.192464087385688	0.307331201278936	0.463231380726279
b	UBXN2A	0.002667646730434	0.000995013619440615	0.000607637147017029	0.00725250569145833	0.0157247839028333	0.245487340362086	0.72726507254673
b	WDCP	0.00776826481476446	0.0133539958249826	0.0147150368088582	0.0339346154243485	0.00298726413106465	0.16062500472694	0.766615818269041
b	FKBP1B	0.0115853056589726	0.0326848401464201	0.0375684286199912	0.00872976822828847	0.123266911930759	0.236517596075631	0.549647149339937
b	SF3B6	0.00138518412915058	0.129333722071506	0.020553964053019	0.00337551718420993	0.145549057883297	0.0934994298510903	0.606303124827727
b	FAM228B	0.00419144294214321	0.000159995886952557	0.0207525622456339	0.00672943231675753	0.0359288965377996	0.162519704956851	0.769717965113862
b	TP53I3	0.000287251134204822	0.00592188755033738	0.00342314118781264	0.000159293837197437	0.145640496667396	0.38410496530568	0.460462964317372
b	ITSN2	0.0041019044131216	0.108512501645146	0.000295887800063709	0.00747466896783546	0.0459750618632153	0.424030453918957	0.409609521391662
b	NCOA1	0.0122646306304298	0.226075530156251	0.00262275386778937	0.000237789005414101	0.0553120433215713	0.184854443319123	0.518632809699421
b	PTRHD1	0.0209388772345624	0.0159667378526606	0.0017999273106268	0.00318625259393748	0.23425694956224	0.236168204401156	0.487683051044817
b	CENPO	9.45105872983116e-05	0.00643640702624897	0.00231341542967323	0.0726876881396862	0.0567224845280853	0.28606690246724	0.575678591821768
b	ADCY3	2.64843262550081e-05	0.0115003695780164	0.012075192053478	0.0903259092702595	0.175401943427182	0.288053577856244	0.422616523488566
b	DNAJC27	0.00258110493866248	0.0536047242109444	0.0501030346164723	0.0217881120232229	0.0260311538779232	0.155678219660522	0.690213650672253
b	POMC	0.000618301382670253	0.0330982214068931	0.117045207806798	0.0218686226006782	0.00187496377471394	0.164590585300837	0.660904097727409
b	DNMT3A	0.0255776756711874	0.0167455272608762	0.000354427220814351	0.0171408993133898	0.348684783679415	0.222551727967636	0.368944958886681
b	DTNB	0.0271212264082704	0.204910217798317	0.004821985319394	0.00735380683109441	0.00199805062399863	0.218364256891552	0.535430456127374
b	ASXL2	0.00303872983125581	0.179441154888319	0.0174359397459233	0.00702043609681418	0.265924507824552	0.154740064211923	0.372399167401214
b	KIF3C	0.00249964453427597	0.0164187750816467	0.000943350796211416	0.00233059181052385	0.0102885221838197	0.28950399053935	0.678015125054172
b	RAB10	0.00246965605282789	0.0626460192130515	0.00020049328564353	0.0111258349983645	0.0111211766536256	0.360041533517016	0.552395286279471
b	GAREM2	0.00640564374986129	0.0797361989550145	0.00514129994109397	0.000909418110961021	0.0919840884342601	0.0713782130223556	0.744445137786453
b	HADHA	0.00541553761831302	0.000716043994083677	0.00159066610829742	0.00107211129599224	0.0308956734501981	0.312654907447936	0.64765506008518
b	HADHB	0.00445577408374322	0.0774031610745568	0.000707936266226457	0.000284295199987768	0.0736274156047578	0.185900382310216	0.657621035460512
b	ADGRF3	0.00657291520500193	0.0193878739720197	0.0194306645132236	0.031514139729736	0.00431502907351727	0.0928166839424531	0.825962693564048
b	SELENOI	0.0198598370200864	0.117273094826652	1.90030778942265e-05	0.000434965924228212	0.370456225409877	0.039294423481907	0.452662450259355
b	SLC35F6	0.00288049804708391	0.242862666535979	5.58092851771143e-05	0.0425671962960414	0.0338957923525232	0.0721389161259739	0.605599121357221
b	CENPA	0.00255178544436074	0.0336687617872292	6.4361729139413e-05	0.0387076867636463	0.161256319915	0.279351416994832	0.484399667365792
b	MAPRE3	0.000650482247701037	0.117955509045065	0.0210391187066272	0.0351108738717046	0.00138422682200359	0.21955708771474	0.604302701592158
b	TMEM214	0.00237159463711569	0.0101665390553676	0.0151032270520326	0.00143803337668588	0.0217841613240985	0.501958148701058	0.447178295853641
b	AGBL5	0.0020977551046779	0.273473428415535	0.000323930832370786	0.00114550013128216	0.373926990335609	0.0254705227887786	0.323561872391746
b	OST4	0.000974548532753946	0.0794912647746231	0.00174174391134916	0.017470248750227	0.126903606463395	0.344379123444405	0.429039464123246
b	KHK	7.31286969501616e-05	0.00902701737395704	0.015388409950366	7.40759587202162e-05	0.144769657256123	0.497565979238931	0.333101731524952
b	PREB	0.000844187841788356	6.66591127259804e-05	0.00957138983181937	0.0124006282362264	0.0838508666691512	0.344073755680745	0.549192512627543
b	SLC5A6	0.0194140014448945	9.29133759186641e-05	0.0868643652074566	0.00338959933913097	0.0544526770844851	0.205086690876688	0.630699752671427
b	ATRAID	0.000470388722766868	0.0280424356167113	0.000126311233162092	0.000244504104936443	0.158022493047836	0.542027733541707	0.271066133732881
b	CAD	0.00235963729251146	0.00863730373046125	0.000399035368370989	0.13144389702871	0.0101640811586365	0.317184041738034	0.529812003683276
b	MPV17	0.000184339697010951	0.0402217035644306	0.0285270420372318	0.0022971225902124	0.0796504591981533	0.212402819373736	0.636716513539225
b	GTF3C2	0.000567471942360479	0.17106855333289	6.77004478244287e-06	0.0946458432055164	0.0306057041100377	0.103800900668483	0.59930475669593
b	EIF2B4	0.0149494972780222	0.0380907789108333	0.00808789027031945	6.33420080972032e-05	6.55447229643244e-05	0.201076441006116	0.737666505803648
b	SNX17	0.0140845564772187	0.00141581904027738	0.0135724047227411	0.0125626426958384	0.00425530319843137	0.279887233981368	0.674222039884125
b	ZNF513	0.0251604386436405	0.126141378651477	0.0428331807842872	0.000978859161625375	0.00203793770037879	0.122795691797166	0.680052513261424
b	PPM1G	0.000732356012255556	0.0983059259848736	2.3443505740746e-08	0.0163234673034725	0.108925856116175	0.158980641006034	0.616731730133683
b	NRBP1	0.00453268258918354	0.0018466705413721	4.80359750148226e-05	0.00894697761626231	0.0806247441522771	0.336757731875163	0.567243157250727
b	KRTCAP3	0.0323501504460568	0.0473657607963614	0.0401895257891205	0.0296684097346667	0.0198023295604684	0.204878954827716	0.62574486884561
b	IFT172	0.00867802193982081	0.106563768928189	0.00381158279756064	0.000448621438610954	0.0620382732342298	0.16550851109425	0.65295122056734
b	ZNF512	0.017331422275303	0.216332425315132	0.0335886753311528	2.85694431977133e-05	0.00301826858928118	0.225090088594526	0.504610550451407
b	CCDC121	0.00273690375921115	6.19810385794256e-05	0.0230900599658896	0.0170514847137464	0.0825085792704238	0.0912127060145349	0.783338285237615
b	GPN1	0.00206949906764987	0.00105317744313905	0.00180411416349441	0.0169103110483202	0.09370068699643	0.099408148812309	0.785054062468657
b	SUPT7L	0.00116079972903565	0.226271599246879	0.0187465746498049	0.0128361801045174	0.00258471932852412	0.132640052050285	0.605760074890954
b	SLC4A1AP	0.000176256924454033	0.0934377531998019	0.000177521519542319	0.026045039958995	0.0074812452176548	0.208508967356835	0.664173215822717
b	MRPL33	0.00365901399874656	0.169825716436669	0.0591172868584067	0.0170094223942592	0.0143590964999979	0.105715853300186	0.630313610511735
b	RBKS	0.000402701152906251	0.143977376826209	0.0148251265452257	0.019494595217343	0.0978273794315922	0.168034860759099	0.555437960067625
b	BABAM2	0.0155254696260004	0.0514620144800497	3.68369913069635e-05	0.00558335178133159	0.526432819936214	0.0921954306670457	0.308764076518052
b	FOSL2	0.00010647081074768	0.0454561279384275	0.0063524293648941	6.06676163598881e-05	0.0251725621547469	0.247173841610417	0.675677900504406
b	PPP1CB	0.00425562709714788	0.177536752764951	0.00493583477844448	0.0102550457798149	0.0140203706821867	0.173578464365597	0.615417904531858
b	SPDYA	0.00273724736814483	0.00117110621815287	3.81294600022053e-05	0.012168989524463	0.0103450739907966	0.238657565943626	0.734881887494815
b	TRMT61B	0.00928227878372519	0.0207873102274131	0.0205548536802959	0.0165013123596832	0.00440114619962304	0.353658989150075	0.574814109599185
b	WDR43	0.000641232314547649	0.070654347073502	0.00931059287423023	0.00697394366317505	0.0159936636894657	0.333312504935846	0.563113715449233
b	CLIP4	0.0110038462557174	0.00998850949329255	0.0869116296419701	0.000282941276724047	0.0708513232145895	0.213831054709521	0.607130695408186
b	YPEL5	0.000523240654480357	0.000424157772613401	0.0491004580495007	0.0389769260853802	0.00838262802080287	0.223871389857427	0.678721199559795
b	LBH	0.0122585069531472	0.0349821505974479	0.00425969096560611	0.000628466515562511	0.0824861030144617	0.307376878405711	0.558008203548063
b	LCLAT1	0.000190553854779067	0.0649000259108218	0.00338341621157119	0.011284212965839	0.138282444316979	0.300872770676257	0.481086576063753
b	GALNT14	0.00479871667466804	0.00515076124296258	0.000148875879507285	0.0163201030755972	0.117949194230056	0.337471233818533	0.518161115078677
b	EHD3	0.00239896027349958	0.137905529392723	0.0155688772478751	7.62234774244132e-05	0.0565480232884098	0.329953898726111	0.457548487593956
b	MEMO1	0.000152060008736027	0.402990598448689	0.0454520620744302	0.00125371953056758	0.0125865058770157	0.304970541278162	0.2325945127824
b	DPY30	0.000348232485489396	0.054060960711543	0.0132631884050268	0.000230275399176	0.0717999980756129	0.31677073273678	0.543526612186372
b	SPAST	0.000500325751953808	0.102197533498145	0.000245566167671086	0.0372994935288365	0.107001697846327	0.0315925716513541	0.721162811555712
b	SLC30A6	0.0150686483288563	0.0680245583689266	0.00774743145002349	0.0203159174685128	0.000372519639814942	0.114317382154337	0.774153542589529
b	YIPF4	0.0106691635519135	0.11326308232738	0.0288208582225803	0.00514701494050888	0.00454478279146955	0.233331668145117	0.604223430021031
b	BIRC6	8.03494393385665e-05	0.00117017223601031	0.02059654707092	0.0240413714742286	0.0931291677672161	0.343448920876235	0.517533471136052
b	TTC27	0.000291122024244311	0.00858121028681536	0.0121444123473725	0.00612235573777298	0.203440781932972	0.386105072698655	0.383315044972168
b	RASGRP3	0.00514622730111169	0.131119555312022	0.00812297044974809	0.00052497865355566	0.0062056572665628	0.474230851700862	0.374649759316138
b	FAM98A	0.00946760737213626	0.0793884104830792	0.0134878673976635	0.00675760104421468	0.0507969940086797	0.319088757105337	0.52101276258889
b	CRIM1	0.0043959163800619	0.00052982788499931	0.00380649905794202	0.0289706973197357	0.240900207735966	0.216619496448843	0.504777355172452
b	FEZ2	0.0147271446976044	0.0296312739041185	0.000138375938424594	0.102064085648737	0.0104180999499262	0.142698329068524	0.700322690792666
b	STRN	0.000432094924744466	0.00204405763244236	0.0256692777359736	0.0103648884398099	0.0454718514603763	0.533181332881808	0.382836496924845
b	HEATR5B	0.0166710576345075	0.0111644122009052	0.0341580481900217	0.0351064127141126	0.168562873597724	0.197057485949486	0.537279709713243
b	GPATCH11	0.00198990261540444	0.145216212428958	0.00137687144874074	0.027390188070826	0.118482782186725	0.15441241119444	0.551131632054906
b	EIF2AK2	0.00230568296747181	0.132833445614515	0.000525657407611234	0.0278644023890466	0.0164036454276044	0.0662409119840414	0.75382625420971
b	CEBPZOS	0.0285517125569882	0.0110991277540973	0.0396313705687715	0.00729435542395874	0.0542646389817414	0.139276658864509	0.719882135849934
b	CEBPZ	9.5515936065469e-05	0.0097307978239826	0.0156114710841444	0.0215397268851861	0.0995061168503209	0.259193489506401	0.5943228819139
b	NDUFAF7	0.0171355734585092	0.0680606487113857	0.00234670228828613	0.000139858459009096	0.000744997074792245	0.301501753994379	0.610070466013639
b	PRKD3	0.031211812340087	0.0438134816867215	0.00206821884041292	0.0551786780136669	0.00212959166719199	0.169608833887137	0.695989383564782
b	QPCT	0.00386193715468682	0.00737841966149789	0.000170348871552323	0.0100764660295825	0.0887016551466005	0.618767275151716	0.271043897984364
b	CDC42EP3	0.00423894588514207	0.139540794236163	0.0136883065360472	0.125069615212923	0.00529709407744057	0.176738873437888	0.535426370614396
b	RMDN2	0.00262015355845369	0.00400176078905348	0.00202273368964134	0.00979951741420613	0.169453980281047	0.106869236796154	0.705232617471445
b	ATL2	0.00318854147713019	0.00504212065085108	0.0507492215847156	0.0224839655180447	0.0073300132362281	0.243419440694056	0.667786696838975
b	HNRNPLL	0.0049930549752265	0.0108792376085102	0.0419269124375709	0.0370101691768074	0.0066784139731376	0.550627370588585	0.347884841240162
b	GALM	0.0250957479389043	0.0304820515824605	1.51361838537416e-05	0.00869471470847206	0.0820995746940773	0.464743630563589	0.388869144328643
b	SRSF7	0.0190113042804694	2.92236266584718e-06	0.0477917240410701	0.0617055501013109	0.0401245301479572	0.227711152577028	0.603652816489499
b	GEMIN6	5.19634187657547e-05	0.0467428519030936	0.00234229959643867	0.00825324540922168	0.0219891179266245	0.355142190233022	0.565478331512834
b	DHX57	5.33434563891505e-05	0.0695894473157241	0.0209417700253611	0.0091688350739796	0.084804175765845	0.19803325186696	0.617409176495741
b	MORN2	0.00131566648984806	0.0218318600059562	0.00877746579239722	0.000345601682247539	0.0122752369300569	0.19171380977502	0.763740359324474
b	SOS1	0.03993993495791	0.243123791804576	0.085598101789775	0.000267657119891344	9.50496825998739e-07	0.0728962847916499	0.558173279039372
b	MAP4K3	0.0093383411074814	0.077516805210593	0.00174809316876777	0.0184323666512985	7.61281651170653e-05	0.43992270307544	0.452965562621302
b	THUMPD2	4.0154108512593e-06	0.00112412014002771	9.15801835303676e-07	0.00294657182908354	0.0473316637147105	0.347134588847086	0.601458124256406
b	EML4	0.0021152441891988	0.12313115795215	0.00210027766677499	0.00126827338073939	0.0284418983574762	0.363866267388549	0.479076881065112
b	COX7A2L	0.0030613733896487	0.0776258256400687	0.00775305191126862	0.0106519258127263	0.295422067320681	0.0586531583253538	0.546832597600253
b	MTA3	0.00148268042314432	0.00116418333716191	0.00393490915928482	0.00992346237087884	0.0195427372577535	0.272030019745893	0.691922007705884
b	HAAO	0.00134075857838825	0.180798848453096	0.0569594794842973	0.00101526434668641	0.0644108109876502	0.254271937691382	0.4412029004585
b	ZFP36L2	0.00536859975416069	0.0679120288051131	0.0572308690300413	0.000769262945580484	0.156045959305036	0.196612675102061	0.516060605058007
b	THADA	0.000361972191957434	0.0250430968964506	0.00209658942031509	0.00573040663589596	0.374263370428698	0.196500551371749	0.396004013054933
b	DYNC2LI1	0.0147955501966733	0.00304126217753782	0.044850319529399	0.0184877059385411	0.0853015718173047	0.273219869668234	0.56030372067231
b	LRPPRC	0.000850087105767563	0.0421508513504591	0.00428439352430125	0.00706434441140784	0.026011059443604	0.521112479403057	0.398526784761403
b	PPM1B	0.000355197132572852	0.120365452284455	0.000664759794641978	0.000784740589619169	0.0335976073505217	0.312082562438737	0.532149680409452
b	SLC3A1	0.00134777792152823	0.0248111152763286	0.00239236314432291	0.0245906718361513	0.0874022367323511	0.159590545815898	0.69986528927342
b	PREPL	0.0222042374182487	0.00228620109860772	0.00276998051143365	0.0209118525308388	0.296597784577867	0.0948353676357772	0.560394576227227
b	CAMKMT	0.0178205027852053	0.148268940384908	0.0390357396419496	0.0462304663147544	0.00710165239784457	0.080226676362697	0.661316022112641
b	SRBD1	0.0154152464013388	0.187157092334133	0.00883839363499059	0.0126229596444998	0.00141102291682203	0.107416437795104	0.667138847273112
b	PRKCE	0.00812870913550398	0.0775959099979116	0.0110853941633379	0.00759363441092092	0.123898017489026	0.263506967923246	0.508191366880053
b	EPAS1	0.0026549943388966	0.00519742480916363	0.000325921905549586	0.0027974985293896	0.104551114897773	0.333621477643834	0.550851567875394
b	ATP6V1E2	0.000171698881351779	0.050139027353981	0.00992445549786327	0.000608936561907368	0.000539354767254483	0.106361528876052	0.83225499806159
b	RHOQ	0.00131003042812271	0.0929092902913824	0.000302212168892204	0.000220094358819134	0.17726629669728	0.115753871448802	0.612238204606701
b	PIGF	0.000623549920218468	0.00880227885282152	0.0027481216709661	0.00822745293560894	0.144298004337975	0.207215766054556	0.628084826227854
b	CRIPT	0.000585146981777147	0.209955373200342	0.0159322838403067	0.00217167758557468	0.0480451121607315	0.0718534843218826	0.651456921909385
b	SOCS5	0.0178127534077901	0.020848343413083	0.00955105111427059	3.8514071363239e-07	0.026012146336322	0.221371535744532	0.704403784843288
b	MCFD2	0.00140161246284356	0.00276725359239338	0.0132257324748142	0.00613509938171066	0.134426506424806	0.406881193491676	0.435162602171756
b	TTC7A	0.00356899129094086	0.160452802992388	0.00565958860130035	0.0143650755025737	0.0294864750185077	0.330899057769815	0.455568008824474
b	CALM2	0.0320912411340625	0.0277634626657904	0.000283882042204712	0.0958450637468452	0.124917427737146	0.219220253550273	0.499878669123678
b	MSH2	9.85644155789979e-06	0.0101709881067456	0.0180261611231711	0.0412079297584505	0.0133860462607771	0.427286249411016	0.489912768898282
b	KCNK12	0.036002600115377	0.0138171745447452	0.0311920164423725	0.014923943631074	0.127552349491245	0.407147835607454	0.369364080167731
b	MSH6	0.00500858149659494	0.16539472192387	0.0014785922898281	0.0223677701737447	2.85401599759594e-05	0.21078734360133	0.594934450354657
b	FBXO11	0.00107731108627683	0.223624757225091	0.0205210444940126	0.00023613413679447	0.0499080775394708	0.206298898271039	0.498333777247315
b	FOXN2	0.00109737553232462	0.283309301118627	0.000587565667844169	0.0188921809989208	0.0184901674200437	0.212619590953305	0.465003818308935
b	PPP1R21	0.017149881817137	0.255112010572931	7.98582926355034e-05	0.0208508390265701	0.00272208952336038	0.172258761956927	0.531826558810439
b	ASB3	0.0305786308636945	0.0974967005430398	0.000296331344534467	0.0214115209251661	3.9546759702045e-05	0.209908662953439	0.640268606610424
b	CHAC2	0.00208727847524573	0.107682939228179	0.00310392945086931	0.00841661577071634	0.177406146367308	0.232408617353868	0.468894473353813
b	ERLEC1	2.47242307343425e-05	0.0363995606229722	0.0198729149557896	0.000148837000005524	0.0630054415224245	0.465565052377964	0.41498346929011
b	PSME4	0.00767751960557927	0.106681266083945	0.000772956292274155	0.002136223906377	0.0268819827437453	0.25425810281126	0.601591948556819
b	ACYP2	0.0501634989050884	0.20729152444912	0.00547986506925841	0.0218196285707601	0.00290188376819866	0.149019155623724	0.56332444361385
b	SPTBN1	0.000553729889282849	0.0216507692688923	0.00775625240966362	0.111632779419247	0.0142856619833514	0.417857944183495	0.426262862846068
b	EML6	2.1783629616555e-05	0.00131446450444018	0.126962191828459	0.0174149857476337	0.150606819774139	0.0865831945001697	0.617096560015542
b	RTN4	0.0323523419961668	0.0412118098703717	0.000822561782276238	0.0462940488907551	0.0252252026431345	0.170244804827634	0.683849229989661
b	CLHC1	0.00941987214807185	0.0028245796191042	0.0572331194878641	0.0358817015300293	0.000868175839827998	0.139965190724254	0.753807360650849
b	RPS27A	0.0234269069173676	0.00196342822155829	0.0298501723949764	0.0349025051124745	0.0262701275824932	0.26590044747919	0.61768641229194
b	MTIF2	0.00731222680804686	0.372449358882413	0.00147633854302422	0.0288450572358265	0.0218204435768917	0.0911214079926231	0.476975166961175
b	CCDC88A	0.00288927841503571	0.0438310288422856	0.0259731829975793	0.00883364484077283	0.0319142794553965	0.304112448369066	0.582446137079864
b	CFAP36	0.000934556561920275	0.000878872773246427	0.0272757488299626	0.0918414176808347	0.0390030716230404	0.34075803871963	0.499308293811366
b	PPP4R3B	0.00156032650970669	0.138525047554568	0.00336503860619774	0.00104505882483136	0.0464678296724068	0.0825614819011354	0.726475216931154
b	PNPT1	0.0426416379485212	0.125530217602082	0.000606640011950986	0.000667830479300114	0.00313320499227871	0.313572421576481	0.513848047389386
b	VRK2	0.00774462674272864	0.287082267469066	0.00277922573280251	0.0384014678647466	0.0153533862113994	0.0499762242019875	0.59866280177727
b	FANCL	4.99661791047233e-06	0.219597948023889	0.0135188327817841	0.0197558251862431	0.108991725661497	0.0867213146189945	0.551409357109682
b	BCL11A	0.000555344973375781	0.00183345473336546	0.00171296501035461	0.000682779606254336	0.0793591054378065	0.573312398768202	0.342543951470641
b	PAPOLG	0.000277353700246358	0.00433431154299142	0.00457961185618064	0.000734116541876331	0.181371693584687	0.25592828373125	0.552774629042769
b	REL	0.012258954838605	0.0557523535667844	0.0117832924784366	0.00607101780760479	0.0323358879304908	0.381855700260415	0.499942793117663
b	PUS10	0.0131215321923699	0.0242813976094705	0.00844031573349546	0.000433256978494423	0.033473149888155	0.195869043316001	0.724381304282014
b	PEX13	7.85996342848292e-05	8.83727797508763e-09	0.0040426888713871	0.000717154253902742	0.00224348968013197	0.0883056406294115	0.904612418093604
b	KIAA1841	0.00633917800162545	0.0115739460897601	0.00549560171602985	3.59973005265455e-05	0.000350245091202912	0.193879552639693	0.782325479161162
b	C2orf74	3.14677856732451e-05	0.0644886864468597	0.00659586526062693	0.0284398611371075	0.168873658020276	0.204011946196706	0.527558515152751
b	USP34	0.000219758268408672	0.00298711131591555	0.00442153359696727	0.0146665744415768	0.236690367755424	0.341952375111036	0.399062279510672
b	XPO1	0.0030101731847714	0.029439059983369	0.0188873108514583	0.00568425191844969	0.00885702586698659	0.487410613919801	0.446711564275165
b	FAM161A	0.000499425306178809	0.0088115500013867	0.000500653664154996	0.0342493076879028	0.121888535933671	0.290320762147209	0.543729765259496
b	CCT4	0.00356205102248974	0.00451244898746736	0.00457136371493393	0.125096453076115	0.00496368177458377	0.116414192613826	0.740879808810584
b	COMMD1	0.00107373200018578	0.0485655374253306	0.00497064412104911	0.00013424834251819	0.131847393191	0.21817782325715	0.595230621662767
b	B3GNT2	0.0143724299059276	0.103292630861375	0.00276774995237293	0.0150990509750914	0.077507251746597	0.24210303477299	0.544857851785646
b	EHBP1	0.023867249810124	0.022717883730764	0.0079957267228724	0.0169647161559414	0.0632179237490688	0.115669584881396	0.749566914949834
b	WDPCP	0.0014461871842179	0.00795787612929778	0.00429727173249212	0.000272216776760672	0.0844625661761639	0.22663478307272	0.674929098928347
b	MDH1	5.26493540572226e-06	0.0341949520713195	3.84404980607108e-05	0.00220842405331683	0.0870026200049951	0.251847505678423	0.624702792758479
b	UGP2	0.000785172445172507	0.173981265440231	0.000628917165115415	0.00298551031988676	0.0241529620900261	0.118417455484512	0.679048717055056
b	VPS54	0.0229818853983283	1.67629825699454e-05	0.00448989955562299	0.0292262349021831	0.012284228438342	0.319996211016633	0.611004777706321
b	PELI1	0.0217839741230178	0.112223339324512	0.0104170760588703	0.0116201164852161	0.0604124391180491	0.338354832373721	0.445188222516614
b	LGALSL	0.00876821970843542	9.6891415770739e-05	5.9473341225795e-06	0.0275887120983685	0.0189115392046549	0.710802054718956	0.233826635519692
b	AFTPH	0.00186641213933037	0.111378605442543	0.0091042411995592	0.0268464315321422	0.0154571313052125	0.319661964358364	0.515685214022849
b	SERTAD2	0.000551439228017006	0.17703461254807	0.0658848497226278	4.02875191914069e-06	0.000109229740285903	0.208481855972712	0.547933984036368
b	SLC1A4	0.0264476376908398	0.000948916718376961	0.00163128066273134	0.0140025353941321	0.0169648563113747	0.418035109312485	0.52196966391006
b	CEP68	0.000298270743934739	0.00445234082850929	0.034056932407226	0.00340508494612931	0.0771946125417142	0.202840994039862	0.677751764492624
b	RAB1A	0.00856268716258243	0.0186587935931667	0.00325196735392494	0.0317580430245419	0.0272517517354564	0.467238622747465	0.443278134382863
b	ACTR2	0.000943057298382499	0.0138382845293703	0.00479098568296449	0.0104980054621908	0.0184502000952856	0.587110171986678	0.364369294945128
b	SPRED2	0.0286427275802561	0.0375930248981903	0.00507220128316244	0.00183478127102908	0.266511608848354	0.0991763595454404	0.561169296573568
b	ETAA1	0.00506880940391226	0.0029834523214601	0.00080784099299739	0.0572218619206721	0.00282627127316554	0.178420975524291	0.752670788563502
b	C1D	0.00105905010942203	0.197448452391916	0.0212431770185012	0.000588916589328468	0.00373089029423757	0.195073579992096	0.580855933604498
b	WDR92	0.000896327821275304	0.118690754265594	0.00041360290818677	0.00326956682060432	0.00958300722001951	0.162396719291334	0.704750021672986
b	PNO1	0.0333571127297165	0.231943337961547	0.0421204127585285	0.00198738745231138	0.0286301959994697	0.0409625416950073	0.62099901140342
b	PPP3R1	0.00516134202591889	0.237159011558895	0.000112491256923953	0.0116465241439208	0.268930908958603	0.0859053141344516	0.391084407921286
b	PLEK	8.25938597645557e-05	0.000805308523983877	0.0211660785773919	0.0595230678435154	0.00474334565173505	0.305408599512065	0.608271006031544
b	FBXO48	0.000189180013423134	0.0699320481431872	0.000340687655706331	0.00749426877942076	0.0547806517878152	0.315339047023646	0.551924116596802
b	APLF	0.00524763533029273	0.129740025341513	0.00234972036987834	9.18011571559682e-07	0.0253652643948779	0.206975416011112	0.630321020540755
b	ARHGAP25	0.00846191513892651	0.0498242455920184	0.000163706611563421	0.000731644356723867	0.125000443245752	0.293801207503072	0.522016837551945
b	GFPT1	0.00028290028724775	0.0070202804227042	0.00558850755621624	0.00311501449155411	0.0656351863081337	0.476921710800208	0.441436400133936
b	NFU1	0.00597157533842946	0.00392194106363866	0.0919117458004279	5.11806254575499e-05	0.308282279945899	0.0808396975541666	0.509021579671981
b	AAK1	0.0373560882471561	0.133815556791181	0.00893827934593915	0.0179038471324395	0.000251259183096928	0.342725249318166	0.459009719982021
b	ANXA4	0.00104391211942288	0.038194684083275	0.00488810298114179	0.00354078882506741	0.0557589915437884	0.0560810116937294	0.840492508753575
b	GMCL1	0.0212532221187545	0.0612662651426332	0.0141847111905686	0.0585002657204354	0.0730099385696523	0.148890291632188	0.622895305625768
b	SNRNP27	0.00545745471927378	0.288994574397457	0.000299854343586651	0.00319624927866626	0.0220838809883357	0.181437409137936	0.498530577134745
b	MXD1	0.0235264169178449	0.050022693896985	0.0123927631277932	0.0788584295333618	0.0109626913932887	0.304547143974431	0.519689861156295
b	PCBP1	0.0446458611255385	0.144957598920737	0.000142632611421376	0.00572095905055461	0.0723505057140115	0.0871360325810824	0.645046409996655
b	C2orf42	0.000984897072772	0.00954014064850663	0.000970807250804928	0.0115590586130643	0.044555103500672	0.364718298970372	0.567671693943808
b	TIA1	0.00785983513849901	0.0177500501605748	0.0103906078954863	0.022405713070736	0.0794725389915456	0.181799640941497	0.680321613801661
b	PCYOX1	0.00320821131864717	8.46403785848351e-05	0.00183342639715498	0.00529214297699738	0.0389797590194303	0.580066852938904	0.370534966970281
b	SNRPG	0.00159246217818635	0.0276599012962911	0.00721304781651472	0.00432687169918954	0.165885541776609	0.145524383936872	0.647797791296337
b	FAM136A	0.00776766977595447	0.0314185384704898	0.000717193269178426	0.000890425950423406	0.179763865074946	0.2600629898949	0.519379317564109
b	ADD2	0.00438587417750908	0.00268566928517334	0.0012963023504543	0.0056554355675316	0.203545405857069	0.366905265698392	0.415526047063871
b	ANKRD53	0.000225547617693366	0.0477544756476031	0.00980101041438906	0.00203896612649451	0.0738044014543364	0.612368980888624	0.254006617850859
b	TEX261	0.00337709430331569	0.0494918686000388	0.00342496393998498	0.00234302272068807	0.00448344756270675	0.199694734048008	0.737184868825258
b	NAGK	0.00468607804251427	0.0219097089200111	0.00207946302662748	0.0152827825736578	0.055303178383294	0.518856651744784	0.381882137309111
b	MCEE	0.00550228493434303	0.000215120123658855	0.00504338154883634	0.00070096522104424	0.174284935766145	0.439892548192823	0.374360764213149
b	MPHOSPH10	0.0015745307678465	0.43278130937457	0.00257844049859715	0.000481018012384315	0.0186714864116493	0.0346734199347097	0.509239795000243
b	PAIP2B	0.00261546107256687	0.000994425515266737	0.00540591278292176	0.0124998564028702	0.0295560961542826	0.695208139175517	0.253720108896574
b	ZNF638	0.0215300289238062	0.0191467101849477	0.00288823680357565	0.000939008403985228	0.0815136208863804	0.302865414203165	0.57111698059414
b	EXOC6B	0.000384317649142489	0.0661137211706428	0.00194906147952732	0.00391183764349892	0.132133696434378	0.26011854375017	0.53538882187264
b	SPR	0.000840991018590287	0.00964392500497097	0.00312457903440231	0.0407792062499484	0.01968143722327	0.532695003950528	0.39323485751829
b	SFXN5	0.0188516348332131	0.177983178939633	0.000151433401914817	0.0223795415290135	0.0174596290504168	0.117621601554827	0.645552980690982
b	RAB11FIP5	0.00814070650289515	0.0216139425566708	0.00708923644661355	0.000436301586414962	0.0184232893041017	0.466996124060822	0.477300399542482
b	SMYD5	0.0132982554537722	0.0143044094702905	0.00156553804666613	0.00745038650968478	0.0409140238536217	0.247725928546605	0.67474145811936
b	PRADC1	3.0749555333547e-06	0.0236672586719987	0.00102664067328117	8.29922885969197e-05	0.179945027107894	0.475612794770482	0.319662211532213
b	CCT7	0.00100074401951891	0.0808193640919293	0.00309161424315422	2.44489301981778e-05	0.039588877403567	0.097771817263686	0.777703134047946
b	FBXO41	0.0101659218951369	0.00200977600087696	0.0107803382565848	0.0286937939861371	0.0613197846710618	0.407464715356676	0.479565669833526
b	EGR4	0.0236246346904373	0.00913468264208777	0.00820712861592432	0.0509756955325521	0.0109155636102883	0.183189493898076	0.713952801010634
b	ALMS1	0.0300517175390741	0.0105795746154811	0.0238745857191994	0.0470162724743783	0.0123341797486038	0.133024622306519	0.743119047596745
b	TPRKB	0.0322960593655126	0.131377694404551	0.0151244925128079	0.000843692272395005	0.0876593133850676	0.142131131983518	0.590567616076148
b	DUSP11	0.00627881247606137	0.00449237695927465	0.00182513890817293	0.0171666257963247	0.0592634707274765	0.215252848716212	0.695720726416478
b	STAMBP	0.0173036740253927	0.0138530415753231	0.00020382414230442	4.85411672911625e-05	0.000281692947417911	0.203632106484015	0.764677119658255
b	DGUOK	0.00464741454908989	0.00831522196056205	0.00558522733838738	0.00780644439838878	0.443336868148493	0.0644439584739115	0.465864865131167
b	TET3	0.00278117704119822	0.0903667276241243	0.0121301099533846	0.00650345865925357	0.335661009445654	0.0980790853701352	0.45447843190625
b	BOLA3	3.2739578521786e-06	0.0489403741072857	0.00105554899411638	0.00343565246208785	0.238016688156386	0.193025368942048	0.515523093380223
b	MOB1A	2.44718349594032e-05	7.83299050869142e-06	0.000497945404027617	0.00717884131460946	0.150197270683808	0.434551231100801	0.407542406671286
b	MTHFD2	0.00161162915762007	0.000338245990429777	0.00373174404384368	0.0166070690647997	0.173518546979831	0.279189899437427	0.525002865326049
b	SLC4A5	0.00573929150877021	0.000486290259503293	0.00302499001279669	0.000294133542217648	0.039843318607911	0.110189198747371	0.84042277732143
b	DCTN1	0.0431850210236934	3.83353376581086e-05	0.000374535198164185	0.0578765714921625	0.220204572431385	0.0751658723828771	0.60315509213406
b	C2orf81	0.0146072222730854	0.000699038017497591	0.00243297518290459	0.000136946787847087	0.0160171494459669	0.199218799573538	0.766887868719161
b	WDR54	0.00124167202688549	0.0300988324823677	0.0561144882430228	0.000127057868368491	0.464916161242261	0.0390242680421877	0.408477520094907
b	RTKN	8.3149830675923e-05	0.0101915913750827	0.0016130365469969	0.0279273531973655	0.00112714283553189	0.662842310908922	0.296215415305425
b	INO80B	0.000327620482178858	0.0139713138926636	0.0373286820002728	0.00910511317260774	0.0188998904116436	0.133437753102824	0.786929626937809
b	WBP1	0.00627132772315498	0.00694561246517473	0.00263517760475919	0.00030791430943482	0.129457702965083	0.58043577472822	0.273946490204174
b	MOGS	0.00514370609510503	0.0276701693986278	0.00300211845903801	0.00346475332432259	0.0653235995973767	0.477910733412003	0.417484919713527
b	MRPL53	0.000705669159966926	0.00329652917354354	0.00361376915574759	5.65343909993215e-06	0.0457494974732989	0.202113258192233	0.74451562340611
b	CCDC142	0.021045124851582	0.0232057478488602	0.00403714385648247	0.000109007938838626	0.151426688668717	0.127022727120657	0.673153559714863
b	TTC31	0.00279235029968073	0.0172777857648999	0.000625172815347655	0.04124187880838	0.0667753279620012	0.121474261413009	0.749813222936682
b	PCGF1	9.23485964076151e-06	0.150781765454148	0.00465958027803796	0.0707340791098568	0.11056453726184	0.0492124603617993	0.614038342674677
b	AUP1	0.013185065594522	0.00902503542671334	0.0278282784989377	0.0345960077386084	0.0725230934279546	0.361778289079434	0.48106423023383
b	HTRA2	0.00421898091740842	7.53842525459443e-05	0.0673334197363799	0.0128259769705008	0.0558223664817622	0.209234829038438	0.650489042602965
b	DOK1	0.00542185439847543	0.0326633370265979	0.0328265646106675	0.00396458510485729	0.000230296018922496	0.282601115348346	0.642292247492133
b	SEMA4F	0.0025666213633149	0.0665716940161959	8.04480402517438e-06	0.000231071205706416	0.118425195273071	0.223926229544263	0.588271143793424
b	HK2	0.00605651604551874	0.00460273046986327	0.00968956174208292	0.024060331598834	0.232315196120401	0.14064069301114	0.58263497101216
b	POLE4	0.0162062303488669	0.012784106536142	0.0173037857316392	0.00613683061988826	0.0989098954167728	0.245565419886822	0.603093731459869
b	MRPL19	0.00639458099918908	0.123838791884285	0.000199564671390417	0.0261225232349104	0.0166208403238093	0.219498471519754	0.607325227366661
b	GCFC2	0.000982808370168713	0.00908668039360869	0.000224419095540106	3.27037443116071e-05	0.00905588190645433	0.385018550913564	0.595598955576353
b	SUCLG1	0.000594774687293324	0.0842367902385382	4.72413337291372e-05	4.35373717669715e-05	0.199467467821745	0.146722837926145	0.568887350620782
b	TRABD2A	0.0222600767893452	0.0555498467255382	0.100208220904489	0.00102119418143946	0.204780076888989	0.23659367781972	0.37958690669048
b	TMSB10	8.43706976506143e-05	0.0469634019322403	0.0119115131247576	0.019260058908155	0.0168580311747069	0.332939959746565	0.571982664415925
b	KCMF1	0.00153398349225911	0.0191480615712156	0.00497940083330783	0.00820351211021936	0.0571734945665349	0.31989753113281	0.589064016293654
b	TGOLN2	0.000186470362902815	0.0577752561344237	0.00582393655413596	3.96091964623138e-06	0.121937838171163	0.409030233106911	0.405242304750817
b	RETSAT	0.0102554404827811	0.000224390507383653	0.0185375075245468	0.000430018574216787	0.0220043314767688	0.245303030694784	0.703245280739519
b	ELMOD3	0.0483492762742842	0.0157864387092764	0.00016722766918132	0.0137370550938775	0.0205436658916353	0.18881820971156	0.712598126650186
b	CAPG	0.0212489158791936	0.0210397474380165	0.000463510052393802	0.0123719876770768	0.0116565367480461	0.214373616142261	0.718845686063012
b	MAT2A	0.0110758730612528	0.0307751700476182	0.00984789788680294	0.013171634295086	0.0255440726208169	0.147446605262704	0.762138746825719
b	GGCX	0.0131820039636282	0.0257160008693984	0.0159603088407302	0.00202594640757595	0.116878988208678	0.30013341855474	0.526103333155249
b	VAMP8	0.0299233816625723	0.0118738922378276	0.0114692896897361	0.0103379411452895	0.00703232152363647	0.36959572873209	0.559767445008849
b	VAMP5	0.00950384187561686	0.023992294071341	0.0640594773032005	0.00701364640425375	0.0403074256288634	0.558709556341049	0.296413758375675
b	RNF181	0.000503970066874156	0.00607238303437716	0.000870179294498756	0.0062679464300129	0.15844445342949	0.372962600239805	0.454878467504943
b	TMEM150A	1.09088150447046e-05	0.0377066513938587	0.0313510944128556	0.0404600014477251	0.0588330257912011	0.221606731123078	0.610031587016237
b	USP39	0.0026094341445597	0.0833419799800624	0.000103704767121819	0.00786791428577592	0.00324123961258623	0.367882584696919	0.534953142512975
b	C2orf68	0.0591900743546245	0.0188333793509099	0.00234145915641427	0.0672508708288861	0.0617692433326703	0.188907424659719	0.601707548316776
b	GNLY	9.56824692001443e-05	0.503066021860951	0.00515327331870098	0.0101031523557091	0.179908967777258	0.0487448878827511	0.252928014335429
b	ST3GAL5	0.00262108531323475	0.0209505824095354	0.0101570597403483	0.0154117865554199	0.0776650897360954	0.12985407895483	0.743340317290536
b	POLR1A	9.92249142898531e-05	0.0989294666869333	0.00850288695796257	0.0596262559667268	0.0419021027836932	0.268941750989084	0.52199831170131
b	PTCD3	0.0018040646636493	0.0873230189225114	0.00531865020106102	0.000270877069428317	0.00496386308726679	0.407346331214771	0.492973194841312
b	IMMT	0.00244012576640263	0.0507259183629219	0.0105755982651129	0.00455625326733007	0.0491835253996849	0.173226136257323	0.709292442681225
b	MRPL35	0.00540434404755753	0.169509309930466	0.00050904028096413	0.0105717695781698	0.0612356006819335	0.250222376724142	0.502547558756767
b	KDM3A	0.0157044969771675	0.0730180190602444	0.00841032544032897	0.0370243168604684	0.0230485744847163	0.251949265383713	0.590845001793362
b	CHMP3	0.0105323133213063	0.0974642288176918	0.024468171883296	0.000217065379858806	0.00344462363457671	0.142926899290343	0.720946697672928
b	RNF103	0.0274911527223852	0.0378488182793126	0.00206571259479739	0.00118735998377636	0.00838616423535882	0.400244991841008	0.522775800343361
b	RMND5A	0.00382629480482485	0.0416723105318351	0.00161774502452452	2.57823036594619e-05	0.401862279083569	0.0858784192630133	0.465117168988574
b	CD8A	0.00671795217171692	0.134830965755373	0.0730619186371199	0.0576629449559053	0.266323246494797	0.0881437881033334	0.373259183881755
b	CD8B	0.000885801511541983	0.0484451554445168	0.0695151145441302	0.0835912781940765	0.209917782580856	0.115460609202365	0.472184258522513
b	PLGLB1	0.0315340442191153	0.00401282468589058	0.000761656846682809	0.00106861803655536	0.302035478512881	0.0694374967906214	0.591149880908254
b	PLGLB2	0.00756130065622391	0.185497911047124	0.0512745384786388	0.00201103222510564	0.0711026703335809	0.0432842044899286	0.639268342769398
b	RGPD2	0.17955695225782	0.0137844654936804	1.81148043190612e-05	0.00260196764441123	0.0542761542718894	0.0207173835213665	0.729044962006513
b	KRCC1	0.00141606899849159	0.0292764961118538	0.0012732087056582	2.56301554676995e-05	0.0166816175262813	0.222987422215215	0.728339556287033
b	THNSL2	0.00153923851914311	0.149784936371332	1.30780018785467e-05	0.00747151863687184	0.192549997942597	0.10776884426528	0.540872386262897
b	EIF2AK3	0.0284304816975834	0.247047698685005	0.00273146526131847	0.0133706351522777	9.30218209902416e-05	0.215530302909072	0.492796394473754
b	RPIA	0.0136245564212757	0.0141159401383858	0.0282711041706711	0.0398161887127419	0.0470873611878206	0.373899714345622	0.483185135023483
b	IGKC	0.0174855647952734	0.26022288532346	0.0322355348511152	0.000398394341207078	0.0242928344009532	0.344937657871719	0.320427128416272
b	MAL	0.0274088496941216	0.0595756595216116	0.0165803869823307	0.0265367040159486	0.0355425212363923	0.458983990565974	0.375371887983622
b	MRPS5	0.0106713787786145	0.0613307690948899	0.00244932171908004	0.00927581834755988	0.00758608134402499	0.125751623544361	0.78293500717147
b	ZNF514	0.019817608029811	0.0183293873753043	0.00660903533447982	0.00163462676706155	0.0136415375775856	0.0852144584703414	0.854753346445416
b	ZNF2	0.0250664110213967	0.0755762971411182	0.0119695837174861	0.000435582962896068	0.01052562778658	0.0830814135179652	0.793345083852558
b	AC092835.1	2.70705628183642e-07	0.0509509160931632	0.00404452984657721	0.00296917690578297	0.0690432821402835	0.0556494246248749	0.81734239968369
b	FAHD2A	0.000899435054450669	0.0111591009304538	0.000543632790810638	0.0148728694725101	0.274209476448033	0.221671002954274	0.476644482349468
b	ANKRD36C	0.0432912398650331	0.124413985410482	0.0430988586879667	0.000175779569562365	0.00896274376974297	0.0488772815932659	0.731180111103947
b	GPAT2	0.0605438957238665	0.000408408530325251	0.0254766978982785	0.0423240324583632	0.144404793530374	0.0345289253467578	0.692313246512035
b	DUSP2	0.00569419147979835	0.0702770967446859	0.0319558464583639	0.0556225046208061	0.000571679424826379	0.257471187564991	0.578407493706528
b	STARD7	0.00704582288373023	0.0013384455309072	0.0274412410477844	0.0142483480126162	0.00199416317842338	0.352859996879549	0.59507198246699
b	TMEM127	0.0251541474489523	0.0877987318621763	0.00589402079851867	0.0122344475428225	0.108219004452148	0.0325360401103262	0.728163607785056
b	CIAO1	0.00327670231865951	0.00265690003039522	0.0038386637672368	0.0338911405469683	0.00638083803033055	0.16145520180592	0.788500553500489
b	SNRNP200	0.00056103208741852	0.018732947695367	0.025192653447537	0.0844818085702737	0.140318177795045	0.354505626564695	0.376207753839664
b	ITPRIPL1	0.00075233792667339	0.0108106726141013	0.00484781057590671	0.00522167449853547	0.128432804343299	0.241063778957243	0.608870921084242
b	NCAPH	0.00309314442455919	0.0262798503360997	0.00131037330611329	0.0467483578115006	0.15037724087371	0.277307732237139	0.494883301010878
b	ARID5A	4.14957992413672e-05	0.0207219103770944	0.0337804648638499	0.019574419360538	0.00938810931950819	0.169669478999317	0.746824121280451
b	KANSL3	0.00629375344521539	0.0575792855694757	0.0672366515373915	0.0326106927901053	0.123300005519349	0.130390133927996	0.582589477210466
b	LMAN2L	1.9031577659057e-07	5.07879102528706e-08	0.000612348913782204	0.0328357118552049	0.0173552640689656	0.137079706519763	0.812116727538597
b	CNNM4	0.000827164485458565	0.0266023113669027	0.00166081774011192	0.000194065869077278	0.0696424058870872	0.280853906876772	0.62021932777459
b	CNNM3	0.000341377515967137	0.00896723180553681	0.00315703657480978	0.0397014147163063	0.00417831401513711	0.188513094157281	0.755141531214962
b	ANKRD39	0.00588265896441094	0.00581121848746354	0.00087027365833585	0.00154834395231709	0.279311927962512	0.12181406267487	0.58476151430009
b	FAHD2B	0.000836355296945778	0.0635745559092826	0.00143025726459448	0.0037188812588972	0.450438390936246	0.157582600848851	0.322418958485183
b	ANKRD36	0.052074183122531	0.000202356150470746	0.0585153374745577	0.00476224708945385	0.181436189290961	0.0882017364919295	0.614807950380097
b	ANKRD36B	0.00909827315345826	0.046632295695788	0.00212158729433292	0.000219820062292262	0.141910913144289	0.0994415081378181	0.700575602512021
b	COX5B	0.00059034658939318	0.0284174887922809	0.00151866039708742	0.000553965638275399	0.243464944681128	0.0854771991105555	0.63997739479128
b	ACTR1B	0.0208792534077465	0.109152841210674	0.0407829240294396	0.0180720689749844	0.0472165966475112	0.0851104460853402	0.678785869644304
b	C2orf92	0.000569072599034051	0.0135261341132048	0.00303528058383747	0.0330530426479825	0.191179617121758	0.155121914642609	0.603514938291574
b	ZAP70	0.00465053300742628	0.0114689314108728	0.0124852758695337	0.0651560309193592	0.210275968749382	0.0722650580903956	0.62369820195303
b	TMEM131	0.00138674604421167	0.0978714433685337	0.00180044344904713	0.0045384120010146	0.0725995132804605	0.3284174375746	0.493386004282132
b	INPP4A	0.00431966612741055	0.00207809359896267	0.0184009701679603	0.0116277676253695	0.0901857443627429	0.49973122168079	0.373656536436765
b	COA5	0.0388111805998555	0.0230203018556043	0.0506840753376852	0.0180874097009408	0.361698422496715	0.0543350803089555	0.453363529700243
b	UNC50	0.00144919381321735	5.45801311072755e-05	0.00176777113256043	0.000572557365064603	0.0931297772786709	0.394056534496222	0.508969585783157
b	MGAT4A	0.00287431919889555	0.000448420425486827	0.00474749907951764	0.00176981240150682	0.0347860508317737	0.468241304412435	0.487132593650384
b	TSGA10	0.000590542742992853	0.0035966583574526	0.0204800806676582	0.0202634628325227	0.00395968961597676	0.103698374778973	0.847411191004424
b	C2orf15	0.0010385560025329	0.0589722809951231	0.0147472341199845	0.000356960172049089	0.00566316610918695	0.0676974964560267	0.851524306145097
b	LIPT1	5.52570043589551e-05	0.0128909506735688	0.000321146872921524	0.0307293756322069	0.0664057076499342	0.116917935827886	0.772679626339124
b	MITD1	0.0212480311222333	0.0283347045408116	0.00672921929479578	0.0158664872592606	0.154181525766192	0.271425365514929	0.502214666501778
b	MRPL30	0.0239497647703368	0.000402461593650608	1.31220221167632e-06	0.00699792024770809	0.660643896255358	0.0268953766617484	0.281109268268986
b	TXNDC9	0.0145793595032832	0.0790360743043332	0.000653712082517269	0.00659636105290722	0.0100214597905913	0.190439377475139	0.698673655791229
b	EIF5B	1.61175440144306e-05	0.185094020396479	0.00438574393398072	0.000231276420424251	0.119632331600672	0.232138505114101	0.458502004990329
b	REV1	0.0183488777681567	6.81883097081145e-05	0.0137627257964517	8.28239598112033e-06	0.00438167484002546	0.412612604112181	0.550817646777496
b	AFF3	0.00875067549717993	0.0209753663854547	0.00505223829560152	0.0104254256114651	0.0593831773773741	0.45934079575854	0.436072321074385
b	CHST10	0.00258931947225077	0.0159870603073999	0.0318796915059768	0.00191821122482081	0.0556885538133061	0.282175095968462	0.609762067707783
b	PDCL3	1.48546975041566e-05	0.131517970077957	0.00272163766202557	0.00560408207829155	0.00265461232139959	0.201916105722398	0.655570737440424
b	RPL31	0.0144171492445315	0.0610710891341609	0.00710269369981347	0.0131990853125598	0.00999542195346239	0.395331496540895	0.498883064114577
b	TBC1D8	0.00272325648158607	0.072080200747459	0.0317617633455505	0.00791075668711323	0.0159253592567945	0.236937254464667	0.63266140901683
b	CNOT11	0.0146496460370723	0.0646708883431717	0.0377246132196316	0.0185459272689274	0.0958397244440686	0.116208623979456	0.652360576707672
b	RNF149	0.0280368950666848	0.182331013425498	0.0026750691991169	0.0191713543222102	0.0759741854204986	0.286483280316878	0.405328202249113
b	MAP4K4	0.00516897174616763	0.002455077155096	0.00225619589906806	0.000133992513716555	0.114831098274106	0.57552910435575	0.299625560056096
b	IL18R1	0.000548596416243233	0.008142836841582	0.00115727880414734	0.0823880137741653	0.014945676902079	0.267432117932661	0.625385479329122
b	MFSD9	0.000595624647221228	0.000162063017965709	0.00564492280587044	0.0224786067946845	0.0332777780623574	0.0465306256755385	0.891310378996362
b	TMEM182	0.0100794807760645	0.155817930025475	7.90945877390878e-05	0.0848507929611461	0.000126989505315201	0.176341319735054	0.572704392409206
b	MRPS9	0.000133249496537906	0.11319719712612	0.00337519705369576	0.00596276829057076	0.142464040064676	0.201878275686548	0.532989272281851
b	TGFBRAP1	0.00479557483986091	0.0282653570639728	0.0142680200065057	0.0482880348346413	0.0226463971277892	0.316271094207078	0.565465521920152
b	C2orf49	0.00537135350374742	0.133422975155384	0.042839077123978	0.00105401926060195	0.0145462961634348	0.0382595255206844	0.764506753272169
b	NCK2	0.00783148581885686	0.019892847909407	0.0729425845992827	0.0459128194612311	0.0324029281064663	0.209452284398368	0.611565049706388
b	UXS1	0.00361781108431203	0.00198604368438402	0.0193120866839898	0.0460525630543599	0.281987235522985	0.0358561459312291	0.61118811403874
b	GCC2	0.0131198455087814	0.051966801382524	0.0261148052408165	0.0284587535732509	0.0122114540441509	0.277070882896251	0.591057457354226
b	LIMS1	0.00206561449373558	0.116217591325189	2.81199489514416e-05	0.0165432244206542	0.222845085363128	0.185481768292342	0.456818596156
b	RANBP2	0.00698695186559129	0.0851539147002685	0.00129896431505378	0.0111114468956802	0.373589937608661	0.0867365073885341	0.435122277226211
b	CCDC138	0.000529128060741066	0.0235753135069261	0.0177737494435437	0.0232173807578741	0.494557553671888	0.0613027915228435	0.379044083036184
b	RGPD5	0.00124596484428594	0.71799558027545	0.00256175759369718	0.00950727525662045	0.000389363059345042	0.0565385648097884	0.211761494160814
b	NPHP1	0.0441727895051672	1.74007998317383e-08	0.00334570977544562	0.0657899936814349	0.0824968254738468	0.192084887760371	0.612109776402934
b	MTLN	0.0170992137223537	0.057128055549613	0.0046102710290529	0.00875355328606222	0.0172955798081126	0.198327364982219	0.696785961622587
b	BUB1	5.41664285719713e-06	0.050182098283826	0.000101776713777795	0.0477335284877254	0.127577762277673	0.316381953774169	0.458017463819972
b	ACOXL	0.00488971330860084	0.0122896076347178	0.00270193074461854	0.00915379081361179	0.182630296398978	0.24241593005342	0.545918731046054
b	BCL2L11	0.0239689511785633	0.000488312362094346	0.00200425101787479	9.60750909612993e-05	0.0411444225017372	0.210924444334021	0.721373543514749
b	ANAPC1	0.00030167061368049	0.0176799503880267	0.00315674265064835	0.0530917099480591	0.127186275462256	0.298721682610086	0.499861968327244
b	MERTK	0.000955823062083866	0.0225009350251481	0.00484944838263523	0.0161809698408847	0.100700709537873	0.608171159811937	0.246640954339438
b	TMEM87B	0.00857964036819361	0.385329913205731	8.90076023147316e-05	0.0593581547479509	0.000269997478236049	0.186998216793429	0.359375069804146
b	ZC3H8	0.0158804270219606	0.00230124252577489	0.002385925635217	0.00584843881374268	0.00326281503126089	0.39512919282649	0.575191958145554
b	ZC3H6	0.00682533571447323	0.0188891287973842	8.94317818446098e-05	0.0148165755567742	0.00106938597025943	0.225070891657029	0.733239250522235
b	RGPD8	0.0147742135810683	0.105389183690072	0.0277520190950089	0.00596108085705308	0.424406379180831	0.0327161707089785	0.389000952886989
b	TTL	0.00163626925962774	0.103914333644924	0.00463659695152415	0.0893069278753926	0.00344587762482785	0.243550814225466	0.553509180418237
b	POLR1B	0.00193046387664733	0.0560252757389987	1.35646077052962e-06	0.0182655030927905	0.0757897970980432	0.342957780593954	0.505029823138795
b	CHCHD5	0.00609671298887031	0.0317365115712619	0.008748705869385	0.00159842826657372	0.343744136503171	0.127751120223924	0.480324384576814
b	SLC20A1	0.000415995705204018	0.00675725453522776	0.000358019033763092	0.0551692177156487	0.0836614876476713	0.121009937399444	0.732628087963041
b	CKAP2L	0.00061024823650623	0.0188121847956332	0.00092120755369694	0.0117640793859448	0.124325987863646	0.294418517018218	0.549147775146354
b	IL1B	0.0451538848940914	0.0903715082327288	0.00227439797806621	0.0645577748679467	0.14220521427624	0.0903879147229087	0.565049305028018
b	PSD4	2.27825208601171e-06	0.0090540731672858	0.00571260123367384	0.0256140424358498	0.182423228889661	0.362686607342556	0.414507168678887
b	PAX8	0.178784960355246	0.00472080364877611	0.052839685138843	0.00340795140390893	0.015921278060325	0.0186834005490643	0.725641920843837
b	CBWD2	0.000215099378488788	0.391484999319571	0.00597060111104871	3.88821216708616e-06	0.136755170668436	0.0192770701113338	0.446293171198955
b	RABL2A	0.166389564163814	0.00716475710564527	0.00189041335758875	0.0298188458803657	0.151802108807946	0.117608432009877	0.525325878674763
b	SLC35F5	0.00140407329702023	0.00324285521548489	0.00306384559813573	0.0027465976636741	0.0806714129640475	0.370558533765634	0.538312681496003
b	ACTR3	0.000727681251736991	0.0646632154866501	0.00031268622152789	0.00188250713714327	0.0643829277331565	0.319909683770053	0.548121298399732
b	DDX18	0.00454716512486866	0.0735669096368663	0.000621092180311096	0.00147685812672036	0.0574861358403158	0.130450195737841	0.731851643353077
b	CCDC93	4.49490249854866e-05	0.0119901169131473	0.0187825998525188	0.00319997868325287	0.146574269179078	0.287995975529906	0.531412110817111
b	INSIG2	0.00897804839521714	0.000601989648283437	0.0363275690474971	3.33470586829416e-06	0.00264912404035638	0.517897570392861	0.433542363769916
b	MARCO	0.119253310078771	0.0794114947196594	0.0114594446509232	0.00419317511805403	3.00105783345338e-05	0.0816257609673076	0.704026803886951
b	STEAP3	0.00190168991903623	0.00653918404452401	0.000337027464233265	0.00261576088700459	0.00662762307428402	0.290523924261431	0.691454790349487
b	C2orf76	0.000510000952793184	0.013549522337272	0.0041751017774376	0.00746494020332748	0.00879015940837135	0.301644869634712	0.663865405686087
b	DBI	0.000382252195698587	0.0612261290719039	0.0148635401927897	0.012151191563513	0.0340180720801158	0.0924099602261182	0.784948854669861
b	TMEM177	0.0188687133054288	0.0215511376767559	0.0200424855690841	0.0164149448574684	0.0850231245044918	0.22031674229673	0.617782851790041
b	PTPN4	0.00427758628881878	0.0101546779386576	2.11912366834747e-07	0.000702030808975634	0.0189278804857924	0.270151341632782	0.695786270932607
b	EPB41L5	0.00346050243307302	0.100213324500917	0.00524959854347223	0.0314714042845476	0.0521362170576001	0.273353858877913	0.534115094302477
b	TMEM185B	0.00693138065381326	0.0380456354051682	0.0224641666437242	0.000789090365131768	0.134452731988014	0.231664281877448	0.5656527130667
b	RALB	0.00618064513574161	7.33984191273097e-05	0.0138910679182617	0.0131707500168635	0.176142131172698	0.150055220240948	0.640486787096361
b	CLASP1	0.00595373548411875	0.0586653116200742	0.023435140683132	0.00844229376430602	0.127839252049156	0.145350630342117	0.630313636057096
b	NIFK	0.0145032975063277	0.18890866498369	0.00331600638296725	0.00289639554326416	0.0639957270855059	0.160268789471722	0.566111119026523
b	TSN	0.00500607229564501	0.134162373204973	0.0337118773126296	0.0125825616648295	0.0699704349871313	0.101385950833298	0.643180729701494
b	GYPC	0.0172285270915263	0.0674647970440568	0.105982137945086	0.00143151729456949	0.0913727283865303	0.27084034057603	0.445679951662201
b	BIN1	0.0388686634414712	0.0321533875135708	0.0627813990815168	0.00211575009456747	0.0552443051552552	0.367585488848076	0.441251005865543
b	ERCC3	0.0116367878294359	0.40999607024479	0.000870710759886076	0.000385866330071865	0.0867623460114202	0.203834830257504	0.286513388566892
b	MAP3K2	0.00522993685466162	0.0568153526609655	0.00188824123856632	0.000201224048588312	0.0468667815008208	0.296084106426402	0.592914357269995
b	IWS1	0.00652516049785921	0.0682998814505208	0.000995550566148786	0.0144132522491609	0.136217149396803	0.275087097157767	0.49846190868174
b	MYO7B	0.00010102913743889	0.0290544549470887	0.0800993409979709	0.00129270252772758	0.0459552796036135	0.32949467047498	0.514002522311181
b	LIMS2	0.0304656090862064	0.0141064956107759	0.0409055595734255	0.0176152305318262	0.0118503388675566	0.311498046202591	0.573558720127618
b	WDR33	0.00494534664421668	0.00150002841154971	0.00829019491066162	0.00202821731841217	0.0604736457392977	0.311918219045073	0.610844347930789
b	SFT2D3	0.00415702878019353	0.017873257527826	0.0017839467440024	0.059559278849838	0.00361047926168784	0.255058773246377	0.657957235590075
b	POLR2D	0.00310043157058717	0.000110292981405994	0.00167483317918558	0.0305417758371001	0.0116218168593374	0.200342781345894	0.752608068226489
b	AMMECR1L	3.96464605756928e-06	0.0875134710273165	0.0283262243012522	0.0393449288104054	0.198257082695565	0.16619034027834	0.480363988241064
b	SAP130	0.0219921149728408	0.320339454313809	0.00393934185634318	0.0399665922190017	0.00792965713141396	0.0524767166407352	0.553356122865856
b	UGGT1	0.00465312830904934	0.113815078568289	0.03939237372819	0.0379037713223867	0.00341564793999325	0.181615069046687	0.619204931085405
b	HS6ST1	0.000502982021043509	0.0436524830298485	0.000405532674318415	0.00401972671818799	0.0437145398502719	0.143623961977879	0.764080773728451
b	SMPD4	0.00294598905703716	0.0342892563754486	0.00923229728704114	0.0447646277005148	0.00702578050878698	0.435119803491215	0.466622245579957
b	MZT2B	0.00167656459824353	0.0010820065794085	0.000193188358648733	0.00342386703878513	0.420516092147682	0.142858876499735	0.430249404777497
b	CCDC115	0.00393552142246722	0.0316523137288312	0.00476735379195739	0.0116261367994733	0.00194155716879722	0.230380598112832	0.715696518975642
b	IMP4	0.0258061761897999	0.00474324886470244	0.00128664586432793	0.00173677340813901	0.0961417576086191	0.226373821917061	0.643911576147351
b	PTPN18	0.016710176196861	0.218207367029878	0.0111449414477884	0.000672236939826634	0.0412369268499017	0.300542005689964	0.41148634584578
b	FAM168B	0.000633769182828142	0.00390399551121646	0.000530584484346628	0.0766391314817367	0.0528984056682818	0.0775883650755032	0.787805748596087
b	PLEKHB2	0.00256724128981665	0.0366598803363388	0.00102727696683596	0.0314814678062517	0.0524972851157179	0.206266205669973	0.669500642815066
b	MZT2A	0.0326162456894445	0.00354674458957281	0.000232599040726668	0.0278877642127051	0.43429527576169	0.0161644897316353	0.485256880974226
b	MGAT5	0.000397096814914779	0.0840771628517107	0.00539527966351398	0.00476007079700256	0.043858324383035	0.457270764485313	0.40424130100451
b	TMEM163	0.00143867693520829	0.0867291212235866	0.000695591079759037	0.0196364507156678	0.0237132820666476	0.452407217827695	0.415379660151436
b	CCNT2	0.000616795434767408	0.00912826940839306	0.00496259375539795	0.00943881398757959	0.0821161265910159	0.383835558794176	0.50990184202867
b	RAB3GAP1	0.00528590361311453	0.269067148862594	0.00616017746201864	0.0339548614562372	0.00231526013674055	0.171535334884834	0.511681313584461
b	ZRANB3	0.00115202115426807	0.0494834835742938	0.000482923371445664	0.0308484888689575	0.000644176894933991	0.300746658202547	0.616642247933554
b	R3HDM1	0.00614696321543306	0.0149480940895108	0.000621068220773934	0.0396777861674696	0.113388987544913	0.197459980385403	0.627757120376497
b	UBXN4	0.0126797005330857	0.00250918533115764	0.00521967571665699	0.00706439666740078	0.295342955745394	0.290309578659008	0.386874507347297
b	MCM6	0.00130430730840476	0.0498397903042099	0.00150596754338972	0.0276175448965926	0.262733818619803	0.196705172489416	0.460293398838184
b	DARS	0.000967989576531993	0.00555479950661733	0.0454674311673186	0.00202654361975684	0.0594613746167957	0.180961913353417	0.705559948159563
b	CXCR4	0.00167710472632699	0.010996721522229	0.0923498592822194	0.000588028020809618	0.0943291203145261	0.284159282343932	0.515899883789957
b	SPOPL	0.00163051812124796	0.0121629076728159	0.000954906643770699	0.00322069438266424	0.119920834515064	0.464700947471463	0.397409191192975
b	KYNU	0.0109154140802634	0.0216905086040497	0.00320904530168703	0.0136963496927358	0.00759412487440956	0.559701564486183	0.383192992960672
b	ARHGAP15	0.00242184174618977	0.0782025386557366	0.00403235496803885	2.05288375221112e-05	0.0674272972460489	0.505813934526974	0.342081504019489
b	GTDC1	0.0297583354914092	0.202653154865662	0.00280241631538422	0.00974623571448915	0.000884125657851949	0.323994231686721	0.430161500268483
b	ZEB2	0.008908771543551	0.00545867542324005	0.000810903920352721	0.0096289382404989	0.129028895951397	0.341099879028044	0.505063935892917
b	ACVR2A	0.000176178881380138	0.072881975949267	0.0135919169368081	0.0121235529183896	0.0538790166087464	0.293964893982906	0.553382464722503
b	ORC4	0.00105232686111969	0.0613163736151984	0.0386116646657521	0.00771685047976932	0.0254845360721221	0.315233769058153	0.550584479247885
b	MBD5	0.0229276937356244	0.0257060917970907	0.0122050371416924	0.0191530157080854	0.313263313058126	0.164950791754164	0.441794056805217
b	EPC2	0.000333269544075044	0.0139727292982688	0.000630020516552746	0.000430570725096887	0.219895432698124	0.225163666415353	0.539574310802529
b	KIF5C	0.00143137739998662	0.00217982056118943	0.000230230988166238	0.00656278333133458	0.0441670958067876	0.341658170965285	0.603770520947251
b	LYPD6B	0.0185075864097136	0.00306132612964166	0.0012175244278378	0.0773876125921682	0.153968681150101	0.223999140985334	0.521858128305204
b	MMADHC	1.20288772872061e-05	0.00948603206450196	6.12220973860466e-05	8.54159795522484e-05	0.0594116877607311	0.161193709317626	0.769749903902915
b	RBM43	0.00114139209047791	0.0278615867605697	0.0261599659022429	0.018723991520868	0.0491752834611597	0.115554861319808	0.761382918944873
b	NMI	0.00326353138756066	0.235575421423504	0.0303128480885535	2.60361946106125e-05	0.0162106475158999	0.157869564794173	0.556741950595698
b	RIF1	0.00802771006769056	0.102327867423525	0.0544156844858331	0.0302380420547389	0.00990529875307864	0.231339089321054	0.563746307894079
b	NEB	0.00821208092263074	0.0519754733115514	0.0349808320757352	0.119450668388115	0.0113303334670892	0.0787242344529696	0.695326377381909
b	ARL5A	0.0121663455057785	0.0308137674824966	0.000530185415270467	0.00191590401341668	0.18967659887746	0.182232077684404	0.582665121021173
b	STAM2	0.00521528710064616	0.00969725958314855	0.0293405070388541	1.50476292255921e-06	0.00739653208576991	0.297931432826777	0.650417476601881
b	FMNL2	0.0294121536944947	0.0163160720843052	0.00169641137804063	0.0183405875209887	0.011253996685372	0.380862461175648	0.542118317461151
b	PRPF40A	0.00643504664457403	0.120086696327587	0.0108853747796957	0.0115406807375902	0.0269816002028965	0.254742117520875	0.569328483786782
b	ARL6IP6	0.000459613037632994	0.0496033967969508	0.0209037405307309	0.0185296246574292	0.0620048183156442	0.327336839169256	0.521161967492355
b	NR4A2	0.00100955046721111	0.0661375103574913	0.0579243798484053	0.0369558692197134	0.00279930843275102	0.132835621199915	0.702337760474513
b	GPD2	6.7209294887853e-05	0.0229744340772748	0.00619907231680694	0.000143469289217206	0.0897863280182371	0.234217717481378	0.646611769522198
b	ERMN	0.0584866045096844	0.147341741649386	0.00554484875157338	0.0172593072193795	3.56655619977641e-05	0.191683476917816	0.579648355390163
b	CYTIP	0.0198623634302906	0.00888245921718519	0.0405189193677472	0.00314130558508523	0.00103801844537699	0.399467431152432	0.527089502801883
b	ACVR1C	0.00118422543114862	0.00337783829690703	0.00494768001383337	0.0554939293224401	0.00583503073012516	0.565609358511961	0.363551937693585
b	ACVR1	0.0265428731297917	0.000174588249685347	0.0191635419813339	0.0102564861814809	7.85456043917436e-05	0.410680059733123	0.533103905120194
b	PKP4	0.0050683554365522	0.0339628073666067	0.0052801385670352	0.0173991316767829	0.00942401682188335	0.317555801395953	0.611309748735186
b	WDSUB1	0.00946437570190092	0.130913840218126	0.0457721587291565	0.00713451554723098	0.0638250354352287	0.15865499697739	0.584235077390967
b	BAZ2B	0.0016786128082553	0.0489944822181845	0.016084756589543	0.000291465450751738	0.0213444777574296	0.308039867672027	0.603566337503809
b	MARCH7	3.54577513380837e-05	0.0139054130903318	0.0388138624597595	0.00731525293907312	0.0306636369748077	0.264341308651159	0.64492506813353
b	CD302	0.024475517867661	0.0955939930184174	4.71310225660835e-05	0.0257048923991947	0.00348730887833509	0.380268691969434	0.470422464844392
b	LY75	0.0738254882604554	0.0214987929609562	0.0305349976110512	0.00732796953761045	0.20887780787926	0.133423030665084	0.524511913085583
b	RBMS1	0.00347068530179212	0.00406977175992835	0.026893221293133	0.0126430635494166	0.0743511149830125	0.270089229468364	0.608482913644354
b	TANK	0.00446401400847539	0.00207821334144935	0.0075526482284891	0.052326248047584	0.0293043581779644	0.185039483471257	0.719235034724781
b	PSMD14	0.0179427794306975	0.118043655972021	0.000164692013540924	2.17675860090682e-05	0.0493869067928612	0.192539848380545	0.621900349824326
b	IFIH1	0.0245999147185746	2.85986770085609e-05	0.0169018197579991	0.0698203443327589	0.0859536736866999	0.22691516377964	0.575780485047319
b	GCA	0.00314932635721854	0.0342480704261751	0.00616854723215945	0.0434465141204854	0.031377197938737	0.171757404357336	0.709852939567889
b	COBLL1	0.00255396689443621	8.94848786965314e-05	0.0257256488857667	6.01792301731835e-05	0.0161160765208408	0.0498969428774933	0.905557700712593
b	SLC38A11	0.0205723493769535	0.0334978972264416	0.000959597163453154	0.0183244550003813	0.160953449212385	0.296313675656615	0.469378576363771
b	SCN3A	0.000727800374842238	0.00848232637138021	0.00220342349851928	0.000342981160106823	0.315543567051473	0.108576447641467	0.564123453902211
b	GALNT3	0.000679830567584236	0.00533664784499271	0.00031386205134277	1.00860704882481e-05	0.244687332220402	0.229723670219188	0.519248571026002
b	TTC21B	0.000114567333929664	0.00419859316617319	0.0129281791784852	0.00469808442404593	0.0300733330054557	0.337203829195961	0.61078341369595
b	STK39	0.0030516038961195	0.0136419820589405	0.0667840059465024	0.0612838150972329	0.0324950159368229	0.20427566080906	0.618467916255322
b	CERS6	0.00488008575053375	0.0175198516357827	0.00112186836353879	0.0419878774120532	0.105723406008122	0.311524691392082	0.517242219437888
b	SPC25	0.00110223488274061	0.0548237191942765	0.00158031614362221	0.030361131388204	0.176251415397999	0.258181977373498	0.477699205619659
b	DHRS9	0.00558480018440465	0.0218023649677808	0.00662060166194664	0.000195373752026856	0.0724169293017451	0.30685445616965	0.586525473962446
b	BBS5	0.0153264753208861	0.0540662879462903	0.0490079954030982	0.0408334754321683	0.00149544501743075	0.145145838792775	0.694124482087352
b	FASTKD1	0.00753101929594779	0.0154523727178388	0.000340486097233855	0.0105335455912123	0.015114713877725	0.22856306957688	0.722464792843162
b	PPIG	0.00012047209281217	0.174612922174249	7.13527137390335e-05	0.0148062528401489	0.00983285586250295	0.224109484863076	0.576446659453472
b	CCDC173	0.0596847681584606	0.0888776240265838	0.000157808037456629	0.0604019538147474	0.355287376621722	0.0432455627138301	0.3923449066272
b	PHOSPHO2	0.00659899680251554	0.183581943584841	0.00049149593321222	0.0172631487825963	0.0372930394804057	0.158394912264654	0.596376463151775
b	KLHL23	0.0169680967624204	0.0703856647179014	0.0129099471661889	0.0222874342355407	0.116935036600404	0.105839760012568	0.654674060504977
b	SSB	4.64546349784636e-06	0.0920882788630929	0.00772137771697312	0.0289307908978476	0.0467938078840099	0.336727073111537	0.487734026063041
b	METTL5	0.000228361248707616	0.0559259466767821	0.00505524108323772	0.00455938364408869	0.273223974271787	0.0890475222545016	0.571959570820895
b	UBR3	0.000346801163610358	0.371678395109528	0.00167462302021188	0.012440892962349	0.0771469083689557	0.0997881814850847	0.43692419789026
b	GORASP2	0.010317439073102	0.00545755935599472	0.01170132457002	0.000181707946306134	0.106641349812513	0.416629917746636	0.449070701495428
b	TLK1	0.000471569189638302	0.0317963184250024	3.97261901232041e-10	0.00610019717900316	0.0741355129266227	0.35250223961887	0.534994162263601
b	METTL8	0.0250439563814288	0.0979325900771564	0.0126498107423198	7.56059959651452e-05	0.0603470890635528	0.299128735442457	0.50482221229712
b	DCAF17	0.0203081225886416	0.055957441364272	0.0166138080777925	0.00689858277450447	0.0853422398687203	0.156273040031649	0.65860676529442
b	DYNC1I2	0.0201764376304208	0.44176511527639	0.000600109320301728	0.00361211532062525	0.0488820120165825	0.0295621679527333	0.455402042482947
b	SLC25A12	0.000565083027868599	0.0379403180067454	0.000371538165382935	0.0144078148397266	0.244268415258931	0.161343187618737	0.541103643082608
b	HAT1	0.00244444357598551	0.0500491964205104	0.00170064693660125	0.00403477654376969	0.041862035396631	0.076655004843927	0.823253896282575
b	METAP1D	0.0113293593669077	0.121791591331556	4.96545861458684e-05	0.0128267668528807	0.00153179039800355	0.296982616315533	0.555488221148973
b	ITGA6	0.000402793213516008	0.00524785334341547	0.00792104615102717	0.00762616773920574	0.0309102784444981	0.581423177924665	0.366468683183672
b	PDK1	0.00665092501389338	0.0145156847419976	0.00316374502814885	0.00205352629567251	0.0113053092856534	0.703353561557837	0.258957248076798
b	MAP3K20	0.167821970676469	0.0609741769822191	0.0476220251373857	0.000137893297227721	0.0692423241764876	0.265745707881747	0.388455901848464
b	CDCA7	0.00702604579310826	0.00386820531070363	0.00144087906764467	0.0478348144310407	0.124218628531813	0.294624840479268	0.520986586386421
b	SP3	0.0226647487040806	0.0214657936416091	0.000318052749833805	0.0218970725458403	0.0140499257669402	0.287651033289364	0.631953373302332
b	OLA1	0.00436738462803195	0.0139401990373392	0.00289134604052069	0.00673351674184288	0.24773619883436	0.129655911995698	0.594675442722207
b	CIR1	0.000212170859075841	0.0800086585802706	0.0141449426011642	0.0299814331726078	0.0218533929229142	0.241770937469427	0.61202846439454
b	SCRN3	0.0152065361831802	0.234024064651703	0.0107033308281262	0.00243482980458763	0.0321254925835187	0.157012081199764	0.54849366474912
b	GPR155	0.0412348208525093	0.0923281828557381	7.8280416089274e-05	0.00301996649558649	0.00693124347735607	0.478926687617844	0.377480818284877
b	WIPF1	0.0056388641125125	0.0533285337058975	0.00128616323934272	0.0294704864865112	0.00169705691646109	0.408873911406571	0.499704984132704
b	CHRNA1	0.0117658176503581	0.000106311723226206	0.00254456970735242	0.0557858506448158	0.0162685207150746	0.284366731164894	0.629162198394279
b	ATF2	0.0122188644314818	0.037938803000839	0.000460354656691695	0.0666541413301309	0.0442962517860398	0.33503813310679	0.503393451688027
b	ATP5MC3	0.00194496189595974	0.0259220525386398	0.00630465647919231	0.00610791944543972	0.206321357049083	0.169722922900727	0.583676129690959
b	LNPK	3.45925653958208e-05	0.0421526887716849	5.45410401394916e-07	0.00398860626028409	0.117169425061039	0.0288778589815727	0.807776282949622
b	MTX2	0.00179668727518619	0.0640990441307847	0.00083053615508709	0.00140269814998358	0.167311760487617	0.125528908645865	0.639030365155477
b	HNRNPA3	0.0140079790884443	0.248731595993796	0.0107729698089551	0.00226081084423709	3.26949846181287e-05	0.130669960307888	0.593523988972062
b	NFE2L2	0.00114807315716526	0.000980591113694394	0.0161843567004859	0.0696051211355832	0.0048941469575812	0.168086486433036	0.739101224502454
b	AGPS	0.00517638441990023	0.00527588191544058	0.000374159548623206	0.00198918113581564	0.0306418360828683	0.174382727416356	0.782159829480996
b	TTC30B	0.00163271101099636	0.170775518066526	0.00980254513945033	0.00143025311859258	0.0422274684272523	0.0828049094881343	0.691326594749048
b	TTC30A	1.2590871754437e-05	0.146894020694407	0.0111104937631732	0.00472468980920474	0.0165952736757032	0.113940286016424	0.706722645169333
b	RBM45	0.00621916981672281	0.00977906593233821	0.00113630690772187	0.0350125536122067	0.01397534636295	0.0888096241878596	0.845067933180201
b	PRKRA	0.00650479370508993	0.00179786967127017	0.0745190183403892	0.0331654819969031	0.000762310089602613	0.203170981759038	0.680079544437707
b	PJVK	0.0061947611036913	0.000447611739678221	0.0100757927839953	0.00131694932543119	0.306893711162757	0.161035024908521	0.514036148975926
b	FKBP7	0.0103118841220965	0.0071016729574606	0.00827692205981926	3.50929032068364e-05	0.0611009009764262	0.574009847144279	0.339163679836712
b	PLEKHA3	0.00114114341790547	3.14741460102018e-05	0.0348775465029624	0.0200869825232096	0.00449051683177518	0.157676504935922	0.781695831642216
b	TTN	0.00641728163249664	0.0141302904763513	0.031811335402426	0.0010117966050677	0.222299254736178	0.295323147830694	0.429006893316786
b	CCDC141	0.0262957018145895	0.000103428769696466	0.0279205759238658	0.000851052382202612	0.149817343557995	0.305655824426637	0.489356073125014
b	SESTD1	7.37540067971513e-06	0.0551502373971892	0.0157378496665037	0.00113751960299801	0.0410525061119597	0.457966201713093	0.428948310107576
b	CWC22	0.00246629281694303	0.0148111295837677	0.00105936850739775	0.00471160298939675	0.216585460529141	0.29561645803681	0.464749687536543
b	UBE2E3	0.0031869287405169	0.0106701674890796	0.00567578260041265	0.00344118788081317	0.226075992944638	0.100362729078818	0.650587211265721
b	ITGA4	0.0356540211499233	0.00187092080663664	0.0822796132001092	0.0126266585660006	0.0523460132945488	0.111192744760452	0.704030028222329
b	ITPRID2	0.0084176034329514	0.0140175797281196	0.036154138257874	0.0197935374920431	0.00403568715249062	0.482016276985301	0.43556517695122
b	DNAJC10	0.00837473333136696	0.0431169571503778	0.048700559784497	0.000781978012518704	0.00232441978266718	0.298429002153929	0.598272349784644
b	NUP35	0.00174827021873071	0.0531403164027599	0.00570452096919899	0.00330092678693175	0.0823280749170207	0.16744299049517	0.686334900210188
b	ZNF804A	0.0223070485156163	0.0948597447308235	0.0435643981195978	0.0926638887348382	0.0856874925576959	0.101579146321477	0.559338281019951
b	ZC3H15	0.00299387312066532	0.0342259254911996	0.031855192993454	0.0733779509066077	0.0387249672796375	0.323066799010948	0.495755291197488
b	ITGAV	4.34224222134667e-07	0.0393819149994137	0.018067701029139	0.05687355131961	0.0229628665160784	0.257237419191978	0.605476112719559
b	WDR75	0.010569110095725	0.115350783078826	0.0169724060084134	0.00170353686319583	0.12551422037143	0.166024544133749	0.563865399448661
b	SLC40A1	0.0125651809205391	9.40743990614681e-05	0.000263847053933754	0.00309031378093711	0.243069474831446	0.459953857669613	0.28096325134447
b	ASNSD1	5.33396627684022e-05	0.496511144169029	0.00272557282473256	6.09285376011685e-08	0.194981997181475	0.012508847461002	0.293219037772456
b	ANKAR	0.0124003651756068	0.0381462865476804	0.00885549342706113	0.0381411766577553	0.179313001989127	0.0930984644071487	0.63004521179562
b	OSGEPL1	0.000490028743354089	0.0167663089775161	0.00258300869305245	0.00346717930383095	0.000584663417286335	0.210129068542323	0.765979742322637
b	ORMDL1	0.00899618661970679	0.078584231646079	0.00164483404136119	0.00678702434769364	0.459662521493416	0.0508778275425209	0.393447374309222
b	PMS1	0.00171978720808202	0.391529807156286	0.000142573967611848	0.00659426520968264	0.140615635868866	0.113427724640637	0.345970205948835
b	C2orf88	0.00853376049821645	0.0144091277485928	0.0351616999865034	0.0233195962406909	0.117104678557757	0.446920146991122	0.354550989977117
b	HIBCH	0.000852930507675929	0.0959620147006677	0.00104029239260341	0.0054911528647903	0.0564069087204677	0.163817311029451	0.676429389784344
b	INPP1	0.00576034181078248	0.00503806214851776	0.0023623882018826	0.00015774335139047	0.021111157608633	0.535373229045916	0.430197077832878
b	MFSD6	0.000185608840628608	0.0812650754558375	0.0311398872721147	0.0213791748965848	0.0490231035738999	0.368504797490183	0.448502352470752
b	NEMP2	0.000809074551695739	0.00942978651427087	0.0084826966416522	0.0434103295326039	0.0160522028412331	0.0798798961786923	0.841936013739852
b	NAB1	0.0094514120946908	0.0341866473888333	0.0021706193346153	0.00831265425567484	0.0120708686852945	0.253735723012456	0.680072075228435
b	GLS	0.0706797681661093	3.92040747218364e-05	0.0573046511924946	0.0144734618693264	4.22567934629833e-05	0.0900670906963111	0.767393567207574
b	STAT1	0.0137577621715724	0.00019628631402546	0.000366768925482771	0.00136847057679953	0.0164510804304871	0.306587389335944	0.661272242245689
b	STAT4	0.00117827360285671	0.000655472420088541	0.00414364239117989	0.073338002801447	0.00285460827274816	0.464971512960109	0.452858487551571
b	MYO1B	0.0117967671878845	0.00491149645949442	0.0403921089870414	0.000165151539530488	0.173405939624452	0.265212641094681	0.504115895106917
b	NABP1	0.0132246266854444	0.0361270531321603	0.0916990528288739	0.0314071929163195	0.0185253100580762	0.22515207620539	0.583864688173736
b	SLC39A10	0.00229333918717451	0.00159693770428928	0.000427360409117954	0.000528622537273685	0.0399850083166027	0.429637890690276	0.525530841155266
b	STK17B	0.00255502078575446	0.0313676807857924	0.0403445850984007	0.00734446123918884	0.00163172852413031	0.258372467454778	0.658384056111955
b	HECW2	0.0459992866055246	0.0153227040917854	8.99404640846796e-05	0.0637289651423341	0.00477785245933397	0.120015781185344	0.750065470051593
b	CCDC150	0.00697081287284931	0.0449794615291552	0.00938949645382295	0.0260607024405238	0.0920171242567584	0.274408625214767	0.546173777232123
b	GTF3C3	0.000233135881670679	0.000364735681163232	0.0477230273079492	0.000387454516861691	0.0740146392378794	0.072985402665393	0.804291604709083
b	PGAP1	0.00795381408980361	0.00166481247698276	3.22404410321316e-05	0.0423194299750088	0.0380956675710429	0.17858567110144	0.73134836434469
b	ANKRD44	0.0240203963728592	0.0582403211085472	0.00417881146525768	0.00612891189624372	0.000888900506168797	0.455777889543489	0.450764769107435
b	SF3B1	0.000337643067657505	0.000136155359321153	0.00485425963439555	0.0113994613328126	0.00224709548194352	0.35917297679852	0.62185240832535
b	COQ10B	0.0014982580692246	0.00361085209335084	0.0374697876226594	0.0574927801633691	0.00139859616885801	0.157385758853073	0.741143967029466
b	HSPD1	0.0135677093685694	0.00869229859859496	0.032645154934545	0.0880388596296426	0.00939062828822023	0.130943785924866	0.716721563255562
b	HSPE1	0.00315538223145247	0.000964608417334572	0.00925140592541757	0.118144068953824	0.0169556149239306	0.210359436848865	0.641169482699175
b	MOB4	0.00427719512759309	0.113661533620711	0.013525027030639	0.0647087608402399	0.00819373442846124	0.153960239172047	0.641673509780309
b	MARS2	0.0213158723711243	0.0943781601103835	4.58701799669291e-05	0.0193720969698835	0.0811436145199031	0.165576699026071	0.618167686822668
b	FTCDNL1	0.018517609783261	0.0901174193786876	0.00992261098179925	0.0553718567711221	0.0487129296778998	0.128313776055617	0.649043797351613
b	C2orf69	0.0252471314166235	0.0016754829735274	4.56417853262734e-05	0.0361423229847597	0.00689340715733314	0.25639632160168	0.67359969208075
b	TYW5	0.0139579500258466	0.207300843728806	0.000818752970989887	0.000146548927258835	0.00829048485662927	0.150952940022894	0.618532479467575
b	MAIP1	0.0141726252362193	0.0247341739388774	0.043992009397855	5.67609406565537e-05	0.000336136401453371	0.137610545561966	0.779097748522973
b	SPATS2L	0.00444952462960721	0.00913232478883018	0.00744288213348402	0.00117541465713081	0.00683927845509408	0.737362156325086	0.233598419010768
b	KCTD18	0.00759732611191331	0.0188842406488597	0.00897308165353128	0.0386484245602502	0.119313062015387	0.234261543824845	0.572322321185213
b	SGO2	0.000310808763438935	0.08911751536995	0.00108223074692975	0.00893742870988014	0.0979848117382221	0.255966407373283	0.546600797298296
b	BZW1	0.00342641195191261	0.00147070576945144	0.0402045615869355	0.0408096106164722	0.000656999471074924	0.166478203390104	0.746953507214049
b	CLK1	0.0275846214046007	0.0394043578944308	5.70746843519787e-05	0.0690487546135257	0.0651728027988965	0.169346852935196	0.629385535668998
b	PPIL3	0.00851563285935572	0.00159093250451889	0.0998918479491736	4.25349366048597e-06	0.0537787437823087	0.209605483492648	0.626613105918335
b	NIF3L1	0.00829397878301419	0.0808042739717983	0.00640805443107212	0.00426972873650045	0.157952031190971	0.198526378073661	0.543745554812982
b	ORC2	0.00111323701218198	0.0174706905370988	0.00847026740284914	0.00203401717947901	0.0197237359033636	0.347181364111342	0.604006687853686
b	FAM126B	0.0395596996507576	0.0777778908652578	0.00806604304933224	0.00191435489029416	0.0546557782860916	0.142664762599767	0.675361470658499
b	NDUFB3	0.00192627591602478	0.0858423186685437	0.00938720074711415	0.00122742653546748	0.0498193134837716	0.221815979681889	0.629981484967189
b	CFLAR	0.00126755930194386	0.00133007305023931	0.0038059512286036	0.027637682607093	0.377783416160985	0.278381191520807	0.309794126130328
b	CASP10	0.0145495250088616	0.0240223138055359	0.03574428443051	0.000262634459920553	0.0100587052765818	0.589620187254566	0.325742349764024
b	CASP8	0.00526697295146572	0.00346898519198568	0.0207170851087305	0.000517536082066975	0.00533894353079884	0.170568520882318	0.794121956252634
b	TRAK2	1.64091066012139e-05	0.126684290268207	0.03826465769959	0.0468357846982605	0.0247349893245827	0.155238764456539	0.608225104446219
b	STRADB	0.0286264777202062	0.0380231238510621	0.078601278840445	0.0268625255729814	0.0011034474018138	0.17828298749918	0.648500159114311
b	TMEM237	0.00420758993388224	0.0291688192101491	0.00336878400198508	7.02134996415735e-05	0.137667483015433	0.101754828801919	0.723762281536991
b	ALS2	0.000628316060651713	0.0205902373152084	0.0520022783565359	0.00234339730516064	0.0964003398815971	0.132474720099192	0.695560710981655
b	SUMO1	0.00120781959828447	0.0653675550131747	0.000213155984974314	0.00337774375637052	0.169360983628646	0.295433480078825	0.465039261939724
b	NOP58	0.0227527128887962	0.0013548850720638	0.00457669265925249	0.043374446861966	0.00693363554242198	0.128978907232494	0.792028719743005
b	BMPR2	0.00799520143338675	0.0436666608753422	3.95330319521896e-05	0.00641415372032144	0.0698035472989856	0.249215939486374	0.622864964153638
b	FAM117B	0.000457773645008784	0.067860890564925	0.00892075671187876	1.02456642107645e-05	0.204562368835801	0.343542240785816	0.374645723792359
b	ICA1L	0.000444570122691274	0.308712400272694	0.0115369316009375	0.0680613360969369	0.0716787575522422	0.229212418518136	0.310353585836362
b	WDR12	0.00275025959827189	0.0545554690906156	0.000117211277305064	0.00249879956488759	0.00940093726751349	0.398918083613164	0.531759239588243
b	CARF	0.000438719244629643	0.00647453963321638	0.000879249561508231	0.0147709403395234	0.000180086679728131	0.245037227172064	0.732219237369331
b	NBEAL1	0.0160058449538526	0.0504727399138084	0.0194796839127559	0.117212555660121	0.0608245948378489	0.0861237963025526	0.64988078441906
b	CYP20A1	0.000255757496303002	0.0592586196091294	0.0189829049333978	0.0088890658398527	0.120966669124226	0.333747396408121	0.45789958658897
b	ABI2	0.0142409213881495	0.043164628213353	0.0511321731386701	0.0174656500157063	0.0170269306732155	0.32377508757584	0.533194608995066
b	NRP2	0.00326499312660036	0.00670682129604263	0.0137900427504779	0.00742386125576412	0.258846673082731	0.271271455800761	0.438696152687623
b	INO80D	0.00220153572341589	0.00259702581571049	4.31545046048754e-06	0.00438404207097606	0.0936999477941094	0.22994606243189	0.667167070713438
b	NDUFS1	4.0838250912396e-06	0.194094042338235	0.0157059363665072	0.00731860913679184	0.0282277187748111	0.14235697569282	0.612292633865744
b	EEF1B2	0.0196579504878503	0.00496933076260335	0.00954431169191227	0.0677054282389814	0.10184655489971	0.28692429866997	0.509352125248973
b	ZDBF2	0.00086768654859811	0.0322555757050997	0.00718666065895871	0.0142178629798188	0.0223956484789042	0.134647915570063	0.788428650058558
b	FASTKD2	2.9710144919415e-06	0.0156647302548496	0.0520971683118434	0.00025670682489838	0.000395509507858191	0.104059032616851	0.827523881469208
b	KLF7	7.96662958156581e-05	0.000212583595278922	0.0207669596404044	0.00308359007914692	0.0512491510611803	0.337104389163291	0.587503660164882
b	CREB1	0.000840205817801015	0.0721749105321549	0.00464346487891426	0.00825184202595489	0.00796192569719471	0.324190467680675	0.581937183367306
b	METTL21A	0.0179765377529117	0.00362335012097303	0.00312834359777554	0.0110335699922848	0.000120537902890319	0.477008509528466	0.487109151104699
b	CCNYL1	0.00406133231092926	0.0975385211713598	5.07755380243594e-05	0.011921131189396	0.0569214187132539	0.0991823795543526	0.730324441522684
b	FZD5	0.00196293931585537	0.00370454752711492	0.0109107399935445	0.0149639218352084	0.212719507090889	0.157768122125904	0.597970222111484
b	PLEKHM3	9.11122818966143e-06	0.0422706915898758	0.00718387628604183	0.030188022134327	0.0664947948362947	0.168078572129742	0.68577493179553
b	IDH1	0.00424828258121666	0.000119583479723178	0.00061730889959813	0.0122982167698577	0.000205292592765759	0.205690252894148	0.776821062782691
b	PIKFYVE	0.00680180373875043	0.0990981951200498	0.00212879781131511	0.0216608646164526	0.0342843127444984	0.37622409281889	0.459801933150044
b	MAP2	0.00116428862227405	0.000285928300591481	0.00325906138068804	0.0168757986374776	0.124439003564628	0.145053079116089	0.708922840378252
b	RPE	0.00127401746490212	0.000676405317660708	0.00274259472699113	0.00564122336856894	0.127432663227133	0.176566886338364	0.68566620955638
b	KANSL1L	0.00287890467578658	0.000564579105410527	0.0107553237074616	0.000591418908544471	0.00140028976145843	0.266371115998758	0.71743836784258
b	LANCL1	0.00496795882821569	0.185767426512041	0.0239591192195936	0.00568214188028519	0.0194034084083757	0.240576840242504	0.519643104908985
b	IKZF2	0.00572647569728469	0.0181775525970207	0.0644743191321477	0.00874829944966708	0.202667334844582	0.0816411924975778	0.61856482578172
b	SPAG16	0.00951607192574483	0.0188873213928508	6.57179861745221e-05	0.00168037082690088	0.0351493080743095	0.181966757185796	0.752734452608223
b	BARD1	0.0514857721345059	0.139324020145742	0.00121969672218519	0.00493190035253129	3.20725783780726e-06	0.213007534774785	0.590027868612412
b	ATIC	7.93253054291675e-05	0.00210499166218617	0.00180447335471511	0.0145196527915469	0.0318786054788666	0.325472602100713	0.624140349306543
b	MREG	0.00315341205085299	0.0133433843163882	0.00307895425403676	0.129664178940675	0.0876325937307287	0.186165948916031	0.576961527791288
b	PECR	0.00234694317097877	0.00119873774266453	0.0922581142532454	0.0900075041602198	0.0356818108860508	0.112687047207281	0.665819842579559
b	XRCC5	0.00161883209011399	0.159683492142019	0.00125311463214777	0.00207405184328781	0.0658976483450092	0.182235928047995	0.587236932899427
b	SMARCAL1	0.0124331371256132	0.001206217208437	0.0500483439301945	0.0268470859516295	0.0112534814454582	0.207378235416856	0.690833498921812
b	RPL37A	0.0171025418749877	0.16536931030762	0.00541511225058322	0.000167152423196938	0.0191347803498911	0.173017064941458	0.619794037852263
b	ARPC2	0.00172450533346812	0.141451374652981	0.0001618625854833	0.0202244355503098	0.0793576329283223	0.140782198850513	0.616297990098923
b	AAMP	2.94836189355707e-05	0.0498449015175564	1.05408423072869e-05	0.00222416386696133	0.122407696951874	0.299304843710992	0.526178369491373
b	PNKD	0.00473923926709077	0.00210923023719227	0.022662684785054	0.0257424090410504	0.326495631960241	0.103518179351619	0.514732625357752
b	TMBIM1	0.000333080000227104	0.153887414742839	0.00945223978962804	0.0128926469495605	0.058866935172266	0.220139199310726	0.544428484034754
b	SLC11A1	0.0123572605172297	0.391370339395614	0.00391962048842986	0.0199983059054389	0.00458338964256413	0.157221566399491	0.410549517651232
b	CTDSP1	0.0277399308332158	0.00619901466687333	0.00134078879382205	0.218086476435119	0.0101892759222891	0.209761570968394	0.526682942380287
b	USP37	0.00182328376787209	0.103421362794051	0.00399317405457187	0.0191088413531091	8.95838133075053e-05	0.236685280969691	0.634878473247397
b	CNOT9	0.000952809524181795	0.00463723470359681	4.95181132504523e-05	0.000281693114901019	0.382428220233389	0.114042443199002	0.49760808111168
b	ZNF142	0.00289922067950708	0.260045326411523	0.00247703091791054	0.0575952052522552	0.209341578856381	0.0578530124220805	0.409788625460343
b	BCS1L	1.01031045845532e-05	0.00919472377188009	0.0133224421674515	0.000978204850533109	0.0111947887670947	0.172535670628595	0.792764066709861
b	RNF25	0.0163976256148557	0.207607688306601	0.0108702295066938	0.00729560006715215	0.0046026570705333	0.0840759753927242	0.66915022404144
b	STK36	0.000111007205521381	0.0470176521439453	0.00154659949198907	0.000984637528824999	0.0500749560422138	0.065178044461067	0.835087103126438
b	TTLL4	0.0185293271691633	0.0058385235697285	0.000146759636793175	0.038945831863216	0.122510712003519	0.141694725282031	0.672334120475549
b	WNT10A	0.016252318261978	0.0165163597471371	0.012688616486286	0.000745464913679129	6.33963120228111e-06	0.664139704008305	0.289651196951413
b	NHEJ1	0.000388237213495953	0.11081245754881	0.0397312389094445	0.00129219055184787	0.00270912112176199	0.129279902512971	0.71578685214167
b	CNPPD1	0.00342539612518771	0.261474111336077	0.0460360904140701	0.00234850694533264	0.00183454768419002	0.177126252741973	0.507755094753169
b	RETREG2	0.0134333599143577	0.0679387490174245	0.0440810215482496	0.0411829144768702	0.0905375598049498	0.14164948092723	0.601176914310918
b	ZFAND2B	0.00347662037295954	0.0531857120873033	0.0601736726908305	6.56216790047018e-05	0.114884366721015	0.062488808203448	0.705725198245439
b	ABCB6	0.0126245713329089	0.00104540421800734	0.0056867562525045	0.00893012367296965	0.0983128454967948	0.243064481058089	0.630335817968725
b	ATG9A	0.00213792335475407	0.00679438178867546	0.00337121059104491	0.032109416749513	0.00669416855706149	0.292370490090483	0.656522408868468
b	ANKZF1	0.00447471102097711	0.00137380843907389	0.00639169566787875	0.0185566407918543	0.0481274414708737	0.173149667572602	0.74792603503674
b	GLB1L	0.000264318386648653	0.00751638863298786	0.00615115399647205	0.00837289810808472	0.0266943936671474	0.17715113656575	0.773849710642909
b	STK16	0.00466420820768432	0.0357958795799638	0.00396846838815049	0.00516207503503099	0.267658494563238	0.0736743490125064	0.609076525213426
b	TUBA4A	0.00888603774530522	0.00154916100435441	0.0374764181655741	0.00858192979655139	0.338326082488996	0.0717675723740962	0.533412798425123
b	DNAJB2	0.00151144834089168	0.00401221544192484	0.000706034145954723	0.0592956861442052	0.0604344960858454	0.256636435757241	0.617403684083937
b	DNPEP	0.0235917003217181	0.00227863083802127	0.0382804974059443	0.035327285297482	0.0676296017935316	0.093574773535854	0.739317510807449
b	GMPPA	0.000162666870795639	0.0320097182616293	0.000666425768967196	0.00325184592218809	0.143578756368848	0.386377469733158	0.433953117074413
b	CHPF	0.0129790338897088	0.0020649564912132	0.00229924348762618	0.000170050643817993	0.119208152609229	0.545968293921446	0.317310268956959
b	STK11IP	0.000680035017917828	0.0165560764617604	0.0150784599628602	0.0417219870374008	0.163754912199661	0.0984981827508767	0.663710346569523
b	EPHA4	0.0340080934794861	0.00127205714151917	0.0198523138639226	0.0108649052981185	0.0499804064686229	0.373018729183729	0.511003494564601
b	SGPP2	0.00709952225965073	0.00565088096155512	0.0153414548627745	0.022381297325738	0.102876145763667	0.342185311730109	0.504465387096506
b	FARSB	0.000452071136691097	0.00484748063108062	0.00204504287425979	0.0100194200738716	0.21778991902275	0.197684554148484	0.567161512112863
b	ACSL3	0.00167009296238461	0.0174839066290491	0.0189070664901748	0.00836739429823346	0.0779425807205893	0.279709616244385	0.595919342655184
b	AP1S3	0.0108062869820795	0.000339791269027888	0.0289732467405991	0.0328003934639507	0.00390624268134219	0.252676291139521	0.67049774772348
b	WDFY1	0.000270713485751381	0.0550920656655079	0.0477988814439179	0.00336424664310509	0.122008131202226	0.116258228880941	0.655207732678551
b	MRPL44	0.00158285741902109	0.0288180099526522	0.0184051301185177	0.00055588254033209	0.114859212899814	0.281523891206391	0.554255015863272
b	SERPINE2	0.00986066266320746	0.000349179035203686	0.00105900650949598	0.00993039390083749	0.139923324156037	0.355795468972011	0.483081964763208
b	CUL3	0.00127705395257507	0.0268819016050572	0.00140904115209656	0.00516679064400605	0.0188553545967357	0.48004808026964	0.46636177777989
b	DOCK10	0.00674791545244248	0.00419024153275113	0.00509268853528388	0.00356050554301623	0.0730411789721992	0.213794906457223	0.693572563507084
b	IRS1	0.0254235148539475	0.0607615641235139	0.0149379700957067	0.0687927990339599	0.0247690425099617	0.18558657256673	0.61972853681618
b	RHBDD1	0.021505872887713	0.0143988079594044	0.000711728579371903	0.0160002283542016	0.22122309075985	0.156656386136867	0.569503885322593
b	COL4A4	0.00107651150696625	0.00102026034187198	0.113942177074358	0.00683221940830762	0.101809233813128	0.134777194878252	0.640542402977116
b	COL4A3	0.00917240001321419	0.050622263243877	0.053501543453739	0.0209217859664508	0.0242328551666103	0.317182015614992	0.524367136541117
b	MFF	0.0486240898629989	0.0208584015037056	0.000342537107553739	0.0129314540431795	0.0974231153806847	0.298385652605804	0.521434749496074
b	AGFG1	0.00019775023523795	0.0417232259023188	0.0121798660346383	0.027109988437666	0.0221757620567937	0.348767771344989	0.547845635988356
b	TRIP12	0.000133325411315377	0.0306884621866821	0.0241572436521364	0.00933019524175086	0.0534842077500394	0.337802149086734	0.544404416671342
b	FBXO36	0.0119878032234781	0.0316920874386252	0.000459290673233274	0.00336460074360423	0.0891228361299875	0.0826168915976813	0.78075649019339
b	SLC16A14	0.0167078153995869	0.000384358759844187	0.0651056693081817	0.00240324422732434	0.0895030981725113	0.0957393323787771	0.730156481753774
b	SP110	0.0150134969484638	2.85607668529772e-05	0.00885142300270462	3.63377526974433e-06	0.0439236929162181	0.538780973572387	0.393398219018104
b	SP140	0.00497521158222003	0.0129774601714781	0.00189246006516612	0.00265524295082892	0.0408262917948759	0.447563353347339	0.489109980088091
b	SP140L	0.00563982659355588	0.0110206303719955	0.0491104549816138	3.06613794678951e-05	0.00954185899709464	0.24811124435868	0.676545323317593
b	SP100	0.00855490992467501	0.00807328491875088	0.0314476893913552	0.0041569282460849	0.0395798318863785	0.390903990023839	0.517283365608916
b	CAB39	0.0716084145709451	0.000242870761168952	0.00564706369354488	0.0102730128631014	0.0297021221239264	0.349533090024698	0.532993425962615
b	ITM2C	0.00647495117022064	0.0159777610317316	0.0363121729519699	0.00820150604010709	0.069543780915887	0.396738666914845	0.466751160975239
b	GPR55	2.46003193365942e-05	0.0414219017160398	0.0586576757610788	0.0167934994743193	0.000833895729586514	0.091930924356159	0.79033750264348
b	PSMD1	0.0044593614094268	0.110960182837672	0.00560778556384794	0.00497341324426112	0.15560313718967	0.213117301637756	0.505278818117367
b	ARMC9	0.00878022258681417	0.00220224718997064	0.0109846897658243	0.00552483026121431	0.03255192323132	0.581691346262343	0.358264740702514
b	B3GNT7	0.026329074749322	0.00390064232857674	0.00262559877278052	0.0207631374178161	0.180958232814431	0.207374675307731	0.558048638609343
b	NCL	0.00547486606893062	0.0981825903822891	0.00717954827171955	0.000716357022045233	0.00175766538080839	0.138643935139898	0.748045037734309
b	PTMA	0.000123827402919948	0.0270162978075864	0.0495227011967566	0.00560247133112184	0.0647889501069931	0.319035242779363	0.533910509375259
b	PDE6D	0.00104334721938544	0.400782565946208	0.0278617915473147	0.00351666735125667	0.0927485243691646	0.0915774451467842	0.382469658419886
b	COPS7B	0.0348559792877902	0.00486714524824977	0.0398378048660691	0.0023924953848294	0.00925317145229925	0.26811924753183	0.640674156228932
b	DIS3L2	0.00185259274501715	0.00209022893300254	1.02438708006377e-05	0.00435404914378993	0.168944691042117	0.261579645398047	0.561168548867226
b	TIGD1	0.00393281992374591	0.00145307342749646	0.00321749038378538	0.000788459381551721	0.048294462148985	0.231715972600737	0.710597722133699
b	EIF4E2	0.0384591863391337	0.0145995771730825	0.000890562072391583	0.0296197459269525	0.00902301364211818	0.259272669791642	0.64813524505468
b	GIGYF2	0.00734345132451569	0.119912710262139	0.0507992304668745	0.00499794333727867	0.0209764529921326	0.222627402718195	0.573342808898865
b	INPP5D	0.0181620400040828	0.0751475370340954	0.0162193216078189	0.010975929798396	0.024019044296099	0.477664063484009	0.377812063775499
b	ATG16L1	0.0365622242394011	0.000622782303597046	0.000110078408253445	0.000844845837178206	0.385654919023893	0.165809313370124	0.410395836817553
b	DGKD	0.0195458629512732	0.0054089860741419	0.00558932560303186	0.0509030383345373	0.295516625296396	0.170941285693825	0.452094876046795
b	USP40	0.000817861428927383	0.170076223632118	0.111068654026343	0.1494154429492	0.0202367994168514	0.0281415551052104	0.520243463441349
b	HJURP	0.000507194593451338	0.00804966619027634	0.00393010627707327	0.0271389379215416	0.114117210579216	0.279821364133471	0.566435520304971
b	ARL4C	0.00592675715373484	0.00570608760930346	0.0438574325103336	0.0512938200511417	0.0516367728973156	0.283390717915671	0.5581884118625
b	ACKR3	0.00798634201683698	0.0015138938556925	0.00962563049306542	0.0807773352841223	0.0895249948000353	0.041055164540487	0.76951663900976
b	COPS8	0.0114984780089464	0.0380988923541642	0.000385250458465067	0.00901798993580448	0.489697053876241	0.0801366341240292	0.37116570124235
b	COL6A3	0.0124538032452888	0.00322441623497333	0.00284369815277669	0.0170564201889383	0.804435046932739	0.0324021060304405	0.127584509214843
b	LRRFIP1	0.0136989863921737	0.0275267314531052	0.0201233399272814	0.000461175050978285	0.0467701907478293	0.309508414795431	0.581911161633201
b	UBE2F	0.0296659429074917	0.039260560017296	0.0568375854267688	0.0473757260424442	0.00381869900233856	0.157978349527123	0.665063137076537
b	SCLY	0.00440761613614941	0.0110450882478496	0.0603973313653071	0.000487764229314008	6.4736382146602e-06	0.301935630873872	0.621720095509293
b	ESPNL	0.000183995233404444	0.0729866557703987	0.00992217977793522	0.0120772856299226	0.00989525602096719	0.260328326611062	0.63460630095631
b	ILKAP	0.00116440507373216	0.0341184113493939	0.0905626601455789	8.33432365314841e-05	0.00456461822280863	0.389400588609662	0.480105973362293
b	HES6	0.051868613360958	0.00233954943956635	0.137076657802195	0.0268486783916543	4.18236007936791e-06	0.197376156699049	0.584486161946498
b	PER2	0.000807730652539313	0.00029531556774083	0.00709562909721524	0.000818334792702833	0.0656567087662282	0.185923980707974	0.7394023004156
b	TRAF3IP1	0.000384326236520143	0.000177869817147026	0.00771144361941101	0.0296473447882476	0.00145158696025378	0.101953860119821	0.8586735684586
b	ASB1	0.00276539185548292	0.156364088741542	0.0443103429140369	0.0269652663554044	0.0425546125759092	0.23106146950779	0.495978828049835
b	HDAC4	0.0237824876405903	0.129922440914381	0.0258537979961568	0.00805418439371973	0.037292427188854	0.128906933912185	0.646187727954113
b	NDUFA10	1.0373478381193e-05	0.00982682328184669	0.0446585432025328	0.000742193987814417	0.0640769883427166	0.102515651425121	0.778169426281587
b	COPS9	0.00875901791360573	0.276496261775293	0.0021496375412421	0.00759525513118909	0.0335852099666059	0.228364247065119	0.443050370606944
b	ANKMY1	0.000536752608760707	0.246222208492128	0.00520119454812118	0.00495268474392649	0.0261062203954262	0.153432392966551	0.563548546245086
b	DUSP28	0.000867065349828342	0.0260731360806857	0.0348278917247488	0.000643943423881882	0.000784996087387897	0.153802041568107	0.78300092576536
b	RNPEPL1	0.0409451932940406	3.24042178225219e-06	0.07975817909234	0.151885864850612	0.0104385536949371	0.101978186558587	0.614990782087701
b	CAPN10	0.0923946187191246	0.00876693608126853	0.0332029651876485	0.00299229866576368	0.0455508522121736	0.0778683619672182	0.739223967166803
b	SNED1	0.00530379951431315	0.123172735832018	0.0113641454659509	0.00796264430891841	0.00933483095909552	0.315598604028966	0.527263239890738
b	MTERF4	0.00626604102519794	0.17844820901051	0.00599620619766628	0.000999816787662318	0.0282162242639209	0.169213465689221	0.610860037025821
b	PASK	0.000444182832003491	0.00105208574839353	0.0334663436472336	0.0166444011913591	0.00525704867510846	0.255406086375082	0.687729851530819
b	PPP1R7	0.000616607441792123	0.154009548197805	0.00179034665103456	0.00695097973824861	0.0850699390056686	0.208080955205957	0.543481623759494
b	HDLBP	0.00138376766873285	0.00238627959829802	0.0208927034808505	0.00235488008580385	0.079991120780561	0.494844685487074	0.39814656289868
b	FARP2	0.00283252621121219	0.0820133073692805	0.00472020504547388	0.000398039840211385	0.0554108699454956	0.262606114489096	0.59201893709923
b	STK25	0.0254649575779564	0.0190047739083564	0.109615628022065	0.0184271984531131	0.00172993730822898	0.187978769104605	0.637778735625676
b	THAP4	4.61022891722622e-08	0.130329291438266	0.0762642440549268	0.0156240443281221	0.126170585986724	0.0619222609239158	0.589689527165756
b	ATG4B	0.0633082002587255	0.00516536708180571	0.139719221699717	0.0234259760599658	0.000109646549496577	0.169124749503557	0.599146838846732
b	DTYMK	6.25328816920273e-05	0.0986593477249484	0.00732443392440291	0.0128497411236337	0.132164406661191	0.305793034317669	0.443146503366463
b	ING5	7.04970445071571e-05	0.00158936357067664	0.0507834223844136	0.000103312843549474	0.0071427354538602	0.16109498485684	0.779215683846153
b	D2HGDH	0.0218452965493521	0.0669915379342302	0.0121408463397509	0.00633990266856189	0.0278013769299389	0.245133127195512	0.619747912382654
b	CHL1	0.0301749197463997	0.0356886583831662	0.0053827492470065	0.0144690336958999	0.314702243186775	0.198097518631271	0.401484877109481
b	IL5RA	0.00116495471533985	0.0115782868174929	0.000473694578995375	0.0657104042660773	0.207862614645965	0.316756552459014	0.396453492517115
b	TRNT1	0.0654119541852845	0.0166335634894685	0.00184232292494661	0.0472777520986058	0.00348045711313479	0.235896054437677	0.629457895750882
b	CRBN	0.000837113107266288	0.086618429556299	0.016083743227543	0.00904054965580938	0.0112838499997755	0.336543657465125	0.539592656988182
b	SUMF1	0.00721170940670328	0.379096549540903	0.0130393642826945	0.00660002498338196	0.0379074021701852	0.154566453441943	0.401578496174189
b	LRRN1	1.03283413696575e-05	0.00188437623652445	0.0269636736516106	0.000932156711974169	0.0743440113057428	0.282697596201288	0.61316785755149
b	SETMAR	0.000636611175829173	0.012128331740675	0.00474592055629674	0.0112733255702252	0.00706053189362712	0.149219330851674	0.814935948211673
b	ITPR1	0.0123073286372796	0.00461242227185558	0.00106931849073926	0.00906288516738834	0.0928858734313497	0.499652106264643	0.380410065736744
b	BHLHE40	0.00462889985146011	0.014772144284445	0.000216617259783166	0.037026480929472	0.189437713659767	0.128540557851362	0.625377586163711
b	ARL8B	2.34205082336175e-05	0.448275758833938	0.00088117147628431	0.000871062685442169	0.0461793233625484	0.0353352424520394	0.468434020681514
b	EDEM1	0.00207890787108025	0.0690895185551883	0.0558638105303419	0.0244485568308387	0.0288293111340549	0.15903470682664	0.660655188251856
b	LMCD1	0.0183248283167292	0.0025379245333997	0.0038282425452961	0.00213260591422444	0.287291888780309	0.253119646962747	0.432764862947295
b	RAD18	8.79226131534983e-06	0.0414890646186834	0.0147962026360888	0.0281364466164855	0.0927991156561107	0.348602848406626	0.47416752980469
b	SRGAP3	0.00673285896500113	0.038196320108262	1.99122066885378e-05	0.00957167848003782	0.0121264159294585	0.251018251090962	0.68233456321959
b	THUMPD3	0.0289649084204996	0.22825704980104	0.000469063281703247	0.0070958402529924	0.00594910362980288	0.151188887643344	0.578075146970618
b	SETD5	0.00144620125634788	0.0452455773152233	0.0521401396967118	0.000411564600689084	0.124078664408764	0.237270173853481	0.539407678868783
b	MTMR14	0.00726753141469356	0.0187202515135274	0.00129488458720457	0.034522629178695	0.0265619062589272	0.514343857623664	0.397288939423289
b	BRPF1	0.00163073354693502	0.0679661659904745	0.00737546541251248	0.0457842973746141	0.0903373681035077	0.135113240132969	0.651792729438987
b	OGG1	0.000925870897721937	0.0172821059122015	0.000177490558577226	0.0457891968395821	0.0281162958158134	0.309283537363109	0.598425502612995
b	TADA3	0.0156647532449732	0.00515270987213895	0.074276952795713	0.133285841544002	1.06557465693628e-06	0.152326192832979	0.619292484135537
b	ARPC4	0.00347407283124541	0.0508680717230966	0.00155025960516785	0.00163077361991065	0.0604237469592883	0.492177285256044	0.389875790005247
b	TTLL3	0.00112366673436369	0.0141978653360837	0.00464964305690631	0.000542936867331959	0.0251528625719689	0.302807431490057	0.651525593943288
b	RPUSD3	0.00853959956785299	0.0397105318296091	0.0474507174373213	0.00292453686548321	0.12280687861511	0.141663721063328	0.636904014621296
b	JAGN1	0.00145889494678462	0.000730119068408316	0.0583718403430743	0.0144896358206687	0.10220755789084	0.201150504125297	0.621591447804927
b	IL17RC	0.0176037384217211	0.0617516860984129	0.00016592485870421	0.0197432998924015	0.00493018482271183	0.364853378596674	0.530951787309375
b	CRELD1	0.000181725699510097	0.0052868997575985	0.0482483402909153	0.012677841847597	0.021072093234874	0.401962707195271	0.510570391974234
b	PRRT3	0.00296369629290099	0.0686425293149014	0.000618811029927135	0.00148978323845907	0.0545348163214151	0.0524505485213219	0.819299815281074
b	EMC3	0.00369002576585048	0.107337119714272	0.00195498191536777	9.88621261324388e-06	0.070290749993695	0.277372022345473	0.539345214052728
b	FANCD2	0.000109173780330675	0.0369262183417283	0.00556581050390324	0.0295893131806091	0.000607794825687688	0.617100275007899	0.310101414359842
b	BRK1	0.00140012181492405	0.0798606597441268	0.000646302200165926	7.48893374607223e-06	0.064094198588571	0.149372599275851	0.704618629442615
b	VHL	0.00914750034809356	0.0915707658337972	0.00409636848604134	0.0161644429202834	0.0909043256079716	0.420171601075558	0.367944995728255
b	IRAK2	0.00932754436763046	0.0597406200753469	0.0173463815832235	0.00920556369302143	0.0089901180628614	0.368261186890982	0.527128585326935
b	TATDN2	0.0343302448311863	0.000447574440993515	0.0187910686295069	0.139278592627938	0.0270192520083271	0.197706817675739	0.582426449786309
b	SEC13	0.000543236639624099	0.0160777988355041	0.00729324583151076	0.000798194663035932	0.107437634467193	0.376945990766845	0.490903898796287
b	ATG7	0.00160013320427035	0.0598685368534535	0.0170945464296524	0.000392652300499963	0.0747439868341623	0.185749019137907	0.660551125240055
b	VGLL4	0.00446885473058005	0.0172856720922921	0.000281556845794685	0.117286403906997	0.00404097033424387	0.437430608814547	0.419205933275545
b	TAMM41	0.0107932320009445	0.122406398997635	0.000242470316488001	0.00114904990579086	0.0625390875238768	0.146789900755675	0.65607986049959
b	TSEN2	0.0013511436658776	0.0733515390830043	0.00408730739475558	0.00084813419909787	0.00132354348581506	0.22894083213037	0.690097500041079
b	MKRN2	0.00190257987523599	0.00288563217017451	0.000156749010725588	0.00232452544189624	0.120149852752922	0.143764354960443	0.728816305788602
b	RAF1	0.0252569135925133	0.122621611283223	0.020643157565855	0.0760006038518941	0.074012268485834	0.0673592294157435	0.614106215804937
b	RPL32	0.0225444073374922	0.0513921450546821	0.0404409299421166	0.0353056352765484	0.0154067800053701	0.329153158135598	0.505756944248193
b	IQSEC1	6.05466171022643e-05	0.0171591580390445	0.0061057064534527	0.075382021556793	0.131380485337635	0.254970303739761	0.514941778256212
b	NUP210	0.0334220220370926	0.039220009695058	0.00430866187893704	0.0375634717692382	0.0101443696707058	0.237430875211515	0.637910589737454
b	HDAC11	0.00935752956305938	0.00437116264117503	0.0195750158928538	0.0280861623009216	0.0483514853336141	0.273859818710471	0.616398825557905
b	FBLN2	0.00838386973795001	0.0416631087912699	0.00019979878906861	0.00375806227406918	0.131428396748074	0.278986486845899	0.53558027681367
b	CHCHD4	1.0536234465159e-05	0.00710115160838038	0.0022110030589744	0.00040480493486513	0.0998887760595976	0.240432794909106	0.649950933194611
b	TMEM43	0.037962077641958	0.0923164111518103	0.0106679583256102	0.0309297269790206	0.104735226389482	0.234356766511429	0.48903183300069
b	XPC	0.0304891262182629	0.00499839668090311	0.00981372647809755	0.00516432812883676	0.377077662759845	0.128493935849796	0.443962823884259
b	LSM3	0.000230363609029169	0.22373318270103	0.00204054201313682	0.00428973947181034	0.12390568610018	0.127614669491694	0.51818581661312
b	SLC6A6	0.000459985829866411	0.0816547793347402	0.00656487836007076	0.00686200360197839	8.00756643368708e-05	0.264403366739869	0.639974910469138
b	CCDC174	0.0145006620998071	0.00465283446159961	0.0050726337763778	0.00697810432650914	0.0362741617688191	0.154256402422283	0.778265201144604
b	NR2C2	0.000473024480777957	0.0963567660615615	0.0112018360239889	0.0647681773199624	0.253433240032583	0.275423439784414	0.298343516296712
b	MRPS25	0.00304109547857059	0.0183109887947695	0.00870796228995663	0.00134319165597736	0.18767561348934	0.266249912972234	0.514671235319152
b	RBSN	8.54745157971918e-06	0.00121203860616968	0.0280145985460877	0.0192355914817316	0.0159639518927863	0.290553207684899	0.645012064336746
b	CAPN7	0.000374892787818997	0.17057909319057	0.0435132431572878	0.00375528031347647	0.0220641538346747	0.254777877112797	0.504935459603374
b	SH3BP5	0.00407215229518992	0.0108325946027866	0.00744640557968138	0.00149169717625189	0.0857744586295114	0.093579727076293	0.796802964640286
b	METTL6	0.000687618651005202	0.0203459609279406	0.00198282800209785	0.000812350908850386	0.024003022914489	0.243971803636929	0.708196414958688
b	EAF1	0.000220676262375901	0.0394959530088169	0.0026699312476924	0.0185325558354207	0.267326837181287	0.108238223308844	0.563515823155563
b	HACL1	0.00167843450203256	0.0362091232035093	0.000943237758035482	0.00274969863576713	0.00220361400697588	0.19198578870954	0.764230103184139
b	BTD	0.00222274240621516	3.14789796651284e-05	0.002730232873751	0.000502979067405369	0.0131968196547656	0.679645986147926	0.301669760870271
b	ANKRD28	0.0204545488280803	0.0386236222463451	0.000264104839467426	0.00347445528358779	0.0722171706312377	0.601044414439945	0.263921683731337
b	DPH3	0.0101314280339437	0.0020840290478949	0.0282164950763432	0.103186411899777	0.0588408933540414	0.132846269278815	0.664694473309185
b	OXNAD1	0.0931748983969703	0.000142177659487252	0.0593806382056843	0.0735880415694936	0.000395864095510501	0.222754024613835	0.550564355459019
b	RFTN1	7.30436829447592e-07	0.0678250985182986	0.0153246700416263	0.00626194924422039	0.00153384239939792	0.411475397662513	0.497578311697114
b	PLCL2	0.00788902300845245	0.17712190604951	0.00874361101729649	0.0364215496802245	0.0460217819414368	0.259428048570513	0.464374079732566
b	TBC1D5	0.0153066155382009	0.0498180860025465	0.0315327547807445	0.00297203676973747	0.00186260224954567	0.435168203690196	0.463339700969029
b	SATB1	0.00164876507937737	0.00253993577041024	0.00534205414633027	0.00968092037440549	0.223668419931001	0.242083301336941	0.515036603361534
b	KCNH8	0.00797668051534311	0.000712967728701029	0.000172916047273906	0.00384399367053931	0.0166338623164824	0.376137300956236	0.594522278765424
b	RAB5A	3.00382805261625e-08	0.012379706938056	0.00766711269252658	0.011560530712598	0.000312997369669906	0.237481459366785	0.730598162882084
b	KAT2B	0.0468316415994901	0.020821632360079	0.000168222211786524	0.00408409280583067	0.162783623889322	0.146563693412347	0.618747093721144
b	SGO1	0.000950362847768718	0.023949563841527	0.000480918337775956	0.00639003924347521	0.00477664164485029	0.510230646627919	0.453221827456684
b	UBE2E2	0.0117967651658816	0.134975461637647	0.0076624741837856	0.00637211377977031	0.0768121792335869	0.112760191288091	0.649620814711237
b	UBE2E1	0.002263917603197	0.00130677357642234	0.00200659749840875	0.0580189379415075	2.6466432212051e-06	0.237711389856923	0.69868973688032
b	NKIRAS1	0.000960384201711589	0.0237092333412767	0.00138179487517738	0.0110901466527567	0.00217009494101691	0.406152713296994	0.554535632691067
b	RPL15	0.00040292770782658	0.126333284465977	0.0764723011893377	0.00831927322800353	0.00345846267878885	0.2776786354497	0.507335115280366
b	NR1D2	6.62413921804368e-05	0.107435739694212	0.0298821359559181	0.00584798177657498	0.0344672237449779	0.185922104171404	0.636378573264733
b	THRB	0.00426594866454962	0.0509541226537537	0.0697995556076037	0.00380625246595251	0.00591534584379892	0.224462685948989	0.640796088815353
b	TOP2B	4.84501090501703e-05	0.255947758742396	0.0447449716984123	0.0283477607124218	0.0132998921515717	0.0516612259037979	0.60594994068235
b	NGLY1	0.0542705728501803	0.00132562461524047	0.00324778945663992	0.00415494927327612	0.0754533368002706	0.0956210094785191	0.765926717525873
b	OXSM	0.032016731841538	0.0847095867191696	4.07702276189486e-05	0.000753870318986112	0.00179246668134224	0.272580986060444	0.608105588150901
b	SLC4A7	2.04217950270715e-05	0.0268268778419889	0.00824806844390543	9.51222727941636e-05	0.0285749357941157	0.610971536681894	0.325263037170275
b	CMC1	3.62406936196574e-05	0.0166807079563637	0.00385368175912547	0.0108566349132142	0.0764566117410483	0.172769923773403	0.719346199163225
b	AZI2	0.00191256095530975	1.60419512198941e-05	0.0069686001052785	0.000162295478535322	0.000631914010540341	0.486830576221619	0.503478011277497
b	ZCWPW2	0.00157476690428379	0.508544291689278	0.0177736367468206	0.000307774278275851	0.000515757075431356	0.0624067028280847	0.408877070477826
b	TGFBR2	3.86898359374866e-06	0.129816492793449	0.0203807742955308	0.0164904548014175	0.183057438426906	0.19936688908176	0.450884081617343
b	STT3B	0.0175389013350019	0.0323828309771214	0.035811862877706	0.0104998197319689	0.0117271981371351	0.262972633331812	0.629066753609255
b	OSBPL10	0.000864084735567724	0.00174304416700719	0.0650700931244175	0.0101098267485066	0.006798298992683	0.532002000072853	0.383412652158965
[truncated: 60,758 more rows]
