# Supplementary material for: Multimodal profiling reveals tissue-directed signatures of human immune cells altered with age
Source: Nat Immunol. 2025 Aug 13;26(9):1612–25. doi: 10.1038/s41590-025-02241-4 (PMC12396968; doi:10.1038/s41590-025-02241-4)
Supplement: Supplementary file 17 — Compositional shifts in immune cell subsets with age. Linear mixed modeling of the tissue-specific composition of immune subsets within each lineage: CD4 T cells (CD4), CD8 T cells (including γδ T and MAIT cells; CD8), myeloid cells (M), B cells (B), and innate lymphocytes (NK/ILC) with fixed effects for sex, age, processing site and CMV serostatus. For each covariate, the estimated coefficient (“coeff”), the standard error (“std_error”), the z-statistic (“z”), the P value, log-likelihood, FDR-corrected P value (“adj_p_val”) and estimated log2(FC) (“logfc”) are reported. In addition, the number of samples used during linear modeling (and the associated donor identities) are reported (“n_observations” and “donors”, respectively). [file 41590_2025_2241_MOESM17_ESM.csv]

subset	tissue_groups	lineage	covariate	coeff	std_err	z	p_value	n_observations	log_likelihood	donors	adj_p_val	logfc
Memory B	LNG	B	const	25.28537821	27.73099372	0.911809309	0.361869109	15	-62.176	['D543', 'D523', 'D503', 'D520', '689C', 'D529', 'D570', 'D512', 'D534', '778C', '768B', '591C', 'D496', 'D528', 'D564']		0
Memory B	LNG	B	sex	7.528980706	10.80033716	0.69710608	0.485736409	15	-62.176	['D543', 'D523', 'D503', 'D520', '689C', 'D529', 'D570', 'D512', 'D534', '778C', '768B', '591C', 'D496', 'D528', 'D564']	0.971472819	0.127383679
Memory B	LNG	B	age_groups	2.934830049	12.07514404	0.243047208	0.807968827	15	-62.176	['D543', 'D523', 'D503', 'D520', '689C', 'D529', 'D570', 'D512', 'D534', '778C', '768B', '591C', 'D496', 'D528', 'D564']	0.807968827	-0.049800025
Memory B	LNG	B	chemistry	4.061966142	18.12016832	0.224168235	0.8226264	15	-62.176	['D543', 'D523', 'D503', 'D520', '689C', 'D529', 'D570', 'D512', 'D534', '778C', '768B', '591C', 'D496', 'D528', 'D564']	0.867238619	-0.136211153
Memory B	LNG	B	site	2.15451869	13.14575176	0.163894673	0.869814061	15	-62.176	['D543', 'D523', 'D503', 'D520', '689C', 'D529', 'D570', 'D512', 'D534', '778C', '768B', '591C', 'D496', 'D528', 'D564']	0.869814061	0.201426182
Memory B	LNG	B	cmv	13.95653147	13.14575176	1.061676177	0.288382718	15	-62.176	['D543', 'D523', 'D503', 'D520', '689C', 'D529', 'D570', 'D512', 'D534', '778C', '768B', '591C', 'D496', 'D528', 'D564']	0.712172335	0.388750968
Naive B	LNG	B	const	55.26649213	24.26535372	2.277588564	0.022751102	15	-60.174	['D543', 'D523', 'D503', 'D520', '689C', 'D529', 'D570', 'D512', 'D534', '778C', '768B', '591C', 'D496', 'D528', 'D564']		0
Naive B	LNG	B	sex	-0.07595697	9.450580969	-0.00803728	0.993587247	15	-60.174	['D543', 'D523', 'D503', 'D520', '689C', 'D529', 'D570', 'D512', 'D534', '778C', '768B', '591C', 'D496', 'D528', 'D564']	0.993587247	0.315932945
Naive B	LNG	B	age_groups	-6.406320186	10.56607074	-0.606310553	0.544308553	15	-60.174	['D543', 'D523', 'D503', 'D520', '689C', 'D529', 'D570', 'D512', 'D534', '778C', '768B', '591C', 'D496', 'D528', 'D564']	0.761528105	-0.307367323
Naive B	LNG	B	chemistry	2.650538209	15.85562703	0.167167038	0.867238619	15	-60.174	['D543', 'D523', 'D503', 'D520', '689C', 'D529', 'D570', 'D512', 'D534', '778C', '768B', '591C', 'D496', 'D528', 'D564']	0.867238619	0.856330585
Naive B	LNG	B	site	-25.23729888	11.50288084	-2.193998115	0.028235545	15	-60.174	['D543', 'D523', 'D503', 'D520', '689C', 'D529', 'D570', 'D512', 'D534', '778C', '768B', '591C', 'D496', 'D528', 'D564']	0.11294218	-1.063020667
Naive B	LNG	B	cmv	-4.12853424	11.50288084	-0.358913067	0.719660124	15	-60.174	['D543', 'D523', 'D503', 'D520', '689C', 'D529', 'D570', 'D512', 'D534', '778C', '768B', '591C', 'D496', 'D528', 'D564']	0.73370746	-0.555303658
Memory B	LN	B	const	22.62346496	20.48376989	1.10445807	0.269394483	24	-100.91	['778C', 'D564', 'D570', 'D529', 'D543', 'D528', 'D512', 'D534', '591C', '759B', 'D523', 'D533', '768B', '689C', 'D520', 'D496', '637C', '582C', '621B', '640C', 'D503', '647C', '583B', '694B']		0
Memory B	LN	B	sex	5.279672976	7.870097714	0.670852278	0.50231464	24	-100.91	['778C', 'D564', 'D570', 'D529', 'D543', 'D528', 'D512', 'D534', '591C', '759B', 'D523', 'D533', '768B', '689C', 'D520', 'D496', '637C', '582C', '621B', '640C', 'D503', '647C', '583B', '694B']	0.669752854	0.034580989
Memory B	LN	B	age_groups	19.4499811	8.096586904	2.402244467	0.016294815	24	-100.91	['778C', 'D564', 'D570', 'D529', 'D543', 'D528', 'D512', 'D534', '591C', '759B', 'D523', 'D533', '768B', '689C', 'D520', 'D496', '637C', '582C', '621B', '640C', 'D503', '647C', '583B', '694B']	0.065179258	0.452243011
Memory B	LN	B	chemistry	5.878229993	15.33662871	0.383280453	0.701511831	24	-100.91	['778C', 'D564', 'D570', 'D529', 'D543', 'D528', 'D512', 'D534', '591C', '759B', 'D523', 'D533', '768B', '689C', 'D520', 'D496', '637C', '582C', '621B', '640C', 'D503', '647C', '583B', '694B']	0.777062007	-0.350718373
Memory B	LN	B	site	16.33979512	8.195761395	1.993688485	0.046186109	24	-100.91	['778C', 'D564', 'D570', 'D529', 'D543', 'D528', 'D512', 'D534', '591C', '759B', 'D523', 'D533', '768B', '689C', 'D520', 'D496', '637C', '582C', '621B', '640C', 'D503', '647C', '583B', '694B']	0.092372217	0.408362509
Memory B	LN	B	cmv	12.04312646	8.413488356	1.431407039	0.152313592	24	-100.91	['778C', 'D564', 'D570', 'D529', 'D543', 'D528', 'D512', 'D534', '591C', '759B', 'D523', 'D533', '768B', '689C', 'D520', 'D496', '637C', '582C', '621B', '640C', 'D503', '647C', '583B', '694B']	0.264014329	0.328943263
Naive B	LN	B	const	59.73310191	19.01693051	3.141048545	0.001683441	24	-99.123	['778C', 'D564', 'D570', 'D529', 'D543', 'D528', 'D512', 'D534', '591C', '759B', 'D523', 'D533', '768B', '689C', 'D520', 'D496', '637C', '582C', '621B', '640C', 'D503', '647C', '583B', '694B']		0
Naive B	LN	B	sex	-0.181387577	7.306521316	-0.024825436	0.980194202	24	-99.123	['778C', 'D564', 'D570', 'D529', 'D543', 'D528', 'D512', 'D534', '591C', '759B', 'D523', 'D533', '768B', '689C', 'D520', 'D496', '637C', '582C', '621B', '640C', 'D503', '647C', '583B', '694B']	0.980194202	0.203652776
Naive B	LN	B	age_groups	-14.23883879	7.516791653	-1.894270781	0.058189077	24	-99.123	['778C', 'D564', 'D570', 'D529', 'D543', 'D528', 'D512', 'D534', '591C', '759B', 'D523', 'D533', '768B', '689C', 'D520', 'D496', '637C', '582C', '621B', '640C', 'D503', '647C', '583B', '694B']	0.116378155	-0.582816412
Naive B	LN	B	chemistry	4.031593133	14.23837526	0.283149802	0.777062007	24	-99.123	['778C', 'D564', 'D570', 'D529', 'D543', 'D528', 'D512', 'D534', '591C', '759B', 'D523', 'D533', '768B', '689C', 'D520', 'D496', '637C', '582C', '621B', '640C', 'D503', '647C', '583B', '694B']	0.777062007	2.118487376
Naive B	LN	B	site	-19.17077072	7.608864274	-2.519531171	0.011751124	24	-99.123	['778C', 'D564', 'D570', 'D529', 'D543', 'D528', 'D512', 'D534', '591C', '759B', 'D523', 'D533', '768B', '689C', 'D520', 'D496', '637C', '582C', '621B', '640C', 'D503', '647C', '583B', '694B']	0.047004494	-1.025779011
Naive B	LN	B	cmv	-18.00745668	7.810999843	-2.305397137	0.021144342	24	-99.123	['778C', 'D564', 'D570', 'D529', 'D543', 'D528', 'D512', 'D534', '591C', '759B', 'D523', 'D533', '768B', '689C', 'D520', 'D496', '637C', '582C', '621B', '640C', 'D503', '647C', '583B', '694B']	0.084577367	-0.85157991
Plasma cell	LN	B	const	7.913186349	4.472165808	1.769430448	0.076822068	24	-64.384	['778C', 'D564', 'D570', 'D529', 'D543', 'D528', 'D512', 'D534', '591C', '759B', 'D523', 'D533', '768B', '689C', 'D520', 'D496', '637C', '582C', '621B', '640C', 'D503', '647C', '583B', '694B']		0
Plasma cell	LN	B	sex	-1.288042146	1.718257044	-0.749621339	0.453482795	24	-64.384	['778C', 'D564', 'D570', 'D529', 'D543', 'D528', 'D512', 'D534', '591C', '759B', 'D523', 'D533', '768B', '689C', 'D520', 'D496', '637C', '582C', '621B', '640C', 'D503', '647C', '583B', '694B']	0.669752854	-0.722681293
Plasma cell	LN	B	age_groups	0.364376859	1.767705814	0.206129807	0.836689516	24	-64.384	['778C', 'D564', 'D570', 'D529', 'D543', 'D528', 'D512', 'D534', '591C', '759B', 'D523', 'D533', '768B', '689C', 'D520', 'D496', '637C', '582C', '621B', '640C', 'D503', '647C', '583B', '694B']	0.836689516	0.595005143
Plasma cell	LN	B	chemistry	-6.213224198	3.348404464	-1.855577564	0.063513794	24	-64.384	['778C', 'D564', 'D570', 'D529', 'D543', 'D528', 'D512', 'D534', '591C', '759B', 'D523', 'D533', '768B', '689C', 'D520', 'D496', '637C', '582C', '621B', '640C', 'D503', '647C', '583B', '694B']	0.254055176	-1.993281517
Plasma cell	LN	B	site	-0.644661896	1.789358311	-0.360275464	0.718641146	24	-64.384	['778C', 'D564', 'D570', 'D529', 'D543', 'D528', 'D512', 'D534', '591C', '759B', 'D523', 'D533', '768B', '689C', 'D520', 'D496', '637C', '582C', '621B', '640C', 'D503', '647C', '583B', '694B']	0.718641146	0.496559004
Plasma cell	LN	B	cmv	2.364522979	1.836894046	1.287239721	0.198010747	24	-64.384	['778C', 'D564', 'D570', 'D529', 'D543', 'D528', 'D512', 'D534', '591C', '759B', 'D523', 'D533', '768B', '689C', 'D520', 'D496', '637C', '582C', '621B', '640C', 'D503', '647C', '583B', '694B']	0.264014329	2.168031297
Plasmablast	LN	B	const	9.345536103	13.64800791	0.684754593	0.493498793	24	-91.161	['778C', 'D564', 'D570', 'D529', 'D543', 'D528', 'D512', 'D534', '591C', '759B', 'D523', 'D533', '768B', '689C', 'D520', 'D496', '637C', '582C', '621B', '640C', 'D503', '647C', '583B', '694B']		0
Plasmablast	LN	B	sex	-3.743469734	5.243720099	-0.713895796	0.475291617	24	-91.161	['778C', 'D564', 'D570', 'D529', 'D543', 'D528', 'D512', 'D534', '591C', '759B', 'D523', 'D533', '768B', '689C', 'D520', 'D496', '637C', '582C', '621B', '640C', 'D503', '647C', '583B', '694B']	0.669752854	-1.47336308
Plasmablast	LN	B	age_groups	-5.660894411	5.39462622	-1.049358043	0.294013361	24	-91.161	['778C', 'D564', 'D570', 'D529', 'D543', 'D528', 'D512', 'D534', '591C', '759B', 'D523', 'D533', '768B', '689C', 'D520', 'D496', '637C', '582C', '621B', '640C', 'D503', '647C', '583B', '694B']	0.392017815	-1.689942742
Plasmablast	LN	B	chemistry	-3.955630897	10.21855016	-0.387102949	0.698679995	24	-91.161	['778C', 'D564', 'D570', 'D529', 'D543', 'D528', 'D512', 'D534', '591C', '759B', 'D523', 'D533', '768B', '689C', 'D520', 'D496', '637C', '582C', '621B', '640C', 'D503', '647C', '583B', '694B']	0.777062007	-1.181503693
Plasmablast	LN	B	site	4.041442641	5.460704595	0.740095453	0.459242078	24	-91.161	['778C', 'D564', 'D570', 'D529', 'D543', 'D528', 'D512', 'D534', '591C', '759B', 'D523', 'D533', '768B', '689C', 'D520', 'D496', '637C', '582C', '621B', '640C', 'D503', '647C', '583B', '694B']	0.61232277	2.266098938
Plasmablast	LN	B	cmv	3.345854321	5.605772584	0.596858733	0.550601701	24	-91.161	['778C', 'D564', 'D570', 'D529', 'D543', 'D528', 'D512', 'D534', '591C', '759B', 'D523', 'D533', '768B', '689C', 'D520', 'D496', '637C', '582C', '621B', '640C', 'D503', '647C', '583B', '694B']	0.550601701	2.595977114
Memory B	SPL	B	const	31.46516229	21.65727875	1.452867771	0.146260471	22	-93.376	['759B', '778C', '689C', '694B', '591C', '768B', 'D529', 'D496', 'D528', 'D543', 'D564', '621B', 'D570', '582C', 'D523', 'D534', '640C', 'D503', '583B', '637C', 'D533', '647C']		0
Memory B	SPL	B	sex	7.997181197	8.931311225	0.895409531	0.370568207	22	-93.376	['759B', '778C', '689C', '694B', '591C', '768B', 'D529', 'D496', 'D528', 'D543', 'D564', '621B', 'D570', '582C', 'D523', 'D534', '640C', 'D503', '583B', '637C', 'D533', '647C']	0.562688203	0.159121757
Memory B	SPL	B	age_groups	8.204100053	9.161769908	0.895471087	0.370535315	22	-93.376	['759B', '778C', '689C', '694B', '591C', '768B', 'D529', 'D496', 'D528', 'D543', 'D564', '621B', 'D570', '582C', 'D523', 'D534', '640C', 'D503', '583B', '637C', 'D533', '647C']	0.494047087	0.19149251
Memory B	SPL	B	chemistry	8.813912707	16.40123564	0.537393212	0.590996031	22	-93.376	['759B', '778C', '689C', '694B', '591C', '768B', 'D529', 'D496', 'D528', 'D543', 'D564', '621B', 'D570', '582C', 'D523', 'D534', '640C', 'D503', '583B', '637C', 'D533', '647C']	0.893920559	-0.02768103
Memory B	SPL	B	site	13.66991987	9.050279637	1.510441712	0.130930752	22	-93.376	['759B', '778C', '689C', '694B', '591C', '768B', 'D529', 'D496', 'D528', 'D543', 'D564', '621B', 'D570', '582C', 'D523', 'D534', '640C', 'D503', '583B', '637C', 'D533', '647C']	0.130930752	0.316384556
Memory B	SPL	B	cmv	-0.998561095	9.050279637	-0.110334833	0.912143833	22	-93.376	['759B', '778C', '689C', '694B', '591C', '768B', 'D529', 'D496', 'D528', 'D543', 'D564', '621B', 'D570', '582C', 'D523', 'D534', '640C', 'D503', '583B', '637C', 'D533', '647C']	0.912143833	-0.006761329
Naive B	SPL	B	const	63.76920024	22.20044934	2.872428358	0.004073304	22	-93.921	['759B', '778C', '689C', '694B', '591C', '768B', 'D529', 'D496', 'D528', 'D543', 'D564', '621B', 'D570', '582C', 'D523', 'D534', '640C', 'D503', '583B', '637C', 'D533', '647C']		0
Naive B	SPL	B	sex	-11.88919323	9.155311001	-1.298611618	0.194077249	22	-93.921	['759B', '778C', '689C', '694B', '591C', '768B', 'D529', 'D496', 'D528', 'D543', 'D564', '621B', 'D570', '582C', 'D523', 'D534', '640C', 'D503', '583B', '637C', 'D533', '647C']	0.562688203	-0.374720706
Naive B	SPL	B	age_groups	-12.71205218	9.391549652	-1.353562793	0.175875904	22	-93.921	['759B', '778C', '689C', '694B', '591C', '768B', 'D529', 'D496', 'D528', 'D543', 'D564', '621B', 'D570', '582C', 'D523', 'D534', '640C', 'D503', '583B', '637C', 'D533', '647C']	0.494047087	-0.564644114
Naive B	SPL	B	chemistry	-6.011590939	16.81258321	-0.357564978	0.720668892	22	-93.921	['759B', '778C', '689C', '694B', '591C', '768B', 'D529', 'D496', 'D528', 'D543', 'D564', '621B', 'D570', '582C', 'D523', 'D534', '640C', 'D503', '583B', '637C', 'D533', '647C']	0.893920559	0.666770917
Naive B	SPL	B	site	-23.23817011	9.277263175	-2.504851881	0.012250268	22	-93.921	['759B', '778C', '689C', '694B', '591C', '768B', 'D529', 'D496', 'D528', 'D543', 'D564', '621B', 'D570', '582C', 'D523', 'D534', '640C', 'D503', '583B', '637C', 'D533', '647C']	0.024500537	-1.160893862
Naive B	SPL	B	cmv	-1.63925568	9.277263175	-0.176696042	0.85974715	22	-93.921	['759B', '778C', '689C', '694B', '591C', '768B', 'D529', 'D496', 'D528', 'D543', 'D564', '621B', 'D570', '582C', 'D523', 'D534', '640C', 'D503', '583B', '637C', 'D533', '647C']	0.912143833	-0.188541927
Plasma cell	SPL	B	const	0.22340436	5.743790096	0.038894938	0.968974152	22	-64.177	['759B', '778C', '689C', '694B', '591C', '768B', 'D529', 'D496', 'D528', 'D543', 'D564', '621B', 'D570', '582C', 'D523', 'D534', '640C', 'D503', '583B', '637C', 'D533', '647C']		0
Plasma cell	SPL	B	sex	1.901895656	2.368699113	0.802928344	0.422016152	22	-64.177	['759B', '778C', '689C', '694B', '591C', '768B', 'D529', 'D496', 'D528', 'D543', 'D564', '621B', 'D570', '582C', 'D523', 'D534', '640C', 'D503', '583B', '637C', 'D533', '647C']	0.562688203	0.206060591
Plasma cell	SPL	B	age_groups	2.295533366	2.429819733	0.944734021	0.344794684	22	-64.177	['759B', '778C', '689C', '694B', '591C', '768B', 'D529', 'D496', 'D528', 'D543', 'D564', '621B', 'D570', '582C', 'D523', 'D534', '640C', 'D503', '583B', '637C', 'D533', '647C']	0.494047087	0.617451644
Plasma cell	SPL	B	chemistry	0.580026586	4.349819567	0.133344976	0.893920559	22	-64.177	['759B', '778C', '689C', '694B', '591C', '768B', 'D529', 'D496', 'D528', 'D543', 'D564', '621B', 'D570', '582C', 'D523', 'D534', '640C', 'D503', '583B', '637C', 'D533', '647C']	0.893920559	-0.774293062
Plasma cell	SPL	B	site	7.546962404	2.400251073	3.144238738	0.001665195	22	-64.177	['759B', '778C', '689C', '694B', '591C', '768B', 'D529', 'D496', 'D528', 'D543', 'D564', '621B', 'D570', '582C', 'D523', 'D534', '640C', 'D503', '583B', '637C', 'D533', '647C']	0.006660781	1.633776052
Plasma cell	SPL	B	cmv	0.359417046	2.400251073	0.149741438	0.880968614	22	-64.177	['759B', '778C', '689C', '694B', '591C', '768B', 'D529', 'D496', 'D528', 'D543', 'D564', '621B', 'D570', '582C', 'D523', 'D534', '640C', 'D503', '583B', '637C', 'D533', '647C']	0.912143833	0.271367401
Plasmablast	SPL	B	const	7.222417942	6.022741932	1.199191004	0.230453685	22	-65.22	['759B', '778C', '689C', '694B', '591C', '768B', 'D529', 'D496', 'D528', 'D543', 'D564', '621B', 'D570', '582C', 'D523', 'D534', '640C', 'D503', '583B', '637C', 'D533', '647C']		0
Plasmablast	SPL	B	sex	0.836502776	2.483736911	0.336792022	0.736273688	22	-65.22	['759B', '778C', '689C', '694B', '591C', '768B', 'D529', 'D496', 'D528', 'D543', 'D564', '621B', 'D570', '582C', 'D523', 'D534', '640C', 'D503', '583B', '637C', 'D533', '647C']	0.736273688	0.047665387
Plasmablast	SPL	B	age_groups	0.375502772	2.547825904	0.147381645	0.882830793	22	-65.22	['759B', '778C', '689C', '694B', '591C', '768B', 'D529', 'D496', 'D528', 'D543', 'D564', '621B', 'D570', '582C', 'D523', 'D534', '640C', 'D503', '583B', '637C', 'D533', '647C']	0.882830793	0.522354199
Plasmablast	SPL	B	chemistry	-5.600290335	4.561072091	-1.22784517	0.219505096	22	-65.22	['759B', '778C', '689C', '694B', '591C', '768B', 'D529', 'D496', 'D528', 'D543', 'D564', '621B', 'D570', '582C', 'D523', 'D534', '640C', 'D503', '583B', '637C', 'D533', '647C']	0.878020383	-1.629341051
Plasmablast	SPL	B	site	4.346716194	2.516821218	1.727065937	0.084155822	22	-65.22	['759B', '778C', '689C', '694B', '591C', '768B', 'D529', 'D496', 'D528', 'D543', 'D564', '621B', 'D570', '582C', 'D523', 'D534', '640C', 'D503', '583B', '637C', 'D533', '647C']	0.112207763	1.827832927
Plasmablast	SPL	B	cmv	-0.483134475	2.516821218	-0.191962175	0.847771834	22	-65.22	['759B', '778C', '689C', '694B', '591C', '768B', 'D529', 'D496', 'D528', 'D543', 'D564', '621B', 'D570', '582C', 'D523', 'D534', '640C', 'D503', '583B', '637C', 'D533', '647C']	0.912143833	0.286812299
Memory B	BMA	B	const	3.895386606	24.31465883	0.160207331	0.872717754	19	-81.9	['759B', '694B', '768B', 'D564', 'D523', 'D520', 'D570', '778C', 'D503', 'D529', '689C', 'D534', '640C', 'D496', '583B', '637C', '591C', 'D533', '621B']		0
Memory B	BMA	B	sex	7.370847617	10.50792069	0.701456343	0.483018271	19	-81.9	['759B', '694B', '768B', 'D564', 'D523', 'D520', 'D570', '778C', 'D503', 'D529', '689C', 'D534', '640C', 'D496', '583B', '637C', '591C', 'D533', '621B']	0.607004882	0.180823325
Memory B	BMA	B	age_groups	7.583565109	10.96950899	0.691331318	0.489357355	19	-81.9	['759B', '694B', '768B', 'D564', 'D523', 'D520', 'D570', '778C', 'D503', 'D529', '689C', 'D534', '640C', 'D496', '583B', '637C', '591C', 'D533', '621B']	0.603060509	0.384970766
Memory B	BMA	B	chemistry	9.19058807	18.31567664	0.501788072	0.615816604	19	-81.9	['759B', '694B', '768B', 'D564', 'D523', 'D520', 'D570', '778C', 'D503', 'D529', '689C', 'D534', '640C', 'D496', '583B', '637C', '591C', 'D533', '621B']	0.864372948	-0.306772638
Memory B	BMA	B	site	22.07304788	11.79611825	1.871212835	0.061315586	19	-81.9	['759B', '694B', '768B', 'D564', 'D523', 'D520', 'D570', '778C', 'D503', 'D529', '689C', 'D534', '640C', 'D496', '583B', '637C', '591C', 'D533', '621B']	0.122631173	0.928235484
Memory B	BMA	B	cmv	5.294936919	12.27698328	0.431289739	0.66625771	19	-81.9	['759B', '694B', '768B', 'D564', 'D523', 'D520', 'D570', '778C', 'D503', 'D529', '689C', 'D534', '640C', 'D496', '583B', '637C', '591C', 'D533', '621B']	0.804599348	0.551041427
Naive B	BMA	B	const	78.94943862	22.20407559	3.555628258	0.000377077	19	-80.174	['759B', '694B', '768B', 'D564', 'D523', 'D520', 'D570', '778C', 'D503', 'D529', '689C', 'D534', '640C', 'D496', '583B', '637C', '591C', 'D533', '621B']		0
Naive B	BMA	B	sex	-4.935634372	9.595802552	-0.514353473	0.607004882	19	-80.174	['759B', '694B', '768B', 'D564', 'D523', 'D520', 'D570', '778C', 'D503', 'D529', '689C', 'D534', '640C', 'D496', '583B', '637C', '591C', 'D533', '621B']	0.607004882	0.019334508
Naive B	BMA	B	age_groups	-5.20905236	10.01732364	-0.520004399	0.603060509	19	-80.174	['759B', '694B', '768B', 'D564', 'D523', 'D520', 'D570', '778C', 'D503', 'D529', '689C', 'D534', '640C', 'D496', '583B', '637C', '591C', 'D533', '621B']	0.603060509	-0.294638138
Naive B	BMA	B	chemistry	-5.931060785	16.72582254	-0.354605029	0.722885508	19	-80.174	['759B', '694B', '768B', 'D564', 'D523', 'D520', 'D570', '778C', 'D503', 'D529', '689C', 'D534', '640C', 'D496', '583B', '637C', '591C', 'D533', '621B']	0.864372948	0.819206197
Naive B	BMA	B	site	-35.42137199	10.77218082	-3.288226645	0.001008206	19	-80.174	['759B', '694B', '768B', 'D564', 'D523', 'D520', 'D570', '778C', 'D503', 'D529', '689C', 'D534', '640C', 'D496', '583B', '637C', '591C', 'D533', '621B']	0.004032826	-1.364728544
Naive B	BMA	B	cmv	-9.643463634	11.21130536	-0.860155292	0.389703446	19	-80.174	['759B', '694B', '768B', 'D564', 'D523', 'D520', 'D570', '778C', 'D503', 'D529', '689C', 'D534', '640C', 'D496', '583B', '637C', '591C', 'D533', '621B']	0.804599348	-0.719682177
Memory B	JEJ	B	const	-4.866189753	17.87898519	-0.272173711	0.785488454	18	-69.718	['D528', 'D496', 'D564', 'D520', 'D512', 'D529', 'D534', 'D503', 'D543', '640C', 'D523', '647C', '694B', 'D533', 'D570', '582C', '778C', '768B']		0
Memory B	JEJ	B	sex	17.6808606	6.829817412	2.588775005	0.0096318	18	-69.718	['D528', 'D496', 'D564', 'D520', 'D512', 'D529', 'D534', 'D503', 'D543', '640C', 'D523', '647C', '694B', 'D533', 'D570', '582C', '778C', '768B']	0.019263601	1.627018187
Memory B	JEJ	B	age_groups	-5.96840001	7.347564443	-0.812296382	0.416621586	18	-69.718	['D528', 'D496', 'D564', 'D520', 'D512', 'D529', 'D534', 'D503', 'D543', '640C', 'D523', '647C', '694B', 'D533', 'D570', '582C', '778C', '768B']	0.555495448	-0.884698919
Memory B	JEJ	B	chemistry	17.0551613	11.91187155	1.431778476	0.152207229	18	-69.718	['D528', 'D496', 'D564', 'D520', 'D512', 'D529', 'D534', 'D503', 'D543', '640C', 'D523', '647C', '694B', 'D533', 'D570', '582C', '778C', '768B']	0.608828916	3.507222108
Memory B	JEJ	B	site	3.966720099	7.463470084	0.531484692	0.595082946	18	-69.718	['D528', 'D496', 'D564', 'D520', 'D512', 'D529', 'D534', 'D503', 'D543', '640C', 'D523', '647C', '694B', 'D533', 'D570', '582C', '778C', '768B']	0.595082946	0.130736161
Memory B	JEJ	B	cmv	-0.213198585	7.770448216	-0.027437103	0.978111106	18	-69.718	['D528', 'D496', 'D564', 'D520', 'D512', 'D529', 'D534', 'D503', 'D543', '640C', 'D523', '647C', '694B', 'D533', 'D570', '582C', '778C', '768B']	0.978111106	-0.380862503
Plasma cell	JEJ	B	const	37.92586395	26.49904581	1.431216211	0.152368259	18	-76.8	['D528', 'D496', 'D564', 'D520', 'D512', 'D529', 'D534', 'D503', 'D543', '640C', 'D523', '647C', '694B', 'D533', 'D570', '582C', '778C', '768B']		0
Plasma cell	JEJ	B	sex	-29.75971356	10.1227023	-2.939898131	0.003283202	18	-76.8	['D528', 'D496', 'D564', 'D520', 'D512', 'D529', 'D534', 'D503', 'D543', '640C', 'D523', '647C', '694B', 'D533', 'D570', '582C', '778C', '768B']	0.013132807	-0.769981707
Plasma cell	JEJ	B	age_groups	23.08994023	10.8900726	2.120274223	0.033982926	18	-76.8	['D528', 'D496', 'D564', 'D520', 'D512', 'D529', 'D534', 'D503', 'D543', '640C', 'D523', '647C', '694B', 'D533', 'D570', '582C', '778C', '768B']	0.122893943	0.597501256
Plasma cell	JEJ	B	chemistry	-8.821281706	17.65498582	-0.49964819	0.61732282	18	-76.8	['D528', 'D496', 'D564', 'D520', 'D512', 'D529', 'D534', 'D503', 'D543', '640C', 'D523', '647C', '694B', 'D533', 'D570', '582C', '778C', '768B']	0.61732282	-0.697908349
Plasma cell	JEJ	B	site	39.43606981	11.06186026	3.565048635	0.000363789	18	-76.8	['D528', 'D496', 'D564', 'D520', 'D512', 'D529', 'D534', 'D503', 'D543', '640C', 'D523', '647C', '694B', 'D533', 'D570', '582C', '778C', '768B']	0.000727577	1.03823592
Plasma cell	JEJ	B	cmv	12.55472553	11.51684288	1.090118678	0.27566087	18	-76.8	['D528', 'D496', 'D564', 'D520', 'D512', 'D529', 'D534', 'D503', 'D543', '640C', 'D523', '647C', '694B', 'D533', 'D570', '582C', '778C', '768B']	0.367547826	0.537764591
CD8 TEM	LNG	CD8	const	20.39071306	11.61501	1.755548472	0.079165537	17	-58.207	['D520', 'D523', 'D534', 'D503', 'D529', 'D496', 'D543', '689C', 'D512', 'D564', '778C', '768B', 'D570', 'D528', '591C', 'D533', '583B']		0
CD8 TEM	LNG	CD8	sex	1.359621361	4.741432403	0.286753294	0.774301228	17	-58.207	['D520', 'D523', 'D534', 'D503', 'D529', 'D496', 'D543', '689C', 'D512', 'D564', '778C', '768B', 'D570', 'D528', '591C', 'D533', '583B']	0.943037045	0.127425985
CD8 TEM	LNG	CD8	age_groups	7.277649902	5.174605299	1.406416428	0.159600505	17	-58.207	['D520', 'D523', 'D534', 'D503', 'D529', 'D496', 'D543', '689C', 'D512', 'D564', '778C', '768B', 'D570', 'D528', '591C', 'D533', '583B']	0.237667142	0.375598899
CD8 TEM	LNG	CD8	chemistry	1.997499098	7.981466248	0.250267186	0.802380731	17	-58.207	['D520', 'D523', 'D534', 'D503', 'D529', 'D496', 'D543', '689C', 'D512', 'D564', '778C', '768B', 'D570', 'D528', '591C', 'D533', '583B']	0.802380731	-0.015098766
CD8 TEM	LNG	CD8	site	-4.427779744	5.562704298	-0.795976113	0.42604592	17	-58.207	['D520', 'D523', 'D534', 'D503', 'D529', 'D496', 'D543', '689C', 'D512', 'D564', '778C', '768B', 'D570', 'D528', '591C', 'D533', '583B']	0.568061226	-0.228073175
CD8 TEM	LNG	CD8	cmv	-0.059005861	5.479486428	-0.010768502	0.991408144	17	-58.207	['D520', 'D523', 'D534', 'D503', 'D529', 'D496', 'D543', '689C', 'D512', 'D564', '778C', '768B', 'D570', 'D528', '591C', 'D533', '583B']	0.991408144	-0.211718153
CD8 TEMRA	LNG	CD8	const	11.59048202	26.53148941	0.436857571	0.662214644	17	-72.249	['D520', 'D523', 'D534', 'D503', 'D529', 'D496', 'D543', '689C', 'D512', 'D564', '778C', '768B', 'D570', 'D528', '591C', 'D533', '583B']		0
CD8 TEMRA	LNG	CD8	sex	-2.688606603	10.83057729	-0.248242225	0.803946998	17	-72.249	['D520', 'D523', 'D534', 'D503', 'D529', 'D496', 'D543', '689C', 'D512', 'D564', '778C', '768B', 'D570', 'D528', '591C', 'D533', '583B']	0.943037045	-0.279712227
CD8 TEMRA	LNG	CD8	age_groups	-8.409871014	11.82004886	-0.711492069	0.476779364	17	-72.249	['D520', 'D523', 'D534', 'D503', 'D529', 'D496', 'D543', '689C', 'D512', 'D564', '778C', '768B', 'D570', 'D528', '591C', 'D533', '583B']	0.476779364	-0.436290888
CD8 TEMRA	LNG	CD8	chemistry	12.80539636	18.23159749	0.702373797	0.482446082	17	-72.249	['D520', 'D523', 'D534', 'D503', 'D529', 'D496', 'D543', '689C', 'D512', 'D564', '778C', '768B', 'D570', 'D528', '591C', 'D533', '583B']	0.802380731	0.313848133
CD8 TEMRA	LNG	CD8	site	16.22881009	12.70656075	1.277199268	0.201531905	17	-72.249	['D520', 'D523', 'D534', 'D503', 'D529', 'D496', 'D543', '689C', 'D512', 'D564', '778C', '768B', 'D570', 'D528', '591C', 'D533', '583B']	0.568061226	0.798870012
CD8 TEMRA	LNG	CD8	cmv	11.23144956	12.51647102	0.897333565	0.369540951	17	-72.249	['D520', 'D523', 'D534', 'D503', 'D529', 'D496', 'D543', '689C', 'D512', 'D564', '778C', '768B', 'D570', 'D528', '591C', 'D533', '583B']	0.739081902	0.717386264
CD8 TRM	LNG	CD8	const	37.80081202	23.8902723	1.582267943	0.113588416	17	-70.467	['D520', 'D523', 'D534', 'D503', 'D529', 'D496', 'D543', '689C', 'D512', 'D564', '778C', '768B', 'D570', 'D528', '591C', 'D533', '583B']		0
CD8 TRM	LNG	CD8	sex	-0.696839809	9.752390328	-0.071453232	0.943037045	17	-70.467	['D520', 'D523', 'D534', 'D503', 'D529', 'D496', 'D543', '689C', 'D512', 'D564', '778C', '768B', 'D570', 'D528', '591C', 'D533', '583B']	0.943037045	0.059366652
CD8 TRM	LNG	CD8	age_groups	14.32768379	10.64335972	1.346161753	0.178250357	17	-70.467	['D520', 'D523', 'D534', 'D503', 'D529', 'D496', 'D543', '689C', 'D512', 'D564', '778C', '768B', 'D570', 'D528', '591C', 'D533', '583B']	0.237667142	0.747690549
CD8 TRM	LNG	CD8	chemistry	-7.617586304	16.41663692	-0.46401625	0.642636103	17	-70.467	['D520', 'D523', 'D534', 'D503', 'D529', 'D496', 'D543', '689C', 'D512', 'D564', '778C', '768B', 'D570', 'D528', '591C', 'D533', '583B']	0.802380731	-0.476076635
CD8 TRM	LNG	CD8	site	-12.03171044	11.44161911	-1.051574111	0.292994991	17	-70.467	['D520', 'D523', 'D534', 'D503', 'D529', 'D496', 'D543', '689C', 'D512', 'D564', '778C', '768B', 'D570', 'D528', '591C', 'D533', '583B']	0.568061226	-0.395298638
CD8 TRM	LNG	CD8	cmv	-1.228128807	11.27045287	-0.108968896	0.913227161	17	-70.467	['D520', 'D523', 'D534', 'D503', 'D529', 'D496', 'D543', '689C', 'D512', 'D564', '778C', '768B', 'D570', 'D528', '591C', 'D533', '583B']	0.991408144	-0.320584103
CD8 TEM	LN	CD8	const	4.085645476	8.211131498	0.497573992	0.618784339	23	-75.421	['D512', '778C', '768B', 'D520', 'D543', 'D496', '637C', 'D523', '759B', 'D534', 'D529', 'D564', 'D528', '591C', '621B', '647C', '689C', '640C', 'D533', 'D570', '583B', 'D503', '582C']		0
CD8 TEM	LN	CD8	sex	0.866945661	3.179770237	0.272644121	0.785126793	23	-75.421	['D512', '778C', '768B', 'D520', 'D543', 'D496', '637C', 'D523', '759B', 'D534', 'D529', 'D564', 'D528', '591C', '621B', '647C', '689C', '640C', 'D533', 'D570', '583B', 'D503', '582C']	0.889040692	0.139837252
CD8 TEM	LN	CD8	age_groups	2.396917172	3.334232448	0.718881245	0.472214093	23	-75.421	['D512', '778C', '768B', 'D520', 'D543', 'D496', '637C', 'D523', '759B', 'D534', 'D529', 'D564', 'D528', '591C', '621B', '647C', '689C', '640C', 'D533', 'D570', '583B', 'D503', '582C']	0.472214093	0.253121771
CD8 TEM	LN	CD8	chemistry	4.223161993	6.128758662	0.68907298	0.490777343	23	-75.421	['D512', '778C', '768B', 'D520', 'D543', 'D496', '637C', 'D523', '759B', 'D534', 'D529', 'D564', 'D528', '591C', '621B', '647C', '689C', '640C', 'D533', 'D570', '583B', 'D503', '582C']	0.933124623	0.493564011
CD8 TEM	LN	CD8	site	-2.205769958	3.358016337	-0.656866953	0.511266469	23	-75.421	['D512', '778C', '768B', 'D520', 'D543', 'D496', '637C', 'D523', '759B', 'D534', 'D529', 'D564', 'D528', '591C', '621B', '647C', '689C', '640C', 'D533', 'D570', '583B', 'D503', '582C']	0.681688626	-0.334959115
CD8 TEM	LN	CD8	cmv	3.158734784	3.415087679	0.924935194	0.354999619	23	-75.421	['D512', '778C', '768B', 'D520', 'D543', 'D496', '637C', 'D523', '759B', 'D534', 'D529', 'D564', 'D528', '591C', '621B', '647C', '689C', '640C', 'D533', 'D570', '583B', 'D503', '582C']	0.443310068	0.270043246
CD8 TEMRA	LN	CD8	const	0.975939658	2.689011853	0.362936168	0.716652568	23	-49.746	['D512', '778C', '768B', 'D520', 'D543', 'D496', '637C', 'D523', '759B', 'D534', 'D529', 'D564', 'D528', '591C', '621B', '647C', '689C', '640C', 'D533', 'D570', '583B', 'D503', '582C']		0
CD8 TEMRA	LN	CD8	sex	-0.145283484	1.041322972	-0.139518179	0.889040692	23	-49.746	['D512', '778C', '768B', 'D520', 'D543', 'D496', '637C', 'D523', '759B', 'D534', 'D529', 'D564', 'D528', '591C', '621B', '647C', '689C', '640C', 'D533', 'D570', '583B', 'D503', '582C']	0.889040692	-0.109947169
CD8 TEMRA	LN	CD8	age_groups	1.390050301	1.091906831	1.273048452	0.203000849	23	-49.746	['D512', '778C', '768B', 'D520', 'D543', 'D496', '637C', 'D523', '759B', 'D534', 'D529', 'D564', 'D528', '591C', '621B', '647C', '689C', '640C', 'D533', 'D570', '583B', 'D503', '582C']	0.270667799	0.396450727
CD8 TEMRA	LN	CD8	chemistry	1.270651053	2.007068659	0.633087985	0.526676188	23	-49.746	['D512', '778C', '768B', 'D520', 'D543', 'D496', '637C', 'D523', '759B', 'D534', 'D529', 'D564', 'D528', '591C', '621B', '647C', '689C', '640C', 'D533', 'D570', '583B', 'D503', '582C']	0.933124623	-0.098212345
CD8 TEMRA	LN	CD8	site	0.783126674	1.099695667	0.712130363	0.476384054	23	-49.746	['D512', '778C', '768B', 'D520', 'D543', 'D496', '637C', 'D523', '759B', 'D534', 'D529', 'D564', 'D528', '591C', '621B', '647C', '689C', '640C', 'D533', 'D570', '583B', 'D503', '582C']	0.681688626	0.278046164
CD8 TEMRA	LN	CD8	cmv	1.449478663	1.118385602	1.296045532	0.194959798	23	-49.746	['D512', '778C', '768B', 'D520', 'D543', 'D496', '637C', 'D523', '759B', 'D534', 'D529', 'D564', 'D528', '591C', '621B', '647C', '689C', '640C', 'D533', 'D570', '583B', 'D503', '582C']	0.43729658	0.518440608
CD8 TN	LN	CD8	const	74.52894138	18.74786697	3.975329113	7.03E-05	23	-94.41	['D512', '778C', '768B', 'D520', 'D543', 'D496', '637C', 'D523', '759B', 'D534', 'D529', 'D564', 'D528', '591C', '621B', '647C', '689C', '640C', 'D533', 'D570', '583B', 'D503', '582C']		0
CD8 TN	LN	CD8	sex	-3.532781718	7.260133323	-0.486600116	0.626541741	23	-94.41	['D512', '778C', '768B', 'D520', 'D543', 'D496', '637C', 'D523', '759B', 'D534', 'D529', 'D564', 'D528', '591C', '621B', '647C', '689C', '640C', 'D533', 'D570', '583B', 'D503', '582C']	0.889040692	-0.082018466
CD8 TN	LN	CD8	age_groups	-23.39391935	7.612805422	-3.072969563	0.002119401	23	-94.41	['D512', '778C', '768B', 'D520', 'D543', 'D496', '637C', 'D523', '759B', 'D534', 'D529', 'D564', 'D528', '591C', '621B', '647C', '689C', '640C', 'D533', 'D570', '583B', 'D503', '582C']	0.004329763	-0.641095846
CD8 TN	LN	CD8	chemistry	-1.174240365	13.99333967	-0.083914233	0.933124623	23	-94.41	['D512', '778C', '768B', 'D520', 'D543', 'D496', '637C', 'D523', '759B', 'D534', 'D529', 'D564', 'D528', '591C', '621B', '647C', '689C', '640C', 'D533', 'D570', '583B', 'D503', '582C']	0.933124623	0.43142667
CD8 TN	LN	CD8	site	-1.847185564	7.66710941	-0.240923334	0.809614537	23	-94.41	['D512', '778C', '768B', 'D520', 'D543', 'D496', '637C', 'D523', '759B', 'D534', 'D529', 'D564', 'D528', '591C', '621B', '647C', '689C', '640C', 'D533', 'D570', '583B', 'D503', '582C']	0.809614537	-0.054526709
CD8 TN	LN	CD8	cmv	-9.591838416	7.797416167	-1.230130368	0.21864829	23	-94.41	['D512', '778C', '768B', 'D520', 'D543', 'D496', '637C', 'D523', '759B', 'D534', 'D529', 'D564', 'D528', '591C', '621B', '647C', '689C', '640C', 'D533', 'D570', '583B', 'D503', '582C']	0.43729658	-0.251814186
CD8 TRM	LN	CD8	const	15.49020751	14.29399908	1.083686058	0.278504019	23	-88.171	['D512', '778C', '768B', 'D520', 'D543', 'D496', '637C', 'D523', '759B', 'D534', 'D529', 'D564', 'D528', '591C', '621B', '647C', '689C', '640C', 'D533', 'D570', '583B', 'D503', '582C']		0
CD8 TRM	LN	CD8	sex	1.66170648	5.535367793	0.300198025	0.764026111	23	-88.171	['D512', '778C', '768B', 'D520', 'D543', 'D496', '637C', 'D523', '759B', 'D534', 'D529', 'D564', 'D528', '591C', '621B', '647C', '689C', '640C', 'D533', 'D570', '583B', 'D503', '582C']	0.889040692	0.043741683
CD8 TRM	LN	CD8	age_groups	17.79949593	5.804256764	3.066627935	0.002164881	23	-88.171	['D512', '778C', '768B', 'D520', 'D543', 'D496', '637C', 'D523', '759B', 'D534', 'D529', 'D564', 'D528', '591C', '621B', '647C', '689C', '640C', 'D533', 'D570', '583B', 'D503', '582C']	0.004329763	0.905631302
CD8 TRM	LN	CD8	chemistry	-1.496989817	10.66898888	-0.140312248	0.888413287	23	-88.171	['D512', '778C', '768B', 'D520', 'D543', 'D496', '637C', 'D523', '759B', 'D534', 'D529', 'D564', 'D528', '591C', '621B', '647C', '689C', '640C', 'D533', 'D570', '583B', 'D503', '582C']	0.933124623	-0.517980375
CD8 TRM	LN	CD8	site	4.161168844	5.845659935	0.711839021	0.476564466	23	-88.171	['D512', '778C', '768B', 'D520', 'D543', 'D496', '637C', 'D523', '759B', 'D534', 'D529', 'D564', 'D528', '591C', '621B', '647C', '689C', '640C', 'D533', 'D570', '583B', 'D503', '582C']	0.681688626	0.194787292
CD8 TRM	LN	CD8	cmv	4.557537822	5.945010153	0.76661565	0.443310068	23	-88.171	['D512', '778C', '768B', 'D520', 'D543', 'D496', '637C', 'D523', '759B', 'D534', 'D529', 'D564', 'D528', '591C', '621B', '647C', '689C', '640C', 'D533', 'D570', '583B', 'D503', '582C']	0.443310068	0.243501047
CD8 TEM	SPL	CD8	const	19.77292042	13.43535262	1.471708334	0.141099656	22	-82.872	['D496', 'D529', 'D543', '694B', '759B', '689C', '778C', 'D534', '768B', '637C', 'D564', '582C', '640C', 'D503', '583B', 'D528', '621B', '591C', 'D533', 'D523', 'D570', '647C']		0
CD8 TEM	SPL	CD8	sex	11.3947585	5.540646039	2.056575789	0.039727049	22	-82.872	['D496', 'D529', 'D543', '694B', '759B', '689C', '778C', 'D534', '768B', '637C', 'D564', '582C', '640C', 'D503', '583B', 'D528', '621B', '591C', 'D533', 'D523', 'D570', '647C']	0.109326835	0.720482804
CD8 TEM	SPL	CD8	age_groups	1.715896685	5.683613847	0.301902404	0.762726463	22	-82.872	['D496', 'D529', 'D543', '694B', '759B', '689C', '778C', 'D534', '768B', '637C', 'D564', '582C', '640C', 'D503', '583B', 'D528', '621B', '591C', 'D533', 'D523', 'D570', '647C']	0.762726463	0.042000219
CD8 TEM	SPL	CD8	chemistry	-5.656673547	10.17470325	-0.555954647	0.578241859	22	-82.872	['D496', 'D529', 'D543', '694B', '759B', '689C', '778C', 'D534', '768B', '637C', 'D564', '582C', '640C', 'D503', '583B', 'D528', '621B', '591C', 'D533', 'D523', 'D570', '647C']	0.578241859	-0.301913136
CD8 TEM	SPL	CD8	site	1.578331307	5.61444952	0.281119512	0.778618736	22	-82.872	['D496', 'D529', 'D543', '694B', '759B', '689C', '778C', 'D534', '768B', '637C', 'D564', '582C', '640C', 'D503', '583B', 'D528', '621B', '591C', 'D533', 'D523', 'D570', '647C']	0.778618736	0.127919114
CD8 TEM	SPL	CD8	cmv	-0.707390565	5.61444952	-0.125994643	0.899736165	22	-82.872	['D496', 'D529', 'D543', '694B', '759B', '689C', '778C', 'D534', '768B', '637C', 'D564', '582C', '640C', 'D503', '583B', 'D528', '621B', '591C', 'D533', 'D523', 'D570', '647C']	0.899736165	0.033136374
CD8 TEMRA	SPL	CD8	const	-5.322787293	17.97529438	-0.296116836	0.767140857	22	-89.276	['D496', 'D529', 'D543', '694B', '759B', '689C', '778C', 'D534', '768B', '637C', 'D564', '582C', '640C', 'D503', '583B', 'D528', '621B', '591C', 'D533', 'D523', 'D570', '647C']		0
CD8 TEMRA	SPL	CD8	sex	-14.2441724	7.412886462	-1.921541962	0.054663417	22	-89.276	['D496', 'D529', 'D543', '694B', '759B', '689C', '778C', 'D534', '768B', '637C', 'D564', '582C', '640C', 'D503', '583B', 'D528', '621B', '591C', 'D533', 'D523', 'D570', '647C']	0.109326835	-0.521388544
CD8 TEMRA	SPL	CD8	age_groups	-3.281741074	7.604164541	-0.43157155	0.66605284	22	-89.276	['D496', 'D529', 'D543', '694B', '759B', '689C', '778C', 'D534', '768B', '637C', 'D564', '582C', '640C', 'D503', '583B', 'D528', '621B', '591C', 'D533', 'D523', 'D570', '647C']	0.762726463	-0.090136823
CD8 TEMRA	SPL	CD8	chemistry	33.94182427	13.61283854	2.493368607	0.012653741	22	-89.276	['D496', 'D529', 'D543', '694B', '759B', '689C', '778C', 'D534', '768B', '637C', 'D564', '582C', '640C', 'D503', '583B', 'D528', '621B', '591C', 'D533', 'D523', 'D570', '647C']	0.050614963	0.582527358
CD8 TEMRA	SPL	CD8	site	24.61723692	7.511628888	3.277216872	0.001048358	22	-89.276	['D496', 'D529', 'D543', '694B', '759B', '689C', '778C', 'D534', '768B', '637C', 'D564', '582C', '640C', 'D503', '583B', 'D528', '621B', '591C', 'D533', 'D523', 'D570', '647C']	0.004193432	0.823317741
CD8 TEMRA	SPL	CD8	cmv	15.51553619	7.511628888	2.065535508	0.038872359	22	-89.276	['D496', 'D529', 'D543', '694B', '759B', '689C', '778C', 'D534', '768B', '637C', 'D564', '582C', '640C', 'D503', '583B', 'D528', '621B', '591C', 'D533', 'D523', 'D570', '647C']	0.155489438	0.584336357
CD8 TN	SPL	CD8	const	40.99083772	14.90777314	2.749628489	0.005966287	22	-85.16	['D496', 'D529', 'D543', '694B', '759B', '689C', '778C', 'D534', '768B', '637C', 'D564', '582C', '640C', 'D503', '583B', 'D528', '621B', '591C', 'D533', 'D523', 'D570', '647C']		0
CD8 TN	SPL	CD8	sex	0.932204376	6.147862024	0.15163066	0.87947825	22	-85.16	['D496', 'D529', 'D543', '694B', '759B', '689C', '778C', 'D534', '768B', '637C', 'D564', '582C', '640C', 'D503', '583B', 'D528', '621B', '591C', 'D533', 'D523', 'D570', '647C']	0.87947825	0.251534494
CD8 TN	SPL	CD8	age_groups	-7.101257146	6.306498102	-1.126022244	0.260156104	22	-85.16	['D496', 'D529', 'D543', '694B', '759B', '689C', '778C', 'D534', '768B', '637C', 'D564', '582C', '640C', 'D503', '583B', 'D528', '621B', '591C', 'D533', 'D523', 'D570', '647C']	0.520312208	-0.696250855
CD8 TN	SPL	CD8	chemistry	-13.5320883	11.28977943	-1.198614055	0.230678051	22	-85.16	['D496', 'D529', 'D543', '694B', '759B', '689C', '778C', 'D534', '768B', '637C', 'D564', '582C', '640C', 'D503', '583B', 'D528', '621B', '591C', 'D533', 'D523', 'D570', '647C']	0.307570734	0.067873512
CD8 TN	SPL	CD8	site	-15.08299723	6.22975385	-2.421122503	0.015472662	22	-85.16	['D496', 'D529', 'D543', '694B', '759B', '689C', '778C', 'D534', '768B', '637C', 'D564', '582C', '640C', 'D503', '583B', 'D528', '621B', '591C', 'D533', 'D523', 'D570', '647C']	0.030945324	-1.595454812
CD8 TN	SPL	CD8	cmv	-5.422785209	6.22975385	-0.870465405	0.384046117	22	-85.16	['D496', 'D529', 'D543', '694B', '759B', '689C', '778C', 'D534', '768B', '637C', 'D564', '582C', '640C', 'D503', '583B', 'D528', '621B', '591C', 'D533', 'D523', 'D570', '647C']	0.512061489	-0.526227457
CD8 TRM	SPL	CD8	const	43.19563673	14.07619185	3.068701904	0.00214991	22	-83.897	['D496', 'D529', 'D543', '694B', '759B', '689C', '778C', 'D534', '768B', '637C', 'D564', '582C', '640C', 'D503', '583B', 'D528', '621B', '591C', 'D533', 'D523', 'D570', '647C']		0
CD8 TRM	SPL	CD8	sex	1.100882668	5.804923682	0.189646364	0.849586253	22	-83.897	['D496', 'D529', 'D543', '694B', '759B', '689C', '778C', 'D534', '768B', '637C', 'D564', '582C', '640C', 'D503', '583B', 'D528', '621B', '591C', 'D533', 'D523', 'D570', '647C']	0.87947825	-0.023028642
CD8 TRM	SPL	CD8	age_groups	7.136473243	5.954710766	1.198458418	0.230738602	22	-83.897	['D496', 'D529', 'D543', '694B', '759B', '689C', '778C', 'D534', '768B', '637C', 'D564', '582C', '640C', 'D503', '583B', 'D528', '621B', '591C', 'D533', 'D523', 'D570', '647C']	0.520312208	0.453777884
CD8 TRM	SPL	CD8	chemistry	-13.87943956	10.66001607	-1.302009253	0.192913223	22	-83.897	['D496', 'D529', 'D543', '694B', '759B', '689C', '778C', 'D534', '768B', '637C', 'D564', '582C', '640C', 'D503', '583B', 'D528', '621B', '591C', 'D533', 'D523', 'D570', '647C']	0.307570734	-0.355425495
CD8 TRM	SPL	CD8	site	-9.641375081	5.882247441	-1.639063161	0.101200106	22	-83.897	['D496', 'D529', 'D543', '694B', '759B', '689C', '778C', 'D534', '768B', '637C', 'D564', '582C', '640C', 'D503', '583B', 'D528', '621B', '591C', 'D533', 'D523', 'D570', '647C']	0.134933475	-0.423391901
CD8 TRM	SPL	CD8	cmv	-9.792001897	5.882247441	-1.664670178	0.095978576	22	-83.897	['D496', 'D529', 'D543', '694B', '759B', '689C', '778C', 'D534', '768B', '637C', 'D564', '582C', '640C', 'D503', '583B', 'D528', '621B', '591C', 'D533', 'D523', 'D570', '647C']	0.191957151	-0.488920283
CD8 TEM	BLO	CD8	const	0.368926403	16.48233846	0.022383135	0.982142333	18	-70.401	['D496', 'D534', 'D520', '759B', 'D512', 'D529', '768B', 'D523', '694B', 'D570', 'D528', 'D503', '778C', 'D543', '637C', '583B', 'D533', 'D564']		0
CD8 TEM	BLO	CD8	sex	13.89698273	7.182342753	1.934881585	0.053004828	18	-70.401	['D496', 'D534', 'D520', '759B', 'D512', 'D529', '768B', 'D523', '694B', 'D570', 'D528', 'D503', '778C', 'D543', '637C', '583B', 'D533', 'D564']	0.070673105	1.024292648
CD8 TEM	BLO	CD8	age_groups	17.65073007	7.644527879	2.308936582	0.020947101	18	-70.401	['D496', 'D534', 'D520', '759B', 'D512', 'D529', '768B', 'D523', '694B', 'D570', 'D528', 'D503', '778C', 'D543', '637C', '583B', 'D533', 'D564']	0.041894201	0.844784604
CD8 TEM	BLO	CD8	chemistry	8.946140323	12.42487157	0.720018736	0.47151346	18	-70.401	['D496', 'D534', 'D520', '759B', 'D512', 'D529', '768B', 'D523', '694B', 'D570', 'D528', 'D503', '778C', 'D543', '637C', '583B', 'D533', 'D564']	0.633263141	0.01380348
CD8 TEM	BLO	CD8	site	-8.339038197	8.080319645	-1.032018356	0.302063518	18	-70.401	['D496', 'D534', 'D520', '759B', 'D512', 'D529', '768B', 'D523', '694B', 'D570', 'D528', 'D503', '778C', 'D543', '637C', '583B', 'D533', 'D564']	0.402751358	-0.337647762
CD8 TEM	BLO	CD8	cmv	7.41896778	7.945704216	0.933708024	0.350454525	18	-70.401	['D496', 'D534', 'D520', '759B', 'D512', 'D529', '768B', 'D523', '694B', 'D570', 'D528', 'D503', '778C', 'D543', '637C', '583B', 'D533', 'D564']	0.4672727	0.309261301
CD8 TEMRA	BLO	CD8	const	-0.047596842	12.92276135	-0.003683179	0.997061255	18	-66.022	['D496', 'D534', 'D520', '759B', 'D512', 'D529', '768B', 'D523', '694B', 'D570', 'D528', 'D503', '778C', 'D543', '637C', '583B', 'D533', 'D564']		0
CD8 TEMRA	BLO	CD8	sex	14.10197297	5.631221659	2.504247538	0.012271215	18	-66.022	['D496', 'D534', 'D520', '759B', 'D512', 'D529', '768B', 'D523', '694B', 'D570', 'D528', 'D503', '778C', 'D543', '637C', '583B', 'D533', 'D564']	0.024542429	1.12487922
CD8 TEMRA	BLO	CD8	age_groups	6.560135786	5.993591846	1.094524945	0.273724813	18	-66.022	['D496', 'D534', 'D520', '759B', 'D512', 'D529', '768B', 'D523', '694B', 'D570', 'D528', 'D503', '778C', 'D543', '637C', '583B', 'D533', 'D564']	0.364966418	0.338758007
CD8 TEMRA	BLO	CD8	chemistry	6.378560075	9.741557633	0.654778252	0.512610535	18	-66.022	['D496', 'D534', 'D520', '759B', 'D512', 'D529', '768B', 'D523', '694B', 'D570', 'D528', 'D503', '778C', 'D543', '637C', '583B', 'D533', 'D564']	0.633263141	0.08209408
CD8 TEMRA	BLO	CD8	site	-1.04890929	6.335268666	-0.165566663	0.868497985	18	-66.022	['D496', 'D534', 'D520', '759B', 'D512', 'D529', '768B', 'D523', '694B', 'D570', 'D528', 'D503', '778C', 'D543', '637C', '583B', 'D533', 'D564']	0.868497985	-0.065418079
CD8 TEMRA	BLO	CD8	cmv	7.451041147	6.229725204	1.196046519	0.231678406	18	-66.022	['D496', 'D534', 'D520', '759B', 'D512', 'D529', '768B', 'D523', '694B', 'D570', 'D528', 'D503', '778C', 'D543', '637C', '583B', 'D533', 'D564']	0.463356812	0.53845431
CD8 TN	BLO	CD8	const	82.97581808	17.87835905	4.641131653	3.47E-06	18	-71.865	['D496', 'D534', 'D520', '759B', 'D512', 'D529', '768B', 'D523', '694B', 'D570', 'D528', 'D503', '778C', 'D543', '637C', '583B', 'D533', 'D564']		0
CD8 TN	BLO	CD8	sex	-26.25574216	7.790672597	-3.370150886	0.00075127	18	-71.865	['D496', 'D534', 'D520', '759B', 'D512', 'D529', '768B', 'D523', '694B', 'D570', 'D528', 'D503', '778C', 'D543', '637C', '583B', 'D533', 'D564']	0.003005081	-0.918374184
CD8 TN	BLO	CD8	age_groups	-28.56208896	8.292003864	-3.444533967	0.000572045	18	-71.865	['D496', 'D534', 'D520', '759B', 'D512', 'D529', '768B', 'D523', '694B', 'D570', 'D528', 'D503', '778C', 'D543', '637C', '583B', 'D533', 'D564']	0.002288179	-0.797813183
CD8 TN	BLO	CD8	chemistry	-6.430513528	13.47723295	-0.477139006	0.633263141	18	-71.865	['D496', 'D534', 'D520', '759B', 'D512', 'D529', '768B', 'D523', '694B', 'D570', 'D528', 'D503', '778C', 'D543', '637C', '583B', 'D533', 'D564']	0.633263141	0.325959402
CD8 TN	BLO	CD8	site	11.01402297	8.764706307	1.256633433	0.208886403	18	-71.865	['D496', 'D534', 'D520', '759B', 'D512', 'D529', '768B', 'D523', '694B', 'D570', 'D528', 'D503', '778C', 'D543', '637C', '583B', 'D533', 'D564']	0.402751358	0.179916728
CD8 TN	BLO	CD8	cmv	-14.94592941	8.618689225	-1.734130216	0.082894981	18	-71.865	['D496', 'D534', 'D520', '759B', 'D512', 'D529', '768B', 'D523', '694B', 'D570', 'D528', 'D503', '778C', 'D543', '637C', '583B', 'D533', 'D564']	0.331579925	-0.402692085
CD8 TEM	BMA	CD8	const	25.04233704	12.09788319	2.069976759	0.038454521	19	-68.637	['D496', 'D520', '768B', 'D529', 'D534', '694B', '759B', 'D523', 'D564', 'D503', 'D570', '689C', '778C', '637C', '640C', '621B', 'D533', '583B', '591C']		0
CD8 TEM	BMA	CD8	sex	12.99504815	5.228269824	2.485535097	0.012935683	19	-68.637	['D496', 'D520', '768B', 'D529', 'D534', '694B', '759B', 'D523', 'D564', 'D503', 'D570', '689C', '778C', '637C', '640C', '621B', 'D533', '583B', '591C']	0.051742732	0.58879924
CD8 TEM	BMA	CD8	age_groups	7.044101878	5.457935451	1.29061656	0.196836671	19	-68.637	['D496', 'D520', '768B', 'D529', 'D534', '694B', '759B', 'D523', 'D564', 'D503', 'D570', '689C', '778C', '637C', '640C', '621B', 'D533', '583B', '591C']	0.196836671	0.35572153
CD8 TEM	BMA	CD8	chemistry	-5.549688311	9.113058841	-0.608981946	0.542536405	19	-68.637	['D496', 'D520', '768B', 'D529', 'D534', '694B', '759B', 'D523', 'D564', 'D503', 'D570', '689C', '778C', '637C', '640C', '621B', 'D533', '583B', '591C']	0.723381874	-0.293999484
CD8 TEM	BMA	CD8	site	-0.205130109	5.869219131	-0.034950153	0.972119488	19	-68.637	['D496', 'D520', '768B', 'D529', 'D534', '694B', '759B', 'D523', 'D564', 'D503', 'D570', '689C', '778C', '637C', '640C', '621B', 'D533', '583B', '591C']	0.972119488	0.038377676
CD8 TEM	BMA	CD8	cmv	1.439966832	6.10847599	0.235732584	0.813640184	19	-68.637	['D496', 'D520', '768B', 'D529', 'D534', '694B', '759B', 'D523', 'D564', 'D503', 'D570', '689C', '778C', '637C', '640C', '621B', 'D533', '583B', '591C']	0.813640184	0.027528328
CD8 TEMRA	BMA	CD8	const	27.51288496	17.10521454	1.608450154	0.107736625	19	-75.217	['D496', 'D520', '768B', 'D529', 'D534', '694B', '759B', 'D523', 'D564', 'D503', 'D570', '689C', '778C', '637C', '640C', '621B', 'D533', '583B', '591C']		0
CD8 TEMRA	BMA	CD8	sex	-9.38563359	7.392258265	-1.269657154	0.204206781	19	-75.217	['D496', 'D520', '768B', 'D529', 'D534', '694B', '759B', 'D523', 'D564', 'D503', 'D570', '689C', '778C', '637C', '640C', '621B', 'D533', '583B', '591C']	0.408413562	-0.449988362
CD8 TEMRA	BMA	CD8	age_groups	-10.34062393	7.716982826	-1.339982758	0.18025095	19	-75.217	['D496', 'D520', '768B', 'D529', 'D534', '694B', '759B', 'D523', 'D564', 'D503', 'D570', '689C', '778C', '637C', '640C', '621B', 'D533', '583B', '591C']	0.196836671	-0.340973795
CD8 TEMRA	BMA	CD8	chemistry	11.64423498	12.88496707	0.903707003	0.366150785	19	-75.217	['D496', 'D520', '768B', 'D529', 'D534', '694B', '759B', 'D523', 'D564', 'D503', 'D570', '689C', '778C', '637C', '640C', '621B', 'D533', '583B', '591C']	0.723381874	0.051780305
CD8 TEMRA	BMA	CD8	site	21.80300411	8.298497416	2.627343604	0.008605439	19	-75.217	['D496', 'D520', '768B', 'D529', 'D534', '694B', '759B', 'D523', 'D564', 'D503', 'D570', '689C', '778C', '637C', '640C', '621B', 'D533', '583B', '591C']	0.017210878	0.758464082
CD8 TEMRA	BMA	CD8	cmv	2.701218013	8.636783036	0.312757424	0.754464965	19	-75.217	['D496', 'D520', '768B', 'D529', 'D534', '694B', '759B', 'D523', 'D564', 'D503', 'D570', '689C', '778C', '637C', '640C', '621B', 'D533', '583B', '591C']	0.813640184	0.507651143
CD8 TN	BMA	CD8	const	34.82585595	9.019055733	3.861363871	0.000112756	19	-63.057	['D496', 'D520', '768B', 'D529', 'D534', '694B', '759B', 'D523', 'D564', 'D503', 'D570', '689C', '778C', '637C', '640C', '621B', 'D533', '583B', '591C']		0
CD8 TN	BMA	CD8	sex	-2.459989609	3.897711375	-0.631136934	0.527950993	19	-63.057	['D496', 'D520', '768B', 'D529', 'D534', '694B', '759B', 'D523', 'D564', 'D503', 'D570', '689C', '778C', '637C', '640C', '621B', 'D533', '583B', '591C']	0.56820827	-0.06724599
CD8 TN	BMA	CD8	age_groups	-5.924915904	4.068928691	-1.456136579	0.145354867	19	-63.057	['D496', 'D520', '768B', 'D529', 'D534', '694B', '759B', 'D523', 'D564', 'D503', 'D570', '689C', '778C', '637C', '640C', '621B', 'D533', '583B', '591C']	0.196836671	-0.576254299
CD8 TN	BMA	CD8	chemistry	-5.401103083	6.793848501	-0.794999047	0.426614057	19	-63.057	['D496', 'D520', '768B', 'D529', 'D534', '694B', '759B', 'D523', 'D564', 'D503', 'D570', '689C', '778C', '637C', '640C', '621B', 'D533', '583B', '591C']	0.723381874	0.634642425
CD8 TN	BMA	CD8	site	-12.09041552	4.375543524	-2.763180266	0.005724114	19	-63.057	['D496', 'D520', '768B', 'D529', 'D534', '694B', '759B', 'D523', 'D564', 'D503', 'D570', '689C', '778C', '637C', '640C', '621B', 'D533', '583B', '591C']	0.017210878	-1.334971763
CD8 TN	BMA	CD8	cmv	-4.938440126	4.55391117	-1.084439275	0.278170078	19	-63.057	['D496', 'D520', '768B', 'D529', 'D534', '694B', '759B', 'D523', 'D564', 'D503', 'D570', '689C', '778C', '637C', '640C', '621B', 'D533', '583B', '591C']	0.813640184	-0.728070462
CD8 TRM	BMA	CD8	const	9.315418788	9.298862307	1.001780485	0.316449625	19	-63.637	['D496', 'D520', '768B', 'D529', 'D534', '694B', '759B', 'D523', 'D564', 'D503', 'D570', '689C', '778C', '637C', '640C', '621B', 'D533', '583B', '591C']		0
CD8 TRM	BMA	CD8	sex	-2.293403134	4.018633709	-0.570692255	0.56820827	19	-63.637	['D496', 'D520', '768B', 'D529', 'D534', '694B', '759B', 'D523', 'D564', 'D503', 'D570', '689C', '778C', '637C', '640C', '621B', 'D533', '583B', '591C']	0.56820827	-0.151740902
CD8 TRM	BMA	CD8	age_groups	7.537810902	4.195162859	1.796786241	0.072369562	19	-63.637	['D496', 'D520', '768B', 'D529', 'D534', '694B', '759B', 'D523', 'D564', 'D503', 'D570', '689C', '778C', '637C', '640C', '621B', 'D533', '583B', '591C']	0.196836671	0.961499405
CD8 TRM	BMA	CD8	chemistry	-0.015082772	7.004620396	-0.00215326	0.998281948	19	-63.637	['D496', 'D520', '768B', 'D529', 'D534', '694B', '759B', 'D523', 'D564', 'D503', 'D570', '689C', '778C', '637C', '640C', '621B', 'D533', '583B', '591C']	0.998281948	0.036976011
CD8 TRM	BMA	CD8	site	-8.192485586	4.511290089	-1.815996184	0.069370958	19	-63.637	['D496', 'D520', '768B', 'D529', 'D534', '694B', '759B', 'D523', 'D564', 'D503', 'D570', '689C', '778C', '637C', '640C', '621B', 'D533', '583B', '591C']	0.09249461	-0.920465764
CD8 TRM	BMA	CD8	cmv	1.912058787	4.695191402	0.407237666	0.68383344	19	-63.637	['D496', 'D520', '768B', 'D529', 'D534', '694B', '759B', 'D523', 'D564', 'D503', 'D570', '689C', '778C', '637C', '640C', '621B', 'D533', '583B', '591C']	0.813640184	-0.374013958
CD8 TRM	JEJ	CD8	const	98.90459567	20.34914461	4.860380991	1.17E-06	20	-82.935	['778C', 'D543', 'D503', '640C', '768B', '694B', 'D496', 'D529', 'D534', 'D570', 'D564', 'D533', 'D523', 'D528', '759B', 'D512', 'D520', '637C', '647C', '582C']		0
CD8 TRM	JEJ	CD8	sex	-6.637606622	8.177671633	-0.811674389	0.416978494	20	-82.935	['778C', 'D543', 'D503', '640C', '768B', '694B', 'D496', 'D529', 'D534', 'D570', 'D564', 'D533', 'D523', 'D528', '759B', 'D512', 'D520', '637C', '647C', '582C']	0.443995912	-0.10299383
CD8 TRM	JEJ	CD8	age_groups	-2.218569852	8.777860746	-0.252746075	0.800464441	20	-82.935	['778C', 'D543', 'D503', '640C', '768B', '694B', 'D496', 'D529', 'D534', 'D570', 'D564', 'D533', 'D523', 'D528', '759B', 'D512', 'D520', '637C', '647C', '582C']	0.800464441	-0.04169374
CD8 TRM	JEJ	CD8	chemistry	-5.011502558	15.01124113	-0.333849981	0.738492766	20	-82.935	['778C', 'D543', 'D503', '640C', '768B', '694B', 'D496', 'D529', 'D534', 'D570', 'D564', 'D533', 'D523', 'D528', '759B', 'D512', 'D520', '637C', '647C', '582C']	0.984657021	-0.114304639
CD8 TRM	JEJ	CD8	site	12.74608607	8.777860746	1.45207203	0.146481578	20	-82.935	['778C', 'D543', 'D503', '640C', '768B', '694B', 'D496', 'D529', 'D534', 'D570', 'D564', 'D533', 'D523', 'D528', '759B', 'D512', 'D520', '637C', '647C', '582C']	0.292963156	0.203108334
CD8 TRM	JEJ	CD8	cmv	-6.250875353	9.208929517	-0.678784146	0.497274641	20	-82.935	['778C', 'D543', 'D503', '640C', '768B', '694B', 'D496', 'D529', 'D534', 'D570', 'D564', 'D533', 'D523', 'D528', '759B', 'D512', 'D520', '637C', '647C', '582C']	0.663032854	-0.061993855
CD4 TCM	LNG	CD4	const	44.43123721	11.51603096	3.858207516	0.000114222	17	-58.061	['D520', 'D503', 'D543', '591C', '689C', 'D534', 'D512', 'D564', 'D529', '778C', 'D523', 'D528', 'D496', '768B', 'D570', 'D533', '583B']		0
CD4 TCM	LNG	CD4	sex	-1.785276456	4.70102758	-0.379763025	0.704121331	17	-58.061	['D520', 'D503', 'D543', '591C', '689C', 'D534', 'D512', 'D564', 'D529', '778C', 'D523', 'D528', 'D496', '768B', 'D570', 'D533', '583B']	0.704121331	-0.094320019
CD4 TCM	LNG	CD4	age_groups	-1.148117219	5.130509129	-0.223782317	0.82292669	17	-58.061	['D520', 'D503', 'D543', '591C', '689C', 'D534', 'D512', 'D564', 'D529', '778C', 'D523', 'D528', 'D496', '768B', 'D570', 'D533', '583B']	0.966610554	0.23445424
CD4 TCM	LNG	CD4	chemistry	-12.27420038	7.913450994	-1.551055334	0.120888424	17	-58.061	['D520', 'D503', 'D543', '591C', '689C', 'D534', 'D512', 'D564', 'D529', '778C', 'D523', 'D528', 'D496', '768B', 'D570', 'D533', '583B']	0.30313597	-0.405964925
CD4 TCM	LNG	CD4	site	3.176663354	5.515300885	0.575972811	0.564633559	17	-58.061	['D520', 'D503', 'D543', '591C', '689C', 'D534', 'D512', 'D564', 'D529', '778C', 'D523', 'D528', 'D496', '768B', 'D570', 'D533', '583B']	0.564633559	0.089376066
CD4 TCM	LNG	CD4	cmv	-11.13603594	5.432792168	-2.049781328	0.040385775	17	-58.061	['D520', 'D503', 'D543', '591C', '689C', 'D534', 'D512', 'D564', 'D529', '778C', 'D523', 'D528', 'D496', '768B', 'D570', 'D533', '583B']	0.201928873	-0.384279368
CD4 TEM	LNG	CD4	const	13.97895743	15.05859541	0.928304204	0.353249794	17	-62.621	['D520', 'D503', 'D543', '591C', '689C', 'D534', 'D512', 'D564', 'D529', '778C', 'D523', 'D528', 'D496', '768B', 'D570', 'D533', '583B']		0
CD4 TEM	LNG	CD4	sex	-9.432634735	6.147158912	-1.534470618	0.124913916	17	-62.621	['D520', 'D503', 'D543', '591C', '689C', 'D534', 'D512', 'D564', 'D529', '778C', 'D523', 'D528', 'D496', '768B', 'D570', 'D533', '583B']	0.624569581	-0.479852656
CD4 TEM	LNG	CD4	age_groups	10.67627231	6.708757687	1.591393341	0.111521082	17	-62.621	['D520', 'D503', 'D543', '591C', '689C', 'D534', 'D512', 'D564', 'D529', '778C', 'D523', 'D528', 'D496', '768B', 'D570', 'D533', '583B']	0.55760541	0.452072203
CD4 TEM	LNG	CD4	chemistry	16.0342083	10.34778885	1.549529907	0.121254388	17	-62.621	['D520', 'D503', 'D543', '591C', '689C', 'D534', 'D512', 'D564', 'D529', '778C', 'D523', 'D528', 'D496', '768B', 'D570', 'D533', '583B']	0.30313597	0.902474621
CD4 TEM	LNG	CD4	site	-4.976545576	7.211919183	-0.690044557	0.490166168	17	-62.621	['D520', 'D503', 'D543', '591C', '689C', 'D534', 'D512', 'D564', 'D529', '778C', 'D523', 'D528', 'D496', '768B', 'D570', 'D533', '583B']	0.564633559	-0.201147328
CD4 TEM	LNG	CD4	cmv	-1.536748736	7.104029112	-0.216320726	0.828737754	17	-62.621	['D520', 'D503', 'D543', '591C', '689C', 'D534', 'D512', 'D564', 'D529', '778C', 'D523', 'D528', 'D496', '768B', 'D570', 'D533', '583B']	0.908197368	-0.41968018
CD4 TREG	LNG	CD4	const	2.096044575	8.437409848	0.248422752	0.803807332	17	-52.773	['D520', 'D503', 'D543', '591C', '689C', 'D534', 'D512', 'D564', 'D529', '778C', 'D523', 'D528', 'D496', '768B', 'D570', 'D533', '583B']		0
CD4 TREG	LNG	CD4	sex	2.774905257	3.444285321	0.805654874	0.420441876	17	-52.773	['D520', 'D503', 'D543', '591C', '689C', 'D534', 'D512', 'D564', 'D529', '778C', 'D523', 'D528', 'D496', '768B', 'D570', 'D533', '583B']	0.704121331	0.232838068
CD4 TREG	LNG	CD4	age_groups	-0.157348555	3.758952055	-0.041859687	0.966610554	17	-52.773	['D520', 'D503', 'D543', '591C', '689C', 'D534', 'D512', 'D564', 'D529', '778C', 'D523', 'D528', 'D496', '768B', 'D570', 'D533', '583B']	0.966610554	-0.084443054
CD4 TREG	LNG	CD4	chemistry	6.346243974	5.79792027	1.094572481	0.273703977	17	-52.773	['D520', 'D503', 'D543', '591C', '689C', 'D534', 'D512', 'D564', 'D529', '778C', 'D523', 'D528', 'D496', '768B', 'D570', 'D533', '583B']	0.456173295	0.838829981
CD4 TREG	LNG	CD4	site	5.137066481	4.040876075	1.271275433	0.203630679	17	-52.773	['D520', 'D503', 'D543', '591C', '689C', 'D534', 'D512', 'D564', 'D529', '778C', 'D523', 'D528', 'D496', '768B', 'D570', 'D533', '583B']	0.564633559	0.346461662
CD4 TREG	LNG	CD4	cmv	-1.412406376	3.980424704	-0.354838109	0.722710877	17	-52.773	['D520', 'D503', 'D543', '591C', '689C', 'D534', 'D512', 'D564', 'D529', '778C', 'D523', 'D528', 'D496', '768B', 'D570', 'D533', '583B']	0.908197368	-0.146877067
CD4 TRM	LNG	CD4	const	21.84089067	18.33937524	1.190928829	0.233681526	17	-65.971	['D520', 'D503', 'D543', '591C', '689C', 'D534', 'D512', 'D564', 'D529', '778C', 'D523', 'D528', 'D496', '768B', 'D570', 'D533', '583B']		0
CD4 TRM	LNG	CD4	sex	3.456796592	7.486425581	0.461741929	0.644266399	17	-65.971	['D520', 'D503', 'D543', '591C', '689C', 'D534', 'D512', 'D564', 'D529', '778C', 'D523', 'D528', 'D496', '768B', 'D570', 'D533', '583B']	0.704121331	0.249443579
CD4 TRM	LNG	CD4	age_groups	7.003532641	8.170378525	0.857185823	0.391342196	17	-65.971	['D520', 'D503', 'D543', '591C', '689C', 'D534', 'D512', 'D564', 'D529', '778C', 'D523', 'D528', 'D496', '768B', 'D570', 'D533', '583B']	0.652236994	0.446387141
CD4 TRM	LNG	CD4	chemistry	-9.024570012	12.60223663	-0.716108599	0.473924295	17	-65.971	['D520', 'D503', 'D543', '591C', '689C', 'D534', 'D512', 'D564', 'D529', '778C', 'D523', 'D528', 'D496', '768B', 'D570', 'D533', '583B']	0.51995694	-0.786597482
CD4 TRM	LNG	CD4	site	-6.932637682	8.783162601	-0.789309956	0.429930869	17	-65.971	['D520', 'D503', 'D543', '591C', '689C', 'D534', 'D512', 'D564', 'D529', '778C', 'D523', 'D528', 'D496', '768B', 'D570', 'D533', '583B']	0.564633559	-0.161197773
CD4 TRM	LNG	CD4	cmv	8.254603014	8.651766782	0.95409449	0.340035815	17	-65.971	['D520', 'D503', 'D543', '591C', '689C', 'D534', 'D512', 'D564', 'D529', '778C', 'D523', 'D528', 'D496', '768B', 'D570', 'D533', '583B']	0.850089538	0.437648881
CD4 TCM	LN	CD4	const	42.55073214	10.92460372	3.894945139	9.82E-05	24	-85.819	['778C', 'D512', 'D529', 'D520', '768B', '591C', 'D496', 'D543', 'D564', 'D534', 'D528', '759B', 'D523', '640C', '689C', '637C', 'D503', 'D533', 'D570', '647C', '621B', '582C', '583B', '694B']		0
CD4 TCM	LN	CD4	sex	-0.677992031	4.197357186	-0.161528314	0.871677313	24	-85.819	['778C', 'D512', 'D529', 'D520', '768B', '591C', 'D496', 'D543', 'D564', 'D534', 'D528', '759B', 'D523', '640C', '689C', '637C', 'D503', 'D533', 'D570', '647C', '621B', '582C', '583B', '694B']	0.890384251	-0.02013354
CD4 TCM	LN	CD4	age_groups	1.061020502	4.318150608	0.245711787	0.805905347	24	-85.819	['778C', 'D512', 'D529', 'D520', '768B', '591C', 'D496', 'D543', 'D564', 'D534', 'D528', '759B', 'D523', '640C', '689C', '637C', 'D503', 'D533', 'D570', '647C', '621B', '582C', '583B', '694B']	0.805905347	0.061339868
CD4 TCM	LN	CD4	chemistry	-5.955148712	8.179480239	-0.728059551	0.466577133	24	-85.819	['778C', 'D512', 'D529', 'D520', '768B', '591C', 'D496', 'D543', 'D564', 'D534', 'D528', '759B', 'D523', '640C', '689C', '637C', 'D503', 'D533', 'D570', '647C', '621B', '582C', '583B', '694B']	0.777628555	-0.220951731
CD4 TCM	LN	CD4	site	-3.626919557	4.371043313	-0.829760608	0.406674147	24	-85.819	['778C', 'D512', 'D529', 'D520', '768B', '591C', 'D496', 'D543', 'D564', 'D534', 'D528', '759B', 'D523', '640C', '689C', '637C', 'D503', 'D533', 'D570', '647C', '621B', '582C', '583B', '694B']	0.508342683	-0.062693346
CD4 TCM	LN	CD4	cmv	5.003674886	4.487163577	1.115108643	0.264803868	24	-85.819	['778C', 'D512', 'D529', 'D520', '768B', '591C', 'D496', 'D543', 'D564', 'D534', 'D528', '759B', 'D523', '640C', '689C', '637C', 'D503', 'D533', 'D570', '647C', '621B', '582C', '583B', '694B']	0.364532454	0.191799397
CD4 TEM	LN	CD4	const	6.465271127	4.752004644	1.360535524	0.173660519	24	-65.84	['778C', 'D512', 'D529', 'D520', '768B', '591C', 'D496', 'D543', 'D564', 'D534', 'D528', '759B', 'D523', '640C', '689C', '637C', 'D503', 'D533', 'D570', '647C', '621B', '582C', '583B', '694B']		0
CD4 TEM	LN	CD4	sex	-0.431445957	1.825774313	-0.236308482	0.813193306	24	-65.84	['778C', 'D512', 'D529', 'D520', '768B', '591C', 'D496', 'D543', 'D564', 'D534', 'D528', '759B', 'D523', '640C', '689C', '637C', 'D503', 'D533', 'D570', '647C', '621B', '582C', '583B', '694B']	0.890384251	0.003988891
CD4 TEM	LN	CD4	age_groups	1.456210455	1.878317262	0.775273956	0.438177795	24	-65.84	['778C', 'D512', 'D529', 'D520', '768B', '591C', 'D496', 'D543', 'D564', 'D534', 'D528', '759B', 'D523', '640C', '689C', '637C', 'D503', 'D533', 'D570', '647C', '621B', '582C', '583B', '694B']	0.730296325	0.332382975
CD4 TEM	LN	CD4	chemistry	0.606442093	3.557925678	0.170448219	0.864657654	24	-65.84	['778C', 'D512', 'D529', 'D520', '768B', '591C', 'D496', 'D543', 'D564', 'D534', 'D528', '759B', 'D523', '640C', '689C', '637C', 'D503', 'D533', 'D570', '647C', '621B', '582C', '583B', '694B']	0.870197677	0.3730322
CD4 TEM	LN	CD4	site	-2.713628543	1.901324631	-1.427230521	0.15351346	24	-65.84	['778C', 'D512', 'D529', 'D520', '768B', '591C', 'D496', 'D543', 'D564', 'D534', 'D528', '759B', 'D523', '640C', '689C', '637C', 'D503', 'D533', 'D570', '647C', '621B', '582C', '583B', '694B']	0.255855766	-0.657282567
CD4 TEM	LN	CD4	cmv	-0.132942624	1.951834841	-0.068111615	0.945696784	24	-65.84	['778C', 'D512', 'D529', 'D520', '768B', '591C', 'D496', 'D543', 'D564', 'D534', 'D528', '759B', 'D523', '640C', '689C', '637C', 'D503', 'D533', 'D570', '647C', '621B', '582C', '583B', '694B']	0.945696784	-0.179108389
CD4 TN	LN	CD4	const	41.14481691	15.06416267	2.731304607	0.006308414	24	-93.53	['778C', 'D512', 'D529', 'D520', '768B', '591C', 'D496', 'D543', 'D564', 'D534', 'D528', '759B', 'D523', '640C', '689C', '637C', 'D503', 'D533', 'D570', '647C', '621B', '582C', '583B', '694B']		0
CD4 TN	LN	CD4	sex	0.79766623	5.787822888	0.13781801	0.890384251	24	-93.53	['778C', 'D512', 'D529', 'D520', '768B', '591C', 'D496', 'D543', 'D564', 'D534', 'D528', '759B', 'D523', '640C', '689C', '637C', 'D503', 'D533', 'D570', '647C', '621B', '582C', '583B', '694B']	0.890384251	0.089339959
CD4 TN	LN	CD4	age_groups	-7.757452834	5.954387443	-1.30281291	0.192638642	24	-93.53	['778C', 'D512', 'D529', 'D520', '768B', '591C', 'D496', 'D543', 'D564', 'D534', 'D528', '759B', 'D523', '640C', '689C', '637C', 'D503', 'D533', 'D570', '647C', '621B', '582C', '583B', '694B']	0.481596605	-0.350972413
CD4 TN	LN	CD4	chemistry	-1.843048356	11.27885496	-0.163407399	0.870197677	24	-93.53	['778C', 'D512', 'D529', 'D520', '768B', '591C', 'D496', 'D543', 'D564', 'D534', 'D528', '759B', 'D523', '640C', '689C', '637C', 'D503', 'D533', 'D570', '647C', '621B', '582C', '583B', '694B']	0.870197677	0.342704391
CD4 TN	LN	CD4	site	-1.030023291	6.027322292	-0.170892353	0.864308409	24	-93.53	['778C', 'D512', 'D529', 'D520', '768B', '591C', 'D496', 'D543', 'D564', 'D534', 'D528', '759B', 'D523', '640C', '689C', '637C', 'D503', 'D533', 'D570', '647C', '621B', '582C', '583B', '694B']	0.864308409	-0.131799153
CD4 TN	LN	CD4	cmv	-10.23405994	6.187442932	-1.654004741	0.098126549	24	-93.53	['778C', 'D512', 'D529', 'D520', '768B', '591C', 'D496', 'D543', 'D564', 'D534', 'D528', '759B', 'D523', '640C', '689C', '637C', 'D503', 'D533', 'D570', '647C', '621B', '582C', '583B', '694B']	0.364532454	-0.478776354
CD4 TREG	LN	CD4	const	10.56631527	4.309554162	2.451834893	0.014212986	24	-63.495	['778C', 'D512', 'D529', 'D520', '768B', '591C', 'D496', 'D543', 'D564', 'D534', 'D528', '759B', 'D523', '640C', '689C', '637C', 'D503', 'D533', 'D570', '647C', '621B', '582C', '583B', '694B']		0
CD4 TREG	LN	CD4	sex	-1.020971357	1.655779798	-0.616610589	0.537491608	24	-63.495	['778C', 'D512', 'D529', 'D520', '768B', '591C', 'D496', 'D543', 'D564', 'D534', 'D528', '759B', 'D523', '640C', '689C', '637C', 'D503', 'D533', 'D570', '647C', '621B', '582C', '583B', '694B']	0.890384251	-0.063411697
CD4 TREG	LN	CD4	age_groups	-0.590399567	1.703430569	-0.346594442	0.728896022	24	-63.495	['778C', 'D512', 'D529', 'D520', '768B', '591C', 'D496', 'D543', 'D564', 'D534', 'D528', '759B', 'D523', '640C', '689C', '637C', 'D503', 'D533', 'D570', '647C', '621B', '582C', '583B', '694B']	0.805905347	-0.126100563
CD4 TREG	LN	CD4	chemistry	2.389376153	3.22665371	0.740512112	0.458989315	24	-63.495	['778C', 'D512', 'D529', 'D520', '768B', '591C', 'D496', 'D543', 'D564', 'D534', 'D528', '759B', 'D523', '640C', '689C', '637C', 'D503', 'D533', 'D570', '647C', '621B', '582C', '583B', '694B']	0.777628555	0.493967668
CD4 TREG	LN	CD4	site	-3.196395205	1.724295763	-1.853739522	0.063776434	24	-63.495	['778C', 'D512', 'D529', 'D520', '768B', '591C', 'D496', 'D543', 'D564', 'D534', 'D528', '759B', 'D523', '640C', '689C', '637C', 'D503', 'D533', 'D570', '647C', '621B', '582C', '583B', '694B']	0.159441086	-0.376919893
CD4 TREG	LN	CD4	cmv	2.26528686	1.77010306	1.27974857	0.200633577	24	-63.495	['778C', 'D512', 'D529', 'D520', '768B', '591C', 'D496', 'D543', 'D564', 'D534', 'D528', '759B', 'D523', '640C', '689C', '637C', 'D503', 'D533', 'D570', '647C', '621B', '582C', '583B', '694B']	0.364532454	0.184672679
CD4 TRM	LN	CD4	const	-0.694835842	6.945872667	-0.100035788	0.920315914	24	-74.95	['778C', 'D512', 'D529', 'D520', '768B', '591C', 'D496', 'D543', 'D564', 'D534', 'D528', '759B', 'D523', '640C', '689C', '637C', 'D503', 'D533', 'D570', '647C', '621B', '582C', '583B', '694B']		0
CD4 TRM	LN	CD4	sex	1.244510117	2.668683397	0.466338614	0.640973143	24	-74.95	['778C', 'D512', 'D529', 'D520', '768B', '591C', 'D496', 'D543', 'D564', 'D534', 'D528', '759B', 'D523', '640C', '689C', '637C', 'D503', 'D533', 'D570', '647C', '621B', '582C', '583B', '694B']	0.890384251	-0.075662279
CD4 TRM	LN	CD4	age_groups	5.757661813	2.74548396	2.097139118	0.035981262	24	-74.95	['778C', 'D512', 'D529', 'D520', '768B', '591C', 'D496', 'D543', 'D564', 'D534', 'D528', '759B', 'D523', '640C', '689C', '637C', 'D503', 'D533', 'D570', '647C', '621B', '582C', '583B', '694B']	0.17990631	0.48327499
CD4 TRM	LN	CD4	chemistry	4.730769208	5.200520741	0.909672212	0.362995403	24	-74.95	['778C', 'D512', 'D529', 'D520', '768B', '591C', 'D496', 'D543', 'D564', 'D534', 'D528', '759B', 'D523', '640C', '689C', '637C', 'D503', 'D533', 'D570', '647C', '621B', '582C', '583B', '694B']	0.777628555	-0.401407756
CD4 TRM	LN	CD4	site	10.72227903	2.779113189	3.858165645	0.000114241	24	-74.95	['778C', 'D512', 'D529', 'D520', '768B', '591C', 'D496', 'D543', 'D564', 'D534', 'D528', '759B', 'D523', '640C', '689C', '637C', 'D503', 'D533', 'D570', '647C', '621B', '582C', '583B', '694B']	0.000571206	1.01785695
CD4 TRM	LN	CD4	cmv	3.008603111	2.852942555	1.054561405	0.291625963	24	-74.95	['778C', 'D512', 'D529', 'D520', '768B', '591C', 'D496', 'D543', 'D564', 'D534', 'D528', '759B', 'D523', '640C', '689C', '637C', 'D503', 'D533', 'D570', '647C', '621B', '582C', '583B', '694B']	0.364532454	0.401543401
CD4 TCM	SPL	CD4	const	30.80384983	12.71901482	2.421873885	0.015440708	22	-81.666	['689C', 'D503', '591C', 'D496', '759B', 'D564', '694B', '768B', '582C', 'D543', 'D528', '778C', '637C', 'D534', '640C', '621B', 'D529', '583B', 'D533', '647C', 'D523', 'D570']		0
CD4 TCM	SPL	CD4	sex	-0.216694682	5.245233307	-0.041312687	0.967046619	22	-81.666	['689C', 'D503', '591C', 'D496', '759B', 'D564', '694B', '768B', '582C', 'D543', 'D528', '778C', '637C', 'D534', '640C', '621B', 'D529', '583B', 'D533', '647C', 'D523', 'D570']	0.978870412	-0.060711453
CD4 TCM	SPL	CD4	age_groups	4.553933228	5.380578446	0.846364991	0.397349162	22	-81.666	['689C', 'D503', '591C', 'D496', '759B', 'D564', '694B', '768B', '582C', 'D543', 'D528', '778C', '637C', 'D534', '640C', '621B', 'D529', '583B', 'D533', '647C', 'D523', 'D570']	0.888033429	0.229483651
CD4 TCM	SPL	CD4	chemistry	-0.658208301	9.632214724	-0.068334056	0.945519715	22	-81.666	['689C', 'D503', '591C', 'D496', '759B', 'D564', '694B', '768B', '582C', 'D543', 'D528', '778C', '637C', 'D534', '640C', '621B', 'D529', '583B', 'D533', '647C', 'D523', 'D570']	0.945519715	-0.161095623
CD4 TCM	SPL	CD4	site	4.036583823	5.31510178	0.759455602	0.447580063	22	-81.666	['689C', 'D503', '591C', 'D496', '759B', 'D564', '694B', '768B', '582C', 'D543', 'D528', '778C', '637C', 'D534', '640C', '621B', 'D529', '583B', 'D533', '647C', 'D523', 'D570']	0.559475079	0.191015099
CD4 TCM	SPL	CD4	cmv	-2.661823607	5.31510178	-0.500803882	0.616509153	22	-81.666	['689C', 'D503', '591C', 'D496', '759B', 'D564', '694B', '768B', '582C', 'D543', 'D528', '778C', '637C', 'D534', '640C', '621B', 'D529', '583B', 'D533', '647C', 'D523', 'D570']	0.817168832	-0.085858072
CD4 TEM	SPL	CD4	const	16.87430159	10.20390774	1.653709737	0.098186503	22	-76.819	['689C', 'D503', '591C', 'D496', '759B', 'D564', '694B', '768B', '582C', 'D543', 'D528', '778C', '637C', 'D534', '640C', '621B', 'D529', '583B', 'D533', '647C', 'D523', 'D570']		0
CD4 TEM	SPL	CD4	sex	1.503103487	4.20802063	0.357199648	0.72094235	22	-76.819	['689C', 'D503', '591C', 'D496', '759B', 'D564', '694B', '768B', '582C', 'D543', 'D528', '778C', '637C', 'D534', '640C', '621B', 'D529', '583B', 'D533', '647C', 'D523', 'D570']	0.978870412	0.094333766
CD4 TEM	SPL	CD4	age_groups	0.037220418	4.316602099	0.00862262	0.99312023	22	-76.819	['689C', 'D503', '591C', 'D496', '759B', 'D564', '694B', '768B', '582C', 'D543', 'D528', '778C', '637C', 'D534', '640C', '621B', 'D529', '583B', 'D533', '647C', 'D523', 'D570']	0.99312023	-0.011208742
CD4 TEM	SPL	CD4	chemistry	2.658239991	7.727503411	0.343997259	0.730848348	22	-76.819	['689C', 'D503', '591C', 'D496', '759B', 'D564', '694B', '768B', '582C', 'D543', 'D528', '778C', '637C', 'D534', '640C', '621B', 'D529', '583B', 'D533', '647C', 'D523', 'D570']	0.945519715	0.192077379
CD4 TEM	SPL	CD4	site	4.504948367	4.264073042	1.056489493	0.290744639	22	-76.819	['689C', 'D503', '591C', 'D496', '759B', 'D564', '694B', '768B', '582C', 'D543', 'D528', '778C', '637C', 'D534', '640C', '621B', 'D529', '583B', 'D533', '647C', 'D523', 'D570']	0.559475079	0.246730046
CD4 TEM	SPL	CD4	cmv	-5.514386478	4.264073042	-1.293220455	0.195934823	22	-76.819	['689C', 'D503', '591C', 'D496', '759B', 'D564', '694B', '768B', '582C', 'D543', 'D528', '778C', '637C', 'D534', '640C', '621B', 'D529', '583B', 'D533', '647C', 'D523', 'D570']	0.817168832	-0.394150548
CD4 TN	SPL	CD4	const	34.73624965	11.74212457	2.958259338	0.003093817	22	-79.908	['689C', 'D503', '591C', 'D496', '759B', 'D564', '694B', '768B', '582C', 'D543', 'D528', '778C', '637C', 'D534', '640C', '621B', 'D529', '583B', 'D533', '647C', 'D523', 'D570']		0
CD4 TN	SPL	CD4	sex	-4.271082324	4.842370556	-0.882023025	0.377764356	22	-79.908	['689C', 'D503', '591C', 'D496', '759B', 'D564', '694B', '768B', '582C', 'D543', 'D528', '778C', '637C', 'D534', '640C', '621B', 'D529', '583B', 'D533', '647C', 'D523', 'D570']	0.978870412	-0.471349151
CD4 TN	SPL	CD4	age_groups	-2.442694695	4.967320445	-0.491752993	0.622893971	22	-79.908	['689C', 'D503', '591C', 'D496', '759B', 'D564', '694B', '768B', '582C', 'D543', 'D528', '778C', '637C', 'D534', '640C', '621B', 'D529', '583B', 'D533', '647C', 'D523', 'D570']	0.888033429	-0.100540197
CD4 TN	SPL	CD4	chemistry	-14.39292366	8.892407685	-1.618563179	0.105541283	22	-79.908	['689C', 'D503', '591C', 'D496', '759B', 'D564', '694B', '768B', '582C', 'D543', 'D528', '778C', '637C', 'D534', '640C', '621B', 'D529', '583B', 'D533', '647C', 'D523', 'D570']	0.527706414	-0.754122344
CD4 TN	SPL	CD4	site	-9.305021455	4.906872747	-1.896324184	0.05791719	22	-79.908	['689C', 'D503', '591C', 'D496', '759B', 'D564', '694B', '768B', '582C', 'D543', 'D528', '778C', '637C', 'D534', '640C', '621B', 'D529', '583B', 'D533', '647C', 'D523', 'D570']	0.289585952	-0.86770456
CD4 TN	SPL	CD4	cmv	-2.201122245	4.906872747	-0.448579443	0.653735066	22	-79.908	['689C', 'D503', '591C', 'D496', '759B', 'D564', '694B', '768B', '582C', 'D543', 'D528', '778C', '637C', 'D534', '640C', '621B', 'D529', '583B', 'D533', '647C', 'D523', 'D570']	0.817168832	-0.172694856
CD4 TREG	SPL	CD4	const	4.075981229	5.123642399	0.795524143	0.426308673	22	-61.663	['689C', 'D503', '591C', 'D496', '759B', 'D564', '694B', '768B', '582C', 'D543', 'D528', '778C', '637C', 'D534', '640C', '621B', 'D529', '583B', 'D533', '647C', 'D523', 'D570']		0
CD4 TREG	SPL	CD4	sex	1.673395444	2.112954513	0.79196946	0.428378484	22	-61.663	['689C', 'D503', '591C', 'D496', '759B', 'D564', '694B', '768B', '582C', 'D543', 'D528', '778C', '637C', 'D534', '640C', '621B', 'D529', '583B', 'D533', '647C', 'D523', 'D570']	0.978870412	0.29061326
CD4 TREG	SPL	CD4	age_groups	1.114722868	2.167476039	0.514295359	0.607045506	22	-61.663	['689C', 'D503', '591C', 'D496', '759B', 'D564', '694B', '768B', '582C', 'D543', 'D528', '778C', '637C', 'D534', '640C', '621B', 'D529', '583B', 'D533', '647C', 'D523', 'D570']	0.888033429	0.013865774
CD4 TREG	SPL	CD4	chemistry	3.785373826	3.880176606	0.975567406	0.329278883	22	-61.663	['689C', 'D503', '591C', 'D496', '759B', 'D564', '694B', '768B', '582C', 'D543', 'D528', '778C', '637C', 'D534', '640C', '621B', 'D529', '583B', 'D533', '647C', 'D523', 'D570']	0.823197208	0.797698338
CD4 TREG	SPL	CD4	site	-1.65766754	2.141099859	-0.774213091	0.438804788	22	-61.663	['689C', 'D503', '591C', 'D496', '759B', 'D564', '694B', '768B', '582C', 'D543', 'D528', '778C', '637C', 'D534', '640C', '621B', 'D529', '583B', 'D533', '647C', 'D523', 'D570']	0.559475079	-0.355914119
CD4 TREG	SPL	CD4	cmv	1.193689934	2.141099859	0.557512499	0.577177321	22	-61.663	['689C', 'D503', '591C', 'D496', '759B', 'D564', '694B', '768B', '582C', 'D543', 'D528', '778C', '637C', 'D534', '640C', '621B', 'D529', '583B', 'D533', '647C', 'D523', 'D570']	0.817168832	0.077467527
CD4 TRM	SPL	CD4	const	21.80235189	12.56721601	1.734859326	0.082765725	22	-81.402	['689C', 'D503', '591C', 'D496', '759B', 'D564', '694B', '768B', '582C', 'D543', 'D528', '778C', '637C', 'D534', '640C', '621B', 'D529', '583B', 'D533', '647C', 'D523', 'D570']		0
CD4 TRM	SPL	CD4	sex	-0.137262579	5.182632531	-0.026485107	0.978870412	22	-81.402	['689C', 'D503', '591C', 'D496', '759B', 'D564', '694B', '768B', '582C', 'D543', 'D528', '778C', '637C', 'D534', '640C', '621B', 'D529', '583B', 'D533', '647C', 'D523', 'D570']	0.978870412	0.0226308
CD4 TRM	SPL	CD4	age_groups	-1.973875072	5.316362354	-0.37128302	0.710426743	22	-81.402	['689C', 'D503', '591C', 'D496', '759B', 'D564', '694B', '768B', '582C', 'D543', 'D528', '778C', '637C', 'D534', '640C', '621B', 'D529', '583B', 'D533', '647C', 'D523', 'D570']	0.888033429	-0.144246527
CD4 TRM	SPL	CD4	chemistry	1.210708232	9.517256231	0.127211898	0.898772688	22	-81.402	['689C', 'D503', '591C', 'D496', '759B', 'D564', '694B', '768B', '582C', 'D543', 'D528', '778C', '637C', 'D534', '640C', '621B', 'D529', '583B', 'D533', '647C', 'D523', 'D570']	0.945519715	0.14742761
CD4 TRM	SPL	CD4	site	-0.666286475	5.251667139	-0.126871421	0.899042166	22	-81.402	['689C', 'D503', '591C', 'D496', '759B', 'D564', '694B', '768B', '582C', 'D543', 'D528', '778C', '637C', 'D534', '640C', '621B', 'D529', '583B', 'D533', '647C', 'D523', 'D570']	0.899042166	-0.070414921
CD4 TRM	SPL	CD4	cmv	0.640495348	5.251667139	0.121960385	0.902930392	22	-81.402	['689C', 'D503', '591C', 'D496', '759B', 'D564', '694B', '768B', '582C', 'D543', 'D528', '778C', '637C', 'D534', '640C', '621B', 'D529', '583B', 'D533', '647C', 'D523', 'D570']	0.902930392	0.023129002
CD4 TCM	BLO	CD4	const	40.10272048	9.165561078	4.375369946	1.21E-05	18	-59.838	['D503', 'D534', '759B', 'D496', 'D528', 'D520', 'D529', 'D512', 'D523', 'D564', '768B', 'D543', '778C', 'D570', 'D533', '694B', '637C', '583B']		0
CD4 TCM	BLO	CD4	sex	-2.617062159	3.99398431	-0.655250986	0.512306172	18	-59.838	['D503', 'D534', '759B', 'D496', 'D528', 'D520', 'D529', 'D512', 'D523', 'D564', '768B', 'D543', '778C', 'D570', 'D533', '694B', '637C', '583B']	0.747977701	-0.14927054
CD4 TCM	BLO	CD4	age_groups	-3.256264531	4.250997962	-0.766000022	0.443676289	18	-59.838	['D503', 'D534', '759B', 'D496', 'D528', 'D520', 'D529', 'D512', 'D523', 'D564', '768B', 'D543', '778C', 'D570', 'D533', '694B', '637C', '583B']	0.710715686	0.033594505
CD4 TCM	BLO	CD4	chemistry	-8.55697884	6.909269551	-1.238478073	0.215538847	18	-59.838	['D503', 'D534', '759B', 'D496', 'D528', 'D520', 'D529', 'D512', 'D523', 'D564', '768B', 'D543', '778C', 'D570', 'D533', '694B', '637C', '583B']	0.8702544	-0.406986302
CD4 TCM	BLO	CD4	site	10.17664661	4.493334694	2.264831646	0.023523013	18	-59.838	['D503', 'D534', '759B', 'D496', 'D528', 'D520', 'D529', 'D512', 'D523', 'D564', '768B', 'D543', '778C', 'D570', 'D533', '694B', '637C', '583B']	0.039205021	0.483564412
CD4 TCM	BLO	CD4	cmv	4.114878754	4.418477238	0.931288888	0.351704148	18	-59.838	['D503', 'D534', '759B', 'D496', 'D528', 'D520', 'D529', 'D512', 'D523', 'D564', '768B', 'D543', '778C', 'D570', 'D533', '694B', '637C', '583B']	0.439630185	0.302715084
CD4 TEM	BLO	CD4	const	7.139473429	7.663828575	0.931580523	0.351553353	18	-56.617	['D503', 'D534', '759B', 'D496', 'D528', 'D520', 'D529', 'D512', 'D523', 'D564', '768B', 'D543', '778C', 'D570', 'D533', '694B', '637C', '583B']		0
CD4 TEM	BLO	CD4	sex	1.073033692	3.339589451	0.321307067	0.747977701	18	-56.617	['D503', 'D534', '759B', 'D496', 'D528', 'D520', 'D529', 'D512', 'D523', 'D564', '768B', 'D543', '778C', 'D570', 'D533', '694B', '637C', '583B']	0.747977701	0.665662148
CD4 TEM	BLO	CD4	age_groups	2.026611903	3.554492669	0.570155038	0.568572548	18	-56.617	['D503', 'D534', '759B', 'D496', 'D528', 'D520', 'D529', 'D512', 'D523', 'D564', '768B', 'D543', '778C', 'D570', 'D533', '694B', '637C', '583B']	0.710715686	-0.196740761
CD4 TEM	BLO	CD4	chemistry	2.5580764	5.777219416	0.442786783	0.657919964	18	-56.617	['D503', 'D534', '759B', 'D496', 'D528', 'D520', 'D529', 'D512', 'D523', 'D564', '768B', 'D543', '778C', 'D570', 'D533', '694B', '637C', '583B']	0.8702544	0.95418534
CD4 TEM	BLO	CD4	site	-10.94681408	3.757123709	-2.913615556	0.003572696	18	-56.617	['D503', 'D534', '759B', 'D496', 'D528', 'D520', 'D529', 'D512', 'D523', 'D564', '768B', 'D543', '778C', 'D570', 'D533', '694B', '637C', '583B']	0.010485093	-1.807157599
CD4 TEM	BLO	CD4	cmv	5.147987253	3.694531282	1.393407407	0.163496627	18	-56.617	['D503', 'D534', '759B', 'D496', 'D528', 'D520', 'D529', 'D512', 'D523', 'D564', '768B', 'D543', '778C', 'D570', 'D533', '694B', '637C', '583B']	0.439630185	0.442821858
CD4 TN	BLO	CD4	const	47.32130948	18.29057267	2.587196713	0.009676033	18	-72.275	['D503', 'D534', '759B', 'D496', 'D528', 'D520', 'D529', 'D512', 'D523', 'D564', '768B', 'D543', '778C', 'D570', 'D533', '694B', '637C', '583B']		0
CD4 TN	BLO	CD4	sex	-5.069764376	7.970298777	-0.636082099	0.524722912	18	-72.275	['D503', 'D534', '759B', 'D496', 'D528', 'D520', 'D529', 'D512', 'D523', 'D564', '768B', 'D543', '778C', 'D570', 'D533', '694B', '637C', '583B']	0.747977701	-0.221714546
CD4 TN	BLO	CD4	age_groups	1.672523082	8.483189023	0.197157352	0.843704404	18	-72.275	['D503', 'D534', '759B', 'D496', 'D528', 'D520', 'D529', 'D512', 'D523', 'D564', '768B', 'D543', '778C', 'D570', 'D533', '694B', '637C', '583B']	0.843704404	0.080388568
CD4 TN	BLO	CD4	chemistry	2.252063223	13.7879717	0.163335353	0.8702544	18	-72.275	['D503', 'D534', '759B', 'D496', 'D528', 'D520', 'D529', 'D512', 'D523', 'D564', '768B', 'D543', '778C', 'D570', 'D533', '694B', '637C', '583B']	0.8702544	0.109536285
CD4 TN	BLO	CD4	site	5.610401985	8.966790362	0.625686757	0.531520421	18	-72.275	['D503', 'D534', '759B', 'D496', 'D528', 'D520', 'D529', 'D512', 'D523', 'D564', '768B', 'D543', '778C', 'D570', 'D533', '694B', '637C', '583B']	0.664400526	0.122207111
CD4 TN	BLO	CD4	cmv	-11.49374171	8.817406627	-1.303528599	0.192394359	18	-72.275	['D503', 'D534', '759B', 'D496', 'D528', 'D520', 'D529', 'D512', 'D523', 'D564', '768B', 'D543', '778C', 'D570', 'D533', '694B', '637C', '583B']	0.439630185	-0.348973481
CD4 TREG	BLO	CD4	const	5.9375924	5.144386396	1.154188652	0.248422834	18	-49.442	['D503', 'D534', '759B', 'D496', 'D528', 'D520', 'D529', 'D512', 'D523', 'D564', '768B', 'D543', '778C', 'D570', 'D533', '694B', '637C', '583B']		0
CD4 TREG	BLO	CD4	sex	4.193858578	2.241717487	1.870823867	0.061369498	18	-49.442	['D503', 'D534', '759B', 'D496', 'D528', 'D520', 'D529', 'D512', 'D523', 'D564', '768B', 'D543', '778C', 'D570', 'D533', '694B', '637C', '583B']	0.306847492	0.865363868
CD4 TREG	BLO	CD4	age_groups	-1.725360348	2.385972435	-0.723126689	0.469602054	18	-49.442	['D503', 'D534', '759B', 'D496', 'D528', 'D520', 'D529', 'D512', 'D523', 'D564', '768B', 'D543', '778C', 'D570', 'D533', '694B', '637C', '583B']	0.710715686	-0.396586636
CD4 TREG	BLO	CD4	chemistry	1.26864173	3.87798979	0.327139007	0.74356275	18	-49.442	['D503', 'D534', '759B', 'D496', 'D528', 'D520', 'D529', 'D512', 'D523', 'D564', '768B', 'D543', '778C', 'D570', 'D533', '694B', '637C', '583B']	0.8702544	0.863613774
CD4 TREG	BLO	CD4	site	0.375317963	2.521989617	0.148818203	0.881697087	18	-49.442	['D503', 'D534', '759B', 'D496', 'D528', 'D520', 'D529', 'D512', 'D523', 'D564', '768B', 'D543', '778C', 'D570', 'D533', '694B', '637C', '583B']	0.881697087	-0.320723313
CD4 TREG	BLO	CD4	cmv	-2.610105065	2.479974112	-1.052472706	0.292582726	18	-49.442	['D503', 'D534', '759B', 'D496', 'D528', 'D520', 'D529', 'D512', 'D523', 'D564', '768B', 'D543', '778C', 'D570', 'D533', '694B', '637C', '583B']	0.439630185	-0.465213486
CD4 TCM	BMA	CD4	const	46.54222753	13.72776462	3.390371909	0.000697979	20	-75.273	['D503', 'D529', 'D534', 'D520', '759B', 'D496', 'D564', '768B', '689C', '694B', '778C', 'D523', '640C', 'D533', 'D570', '591C', '637C', '621B', '583B', '647C']		0
CD4 TCM	BMA	CD4	sex	1.824547441	5.978361463	0.305191891	0.760220008	20	-75.273	['D503', 'D529', 'D534', 'D520', '759B', 'D496', 'D564', '768B', '689C', '694B', '778C', 'D523', '640C', 'D533', 'D570', '591C', '637C', '621B', '583B', '647C']	0.760220008	0.166087611
CD4 TCM	BMA	CD4	age_groups	4.120169359	6.033462733	0.682886353	0.494678658	20	-75.273	['D503', 'D529', 'D534', 'D520', '759B', 'D496', 'D564', '768B', '689C', '694B', '778C', 'D523', '640C', 'D533', 'D570', '591C', '637C', '621B', '583B', '647C']	0.824464431	0.264534865
CD4 TCM	BMA	CD4	chemistry	-9.740832915	10.43297654	-0.933658087	0.350480292	20	-75.273	['D503', 'D529', 'D534', 'D520', '759B', 'D496', 'D564', '768B', '689C', '694B', '778C', 'D523', '640C', 'D533', 'D570', '591C', '637C', '621B', '583B', '647C']	0.802892724	-0.093705916
CD4 TCM	BMA	CD4	site	-9.791852911	6.480621519	-1.510943492	0.130802849	20	-75.273	['D503', 'D529', 'D534', 'D520', '759B', 'D496', 'D564', '768B', '689C', '694B', '778C', 'D523', '640C', 'D533', 'D570', '591C', '637C', '621B', '583B', '647C']	0.654014243	-0.532875201
CD4 TCM	BMA	CD4	cmv	-9.822297609	6.704235296	-1.465088437	0.142896791	20	-75.273	['D503', 'D529', 'D534', 'D520', '759B', 'D496', 'D564', '768B', '689C', '694B', '778C', 'D523', '640C', 'D533', 'D570', '591C', '637C', '621B', '583B', '647C']	0.433615763	-0.573163888
CD4 TEM	BMA	CD4	const	17.22218685	13.53168812	1.272730106	0.203113831	20	-74.986	['D503', 'D529', 'D534', 'D520', '759B', 'D496', 'D564', '768B', '689C', '694B', '778C', 'D523', '640C', 'D533', 'D570', '591C', '637C', '621B', '583B', '647C']		0
CD4 TEM	BMA	CD4	sex	4.046084657	5.892971292	0.686595006	0.492337977	20	-74.986	['D503', 'D529', 'D534', 'D520', '759B', 'D496', 'D564', '768B', '689C', '694B', '778C', 'D523', '640C', 'D533', 'D570', '591C', '637C', '621B', '583B', '647C']	0.760220008	0.357971667
CD4 TEM	BMA	CD4	age_groups	0.577538414	5.94728554	0.097109582	0.922639371	20	-74.986	['D503', 'D529', 'D534', 'D520', '759B', 'D496', 'D564', '768B', '689C', '694B', '778C', 'D523', '640C', 'D533', 'D570', '591C', '637C', '621B', '583B', '647C']	0.922639371	0.079851889
CD4 TEM	BMA	CD4	chemistry	-3.576394959	10.28396018	-0.347764372	0.728017148	20	-74.986	['D503', 'D529', 'D534', 'D520', '759B', 'D496', 'D564', '768B', '689C', '694B', '778C', 'D523', '640C', 'D533', 'D570', '591C', '637C', '621B', '583B', '647C']	0.802892724	-0.205366819
CD4 TEM	BMA	CD4	site	-1.864970178	6.388057465	-0.291946368	0.77032763	20	-74.986	['D503', 'D529', 'D534', 'D520', '759B', 'D496', 'D564', '768B', '689C', '694B', '778C', 'D523', '640C', 'D533', 'D570', '591C', '637C', '621B', '583B', '647C']	0.955333423	-0.089186613
CD4 TEM	BMA	CD4	cmv	1.812330565	6.60847732	0.27424329	0.783897662	20	-74.986	['D503', 'D529', 'D534', 'D520', '759B', 'D496', 'D564', '768B', '689C', '694B', '778C', 'D523', '640C', 'D533', 'D570', '591C', '637C', '621B', '583B', '647C']	0.793458881	0.119440092
CD4 TN	BMA	CD4	const	46.71654834	19.96404125	2.340034654	0.019281951	20	-82.763	['D503', 'D529', 'D534', 'D520', '759B', 'D496', 'D564', '768B', '689C', '694B', '778C', 'D523', '640C', 'D533', 'D570', '591C', '637C', '621B', '583B', '647C']		0
CD4 TN	BMA	CD4	sex	-4.998375263	8.694223579	-0.574907606	0.565353786	20	-82.763	['D503', 'D529', 'D534', 'D520', '759B', 'D496', 'D564', '768B', '689C', '694B', '778C', 'D523', '640C', 'D533', 'D570', '591C', '637C', '621B', '583B', '647C']	0.760220008	-0.27777032
CD4 TN	BMA	CD4	age_groups	-2.110426975	8.774356366	-0.240522141	0.809925501	20	-82.763	['D503', 'D529', 'D534', 'D520', '759B', 'D496', 'D564', '768B', '689C', '694B', '778C', 'D523', '640C', 'D533', 'D570', '591C', '637C', '621B', '583B', '647C']	0.922639371	-0.004610936
CD4 TN	BMA	CD4	chemistry	-8.156340653	15.17249018	-0.537574291	0.590870983	20	-82.763	['D503', 'D529', 'D534', 'D520', '759B', 'D496', 'D564', '768B', '689C', '694B', '778C', 'D523', '640C', 'D533', 'D570', '591C', '637C', '621B', '583B', '647C']	0.802892724	-0.202575666
CD4 TN	BMA	CD4	site	-0.527879663	9.424651348	-0.056010524	0.955333423	20	-82.763	['D503', 'D529', 'D534', 'D520', '759B', 'D496', 'D564', '768B', '689C', '694B', '778C', 'D523', '640C', 'D533', 'D570', '591C', '637C', '621B', '583B', '647C']	0.955333423	-0.10765234
CD4 TN	BMA	CD4	cmv	-11.27801338	9.749848843	-1.156737254	0.247379724	20	-82.763	['D503', 'D529', 'D534', 'D520', '759B', 'D496', 'D564', '768B', '689C', '694B', '778C', 'D523', '640C', 'D533', 'D570', '591C', '637C', '621B', '583B', '647C']	0.433615763	-0.507659972
CD4 TREG	BMA	CD4	const	5.454837228	3.646156049	1.4960515	0.134640235	20	-48.758	['D503', 'D529', 'D534', 'D520', '759B', 'D496', 'D564', '768B', '689C', '694B', '778C', 'D523', '640C', 'D533', 'D570', '591C', '637C', '621B', '583B', '647C']		0
CD4 TREG	BMA	CD4	sex	0.701580256	1.587879704	0.441834639	0.65860887	20	-48.758	['D503', 'D529', 'D534', 'D520', '759B', 'D496', 'D564', '768B', '689C', '694B', '778C', 'D523', '640C', 'D533', 'D570', '591C', '637C', '621B', '583B', '647C']	0.760220008	0.287567153
CD4 TREG	BMA	CD4	age_groups	-1.322777142	1.602514849	-0.825438305	0.409122795	20	-48.758	['D503', 'D529', 'D534', 'D520', '759B', 'D496', 'D564', '768B', '689C', '694B', '778C', 'D523', '640C', 'D533', 'D570', '591C', '637C', '621B', '583B', '647C']	0.824464431	-0.44826367
CD4 TREG	BMA	CD4	chemistry	0.6916672	2.771045511	0.249605139	0.802892724	20	-48.758	['D503', 'D529', 'D534', 'D520', '759B', 'D496', 'D564', '768B', '689C', '694B', '778C', 'D523', '640C', 'D533', 'D570', '591C', '637C', '621B', '583B', '647C']	0.802892724	0.800544354
CD4 TREG	BMA	CD4	site	-1.796124175	1.721282235	-1.043480342	0.296725881	20	-48.758	['D503', 'D529', 'D534', 'D520', '759B', 'D496', 'D564', '768B', '689C', '694B', '778C', 'D523', '640C', 'D533', 'D570', '591C', '637C', '621B', '583B', '647C']	0.741814701	-0.587532862
CD4 TREG	BMA	CD4	cmv	0.466219435	1.78067506	0.261821736	0.793458881	20	-48.758	['D503', 'D529', 'D534', 'D520', '759B', 'D496', 'D564', '768B', '689C', '694B', '778C', 'D523', '640C', 'D533', 'D570', '591C', '637C', '621B', '583B', '647C']	0.793458881	-0.068050016
CD4 TRM	JEJ	CD4	const	97.35960402	24.29547608	4.007314107	6.14E-05	20	-86.48	['D503', 'D496', 'D529', 'D534', 'D520', '768B', '640C', '694B', 'D543', '778C', 'D564', 'D570', 'D533', 'D523', '647C', 'D512', 'D528', '637C', '759B', '582C']		0
CD4 TRM	JEJ	CD4	sex	3.317021862	9.763576272	0.339734311	0.73405662	20	-86.48	['D503', 'D496', 'D529', 'D534', 'D520', '768B', '640C', '694B', 'D543', '778C', 'D564', 'D570', 'D533', 'D523', '647C', 'D512', 'D528', '637C', '759B', '582C']	0.792885665	0.055606927
CD4 TRM	JEJ	CD4	age_groups	-8.414464587	10.4801607	-0.802894614	0.422035649	20	-86.48	['D503', 'D496', 'D529', 'D534', 'D520', '768B', '640C', '694B', 'D543', '778C', 'D564', 'D570', 'D533', 'D523', '647C', 'D512', 'D528', '637C', '759B', '582C']	0.858972883	-0.142970351
CD4 TRM	JEJ	CD4	chemistry	-12.80460276	17.92238723	-0.714447389	0.474950578	20	-86.48	['D503', 'D496', 'D529', 'D534', 'D520', '768B', '640C', '694B', 'D543', '778C', 'D564', 'D570', 'D533', 'D523', '647C', 'D512', 'D528', '637C', '759B', '582C']	0.710532325	-0.220216058
CD4 TRM	JEJ	CD4	site	19.98819	10.4801607	1.907240792	0.056489413	20	-86.48	['D503', 'D496', 'D529', 'D534', 'D520', '768B', '640C', '694B', 'D543', '778C', 'D564', 'D570', 'D533', 'D523', '647C', 'D512', 'D528', '637C', '759B', '582C']	0.204240069	0.362318552
CD4 TRM	JEJ	CD4	cmv	-11.95573332	10.99482711	-1.08739621	0.276861745	20	-86.48	['D503', 'D496', 'D529', 'D534', 'D520', '768B', '640C', '694B', 'D543', '778C', 'D564', 'D570', 'D533', 'D523', '647C', 'D512', 'D528', '637C', '759B', '582C']	0.745986357	-0.139392629
Cl. monocyte	LNG	M	const	28.72116505	26.08251899	1.101165308	0.270824718	18	-76.475	['D529', 'D543', 'D534', 'D520', 'D564', 'D512', 'D496', 'D528', 'D570', '778C', 'D503', '689C', 'D523', '768B', 'D533', '591C', '583B', '640C']		0
Cl. monocyte	LNG	M	sex	-1.001367085	10.17892058	-0.09837655	0.921633295	18	-76.475	['D529', 'D543', 'D534', 'D520', 'D564', 'D512', 'D496', 'D528', 'D570', '778C', 'D503', '689C', 'D523', '768B', 'D533', '591C', '583B', '640C']	0.921633295	-0.188416227
Cl. monocyte	LNG	M	age_groups	3.457822272	10.89440501	0.31739432	0.750944416	18	-76.475	['D529', 'D543', 'D534', 'D520', 'D564', 'D512', 'D496', 'D528', 'D570', '778C', 'D503', '689C', 'D523', '768B', 'D533', '591C', '583B', '640C']	0.750944416	0.369140795
Cl. monocyte	LNG	M	chemistry	-15.4151204	17.61944001	-0.874892755	0.381632262	18	-76.475	['D529', 'D543', 'D534', 'D520', 'D564', 'D512', 'D496', 'D528', 'D570', '778C', 'D503', '689C', 'D523', '768B', 'D533', '591C', '583B', '640C']	0.381632262	-1.055627938
Cl. monocyte	LNG	M	site	-3.825748721	11.02959837	-0.346862015	0.728694984	18	-76.475	['D529', 'D543', 'D534', 'D520', 'D564', 'D512', 'D496', 'D528', 'D570', '778C', 'D503', '689C', 'D523', '768B', 'D533', '591C', '583B', '640C']	0.728694984	0.109176651
Cl. monocyte	LNG	M	cmv	9.164823311	11.49305894	0.797422458	0.425205721	18	-76.475	['D529', 'D543', 'D534', 'D520', 'D564', 'D512', 'D496', 'D528', 'D570', '778C', 'D503', '689C', 'D523', '768B', 'D533', '591C', '583B', '640C']	0.425205721	0.84451863
Macrophage	LNG	M	const	61.50555535	32.71671066	1.879943127	0.060115829	18	-80.554	['D529', 'D543', 'D534', 'D520', 'D564', 'D512', 'D496', 'D528', 'D570', '778C', 'D503', '689C', 'D523', '768B', 'D533', '591C', '583B', '640C']		0
Macrophage	LNG	M	sex	3.444722103	12.76796921	0.269794048	0.787318702	18	-80.554	['D529', 'D543', 'D534', 'D520', 'D564', 'D512', 'D496', 'D528', 'D570', '778C', 'D503', '689C', 'D523', '768B', 'D533', '591C', '583B', '640C']	0.921633295	0.11058071
Macrophage	LNG	M	age_groups	-6.847988298	13.66543993	-0.501117296	0.616288575	18	-80.554	['D529', 'D543', 'D534', 'D520', 'D564', 'D512', 'D496', 'D528', 'D570', '778C', 'D503', '689C', 'D523', '768B', 'D533', '591C', '583B', '640C']	0.750944416	-0.171219234
Macrophage	LNG	M	chemistry	20.81081596	22.10101413	0.941622671	0.346385858	18	-80.554	['D529', 'D543', 'D534', 'D520', 'D564', 'D512', 'D496', 'D528', 'D570', '778C', 'D503', '689C', 'D523', '768B', 'D533', '591C', '583B', '640C']	0.381632262	0.607872431
Macrophage	LNG	M	site	7.647007271	13.83502026	0.552728303	0.58044947	18	-80.554	['D529', 'D543', 'D534', 'D520', 'D564', 'D512', 'D496', 'D528', 'D570', '778C', 'D503', '689C', 'D523', '768B', 'D533', '591C', '583B', '640C']	0.728694984	-0.005710475
Macrophage	LNG	M	cmv	-13.31273309	14.41636385	-0.923445969	0.355774845	18	-80.554	['D529', 'D543', 'D534', 'D520', 'D564', 'D512', 'D496', 'D528', 'D570', '778C', 'D503', '689C', 'D523', '768B', 'D533', '591C', '583B', '640C']	0.425205721	-0.269732333
Non-cl. monocyte	LNG	M	const	9.7732796	8.254360355	1.184014167	0.236407455	18	-55.765	['D529', 'D543', 'D534', 'D520', 'D564', 'D512', 'D496', 'D528', 'D570', '778C', 'D503', '689C', 'D523', '768B', 'D533', '591C', '583B', '640C']		0
Non-cl. monocyte	LNG	M	sex	-2.443355018	3.221332974	-0.758491916	0.448156551	18	-55.765	['D529', 'D543', 'D534', 'D520', 'D564', 'D512', 'D496', 'D528', 'D570', '778C', 'D503', '689C', 'D523', '768B', 'D533', '591C', '583B', '640C']	0.921633295	-0.764680033
Non-cl. monocyte	LNG	M	age_groups	3.390166026	3.447763033	0.983294384	0.325462573	18	-55.765	['D529', 'D543', 'D534', 'D520', 'D564', 'D512', 'D496', 'D528', 'D570', '778C', 'D503', '689C', 'D523', '768B', 'D533', '591C', '583B', '640C']	0.750944416	1.05793397
Non-cl. monocyte	LNG	M	chemistry	-5.395695558	5.576041453	-0.967657003	0.333215699	18	-55.765	['D529', 'D543', 'D534', 'D520', 'D564', 'D512', 'D496', 'D528', 'D570', '778C', 'D503', '689C', 'D523', '768B', 'D533', '591C', '583B', '640C']	0.381632262	-1.323378426
Non-cl. monocyte	LNG	M	site	-3.82125855	3.490547809	-1.094744653	0.27362852	18	-55.765	['D529', 'D543', 'D534', 'D520', 'D564', 'D512', 'D496', 'D528', 'D570', '778C', 'D503', '689C', 'D523', '768B', 'D533', '591C', '583B', '640C']	0.728694984	-0.292273928
Non-cl. monocyte	LNG	M	cmv	4.147909783	3.637219631	1.14040674	0.254116886	18	-55.765	['D529', 'D543', 'D534', 'D520', 'D564', 'D512', 'D496', 'D528', 'D570', '778C', 'D503', '689C', 'D523', '768B', 'D533', '591C', '583B', '640C']	0.425205721	1.182571268
Macrophage	LN	M	const	86.87577503	9.584099538	9.064573534	1.25E-19	16	-60.024	['694B', '647C', '778C', 'D543', '591C', 'D528', '637C', 'D529', '689C', 'D533', 'D570', 'D564', 'D523', 'D534', '640C', '768B']		0
Macrophage	LN	M	sex	2.085503979	6.980563717	0.298758677	0.765124183	16	-60.024	['694B', '647C', '778C', 'D543', '591C', 'D528', '637C', 'D529', '689C', 'D533', 'D570', 'D564', 'D523', 'D534', '640C', '768B']	0.765124183	0.097493355
Macrophage	LN	M	age_groups	-1.365885995	6.63301152	-0.205922452	0.836851487	16	-60.024	['694B', '647C', '778C', 'D543', '591C', 'D528', '637C', 'D529', '689C', 'D533', 'D570', 'D564', 'D523', 'D534', '640C', '768B']	0.957620975	-0.032200535
Macrophage	LN	M	site	-18.95807284	6.274885043	-3.021262177	0.002517233	16	-60.024	['694B', '647C', '778C', 'D543', '591C', 'D528', '637C', 'D529', '689C', 'D533', 'D570', 'D564', 'D523', 'D534', '640C', '768B']	0.007551699	-0.363387384
Macrophage	LN	M	cmv	-2.036629698	6.433226158	-0.316579838	0.751562436	16	-60.024	['694B', '647C', '778C', 'D543', '591C', 'D528', '637C', 'D529', '689C', 'D533', 'D570', 'D564', 'D523', 'D534', '640C', '768B']	0.929859794	-0.035180166
Cl. monocyte	SPL	M	const	64.17246504	17.97518106	3.570059452	0.0003569	22	-89.276	['D496', 'D543', '694B', 'D570', '591C', '778C', 'D528', 'D564', 'D523', 'D529', '637C', '759B', 'D533', '768B', '640C', '689C', '582C', 'D534', '583B', '647C', '621B', 'D503']		0
Cl. monocyte	SPL	M	sex	-5.363026866	7.412839732	-0.723478054	0.469386232	22	-89.276	['D496', 'D543', '694B', 'D570', '591C', '778C', 'D528', 'D564', 'D523', 'D529', '637C', '759B', 'D533', '768B', '640C', '689C', '582C', 'D534', '583B', '647C', '621B', 'D503']	0.469386232	-0.202586615
Cl. monocyte	SPL	M	age_groups	-0.56767609	7.604116604	-0.074653786	0.940490179	22	-89.276	['D496', 'D543', '694B', 'D570', '591C', '778C', 'D528', 'D564', 'D523', 'D529', '637C', '759B', 'D533', '768B', '640C', '689C', '582C', 'D534', '583B', '647C', '621B', 'D503']	0.940490179	0.149103101
Cl. monocyte	SPL	M	chemistry	-9.690178869	13.61275273	-0.711845654	0.476560358	22	-89.276	['D496', 'D543', '694B', 'D570', '591C', '778C', 'D528', 'D564', 'D523', 'D529', '637C', '759B', 'D533', '768B', '640C', '689C', '582C', 'D534', '583B', '647C', '621B', 'D503']	0.714840538	-0.558158351
Cl. monocyte	SPL	M	site	36.7676855	7.511581534	4.894799495	9.84E-07	22	-89.276	['D496', 'D543', '694B', 'D570', '591C', '778C', 'D528', 'D564', 'D523', 'D529', '637C', '759B', 'D533', '768B', '640C', '689C', '582C', 'D534', '583B', '647C', '621B', 'D503']	1.48E-06	0.900594697
Cl. monocyte	SPL	M	cmv	-12.45247869	7.511581534	-1.657770556	0.097363787	22	-89.276	['D496', 'D543', '694B', 'D570', '591C', '778C', 'D528', 'D564', 'D523', 'D529', '637C', '759B', 'D533', '768B', '640C', '689C', '582C', 'D534', '583B', '647C', '621B', 'D503']	0.14604568	-0.155029452
Macrophage	SPL	M	const	28.69037369	13.100434	2.190032306	0.028521894	22	-82.317	['D496', 'D543', '694B', 'D570', '591C', '778C', 'D528', 'D564', 'D523', 'D529', '637C', '759B', 'D533', '768B', '640C', '689C', '582C', 'D534', '583B', '647C', '621B', 'D503']		0
Macrophage	SPL	M	sex	12.88077797	5.402527928	2.384213121	0.017115687	22	-82.317	['D496', 'D543', '694B', 'D570', '591C', '778C', 'D528', 'D564', 'D523', 'D529', '637C', '759B', 'D533', '768B', '640C', '689C', '582C', 'D534', '583B', '647C', '621B', 'D503']	0.051347061	0.936466934
Macrophage	SPL	M	age_groups	-1.281249792	5.541931811	-0.231191908	0.817165716	22	-82.317	['D496', 'D543', '694B', 'D570', '591C', '778C', 'D528', 'D564', 'D523', 'D529', '637C', '759B', 'D533', '768B', '640C', '689C', '582C', 'D534', '583B', '647C', '621B', 'D503']	0.940490179	-0.442962091
Macrophage	SPL	M	chemistry	2.598449001	9.921066615	0.261912262	0.793389086	22	-82.317	['D496', 'D543', '694B', 'D570', '591C', '778C', 'D528', 'D564', 'D523', 'D529', '637C', '759B', 'D533', '768B', '640C', '689C', '582C', 'D534', '583B', '647C', '621B', 'D503']	0.793389086	2.320821511
Macrophage	SPL	M	site	-44.3119153	5.474491624	-8.094252095	5.76E-16	22	-82.317	['D496', 'D543', '694B', 'D570', '591C', '778C', 'D528', 'D564', 'D523', 'D529', '637C', '759B', 'D533', '768B', '640C', '689C', '582C', 'D534', '583B', '647C', '621B', 'D503']	1.73E-15	-3.294082783
Macrophage	SPL	M	cmv	16.70539954	5.474491624	3.051497872	0.002277027	22	-82.317	['D496', 'D543', '694B', 'D570', '591C', '778C', 'D528', 'D564', 'D523', 'D529', '637C', '759B', 'D533', '768B', '640C', '689C', '582C', 'D534', '583B', '647C', '621B', 'D503']	0.00683108	0.586784675
Non-cl. monocyte	SPL	M	const	7.137161269	10.49686207	0.679932843	0.496546985	22	-77.442	['D496', 'D543', '694B', 'D570', '591C', '778C', 'D528', 'D564', 'D523', 'D529', '637C', '759B', 'D533', '768B', '640C', '689C', '582C', 'D534', '583B', '647C', '621B', 'D503']		0
Non-cl. monocyte	SPL	M	sex	-7.517751105	4.328832958	-1.736669255	0.082445568	22	-77.442	['D496', 'D543', '694B', 'D570', '591C', '778C', 'D528', 'D564', 'D523', 'D529', '637C', '759B', 'D533', '768B', '640C', '689C', '582C', 'D534', '583B', '647C', '621B', 'D503']	0.123668351	-1.029668645
Non-cl. monocyte	SPL	M	age_groups	1.848925882	4.440531802	0.416374877	0.677135709	22	-77.442	['D496', 'D543', '694B', 'D570', '591C', '778C', 'D528', 'D564', 'D523', 'D529', '637C', '759B', 'D533', '768B', '640C', '689C', '582C', 'D534', '583B', '647C', '621B', 'D503']	0.940490179	0.430371895
Non-cl. monocyte	SPL	M	chemistry	7.091729868	7.949360135	0.892113296	0.372332209	22	-77.442	['D496', 'D543', '694B', 'D570', '591C', '778C', 'D528', 'D564', 'D523', 'D529', '637C', '759B', 'D533', '768B', '640C', '689C', '582C', 'D534', '583B', '647C', '621B', 'D503']	0.714840538	0.357987272
Non-cl. monocyte	SPL	M	site	7.5442298	4.386494635	1.719876673	0.085454862	22	-77.442	['D496', 'D543', '694B', 'D570', '591C', '778C', 'D528', 'D564', 'D523', 'D529', '637C', '759B', 'D533', '768B', '640C', '689C', '582C', 'D534', '583B', '647C', '621B', 'D503']	0.085454862	0.857689226
Non-cl. monocyte	SPL	M	cmv	-4.252920845	4.386494635	-0.969548854	0.332271418	22	-77.442	['D496', 'D543', '694B', 'D570', '591C', '778C', 'D528', 'D564', 'D523', 'D529', '637C', '759B', 'D533', '768B', '640C', '689C', '582C', 'D534', '583B', '647C', '621B', 'D503']	0.332271418	-0.572088378
Cl. monocyte	BLO	M	const	86.90183779	7.601918786	11.43156619	2.91E-30	17	-52.815	['D543', 'D570', 'D564', 'D512', '778C', 'D528', 'D496', 'D529', 'D503', 'D533', 'D523', '768B', '694B', 'D520', 'D534', '759B', '583B']		0
Cl. monocyte	BLO	M	sex	1.802805476	3.291115263	0.547779501	0.583843316	17	-52.815	['D543', 'D570', 'D564', 'D512', '778C', 'D528', 'D496', 'D529', 'D503', 'D533', 'D523', '768B', '694B', 'D520', 'D534', '759B', '583B']	0.583843316	0.0288599
Cl. monocyte	BLO	M	age_groups	-1.289273952	3.84662453	-0.33517021	0.737496693	17	-52.815	['D543', 'D570', 'D564', 'D512', '778C', 'D528', 'D496', 'D529', 'D503', 'D533', 'D523', '768B', '694B', 'D520', 'D534', '759B', '583B']	0.804940509	-0.005990689
Cl. monocyte	BLO	M	chemistry	-0.676794208	5.776218709	-0.117169076	0.906726072	17	-52.815	['D543', 'D570', 'D564', 'D512', '778C', 'D528', 'D496', 'D529', 'D503', 'D533', 'D523', '768B', '694B', 'D520', 'D534', '759B', '583B']	0.917414348	-0.061020967
Cl. monocyte	BLO	M	site	3.57798233	4.137335261	0.864803576	0.387146608	17	-52.815	['D543', 'D570', 'D564', 'D512', '778C', 'D528', 'D496', 'D529', 'D503', 'D533', 'D523', '768B', '694B', 'D520', 'D534', '759B', '583B']	0.527487973	0.087743165
Cl. monocyte	BLO	M	cmv	7.516520382	3.857782275	1.94840451	0.051366581	17	-52.815	['D543', 'D570', 'D564', 'D512', '778C', 'D528', 'D496', 'D529', 'D503', 'D533', 'D523', '768B', '694B', 'D520', 'D534', '759B', '583B']	0.089340385	0.138862283
Cl. monocyte	BMA	M	const	105.4982956	12.51188592	8.431846022	3.40E-17	18	-65.365	['D570', 'D564', 'D503', 'D533', 'D496', 'D523', '694B', '778C', '689C', '768B', 'D520', '759B', 'D529', '583B', 'D534', '640C', '637C', '591C']		0
Cl. monocyte	BMA	M	sex	-9.224139654	5.465404044	-1.687732431	0.091462603	18	-65.365	['D570', 'D564', 'D503', 'D533', 'D496', 'D523', '694B', '778C', '689C', '768B', 'D520', '759B', 'D529', '583B', 'D534', '640C', '637C', '591C']	0.137193905	-0.24758048
Cl. monocyte	BMA	M	age_groups	-14.51857532	5.743818821	-2.527686853	0.011481671	18	-65.365	['D570', 'D564', 'D503', 'D533', 'D496', 'D523', '694B', '778C', '689C', '768B', 'D520', '759B', 'D529', '583B', 'D534', '640C', '637C', '591C']	0.017222506	-0.121009011
Cl. monocyte	BMA	M	chemistry	-20.52245772	9.410533619	-2.180796387	0.02919848	18	-65.365	['D570', 'D564', 'D503', 'D533', 'D496', 'D523', '694B', '778C', '689C', '768B', 'D520', '759B', 'D529', '583B', 'D534', '640C', '637C', '591C']	0.08759544	-0.339700751
Cl. monocyte	BMA	M	site	15.65006364	6.096396397	2.56710073	0.010255282	18	-65.365	['D570', 'D564', 'D503', 'D533', 'D496', 'D523', '694B', '778C', '689C', '768B', 'D520', '759B', 'D529', '583B', 'D534', '640C', '637C', '591C']	0.015382923	0.25540152
Cl. monocyte	BMA	M	cmv	-17.68715278	6.507986976	-2.717760936	0.006572531	18	-65.365	['D570', 'D564', 'D503', 'D533', 'D496', 'D523', '694B', '778C', '689C', '768B', 'D520', '759B', 'D529', '583B', 'D534', '640C', '637C', '591C']	0.019717592	-0.149650073
Non-cl. monocyte	BMA	M	const	1.922458525	11.66372779	0.164823679	0.869082766	18	-64.102	['D570', 'D564', 'D503', 'D533', 'D496', 'D523', '694B', '778C', '689C', '768B', 'D520', '759B', 'D529', '583B', 'D534', '640C', '637C', '591C']		0
Non-cl. monocyte	BMA	M	sex	3.934687855	5.094914182	0.772277553	0.439950057	18	-64.102	['D570', 'D564', 'D503', 'D533', 'D496', 'D523', '694B', '778C', '689C', '768B', 'D520', '759B', 'D529', '583B', 'D534', '640C', '637C', '591C']	0.439950057	0.465107834
Non-cl. monocyte	BMA	M	age_groups	6.645697215	5.354455723	1.241152707	0.214549342	18	-64.102	['D570', 'D564', 'D503', 'D533', 'D496', 'D523', '694B', '778C', '689C', '768B', 'D520', '759B', 'D529', '583B', 'D534', '640C', '637C', '591C']	0.214549342	-0.022064176
Non-cl. monocyte	BMA	M	chemistry	12.84316393	8.772610552	1.464007076	0.143192015	18	-64.102	['D570', 'D564', 'D503', 'D533', 'D496', 'D523', '694B', '778C', '689C', '768B', 'D520', '759B', 'D529', '583B', 'D534', '640C', '637C', '591C']	0.143192015	1.54553501
Non-cl. monocyte	BMA	M	site	-16.14103914	5.683132703	-2.8401658	0.004509009	18	-64.102	['D570', 'D564', 'D503', 'D533', 'D496', 'D523', '694B', '778C', '689C', '768B', 'D520', '759B', 'D529', '583B', 'D534', '640C', '637C', '591C']	0.013527027	-0.960070688
Non-cl. monocyte	BMA	M	cmv	13.37555914	6.0668223	2.204705936	0.027474736	18	-64.102	['D570', 'D564', 'D503', 'D533', 'D496', 'D523', '694B', '778C', '689C', '768B', 'D520', '759B', 'D529', '583B', 'D534', '640C', '637C', '591C']	0.041212105	0.313846037
Macrophage	JEJ	M	const	-12.76820321	10.7132711	-1.191811828	0.233335037	12	-31.208	['D512', 'D520', 'D534', '647C', 'D528', 'D523', 'D570', 'D503', 'D543', 'D529', 'D496', 'D564']		0
Macrophage	JEJ	M	sex	1.965418376	2.915783075	0.674061933	0.50027194	12	-31.208	['D512', 'D520', 'D534', '647C', 'D528', 'D523', 'D570', 'D503', 'D543', 'D529', 'D496', 'D564']	0.66365198	-0.223806653
Macrophage	JEJ	M	age_groups	5.602914211	3.259944581	1.718714558	0.08566636	12	-31.208	['D512', 'D520', 'D534', '647C', 'D528', 'D523', 'D570', 'D503', 'D543', 'D529', 'D496', 'D564']	0.12849954	-0.164052815
Macrophage	JEJ	M	chemistry	7.176432871	4.373674612	1.640824594	0.100833831	12	-31.208	['D512', 'D520', 'D534', '647C', 'D528', 'D523', 'D570', 'D503', 'D543', 'D529', 'D496', 'D564']	0.151250747	-0.097702821
Macrophage	JEJ	M	site	95.37900097	5.770500946	16.52872114	2.28E-61	12	-31.208	['D512', 'D520', 'D534', '647C', 'D528', 'D523', 'D570', 'D503', 'D543', 'D529', 'D496', 'D564']	3.42E-61	4.279963635
Macrophage	JEJ	M	cmv	2.889617803	3.571090367	0.809169611	0.418417592	12	-31.208	['D512', 'D520', 'D534', '647C', 'D528', 'D523', 'D570', 'D503', 'D543', 'D529', 'D496', 'D564']	0.471092476	-0.166935452
NK CD56$^{bright}$	LNG	NK/ILC	const	14.53297707	18.22720269	0.797323501	0.425263175	16	-61.661	['D503', 'D512', 'D564', '689C', 'D520', 'D534', 'D523', 'D529', 'D533', 'D570', '768B', 'D496', '591C', 'D528', 'D543', '778C']		0
NK CD56$^{bright}$	LNG	NK/ILC	sex	-8.655281429	7.480395821	-1.157061957	0.247247048	16	-61.661	['D503', 'D512', 'D564', '689C', 'D520', 'D534', 'D523', 'D529', 'D533', 'D570', '768B', 'D496', '591C', 'D528', 'D543', '778C']	0.559558242	-1.095540085
NK CD56$^{bright}$	LNG	NK/ILC	age_groups	-3.425225375	8.139014452	-0.420840311	0.673871693	16	-61.661	['D503', 'D512', 'D564', '689C', 'D520', 'D534', 'D523', 'D529', 'D533', 'D570', '768B', 'D496', '591C', 'D528', 'D543', '778C']	0.72693006	-0.367616822
NK CD56$^{bright}$	LNG	NK/ILC	chemistry	1.451997486	12.49091904	0.116244248	0.90745897	16	-61.661	['D503', 'D512', 'D564', '689C', 'D520', 'D534', 'D523', 'D529', 'D533', 'D570', '768B', 'D496', '591C', 'D528', 'D543', '778C']	0.961968924	0.166372177
NK CD56$^{bright}$	LNG	NK/ILC	site	5.034633699	9.581533051	0.525451791	0.599269158	16	-61.661	['D503', 'D512', 'D564', '689C', 'D520', 'D534', 'D523', 'D529', 'D533', 'D570', '768B', 'D496', '591C', 'D528', 'D543', '778C']	0.749086448	0.875385417
NK CD56$^{bright}$	LNG	NK/ILC	cmv	-0.610456436	9.046008809	-0.067483511	0.946196788	16	-61.661	['D503', 'D512', 'D564', '689C', 'D520', 'D534', 'D523', 'D529', 'D533', 'D570', '768B', 'D496', '591C', 'D528', 'D543', '778C']	0.946196788	0.377643537
NK CD56$^{dim}$	LNG	NK/ILC	const	70.18293074	20.35817862	3.44740716	0.000565995	16	-63.431	['D503', 'D512', 'D564', '689C', 'D520', 'D534', 'D523', 'D529', 'D533', 'D570', '768B', 'D496', '591C', 'D528', 'D543', '778C']		0
NK CD56$^{dim}$	LNG	NK/ILC	sex	8.04269007	8.354942711	0.962626597	0.335734945	16	-63.431	['D503', 'D512', 'D564', '689C', 'D520', 'D534', 'D523', 'D529', 'D533', 'D570', '768B', 'D496', '591C', 'D528', 'D543', '778C']	0.559558242	0.142728373
NK CD56$^{dim}$	LNG	NK/ILC	age_groups	3.174534409	9.090561663	0.349212131	0.72693006	16	-63.431	['D503', 'D512', 'D564', '689C', 'D520', 'D534', 'D523', 'D529', 'D533', 'D570', '768B', 'D496', '591C', 'D528', 'D543', '778C']	0.72693006	0.0423818
NK CD56$^{dim}$	LNG	NK/ILC	chemistry	0.665236995	13.95125545	0.047682948	0.961968924	16	-63.431	['D503', 'D512', 'D564', '689C', 'D520', 'D534', 'D523', 'D529', 'D533', 'D570', '768B', 'D496', '591C', 'D528', 'D543', '778C']	0.961968924	-0.026750193
NK CD56$^{dim}$	LNG	NK/ILC	site	-1.119109229	10.70172778	-0.104572762	0.916714829	16	-63.431	['D503', 'D512', 'D564', '689C', 'D520', 'D534', 'D523', 'D529', 'D533', 'D570', '768B', 'D496', '591C', 'D528', 'D543', '778C']	0.916714829	-0.023888796
NK CD56$^{dim}$	LNG	NK/ILC	cmv	3.347530421	10.10359441	0.331320745	0.740402223	16	-63.431	['D503', 'D512', 'D564', '689C', 'D520', 'D534', 'D523', 'D529', 'D533', 'D570', '768B', 'D496', '591C', 'D528', 'D543', '778C']	0.946196788	0.01655105
NK/ILC precursor	LNG	NK/ILC	const	9.301182737	5.66534448	1.641768258	0.10063804	16	-42.965	['D503', 'D512', 'D564', '689C', 'D520', 'D534', 'D523', 'D529', 'D533', 'D570', '768B', 'D496', '591C', 'D528', 'D543', '778C']		0
NK/ILC precursor	LNG	NK/ILC	sex	-0.408781475	2.325042404	-0.175816783	0.860437884	16	-42.965	['D503', 'D512', 'D564', '689C', 'D520', 'D534', 'D523', 'D529', 'D533', 'D570', '768B', 'D496', '591C', 'D528', 'D543', '778C']	0.860437884	0.023127361
NK/ILC precursor	LNG	NK/ILC	age_groups	1.915593345	2.529752995	0.757225448	0.448914807	16	-42.965	['D503', 'D512', 'D564', '689C', 'D520', 'D534', 'D523', 'D529', 'D533', 'D570', '768B', 'D496', '591C', 'D528', 'D543', '778C']	0.72693006	0.429719249
NK/ILC precursor	LNG	NK/ILC	chemistry	-1.493072151	3.882403702	-0.384574162	0.70055294	16	-42.965	['D503', 'D512', 'D564', '689C', 'D520', 'D534', 'D523', 'D529', 'D533', 'D570', '768B', 'D496', '591C', 'D528', 'D543', '778C']	0.961968924	-0.352405337
NK/ILC precursor	LNG	NK/ILC	site	-3.753500063	2.978113883	-1.260361494	0.207538986	16	-42.965	['D503', 'D512', 'D564', '689C', 'D520', 'D534', 'D523', 'D529', 'D533', 'D570', '768B', 'D496', '591C', 'D528', 'D543', '778C']	0.375857083	-0.576800533
NK/ILC precursor	LNG	NK/ILC	cmv	0.781350033	2.811663256	0.277896021	0.781092178	16	-42.965	['D503', 'D512', 'D564', '689C', 'D520', 'D534', 'D523', 'D529', 'D533', 'D570', '768B', 'D496', '591C', 'D528', 'D543', '778C']	0.946196788	-0.147153366
ILC3	LN	NK/ILC	const	11.19882561	19.84070474	0.564436887	0.572456841	22	-91.241	['689C', '591C', '637C', '778C', 'D520', 'D512', 'D529', 'D503', 'D528', 'D564', 'D543', '759B', 'D570', 'D534', '640C', '768B', 'D533', 'D496', 'D523', '647C', '621B', '582C']		0
ILC3	LN	NK/ILC	sex	6.067803958	7.777924548	0.780131502	0.435313476	22	-91.241	['689C', '591C', '637C', '778C', 'D520', 'D512', 'D529', 'D503', 'D528', 'D564', 'D543', '759B', 'D570', 'D534', '640C', '768B', 'D533', 'D496', 'D523', '647C', '621B', '582C']	0.872009431	0.192208521
ILC3	LN	NK/ILC	age_groups	2.461022106	8.384654247	0.293515038	0.769128507	22	-91.241	['689C', '591C', '637C', '778C', 'D520', 'D512', 'D529', 'D503', 'D528', 'D564', 'D543', '759B', 'D570', 'D534', '640C', '768B', 'D533', 'D496', 'D523', '647C', '621B', '582C']	0.985010314	-0.062090317
ILC3	LN	NK/ILC	chemistry	6.626009757	14.73566648	0.449657962	0.652957087	22	-91.241	['689C', '591C', '637C', '778C', 'D520', 'D512', 'D529', 'D503', 'D528', 'D564', 'D543', '759B', 'D570', 'D534', '640C', '768B', 'D533', 'D496', 'D523', '647C', '621B', '582C']	0.820127306	-0.206035412
ILC3	LN	NK/ILC	site	26.21169976	8.384654247	3.126151536	0.001771103	22	-91.241	['689C', '591C', '637C', '778C', 'D520', 'D512', 'D529', 'D503', 'D528', 'D564', 'D543', '759B', 'D570', 'D534', '640C', '768B', 'D533', 'D496', 'D523', '647C', '621B', '582C']	0.008855513	1.081657752
ILC3	LN	NK/ILC	cmv	-5.435569933	8.411888274	-0.646177143	0.51816464	22	-91.241	['689C', '591C', '637C', '778C', 'D520', 'D512', 'D529', 'D503', 'D528', 'D564', 'D543', '759B', 'D570', 'D534', '640C', '768B', 'D533', 'D496', 'D523', '647C', '621B', '582C']	0.806794329	-0.003313933
NK CD56$^{bright}$	LN	NK/ILC	const	65.05768124	20.95550622	3.104562617	0.001905606	22	-92.443	['689C', '591C', '637C', '778C', 'D520', 'D512', 'D529', 'D503', 'D528', 'D564', 'D543', '759B', 'D570', 'D534', '640C', '768B', 'D533', 'D496', 'D523', '647C', '621B', '582C']		0
NK CD56$^{bright}$	LN	NK/ILC	sex	-5.244519285	8.214947423	-0.638411789	0.523205659	22	-92.443	['689C', '591C', '637C', '778C', 'D520', 'D512', 'D529', 'D503', 'D528', 'D564', 'D543', '759B', 'D570', 'D534', '640C', '768B', 'D533', 'D496', 'D523', '647C', '621B', '582C']	0.872009431	-0.112556586
NK CD56$^{bright}$	LN	NK/ILC	age_groups	-2.238380127	8.855767804	-0.252759577	0.800454006	22	-92.443	['689C', '591C', '637C', '778C', 'D520', 'D512', 'D529', 'D503', 'D528', 'D564', 'D543', '759B', 'D570', 'D534', '640C', '768B', 'D533', 'D496', 'D523', '647C', '621B', '582C']	0.985010314	0.025553557
NK CD56$^{bright}$	LN	NK/ILC	chemistry	-6.966072275	15.56362814	-0.447586656	0.654451535	22	-92.443	['689C', '591C', '637C', '778C', 'D520', 'D512', 'D529', 'D503', 'D528', 'D564', 'D543', '759B', 'D570', 'D534', '640C', '768B', 'D533', 'D496', 'D523', '647C', '621B', '582C']	0.820127306	0.147424586
NK CD56$^{bright}$	LN	NK/ILC	site	-19.26736251	8.855767804	-2.17568515	0.029578811	22	-92.443	['689C', '591C', '637C', '778C', 'D520', 'D512', 'D529', 'D503', 'D528', 'D564', 'D543', '759B', 'D570', 'D534', '640C', '768B', 'D533', 'D496', 'D523', '647C', '621B', '582C']	0.073947028	-0.603011823
NK CD56$^{bright}$	LN	NK/ILC	cmv	-2.172833397	8.884532046	-0.244563629	0.806794329	22	-92.443	['689C', '591C', '637C', '778C', 'D520', 'D512', 'D529', 'D503', 'D528', 'D564', 'D543', '759B', 'D570', 'D534', '640C', '768B', 'D533', 'D496', 'D523', '647C', '621B', '582C']	0.806794329	-0.190836235
NK CD56$^{bright}$	SPL	NK/ILC	const	57.51364691	16.79310976	3.424836004	0.000615171	21	-83.381	['694B', 'D503', '759B', 'D534', 'D543', 'D564', '591C', 'D496', 'D533', 'D529', '689C', 'D528', '768B', '778C', 'D570', '637C', '582C', '640C', '621B', 'D523', '583B']		0
NK CD56$^{bright}$	SPL	NK/ILC	sex	-1.104633041	6.980933689	-0.158235716	0.874271061	21	-83.381	['694B', 'D503', '759B', 'D534', 'D543', 'D564', '591C', 'D496', 'D533', 'D529', '689C', 'D528', '768B', '778C', 'D570', '637C', '582C', '640C', '621B', 'D523', '583B']	0.874271061	0.011197416
NK CD56$^{bright}$	SPL	NK/ILC	age_groups	-4.390446158	7.244806885	-0.606012862	0.544506212	21	-83.381	['694B', 'D503', '759B', 'D534', 'D543', 'D564', '591C', 'D496', 'D533', 'D529', '689C', 'D528', '768B', '778C', 'D570', '637C', '582C', '640C', '621B', 'D523', '583B']	0.816674868	-0.174094122
NK CD56$^{bright}$	SPL	NK/ILC	chemistry	2.714811855	12.62893681	0.21496757	0.829792603	21	-83.381	['694B', 'D503', '759B', 'D534', 'D543', 'D564', '591C', 'D496', 'D533', 'D529', '689C', 'D528', '768B', '778C', 'D570', '637C', '582C', '640C', '621B', 'D523', '583B']	0.908103633	0.65418135
NK CD56$^{bright}$	SPL	NK/ILC	site	-4.359783459	7.101585724	-0.613916895	0.539270245	21	-83.381	['694B', 'D503', '759B', 'D534', 'D543', 'D564', '591C', 'D496', 'D533', 'D529', '689C', 'D528', '768B', '778C', 'D570', '637C', '582C', '640C', '621B', 'D523', '583B']	0.674087806	-0.306470571
NK CD56$^{bright}$	SPL	NK/ILC	cmv	-20.82645472	7.101585724	-2.9326485	0.003360842	21	-83.381	['694B', 'D503', '759B', 'D534', 'D543', 'D564', '591C', 'D496', 'D533', 'D529', '689C', 'D528', '768B', '778C', 'D570', '637C', '582C', '640C', '621B', 'D523', '583B']	0.008402104	-0.730020339
NK CD56$^{dim}$	SPL	NK/ILC	const	21.28292139	17.31134006	1.229420791	0.218914079	21	-84.019	['694B', 'D503', '759B', 'D534', 'D543', 'D564', '591C', 'D496', 'D533', 'D529', '689C', 'D528', '768B', '778C', 'D570', '637C', '582C', '640C', '621B', 'D523', '583B']		0
NK CD56$^{dim}$	SPL	NK/ILC	sex	2.791423129	7.196363199	0.387893586	0.698094785	21	-84.019	['694B', 'D503', '759B', 'D534', 'D543', 'D564', '591C', 'D496', 'D533', 'D529', '689C', 'D528', '768B', '778C', 'D570', '637C', '582C', '640C', '621B', 'D523', '583B']	0.874271061	0.035740915
NK CD56$^{dim}$	SPL	NK/ILC	age_groups	5.892042025	7.468379442	0.788931798	0.430151869	21	-84.019	['694B', 'D503', '759B', 'D534', 'D543', 'D564', '591C', 'D496', 'D533', 'D529', '689C', 'D528', '768B', '778C', 'D570', '637C', '582C', '640C', '621B', 'D523', '583B']	0.816674868	0.184757496
NK CD56$^{dim}$	SPL	NK/ILC	chemistry	3.184733372	13.018662	0.244628317	0.806744236	21	-84.019	['694B', 'D503', '759B', 'D534', 'D543', 'D564', '591C', 'D496', 'D533', 'D529', '689C', 'D528', '768B', '778C', 'D570', '637C', '582C', '640C', '621B', 'D523', '583B']	0.908103633	-0.360880481
NK CD56$^{dim}$	SPL	NK/ILC	site	8.26807912	7.32073852	1.129405059	0.258727	21	-84.019	['694B', 'D503', '759B', 'D534', 'D543', 'D564', '591C', 'D496', 'D533', 'D529', '689C', 'D528', '768B', '778C', 'D570', '637C', '582C', '640C', '621B', 'D523', '583B']	0.646817499	0.362430642
NK CD56$^{dim}$	SPL	NK/ILC	cmv	22.21466396	7.32073852	3.034484008	0.002409475	21	-84.019	['694B', 'D503', '759B', 'D534', 'D543', 'D564', '591C', 'D496', 'D533', 'D529', '689C', 'D528', '768B', '778C', 'D570', '637C', '582C', '640C', '621B', 'D523', '583B']	0.008402104	0.762856804
NK CD56$^{dim}$	BLO	NK/ILC	const	83.27790061	27.89709344	2.98518198	0.002834097	17	-75.182	['D503', '778C', 'D533', 'D528', 'D496', '694B', 'D512', '768B', 'D529', 'D534', 'D570', '759B', '637C', 'D543', 'D564', '583B', 'D520']		0
NK CD56$^{dim}$	BLO	NK/ILC	sex	11.97746682	12.64317296	0.947346592	0.343462196	17	-75.182	['D503', '778C', 'D533', 'D528', 'D496', '694B', 'D512', '768B', 'D529', 'D534', 'D570', '759B', '637C', 'D543', 'D564', '583B', 'D520']	0.575535391	0.232568073
NK CD56$^{dim}$	BLO	NK/ILC	age_groups	-6.282338399	13.34956744	-0.470602394	0.637924698	17	-75.182	['D503', '778C', 'D533', 'D528', 'D496', '694B', 'D512', '768B', 'D529', 'D534', 'D570', '759B', '637C', 'D543', 'D564', '583B', 'D520']	0.893182976	-0.127040917
NK CD56$^{dim}$	BLO	NK/ILC	chemistry	-9.711717772	21.120308	-0.459828416	0.645639385	17	-75.182	['D503', '778C', 'D533', 'D528', 'D496', '694B', 'D512', '768B', 'D529', 'D534', 'D570', '759B', '637C', 'D543', 'D564', '583B', 'D520']	0.9789005	-0.003558524
NK CD56$^{dim}$	BLO	NK/ILC	site	-3.099574421	13.87846662	-0.223336951	0.823273271	17	-75.182	['D503', '778C', 'D533', 'D528', 'D496', '694B', 'D512', '768B', 'D529', 'D534', 'D570', '759B', '637C', 'D543', 'D564', '583B', 'D520']	0.99862446	-0.137985678
NK CD56$^{dim}$	BLO	NK/ILC	cmv	-9.374640831	13.66497253	-0.686034371	0.492691435	17	-75.182	['D503', '778C', 'D533', 'D528', 'D496', '694B', 'D512', '768B', 'D529', 'D534', 'D570', '759B', '637C', 'D543', 'D564', '583B', 'D520']	0.633508154	-0.140894478
NK/ILC precursor	BLO	NK/ILC	const	13.58071136	24.79281063	0.547768124	0.583851129	17	-73.176	['D503', '778C', 'D533', 'D528', 'D496', '694B', 'D512', '768B', 'D529', 'D534', 'D570', '759B', '637C', 'D543', 'D564', '583B', 'D520']		0
NK/ILC precursor	BLO	NK/ILC	sex	-10.60372379	11.2362886	-0.943703403	0.345321235	17	-73.176	['D503', '778C', 'D533', 'D528', 'D496', '694B', 'D512', '768B', 'D529', 'D534', 'D570', '759B', '637C', 'D543', 'D564', '583B', 'D520']	0.575535391	-0.573332907
NK/ILC precursor	BLO	NK/ILC	age_groups	3.633956587	11.86407818	0.30629911	0.759376917	17	-73.176	['D503', '778C', 'D533', 'D528', 'D496', '694B', 'D512', '768B', 'D529', 'D534', 'D570', '759B', '637C', 'D543', 'D564', '583B', 'D520']	0.893182976	0.228080735
NK/ILC precursor	BLO	NK/ILC	chemistry	8.492365123	18.77012019	0.452440636	0.650951578	17	-73.176	['D503', '778C', 'D533', 'D528', 'D496', '694B', 'D512', '768B', 'D529', 'D534', 'D570', '759B', '637C', 'D543', 'D564', '583B', 'D520']	0.9789005	0.050178933
NK/ILC precursor	BLO	NK/ILC	site	3.588140368	12.33412346	0.290911663	0.771118881	17	-73.176	['D503', '778C', 'D533', 'D528', 'D496', '694B', 'D512', '768B', 'D529', 'D534', 'D570', '759B', '637C', 'D543', 'D564', '583B', 'D520']	0.99862446	0.388831481
NK/ILC precursor	BLO	NK/ILC	cmv	8.06166747	12.14438619	0.663818438	0.506806523	17	-73.176	['D503', '778C', 'D533', 'D528', 'D496', '694B', 'D512', '768B', 'D529', 'D534', 'D570', '759B', '637C', 'D543', 'D564', '583B', 'D520']	0.633508154	0.375111511
NK CD56$^{bright}$	BMA	NK/ILC	const	1.191409456	12.07621663	0.098657509	0.921410207	18	-64.727	['759B', 'D529', 'D503', 'D564', '694B', 'D534', 'D533', 'D520', 'D496', '768B', '689C', '778C', 'D523', 'D570', '637C', '640C', '591C', '583B']		0
NK CD56$^{bright}$	BMA	NK/ILC	sex	-0.059024514	5.275096304	-0.011189277	0.991072435	18	-64.727	['759B', 'D529', 'D503', 'D564', '694B', 'D534', 'D533', 'D520', 'D496', '768B', '689C', '778C', 'D523', 'D570', '637C', '640C', '591C', '583B']	0.991072435	0.073972078
NK CD56$^{bright}$	BMA	NK/ILC	age_groups	1.425086928	5.543816557	0.257058817	0.797133368	18	-64.727	['759B', 'D529', 'D503', 'D564', '694B', 'D534', 'D533', 'D520', 'D496', '768B', '689C', '778C', 'D523', 'D570', '637C', '640C', '591C', '583B']	0.940845151	-0.071591347
NK CD56$^{bright}$	BMA	NK/ILC	chemistry	6.370084938	9.082854756	0.701330706	0.483096655	18	-64.727	['759B', 'D529', 'D503', 'D564', '694B', 'D534', 'D533', 'D520', 'D496', '768B', '689C', '778C', 'D523', 'D570', '637C', '640C', '591C', '583B']	0.880674529	0.9736784
NK CD56$^{bright}$	BMA	NK/ILC	site	-1.860951748	5.884117229	-0.31626694	0.751799903	18	-64.727	['759B', 'D529', 'D503', 'D564', '694B', 'D534', 'D533', 'D520', 'D496', '768B', '689C', '778C', 'D523', 'D570', '637C', '640C', '591C', '583B']	0.751799903	-0.198984512
NK CD56$^{bright}$	BMA	NK/ILC	cmv	4.698718439	6.281376046	0.748039666	0.454436232	18	-64.727	['759B', 'D529', 'D503', 'D564', '694B', 'D534', 'D533', 'D520', 'D496', '768B', '689C', '778C', 'D523', 'D570', '637C', '640C', '591C', '583B']	0.677466755	0.440141504
NK CD56$^{dim}$	BMA	NK/ILC	const	79.97222156	16.80528799	4.758753412	1.95E-06	18	-70.675	['759B', 'D529', 'D503', 'D564', '694B', 'D534', 'D533', 'D520', 'D496', '768B', '689C', '778C', 'D523', 'D570', '637C', '640C', '591C', '583B']		0
NK CD56$^{dim}$	BMA	NK/ILC	sex	2.737294826	7.340834907	0.372886036	0.709233266	18	-70.675	['759B', 'D529', 'D503', 'D564', '694B', 'D534', 'D533', 'D520', 'D496', '768B', '689C', '778C', 'D523', 'D570', '637C', '640C', '591C', '583B']	0.991072435	0.033462818
NK CD56$^{dim}$	BMA	NK/ILC	age_groups	-0.572496254	7.714786566	-0.074207659	0.940845151	18	-70.675	['759B', 'D529', 'D503', 'D564', '694B', 'D534', 'D533', 'D520', 'D496', '768B', '689C', '778C', 'D523', 'D570', '637C', '640C', '591C', '583B']	0.940845151	0.022864499
NK CD56$^{dim}$	BMA	NK/ILC	chemistry	-2.88124683	12.63971943	-0.227951803	0.81968371	18	-70.675	['759B', 'D529', 'D503', 'D564', '694B', 'D534', 'D533', 'D520', 'D496', '768B', '689C', '778C', 'D523', 'D570', '637C', '640C', '591C', '583B']	0.880674529	-0.097828737
NK CD56$^{dim}$	BMA	NK/ILC	site	6.071947357	8.188349684	0.741534936	0.458369157	18	-70.675	['759B', 'D529', 'D503', 'D564', '694B', 'D534', 'D533', 'D520', 'D496', '768B', '689C', '778C', 'D523', 'D570', '637C', '640C', '591C', '583B']	0.572961447	0.11132495
NK CD56$^{dim}$	BMA	NK/ILC	cmv	0.101622747	8.741175873	0.011625752	0.990724201	18	-70.675	['759B', 'D529', 'D503', 'D564', '694B', 'D534', 'D533', 'D520', 'D496', '768B', '689C', '778C', 'D523', 'D570', '637C', '640C', '591C', '583B']	0.990724201	0.055890807
NK/ILC precursor	BMA	NK/ILC	const	18.76995551	6.246530917	3.004860739	0.002657025	18	-52.861	['759B', 'D529', 'D503', 'D564', '694B', 'D534', 'D533', 'D520', 'D496', '768B', '689C', '778C', 'D523', 'D570', '637C', '640C', '591C', '583B']		0
NK/ILC precursor	BMA	NK/ILC	sex	-3.088393611	2.728590681	-1.131864018	0.257691608	18	-52.861	['759B', 'D529', 'D503', 'D564', '694B', 'D534', 'D533', 'D520', 'D496', '768B', '689C', '778C', 'D523', 'D570', '637C', '640C', '591C', '583B']	0.644229021	-0.54371623
NK/ILC precursor	BMA	NK/ILC	age_groups	-1.208473053	2.867588632	-0.42142483	0.673444891	18	-52.861	['759B', 'D529', 'D503', 'D564', '694B', 'D534', 'D533', 'D520', 'D496', '768B', '689C', '778C', 'D523', 'D570', '637C', '640C', '591C', '583B']	0.940845151	-0.183899161
NK/ILC precursor	BMA	NK/ILC	chemistry	-3.76983102	4.698187751	-0.8024011	0.422320977	18	-52.861	['759B', 'D529', 'D503', 'D564', '694B', 'D534', 'D533', 'D520', 'D496', '768B', '689C', '778C', 'D523', 'D570', '637C', '640C', '591C', '583B']	0.880674529	0.012532362
NK/ILC precursor	BMA	NK/ILC	site	-3.665077948	3.043612194	-1.204186905	0.228517346	18	-52.861	['759B', 'D529', 'D503', 'D564', '694B', 'D534', 'D533', 'D520', 'D496', '768B', '689C', '778C', 'D523', 'D570', '637C', '640C', '591C', '583B']	0.572961447	-0.882345287
NK/ILC precursor	BMA	NK/ILC	cmv	-4.974106905	3.249097865	-1.530919385	0.125789318	18	-52.861	['759B', 'D529', 'D503', 'D564', '694B', 'D534', 'D533', 'D520', 'D496', '768B', '689C', '778C', 'D523', 'D570', '637C', '640C', '591C', '583B']	0.628946589	-1.011201249
ILC1	JEJ	NK/ILC	const	103.3342859	31.89152244	3.240180398	0.001194541	20	-91.921	['D564', 'D503', 'D528', 'D534', 'D543', 'D570', '778C', '647C', 'D512', 'D523', 'D496', '768B', '694B', '640C', 'D529', '759B', 'D520', '637C', 'D533', '582C']		0
ILC1	JEJ	NK/ILC	sex	19.489339	12.81618482	1.5206818	0.128339708	20	-91.921	['D564', 'D503', 'D528', 'D534', 'D543', 'D570', '778C', '647C', 'D512', 'D523', 'D496', '768B', '694B', '640C', 'D529', '759B', 'D520', '637C', 'D533', '582C']	0.32084927	0.45342296
ILC1	JEJ	NK/ILC	age_groups	2.827580373	13.75681132	0.205540391	0.837149944	20	-91.921	['D564', 'D503', 'D528', 'D534', 'D543', 'D570', '778C', '647C', 'D512', 'D523', 'D496', '768B', '694B', '640C', 'D529', '759B', 'D520', '637C', 'D533', '582C']	0.99117571	0.091107658
ILC1	JEJ	NK/ILC	chemistry	-37.4875595	23.52587012	-1.593461126	0.111056782	20	-91.921	['D564', 'D503', 'D528', 'D534', 'D543', 'D570', '778C', '647C', 'D512', 'D523', 'D496', '768B', '694B', '640C', 'D529', '759B', 'D520', '637C', 'D533', '582C']	0.279251873	-0.620692833
ILC1	JEJ	NK/ILC	site	12.41105902	13.75681132	0.902175564	0.366963613	20	-91.921	['D564', 'D503', 'D528', 'D534', 'D543', 'D570', '778C', '647C', 'D512', 'D523', 'D496', '768B', '694B', '640C', 'D529', '759B', 'D520', '637C', 'D533', '582C']	0.512781497	0.329588929
ILC1	JEJ	NK/ILC	cmv	-37.08974056	14.43238956	-2.569896024	0.010172904	20	-91.921	['D564', 'D503', 'D528', 'D534', 'D543', 'D570', '778C', '647C', 'D512', 'D523', 'D496', '768B', '694B', '640C', 'D529', '759B', 'D520', '637C', 'D533', '582C']	0.050864521	-0.633102709
