# Supplementary material for: Multimodal profiling reveals tissue-directed signatures of human immune cells altered with age
Source: Nat Immunol. 2025 Aug 13;26(9):1612–25. doi: 10.1038/s41590-025-02241-4 (PMC12396968; doi:10.1038/s41590-025-02241-4)
Supplement: Supplementary file 19 — Subset-level differential gene expression across age donor table. Pseudobulk differential gene expression was performed using dreamlet linear mixed modeling across age groups (over/under 40 years old) for each immune subset–tissue-group combination with sufficient representation (see Methods). Before differential expression, for each subset–tissue combination, genes with poor representation were removed (see Methods). Each row corresponds to a tissue-group–subset combination (column: “tissue_groups_subset”) and includes donors with >50 events in that tissue-group subset (column: “donors”), the donors <40 years old (column: “donors_0”) and the donors >40 years old (column: “donors_1”). [file 41590_2025_2241_MOESM19_ESM.csv]

tissue_groups_subset	donors	donors_0	donors_1
blo_cd4_cm	['694B', '759B', '768B', '778C', 'D496', 'D503', 'D512', 'D520', 'D523', 'D528', 'D529', 'D533', 'D534', 'D543', 'D564', 'D570']	['694B', '759B', '768B', 'D512', 'D520', 'D523', 'D534', 'D543']	['778C', 'D496', 'D503', 'D528', 'D529', 'D533', 'D564', 'D570']
blo_cd4_naive	['759B', '768B', '778C', 'D496', 'D503', 'D512', 'D520', 'D523', 'D528', 'D529', 'D533', 'D534', 'D543', 'D564', 'D570']	['759B', '768B', 'D512', 'D520', 'D523', 'D534', 'D543']	['778C', 'D496', 'D503', 'D528', 'D529', 'D533', 'D564', 'D570']
blo_cd4_tem	['694B', '778C', 'D496', 'D503', 'D512', 'D520', 'D529', 'D534']	['694B', 'D512', 'D520', 'D534']	['778C', 'D496', 'D503', 'D529']
blo_cd4_treg	['759B', '768B', '778C', 'D496', 'D503', 'D512', 'D520', 'D523', 'D533', 'D534', 'D543', 'D564']	['759B', '768B', 'D512', 'D520', 'D523', 'D534', 'D543']	['778C', 'D496', 'D503', 'D533', 'D564']
blo_cd8_naive	['583B', '694B', '759B', '768B', '778C', 'D496', 'D503', 'D512', 'D520', 'D523', 'D528', 'D529', 'D534', 'D543', 'D564']	['583B', '694B', '759B', '768B', 'D512', 'D520', 'D523', 'D534', 'D543']	['778C', 'D496', 'D503', 'D528', 'D529', 'D564']
blo_cd8_tem	['637C', '694B', '759B', '778C', 'D496', 'D503', 'D512', 'D523', 'D529', 'D534', 'D570']	['694B', '759B', 'D512', 'D523', 'D534']	['637C', '778C', 'D496', 'D503', 'D529', 'D570']
blo_cd8_temra	['637C', '759B', '768B', 'D496', 'D503', 'D512', 'D523', 'D529', 'D533', 'D534', 'D543', 'D570']	['759B', '768B', 'D512', 'D523', 'D534', 'D543']	['637C', 'D496', 'D503', 'D529', 'D533', 'D570']
blo_monocyte_classical	['583B', '694B', '759B', '768B', '778C', 'D496', 'D503', 'D512', 'D520', 'D523', 'D528', 'D529', 'D533', 'D534', 'D543', 'D564', 'D570']	['583B', '694B', '759B', '768B', 'D512', 'D520', 'D523', 'D534', 'D543']	['778C', 'D496', 'D503', 'D528', 'D529', 'D533', 'D564', 'D570']
blo_nk_cd56dim	['583B', '637C', '694B', '759B', '768B', '778C', 'D496', 'D503', 'D512', 'D520', 'D528', 'D529', 'D533', 'D534', 'D543', 'D564', 'D570']	['583B', '694B', '759B', '768B', 'D512', 'D520', 'D534', 'D543']	['637C', '778C', 'D496', 'D503', 'D528', 'D529', 'D533', 'D564', 'D570']
blo_nk_ilc_precursor	['694B', '759B', '768B', '778C', 'D496', 'D503', 'D512', 'D529', 'D534', 'D543', 'D570']	['694B', '759B', '768B', 'D512', 'D534', 'D543']	['778C', 'D496', 'D503', 'D529', 'D570']
bma_b_memory	['640C', '689C', '694B', '759B', '768B', '778C', 'D496', 'D503', 'D520', 'D523', 'D529', 'D533', 'D534', 'D564', 'D570']	['694B', '759B', '768B', 'D520', 'D523', 'D534']	['640C', '689C', '778C', 'D496', 'D503', 'D529', 'D533', 'D564', 'D570']
bma_b_naive	['583B', '591C', '637C', '640C', '689C', '694B', '759B', '768B', '778C', 'D503', 'D520', 'D523', 'D529', 'D564', 'D570']	['583B', '591C', '694B', '759B', '768B', 'D520', 'D523']	['637C', '640C', '689C', '778C', 'D503', 'D529', 'D564', 'D570']
bma_cd3_gd	['637C', '694B', '759B', '768B', 'D496', 'D503', 'D520', 'D529', 'D534', 'D564']	['694B', '759B', '768B', 'D520', 'D534']	['637C', 'D496', 'D503', 'D529', 'D564']
bma_cd4_cm	['591C', '621B', '637C', '640C', '689C', '694B', '759B', '768B', '778C', 'D496', 'D503', 'D520', 'D523', 'D529', 'D533', 'D534', 'D564', 'D570']	['591C', '694B', '759B', '768B', 'D520', 'D523', 'D534']	['621B', '637C', '640C', '689C', '778C', 'D496', 'D503', 'D529', 'D533', 'D564', 'D570']
bma_cd4_naive	['637C', '640C', '689C', '694B', '759B', '768B', '778C', 'D496', 'D503', 'D520', 'D523', 'D529', 'D533', 'D534', 'D564', 'D570']	['694B', '759B', '768B', 'D520', 'D523', 'D534']	['637C', '640C', '689C', '778C', 'D496', 'D503', 'D529', 'D533', 'D564', 'D570']
bma_cd4_tem	['640C', '689C', '694B', '759B', '768B', '778C', 'D496', 'D503', 'D520', 'D523', 'D529', 'D533', 'D534', 'D564', 'D570']	['694B', '759B', '768B', 'D520', 'D523', 'D534']	['640C', '689C', '778C', 'D496', 'D503', 'D529', 'D533', 'D564', 'D570']
bma_cd4_treg	['689C', '759B', '768B', '778C', 'D503', 'D520', 'D534', 'D564']	['759B', '768B', 'D520', 'D534']	['689C', '778C', 'D503', 'D564']
bma_cd8_naive	['621B', '637C', '689C', '694B', '759B', '768B', '778C', 'D496', 'D503', 'D520', 'D523', 'D529', 'D534', 'D564']	['694B', '759B', '768B', 'D520', 'D523', 'D534']	['621B', '637C', '689C', '778C', 'D496', 'D503', 'D529', 'D564']
bma_cd8_tem	['621B', '637C', '640C', '689C', '694B', '759B', '768B', '778C', 'D496', 'D503', 'D520', 'D523', 'D529', 'D533', 'D534', 'D564', 'D570']	['694B', '759B', '768B', 'D520', 'D523', 'D534']	['621B', '637C', '640C', '689C', '778C', 'D496', 'D503', 'D529', 'D533', 'D564', 'D570']
bma_cd8_temra	['637C', '640C', '689C', '694B', '759B', '768B', 'D496', 'D503', 'D520', 'D523', 'D529', 'D533', 'D534', 'D564', 'D570']	['694B', '759B', '768B', 'D520', 'D523', 'D534']	['637C', '640C', '689C', 'D496', 'D503', 'D529', 'D533', 'D564', 'D570']
bma_cd8_trm	['621B', '640C', '694B', '759B', '768B', '778C', 'D496', 'D503', 'D520']	['694B', '759B', '768B', 'D520']	['621B', '640C', '778C', 'D496', 'D503']
bma_monocyte_classical	['583B', '591C', '640C', '689C', '694B', '759B', '768B', '778C', 'D496', 'D503', 'D520', 'D523', 'D529', 'D533', 'D534', 'D564', 'D570']	['583B', '591C', '694B', '759B', '768B', 'D520', 'D523', 'D534']	['640C', '689C', '778C', 'D496', 'D503', 'D529', 'D533', 'D564', 'D570']
bma_monocyte_nonclassical	['583B', '637C', '640C', '689C', '694B', '759B', '768B', '778C', 'D496', 'D503', 'D520', 'D523', 'D529', 'D533', 'D564', 'D570']	['583B', '694B', '759B', '768B', 'D520', 'D523']	['637C', '640C', '689C', '778C', 'D496', 'D503', 'D529', 'D533', 'D564', 'D570']
bma_nk_cd56br	['637C', '689C', '694B', '759B', '768B', '778C', 'D496', 'D503', 'D520', 'D529', 'D534', 'D564', 'D570']	['694B', '759B', '768B', 'D520', 'D534']	['637C', '689C', '778C', 'D496', 'D503', 'D529', 'D564', 'D570']
bma_nk_cd56dim	['583B', '591C', '637C', '640C', '689C', '694B', '759B', '768B', '778C', 'D496', 'D503', 'D520', 'D523', 'D529', 'D533', 'D534', 'D564', 'D570']	['583B', '591C', '694B', '759B', '768B', 'D520', 'D523', 'D534']	['637C', '640C', '689C', '778C', 'D496', 'D503', 'D529', 'D533', 'D564', 'D570']
bma_nk_ilc_precursor	['689C', '694B', '759B', '768B', '778C', 'D503', 'D520', 'D529', 'D564', 'D570']	['694B', '759B', '768B', 'D520']	['689C', '778C', 'D503', 'D529', 'D564', 'D570']
gut_b_memory	['647C', 'D512', 'D520', 'D528', 'D534', 'D543', 'D564', 'D570']	['D512', 'D520', 'D534', 'D543']	['647C', 'D528', 'D564', 'D570']
gut_cd3_gd	['637C', '640C', '647C', '694B', '768B', '778C', 'D496', 'D503', 'D512', 'D528', 'D529', 'D533', 'D534']	['694B', '768B', 'D512', 'D534']	['637C', '640C', '647C', '778C', 'D496', 'D503', 'D528', 'D529', 'D533']
gut_cd4_trm	['582C', '637C', '640C', '647C', '694B', '759B', '768B', '778C', 'D496', 'D503', 'D512', 'D520', 'D523', 'D528', 'D529', 'D533', 'D534', 'D543', 'D564', 'D570']	['694B', '759B', '768B', 'D512', 'D520', 'D523', 'D534', 'D543']	['582C', '637C', '640C', '647C', '778C', 'D496', 'D503', 'D528', 'D529', 'D533', 'D564', 'D570']
gut_cd8_trm	['582C', '637C', '640C', '647C', '694B', '759B', '768B', '778C', 'D496', 'D503', 'D512', 'D520', 'D523', 'D528', 'D529', 'D533', 'D534', 'D543', 'D564', 'D570']	['694B', '759B', '768B', 'D512', 'D520', 'D523', 'D534', 'D543']	['582C', '637C', '640C', '647C', '778C', 'D496', 'D503', 'D528', 'D529', 'D533', 'D564', 'D570']
gut_ilc1	['637C', '640C', '694B', '759B', '768B', '778C', 'D496', 'D503', 'D512', 'D523', 'D528', 'D533', 'D534', 'D543', 'D564', 'D570']	['694B', '759B', '768B', 'D512', 'D523', 'D534', 'D543']	['637C', '640C', '778C', 'D496', 'D503', 'D528', 'D533', 'D564', 'D570']
gut_macrophage	['D496', 'D503', 'D512', 'D520', 'D523', 'D528', 'D529', 'D534', 'D543', 'D564', 'D570']	['D512', 'D520', 'D523', 'D534', 'D543']	['D496', 'D503', 'D528', 'D529', 'D564', 'D570']
gut_plasma_cell	['582C', '640C', '647C', 'D496', 'D503', 'D512', 'D520', 'D523', 'D528', 'D529', 'D533', 'D534', 'D543', 'D564', 'D570']	['D512', 'D520', 'D523', 'D534', 'D543']	['582C', '640C', '647C', 'D496', 'D503', 'D528', 'D529', 'D533', 'D564', 'D570']
ln_b_memory	['582C', '583B', '591C', '621B', '637C', '640C', '647C', '689C', '694B', '759B', '768B', '778C', 'D496', 'D503', 'D512', 'D520', 'D523', 'D528', 'D529', 'D533', 'D534', 'D543', 'D564', 'D570']	['583B', '591C', '694B', '759B', '768B', 'D512', 'D520', 'D523', 'D534', 'D543']	['582C', '621B', '637C', '640C', '647C', '689C', '778C', 'D496', 'D503', 'D528', 'D529', 'D533', 'D564', 'D570']
ln_b_naive	['582C', '583B', '591C', '621B', '637C', '640C', '647C', '689C', '694B', '759B', '768B', '778C', 'D496', 'D503', 'D512', 'D520', 'D523', 'D528', 'D529', 'D533', 'D534', 'D543', 'D564', 'D570']	['583B', '591C', '694B', '759B', '768B', 'D512', 'D520', 'D523', 'D534', 'D543']	['582C', '621B', '637C', '640C', '647C', '689C', '778C', 'D496', 'D503', 'D528', 'D529', 'D533', 'D564', 'D570']
ln_cd4_cm	['582C', '583B', '591C', '621B', '637C', '640C', '647C', '689C', '694B', '759B', '768B', '778C', 'D496', 'D503', 'D512', 'D520', 'D523', 'D528', 'D529', 'D533', 'D534', 'D543', 'D564', 'D570']	['583B', '591C', '694B', '759B', '768B', 'D512', 'D520', 'D523', 'D534', 'D543']	['582C', '621B', '637C', '640C', '647C', '689C', '778C', 'D496', 'D503', 'D528', 'D529', 'D533', 'D564', 'D570']
ln_cd4_naive	['582C', '583B', '591C', '621B', '637C', '640C', '647C', '689C', '759B', '768B', '778C', 'D496', 'D503', 'D512', 'D520', 'D523', 'D528', 'D529', 'D533', 'D534', 'D543', 'D564', 'D570']	['583B', '591C', '759B', '768B', 'D512', 'D520', 'D523', 'D534', 'D543']	['582C', '621B', '637C', '640C', '647C', '689C', '778C', 'D496', 'D503', 'D528', 'D529', 'D533', 'D564', 'D570']
ln_cd4_tem	['582C', '591C', '621B', '637C', '640C', '647C', '689C', '759B', '768B', '778C', 'D496', 'D503', 'D512', 'D520', 'D523', 'D528', 'D529', 'D533', 'D534', 'D543', 'D564', 'D570']	['591C', '759B', '768B', 'D512', 'D520', 'D523', 'D534', 'D543']	['582C', '621B', '637C', '640C', '647C', '689C', '778C', 'D496', 'D503', 'D528', 'D529', 'D533', 'D564', 'D570']
ln_cd4_treg	['582C', '583B', '591C', '621B', '637C', '640C', '647C', '689C', '759B', '768B', '778C', 'D496', 'D503', 'D512', 'D520', 'D523', 'D528', 'D529', 'D533', 'D534', 'D543', 'D564', 'D570']	['583B', '591C', '759B', '768B', 'D512', 'D520', 'D523', 'D534', 'D543']	['582C', '621B', '637C', '640C', '647C', '689C', '778C', 'D496', 'D503', 'D528', 'D529', 'D533', 'D564', 'D570']
ln_cd4_trm	['582C', '583B', '591C', '621B', '637C', '640C', '647C', '689C', '759B', '768B', '778C', 'D496', 'D503', 'D512', 'D520', 'D523', 'D528', 'D529', 'D533', 'D534', 'D543', 'D564', 'D570']	['583B', '591C', '759B', '768B', 'D512', 'D520', 'D523', 'D534', 'D543']	['582C', '621B', '637C', '640C', '647C', '689C', '778C', 'D496', 'D503', 'D528', 'D529', 'D533', 'D564', 'D570']
ln_cd8_naive	['582C', '583B', '591C', '621B', '637C', '640C', '647C', '689C', '759B', '768B', '778C', 'D496', 'D512', 'D520', 'D523', 'D528', 'D529', 'D533', 'D534', 'D543', 'D564', 'D570']	['583B', '591C', '759B', '768B', 'D512', 'D520', 'D523', 'D534', 'D543']	['582C', '621B', '637C', '640C', '647C', '689C', '778C', 'D496', 'D528', 'D529', 'D533', 'D564', 'D570']
ln_cd8_tem	['591C', '637C', '640C', '647C', '689C', '759B', '768B', '778C', 'D496', 'D512', 'D520', 'D523', 'D529', 'D533', 'D534', 'D543', 'D564']	['591C', '759B', '768B', 'D512', 'D520', 'D523', 'D534', 'D543']	['637C', '640C', '647C', '689C', '778C', 'D496', 'D529', 'D533', 'D564']
ln_cd8_temra	['637C', '759B', '768B', '778C', 'D512', 'D520', 'D523', 'D529', 'D543', 'D564']	['759B', '768B', 'D512', 'D520', 'D523', 'D543']	['637C', '778C', 'D529', 'D564']
ln_cd8_trm	['582C', '583B', '591C', '621B', '637C', '640C', '647C', '689C', '759B', '768B', '778C', 'D496', 'D503', 'D512', 'D520', 'D523', 'D528', 'D529', 'D533', 'D534', 'D543', 'D564', 'D570']	['583B', '591C', '759B', '768B', 'D512', 'D520', 'D523', 'D534', 'D543']	['582C', '621B', '637C', '640C', '647C', '689C', '778C', 'D496', 'D503', 'D528', 'D529', 'D533', 'D564', 'D570']
ln_ilc3	['591C', '637C', '689C', '778C', 'D496', 'D503', 'D512', 'D520', 'D528', 'D529', 'D534', 'D543', 'D564', 'D570']	['591C', 'D512', 'D520', 'D534', 'D543']	['637C', '689C', '778C', 'D496', 'D503', 'D528', 'D529', 'D564', 'D570']
ln_macrophage	['591C', '637C', '640C', '647C', '689C', '694B', '778C', 'D523', 'D528', 'D529', 'D533', 'D543', 'D564', 'D570']	['591C', '694B', 'D523', 'D543']	['637C', '640C', '647C', '689C', '778C', 'D528', 'D529', 'D533', 'D564', 'D570']
ln_nk_cd56br	['591C', '637C', '640C', '689C', '759B', '778C', 'D503', 'D520', 'D528', 'D529', 'D534', 'D564', 'D570']	['591C', '759B', 'D520', 'D534']	['637C', '640C', '689C', '778C', 'D503', 'D528', 'D529', 'D564', 'D570']
ln_plasma_cell	['640C', '647C', '759B', '778C', 'D496', 'D503', 'D512', 'D520', 'D523', 'D528', 'D529', 'D533', 'D543', 'D564']	['759B', 'D512', 'D520', 'D523', 'D543']	['640C', '647C', '778C', 'D496', 'D503', 'D528', 'D529', 'D533', 'D564']
ln_plasmablast	['583B', '647C', '759B', 'D496', 'D512', 'D520', 'D523', 'D528', 'D529', 'D534', 'D543', 'D564']	['583B', '759B', 'D512', 'D520', 'D523', 'D534', 'D543']	['647C', 'D496', 'D528', 'D529', 'D564']
resp_b_memory	['689C', '778C', 'D496', 'D503', 'D512', 'D520', 'D523', 'D529', 'D534', 'D543', 'D570']	['D512', 'D520', 'D523', 'D534', 'D543']	['689C', '778C', 'D496', 'D503', 'D529', 'D570']
resp_b_naive	['689C', '768B', '778C', 'D503', 'D523', 'D529', 'D534', 'D543', 'D570']	['768B', 'D523', 'D534', 'D543']	['689C', '778C', 'D503', 'D529', 'D570']
resp_cd4_cm	['591C', '689C', '768B', '778C', 'D496', 'D503', 'D512', 'D520', 'D523', 'D528', 'D529', 'D533', 'D534', 'D543', 'D564', 'D570']	['591C', '768B', 'D512', 'D520', 'D523', 'D534', 'D543']	['689C', '778C', 'D496', 'D503', 'D528', 'D529', 'D533', 'D564', 'D570']
resp_cd4_tem	['591C', '689C', '768B', '778C', 'D496', 'D503', 'D512', 'D520', 'D523', 'D528', 'D529', 'D533', 'D534', 'D543', 'D564', 'D570']	['591C', '768B', 'D512', 'D520', 'D523', 'D534', 'D543']	['689C', '778C', 'D496', 'D503', 'D528', 'D529', 'D533', 'D564', 'D570']
resp_cd4_treg	['591C', '689C', '778C', 'D503', 'D512', 'D520', 'D528', 'D534', 'D543', 'D564', 'D570']	['591C', 'D512', 'D520', 'D534', 'D543']	['689C', '778C', 'D503', 'D528', 'D564', 'D570']
resp_cd4_trm	['591C', '689C', '778C', 'D496', 'D503', 'D512', 'D520', 'D529', 'D533', 'D534', 'D543', 'D564', 'D570']	['591C', 'D512', 'D520', 'D534', 'D543']	['689C', '778C', 'D496', 'D503', 'D529', 'D533', 'D564', 'D570']
resp_cd8_tem	['689C', '778C', 'D496', 'D503', 'D512', 'D520', 'D523', 'D528', 'D529', 'D534', 'D543', 'D564', 'D570']	['D512', 'D520', 'D523', 'D534', 'D543']	['689C', '778C', 'D496', 'D503', 'D528', 'D529', 'D564', 'D570']
resp_cd8_temra	['689C', '768B', 'D496', 'D503', 'D512', 'D520', 'D523', 'D529', 'D533', 'D534', 'D543', 'D564', 'D570']	['768B', 'D512', 'D520', 'D523', 'D534', 'D543']	['689C', 'D496', 'D503', 'D529', 'D533', 'D564', 'D570']
resp_cd8_trm	['591C', '689C', '778C', 'D496', 'D503', 'D512', 'D520', 'D523', 'D529', 'D533', 'D534', 'D543', 'D564', 'D570']	['591C', 'D512', 'D520', 'D523', 'D534', 'D543']	['689C', '778C', 'D496', 'D503', 'D529', 'D533', 'D564', 'D570']
resp_macrophage	['583B', '591C', '689C', '768B', '778C', 'D496', 'D503', 'D512', 'D520', 'D523', 'D528', 'D529', 'D533', 'D534', 'D543', 'D564', 'D570']	['583B', '591C', '768B', 'D512', 'D520', 'D523', 'D534', 'D543']	['689C', '778C', 'D496', 'D503', 'D528', 'D529', 'D533', 'D564', 'D570']
resp_monocyte_classical	['591C', '689C', '768B', '778C', 'D496', 'D503', 'D512', 'D520', 'D523', 'D528', 'D529', 'D533', 'D534', 'D543', 'D564', 'D570']	['591C', '768B', 'D512', 'D520', 'D523', 'D534', 'D543']	['689C', '778C', 'D496', 'D503', 'D528', 'D529', 'D533', 'D564', 'D570']
resp_monocyte_nonclassical	['591C', '689C', '768B', 'D503', 'D520', 'D523', 'D528', 'D529', 'D533', 'D534', 'D543', 'D564', 'D570']	['591C', '768B', 'D520', 'D523', 'D534', 'D543']	['689C', 'D503', 'D528', 'D529', 'D533', 'D564', 'D570']
resp_nk_cd56br	['689C', '768B', 'D503', 'D512', 'D520', 'D523', 'D528', 'D529', 'D533', 'D564', 'D570']	['768B', 'D512', 'D520', 'D523']	['689C', 'D503', 'D528', 'D529', 'D533', 'D564', 'D570']
resp_nk_cd56dim	['591C', '689C', '768B', '778C', 'D496', 'D503', 'D512', 'D520', 'D523', 'D528', 'D529', 'D533', 'D534', 'D543', 'D564', 'D570']	['591C', '768B', 'D512', 'D520', 'D523', 'D534', 'D543']	['689C', '778C', 'D496', 'D503', 'D528', 'D529', 'D533', 'D564', 'D570']
resp_nk_ilc_precursor	['689C', '768B', 'D503', 'D512', 'D520', 'D523', 'D529', 'D570']	['768B', 'D512', 'D520', 'D523']	['689C', 'D503', 'D529', 'D570']
spl_b_memory	['582C', '583B', '591C', '621B', '637C', '640C', '647C', '689C', '694B', '759B', '768B', '778C', 'D496', 'D503', 'D523', 'D528', 'D529', 'D533', 'D534', 'D543', 'D564', 'D570']	['583B', '591C', '694B', '759B', '768B', 'D523', 'D534', 'D543']	['582C', '621B', '637C', '640C', '647C', '689C', '778C', 'D496', 'D503', 'D528', 'D529', 'D533', 'D564', 'D570']
spl_b_naive	['582C', '583B', '591C', '621B', '637C', '640C', '689C', '694B', '759B', '768B', '778C', 'D496', 'D503', 'D523', 'D528', 'D529', 'D534', 'D543', 'D564', 'D570']	['583B', '591C', '694B', '759B', '768B', 'D523', 'D534', 'D543']	['582C', '621B', '637C', '640C', '689C', '778C', 'D496', 'D503', 'D528', 'D529', 'D564', 'D570']
spl_cd3_gd	['637C', '640C', '694B', '759B', '778C', 'D496', 'D503', 'D528', 'D529', 'D534', 'D543']	['694B', '759B', 'D534', 'D543']	['637C', '640C', '778C', 'D496', 'D503', 'D528', 'D529']
spl_cd4_cm	['582C', '583B', '591C', '621B', '637C', '640C', '689C', '694B', '759B', '768B', '778C', 'D496', 'D503', 'D523', 'D528', 'D529', 'D533', 'D534', 'D543', 'D564', 'D570']	['583B', '591C', '694B', '759B', '768B', 'D523', 'D534', 'D543']	['582C', '621B', '637C', '640C', '689C', '778C', 'D496', 'D503', 'D528', 'D529', 'D533', 'D564', 'D570']
spl_cd4_naive	['582C', '583B', '591C', '637C', '689C', '759B', '768B', 'D496', 'D503', 'D528', 'D534', 'D543']	['583B', '591C', '759B', '768B', 'D534', 'D543']	['582C', '637C', '689C', 'D496', 'D503', 'D528']
spl_cd4_tem	['582C', '591C', '621B', '640C', '689C', '694B', '759B', '768B', '778C', 'D496', 'D503', 'D528', 'D529', 'D533', 'D534', 'D543', 'D564']	['591C', '694B', '759B', '768B', 'D534', 'D543']	['582C', '621B', '640C', '689C', '778C', 'D496', 'D503', 'D528', 'D529', 'D533', 'D564']
spl_cd4_treg	['582C', '583B', '591C', '621B', '637C', '640C', '689C', '694B', '759B', '768B', '778C', 'D496', 'D503', 'D528', 'D529', 'D533', 'D534', 'D543', 'D564']	['583B', '591C', '694B', '759B', '768B', 'D534', 'D543']	['582C', '621B', '637C', '640C', '689C', '778C', 'D496', 'D503', 'D528', 'D529', 'D533', 'D564']
spl_cd4_trm	['582C', '583B', '591C', '621B', '637C', '640C', '689C', '694B', '759B', '768B', '778C', 'D496', 'D503', 'D528', 'D529', 'D534', 'D543', 'D564']	['583B', '591C', '694B', '759B', '768B', 'D534', 'D543']	['582C', '621B', '637C', '640C', '689C', '778C', 'D496', 'D503', 'D528', 'D529', 'D564']
spl_cd8_naive	['582C', '583B', '637C', '689C', '694B', '759B', '768B', 'D496', 'D503', 'D528', 'D529', 'D543']	['583B', '694B', '759B', '768B', 'D543']	['582C', '637C', '689C', 'D496', 'D503', 'D528', 'D529']
spl_cd8_tem	['582C', '583B', '591C', '621B', '637C', '689C', '694B', '759B', '768B', '778C', 'D496', 'D503', 'D528', 'D529', 'D533', 'D534', 'D543', 'D564']	['583B', '591C', '694B', '759B', '768B', 'D534', 'D543']	['582C', '621B', '637C', '689C', '778C', 'D496', 'D503', 'D528', 'D529', 'D533', 'D564']
spl_cd8_temra	['582C', '583B', '637C', '640C', '689C', '694B', '759B', '768B', '778C', 'D496', 'D503', 'D523', 'D528', 'D529', 'D533', 'D534', 'D543', 'D564', 'D570']	['583B', '694B', '759B', '768B', 'D523', 'D534', 'D543']	['582C', '637C', '640C', '689C', '778C', 'D496', 'D503', 'D528', 'D529', 'D533', 'D564', 'D570']
spl_cd8_trm	['582C', '583B', '591C', '621B', '637C', '640C', '689C', '694B', '759B', '768B', '778C', 'D496', 'D503', 'D528', 'D529', 'D533', 'D534', 'D543', 'D564', 'D570']	['583B', '591C', '694B', '759B', '768B', 'D534', 'D543']	['582C', '621B', '637C', '640C', '689C', '778C', 'D496', 'D503', 'D528', 'D529', 'D533', 'D564', 'D570']
spl_macrophage	['582C', '583B', '591C', '621B', '637C', '640C', '647C', '689C', '694B', '759B', '768B', '778C', 'D496', 'D543', 'D570']	['583B', '591C', '694B', '759B', '768B', 'D543']	['582C', '621B', '637C', '640C', '647C', '689C', '778C', 'D496', 'D570']
spl_monocyte_classical	['582C', '583B', '591C', '621B', '637C', '640C', '689C', '694B', '759B', '768B', '778C', 'D496', 'D503', 'D523', 'D528', 'D529', 'D533', 'D534', 'D543', 'D564', 'D570']	['583B', '591C', '694B', '759B', '768B', 'D523', 'D534', 'D543']	['582C', '621B', '637C', '640C', '689C', '778C', 'D496', 'D503', 'D528', 'D529', 'D533', 'D564', 'D570']
spl_monocyte_nonclassical	['640C', '694B', '759B', '778C', 'D528', 'D529', 'D533', 'D534', 'D543', 'D570']	['694B', '759B', 'D534', 'D543']	['640C', '778C', 'D528', 'D529', 'D533', 'D570']
spl_nk_cd56br	['582C', '591C', '621B', '637C', '640C', '689C', '694B', '759B', '768B', '778C', 'D496', 'D503', 'D523', 'D528', 'D529', 'D533', 'D534', 'D543', 'D564', 'D570']	['591C', '694B', '759B', '768B', 'D523', 'D534', 'D543']	['582C', '621B', '637C', '640C', '689C', '778C', 'D496', 'D503', 'D528', 'D529', 'D533', 'D564', 'D570']
spl_nk_cd56dim	['582C', '583B', '591C', '621B', '637C', '640C', '689C', '694B', '759B', '768B', '778C', 'D496', 'D503', 'D523', 'D528', 'D529', 'D533', 'D534', 'D543', 'D564', 'D570']	['583B', '591C', '694B', '759B', '768B', 'D523', 'D534', 'D543']	['582C', '621B', '637C', '640C', '689C', '778C', 'D496', 'D503', 'D528', 'D529', 'D533', 'D564', 'D570']
spl_plasma_cell	['583B', '591C', '640C', '689C', '694B', '759B', '778C', 'D496', 'D503', 'D523', 'D528', 'D529', 'D533', 'D534', 'D543', 'D564', 'D570']	['583B', '591C', '694B', '759B', 'D523', 'D534', 'D543']	['640C', '689C', '778C', 'D496', 'D503', 'D528', 'D529', 'D533', 'D564', 'D570']
spl_plasmablast	['583B', '694B', '759B', 'D496', 'D503', 'D523', 'D529', 'D543', 'D564']	['583B', '694B', '759B', 'D523', 'D543']	['D496', 'D503', 'D529', 'D564']
