# Supplementary material for: Multimodal profiling reveals tissue-directed signatures of human immune cells altered with age
Source: Nat Immunol. 2025 Aug 13;26(9):1612–25. doi: 10.1038/s41590-025-02241-4 (PMC12396968; doi:10.1038/s41590-025-02241-4)
Supplement: Supplementary file 20 — Subset-level differential ADT expression across age. Linear mixed modeling of the percent positivity of ADT expression for proteins whose coding genes displayed differential expression across tissues for each tissue-group–immune-subset combination (“tissue_subset”). Fixed effects included sex, age, processing site, CMV serostatus and sequencing chemistry. For each covariate, the estimated coefficient (“coeff”), the standard error (“std_error”), the z-statistic (“z”), the P value, log-likelihood, FDR-corrected P value (“adj_p_val”) and estimated log2(FC) (“logfc”) are reported. In addition, the number of samples used during linear modeling (and the associated donor identities) are reported (“n_observations” and “donors”, respectively). For each protein in each tissue-group–immune-subset combination, the percent positivity within each young donor and each old donor is provided, as a list (“ave_percent_positive_young” and “ave_percent_positive_old”). [file 41590_2025_2241_MOESM20_ESM.csv]

adt	gene	tissue_subset	covariate	coeff	std_err	z	p	n_observations	log_likelihood	donors	ave_percent_positive_young	ave_percent_positive_old	adj_p_val	logfc
CD45	PTPRC	bma_cd8_naive	const	87.33098291	10.38473418	8.409554002	4.12E-17	14	-44.78	['D520', '759B', '694B', '768B', 'D496', '778C', 'D564', 'D503', 'D534', 'D523', '637C', 'D529', '689C', '621B']	[99.81949458483754, 99.44954128440368, 98.4126984126984, 93.46246973365618, 100.0, 100.0]	[96.76113360323887, 70.12987012987013, 100.0, 95.96774193548387, 98.88888888888889, 100.0, 93.02325581395348, 100.0]	2.47E-16	0
CD45	PTPRC	bma_cd8_naive	sex	6.047230054	4.463318271	1.354873143	0.175457978	14	-44.78	['D520', '759B', '694B', '768B', 'D496', '778C', 'D564', 'D503', 'D534', 'D523', '637C', 'D529', '689C', '621B']	[99.81949458483754, 99.44954128440368, 98.4126984126984, 93.46246973365618, 100.0, 100.0]	[96.76113360323887, 70.12987012987013, 100.0, 95.96774193548387, 98.88888888888889, 100.0, 93.02325581395348, 100.0]	0.792475789	0.089737756
CD45	PTPRC	bma_cd8_naive	age_groups	-3.646567671	4.834160911	-0.754333118	0.450649221	14	-44.78	['D520', '759B', '694B', '768B', 'D496', '778C', 'D564', 'D503', 'D534', 'D523', '637C', 'D529', '689C', '621B']	[99.81949458483754, 99.44954128440368, 98.4126984126984, 93.46246973365618, 100.0, 100.0]	[96.76113360323887, 70.12987012987013, 100.0, 95.96774193548387, 98.88888888888889, 100.0, 93.02325581395348, 100.0]	0.540779065	-0.054410216
CD45	PTPRC	bma_cd8_naive	chemistry	2.738964693	7.375650973	0.371352265	0.710375175	14	-44.78	['D520', '759B', '694B', '768B', 'D496', '778C', 'D564', 'D503', 'D534', 'D523', '637C', 'D529', '689C', '621B']	[99.81949458483754, 99.44954128440368, 98.4126984126984, 93.46246973365618, 100.0, 100.0]	[96.76113360323887, 70.12987012987013, 100.0, 95.96774193548387, 98.88888888888889, 100.0, 93.02325581395348, 100.0]	0.710375175	0.040433756
CD45	PTPRC	bma_cd8_naive	site	6.042801786	5.501355758	1.098420472	0.272020927	14	-44.78	['D520', '759B', '694B', '768B', 'D496', '778C', 'D564', 'D503', 'D534', 'D523', '637C', 'D529', '689C', '621B']	[99.81949458483754, 99.44954128440368, 98.4126984126984, 93.46246973365618, 100.0, 100.0]	[96.76113360323887, 70.12987012987013, 100.0, 95.96774193548387, 98.88888888888889, 100.0, 93.02325581395348, 100.0]	0.516605941	0.09050253
CD45	PTPRC	bma_cd8_naive	cmv	3.613605713	5.492644183	0.657899109	0.510602963	14	-44.78	['D520', '759B', '694B', '768B', 'D496', '778C', 'D564', 'D503', 'D534', 'D523', '637C', 'D529', '689C', '621B']	[99.81949458483754, 99.44954128440368, 98.4126984126984, 93.46246973365618, 100.0, 100.0]	[96.76113360323887, 70.12987012987013, 100.0, 95.96774193548387, 98.88888888888889, 100.0, 93.02325581395348, 100.0]	0.553908269	0.055183403
CD161	KLRB1	bma_cd8_naive	const	7.088344528	6.72076245	1.054693508	0.291565522	14	-38.688	['D520', '759B', '694B', '768B', 'D496', '778C', 'D564', 'D503', 'D534', 'D523', '637C', 'D529', '689C', '621B']	[13.718411552346572, 5.321100917431193, 18.367346938775512, 19.854721549636803, 10.2803738317757, 5.825242718446602]	[0.8097165991902834, 9.090909090909092, 1.3157894736842104, 0.0, 5.555555555555555, 9.090909090909092, 10.465116279069768, 3.4482758620689653]	0.349878626	0
CD161	KLRB1	bma_cd8_naive	sex	1.327877745	2.888557503	0.459702721	0.645729616	14	-38.688	['D520', '759B', '694B', '768B', 'D496', '778C', 'D564', 'D503', 'D534', 'D523', '637C', 'D529', '689C', '621B']	[13.718411552346572, 5.321100917431193, 18.367346938775512, 19.854721549636803, 10.2803738317757, 5.825242718446602]	[0.8097165991902834, 9.090909090909092, 1.3157894736842104, 0.0, 5.555555555555555, 9.090909090909092, 10.465116279069768, 3.4482758620689653]	0.792475789	0.244990298
CD161	KLRB1	bma_cd8_naive	age_groups	-5.782234715	3.128558378	-1.848210587	0.064571884	14	-38.688	['D520', '759B', '694B', '768B', 'D496', '778C', 'D564', 'D503', 'D534', 'D523', '637C', 'D529', '689C', '621B']	[13.718411552346572, 5.321100917431193, 18.367346938775512, 19.854721549636803, 10.2803738317757, 5.825242718446602]	[0.8097165991902834, 9.090909090909092, 1.3157894736842104, 0.0, 5.555555555555555, 9.090909090909092, 10.465116279069768, 3.4482758620689653]	0.387431307	-0.923779053
CD161	KLRB1	bma_cd8_naive	chemistry	4.824794378	4.773352618	1.010776862	0.31212324	14	-38.688	['D520', '759B', '694B', '768B', 'D496', '778C', 'D564', 'D503', 'D534', 'D523', '637C', 'D529', '689C', '621B']	[13.718411552346572, 5.321100917431193, 18.367346938775512, 19.854721549636803, 10.2803738317757, 5.825242718446602]	[0.8097165991902834, 9.090909090909092, 1.3157894736842104, 0.0, 5.555555555555555, 9.090909090909092, 10.465116279069768, 3.4482758620689653]	0.47057054	3.691226176
CD161	KLRB1	bma_cd8_naive	site	-4.16549238	3.560351623	-1.169966571	0.242014422	14	-38.688	['D520', '759B', '694B', '768B', 'D496', '778C', 'D564', 'D503', 'D534', 'D523', '637C', 'D529', '689C', '621B']	[13.718411552346572, 5.321100917431193, 18.367346938775512, 19.854721549636803, 10.2803738317757, 5.825242718446602]	[0.8097165991902834, 9.090909090909092, 1.3157894736842104, 0.0, 5.555555555555555, 9.090909090909092, 10.465116279069768, 3.4482758620689653]	0.516605941	-0.747583765
CD161	KLRB1	bma_cd8_naive	cmv	2.600301995	3.554713691	0.731508139	0.464468835	14	-38.688	['D520', '759B', '694B', '768B', 'D496', '778C', 'D564', 'D503', 'D534', 'D523', '637C', 'D529', '689C', '621B']	[13.718411552346572, 5.321100917431193, 18.367346938775512, 19.854721549636803, 10.2803738317757, 5.825242718446602]	[0.8097165991902834, 9.090909090909092, 1.3157894736842104, 0.0, 5.555555555555555, 9.090909090909092, 10.465116279069768, 3.4482758620689653]	0.553908269	0.395297721
CD49d	ITGA4	bma_cd8_naive	const	27.16548434	11.53823795	2.354387599	0.018553254	14	-46.254	['D520', '759B', '694B', '768B', 'D496', '778C', 'D564', 'D503', 'D534', 'D523', '637C', 'D529', '689C', '621B']	[57.2202166064982, 66.78899082568807, 52.83446712018141, 45.27845036319613, 62.616822429906534, 56.310679611650485]	[31.17408906882591, 34.41558441558442, 50.0, 25.806451612903224, 56.666666666666664, 53.40909090909091, 46.51162790697674, 58.620689655172406]	0.055659762	0
CD49d	ITGA4	bma_cd8_naive	sex	2.40250483	4.959089694	0.484464887	0.628055978	14	-46.254	['D520', '759B', '694B', '768B', 'D496', '778C', 'D564', 'D503', 'D534', 'D523', '637C', 'D529', '689C', '621B']	[57.2202166064982, 66.78899082568807, 52.83446712018141, 45.27845036319613, 62.616822429906534, 56.310679611650485]	[31.17408906882591, 34.41558441558442, 50.0, 25.806451612903224, 56.666666666666664, 53.40909090909091, 46.51162790697674, 58.620689655172406]	0.792475789	0.069068151
CD49d	ITGA4	bma_cd8_naive	age_groups	-5.727519481	5.371124374	-1.066353911	0.286263688	14	-46.254	['D520', '759B', '694B', '768B', 'D496', '778C', 'D564', 'D503', 'D534', 'D523', '637C', 'D529', '689C', '621B']	[57.2202166064982, 66.78899082568807, 52.83446712018141, 45.27845036319613, 62.616822429906534, 56.310679611650485]	[31.17408906882591, 34.41558441558442, 50.0, 25.806451612903224, 56.666666666666664, 53.40909090909091, 46.51162790697674, 58.620689655172406]	0.429395532	-0.153226383
CD49d	ITGA4	bma_cd8_naive	chemistry	24.94729082	8.194915197	3.044240266	0.002332688	14	-46.254	['D520', '759B', '694B', '768B', 'D496', '778C', 'D564', 'D503', 'D534', 'D523', '637C', 'D529', '689C', '621B']	[57.2202166064982, 66.78899082568807, 52.83446712018141, 45.27845036319613, 62.616822429906534, 56.310679611650485]	[31.17408906882591, 34.41558441558442, 50.0, 25.806451612903224, 56.666666666666664, 53.40909090909091, 46.51162790697674, 58.620689655172406]	0.013996126	0.907384855
CD49d	ITGA4	bma_cd8_naive	site	2.238750778	6.112429136	0.366262042	0.714169551	14	-46.254	['D520', '759B', '694B', '768B', 'D496', '778C', 'D564', 'D503', 'D534', 'D523', '637C', 'D529', '689C', '621B']	[57.2202166064982, 66.78899082568807, 52.83446712018141, 45.27845036319613, 62.616822429906534, 56.310679611650485]	[31.17408906882591, 34.41558441558442, 50.0, 25.806451612903224, 56.666666666666664, 53.40909090909091, 46.51162790697674, 58.620689655172406]	0.741353747	0.061287745
CD49d	ITGA4	bma_cd8_naive	cmv	3.612302285	6.102749907	0.591913865	0.553908269	14	-46.254	['D520', '759B', '694B', '768B', 'D496', '778C', 'D564', 'D503', 'D534', 'D523', '637C', 'D529', '689C', '621B']	[57.2202166064982, 66.78899082568807, 52.83446712018141, 45.27845036319613, 62.616822429906534, 56.310679611650485]	[31.17408906882591, 34.41558441558442, 50.0, 25.806451612903224, 56.666666666666664, 53.40909090909091, 46.51162790697674, 58.620689655172406]	0.553908269	0.1001153
CD73	NT5E	bma_cd8_naive	const	47.69305605	21.8323306	2.184515109	0.028924418	14	-55.182	['D520', '759B', '694B', '768B', 'D496', '778C', 'D564', 'D503', 'D534', 'D523', '637C', 'D529', '689C', '621B']	[70.57761732851986, 49.174311926605505, 46.03174603174603, 11.138014527845035, 57.009345794392516, 82.52427184466019]	[80.5668016194332, 20.12987012987013, 61.8421052631579, 58.87096774193549, 43.333333333333336, 35.22727272727273, 19.767441860465116, 29.310344827586203]	0.057848837	0
CD73	NT5E	bma_cd8_naive	sex	1.325686387	9.383450584	0.1412792	0.887649381	14	-55.182	['D520', '759B', '694B', '768B', 'D496', '778C', 'D564', 'D503', 'D534', 'D523', '637C', 'D529', '689C', '621B']	[70.57761732851986, 49.174311926605505, 46.03174603174603, 11.138014527845035, 57.009345794392516, 82.52427184466019]	[80.5668016194332, 20.12987012987013, 61.8421052631579, 58.87096774193549, 43.333333333333336, 35.22727272727273, 19.767441860465116, 29.310344827586203]	0.887649381	0.035808497
CD73	NT5E	bma_cd8_naive	age_groups	-11.24029326	10.16309106	-1.105991592	0.268730159	14	-55.182	['D520', '759B', '694B', '768B', 'D496', '778C', 'D564', 'D503', 'D534', 'D523', '637C', 'D529', '689C', '621B']	[70.57761732851986, 49.174311926605505, 46.03174603174603, 11.138014527845035, 57.009345794392516, 82.52427184466019]	[80.5668016194332, 20.12987012987013, 61.8421052631579, 58.87096774193549, 43.333333333333336, 35.22727272727273, 19.767441860465116, 29.310344827586203]	0.429395532	-0.345777528
CD73	NT5E	bma_cd8_naive	chemistry	-13.26925192	15.50618894	-0.855739084	0.392142117	14	-55.182	['D520', '759B', '694B', '768B', 'D496', '778C', 'D564', 'D503', 'D534', 'D523', '637C', 'D529', '689C', '621B']	[70.57761732851986, 49.174311926605505, 46.03174603174603, 11.138014527845035, 57.009345794392516, 82.52427184466019]	[80.5668016194332, 20.12987012987013, 61.8421052631579, 58.87096774193549, 43.333333333333336, 35.22727272727273, 19.767441860465116, 29.310344827586203]	0.47057054	-0.304585295
CD73	NT5E	bma_cd8_naive	site	24.47769127	11.56576716	2.116391496	0.034311525	14	-55.182	['D520', '759B', '694B', '768B', 'D496', '778C', 'D564', 'D503', 'D534', 'D523', '637C', 'D529', '689C', '621B']	[70.57761732851986, 49.174311926605505, 46.03174603174603, 11.138014527845035, 57.009345794392516, 82.52427184466019]	[80.5668016194332, 20.12987012987013, 61.8421052631579, 58.87096774193549, 43.333333333333336, 35.22727272727273, 19.767441860465116, 29.310344827586203]	0.205869148	0.834147128
CD73	NT5E	bma_cd8_naive	cmv	8.125587429	11.5474524	0.703669273	0.48163876	14	-55.182	['D520', '759B', '694B', '768B', 'D496', '778C', 'D564', 'D503', 'D534', 'D523', '637C', 'D529', '689C', '621B']	[70.57761732851986, 49.174311926605505, 46.03174603174603, 11.138014527845035, 57.009345794392516, 82.52427184466019]	[80.5668016194332, 20.12987012987013, 61.8421052631579, 58.87096774193549, 43.333333333333336, 35.22727272727273, 19.767441860465116, 29.310344827586203]	0.553908269	0.327424175
KLRG1	KLRG1	bma_cd8_naive	const	-0.744990521	9.626310168	-0.077391078	0.938312438	14	-43.718	['D520', '759B', '694B', '768B', 'D496', '778C', 'D564', 'D503', 'D534', 'D523', '637C', 'D529', '689C', '621B']	[7.039711191335741, 8.440366972477065, 18.367346938775512, 14.285714285714285, 30.8411214953271, 13.592233009708737]	[6.882591093117409, 5.194805194805195, 4.605263157894736, 0.8064516129032258, 2.2222222222222223, 20.454545454545457, 4.651162790697675, 6.896551724137931]	0.938312438	0
KLRG1	KLRG1	bma_cd8_naive	sex	4.406689694	4.137350585	1.065099417	0.286830943	14	-43.718	['D520', '759B', '694B', '768B', 'D496', '778C', 'D564', 'D503', 'D534', 'D523', '637C', 'D529', '689C', '621B']	[7.039711191335741, 8.440366972477065, 18.367346938775512, 14.285714285714285, 30.8411214953271, 13.592233009708737]	[6.882591093117409, 5.194805194805195, 4.605263157894736, 0.8064516129032258, 2.2222222222222223, 20.454545454545457, 4.651162790697675, 6.896551724137931]	0.792475789	0.561846844
KLRG1	KLRG1	bma_cd8_naive	age_groups	-6.624743328	4.481109628	-1.47837118	0.139308455	14	-43.718	['D520', '759B', '694B', '768B', 'D496', '778C', 'D564', 'D503', 'D534', 'D523', '637C', 'D529', '689C', '621B']	[7.039711191335741, 8.440366972477065, 18.367346938775512, 14.285714285714285, 30.8411214953271, 13.592233009708737]	[6.882591093117409, 5.194805194805195, 4.605263157894736, 0.8064516129032258, 2.2222222222222223, 20.454545454545457, 4.651162790697675, 6.896551724137931]	0.417925365	-0.809459478
KLRG1	KLRG1	bma_cd8_naive	chemistry	8.765729025	6.836988092	1.282103889	0.199806205	14	-43.718	['D520', '759B', '694B', '768B', 'D496', '778C', 'D564', 'D503', 'D534', 'D523', '637C', 'D529', '689C', '621B']	[7.039711191335741, 8.440366972477065, 18.367346938775512, 14.285714285714285, 30.8411214953271, 13.592233009708737]	[6.882591093117409, 5.194805194805195, 4.605263157894736, 0.8064516129032258, 2.2222222222222223, 20.454545454545457, 4.651162790697675, 6.896551724137931]	0.47057054	1.713721023
KLRG1	KLRG1	bma_cd8_naive	site	4.821647635	5.099577508	0.945499432	0.344403961	14	-43.718	['D520', '759B', '694B', '768B', 'D496', '778C', 'D564', 'D503', 'D534', 'D523', '637C', 'D529', '689C', '621B']	[7.039711191335741, 8.440366972477065, 18.367346938775512, 14.285714285714285, 30.8411214953271, 13.592233009708737]	[6.882591093117409, 5.194805194805195, 4.605263157894736, 0.8064516129032258, 2.2222222222222223, 20.454545454545457, 4.651162790697675, 6.896551724137931]	0.516605941	0.643376642
KLRG1	KLRG1	bma_cd8_naive	cmv	4.18926272	5.091502162	0.822795039	0.410624558	14	-43.718	['D520', '759B', '694B', '768B', 'D496', '778C', 'D564', 'D503', 'D534', 'D523', '637C', 'D529', '689C', '621B']	[7.039711191335741, 8.440366972477065, 18.367346938775512, 14.285714285714285, 30.8411214953271, 13.592233009708737]	[6.882591093117409, 5.194805194805195, 4.605263157894736, 0.8064516129032258, 2.2222222222222223, 20.454545454545457, 4.651162790697675, 6.896551724137931]	0.553908269	0.651045452
IgM	IGHM	bma_cd8_naive	const	1.763944264	1.233717304	1.429779949	0.152780186	14	-14.955	['D520', '759B', '694B', '768B', 'D496', '778C', 'D564', 'D503', 'D534', 'D523', '637C', 'D529', '689C', '621B']	[0.9025270758122743, 3.1192660550458715, 2.2675736961451247, 1.4527845036319613, 1.8691588785046727, 0.9708737864077669]	[0.4048582995951417, 2.5974025974025974, 2.631578947368421, 0.8064516129032258, 0.0, 2.272727272727273, 3.488372093023256, 1.7241379310344827]	0.229170279	0
IgM	IGHM	bma_cd8_naive	sex	-0.232972357	0.530246888	-0.439365817	0.660396491	14	-14.955	['D520', '759B', '694B', '768B', 'D496', '778C', 'D564', 'D503', 'D534', 'D523', '637C', 'D529', '689C', '621B']	[0.9025270758122743, 3.1192660550458715, 2.2675736961451247, 1.4527845036319613, 1.8691588785046727, 0.9708737864077669]	[0.4048582995951417, 2.5974025974025974, 2.631578947368421, 0.8064516129032258, 0.0, 2.272727272727273, 3.488372093023256, 1.7241379310344827]	0.792475789	-0.20259722
IgM	IGHM	bma_cd8_naive	age_groups	0.00821049	0.574303382	0.014296433	0.988593486	14	-14.955	['D520', '759B', '694B', '768B', 'D496', '778C', 'D564', 'D503', 'D534', 'D523', '637C', 'D529', '689C', '621B']	[0.9025270758122743, 3.1192660550458715, 2.2675736961451247, 1.4527845036319613, 1.8691588785046727, 0.9708737864077669]	[0.4048582995951417, 2.5974025974025974, 2.631578947368421, 0.8064516129032258, 0.0, 2.272727272727273, 3.488372093023256, 1.7241379310344827]	0.988593486	0.006700553
IgM	IGHM	bma_cd8_naive	chemistry	0.852201165	0.876235065	0.972571401	0.330766362	14	-14.955	['D520', '759B', '694B', '768B', 'D496', '778C', 'D564', 'D503', 'D534', 'D523', '637C', 'D529', '689C', '621B']	[0.9025270758122743, 3.1192660550458715, 2.2675736961451247, 1.4527845036319613, 1.8691588785046727, 0.9708737864077669]	[0.4048582995951417, 2.5974025974025974, 2.631578947368421, 0.8064516129032258, 0.0, 2.272727272727273, 3.488372093023256, 1.7241379310344827]	0.47057054	1.267280319
IgM	IGHM	bma_cd8_naive	site	0.215717028	0.653566829	0.330061164	0.741353747	14	-14.955	['D520', '759B', '694B', '768B', 'D496', '778C', 'D564', 'D503', 'D534', 'D523', '637C', 'D529', '689C', '621B']	[0.9025270758122743, 3.1192660550458715, 2.2675736961451247, 1.4527845036319613, 1.8691588785046727, 0.9708737864077669]	[0.4048582995951417, 2.5974025974025974, 2.631578947368421, 0.8064516129032258, 0.0, 2.272727272727273, 3.488372093023256, 1.7241379310344827]	0.741353747	0.141532509
IgM	IGHM	bma_cd8_naive	cmv	-1.265730647	0.652531885	-1.939722297	0.052413448	14	-14.955	['D520', '759B', '694B', '768B', 'D496', '778C', 'D564', 'D503', 'D534', 'D523', '637C', 'D529', '689C', '621B']	[0.9025270758122743, 3.1192660550458715, 2.2675736961451247, 1.4527845036319613, 1.8691588785046727, 0.9708737864077669]	[0.4048582995951417, 2.5974025974025974, 2.631578947368421, 0.8064516129032258, 0.0, 2.272727272727273, 3.488372093023256, 1.7241379310344827]	0.31448069	-1.016936973
CD45	PTPRC	ln_plasmablast	const	52.00072571	7.00225202	7.426285938	1.12E-13	11	-26.352	['D520', 'D543', 'D496', 'D512', 'D528', 'D564', '647C', 'D529', 'D523', '759B', 'D534']	[98.681640625, 96.79358717434869, 96.82080924855492, 100.0, 77.77777777777779, 92.3076923076923]	[69.48051948051948, 98.50746268656717, 96.34146341463415, 87.01298701298701, 93.93939393939394]	4.55E-13	0
CD45	PTPRC	ln_plasmablast	sex	-0.00634302	2.612886436	-0.002427591	0.998063064	11	-26.352	['D520', 'D543', 'D496', 'D512', 'D528', 'D564', '647C', 'D529', 'D523', '759B', 'D534']	[98.681640625, 96.79358717434869, 96.82080924855492, 100.0, 77.77777777777779, 92.3076923076923]	[69.48051948051948, 98.50746268656717, 96.34146341463415, 87.01298701298701, 93.93939393939394]	0.998063064	-9.71E-05
CD45	PTPRC	ln_plasmablast	age_groups	1.666445552	2.612886436	0.637779556	0.523617189	11	-26.352	['D520', 'D543', 'D496', 'D512', 'D528', 'D564', '647C', 'D529', 'D523', '759B', 'D534']	[98.681640625, 96.79358717434869, 96.82080924855492, 100.0, 77.77777777777779, 92.3076923076923]	[69.48051948051948, 98.50746268656717, 96.34146341463415, 87.01298701298701, 93.93939393939394]	0.741791018	0.025424563
CD45	PTPRC	ln_plasmablast	chemistry	28.80257419	4.888262918	5.892190064	3.81E-09	11	-26.352	['D520', 'D543', 'D496', 'D512', 'D528', 'D564', '647C', 'D529', 'D523', '759B', 'D534']	[98.681640625, 96.79358717434869, 96.82080924855492, 100.0, 77.77777777777779, 92.3076923076923]	[69.48051948051948, 98.50746268656717, 96.34146341463415, 87.01298701298701, 93.93939393939394]	3.24E-08	0.50033473
CD45	PTPRC	ln_plasmablast	site	14.29562879	3.151259611	4.536480822	5.72E-06	11	-26.352	['D520', 'D543', 'D496', 'D512', 'D528', 'D564', '647C', 'D529', 'D523', '759B', 'D534']	[98.681640625, 96.79358717434869, 96.82080924855492, 100.0, 77.77777777777779, 92.3076923076923]	[69.48051948051948, 98.50746268656717, 96.34146341463415, 87.01298701298701, 93.93939393939394]	5.00E-05	0.230818289
CD45	PTPRC	ln_plasmablast	cmv	1.524062448	2.612886436	0.583286907	0.559700175	11	-26.352	['D520', 'D543', 'D496', 'D512', 'D528', 'D564', '647C', 'D529', 'D523', '759B', 'D534']	[98.681640625, 96.79358717434869, 96.82080924855492, 100.0, 77.77777777777779, 92.3076923076923]	[69.48051948051948, 98.50746268656717, 96.34146341463415, 87.01298701298701, 93.93939393939394]	0.594681436	0.023613346
CD319_CRACC	SLAMF7	ln_plasmablast	const	106.9217506	21.37039788	5.003264383	5.64E-07	11	-38.626	['D520', 'D543', 'D496', 'D512', 'D528', 'D564', '647C', 'D529', 'D523', '759B', 'D534']	[55.078125, 93.5871743486974, 33.81502890173411, 59.32203389830508, 96.29629629629629, 86.53846153846155]	[84.4155844155844, 34.32835820895522, 85.36585365853658, 89.6103896103896, 43.93939393939394]	1.20E-06	0
CD319_CRACC	SLAMF7	ln_plasmablast	sex	33.69352487	7.974352051	4.22523669	2.39E-05	11	-38.626	['D520', 'D543', 'D496', 'D512', 'D528', 'D564', '647C', 'D529', 'D523', '759B', 'D534']	[55.078125, 93.5871743486974, 33.81502890173411, 59.32203389830508, 96.29629629629629, 86.53846153846155]	[84.4155844155844, 34.32835820895522, 85.36585365853658, 89.6103896103896, 43.93939393939394]	0.000405773	0.701605817
CD319_CRACC	SLAMF7	ln_plasmablast	age_groups	-17.235417	7.974352051	-2.16135642	0.030667818	11	-38.626	['D520', 'D543', 'D496', 'D512', 'D528', 'D564', '647C', 'D529', 'D523', '759B', 'D534']	[55.078125, 93.5871743486974, 33.81502890173411, 59.32203389830508, 96.29629629629629, 86.53846153846155]	[84.4155844155844, 34.32835820895522, 85.36585365853658, 89.6103896103896, 43.93939393939394]	0.173784301	-0.402648029
CD319_CRACC	SLAMF7	ln_plasmablast	chemistry	-16.73174827	14.91864663	-1.121532582	0.262061231	11	-38.626	['D520', 'D543', 'D496', 'D512', 'D528', 'D564', '647C', 'D529', 'D523', '759B', 'D534']	[55.078125, 93.5871743486974, 33.81502890173411, 59.32203389830508, 96.29629629629629, 86.53846153846155]	[84.4155844155844, 34.32835820895522, 85.36585365853658, 89.6103896103896, 43.93939393939394]	0.572581849	-0.318698028
CD319_CRACC	SLAMF7	ln_plasmablast	site	-28.03284746	9.617430436	-2.914795969	0.003559211	11	-38.626	['D520', 'D543', 'D496', 'D512', 'D528', 'D564', '647C', 'D529', 'D523', '759B', 'D534']	[55.078125, 93.5871743486974, 33.81502890173411, 59.32203389830508, 96.29629629629629, 86.53846153846155]	[84.4155844155844, 34.32835820895522, 85.36585365853658, 89.6103896103896, 43.93939393939394]	0.017109696	-0.51783274
CD319_CRACC	SLAMF7	ln_plasmablast	cmv	-10.93142655	7.974352051	-1.370823169	0.170430087	11	-38.626	['D520', 'D543', 'D496', 'D512', 'D528', 'D564', '647C', 'D529', 'D523', '759B', 'D534']	[55.078125, 93.5871743486974, 33.81502890173411, 59.32203389830508, 96.29629629629629, 86.53846153846155]	[84.4155844155844, 34.32835820895522, 85.36585365853658, 89.6103896103896, 43.93939393939394]	0.321923497	-0.21967828
CD82	CD82	ln_plasmablast	const	10.45532155	1.900763306	5.500591006	3.79E-08	11	-12.008	['D520', 'D543', 'D496', 'D512', 'D528', 'D564', '647C', 'D529', 'D523', '759B', 'D534']	[0.732421875, 1.8036072144288577, 1.1560693641618496, 3.389830508474576, 0.0, 3.8461538461538463]	[12.770562770562771, 0.0, 0.0, 1.2987012987012987, 1.5151515151515151]	1.07E-07	0
CD82	CD82	ln_plasmablast	sex	1.07929551	0.709268768	1.521701728	0.128083834	11	-12.008	['D520', 'D543', 'D496', 'D512', 'D528', 'D564', '647C', 'D529', 'D523', '759B', 'D534']	[0.732421875, 1.8036072144288577, 1.1560693641618496, 3.389830508474576, 0.0, 3.8461538461538463]	[12.770562770562771, 0.0, 0.0, 1.2987012987012987, 1.5151515151515151]	0.544356296	0.965865162
CD82	CD82	ln_plasmablast	age_groups	-0.988009263	0.709268768	-1.392996996	0.163620699	11	-12.008	['D520', 'D543', 'D496', 'D512', 'D528', 'D564', '647C', 'D529', 'D523', '759B', 'D534']	[0.732421875, 1.8036072144288577, 1.1560693641618496, 3.389830508474576, 0.0, 3.8461538461538463]	[12.770562770562771, 0.0, 0.0, 1.2987012987012987, 1.5151515151515151]	0.347693986	-1.128032464
CD82	CD82	ln_plasmablast	chemistry	-10.59818005	1.326920362	-7.987050583	1.38E-15	11	-12.008	['D520', 'D543', 'D496', 'D512', 'D528', 'D564', '647C', 'D529', 'D523', '759B', 'D534']	[0.732421875, 1.8036072144288577, 1.1560693641618496, 3.389830508474576, 0.0, 3.8461538461538463]	[12.770562770562771, 0.0, 0.0, 1.2987012987012987, 1.5151515151515151]	2.35E-14	-2.555471906
CD82	CD82	ln_plasmablast	site	0.730822914	0.855410319	0.854353633	0.392909079	11	-12.008	['D520', 'D543', 'D496', 'D512', 'D528', 'D564', '647C', 'D529', 'D523', '759B', 'D534']	[0.732421875, 1.8036072144288577, 1.1560693641618496, 3.389830508474576, 0.0, 3.8461538461538463]	[12.770562770562771, 0.0, 0.0, 1.2987012987012987, 1.5151515151515151]	0.570173945	1.087780055
CD82	CD82	ln_plasmablast	cmv	1.493132063	0.709268768	2.10517103	0.035276423	11	-12.008	['D520', 'D543', 'D496', 'D512', 'D528', 'D564', '647C', 'D529', 'D523', '759B', 'D534']	[0.732421875, 1.8036072144288577, 1.1560693641618496, 3.389830508474576, 0.0, 3.8461538461538463]	[12.770562770562771, 0.0, 0.0, 1.2987012987012987, 1.5151515151515151]	0.199899731	2.108168166
CD272_BTLA	BTLA	ln_plasmablast	const	52.20237349	25.04597571	2.084261923	0.037136349	11	-40.372	['D520', 'D543', 'D496', 'D512', 'D528', 'D564', '647C', 'D529', 'D523', '759B', 'D534']	[29.150390625, 25.651302605210418, 21.965317919075144, 28.8135593220339, 42.592592592592595, 11.538461538461538]	[30.08658008658009, 14.17910447761194, 48.78048780487805, 10.38961038961039, 22.727272727272727]	0.052609828	0
CD272_BTLA	BTLA	ln_plasmablast	sex	-4.052318463	9.345891869	-0.433593553	0.664583617	11	-40.372	['D520', 'D543', 'D496', 'D512', 'D528', 'D564', '647C', 'D529', 'D523', '759B', 'D534']	[29.150390625, 25.651302605210418, 21.965317919075144, 28.8135593220339, 42.592592592592595, 11.538461538461538]	[30.08658008658009, 14.17910447761194, 48.78048780487805, 10.38961038961039, 22.727272727272727]	0.903486505	-0.23872652
CD272_BTLA	BTLA	ln_plasmablast	age_groups	-4.194011933	9.345891869	-0.448754596	0.653608695	11	-40.372	['D520', 'D543', 'D496', 'D512', 'D528', 'D564', '647C', 'D529', 'D523', '759B', 'D534']	[29.150390625, 25.651302605210418, 21.965317919075144, 28.8135593220339, 42.592592592592595, 11.538461538461538]	[30.08658008658009, 14.17910447761194, 48.78048780487805, 10.38961038961039, 22.727272727272727]	0.816752398	-0.24735317
CD272_BTLA	BTLA	ln_plasmablast	chemistry	-14.90335975	17.48456267	-0.852372463	0.394007399	11	-40.372	['D520', 'D543', 'D496', 'D512', 'D528', 'D564', '647C', 'D529', 'D523', '759B', 'D534']	[29.150390625, 25.651302605210418, 21.965317919075144, 28.8135593220339, 42.592592592592595, 11.538461538461538]	[30.08658008658009, 14.17910447761194, 48.78048780487805, 10.38961038961039, 22.727272727272727]	0.572581849	-0.986642309
CD272_BTLA	BTLA	ln_plasmablast	site	-0.4999689	11.27156969	-0.044356635	0.964620128	11	-40.372	['D520', 'D543', 'D496', 'D512', 'D528', 'D564', '647C', 'D529', 'D523', '759B', 'D534']	[29.150390625, 25.651302605210418, 21.965317919075144, 28.8135593220339, 42.592592592592595, 11.538461538461538]	[30.08658008658009, 14.17910447761194, 48.78048780487805, 10.38961038961039, 22.727272727272727]	0.996700862	-0.02748833
CD272_BTLA	BTLA	ln_plasmablast	cmv	-13.36949411	9.345891869	-1.430520949	0.152567558	11	-40.372	['D520', 'D543', 'D496', 'D512', 'D528', 'D564', '647C', 'D529', 'D523', '759B', 'D534']	[29.150390625, 25.651302605210418, 21.965317919075144, 28.8135593220339, 42.592592592592595, 11.538461538461538]	[30.08658008658009, 14.17910447761194, 48.78048780487805, 10.38961038961039, 22.727272727272727]	0.321923497	-0.755345966
CD31	PECAM1	ln_plasmablast	const	108.0013422	37.82488865	2.855298351	0.004299642	11	-44.906	['D520', 'D543', 'D496', 'D512', 'D528', 'D564', '647C', 'D529', 'D523', '759B', 'D534']	[48.828125, 38.677354709418836, 11.560693641618498, 54.23728813559322, 74.07407407407408, 28.846153846153843]	[58.00865800865801, 64.92537313432835, 45.1219512195122, 80.51948051948052, 10.606060606060606]	0.007309391	0
CD31	PECAM1	ln_plasmablast	sex	-1.517052157	14.11433611	-0.107483069	0.914405757	11	-44.906	['D520', 'D543', 'D496', 'D512', 'D528', 'D564', '647C', 'D529', 'D523', '759B', 'D534']	[48.828125, 38.677354709418836, 11.560693641618498, 54.23728813559322, 74.07407407407408, 28.846153846153843]	[58.00865800865801, 64.92537313432835, 45.1219512195122, 80.51948051948052, 10.606060606060606]	0.971556117	-0.050574489
CD31	PECAM1	ln_plasmablast	age_groups	2.486910435	14.11433611	0.176197479	0.860138802	11	-44.906	['D520', 'D543', 'D496', 'D512', 'D528', 'D564', '647C', 'D529', 'D523', '759B', 'D534']	[48.828125, 38.677354709418836, 11.560693641618498, 54.23728813559322, 74.07407407407408, 28.846153846153843]	[58.00865800865801, 64.92537313432835, 45.1219512195122, 80.51948051948052, 10.606060606060606]	0.860138802	0.081661508
CD31	PECAM1	ln_plasmablast	chemistry	-24.5395669	26.40550498	-0.929335262	0.352715366	11	-44.906	['D520', 'D543', 'D496', 'D512', 'D528', 'D564', '647C', 'D529', 'D523', '759B', 'D534']	[48.828125, 38.677354709418836, 11.560693641618498, 54.23728813559322, 74.07407407407408, 28.846153846153843]	[58.00865800865801, 64.92537313432835, 45.1219512195122, 80.51948051948052, 10.606060606060606]	0.572581849	-0.79343887
CD31	PECAM1	ln_plasmablast	site	-37.66268819	17.02252983	-2.212520029	0.026930754	11	-44.906	['D520', 'D543', 'D496', 'D512', 'D528', 'D564', '647C', 'D529', 'D523', '759B', 'D534']	[48.828125, 38.677354709418836, 11.560693641618498, 54.23728813559322, 74.07407407407408, 28.846153846153843]	[58.00865800865801, 64.92537313432835, 45.1219512195122, 80.51948051948052, 10.606060606060606]	0.076303803	-0.963666446
CD31	PECAM1	ln_plasmablast	cmv	-13.29985426	14.11433611	-0.942294003	0.346042138	11	-44.906	['D520', 'D543', 'D496', 'D512', 'D528', 'D564', '647C', 'D529', 'D523', '759B', 'D534']	[48.828125, 38.677354709418836, 11.560693641618498, 54.23728813559322, 74.07407407407408, 28.846153846153843]	[58.00865800865801, 64.92537313432835, 45.1219512195122, 80.51948051948052, 10.606060606060606]	0.534792395	-0.393610637
IgD	IGHD	ln_plasmablast	const	3.249027908	1.674179405	1.940668902	0.052298451	11	-10.612	['D520', 'D543', 'D496', 'D512', 'D528', 'D564', '647C', 'D529', 'D523', '759B', 'D534']	[0.244140625, 0.2004008016032064, 1.4450867052023122, 1.694915254237288, 1.8518518518518516, 0.0]	[2.1645021645021645, 0.7462686567164178, 1.2195121951219512, 3.896103896103896, 0.0]	0.068390282	0
IgD	IGHD	ln_plasmablast	sex	0.160540509	0.624719111	0.256980308	0.797193975	11	-10.612	['D520', 'D543', 'D496', 'D512', 'D528', 'D564', '647C', 'D529', 'D523', '759B', 'D534']	[0.244140625, 0.2004008016032064, 1.4450867052023122, 1.694915254237288, 1.8518518518518516, 0.0]	[2.1645021645021645, 0.7462686567164178, 1.2195121951219512, 3.896103896103896, 0.0]	0.903486505	0.215388474
IgD	IGHD	ln_plasmablast	age_groups	0.433474437	0.624719111	0.69387094	0.487763149	11	-10.612	['D520', 'D543', 'D496', 'D512', 'D528', 'D564', '647C', 'D529', 'D523', '759B', 'D534']	[0.244140625, 0.2004008016032064, 1.4450867052023122, 1.694915254237288, 1.8518518518518516, 0.0]	[2.1645021645021645, 0.7462686567164178, 1.2195121951219512, 3.896103896103896, 0.0]	0.741791018	0.56405015
IgD	IGHD	ln_plasmablast	chemistry	-0.916283099	1.168742439	-0.783990611	0.433045619	11	-10.612	['D520', 'D543', 'D496', 'D512', 'D528', 'D564', '647C', 'D529', 'D523', '759B', 'D534']	[0.244140625, 0.2004008016032064, 1.4450867052023122, 1.694915254237288, 1.8518518518518516, 0.0]	[2.1645021645021645, 0.7462686567164178, 1.2195121951219512, 3.896103896103896, 0.0]	0.572581849	-0.79416409
IgD	IGHD	ln_plasmablast	site	-2.166991874	0.753439597	-2.876132185	0.004025811	11	-10.612	['D520', 'D543', 'D496', 'D512', 'D528', 'D564', '647C', 'D529', 'D523', '759B', 'D534']	[0.244140625, 0.2004008016032064, 1.4450867052023122, 1.694915254237288, 1.8518518518518516, 0.0]	[2.1645021645021645, 0.7462686567164178, 1.2195121951219512, 3.896103896103896, 0.0]	0.017109696	-2.023295403
IgD	IGHD	ln_plasmablast	cmv	0.488451184	0.624719111	0.781873286	0.434289046	11	-10.612	['D520', 'D543', 'D496', 'D512', 'D528', 'D564', '647C', 'D529', 'D523', '759B', 'D534']	[0.244140625, 0.2004008016032064, 1.4450867052023122, 1.694915254237288, 1.8518518518518516, 0.0]	[2.1645021645021645, 0.7462686567164178, 1.2195121951219512, 3.896103896103896, 0.0]	0.594681436	0.571685494
CD49d	ITGA4	ln_plasmablast	const	99.58459574	7.128852301	13.96923257	2.40E-44	11	-26.549	['D520', 'D543', 'D496', 'D512', 'D528', 'D564', '647C', 'D529', 'D523', '759B', 'D534']	[96.923828125, 99.39879759519037, 98.55491329479769, 98.30508474576271, 96.29629629629629, 94.23076923076923]	[92.85714285714286, 96.26865671641791, 96.34146341463415, 94.8051948051948, 84.84848484848484]	2.04E-43	0
CD49d	ITGA4	ln_plasmablast	sex	1.306519859	2.660127261	0.491149382	0.623320797	11	-26.549	['D520', 'D543', 'D496', 'D512', 'D528', 'D564', '647C', 'D529', 'D523', '759B', 'D534']	[96.923828125, 99.39879759519037, 98.55491329479769, 98.30508474576271, 96.29629629629629, 94.23076923076923]	[92.85714285714286, 96.26865671641791, 96.34146341463415, 94.8051948051948, 84.84848484848484]	0.903486505	0.019664932
CD49d	ITGA4	ln_plasmablast	age_groups	-4.949692772	2.660127261	-1.860697736	0.062786874	11	-26.549	['D520', 'D543', 'D496', 'D512', 'D528', 'D564', '647C', 'D529', 'D523', '759B', 'D534']	[96.923828125, 99.39879759519037, 98.55491329479769, 98.30508474576271, 96.29629629629629, 94.23076923076923]	[92.85714285714286, 96.26865671641791, 96.34146341463415, 94.8051948051948, 84.84848484848484]	0.266844213	-0.075335008
CD49d	ITGA4	ln_plasmablast	chemistry	-0.676756561	4.976642407	-0.135986576	0.891831893	11	-26.549	['D520', 'D543', 'D496', 'D512', 'D528', 'D564', '647C', 'D529', 'D523', '759B', 'D534']	[96.923828125, 99.39879759519037, 98.55491329479769, 98.30508474576271, 96.29629629629629, 94.23076923076923]	[92.85714285714286, 96.26865671641791, 96.34146341463415, 94.8051948051948, 84.84848484848484]	0.891831893	-0.010553077
CD49d	ITGA4	ln_plasmablast	site	-0.013265625	3.208234188	-0.004134868	0.996700862	11	-26.549	['D520', 'D543', 'D496', 'D512', 'D528', 'D564', '647C', 'D529', 'D523', '759B', 'D534']	[96.923828125, 99.39879759519037, 98.55491329479769, 98.30508474576271, 96.29629629629629, 94.23076923076923]	[92.85714285714286, 96.26865671641791, 96.34146341463415, 94.8051948051948, 84.84848484848484]	0.996700862	-0.000200308
CD49d	ITGA4	ln_plasmablast	cmv	-3.071014347	2.660127261	-1.15446144	0.248311039	11	-26.549	['D520', 'D543', 'D496', 'D512', 'D528', 'D564', '647C', 'D529', 'D523', '759B', 'D534']	[96.923828125, 99.39879759519037, 98.55491329479769, 98.30508474576271, 96.29629629629629, 94.23076923076923]	[92.85714285714286, 96.26865671641791, 96.34146341463415, 94.8051948051948, 84.84848484848484]	0.422128766	-0.046377243
CD54	ICAM1	ln_plasmablast	const	118.377387	15.99196626	7.402303452	1.34E-13	11	-35.437	['D520', 'D543', 'D496', 'D512', 'D528', 'D564', '647C', 'D529', 'D523', '759B', 'D534']	[79.052734375, 85.57114228456913, 72.25433526011561, 91.52542372881356, 83.33333333333334, 73.07692307692307]	[93.93939393939394, 93.28358208955224, 71.95121951219512, 61.038961038961034, 62.121212121212125]	4.55E-13	0
CD54	ICAM1	ln_plasmablast	sex	-7.591182711	5.96739329	-1.272110341	0.203333918	11	-35.437	['D520', 'D543', 'D496', 'D512', 'D528', 'D564', '647C', 'D529', 'D523', '759B', 'D534']	[79.052734375, 85.57114228456913, 72.25433526011561, 91.52542372881356, 83.33333333333334, 73.07692307692307]	[93.93939393939394, 93.28358208955224, 71.95121951219512, 61.038961038961034, 62.121212121212125]	0.69133532	-0.143341406
CD54	ICAM1	ln_plasmablast	age_groups	-9.212818286	5.96739329	-1.543859745	0.122622314	11	-35.437	['D520', 'D543', 'D496', 'D512', 'D528', 'D564', '647C', 'D529', 'D523', '759B', 'D534']	[79.052734375, 85.57114228456913, 72.25433526011561, 91.52542372881356, 83.33333333333334, 73.07692307692307]	[93.93939393939394, 93.28358208955224, 71.95121951219512, 61.038961038961034, 62.121212121212125]	0.347693986	-0.174648689
CD54	ICAM1	ln_plasmablast	chemistry	-30.95957286	11.16397059	-2.773168615	0.005551335	11	-35.437	['D520', 'D543', 'D496', 'D512', 'D528', 'D564', '647C', 'D529', 'D523', '759B', 'D534']	[79.052734375, 85.57114228456913, 72.25433526011561, 91.52542372881356, 83.33333333333334, 73.07692307692307]	[93.93939393939394, 93.28358208955224, 71.95121951219512, 61.038961038961034, 62.121212121212125]	0.018874538	-0.576840627
CD54	ICAM1	ln_plasmablast	site	6.025340863	7.196947098	0.837207886	0.402475726	11	-35.437	['D520', 'D543', 'D496', 'D512', 'D528', 'D564', '647C', 'D529', 'D523', '759B', 'D534']	[79.052734375, 85.57114228456913, 72.25433526011561, 91.52542372881356, 83.33333333333334, 73.07692307692307]	[93.93939393939394, 93.28358208955224, 71.95121951219512, 61.038961038961034, 62.121212121212125]	0.570173945	0.115658528
CD54	ICAM1	ln_plasmablast	cmv	-13.65933294	5.96739329	-2.288994923	0.022079647	11	-35.437	['D520', 'D543', 'D496', 'D512', 'D528', 'D564', '647C', 'D529', 'D523', '759B', 'D534']	[79.052734375, 85.57114228456913, 72.25433526011561, 91.52542372881356, 83.33333333333334, 73.07692307692307]	[93.93939393939394, 93.28358208955224, 71.95121951219512, 61.038961038961034, 62.121212121212125]	0.187677003	-0.257591253
KLRG1	KLRG1	ln_plasmablast	const	1.341094768	1.189136169	1.127789065	0.259409013	11	-6.8492	['D520', 'D543', 'D496', 'D512', 'D528', 'D564', '647C', 'D529', 'D523', '759B', 'D534']	[0.68359375, 0.2004008016032064, 0.8670520231213872, 0.0, 1.8518518518518516, 0.0]	[0.4329004329004329, 0.0, 1.2195121951219512, 1.2987012987012987, 1.5151515151515151]	0.293996881	0
KLRG1	KLRG1	ln_plasmablast	sex	-0.28449124	0.443725498	-0.64114242	0.521430156	11	-6.8492	['D520', 'D543', 'D496', 'D512', 'D528', 'D564', '647C', 'D529', 'D523', '759B', 'D534']	[0.68359375, 0.2004008016032064, 0.8670520231213872, 0.0, 1.8518518518518516, 0.0]	[0.4329004329004329, 0.0, 1.2195121951219512, 1.2987012987012987, 1.5151515151515151]	0.903486505	-0.615080172
KLRG1	KLRG1	ln_plasmablast	age_groups	0.372884117	0.443725498	0.840348636	0.400712939	11	-6.8492	['D520', 'D543', 'D496', 'D512', 'D528', 'D564', '647C', 'D529', 'D523', '759B', 'D534']	[0.68359375, 0.2004008016032064, 0.8670520231213872, 0.0, 1.8518518518518516, 0.0]	[0.4329004329004329, 0.0, 1.2195121951219512, 1.2987012987012987, 1.5151515151515151]	0.741791018	0.696860569
KLRG1	KLRG1	ln_plasmablast	chemistry	0.186027387	0.830134394	0.224093097	0.822684864	11	-6.8492	['D520', 'D543', 'D496', 'D512', 'D528', 'D564', '647C', 'D529', 'D523', '759B', 'D534']	[0.68359375, 0.2004008016032064, 0.8670520231213872, 0.0, 1.8518518518518516, 0.0]	[0.4329004329004329, 0.0, 1.2195121951219512, 1.2987012987012987, 1.5151515151515151]	0.874102668	0.515735928
KLRG1	KLRG1	ln_plasmablast	site	-1.004503175	0.535153086	-1.877038928	0.060512759	11	-6.8492	['D520', 'D543', 'D496', 'D512', 'D528', 'D564', '647C', 'D529', 'D523', '759B', 'D534']	[0.68359375, 0.2004008016032064, 0.8670520231213872, 0.0, 1.8518518518518516, 0.0]	[0.4329004329004329, 0.0, 1.2195121951219512, 1.2987012987012987, 1.5151515151515151]	0.146959557	-1.464615142
KLRG1	KLRG1	ln_plasmablast	cmv	0.007915963	0.443725498	0.017839775	0.985766674	11	-6.8492	['D520', 'D543', 'D496', 'D512', 'D528', 'D564', '647C', 'D529', 'D523', '759B', 'D534']	[0.68359375, 0.2004008016032064, 0.8670520231213872, 0.0, 1.8518518518518516, 0.0]	[0.4329004329004329, 0.0, 1.2195121951219512, 1.2987012987012987, 1.5151515151515151]	0.985766674	0.013895146
CD52	CD52	ln_plasmablast	const	6.379684336	11.04520421	0.577597681	0.563535773	11	-31.366	['D520', 'D543', 'D496', 'D512', 'D528', 'D564', '647C', 'D529', 'D523', '759B', 'D534']	[20.99609375, 15.631262525050099, 27.45664739884393, 10.16949152542373, 14.814814814814813, 26.923076923076923]	[5.411255411255411, 8.955223880597014, 6.097560975609756, 14.285714285714285, 9.090909090909092]	0.598756759	0
CD52	CD52	ln_plasmablast	sex	2.962337662	4.121511791	0.718750258	0.472294811	11	-31.366	['D520', 'D543', 'D496', 'D512', 'D528', 'D564', '647C', 'D529', 'D523', '759B', 'D534']	[20.99609375, 15.631262525050099, 27.45664739884393, 10.16949152542373, 14.814814814814813, 26.923076923076923]	[5.411255411255411, 8.955223880597014, 6.097560975609756, 14.285714285714285, 9.090909090909092]	0.903486505	0.256150013
CD52	CD52	ln_plasmablast	age_groups	-9.291765576	4.121511791	-2.254455658	0.024167517	11	-31.366	['D520', 'D543', 'D496', 'D512', 'D528', 'D564', '647C', 'D529', 'D523', '759B', 'D534']	[20.99609375, 15.631262525050099, 27.45664739884393, 10.16949152542373, 14.814814814814813, 26.923076923076923]	[5.411255411255411, 8.955223880597014, 6.097560975609756, 14.285714285714285, 9.090909090909092]	0.173784301	-0.945205002
CD52	CD52	ln_plasmablast	chemistry	8.456774874	7.710642519	1.09676656	0.272743452	11	-31.366	['D520', 'D543', 'D496', 'D512', 'D528', 'D564', '647C', 'D529', 'D523', '759B', 'D534']	[20.99609375, 15.631262525050099, 27.45664739884393, 10.16949152542373, 14.814814814814813, 26.923076923076923]	[5.411255411255411, 8.955223880597014, 6.097560975609756, 14.285714285714285, 9.090909090909092]	0.572581849	1.357727649
CD52	CD52	ln_plasmablast	site	-0.396039605	4.970730247	-0.079674331	0.936496276	11	-31.366	['D520', 'D543', 'D496', 'D512', 'D528', 'D564', '647C', 'D529', 'D523', '759B', 'D534']	[20.99609375, 15.631262525050099, 27.45664739884393, 10.16949152542373, 14.814814814814813, 26.923076923076923]	[5.411255411255411, 8.955223880597014, 6.097560975609756, 14.285714285714285, 9.090909090909092]	0.996700862	-0.039812632
CD52	CD52	ln_plasmablast	cmv	5.757038595	4.121511791	1.396826914	0.162465627	11	-31.366	['D520', 'D543', 'D496', 'D512', 'D528', 'D564', '647C', 'D529', 'D523', '759B', 'D534']	[20.99609375, 15.631262525050099, 27.45664739884393, 10.16949152542373, 14.814814814814813, 26.923076923076923]	[5.411255411255411, 8.955223880597014, 6.097560975609756, 14.285714285714285, 9.090909090909092]	0.321923497	0.590842411
IgM	IGHM	ln_plasmablast	const	5.378509976	13.28776277	0.404771674	0.685645352	11	-33.399	['D520', 'D543', 'D496', 'D512', 'D528', 'D564', '647C', 'D529', 'D523', '759B', 'D534']	[6.25, 11.022044088176353, 9.248554913294797, 11.864406779661017, 18.51851851851852, 21.153846153846153]	[0.6493506493506493, 0.7462686567164178, 18.29268292682927, 1.2987012987012987, 7.575757575757576]	0.685645352	0
IgM	IGHM	ln_plasmablast	sex	4.678842785	4.958321268	0.943634455	0.345356479	11	-33.399	['D520', 'D543', 'D496', 'D512', 'D528', 'D564', '647C', 'D529', 'D523', '759B', 'D534']	[6.25, 11.022044088176353, 9.248554913294797, 11.864406779661017, 18.51851851851852, 21.153846153846153]	[0.6493506493506493, 0.7462686567164178, 18.29268292682927, 1.2987012987012987, 7.575757575757576]	0.903486505	0.602095348
IgM	IGHM	ln_plasmablast	age_groups	-7.24808922	4.958321268	-1.461803064	0.143795184	11	-33.399	['D520', 'D543', 'D496', 'D512', 'D528', 'D564', '647C', 'D529', 'D523', '759B', 'D534']	[6.25, 11.022044088176353, 9.248554913294797, 11.864406779661017, 18.51851851851852, 21.153846153846153]	[0.6493506493506493, 0.7462686567164178, 18.29268292682927, 1.2987012987012987, 7.575757575757576]	0.347693986	-1.175062873
IgM	IGHM	ln_plasmablast	chemistry	7.357204473	9.276169698	0.793129569	0.427702337	11	-33.399	['D520', 'D543', 'D496', 'D512', 'D528', 'D564', '647C', 'D529', 'D523', '759B', 'D534']	[6.25, 11.022044088176353, 9.248554913294797, 11.864406779661017, 18.51851851851852, 21.153846153846153]	[0.6493506493506493, 0.7462686567164178, 18.29268292682927, 1.2987012987012987, 7.575757575757576]	0.572581849	3.624111997
IgM	IGHM	ln_plasmablast	site	0.925049755	5.979960449	0.154691618	0.877064439	11	-33.399	['D520', 'D543', 'D496', 'D512', 'D528', 'D564', '647C', 'D529', 'D523', '759B', 'D534']	[6.25, 11.022044088176353, 9.248554913294797, 11.864406779661017, 18.51851851851852, 21.153846153846153]	[0.6493506493506493, 0.7462686567164178, 18.29268292682927, 1.2987012987012987, 7.575757575757576]	0.996700862	0.128766095
IgM	IGHM	ln_plasmablast	cmv	-3.084962646	4.958321268	-0.622178854	0.533824269	11	-33.399	['D520', 'D543', 'D496', 'D512', 'D528', 'D564', '647C', 'D529', 'D523', '759B', 'D534']	[6.25, 11.022044088176353, 9.248554913294797, 11.864406779661017, 18.51851851851852, 21.153846153846153]	[0.6493506493506493, 0.7462686567164178, 18.29268292682927, 1.2987012987012987, 7.575757575757576]	0.594681436	-0.422778499
CD49f	ITGA6	ln_plasmablast	const	22.92915056	10.45030474	2.194113104	0.028227279	11	-30.757	['D520', 'D543', 'D496', 'D512', 'D528', 'D564', '647C', 'D529', 'D523', '759B', 'D534']	[5.078125, 7.615230460921844, 12.716763005780345, 15.254237288135593, 24.074074074074073, 5.769230769230769]	[7.35930735930736, 9.701492537313433, 10.975609756097562, 36.36363636363637, 3.0303030303030303]	0.043623977	0
CD49f	ITGA6	ln_plasmablast	sex	1.885231631	3.899525384	0.48345156	0.628775146	11	-30.757	['D520', 'D543', 'D496', 'D512', 'D528', 'D564', '647C', 'D529', 'D523', '759B', 'D534']	[5.078125, 7.615230460921844, 12.716763005780345, 15.254237288135593, 24.074074074074073, 5.769230769230769]	[7.35930735930736, 9.701492537313433, 10.975609756097562, 36.36363636363637, 3.0303030303030303]	0.903486505	0.216519077
CD49f	ITGA6	ln_plasmablast	age_groups	1.5588988	3.899525384	0.399766291	0.689328661	11	-30.757	['D520', 'D543', 'D496', 'D512', 'D528', 'D564', '647C', 'D529', 'D523', '759B', 'D534']	[5.078125, 7.615230460921844, 12.716763005780345, 15.254237288135593, 24.074074074074073, 5.769230769230769]	[7.35930735930736, 9.701492537313433, 10.975609756097562, 36.36363636363637, 3.0303030303030303]	0.816752398	0.179712088
CD49f	ITGA6	ln_plasmablast	chemistry	4.420930127	7.29534398	0.605993376	0.544519152	11	-30.757	['D520', 'D543', 'D496', 'D512', 'D528', 'D564', '647C', 'D529', 'D523', '759B', 'D534']	[5.078125, 7.615230460921844, 12.716763005780345, 15.254237288135593, 24.074074074074073, 5.769230769230769]	[7.35930735930736, 9.701492537313433, 10.975609756097562, 36.36363636363637, 3.0303030303030303]	0.661201827	0.678726729
CD49f	ITGA6	ln_plasmablast	site	-21.30739226	4.703004567	-4.530591446	5.88E-06	11	-30.757	['D520', 'D543', 'D496', 'D512', 'D528', 'D564', '647C', 'D529', 'D523', '759B', 'D534']	[5.078125, 7.615230460921844, 12.716763005780345, 15.254237288135593, 24.074074074074073, 5.769230769230769]	[7.35930735930736, 9.701492537313433, 10.975609756097562, 36.36363636363637, 3.0303030303030303]	5.00E-05	-1.761714811
CD49f	ITGA6	ln_plasmablast	cmv	2.29341863	3.899525384	0.588127632	0.556446627	11	-30.757	['D520', 'D543', 'D496', 'D512', 'D528', 'D564', '647C', 'D529', 'D523', '759B', 'D534']	[5.078125, 7.615230460921844, 12.716763005780345, 15.254237288135593, 24.074074074074073, 5.769230769230769]	[7.35930735930736, 9.701492537313433, 10.975609756097562, 36.36363636363637, 3.0303030303030303]	0.594681436	0.232884734
CD122_IL2Rb	IL2RB	ln_plasmablast	const	-30.71741102	18.0738474	-1.699550203	0.089215564	11	-36.783	['D520', 'D543', 'D496', 'D512', 'D528', 'D564', '647C', 'D529', 'D523', '759B', 'D534']	[27.880859375, 48.296593186372746, 22.54335260115607, 45.76271186440678, 0.0, 38.46153846153847]	[15.800865800865802, 32.83582089552239, 43.90243902439025, 37.66233766233766, 30.303030303030305]	0.108333185	0
CD122_IL2Rb	IL2RB	ln_plasmablast	sex	17.0534353	6.744246079	2.528590312	0.011452162	11	-36.783	['D520', 'D543', 'D496', 'D512', 'D528', 'D564', '647C', 'D529', 'D523', '759B', 'D534']	[27.880859375, 48.296593186372746, 22.54335260115607, 45.76271186440678, 0.0, 38.46153846153847]	[15.800865800865802, 32.83582089552239, 43.90243902439025, 37.66233766233766, 30.303030303030305]	0.097343376	0.715638658
CD122_IL2Rb	IL2RB	ln_plasmablast	age_groups	5.243795072	6.744246079	0.777521314	0.436851265	11	-36.783	['D520', 'D543', 'D496', 'D512', 'D528', 'D564', '647C', 'D529', 'D523', '759B', 'D534']	[27.880859375, 48.296593186372746, 22.54335260115607, 45.76271186440678, 0.0, 38.46153846153847]	[15.800865800865802, 32.83582089552239, 43.90243902439025, 37.66233766233766, 30.303030303030305]	0.741791018	0.228947141
CD122_IL2Rb	IL2RB	ln_plasmablast	chemistry	36.10466851	12.61732908	2.861514373	0.004216224	11	-36.783	['D520', 'D543', 'D496', 'D512', 'D528', 'D564', '647C', 'D529', 'D523', '759B', 'D534']	[27.880859375, 48.296593186372746, 22.54335260115607, 45.76271186440678, 0.0, 38.46153846153847]	[15.800865800865802, 32.83582089552239, 43.90243902439025, 37.66233766233766, 30.303030303030305]	0.017918951	1.715884759
CD122_IL2Rb	IL2RB	ln_plasmablast	site	19.63045414	8.133866814	2.413422126	0.015803505	11	-36.783	['D520', 'D543', 'D496', 'D512', 'D528', 'D564', '647C', 'D529', 'D523', '759B', 'D534']	[27.880859375, 48.296593186372746, 22.54335260115607, 45.76271186440678, 0.0, 38.46153846153847]	[15.800865800865802, 32.83582089552239, 43.90243902439025, 37.66233766233766, 30.303030303030305]	0.053731916	1.030297092
CD122_IL2Rb	IL2RB	ln_plasmablast	cmv	4.590592318	6.744246079	0.680667974	0.496081605	11	-36.783	['D520', 'D543', 'D496', 'D512', 'D528', 'D564', '647C', 'D529', 'D523', '759B', 'D534']	[27.880859375, 48.296593186372746, 22.54335260115607, 45.76271186440678, 0.0, 38.46153846153847]	[15.800865800865802, 32.83582089552239, 43.90243902439025, 37.66233766233766, 30.303030303030305]	0.594681436	0.197686781
CD38	CD38	ln_plasmablast	const	110.2528499	5.512473996	20.00061135	5.44E-89	11	-23.721	['D520', 'D543', 'D496', 'D512', 'D528', 'D564', '647C', 'D529', 'D523', '759B', 'D534']	[97.119140625, 94.38877755511022, 94.21965317919076, 94.91525423728814, 100.0, 94.23076923076923]	[96.75324675324676, 100.0, 95.1219512195122, 80.51948051948052, 87.87878787878788]	9.25E-88	0
CD38	CD38	ln_plasmablast	sex	-4.735063307	2.056976597	-2.301952931	0.021337827	11	-23.721	['D520', 'D543', 'D496', 'D512', 'D528', 'D564', '647C', 'D529', 'D523', '759B', 'D534']	[97.119140625, 94.38877755511022, 94.21965317919076, 94.91525423728814, 100.0, 94.23076923076923]	[96.75324675324676, 100.0, 95.1219512195122, 80.51948051948052, 87.87878787878788]	0.120914352	-0.073217158
CD38	CD38	ln_plasmablast	age_groups	-5.10544276	2.056976597	-2.482013051	0.013064249	11	-23.721	['D520', 'D543', 'D496', 'D512', 'D528', 'D564', '647C', 'D529', 'D523', '759B', 'D534']	[97.119140625, 94.38877755511022, 94.21965317919076, 94.91525423728814, 100.0, 94.23076923076923]	[96.75324675324676, 100.0, 95.1219512195122, 80.51948051948052, 87.87878787878788]	0.173784301	-0.078999285
CD38	CD38	ln_plasmablast	chemistry	-11.12795074	3.84825084	-2.891690588	0.003831751	11	-23.721	['D520', 'D543', 'D496', 'D512', 'D528', 'D564', '647C', 'D529', 'D523', '759B', 'D534']	[97.119140625, 94.38877755511022, 94.21965317919076, 94.91525423728814, 100.0, 94.23076923076923]	[96.75324675324676, 100.0, 95.1219512195122, 80.51948051948052, 87.87878787878788]	0.017918951	-0.176273004
CD38	CD38	ln_plasmablast	site	4.2307147	2.480807119	1.705378329	0.088123887	11	-23.721	['D520', 'D543', 'D496', 'D512', 'D528', 'D564', '647C', 'D529', 'D523', '759B', 'D534']	[97.119140625, 94.38877755511022, 94.21965317919076, 94.91525423728814, 100.0, 94.23076923076923]	[96.75324675324676, 100.0, 95.1219512195122, 80.51948051948052, 87.87878787878788]	0.187263261	0.066085975
CD38	CD38	ln_plasmablast	cmv	-7.889811818	2.056976597	-3.835635188	0.00012524	11	-23.721	['D520', 'D543', 'D496', 'D512', 'D528', 'D564', '647C', 'D529', 'D523', '759B', 'D534']	[97.119140625, 94.38877755511022, 94.21965317919076, 94.91525423728814, 100.0, 94.23076923076923]	[96.75324675324676, 100.0, 95.1219512195122, 80.51948051948052, 87.87878787878788]	0.002129083	-0.121899016
CD27	CD27	ln_plasmablast	const	85.86347486	29.62788334	2.89806308	0.003754751	11	-42.22	['D520', 'D543', 'D496', 'D512', 'D528', 'D564', '647C', 'D529', 'D523', '759B', 'D534']	[32.2265625, 51.703406813627254, 43.93063583815029, 61.016949152542374, 53.70370370370371, 36.53846153846153]	[76.83982683982684, 40.298507462686565, 75.60975609756098, 14.285714285714285, 46.96969696969697]	0.007092307	0
CD27	CD27	ln_plasmablast	sex	-3.001897933	11.05562815	-0.271526673	0.785985988	11	-42.22	['D520', 'D543', 'D496', 'D512', 'D528', 'D564', '647C', 'D529', 'D523', '759B', 'D534']	[32.2265625, 51.703406813627254, 43.93063583815029, 61.016949152542374, 53.70370370370371, 36.53846153846153]	[76.83982683982684, 40.298507462686565, 75.60975609756098, 14.285714285714285, 46.96969696969697]	0.903486505	-0.096583968
CD27	CD27	ln_plasmablast	age_groups	-3.488729893	11.05562815	-0.315561436	0.752335413	11	-42.22	['D520', 'D543', 'D496', 'D512', 'D528', 'D564', '647C', 'D529', 'D523', '759B', 'D534']	[32.2265625, 51.703406813627254, 43.93063583815029, 61.016949152542374, 53.70370370370371, 36.53846153846153]	[76.83982683982684, 40.298507462686565, 75.60975609756098, 14.285714285714285, 46.96969696969697]	0.816752398	-0.112465791
CD27	CD27	ln_plasmablast	chemistry	-39.32989209	20.68318636	-1.901539318	0.057231408	11	-42.22	['D520', 'D543', 'D496', 'D512', 'D528', 'D564', '647C', 'D529', 'D523', '759B', 'D534']	[32.2265625, 51.703406813627254, 43.93063583815029, 61.016949152542374, 53.70370370370371, 36.53846153846153]	[76.83982683982684, 40.298507462686565, 75.60975609756098, 14.285714285714285, 46.96969696969697]	0.162155655	-1.034581514
CD27	CD27	ln_plasmablast	site	16.05409954	13.33358923	1.204034357	0.228576299	11	-42.22	['D520', 'D543', 'D496', 'D512', 'D528', 'D564', '647C', 'D529', 'D523', '759B', 'D534']	[32.2265625, 51.703406813627254, 43.93063583815029, 61.016949152542374, 53.70370370370371, 36.53846153846153]	[76.83982683982684, 40.298507462686565, 75.60975609756098, 14.285714285714285, 46.96969696969697]	0.388579709	0.558025505
CD27	CD27	ln_plasmablast	cmv	-18.58711974	11.05562815	-1.681235972	0.092717089	11	-42.22	['D520', 'D543', 'D496', 'D512', 'D528', 'D564', '647C', 'D529', 'D523', '759B', 'D534']	[32.2265625, 51.703406813627254, 43.93063583815029, 61.016949152542374, 53.70370370370371, 36.53846153846153]	[76.83982683982684, 40.298507462686565, 75.60975609756098, 14.285714285714285, 46.96969696969697]	0.262698419	-0.590612455
CD95_Fas	FAS	ln_plasmablast	const	98.86282761	18.25057778	5.416969743	6.06E-08	11	-36.89	['D520', 'D543', 'D496', 'D512', 'D528', 'D564', '647C', 'D529', 'D523', '759B', 'D534']	[66.89453125, 82.36472945891784, 75.43352601156069, 49.152542372881356, 87.03703703703704, 63.46153846153846]	[83.54978354978356, 91.7910447761194, 76.82926829268293, 87.01298701298701, 78.78787878787878]	1.47E-07	0
CD95_Fas	FAS	ln_plasmablast	sex	-2.106256264	6.81019292	-0.30927997	0.757108566	11	-36.89	['D520', 'D543', 'D496', 'D512', 'D528', 'D564', '647C', 'D529', 'D523', '759B', 'D534']	[66.89453125, 82.36472945891784, 75.43352601156069, 49.152542372881356, 87.03703703703704, 63.46153846153846]	[83.54978354978356, 91.7910447761194, 76.82926829268293, 87.01298701298701, 78.78787878787878]	0.903486505	-0.041179461
CD95_Fas	FAS	ln_plasmablast	age_groups	10.27007156	6.81019292	1.508044145	0.131543229	11	-36.89	['D520', 'D543', 'D496', 'D512', 'D528', 'D564', '647C', 'D529', 'D523', '759B', 'D534']	[66.89453125, 82.36472945891784, 75.43352601156069, 49.152542372881356, 87.03703703703704, 63.46153846153846]	[83.54978354978356, 91.7910447761194, 76.82926829268293, 87.01298701298701, 78.78787878787878]	0.347693986	0.195616481
CD95_Fas	FAS	ln_plasmablast	chemistry	-9.884462279	12.74070432	-0.775817571	0.437856708	11	-36.89	['D520', 'D543', 'D496', 'D512', 'D528', 'D564', '647C', 'D529', 'D523', '759B', 'D534']	[66.89453125, 82.36472945891784, 75.43352601156069, 49.152542372881356, 87.03703703703704, 63.46153846153846]	[83.54978354978356, 91.7910447761194, 76.82926829268293, 87.01298701298701, 78.78787878787878]	0.572581849	-0.181650476
CD95_Fas	FAS	ln_plasmablast	site	-11.40633745	8.213401697	-1.388747059	0.164909679	11	-36.89	['D520', 'D543', 'D496', 'D512', 'D528', 'D564', '647C', 'D529', 'D523', '759B', 'D534']	[66.89453125, 82.36472945891784, 75.43352601156069, 49.152542372881356, 87.03703703703704, 63.46153846153846]	[83.54978354978356, 91.7910447761194, 76.82926829268293, 87.01298701298701, 78.78787878787878]	0.31149606	-0.202687546
CD95_Fas	FAS	ln_plasmablast	cmv	-12.07052191	6.81019292	-1.772419966	0.07632487	11	-36.89	['D520', 'D543', 'D496', 'D512', 'D528', 'D564', '647C', 'D529', 'D523', '759B', 'D534']	[66.89453125, 82.36472945891784, 75.43352601156069, 49.152542372881356, 87.03703703703704, 63.46153846153846]	[83.54978354978356, 91.7910447761194, 76.82926829268293, 87.01298701298701, 78.78787878787878]	0.259504558	-0.222358657
CD39	ENTPD1	ln_plasmablast	const	104.0782246	8.455475347	12.30897381	8.10E-35	11	-28.427	['D520', 'D543', 'D496', 'D512', 'D528', 'D564', '647C', 'D529', 'D523', '759B', 'D534']	[99.072265625, 98.79759519038076, 91.32947976878613, 100.0, 100.0, 88.46153846153845]	[93.93939393939394, 99.25373134328358, 100.0, 96.1038961038961, 89.39393939393939]	4.59E-34	0
CD39	ENTPD1	ln_plasmablast	sex	-1.622089861	3.15515591	-0.514107672	0.607176714	11	-28.427	['D520', 'D543', 'D496', 'D512', 'D528', 'D564', '647C', 'D529', 'D523', '759B', 'D534']	[99.072265625, 98.79759519038076, 91.32947976878613, 100.0, 100.0, 88.46153846153845]	[93.93939393939394, 99.25373134328358, 100.0, 96.1038961038961, 89.39393939393939]	0.903486505	-0.024454605
CD39	ENTPD1	ln_plasmablast	age_groups	-0.927821318	3.15515591	-0.294065125	0.768708139	11	-28.427	['D520', 'D543', 'D496', 'D512', 'D528', 'D564', '647C', 'D529', 'D523', '759B', 'D534']	[99.072265625, 98.79759519038076, 91.32947976878613, 100.0, 100.0, 88.46153846153845]	[93.93939393939394, 99.25373134328358, 100.0, 96.1038961038961, 89.39393939393939]	0.816752398	-0.013970704
CD39	ENTPD1	ln_plasmablast	chemistry	-1.890291651	5.902756209	-0.320238815	0.748787301	11	-28.427	['D520', 'D543', 'D496', 'D512', 'D528', 'D564', '647C', 'D529', 'D523', '759B', 'D534']	[99.072265625, 98.79759519038076, 91.32947976878613, 100.0, 100.0, 88.46153846153845]	[93.93939393939394, 99.25373134328358, 100.0, 96.1038961038961, 89.39393939393939]	0.848625608	-0.029326634
CD39	ENTPD1	ln_plasmablast	site	-1.86686091	3.805261204	-0.490599938	0.62370943	11	-28.427	['D520', 'D543', 'D496', 'D512', 'D528', 'D564', '647C', 'D529', 'D523', '759B', 'D534']	[99.072265625, 98.79759519038076, 91.32947976878613, 100.0, 100.0, 88.46153846153845]	[93.93939393939394, 99.25373134328358, 100.0, 96.1038961038961, 89.39393939393939]	0.815620024	-0.027733062
CD39	ENTPD1	ln_plasmablast	cmv	-5.722058528	3.15515591	-1.813558091	0.069745788	11	-28.427	['D520', 'D543', 'D496', 'D512', 'D528', 'D564', '647C', 'D529', 'D523', '759B', 'D534']	[99.072265625, 98.79759519038076, 91.32947976878613, 100.0, 100.0, 88.46153846153845]	[93.93939393939394, 99.25373134328358, 100.0, 96.1038961038961, 89.39393939393939]	0.259504558	-0.085436564
CD45	PTPRC	resp_cd4_treg	const	85.29126058	8.112974387	10.51294587	7.53E-26	11	-27.393	['D520', 'D543', 'D503', '591C', 'D512', 'D564', 'D570', '689C', 'D528', 'D534', '778C']	[99.79818365287588, 99.59919839679358, 98.94179894179894, 98.29059829059828, 100.0]	[94.8220064724919, 98.18181818181819, 100.0, 82.79569892473118, 100.0, 85.71428571428571]	5.27E-25	0
CD45	PTPRC	resp_cd4_treg	sex	1.39648085	2.806866019	0.49752316	0.618820175	11	-27.393	['D520', 'D543', 'D503', '591C', 'D512', 'D564', 'D570', '689C', 'D528', 'D534', '778C']	[99.79818365287588, 99.59919839679358, 98.94179894179894, 98.29059829059828, 100.0]	[94.8220064724919, 98.18181818181819, 100.0, 82.79569892473118, 100.0, 85.71428571428571]	0.733355259	0.020894661
CD45	PTPRC	resp_cd4_treg	age_groups	-2.450703421	3.444939647	-0.711392266	0.47684119	11	-27.393	['D520', 'D543', 'D503', '591C', 'D512', 'D564', 'D570', '689C', 'D528', 'D534', '778C']	[99.79818365287588, 99.59919839679358, 98.94179894179894, 98.29059829059828, 100.0]	[94.8220064724919, 98.18181818181819, 100.0, 82.79569892473118, 100.0, 85.71428571428571]	0.667577667	-0.036042607
CD45	PTPRC	resp_cd4_treg	chemistry	3.611647315	5.780035964	0.624848589	0.532070437	11	-27.393	['D520', 'D543', 'D503', '591C', 'D512', 'D564', 'D570', '689C', 'D528', 'D534', '778C']	[99.79818365287588, 99.59919839679358, 98.94179894179894, 98.29059829059828, 100.0]	[94.8220064724919, 98.18181818181819, 100.0, 82.79569892473118, 100.0, 85.71428571428571]	0.863898409	0.053929726
CD45	PTPRC	resp_cd4_treg	site	9.129944285	3.094167026	2.950695359	0.003170595	11	-27.393	['D520', 'D543', 'D503', '591C', 'D512', 'D564', 'D570', '689C', 'D528', 'D534', '778C']	[99.79818365287588, 99.59919839679358, 98.94179894179894, 98.29059829059828, 100.0]	[94.8220064724919, 98.18181818181819, 100.0, 82.79569892473118, 100.0, 85.71428571428571]	0.022194163	0.140661348
CD45	PTPRC	resp_cd4_treg	cmv	2.851505024	3.444939647	0.827737295	0.407819293	11	-27.393	['D520', 'D543', 'D503', '591C', 'D512', 'D564', 'D570', '689C', 'D528', 'D534', '778C']	[99.79818365287588, 99.59919839679358, 98.94179894179894, 98.29059829059828, 100.0]	[94.8220064724919, 98.18181818181819, 100.0, 82.79569892473118, 100.0, 85.71428571428571]	0.570947011	0.043451535
CD226_DNAM1	CD226	resp_cd4_treg	const	7.419830541	26.74297184	0.277449738	0.781434794	11	-40.514	['D520', 'D543', 'D503', '591C', 'D512', 'D564', 'D570', '689C', 'D528', 'D534', '778C']	[6.5085771947527755, 16.83366733466934, 7.936507936507936, 10.256410256410255, 31.818181818181817]	[5.501618122977346, 47.27272727272727, 8.737864077669903, 16.129032258064516, 13.513513513513514, 26.984126984126984]	0.99337206	0
CD226_DNAM1	CD226	resp_cd4_treg	sex	7.653805699	9.252332783	0.827229833	0.408106806	11	-40.514	['D520', 'D543', 'D503', '591C', 'D512', 'D564', 'D570', '689C', 'D528', 'D534', '778C']	[6.5085771947527755, 16.83366733466934, 7.936507936507936, 10.256410256410255, 31.818181818181817]	[5.501618122977346, 47.27272727272727, 8.737864077669903, 16.129032258064516, 13.513513513513514, 26.984126984126984]	0.733355259	0.686815652
CD226_DNAM1	CD226	resp_cd4_treg	age_groups	2.646762579	11.3556286	0.233079354	0.815699786	11	-40.514	['D520', 'D543', 'D503', '591C', 'D512', 'D564', 'D570', '689C', 'D528', 'D534', '778C']	[6.5085771947527755, 16.83366733466934, 7.936507936507936, 10.256410256410255, 31.818181818181817]	[5.501618122977346, 47.27272727272727, 8.737864077669903, 16.129032258064516, 13.513513513513514, 26.984126984126984]	0.933894216	0.239290314
CD226_DNAM1	CD226	resp_cd4_treg	chemistry	6.310534946	19.05285677	0.331212008	0.740484351	11	-40.514	['D520', 'D543', 'D503', '591C', 'D512', 'D564', 'D570', '689C', 'D528', 'D534', '778C']	[6.5085771947527755, 16.83366733466934, 7.936507936507936, 10.256410256410255, 31.818181818181817]	[5.501618122977346, 47.27272727272727, 8.737864077669903, 16.129032258064516, 13.513513513513514, 26.984126984126984]	0.863898409	1.102344049
CD226_DNAM1	CD226	resp_cd4_treg	site	6.177590839	10.19936927	0.605683614	0.544724867	11	-40.514	['D520', 'D543', 'D503', '591C', 'D512', 'D564', 'D570', '689C', 'D528', 'D534', '778C']	[6.5085771947527755, 16.83366733466934, 7.936507936507936, 10.256410256410255, 31.818181818181817]	[5.501618122977346, 47.27272727272727, 8.737864077669903, 16.129032258064516, 13.513513513513514, 26.984126984126984]	0.762614814	0.446821708
CD226_DNAM1	CD226	resp_cd4_treg	cmv	-10.74256584	11.3556286	-0.946012433	0.344142245	11	-40.514	['D520', 'D543', 'D503', '591C', 'D512', 'D564', 'D570', '689C', 'D528', 'D534', '778C']	[6.5085771947527755, 16.83366733466934, 7.936507936507936, 10.256410256410255, 31.818181818181817]	[5.501618122977346, 47.27272727272727, 8.737864077669903, 16.129032258064516, 13.513513513513514, 26.984126984126984]	0.570947011	-0.849152149
CD161	KLRB1	resp_cd4_treg	const	10.24586192	19.34407186	0.529664178	0.596344789	11	-36.951	['D520', 'D543', 'D503', '591C', 'D512', 'D564', 'D570', '689C', 'D528', 'D534', '778C']	[31.48335015136226, 7.8156312625250495, 22.22222222222222, 35.04273504273504, 24.242424242424242]	[6.796116504854369, 12.727272727272727, 10.679611650485436, 29.03225806451613, 6.756756756756757, 11.11111111111111]	0.99337206	0
CD161	KLRB1	resp_cd4_treg	sex	-3.838062054	6.692516872	-0.5734856	0.566315946	11	-36.951	['D520', 'D543', 'D503', '591C', 'D512', 'D564', 'D570', '689C', 'D528', 'D534', '778C']	[31.48335015136226, 7.8156312625250495, 22.22222222222222, 35.04273504273504, 24.242424242424242]	[6.796116504854369, 12.727272727272727, 10.679611650485436, 29.03225806451613, 6.756756756756757, 11.11111111111111]	0.733355259	-0.340884643
CD161	KLRB1	resp_cd4_treg	age_groups	-6.027642156	8.213899973	-0.733834375	0.463049687	11	-36.951	['D520', 'D543', 'D503', '591C', 'D512', 'D564', 'D570', '689C', 'D528', 'D534', '778C']	[31.48335015136226, 7.8156312625250495, 22.22222222222222, 35.04273504273504, 24.242424242424242]	[6.796116504854369, 12.727272727272727, 10.679611650485436, 29.03225806451613, 6.756756756756757, 11.11111111111111]	0.667577667	-0.414028657
CD161	KLRB1	resp_cd4_treg	chemistry	14.1559305	13.78155849	1.027164708	0.304342913	11	-36.951	['D520', 'D543', 'D503', '591C', 'D512', 'D564', 'D570', '689C', 'D528', 'D534', '778C']	[31.48335015136226, 7.8156312625250495, 22.22222222222222, 35.04273504273504, 24.242424242424242]	[6.796116504854369, 12.727272727272727, 10.679611650485436, 29.03225806451613, 6.756756756756757, 11.11111111111111]	0.863898409	1.624308712
CD161	KLRB1	resp_cd4_treg	site	-6.313725805	7.377539537	-0.855803723	0.392106355	11	-36.951	['D520', 'D543', 'D503', '591C', 'D512', 'D564', 'D570', '689C', 'D528', 'D534', '778C']	[31.48335015136226, 7.8156312625250495, 22.22222222222222, 35.04273504273504, 24.242424242424242]	[6.796116504854369, 12.727272727272727, 10.679611650485436, 29.03225806451613, 6.756756756756757, 11.11111111111111]	0.688752377	-0.522243899
CD161	KLRB1	resp_cd4_treg	cmv	8.891622544	8.213899973	1.082509231	0.279026316	11	-36.951	['D520', 'D543', 'D503', '591C', 'D512', 'D564', 'D570', '689C', 'D528', 'D534', '778C']	[31.48335015136226, 7.8156312625250495, 22.22222222222222, 35.04273504273504, 24.242424242424242]	[6.796116504854369, 12.727272727272727, 10.679611650485436, 29.03225806451613, 6.756756756756757, 11.11111111111111]	0.570947011	0.730483511
CD54	ICAM1	resp_cd4_treg	const	-0.183765811	22.12183872	-0.008306986	0.99337206	11	-38.427	['D520', 'D543', 'D503', '591C', 'D512', 'D564', 'D570', '689C', 'D528', 'D534', '778C']	[11.60443995963673, 18.837675350701403, 17.46031746031746, 16.23931623931624, 21.21212121212121]	[24.59546925566343, 17.272727272727273, 33.00970873786408, 4.301075268817205, 44.5945945945946, 20.634920634920633]	0.99337206	0
CD54	ICAM1	resp_cd4_treg	sex	-3.7021135	7.653547811	-0.483712076	0.628590222	11	-38.427	['D520', 'D543', 'D503', '591C', 'D512', 'D564', 'D570', '689C', 'D528', 'D534', '778C']	[11.60443995963673, 18.837675350701403, 17.46031746031746, 16.23931623931624, 21.21212121212121]	[24.59546925566343, 17.272727272727273, 33.00970873786408, 4.301075268817205, 44.5945945945946, 20.634920634920633]	0.733355259	-0.246927514
CD54	ICAM1	resp_cd4_treg	age_groups	10.94780727	9.393398232	1.165478882	0.243825204	11	-38.427	['D520', 'D543', 'D503', '591C', 'D512', 'D564', 'D570', '689C', 'D528', 'D534', '778C']	[11.60443995963673, 18.837675350701403, 17.46031746031746, 16.23931623931624, 21.21212121212121]	[24.59546925566343, 17.272727272727273, 33.00970873786408, 4.301075268817205, 44.5945945945946, 20.634920634920633]	0.568925475	0.714855432
CD54	ICAM1	resp_cd4_treg	chemistry	8.410665715	15.76056046	0.533652704	0.593581837	11	-38.427	['D520', 'D543', 'D503', '591C', 'D512', 'D564', 'D570', '689C', 'D528', 'D534', '778C']	[11.60443995963673, 18.837675350701403, 17.46031746031746, 16.23931623931624, 21.21212121212121]	[24.59546925566343, 17.272727272727273, 33.00970873786408, 4.301075268817205, 44.5945945945946, 20.634920634920633]	0.863898409	0.424341628
CD54	ICAM1	resp_cd4_treg	site	10.60720168	8.436938248	1.257233533	0.208669084	11	-38.427	['D520', 'D543', 'D503', '591C', 'D512', 'D564', 'D570', '689C', 'D528', 'D534', '778C']	[11.60443995963673, 18.837675350701403, 17.46031746031746, 16.23931623931624, 21.21212121212121]	[24.59546925566343, 17.272727272727273, 33.00970873786408, 4.301075268817205, 44.5945945945946, 20.634920634920633]	0.688752377	0.80782872
CD54	ICAM1	resp_cd4_treg	cmv	3.224226121	9.393398232	0.343243844	0.731415023	11	-38.427	['D520', 'D543', 'D503', '591C', 'D512', 'D564', 'D570', '689C', 'D528', 'D534', '778C']	[11.60443995963673, 18.837675350701403, 17.46031746031746, 16.23931623931624, 21.21212121212121]	[24.59546925566343, 17.272727272727273, 33.00970873786408, 4.301075268817205, 44.5945945945946, 20.634920634920633]	0.782185144	0.204895658
CD11a	ITGAL	resp_cd4_treg	const	128.2041141	42.91058507	2.987703707	0.002810819	11	-45.715	['D520', 'D543', 'D503', '591C', 'D512', 'D564', 'D570', '689C', 'D528', 'D534', '778C']	[83.65287588294652, 98.39679358717434, 93.65079365079364, 88.03418803418803, 92.42424242424242]	[34.95145631067961, 99.0909090909091, 4.854368932038835, 67.74193548387096, 97.2972972972973, 73.01587301587301]	0.009837867	0
CD11a	ITGAL	resp_cd4_treg	sex	-9.449404122	14.84588233	-0.636500001	0.52445058	11	-45.715	['D520', 'D543', 'D503', '591C', 'D512', 'D564', 'D570', '689C', 'D528', 'D534', '778C']	[83.65287588294652, 98.39679358717434, 93.65079365079364, 88.03418803418803, 92.42424242424242]	[34.95145631067961, 99.0909090909091, 4.854368932038835, 67.74193548387096, 97.2972972972973, 73.01587301587301]	0.733355259	-0.193205321
CD11a	ITGAL	resp_cd4_treg	age_groups	-49.3120021	18.22073739	-2.706366984	0.006802383	11	-45.715	['D520', 'D543', 'D503', '591C', 'D512', 'D564', 'D570', '689C', 'D528', 'D534', '778C']	[83.65287588294652, 98.39679358717434, 93.65079365079364, 88.03418803418803, 92.42424242424242]	[34.95145631067961, 99.0909090909091, 4.854368932038835, 67.74193548387096, 97.2972972972973, 73.01587301587301]	0.02380834	-1.121905416
CD11a	ITGAL	resp_cd4_treg	chemistry	3.849831642	30.57136792	0.125929322	0.899787872	11	-45.715	['D520', 'D543', 'D503', '591C', 'D512', 'D564', 'D570', '689C', 'D528', 'D534', '778C']	[83.65287588294652, 98.39679358717434, 93.65079365079364, 88.03418803418803, 92.42424242424242]	[34.95145631067961, 99.0909090909091, 4.854368932038835, 67.74193548387096, 97.2972972972973, 73.01587301587301]	0.899787872	0.150751972
CD11a	ITGAL	resp_cd4_treg	site	0.28976689	16.36545502	0.017706009	0.985873387	11	-45.715	['D520', 'D543', 'D503', '591C', 'D512', 'D564', 'D570', '689C', 'D528', 'D534', '778C']	[83.65287588294652, 98.39679358717434, 93.65079365079364, 88.03418803418803, 92.42424242424242]	[34.95145631067961, 99.0909090909091, 4.854368932038835, 67.74193548387096, 97.2972972972973, 73.01587301587301]	0.985873387	0.005340316
CD11a	ITGAL	resp_cd4_treg	cmv	-44.23042255	18.22073739	-2.427477088	0.015204247	11	-45.715	['D520', 'D543', 'D503', '591C', 'D512', 'D564', 'D570', '689C', 'D528', 'D534', '778C']	[83.65287588294652, 98.39679358717434, 93.65079365079364, 88.03418803418803, 92.42424242424242]	[34.95145631067961, 99.0909090909091, 4.854368932038835, 67.74193548387096, 97.2972972972973, 73.01587301587301]	0.10642973	-1.022572229
IgM	IGHM	resp_cd4_treg	const	0.448738958	6.565488835	0.068348141	0.945508503	11	-25.065	['D520', 'D543', 'D503', '591C', 'D512', 'D564', 'D570', '689C', 'D528', 'D534', '778C']	[0.0, 1.002004008016032, 1.0582010582010581, 7.6923076923076925, 0.0]	[0.3236245954692557, 5.454545454545454, 0.0, 3.225806451612903, 1.3513513513513513, 0.0]	0.99337206	0
IgM	IGHM	resp_cd4_treg	sex	-0.397747795	2.271478576	-0.175105237	0.860996943	11	-25.065	['D520', 'D543', 'D503', '591C', 'D512', 'D564', 'D570', '689C', 'D528', 'D534', '778C']	[0.0, 1.002004008016032, 1.0582010582010581, 7.6923076923076925, 0.0]	[0.3236245954692557, 5.454545454545454, 0.0, 3.225806451612903, 1.3513513513513513, 0.0]	0.860996943	-0.344294462
IgM	IGHM	resp_cd4_treg	age_groups	-0.231241485	2.787844718	-0.082946329	0.933894216	11	-25.065	['D520', 'D543', 'D503', '591C', 'D512', 'D564', 'D570', '689C', 'D528', 'D534', '778C']	[0.0, 1.002004008016032, 1.0582010582010581, 7.6923076923076925, 0.0]	[0.3236245954692557, 5.454545454545454, 0.0, 3.225806451612903, 1.3513513513513513, 0.0]	0.933894216	-0.182057254
IgM	IGHM	resp_cd4_treg	chemistry	1.655510573	4.677539923	0.35392762	0.723393127	11	-25.065	['D520', 'D543', 'D503', '591C', 'D512', 'D564', 'D570', '689C', 'D528', 'D534', '778C']	[0.0, 1.002004008016032, 1.0582010582010581, 7.6923076923076925, 0.0]	[0.3236245954692557, 5.454545454545454, 0.0, 3.225806451612903, 1.3513513513513513, 0.0]	0.863898409	2.612476985
IgM	IGHM	resp_cd4_treg	site	0.876889645	2.503979194	0.350198455	0.726189766	11	-25.065	['D520', 'D543', 'D503', '591C', 'D512', 'D564', 'D570', '689C', 'D528', 'D534', '778C']	[0.0, 1.002004008016032, 1.0582010582010581, 7.6923076923076925, 0.0]	[0.3236245954692557, 5.454545454545454, 0.0, 3.225806451612903, 1.3513513513513513, 0.0]	0.847221394	0.690700737
IgM	IGHM	resp_cd4_treg	cmv	-0.770762523	2.787844718	-0.276472545	0.782185144	11	-25.065	['D520', 'D543', 'D503', '591C', 'D512', 'D564', 'D570', '689C', 'D528', 'D534', '778C']	[0.0, 1.002004008016032, 1.0582010582010581, 7.6923076923076925, 0.0]	[0.3236245954692557, 5.454545454545454, 0.0, 3.225806451612903, 1.3513513513513513, 0.0]	0.782185144	-0.619883029
CD38	CD38	resp_cd4_treg	const	44.078164	19.44843554	2.266411811	0.023426181	11	-37.01	['D520', 'D543', 'D503', '591C', 'D512', 'D564', 'D570', '689C', 'D528', 'D534', '778C']	[42.83551967709385, 43.28657314629258, 29.629629629629626, 47.863247863247864, 36.36363636363637]	[10.032362459546926, 12.727272727272727, 2.912621359223301, 21.50537634408602, 51.35135135135135, 19.047619047619047]	0.054661089	0
CD38	CD38	resp_cd4_treg	sex	-15.3429037	6.728623834	-2.280243937	0.022593225	11	-37.01	['D520', 'D543', 'D503', '591C', 'D512', 'D564', 'D570', '689C', 'D528', 'D534', '778C']	[42.83551967709385, 43.28657314629258, 29.629629629629626, 47.863247863247864, 36.36363636363637]	[10.032362459546926, 12.727272727272727, 2.912621359223301, 21.50537634408602, 51.35135135135135, 19.047619047619047]	0.158152574	-0.857996661
CD38	CD38	resp_cd4_treg	age_groups	-25.90350887	8.258214986	-3.136695874	0.001708633	11	-37.01	['D520', 'D543', 'D503', '591C', 'D512', 'D564', 'D570', '689C', 'D528', 'D534', '778C']	[42.83551967709385, 43.28657314629258, 29.629629629629626, 47.863247863247864, 36.36363636363637]	[10.032362459546926, 12.727272727272727, 2.912621359223301, 21.50537634408602, 51.35135135135135, 19.047619047619047]	0.011960428	-1.50494754
CD38	CD38	resp_cd4_treg	chemistry	11.63713369	13.85591171	0.839867771	0.40098253	11	-37.01	['D520', 'D543', 'D503', '591C', 'D512', 'D564', 'D570', '689C', 'D528', 'D534', '778C']	[42.83551967709385, 43.28657314629258, 29.629629629629626, 47.863247863247864, 36.36363636363637]	[10.032362459546926, 12.727272727272727, 2.912621359223301, 21.50537634408602, 51.35135135135135, 19.047619047619047]	0.863898409	1.111004232
CD38	CD38	resp_cd4_treg	site	6.328150245	7.417342282	0.853156023	0.393572787	11	-37.01	['D520', 'D543', 'D503', '591C', 'D512', 'D564', 'D570', '689C', 'D528', 'D534', '778C']	[42.83551967709385, 43.28657314629258, 29.629629629629626, 47.863247863247864, 36.36363636363637]	[10.032362459546926, 12.727272727272727, 2.912621359223301, 21.50537634408602, 51.35135135135135, 19.047619047619047]	0.688752377	0.345397195
CD38	CD38	resp_cd4_treg	cmv	-14.47044292	8.258214986	-1.752248269	0.079731127	11	-37.01	['D520', 'D543', 'D503', '591C', 'D512', 'D564', 'D570', '689C', 'D528', 'D534', '778C']	[42.83551967709385, 43.28657314629258, 29.629629629629626, 47.863247863247864, 36.36363636363637]	[10.032362459546926, 12.727272727272727, 2.912621359223301, 21.50537634408602, 51.35135135135135, 19.047619047619047]	0.279058944	-0.968990759
CD45	PTPRC	spl_plasmablast	const	43.36550836	5.775021926	7.509150426	5.95E-14	8	-16.097	['D564', 'D529', 'D503', 'D496', 'D543', '694B', '759B', 'D523']	[91.78082191780823, 59.20398009950249, 76.5432098765432, 96.49122807017544]	[96.96969696969697, 96.06126914660832, 62.35294117647059, 59.82905982905983]	3.87E-13	0
CD45	PTPRC	spl_plasmablast	sex	-7.684774528	2.673315688	-2.874622912	0.004045103	8	-16.097	['D564', 'D529', 'D503', 'D496', 'D543', '694B', '759B', 'D523']	[91.78082191780823, 59.20398009950249, 76.5432098765432, 96.49122807017544]	[96.96969696969697, 96.06126914660832, 62.35294117647059, 59.82905982905983]	0.017528779	-0.140414682
CD45	PTPRC	spl_plasmablast	age_groups	2.379458064	3.619686552	0.657365777	0.510945751	8	-16.097	['D564', 'D529', 'D503', 'D496', 'D543', '694B', '759B', 'D523']	[91.78082191780823, 59.20398009950249, 76.5432098765432, 96.49122807017544]	[96.96969696969697, 96.06126914660832, 62.35294117647059, 59.82905982905983]	0.806877785	0.041767642
CD45	PTPRC	spl_plasmablast	chemistry	31.88747823	3.935014146	8.10352315	5.34E-16	8	-16.097	['D564', 'D529', 'D503', 'D496', 'D543', '694B', '759B', 'D523']	[91.78082191780823, 59.20398009950249, 76.5432098765432, 96.49122807017544]	[96.96969696969697, 96.06126914660832, 62.35294117647059, 59.82905982905983]	6.94E-15	0.605936953
CD45	PTPRC	spl_plasmablast	site	26.26243001	3.619686552	7.255443151	4.00E-13	8	-16.097	['D564', 'D529', 'D503', 'D496', 'D543', '694B', '759B', 'D523']	[91.78082191780823, 59.20398009950249, 76.5432098765432, 96.49122807017544]	[96.96969696969697, 96.06126914660832, 62.35294117647059, 59.82905982905983]	5.20E-12	0.471896506
CD45	PTPRC	spl_plasmablast	cmv	-7.074008659	3.086879064	-2.291637771	0.021926554	8	-16.097	['D564', 'D529', 'D503', 'D496', 'D543', '694B', '759B', 'D523']	[91.78082191780823, 59.20398009950249, 76.5432098765432, 96.49122807017544]	[96.96969696969697, 96.06126914660832, 62.35294117647059, 59.82905982905983]	0.085328696	-0.120285531
CD82	CD82	spl_plasmablast	const	13.03794214	8.685882886	1.501049728	0.1333427	8	-19.363	['D564', 'D529', 'D503', 'D496', 'D543', '694B', '759B', 'D523']	[0.91324200913242, 1.9900497512437811, 3.7037037037037033, 0.0]	[0.6060606060606061, 0.6564551422319475, 6.2745098039215685, 18.37606837606838]	0.17334551	0
CD82	CD82	spl_plasmablast	sex	2.834159532	4.02078248	0.704877607	0.480886407	8	-19.363	['D564', 'D529', 'D503', 'D496', 'D543', '694B', '759B', 'D523']	[0.91324200913242, 1.9900497512437811, 3.7037037037037033, 0.0]	[0.6060606060606061, 0.6564551422319475, 6.2745098039215685, 18.37606837606838]	0.694613699	1.046845596
CD82	CD82	spl_plasmablast	age_groups	0.17463687	5.444165214	0.032077805	0.974410003	8	-19.363	['D564', 'D529', 'D503', 'D496', 'D543', '694B', '759B', 'D523']	[0.91324200913242, 1.9900497512437811, 3.7037037037037033, 0.0]	[0.6060606060606061, 0.6564551422319475, 6.2745098039215685, 18.37606837606838]	0.974410003	0.144997143
CD82	CD82	spl_plasmablast	chemistry	-11.6510882	5.91843156	-1.968610785	0.048997803	8	-19.363	['D564', 'D529', 'D503', 'D496', 'D543', '694B', '759B', 'D523']	[0.91324200913242, 1.9900497512437811, 3.7037037037037033, 0.0]	[0.6060606060606061, 0.6564551422319475, 6.2745098039215685, 18.37606837606838]	0.127394288	-4.192299139
CD82	CD82	spl_plasmablast	site	-2.390255723	5.444165214	-0.439049079	0.660625975	8	-19.363	['D564', 'D529', 'D503', 'D496', 'D543', '694B', '759B', 'D523']	[0.91324200913242, 1.9900497512437811, 3.7037037037037033, 0.0]	[0.6060606060606061, 0.6564551422319475, 6.2745098039215685, 18.37606837606838]	0.660625975	-2.640310894
CD82	CD82	spl_plasmablast	cmv	0.085886036	4.642799695	0.01849876	0.985240967	8	-19.363	['D564', 'D529', 'D503', 'D496', 'D543', '694B', '759B', 'D523']	[0.91324200913242, 1.9900497512437811, 3.7037037037037033, 0.0]	[0.6060606060606061, 0.6564551422319475, 6.2745098039215685, 18.37606837606838]	0.985240967	0.069470354
CD119	IFNGR1	spl_plasmablast	const	14.4307698	9.102144455	1.585425266	0.112869744	8	-19.737	['D564', 'D529', 'D503', 'D496', 'D543', '694B', '759B', 'D523']	[0.0, 0.4975124378109453, 17.28395061728395, 1.7543859649122806]	[1.4141414141414141, 7.439824945295405, 0.0, 2.564102564102564]	0.163034075	0
CD119	IFNGR1	spl_plasmablast	sex	-6.819416729	4.213474144	-1.618478362	0.105559546	8	-19.737	['D564', 'D529', 'D503', 'D496', 'D543', '694B', '759B', 'D523']	[0.0, 0.4975124378109453, 17.28395061728395, 1.7543859649122806]	[1.4141414141414141, 7.439824945295405, 0.0, 2.564102564102564]	0.20129996
CD119	IFNGR1	spl_plasmablast	age_groups	3.549790197	5.70507096	0.62221666	0.533799413	8	-19.737	['D564', 'D529', 'D503', 'D496', 'D543', '694B', '759B', 'D523']	[0.0, 0.4975124378109453, 17.28395061728395, 1.7543859649122806]	[1.4141414141414141, 7.439824945295405, 0.0, 2.564102564102564]	0.806877785	0.788122626
CD119	IFNGR1	spl_plasmablast	chemistry	0.507300996	6.202066009	0.081795485	0.934809347	8	-19.737	['D564', 'D529', 'D503', 'D496', 'D543', '694B', '759B', 'D523']	[0.0, 0.4975124378109453, 17.28395061728395, 1.7543859649122806]	[1.4141414141414141, 7.439824945295405, 0.0, 2.564102564102564]	0.934809347	0.480983474
CD119	IFNGR1	spl_plasmablast	site	-8.013538545	5.70507096	-1.404634333	0.160130042	8	-19.737	['D564', 'D529', 'D503', 'D496', 'D543', '694B', '759B', 'D523']	[0.0, 0.4975124378109453, 17.28395061728395, 1.7543859649122806]	[1.4141414141414141, 7.439824945295405, 0.0, 2.564102564102564]	0.208169054	-3.341335953
CD119	IFNGR1	spl_plasmablast	cmv	-5.275261804	4.865300862	-1.084262197	0.278248561	8	-19.737	['D564', 'D529', 'D503', 'D496', 'D543', '694B', '759B', 'D523']	[0.0, 0.4975124378109453, 17.28395061728395, 1.7543859649122806]	[1.4141414141414141, 7.439824945295405, 0.0, 2.564102564102564]	0.401914588	-2.702609393
CD226_DNAM1	CD226	spl_plasmablast	const	7.922576767	4.993020852	1.586730158	0.112573773	8	-14.933	['D564', 'D529', 'D503', 'D496', 'D543', '694B', '759B', 'D523']	[9.1324200913242, 6.467661691542288, 11.11111111111111, 3.508771929824561]	[13.131313131313133, 4.814004376367615, 0.39215686274509803, 8.547008547008547]	0.163034075	0
CD226_DNAM1	CD226	spl_plasmablast	sex	3.070242837	2.311319532	1.328350665	0.184062289	8	-14.933	['D564', 'D529', 'D503', 'D496', 'D543', '694B', '759B', 'D523']	[9.1324200913242, 6.467661691542288, 11.11111111111111, 3.508771929824561]	[13.131313131313133, 4.814004376367615, 0.39215686274509803, 8.547008547008547]	0.29910122	0.695491714
CD226_DNAM1	CD226	spl_plasmablast	age_groups	2.652062743	3.12954144	0.847428543	0.396756301	8	-14.933	['D564', 'D529', 'D503', 'D496', 'D543', '694B', '759B', 'D523']	[9.1324200913242, 6.467661691542288, 11.11111111111111, 3.508771929824561]	[13.131313131313133, 4.814004376367615, 0.39215686274509803, 8.547008547008547]	0.806877785	0.434064542
CD226_DNAM1	CD226	spl_plasmablast	chemistry	1.917382132	3.402170231	0.563576189	0.573042596	8	-14.933	['D564', 'D529', 'D503', 'D496', 'D543', '694B', '759B', 'D523']	[9.1324200913242, 6.467661691542288, 11.11111111111111, 3.508771929824561]	[13.131313131313133, 4.814004376367615, 0.39215686274509803, 8.547008547008547]	0.744955374	0.514990365
CD226_DNAM1	CD226	spl_plasmablast	site	-2.468790391	3.12954144	-0.788866496	0.430190039	8	-14.933	['D564', 'D529', 'D503', 'D496', 'D543', '694B', '759B', 'D523']	[9.1324200913242, 6.467661691542288, 11.11111111111111, 3.508771929824561]	[13.131313131313133, 4.814004376367615, 0.39215686274509803, 8.547008547008547]	0.466039209	-0.475701846
CD226_DNAM1	CD226	spl_plasmablast	cmv	-5.171387833	2.668881908	-1.937660793	0.05266462	8	-14.933	['D564', 'D529', 'D503', 'D496', 'D543', '694B', '759B', 'D523']	[9.1324200913242, 6.467661691542288, 11.11111111111111, 3.508771929824561]	[13.131313131313133, 4.814004376367615, 0.39215686274509803, 8.547008547008547]	0.114106677	-0.901974032
CD49d	ITGA4	spl_plasmablast	const	79.28035896	14.60030595	5.430047782	5.63E-08	8	-23.517	['D564', 'D529', 'D503', 'D496', 'D543', '694B', '759B', 'D523']	[98.17351598173516, 77.61194029850746, 92.5925925925926, 98.24561403508771]	[96.36363636363636, 96.93654266958424, 77.64705882352942, 91.45299145299145]	2.44E-07	0
CD49d	ITGA4	spl_plasmablast	sex	-1.799529092	6.758628357	-0.266256553	0.790041631	8	-23.517	['D564', 'D529', 'D503', 'D496', 'D543', '694B', '759B', 'D523']	[98.17351598173516, 77.61194029850746, 92.5925925925926, 98.24561403508771]	[96.36363636363636, 96.93654266958424, 77.64705882352942, 91.45299145299145]	0.874696905	-0.02870198
CD49d	ITGA4	spl_plasmablast	age_groups	-1.559475492	9.151226056	-0.170411646	0.864686414	8	-23.517	['D564', 'D529', 'D503', 'D496', 'D543', '694B', '759B', 'D523']	[98.17351598173516, 77.61194029850746, 92.5925925925926, 98.24561403508771]	[96.36363636363636, 96.93654266958424, 77.64705882352942, 91.45299145299145]	0.974410003	-0.024757894
CD49d	ITGA4	spl_plasmablast	chemistry	9.410868207	9.948431572	0.945965014	0.344166431	8	-23.517	['D564', 'D529', 'D503', 'D496', 'D543', '694B', '759B', 'D523']	[98.17351598173516, 77.61194029850746, 92.5925925925926, 98.24561403508771]	[96.36363636363636, 96.93654266958424, 77.64705882352942, 91.45299145299145]	0.514661677	0.152255246
CD49d	ITGA4	spl_plasmablast	site	13.10729856	9.151226056	1.432299725	0.152058062	8	-23.517	['D564', 'D529', 'D503', 'D496', 'D543', '694B', '759B', 'D523']	[98.17351598173516, 77.61194029850746, 92.5925925925926, 98.24561403508771]	[96.36363636363636, 96.93654266958424, 77.64705882352942, 91.45299145299145]	0.208169054	0.206665987
CD49d	ITGA4	spl_plasmablast	cmv	-5.378392342	7.804191803	-0.689167114	0.490718109	8	-23.517	['D564', 'D529', 'D503', 'D496', 'D543', '694B', '759B', 'D523']	[98.17351598173516, 77.61194029850746, 92.5925925925926, 98.24561403508771]	[96.36363636363636, 96.93654266958424, 77.64705882352942, 91.45299145299145]	0.637933542	-0.08343886
CD54	ICAM1	spl_plasmablast	const	105.2953802	6.855124256	15.36009798	3.03E-53	8	-17.469	['D564', 'D529', 'D503', 'D496', 'D543', '694B', '759B', 'D523']	[92.69406392694064, 74.12935323383084, 87.65432098765432, 96.49122807017544]	[87.27272727272727, 79.21225382932167, 99.2156862745098, 95.72649572649573]	3.94E-52	0
CD54	ICAM1	spl_plasmablast	sex	-5.094620369	3.173305911	-1.605461469	0.108392286	8	-17.469	['D564', 'D529', 'D503', 'D496', 'D543', '694B', '759B', 'D523']	[92.69406392694064, 74.12935323383084, 87.65432098765432, 96.49122807017544]	[87.27272727272727, 79.21225382932167, 99.2156862745098, 95.72649572649573]	0.20129996	-0.083454729
CD54	ICAM1	spl_plasmablast	age_groups	-11.35015545	4.296676516	-2.641612746	0.008251234	8	-17.469	['D564', 'D529', 'D503', 'D496', 'D543', '694B', '759B', 'D523']	[92.69406392694064, 74.12935323383084, 87.65432098765432, 96.49122807017544]	[87.27272727272727, 79.21225382932167, 99.2156862745098, 95.72649572649573]	0.053633021	-0.199848374
CD54	ICAM1	spl_plasmablast	chemistry	-18.04241669	4.670979828	-3.862662087	0.000112158	8	-17.469	['D564', 'D529', 'D503', 'D496', 'D543', '694B', '759B', 'D523']	[92.69406392694064, 74.12935323383084, 87.65432098765432, 96.49122807017544]	[87.27272727272727, 79.21225382932167, 99.2156862745098, 95.72649572649573]	0.000486018	-0.295314468
CD54	ICAM1	spl_plasmablast	site	13.70080889	4.296676516	3.188699181	0.001429145	8	-17.469	['D564', 'D529', 'D503', 'D496', 'D543', '694B', '759B', 'D523']	[92.69406392694064, 74.12935323383084, 87.65432098765432, 96.49122807017544]	[87.27272727272727, 79.21225382932167, 99.2156862745098, 95.72649572649573]	0.006192962	0.225733901
CD54	ICAM1	spl_plasmablast	cmv	-7.627632474	3.664218044	-2.081653543	0.037374127	8	-17.469	['D564', 'D529', 'D503', 'D496', 'D543', '694B', '759B', 'D523']	[92.69406392694064, 74.12935323383084, 87.65432098765432, 96.49122807017544]	[87.27272727272727, 79.21225382932167, 99.2156862745098, 95.72649572649573]	0.09717273	-0.128952543
CD18	ITGB2	spl_plasmablast	const	25.27736442	8.704452413	2.903958023	0.003684776	8	-19.38	['D564', 'D529', 'D503', 'D496', 'D543', '694B', '759B', 'D523']	[8.21917808219178, 18.90547263681592, 28.39506172839506, 12.280701754385964]	[7.878787878787878, 7.2210065645514225, 1.9607843137254901, 8.547008547008547]	0.009580417	0
CD18	ITGB2	spl_plasmablast	sex	-2.273378944	4.029378501	-0.564200892	0.572617421	8	-19.38	['D564', 'D529', 'D503', 'D496', 'D543', '694B', '759B', 'D523']	[8.21917808219178, 18.90547263681592, 28.39506172839506, 12.280701754385964]	[7.878787878787878, 7.2210065645514225, 1.9607843137254901, 8.547008547008547]	0.744402647	-0.290515127
CD18	ITGB2	spl_plasmablast	age_groups	-2.700042697	5.455804281	-0.494893614	0.620675219	8	-19.38	['D564', 'D529', 'D503', 'D496', 'D543', '694B', '759B', 'D523']	[8.21917808219178, 18.90547263681592, 28.39506172839506, 12.280701754385964]	[7.878787878787878, 7.2210065645514225, 1.9607843137254901, 8.547008547008547]	0.806877785	-0.250326007
CD18	ITGB2	spl_plasmablast	chemistry	0.902796512	5.931084559	0.152214406	0.879017832	8	-19.38	['D564', 'D529', 'D503', 'D496', 'D543', '694B', '759B', 'D523']	[8.21917808219178, 18.90547263681592, 28.39506172839506, 12.280701754385964]	[7.878787878787878, 7.2210065645514225, 1.9607843137254901, 8.547008547008547]	0.934809347	0.228767857
CD18	ITGB2	spl_plasmablast	site	-13.40032726	5.455804281	-2.456159821	0.014043069	8	-19.38	['D564', 'D529', 'D503', 'D496', 'D543', '694B', '759B', 'D523']	[8.21917808219178, 18.90547263681592, 28.39506172839506, 12.280701754385964]	[7.878787878787878, 7.2210065645514225, 1.9607843137254901, 8.547008547008547]	0.030426649	-1.206241029
CD18	ITGB2	spl_plasmablast	cmv	-2.786408559	4.652725524	-0.598876625	0.54925516	8	-19.38	['D564', 'D529', 'D503', 'D496', 'D543', '694B', '759B', 'D523']	[8.21917808219178, 18.90547263681592, 28.39506172839506, 12.280701754385964]	[7.878787878787878, 7.2210065645514225, 1.9607843137254901, 8.547008547008547]	0.649119735	-0.300230212
KLRG1	KLRG1	spl_plasmablast	const	0.483607984	0.78708672	0.614427828	0.538932652	8	-0.15376	['D564', 'D529', 'D503', 'D496', 'D543', '694B', '759B', 'D523']	[0.45662100456621, 3.9800995024875623, 1.2345679012345678, 0.0]	[0.40404040404040403, 0.6564551422319475, 0.0, 0.4273504273504274]	0.583843706	0
KLRG1	KLRG1	spl_plasmablast	sex	1.152053656	0.364350353	3.16193918	0.001567223	8	-0.15376	['D564', 'D529', 'D503', 'D496', 'D543', '694B', '759B', 'D523']	[0.45662100456621, 3.9800995024875623, 1.2345679012345678, 0.0]	[0.40404040404040403, 0.6564551422319475, 0.0, 0.4273504273504274]	0.010186949	1.781103563
KLRG1	KLRG1	spl_plasmablast	age_groups	0.301937271	0.49333271	0.612035782	0.540514084	8	-0.15376	['D564', 'D529', 'D503', 'D496', 'D543', '694B', '759B', 'D523']	[0.45662100456621, 3.9800995024875623, 1.2345679012345678, 0.0]	[0.40404040404040403, 0.6564551422319475, 0.0, 0.4273504273504274]	0.806877785	0.278530193
KLRG1	KLRG1	spl_plasmablast	chemistry	0.932135725	0.536309198	1.738056569	0.082200847	8	-0.15376	['D564', 'D529', 'D503', 'D496', 'D543', '694B', '759B', 'D523']	[0.45662100456621, 3.9800995024875623, 1.2345679012345678, 0.0]	[0.40404040404040403, 0.6564551422319475, 0.0, 0.4273504273504274]	0.178101834	2.422877545
KLRG1	KLRG1	spl_plasmablast	site	-2.3790232	0.49333271	-4.822350416	1.42E-06	8	-0.15376	['D564', 'D529', 'D503', 'D496', 'D543', '694B', '759B', 'D523']	[0.45662100456621, 3.9800995024875623, 1.2345679012345678, 0.0]	[0.40404040404040403, 0.6564551422319475, 0.0, 0.4273504273504274]	9.22E-06	-3.513506109
KLRG1	KLRG1	spl_plasmablast	cmv	1.23112633	0.420715549	2.926267722	0.003430556	8	-0.15376	['D564', 'D529', 'D503', 'D496', 'D543', '694B', '759B', 'D523']	[0.45662100456621, 3.9800995024875623, 1.2345679012345678, 0.0]	[0.40404040404040403, 0.6564551422319475, 0.0, 0.4273504273504274]	0.022298612	1.46610839
IgM	IGHM	spl_plasmablast	const	34.94519396	13.82712246	2.527293301	0.011494546	8	-23.082	['D564', 'D529', 'D503', 'D496', 'D543', '694B', '759B', 'D523']	[9.1324200913242, 9.45273631840796, 49.382716049382715, 7.017543859649122]	[38.18181818181819, 25.38293216630197, 8.627450980392156, 10.683760683760683]	0.022854525	0
IgM	IGHM	spl_plasmablast	sex	-11.24758776	6.400713948	-1.757239559	0.078876985	8	-23.082	['D564', 'D529', 'D503', 'D496', 'D543', '694B', '759B', 'D523']	[9.1324200913242, 9.45273631840796, 49.382716049382715, 7.017543859649122]	[38.18181818181819, 25.38293216630197, 8.627450980392156, 10.683760683760683]	0.20129996	-0.993155633
IgM	IGHM	spl_plasmablast	age_groups	23.7073932	8.666607655	2.735487072	0.006228803	8	-23.082	['D564', 'D529', 'D503', 'D496', 'D543', '694B', '759B', 'D523']	[9.1324200913242, 9.45273631840796, 49.382716049382715, 7.017543859649122]	[38.18181818181819, 25.38293216630197, 8.627450980392156, 10.683760683760683]	0.053633021	1.179281865
IgM	IGHM	spl_plasmablast	chemistry	11.11154772	9.421595827	1.179370026	0.238250865	8	-23.082	['D564', 'D529', 'D503', 'D496', 'D543', '694B', '759B', 'D523']	[9.1324200913242, 9.45273631840796, 49.382716049382715, 7.017543859649122]	[38.18181818181819, 25.38293216630197, 8.627450980392156, 10.683760683760683]	0.442465892	1.104864799
IgM	IGHM	spl_plasmablast	site	-21.34274421	8.666607655	-2.4626411	0.013791789	8	-23.082	['D564', 'D529', 'D503', 'D496', 'D543', '694B', '759B', 'D523']	[9.1324200913242, 9.45273631840796, 49.382716049382715, 7.017543859649122]	[38.18181818181819, 25.38293216630197, 8.627450980392156, 10.683760683760683]	0.030426649	-1.865154794
IgM	IGHM	spl_plasmablast	cmv	-22.03044324	7.390907842	-2.980749282	0.002875441	8	-23.082	['D564', 'D529', 'D503', 'D496', 'D543', '694B', '759B', 'D523']	[9.1324200913242, 9.45273631840796, 49.382716049382715, 7.017543859649122]	[38.18181818181819, 25.38293216630197, 8.627450980392156, 10.683760683760683]	0.022298612	-1.659673639
CD49f	ITGA6	spl_plasmablast	const	5.028439867	8.123164218	0.619024771	0.535900041	8	-18.827	['D564', 'D529', 'D503', 'D496', 'D543', '694B', '759B', 'D523']	[17.35159817351598, 41.7910447761194, 20.98765432098765, 22.807017543859647]	[25.858585858585858, 20.13129102844639, 9.019607843137255, 11.965811965811966]	0.583843706	0
CD49f	ITGA6	spl_plasmablast	sex	8.417811373	3.760294353	2.238604371	0.02518167	8	-18.827	['D564', 'D529', 'D503', 'D496', 'D543', '694B', '759B', 'D523']	[17.35159817351598, 41.7910447761194, 20.98765432098765, 22.807017543859647]	[25.858585858585858, 20.13129102844639, 9.019607843137255, 11.965811965811966]	0.081840426	0.547542721
CD49f	ITGA6	spl_plasmablast	age_groups	2.915630585	5.091462623	0.572650887	0.566881098	8	-18.827	['D564', 'D529', 'D503', 'D496', 'D543', '694B', '759B', 'D523']	[17.35159817351598, 41.7910447761194, 20.98765432098765, 22.807017543859647]	[25.858585858585858, 20.13129102844639, 9.019607843137255, 11.965811965811966]	0.806877785	0.15483894
CD49f	ITGA6	spl_plasmablast	chemistry	17.32711627	5.535003419	3.13046171	0.001745318	8	-18.827	['D564', 'D529', 'D503', 'D496', 'D543', '694B', '759B', 'D523']	[17.35159817351598, 41.7910447761194, 20.98765432098765, 22.807017543859647]	[25.858585858585858, 20.13129102844639, 9.019607843137255, 11.965811965811966]	0.005672282	1.406726081
CD49f	ITGA6	spl_plasmablast	site	-11.31004169	5.091462623	-2.221373803	0.026325654	8	-18.827	['D564', 'D529', 'D503', 'D496', 'D543', '694B', '759B', 'D523']	[17.35159817351598, 41.7910447761194, 20.98765432098765, 22.807017543859647]	[25.858585858585858, 20.13129102844639, 9.019607843137255, 11.965811965811966]	0.0488905	-0.644565594
CD49f	ITGA6	spl_plasmablast	cmv	9.649775456	4.342013914	2.222419284	0.026254983	8	-18.827	['D564', 'D529', 'D503', 'D496', 'D543', '694B', '759B', 'D523']	[17.35159817351598, 41.7910447761194, 20.98765432098765, 22.807017543859647]	[25.858585858585858, 20.13129102844639, 9.019607843137255, 11.965811965811966]	0.085328696	0.536987136
CD122_IL2Rb	IL2RB	spl_plasmablast	const	-19.04137664	7.606699061	-2.503237803	0.012306283	8	-18.301	['D564', 'D529', 'D503', 'D496', 'D543', '694B', '759B', 'D523']	[36.986301369863014, 28.35820895522388, 4.938271604938271, 24.561403508771928]	[29.09090909090909, 24.72647702407002, 1.1764705882352942, 8.11965811965812]	0.022854525	0
CD122_IL2Rb	IL2RB	spl_plasmablast	sex	13.4625429	3.521217442	3.82326372	0.000131697	8	-18.301	['D564', 'D529', 'D503', 'D496', 'D543', '694B', '759B', 'D523']	[36.986301369863014, 28.35820895522388, 4.938271604938271, 24.561403508771928]	[29.09090909090909, 24.72647702407002, 1.1764705882352942, 8.11965811965812]	0.001712058	0.979644
CD122_IL2Rb	IL2RB	spl_plasmablast	age_groups	-3.865159382	4.767750955	-0.810688188	0.417544758	8	-18.301	['D564', 'D529', 'D503', 'D496', 'D543', '694B', '759B', 'D523']	[36.986301369863014, 28.35820895522388, 4.938271604938271, 24.561403508771928]	[29.09090909090909, 24.72647702407002, 1.1764705882352942, 8.11965811965812]	0.806877785	-0.256719287
CD122_IL2Rb	IL2RB	spl_plasmablast	chemistry	25.60948709	5.183091734	4.940967362	7.77E-07	8	-18.301	['D564', 'D529', 'D503', 'D496', 'D543', '694B', '759B', 'D523']	[36.986301369863014, 28.35820895522388, 4.938271604938271, 24.561403508771928]	[29.09090909090909, 24.72647702407002, 1.1764705882352942, 8.11965811965812]	5.05E-06	2.702593295
CD122_IL2Rb	IL2RB	spl_plasmablast	site	14.12561216	4.767750955	2.962741195	0.003049128	8	-18.301	['D564', 'D529', 'D503', 'D496', 'D543', '694B', '759B', 'D523']	[36.986301369863014, 28.35820895522388, 4.938271604938271, 24.561403508771928]	[29.09090909090909, 24.72647702407002, 1.1764705882352942, 8.11965811965812]	0.009909667	0.886335367
CD122_IL2Rb	IL2RB	spl_plasmablast	cmv	6.697716773	4.065951676	1.647269153	0.099502735	8	-18.301	['D564', 'D529', 'D503', 'D496', 'D543', '694B', '759B', 'D523']	[36.986301369863014, 28.35820895522388, 4.938271604938271, 24.561403508771928]	[29.09090909090909, 24.72647702407002, 1.1764705882352942, 8.11965811965812]	0.184790794	0.359454173
CD27	CD27	spl_plasmablast	const	19.82734405	45.54173894	0.435366424	0.663296477	8	-32.618	['D564', 'D529', 'D503', 'D496', 'D543', '694B', '759B', 'D523']	[65.29680365296804, 11.442786069651742, 45.67901234567901, 91.22807017543859]	[83.43434343434343, 76.14879649890591, 41.96078431372549, 81.19658119658119]	0.663296477	0
CD27	CD27	spl_plasmablast	sex	-5.138995785	21.08172865	-0.243765389	0.807412527	8	-32.618	['D564', 'D529', 'D503', 'D496', 'D543', '694B', '759B', 'D523']	[65.29680365296804, 11.442786069651742, 45.67901234567901, 91.22807017543859]	[83.43434343434343, 76.14879649890591, 41.96078431372549, 81.19658119658119]	0.874696905	-0.12124552
CD27	CD27	spl_plasmablast	age_groups	1.529133052	28.54479553	0.053569592	0.957278084	8	-32.618	['D564', 'D529', 'D503', 'D496', 'D543', '694B', '759B', 'D523']	[65.29680365296804, 11.442786069651742, 45.67901234567901, 91.22807017543859]	[83.43434343434343, 76.14879649890591, 41.96078431372549, 81.19658119658119]	0.974410003	0.040723006
CD27	CD27	spl_plasmablast	chemistry	14.75797013	31.03146434	0.475580848	0.634373022	8	-32.618	['D564', 'D529', 'D503', 'D496', 'D543', '694B', '759B', 'D523']	[65.29680365296804, 11.442786069651742, 45.67901234567901, 91.22807017543859]	[83.43434343434343, 76.14879649890591, 41.96078431372549, 81.19658119658119]	0.749713572	0.309944924
CD27	CD27	spl_plasmablast	site	49.70153771	28.54479553	1.741176869	0.08165258	8	-32.618	['D564', 'D529', 'D503', 'D496', 'D543', '694B', '759B', 'D523']	[65.29680365296804, 11.442786069651742, 45.67901234567901, 91.22807017543859]	[83.43434343434343, 76.14879649890591, 41.96078431372549, 81.19658119658119]	0.132685443	1.454278631
CD27	CD27	spl_plasmablast	cmv	-6.909834158	24.34308342	-0.283852051	0.776523763	8	-32.618	['D564', 'D529', 'D503', 'D496', 'D543', '694B', '759B', 'D523']	[65.29680365296804, 11.442786069651742, 45.67901234567901, 91.22807017543859]	[83.43434343434343, 76.14879649890591, 41.96078431372549, 81.19658119658119]	0.841234077	-0.162666525
CD95_Fas	FAS	spl_plasmablast	const	85.96882235	18.22214462	4.717821319	2.38E-06	8	-25.29	['D564', 'D529', 'D503', 'D496', 'D543', '694B', '759B', 'D523']	[65.75342465753424, 60.19900497512438, 77.77777777777779, 43.859649122807014]	[67.27272727272727, 69.36542669584244, 66.66666666666666, 80.76923076923077]	7.75E-06	0
CD95_Fas	FAS	spl_plasmablast	sex	1.054068484	8.435213873	0.124960493	0.900554827	8	-25.29	['D564', 'D529', 'D503', 'D496', 'D543', '694B', '759B', 'D523']	[65.75342465753424, 60.19900497512438, 77.77777777777779, 43.859649122807014]	[67.27272727272727, 69.36542669584244, 66.66666666666666, 80.76923076923077]	0.900554827	0.023415913
CD95_Fas	FAS	spl_plasmablast	age_groups	13.51254009	11.42133358	1.183096528	0.236770894	8	-25.29	['D564', 'D529', 'D503', 'D496', 'D543', '694B', '759B', 'D523']	[65.75342465753424, 60.19900497512438, 77.77777777777779, 43.859649122807014]	[67.27272727272727, 69.36542669584244, 66.66666666666666, 80.76923076923077]	0.806877785	0.284875625
CD95_Fas	FAS	spl_plasmablast	chemistry	-11.45316847	12.41629863	-0.922430171	0.356304238	8	-25.29	['D564', 'D529', 'D503', 'D496', 'D543', '694B', '759B', 'D523']	[65.75342465753424, 60.19900497512438, 77.77777777777779, 43.859649122807014]	[67.27272727272727, 69.36542669584244, 66.66666666666666, 80.76923076923077]	0.514661677	-0.243599586
CD95_Fas	FAS	spl_plasmablast	site	-14.18185449	11.42133358	-1.24169865	0.214347768	8	-25.29	['D564', 'D529', 'D503', 'D496', 'D543', '694B', '759B', 'D523']	[65.75342465753424, 60.19900497512438, 77.77777777777779, 43.859649122807014]	[67.27272727272727, 69.36542669584244, 66.66666666666666, 80.76923076923077]	0.25332009	-0.332005644
CD95_Fas	FAS	spl_plasmablast	cmv	-12.10859348	9.740146	-1.243163447	0.213807609	8	-25.29	['D564', 'D529', 'D503', 'D496', 'D543', '694B', '759B', 'D523']	[65.75342465753424, 60.19900497512438, 77.77777777777779, 43.859649122807014]	[67.27272727272727, 69.36542669584244, 66.66666666666666, 80.76923076923077]	0.347437365	-0.272855389
CD45	PTPRC	spl_cd3_gd	const	80.10641227	9.149983882	8.754814578	2.04E-18	12	-34.816	['D496', 'D534', '694B', '637C', '778C', 'D543', 'D529', '759B', '640C', 'D503', 'D528', '689C']	[99.10112359550561, 97.85522788203752, 100.0, 97.72727272727273]	[97.7124183006536, 99.35483870967742, 86.52482269503547, 100.0, 100.0, 79.6875, 100.0, 92.0]	2.66E-17	0
CD45	PTPRC	spl_cd3_gd	sex	2.966222785	3.961175151	0.748823941	0.453963328	12	-34.816	['D496', 'D534', '694B', '637C', '778C', 'D543', 'D529', '759B', '640C', 'D503', 'D528', '689C']	[99.10112359550561, 97.85522788203752, 100.0, 97.72727272727273]	[97.7124183006536, 99.35483870967742, 86.52482269503547, 100.0, 100.0, 79.6875, 100.0, 92.0]	0.951691394	0.044826257
CD45	PTPRC	spl_cd3_gd	age_groups	-0.434050979	4.416056816	-0.098289265	0.921702602	12	-34.816	['D496', 'D534', '694B', '637C', '778C', 'D543', 'D529', '759B', '640C', 'D503', 'D528', '689C']	[99.10112359550561, 97.85522788203752, 100.0, 97.72727272727273]	[97.7124183006536, 99.35483870967742, 86.52482269503547, 100.0, 100.0, 79.6875, 100.0, 92.0]	0.921702602	-0.006360381
CD45	PTPRC	spl_cd3_gd	chemistry	12.56758346	6.109169078	2.057167398	0.039670126	12	-34.816	['D496', 'D534', '694B', '637C', '778C', 'D543', 'D529', '759B', '640C', 'D503', 'D528', '689C']	[99.10112359550561, 97.85522788203752, 100.0, 97.72727272727273]	[97.7124183006536, 99.35483870967742, 86.52482269503547, 100.0, 100.0, 79.6875, 100.0, 92.0]	0.515711643	0.191166503
CD45	PTPRC	spl_cd3_gd	site	4.125912067	4.086515611	1.009640598	0.312667511	12	-34.816	['D496', 'D534', '694B', '637C', '778C', 'D543', 'D529', '759B', '640C', 'D503', 'D528', '689C']	[99.10112359550561, 97.85522788203752, 100.0, 97.72727272727273]	[97.7124183006536, 99.35483870967742, 86.52482269503547, 100.0, 100.0, 79.6875, 100.0, 92.0]	0.580668235	0.060972141
CD45	PTPRC	spl_cd3_gd	cmv	3.418574396	4.017364839	0.850949449	0.394797434	12	-34.816	['D496', 'D534', '694B', '637C', '778C', 'D543', 'D529', '759B', '640C', 'D503', 'D528', '689C']	[99.10112359550561, 97.85522788203752, 100.0, 97.72727272727273]	[97.7124183006536, 99.35483870967742, 86.52482269503547, 100.0, 100.0, 79.6875, 100.0, 92.0]	0.542053347	0.050871352
CD226_DNAM1	CD226	spl_cd3_gd	const	55.37637171	18.36619584	3.015124753	0.002568736	12	-43.177	['D496', 'D534', '694B', '637C', '778C', 'D543', 'D529', '759B', '640C', 'D503', 'D528', '689C']	[25.842696629213485, 20.37533512064343, 17.857142857142858, 61.36363636363637]	[17.647058823529413, 3.225806451612903, 16.666666666666664, 14.973262032085561, 2.4390243902439024, 3.125, 15.254237288135593, 8.0]	0.008303547	0
CD226_DNAM1	CD226	spl_cd3_gd	sex	-10.97186813	7.951021503	-1.379931891	0.167607616	12	-43.177	['D496', 'D534', '694B', '637C', '778C', 'D543', 'D529', '759B', '640C', 'D503', 'D528', '689C']	[25.842696629213485, 20.37533512064343, 17.857142857142858, 61.36363636363637]	[17.647058823529413, 3.225806451612903, 16.666666666666664, 14.973262032085561, 2.4390243902439024, 3.125, 15.254237288135593, 8.0]	0.951691394	-1.245952944
CD226_DNAM1	CD226	spl_cd3_gd	age_groups	-26.61008002	8.864077291	-3.002013537	0.002682002	12	-43.177	['D496', 'D534', '694B', '637C', '778C', 'D543', 'D529', '759B', '640C', 'D503', 'D528', '689C']	[25.842696629213485, 20.37533512064343, 17.857142857142858, 61.36363636363637]	[17.647058823529413, 3.225806451612903, 16.666666666666664, 14.973262032085561, 2.4390243902439024, 3.125, 15.254237288135593, 8.0]	0.017433016	-2.723027058
CD226_DNAM1	CD226	spl_cd3_gd	chemistry	-9.34060376	12.26255665	-0.761717481	0.44622864	12	-43.177	['D496', 'D534', '694B', '637C', '778C', 'D543', 'D529', '759B', '640C', 'D503', 'D528', '689C']	[25.842696629213485, 20.37533512064343, 17.857142857142858, 61.36363636363637]	[17.647058823529413, 3.225806451612903, 16.666666666666664, 14.973262032085561, 2.4390243902439024, 3.125, 15.254237288135593, 8.0]	0.704058773	-3.312481846
CD226_DNAM1	CD226	spl_cd3_gd	site	-4.631590133	8.202609645	-0.564648366	0.572312961	12	-43.177	['D496', 'D534', '694B', '637C', '778C', 'D543', 'D529', '759B', '640C', 'D503', 'D528', '689C']	[25.842696629213485, 20.37533512064343, 17.857142857142858, 61.36363636363637]	[17.647058823529413, 3.225806451612903, 16.666666666666664, 14.973262032085561, 2.4390243902439024, 3.125, 15.254237288135593, 8.0]	0.792360467	-0.411128065
CD226_DNAM1	CD226	spl_cd3_gd	cmv	-8.262738083	8.063807583	-1.02466955	0.305519136	12	-43.177	['D496', 'D534', '694B', '637C', '778C', 'D543', 'D529', '759B', '640C', 'D503', 'D528', '689C']	[25.842696629213485, 20.37533512064343, 17.857142857142858, 61.36363636363637]	[17.647058823529413, 3.225806451612903, 16.666666666666664, 14.973262032085561, 2.4390243902439024, 3.125, 15.254237288135593, 8.0]	0.542053347	-0.614317191
TIGIT	TIGIT	spl_cd3_gd	const	25.42026712	33.6474348	0.755489007	0.449955626	12	-50.442	['D496', 'D534', '694B', '637C', '778C', 'D543', 'D529', '759B', '640C', 'D503', 'D528', '689C']	[75.95505617977528, 29.49061662198391, 49.28571428571429, 29.545454545454547]	[49.34640522875817, 67.74193548387096, 79.7872340425532, 36.36363636363637, 90.85365853658537, 51.5625, 52.54237288135594, 80.0]	0.613132574	0
TIGIT	TIGIT	spl_cd3_gd	sex	10.31298871	14.56651556	0.707992839	0.478949704	12	-50.442	['D496', 'D534', '694B', '637C', '778C', 'D543', 'D529', '759B', '640C', 'D503', 'D528', '689C']	[75.95505617977528, 29.49061662198391, 49.28571428571429, 29.545454545454547]	[49.34640522875817, 67.74193548387096, 79.7872340425532, 36.36363636363637, 90.85365853658537, 51.5625, 52.54237288135594, 80.0]	0.951691394	0.24079553
TIGIT	TIGIT	spl_cd3_gd	age_groups	25.24964429	16.23926181	1.554851729	0.119981386	12	-50.442	['D496', 'D534', '694B', '637C', '778C', 'D543', 'D529', '759B', '640C', 'D503', 'D528', '689C']	[75.95505617977528, 29.49061662198391, 49.28571428571429, 29.545454545454547]	[49.34640522875817, 67.74193548387096, 79.7872340425532, 36.36363636363637, 90.85365853658537, 51.5625, 52.54237288135594, 80.0]	0.222822574	0.630480664
TIGIT	TIGIT	spl_cd3_gd	chemistry	15.60017833	22.46538036	0.694409713	0.487425304	12	-50.442	['D496', 'D534', '694B', '637C', '778C', 'D543', 'D529', '759B', '640C', 'D503', 'D528', '689C']	[75.95505617977528, 29.49061662198391, 49.28571428571429, 29.545454545454547]	[49.34640522875817, 67.74193548387096, 79.7872340425532, 36.36363636363637, 90.85365853658537, 51.5625, 52.54237288135594, 80.0]	0.704058773	0.388678116
TIGIT	TIGIT	spl_cd3_gd	site	-5.158180896	15.02743276	-0.343250972	0.731409662	12	-50.442	['D496', 'D534', '694B', '637C', '778C', 'D543', 'D529', '759B', '640C', 'D503', 'D528', '689C']	[75.95505617977528, 29.49061662198391, 49.28571428571429, 29.545454545454547]	[49.34640522875817, 67.74193548387096, 79.7872340425532, 36.36363636363637, 90.85365853658537, 51.5625, 52.54237288135594, 80.0]	0.792360467	-0.123437004
TIGIT	TIGIT	spl_cd3_gd	cmv	-0.213772256	14.77314312	-0.01447033	0.98845475	12	-50.442	['D496', 'D534', '694B', '637C', '778C', 'D543', 'D529', '759B', '640C', 'D503', 'D528', '689C']	[75.95505617977528, 29.49061662198391, 49.28571428571429, 29.545454545454547]	[49.34640522875817, 67.74193548387096, 79.7872340425532, 36.36363636363637, 90.85365853658537, 51.5625, 52.54237288135594, 80.0]	0.98845475	-0.005305928
CD69	CD69	spl_cd3_gd	const	-5.27832309	28.49887753	-0.185211613	0.85306306	12	-48.449	['D496', 'D534', '694B', '637C', '778C', 'D543', 'D529', '759B', '640C', 'D503', 'D528', '689C']	[40.2247191011236, 31.099195710455763, 65.0, 23.295454545454543]	[58.16993464052288, 87.74193548387098, 48.58156028368794, 74.8663101604278, 86.58536585365853, 43.75, 38.983050847457626, 46.0]	0.85306306	0
CD69	CD69	spl_cd3_gd	sex	8.474303635	12.33762234	0.686866837	0.492166646	12	-48.449	['D496', 'D534', '694B', '637C', '778C', 'D543', 'D529', '759B', '640C', 'D503', 'D528', '689C']	[40.2247191011236, 31.099195710455763, 65.0, 23.295454545454543]	[58.16993464052288, 87.74193548387098, 48.58156028368794, 74.8663101604278, 86.58536585365853, 43.75, 38.983050847457626, 46.0]	0.951691394	0.215210233
CD69	CD69	spl_cd3_gd	age_groups	28.35420498	13.75441356	2.061462298	0.039258957	12	-48.449	['D496', 'D534', '694B', '637C', '778C', 'D543', 'D529', '759B', '640C', 'D503', 'D528', '689C']	[40.2247191011236, 31.099195710455763, 65.0, 23.295454545454543]	[58.16993464052288, 87.74193548387098, 48.58156028368794, 74.8663101604278, 86.58536585365853, 43.75, 38.983050847457626, 46.0]	0.117860896	0.774456455
CD69	CD69	spl_cd3_gd	chemistry	27.0039709	19.02784351	1.419181889	0.155845995	12	-48.449	['D496', 'D534', '694B', '637C', '778C', 'D543', 'D529', '759B', '640C', 'D503', 'D528', '689C']	[40.2247191011236, 31.099195710455763, 65.0, 23.295454545454543]	[58.16993464052288, 87.74193548387098, 48.58156028368794, 74.8663101604278, 86.58536585365853, 43.75, 38.983050847457626, 46.0]	0.559384202	0.613442615
CD69	CD69	spl_cd3_gd	site	5.610302211	12.72801236	0.440783844	0.659369491	12	-48.449	['D496', 'D534', '694B', '637C', '778C', 'D543', 'D529', '759B', '640C', 'D503', 'D528', '689C']	[40.2247191011236, 31.099195710455763, 65.0, 23.295454545454543]	[58.16993464052288, 87.74193548387098, 48.58156028368794, 74.8663101604278, 86.58536585365853, 43.75, 38.983050847457626, 46.0]	0.792360467	0.142894762
CD69	CD69	spl_cd3_gd	cmv	18.0366314	12.51263281	1.441473723	0.149450896	12	-48.449	['D496', 'D534', '694B', '637C', '778C', 'D543', 'D529', '759B', '640C', 'D503', 'D528', '689C']	[40.2247191011236, 31.099195710455763, 65.0, 23.295454545454543]	[58.16993464052288, 87.74193548387098, 48.58156028368794, 74.8663101604278, 86.58536585365853, 43.75, 38.983050847457626, 46.0]	0.485715411	0.492095869
CD11b	ITGAM	spl_cd3_gd	const	28.79689836	12.7340959	2.26140109	0.023734431	12	-38.782	['D496', 'D534', '694B', '637C', '778C', 'D543', 'D529', '759B', '640C', 'D503', 'D528', '689C']	[22.696629213483146, 16.890080428954423, 1.7857142857142856, 34.659090909090914]	[0.9803921568627451, 5.161290322580645, 16.666666666666664, 4.27807486631016, 6.707317073170732, 1.5625, 10.16949152542373, 18.0]	0.051424601	0
CD11b	ITGAM	spl_cd3_gd	sex	-4.83141939	5.512794877	-0.876401081	0.380812031	12	-38.782	['D496', 'D534', '694B', '637C', '778C', 'D543', 'D529', '759B', '640C', 'D503', 'D528', '689C']	[22.696629213483146, 16.890080428954423, 1.7857142857142856, 34.659090909090914]	[0.9803921568627451, 5.161290322580645, 16.666666666666664, 4.27807486631016, 6.707317073170732, 1.5625, 10.16949152542373, 18.0]	0.951691394	-0.716690897
CD11b	ITGAM	spl_cd3_gd	age_groups	-12.30135606	6.145856839	-2.001568925	0.045331114	12	-38.782	['D496', 'D534', '694B', '637C', '778C', 'D543', 'D529', '759B', '640C', 'D503', 'D528', '689C']	[22.696629213483146, 16.890080428954423, 1.7857142857142856, 34.659090909090914]	[0.9803921568627451, 5.161290322580645, 16.666666666666664, 4.27807486631016, 6.707317073170732, 1.5625, 10.16949152542373, 18.0]	0.117860896	-1.502960712
CD11b	ITGAM	spl_cd3_gd	chemistry	0.238738153	8.502172894	0.028079663	0.977598614	12	-38.782	['D496', 'D534', '694B', '637C', '778C', 'D543', 'D529', '759B', '640C', 'D503', 'D528', '689C']	[22.696629213483146, 16.890080428954423, 1.7857142857142856, 34.659090909090914]	[0.9803921568627451, 5.161290322580645, 16.666666666666664, 4.27807486631016, 6.707317073170732, 1.5625, 10.16949152542373, 18.0]	0.977598614	0.24825428
CD11b	ITGAM	spl_cd3_gd	site	-8.665156105	5.687232063	-1.523615708	0.127604737	12	-38.782	['D496', 'D534', '694B', '637C', '778C', 'D543', 'D529', '759B', '640C', 'D503', 'D528', '689C']	[22.696629213483146, 16.890080428954423, 1.7857142857142856, 34.659090909090914]	[0.9803921568627451, 5.161290322580645, 16.666666666666664, 4.27807486631016, 6.707317073170732, 1.5625, 10.16949152542373, 18.0]	0.405002562	-1.089460773
CD11b	ITGAM	spl_cd3_gd	cmv	-4.143230418	5.590994454	-0.741054289	0.458660524	12	-38.782	['D496', 'D534', '694B', '637C', '778C', 'D543', 'D529', '759B', '640C', 'D503', 'D528', '689C']	[22.696629213483146, 16.890080428954423, 1.7857142857142856, 34.659090909090914]	[0.9803921568627451, 5.161290322580645, 16.666666666666664, 4.27807486631016, 6.707317073170732, 1.5625, 10.16949152542373, 18.0]	0.542053347	-0.424437684
CD52	CD52	spl_cd3_gd	const	53.56708696	13.79364444	3.883461488	0.00010298	12	-39.741	['D496', 'D534', '694B', '637C', '778C', 'D543', 'D529', '759B', '640C', 'D503', 'D528', '689C']	[36.853932584269664, 38.337801608579085, 43.92857142857143, 52.84090909090909]	[39.705882352941174, 15.806451612903224, 27.659574468085108, 24.598930481283425, 13.414634146341465, 10.9375, 23.728813559322035, 24.0]	0.000669369	0
CD52	CD52	spl_cd3_gd	sex	2.261638959	5.971490474	0.37873944	0.704881362	12	-39.741	['D496', 'D534', '694B', '637C', '778C', 'D543', 'D529', '759B', '640C', 'D503', 'D528', '689C']	[36.853932584269664, 38.337801608579085, 43.92857142857143, 52.84090909090909]	[39.705882352941174, 15.806451612903224, 27.659574468085108, 24.598930481283425, 13.414634146341465, 10.9375, 23.728813559322035, 24.0]	0.951691394	0.122457102
CD52	CD52	spl_cd3_gd	age_groups	-20.48199775	6.657226758	-3.076656165	0.002093366	12	-39.741	['D496', 'D534', '694B', '637C', '778C', 'D543', 'D529', '759B', '640C', 'D503', 'D528', '689C']	[36.853932584269664, 38.337801608579085, 43.92857142857143, 52.84090909090909]	[39.705882352941174, 15.806451612903224, 27.659574468085108, 24.598930481283425, 13.414634146341465, 10.9375, 23.728813559322035, 24.0]	0.017433016	-0.933553824
CD52	CD52	spl_cd3_gd	chemistry	-7.825903746	9.209601587	-0.849754864	0.395461389	12	-39.741	['D496', 'D534', '694B', '637C', '778C', 'D543', 'D529', '759B', '640C', 'D503', 'D528', '689C']	[36.853932584269664, 38.337801608579085, 43.92857142857143, 52.84090909090909]	[39.705882352941174, 15.806451612903224, 27.659574468085108, 24.598930481283425, 13.414634146341465, 10.9375, 23.728813559322035, 24.0]	0.704058773	-0.533366165
CD52	CD52	spl_cd3_gd	site	0.187333901	6.160441817	0.030409166	0.975740734	12	-39.741	['D496', 'D534', '694B', '637C', '778C', 'D543', 'D529', '759B', '640C', 'D503', 'D528', '689C']	[36.853932584269664, 38.337801608579085, 43.92857142857143, 52.84090909090909]	[39.705882352941174, 15.806451612903224, 27.659574468085108, 24.598930481283425, 13.414634146341465, 10.9375, 23.728813559322035, 24.0]	0.975740734	0.009393969
CD52	CD52	spl_cd3_gd	cmv	-9.081551415	6.056196697	-1.499546971	0.133731793	12	-39.741	['D496', 'D534', '694B', '637C', '778C', 'D543', 'D529', '759B', '640C', 'D503', 'D528', '689C']	[36.853932584269664, 38.337801608579085, 43.92857142857143, 52.84090909090909]	[39.705882352941174, 15.806451612903224, 27.659574468085108, 24.598930481283425, 13.414634146341465, 10.9375, 23.728813559322035, 24.0]	0.485715411	-0.441745105
CD62L	SELL	spl_cd3_gd	const	16.37790606	5.368988257	3.050464124	0.00228488	12	-28.418	['D496', 'D534', '694B', '637C', '778C', 'D543', 'D529', '759B', '640C', 'D503', 'D528', '689C']	[1.7977528089887642, 4.289544235924933, 2.5, 15.340909090909092]	[6.045751633986928, 0.3225806451612903, 1.773049645390071, 1.6042780748663104, 1.8292682926829267, 1.5625, 3.389830508474576, 6.0]	0.008303547	0
CD62L	SELL	spl_cd3_gd	sex	-1.779418543	2.324321348	-0.765564772	0.443935312	12	-28.418	['D496', 'D534', '694B', '637C', '778C', 'D543', 'D529', '759B', '640C', 'D503', 'D528', '689C']	[1.7977528089887642, 4.289544235924933, 2.5, 15.340909090909092]	[6.045751633986928, 0.3225806451612903, 1.773049645390071, 1.6042780748663104, 1.8292682926829267, 1.5625, 3.389830508474576, 6.0]	0.951691394	-0.782618916
CD62L	SELL	spl_cd3_gd	age_groups	-4.804247148	2.591234858	-1.854037712	0.063733765	12	-28.418	['D496', 'D534', '694B', '637C', '778C', 'D543', 'D529', '759B', '640C', 'D503', 'D528', '689C']	[1.7977528089887642, 4.289544235924933, 2.5, 15.340909090909092]	[6.045751633986928, 0.3225806451612903, 1.773049645390071, 1.6042780748663104, 1.8292682926829267, 1.5625, 3.389830508474576, 6.0]	0.138089824	-2.344540388
CD62L	SELL	spl_cd3_gd	chemistry	-5.621378707	3.584712002	-1.56815351	0.116845311	12	-28.418	['D496', 'D534', '694B', '637C', '778C', 'D543', 'D529', '759B', '640C', 'D503', 'D528', '689C']	[1.7977528089887642, 4.289544235924933, 2.5, 15.340909090909092]	[6.045751633986928, 0.3225806451612903, 1.773049645390071, 1.6042780748663104, 1.8292682926829267, 1.5625, 3.389830508474576, 6.0]	0.559384202
CD62L	SELL	spl_cd3_gd	site	-3.403634495	2.397868085	-1.419441927	0.155770216	12	-28.418	['D496', 'D534', '694B', '637C', '778C', 'D543', 'D529', '759B', '640C', 'D503', 'D528', '689C']	[1.7977528089887642, 4.289544235924933, 2.5, 15.340909090909092]	[6.045751633986928, 0.3225806451612903, 1.773049645390071, 1.6042780748663104, 1.8292682926829267, 1.5625, 3.389830508474576, 6.0]	0.405002562	-1.694172581
CD62L	SELL	spl_cd3_gd	cmv	-3.476189329	2.357292092	-1.474653625	0.14030569	12	-28.418	['D496', 'D534', '694B', '637C', '778C', 'D543', 'D529', '759B', '640C', 'D503', 'D528', '689C']	[1.7977528089887642, 4.289544235924933, 2.5, 15.340909090909092]	[6.045751633986928, 0.3225806451612903, 1.773049645390071, 1.6042780748663104, 1.8292682926829267, 1.5625, 3.389830508474576, 6.0]	0.485715411	-1.319278444
IgM	IGHM	spl_cd3_gd	const	-0.317656962	1.713688856	-0.185364432	0.852943204	12	-14.714	['D496', 'D534', '694B', '637C', '778C', 'D543', 'D529', '759B', '640C', 'D503', 'D528', '689C']	[1.348314606741573, 1.0723860589812333, 1.7857142857142856, 0.0]	[0.16339869281045752, 0.3225806451612903, 2.8368794326241136, 0.53475935828877, 0.0, 0.0, 3.389830508474576, 0.0]	0.85306306	0
IgM	IGHM	spl_cd3_gd	sex	-0.099836105	0.741883461	-0.134571143	0.892950959	12	-14.714	['D496', 'D534', '694B', '637C', '778C', 'D543', 'D529', '759B', '640C', 'D503', 'D528', '689C']	[1.348314606741573, 1.0723860589812333, 1.7857142857142856, 0.0]	[0.16339869281045752, 0.3225806451612903, 2.8368794326241136, 0.53475935828877, 0.0, 0.0, 3.389830508474576, 0.0]	0.951691394	-0.133832125
IgM	IGHM	spl_cd3_gd	age_groups	0.271574444	0.82707767	0.32835422	0.742643853	12	-14.714	['D496', 'D534', '694B', '637C', '778C', 'D543', 'D529', '759B', '640C', 'D503', 'D528', '689C']	[1.348314606741573, 1.0723860589812333, 1.7857142857142856, 0.0]	[0.16339869281045752, 0.3225806451612903, 2.8368794326241136, 0.53475935828877, 0.0, 0.0, 3.389830508474576, 0.0]	0.83307725	0.331416175
IgM	IGHM	spl_cd3_gd	chemistry	1.35528782	1.144178515	1.184507315	0.236212302	12	-14.714	['D496', 'D534', '694B', '637C', '778C', 'D543', 'D529', '759B', '640C', 'D503', 'D528', '689C']	[1.348314606741573, 1.0723860589812333, 1.7857142857142856, 0.0]	[0.16339869281045752, 0.3225806451612903, 2.8368794326241136, 0.53475935828877, 0.0, 0.0, 3.389830508474576, 0.0]	0.559384202	4.13657883
IgM	IGHM	spl_cd3_gd	site	1.104609408	0.765358317	1.443257862	0.148947845	12	-14.714	['D496', 'D534', '694B', '637C', '778C', 'D543', 'D529', '759B', '640C', 'D503', 'D528', '689C']	[1.348314606741573, 1.0723860589812333, 1.7857142857142856, 0.0]	[0.16339869281045752, 0.3225806451612903, 2.8368794326241136, 0.53475935828877, 0.0, 0.0, 3.389830508474576, 0.0]	0.405002562	1.359598943
IgM	IGHM	spl_cd3_gd	cmv	-0.92690949	0.752407156	-1.231925404	0.217976951	12	-14.714	['D496', 'D534', '694B', '637C', '778C', 'D543', 'D529', '759B', '640C', 'D503', 'D528', '689C']	[1.348314606741573, 1.0723860589812333, 1.7857142857142856, 0.0]	[0.16339869281045752, 0.3225806451612903, 2.8368794326241136, 0.53475935828877, 0.0, 0.0, 3.389830508474576, 0.0]	0.542053347	-1.246122109
CD99	CD99	spl_cd3_gd	const	37.34237993	34.10706705	1.094857552	0.273579048	12	-50.605	['D496', 'D534', '694B', '637C', '778C', 'D543', 'D529', '759B', '640C', 'D503', 'D528', '689C']	[94.6067415730337, 37.26541554959786, 96.07142857142857, 68.18181818181817]	[99.50980392156863, 63.87096774193548, 19.858156028368796, 89.83957219251337, 78.65853658536585, 59.375, 61.016949152542374, 52.0]	0.444565953	0
CD99	CD99	spl_cd3_gd	sex	7.466002356	14.76549775	0.505638379	0.613110534	12	-50.605	['D496', 'D534', '694B', '637C', '778C', 'D543', 'D529', '759B', '640C', 'D503', 'D528', '689C']	[94.6067415730337, 37.26541554959786, 96.07142857142857, 68.18181818181817]	[99.50980392156863, 63.87096774193548, 19.858156028368796, 89.83957219251337, 78.65853658536585, 59.375, 61.016949152542374, 52.0]	0.951691394	0.16200938
CD99	CD99	spl_cd3_gd	age_groups	-4.834467606	16.46109412	-0.293690539	0.768994384	12	-50.605	['D496', 'D534', '694B', '637C', '778C', 'D543', 'D529', '759B', '640C', 'D503', 'D528', '689C']	[94.6067415730337, 37.26541554959786, 96.07142857142857, 68.18181818181817]	[99.50980392156863, 63.87096774193548, 19.858156028368796, 89.83957219251337, 78.65853658536585, 59.375, 61.016949152542374, 52.0]	0.83307725	-0.097429296
CD99	CD99	spl_cd3_gd	chemistry	9.488725044	22.77226299	0.416679056	0.676913176	12	-50.605	['D496', 'D534', '694B', '637C', '778C', 'D543', 'D529', '759B', '640C', 'D503', 'D528', '689C']	[94.6067415730337, 37.26541554959786, 96.07142857142857, 68.18181818181817]	[99.50980392156863, 63.87096774193548, 19.858156028368796, 89.83957219251337, 78.65853658536585, 59.375, 61.016949152542374, 52.0]	0.737839687	0.162779225
CD99	CD99	spl_cd3_gd	site	31.27211259	15.2327112	2.052957755	0.040076675	12	-50.605	['D496', 'D534', '694B', '637C', '778C', 'D543', 'D529', '759B', '640C', 'D503', 'D528', '689C']	[94.6067415730337, 37.26541554959786, 96.07142857142857, 68.18181818181817]	[99.50980392156863, 63.87096774193548, 19.858156028368796, 89.83957219251337, 78.65853658536585, 59.375, 61.016949152542374, 52.0]	0.260498386	0.665988282
CD99	CD99	spl_cd3_gd	cmv	11.92937587	14.9749479	0.796622195	0.425670483	12	-50.605	['D496', 'D534', '694B', '637C', '778C', 'D543', 'D529', '759B', '640C', 'D503', 'D528', '689C']	[94.6067415730337, 37.26541554959786, 96.07142857142857, 68.18181818181817]	[99.50980392156863, 63.87096774193548, 19.858156028368796, 89.83957219251337, 78.65853658536585, 59.375, 61.016949152542374, 52.0]	0.542053347	0.263929188
CD49f	ITGA6	spl_cd3_gd	const	67.95440226	23.04746545	2.948454458	0.003193672	12	-45.901	['D496', 'D534', '694B', '637C', '778C', 'D543', 'D529', '759B', '640C', 'D503', 'D528', '689C']	[6.51685393258427, 68.09651474530831, 19.28571428571429, 43.75]	[12.091503267973856, 2.5806451612903225, 19.858156028368796, 1.06951871657754, 5.487804878048781, 6.25, 1.694915254237288, 40.0]	0.008303547	0
CD49f	ITGA6	spl_cd3_gd	sex	4.906099231	9.977618388	0.49171045	0.622924049	12	-45.901	['D496', 'D534', '694B', '637C', '778C', 'D543', 'D529', '759B', '640C', 'D503', 'D528', '689C']	[6.51685393258427, 68.09651474530831, 19.28571428571429, 43.75]	[12.091503267973856, 2.5806451612903225, 19.858156028368796, 1.06951871657754, 5.487804878048781, 6.25, 1.694915254237288, 40.0]	0.951691394	0.461380692
CD49f	ITGA6	spl_cd3_gd	age_groups	-25.0864753	11.12339849	-2.255288734	0.024115211	12	-45.901	['D496', 'D534', '694B', '637C', '778C', 'D543', 'D529', '759B', '640C', 'D503', 'D528', '689C']	[6.51685393258427, 68.09651474530831, 19.28571428571429, 43.75]	[12.091503267973856, 2.5806451612903225, 19.858156028368796, 1.06951871657754, 5.487804878048781, 6.25, 1.694915254237288, 40.0]	0.104499249	-1.883624403
CD49f	ITGA6	spl_cd3_gd	chemistry	-19.14659347	15.38809959	-1.244246787	0.213408749	12	-45.901	['D496', 'D534', '694B', '637C', '778C', 'D543', 'D529', '759B', '640C', 'D503', 'D528', '689C']	[6.51685393258427, 68.09651474530831, 19.28571428571429, 43.75]	[12.091503267973856, 2.5806451612903225, 19.858156028368796, 1.06951871657754, 5.487804878048781, 6.25, 1.694915254237288, 40.0]	0.559384202
CD49f	ITGA6	spl_cd3_gd	site	-27.00151547	10.2933326	-2.623204411	0.008710699	12	-45.901	['D496', 'D534', '694B', '637C', '778C', 'D543', 'D529', '759B', '640C', 'D503', 'D528', '689C']	[6.51685393258427, 68.09651474530831, 19.28571428571429, 43.75]	[12.091503267973856, 2.5806451612903225, 19.858156028368796, 1.06951871657754, 5.487804878048781, 6.25, 1.694915254237288, 40.0]	0.113239092	-3.339146675
CD49f	ITGA6	spl_cd3_gd	cmv	-9.148709473	10.11915196	-0.904098437	0.365943207	12	-45.901	['D496', 'D534', '694B', '637C', '778C', 'D543', 'D529', '759B', '640C', 'D503', 'D528', '689C']	[6.51685393258427, 68.09651474530831, 19.28571428571429, 43.75]	[12.091503267973856, 2.5806451612903225, 19.858156028368796, 1.06951871657754, 5.487804878048781, 6.25, 1.694915254237288, 40.0]	0.542053347	-0.660078683
CD335_NKp46	NCR1	spl_cd3_gd	const	0.939446667	5.007976505	0.187590071	0.851198011	12	-27.583	['D496', 'D534', '694B', '637C', '778C', 'D543', 'D529', '759B', '640C', 'D503', 'D528', '689C']	[0.22471910112359553, 2.1447721179624666, 0.0, 1.7045454545454544]	[0.6535947712418301, 0.3225806451612903, 7.446808510638298, 6.417112299465241, 5.487804878048781, 1.5625, 0.0, 10.0]	0.85306306	0
CD335_NKp46	NCR1	spl_cd3_gd	sex	-0.255529575	2.168033555	-0.117862371	0.906176709	12	-27.583	['D496', 'D534', '694B', '637C', '778C', 'D543', 'D529', '759B', '640C', 'D503', 'D528', '689C']	[0.22471910112359553, 2.1447721179624666, 0.0, 1.7045454545454544]	[0.6535947712418301, 0.3225806451612903, 7.446808510638298, 6.417112299465241, 5.487804878048781, 1.5625, 0.0, 10.0]	0.951691394	-0.101262908
CD335_NKp46	NCR1	spl_cd3_gd	age_groups	3.440079995	2.416999753	1.423285208	0.154653493	12	-27.583	['D496', 'D534', '694B', '637C', '778C', 'D543', 'D529', '759B', '640C', 'D503', 'D528', '689C']	[0.22471910112359553, 2.1447721179624666, 0.0, 1.7045454545454544]	[0.6535947712418301, 0.3225806451612903, 7.446808510638298, 6.417112299465241, 5.487804878048781, 1.5625, 0.0, 10.0]	0.251311927	2.130128301
CD335_NKp46	NCR1	spl_cd3_gd	chemistry	1.842566927	3.343675312	0.551060362	0.581592297	12	-27.583	['D496', 'D534', '694B', '637C', '778C', 'D543', 'D529', '759B', '640C', 'D503', 'D528', '689C']	[0.22471910112359553, 2.1447721179624666, 0.0, 1.7045454545454544]	[0.6535947712418301, 0.3225806451612903, 7.446808510638298, 6.417112299465241, 5.487804878048781, 1.5625, 0.0, 10.0]	0.737839687	1.412995773
CD335_NKp46	NCR1	spl_cd3_gd	site	-2.283947418	2.236634997	-1.021153394	0.307181769	12	-27.583	['D496', 'D534', '694B', '637C', '778C', 'D543', 'D529', '759B', '640C', 'D503', 'D528', '689C']	[0.22471910112359553, 2.1447721179624666, 0.0, 1.7045454545454544]	[0.6535947712418301, 0.3225806451612903, 7.446808510638298, 6.417112299465241, 5.487804878048781, 1.5625, 0.0, 10.0]	0.580668235	-1.016102117
CD335_NKp46	NCR1	spl_cd3_gd	cmv	-0.85976707	2.19878734	-0.391018747	0.695783379	12	-27.583	['D496', 'D534', '694B', '637C', '778C', 'D543', 'D529', '759B', '640C', 'D503', 'D528', '689C']	[0.22471910112359553, 2.1447721179624666, 0.0, 1.7045454545454544]	[0.6535947712418301, 0.3225806451612903, 7.446808510638298, 6.417112299465241, 5.487804878048781, 1.5625, 0.0, 10.0]	0.753765327	-0.366738795
CD56_NCAM	NCAM1	spl_cd3_gd	const	20.06208302	27.87126195	0.71981251	0.471640442	12	-48.182	['D496', 'D534', '694B', '637C', '778C', 'D543', 'D529', '759B', '640C', 'D503', 'D528', '689C']	[43.37078651685393, 41.8230563002681, 56.785714285714285, 55.68181818181818]	[53.92156862745098, 83.54838709677419, 39.71631205673759, 77.00534759358288, 79.8780487804878, 35.9375, 28.8135593220339, 44.0]	0.613132574	0
CD56_NCAM	NCAM1	spl_cd3_gd	sex	0.73098824	12.06591746	0.060582897	0.951691394	12	-48.182	['D496', 'D534', '694B', '637C', '778C', 'D543', 'D529', '759B', '640C', 'D503', 'D528', '689C']	[43.37078651685393, 41.8230563002681, 56.785714285714285, 55.68181818181818]	[53.92156862745098, 83.54838709677419, 39.71631205673759, 77.00534759358288, 79.8780487804878, 35.9375, 28.8135593220339, 44.0]	0.951691394	0.019821904
CD56_NCAM	NCAM1	spl_cd3_gd	age_groups	8.974224694	13.45150744	0.667153829	0.50467388	12	-48.182	['D496', 'D534', '694B', '637C', '778C', 'D543', 'D529', '759B', '640C', 'D503', 'D528', '689C']	[43.37078651685393, 41.8230563002681, 56.785714285714285, 55.68181818181818]	[53.92156862745098, 83.54838709677419, 39.71631205673759, 77.00534759358288, 79.8780487804878, 35.9375, 28.8135593220339, 44.0]	0.656076044	0.240751571
CD56_NCAM	NCAM1	spl_cd3_gd	chemistry	21.04115338	18.60880346	1.130709636	0.258177324	12	-48.182	['D496', 'D534', '694B', '637C', '778C', 'D543', 'D529', '759B', '640C', 'D503', 'D528', '689C']	[43.37078651685393, 41.8230563002681, 56.785714285714285, 55.68181818181818]	[53.92156862745098, 83.54838709677419, 39.71631205673759, 77.00534759358288, 79.8780487804878, 35.9375, 28.8135593220339, 44.0]	0.559384202	0.554161035
CD56_NCAM	NCAM1	spl_cd3_gd	site	-4.451714357	12.44771013	-0.357633196	0.720617832	12	-48.182	['D496', 'D534', '694B', '637C', '778C', 'D543', 'D529', '759B', '640C', 'D503', 'D528', '689C']	[43.37078651685393, 41.8230563002681, 56.785714285714285, 55.68181818181818]	[53.92156862745098, 83.54838709677419, 39.71631205673759, 77.00534759358288, 79.8780487804878, 35.9375, 28.8135593220339, 44.0]	0.792360467	-0.116379617
CD56_NCAM	NCAM1	spl_cd3_gd	cmv	19.97944684	12.23707377	1.632698079	0.102532512	12	-48.182	['D496', 'D534', '694B', '637C', '778C', 'D543', 'D529', '759B', '640C', 'D503', 'D528', '689C']	[43.37078651685393, 41.8230563002681, 56.785714285714285, 55.68181818181818]	[53.92156862745098, 83.54838709677419, 39.71631205673759, 77.00534759358288, 79.8780487804878, 35.9375, 28.8135593220339, 44.0]	0.485715411	0.530063579
CD95_Fas	FAS	spl_cd3_gd	const	57.51381461	28.54695913	2.01470897	0.043935152	12	-48.469	['D496', 'D534', '694B', '637C', '778C', 'D543', 'D529', '759B', '640C', 'D503', 'D528', '689C']	[66.51685393258427, 54.42359249329759, 26.42857142857143, 66.47727272727273]	[86.43790849673204, 70.96774193548387, 37.234042553191486, 64.70588235294117, 90.2439024390244, 67.1875, 62.71186440677966, 84.0]	0.081593853	0
CD95_Fas	FAS	spl_cd3_gd	sex	2.549005577	12.35843763	0.206256297	0.836590715	12	-48.469	['D496', 'D534', '694B', '637C', '778C', 'D543', 'D529', '759B', '640C', 'D503', 'D528', '689C']	[66.51685393258427, 54.42359249329759, 26.42857142857143, 66.47727272727273]	[86.43790849673204, 70.96774193548387, 37.234042553191486, 64.70588235294117, 90.2439024390244, 67.1875, 62.71186440677966, 84.0]	0.951691394	0.055696492
CD95_Fas	FAS	spl_cd3_gd	age_groups	14.28563647	13.77761918	1.036872647	0.299795213	12	-48.469	['D496', 'D534', '694B', '637C', '778C', 'D543', 'D529', '759B', '640C', 'D503', 'D528', '689C']	[66.51685393258427, 54.42359249329759, 26.42857142857143, 66.47727272727273]	[86.43790849673204, 70.96774193548387, 37.234042553191486, 64.70588235294117, 90.2439024390244, 67.1875, 62.71186440677966, 84.0]	0.43303753	0.341659238
CD95_Fas	FAS	spl_cd3_gd	chemistry	-7.833371335	19.05994614	-0.410986016	0.681082788	12	-48.469	['D496', 'D534', '694B', '637C', '778C', 'D543', 'D529', '759B', '640C', 'D503', 'D528', '689C']	[66.51685393258427, 54.42359249329759, 26.42857142857143, 66.47727272727273]	[86.43790849673204, 70.96774193548387, 37.234042553191486, 64.70588235294117, 90.2439024390244, 67.1875, 62.71186440677966, 84.0]	0.737839687	-0.155180765
CD95_Fas	FAS	spl_cd3_gd	site	-9.752692916	12.7494863	-0.764947911	0.444302562	12	-48.469	['D496', 'D534', '694B', '637C', '778C', 'D543', 'D529', '759B', '640C', 'D503', 'D528', '689C']	[66.51685393258427, 54.42359249329759, 26.42857142857143, 66.47727272727273]	[86.43790849673204, 70.96774193548387, 37.234042553191486, 64.70588235294117, 90.2439024390244, 67.1875, 62.71186440677966, 84.0]	0.721991664	-0.226132979
CD95_Fas	FAS	spl_cd3_gd	cmv	13.49144329	12.53374337	1.076409728	0.281744054	12	-48.469	['D496', 'D534', '694B', '637C', '778C', 'D543', 'D529', '759B', '640C', 'D503', 'D528', '689C']	[66.51685393258427, 54.42359249329759, 26.42857142857143, 66.47727272727273]	[86.43790849673204, 70.96774193548387, 37.234042553191486, 64.70588235294117, 90.2439024390244, 67.1875, 62.71186440677966, 84.0]	0.542053347	0.31459011
CD45	PTPRC	spl_cd4_naive	const	92.51057591	5.321553216	17.38413056	1.09E-67	11	-24.804	['D503', '689C', '759B', '637C', '768B', '591C', 'D496', 'D528', 'D543', 'D534', '621B']	[100.0, 89.90825688073394, 98.83040935672514, 100.0, 98.30508474576271]	[96.79343773303505, 97.96484736355227, 99.73118279569893, 98.61111111111111, 99.23076923076923, 96.0]	4.35E-67	0
CD45	PTPRC	spl_cd4_naive	sex	-1.784467316	2.567459567	-0.695032296	0.487035063	11	-24.804	['D503', '689C', '759B', '637C', '768B', '591C', 'D496', 'D528', 'D543', 'D534', '621B']	[100.0, 89.90825688073394, 98.83040935672514, 100.0, 98.30508474576271]	[96.79343773303505, 97.96484736355227, 99.73118279569893, 98.61111111111111, 99.23076923076923, 96.0]	0.974070125	-0.026328981
CD45	PTPRC	spl_cd4_naive	age_groups	1.431579226	2.356062483	0.607615136	0.54344276	11	-24.804	['D503', '689C', '759B', '637C', '768B', '591C', 'D496', 'D528', 'D543', 'D534', '621B']	[100.0, 89.90825688073394, 98.83040935672514, 100.0, 98.30508474576271]	[96.79343773303505, 97.96484736355227, 99.73118279569893, 98.61111111111111, 99.23076923076923, 96.0]	0.662845602	0.021048444
CD45	PTPRC	spl_cd4_naive	chemistry	4.46480696	4.075502894	1.095522952	0.273287596	11	-24.804	['D503', '689C', '759B', '637C', '768B', '591C', 'D496', 'D528', 'D543', 'D534', '621B']	[100.0, 89.90825688073394, 98.83040935672514, 100.0, 98.30508474576271]	[96.79343773303505, 97.96484736355227, 99.73118279569893, 98.61111111111111, 99.23076923076923, 96.0]	0.546575192	0.064466377
CD45	PTPRC	spl_cd4_naive	site	2.047353911	2.490289501	0.8221349	0.411000124	11	-24.804	['D503', '689C', '759B', '637C', '768B', '591C', 'D496', 'D528', 'D543', 'D534', '621B']	[100.0, 89.90825688073394, 98.83040935672514, 100.0, 98.30508474576271]	[96.79343773303505, 97.96484736355227, 99.73118279569893, 98.61111111111111, 99.23076923076923, 96.0]	0.411000124	0.030111429
CD45	PTPRC	spl_cd4_naive	cmv	2.60499903	2.59267254	1.004754357	0.315015147	11	-24.804	['D503', '689C', '759B', '637C', '768B', '591C', 'D496', 'D528', 'D543', 'D534', '621B']	[100.0, 89.90825688073394, 98.83040935672514, 100.0, 98.30508474576271]	[96.79343773303505, 97.96484736355227, 99.73118279569893, 98.61111111111111, 99.23076923076923, 96.0]	0.630030294	0.038161973
CD223_LAG3	LAG3	spl_cd4_naive	const	32.089291	14.86836505	2.158225931	0.03091027	11	-36.106	['D503', '689C', '759B', '637C', '768B', '591C', 'D496', 'D528', 'D543', 'D534', '621B']	[24.970131421744323, 26.299694189602445, 17.543859649122805, 12.871287128712872, 30.508474576271187]	[42.35645041014168, 36.817761332099906, 34.13978494623656, 38.88888888888889, 26.923076923076923, 52.0]	0.041213694	0
CD223_LAG3	LAG3	spl_cd4_naive	sex	2.405373338	7.173455667	0.335315843	0.737386843	11	-36.106	['D503', '689C', '759B', '637C', '768B', '591C', 'D496', 'D528', 'D543', 'D534', '621B']	[24.970131421744323, 26.299694189602445, 17.543859649122805, 12.871287128712872, 30.508474576271187]	[42.35645041014168, 36.817761332099906, 34.13978494623656, 38.88888888888889, 26.923076923076923, 52.0]	0.983182458	0.106433934
CD223_LAG3	LAG3	spl_cd4_naive	age_groups	14.13159902	6.582814385	2.146741225	0.031813889	11	-36.106	['D503', '689C', '759B', '637C', '768B', '591C', 'D496', 'D528', 'D543', 'D534', '621B']	[24.970131421744323, 26.299694189602445, 17.543859649122805, 12.871287128712872, 30.508474576271187]	[42.35645041014168, 36.817761332099906, 34.13978494623656, 38.88888888888889, 26.923076923076923, 52.0]	0.127255555	0.704683592
CD223_LAG3	LAG3	spl_cd4_naive	chemistry	-8.854537463	11.38691324	-0.777606475	0.436801043	11	-36.106	['D503', '689C', '759B', '637C', '768B', '591C', 'D496', 'D528', 'D543', 'D534', '621B']	[24.970131421744323, 26.299694189602445, 17.543859649122805, 12.871287128712872, 30.508474576271187]	[42.35645041014168, 36.817761332099906, 34.13978494623656, 38.88888888888889, 26.923076923076923, 52.0]	0.58240139	-0.354704785
CD223_LAG3	LAG3	spl_cd4_naive	site	-5.771430321	6.957843297	-0.829485528	0.406829723	11	-36.106	['D503', '689C', '759B', '637C', '768B', '591C', 'D496', 'D528', 'D543', 'D534', '621B']	[24.970131421744323, 26.299694189602445, 17.543859649122805, 12.871287128712872, 30.508474576271187]	[42.35645041014168, 36.817761332099906, 34.13978494623656, 38.88888888888889, 26.923076923076923, 52.0]	0.411000124	-0.28731152
CD223_LAG3	LAG3	spl_cd4_naive	cmv	-1.029476718	7.243900457	-0.142116354	0.886988101	11	-36.106	['D503', '689C', '759B', '637C', '768B', '591C', 'D496', 'D528', 'D543', 'D534', '621B']	[24.970131421744323, 26.299694189602445, 17.543859649122805, 12.871287128712872, 30.508474576271187]	[42.35645041014168, 36.817761332099906, 34.13978494623656, 38.88888888888889, 26.923076923076923, 52.0]	0.897459479	-0.050410402
CD69	CD69	spl_cd4_naive	const	18.06570111	5.954046202	3.034188936	0.002411833	11	-26.039	['D503', '689C', '759B', '637C', '768B', '591C', 'D496', 'D528', 'D543', 'D534', '621B']	[9.438470728793309, 20.489296636085626, 2.3391812865497075, 9.900990099009901, 6.779661016949152]	[3.5794183445190155, 13.135985198889916, 3.763440860215054, 7.638888888888889, 4.615384615384616, 18.0]	0.004823667	0
CD69	CD69	spl_cd4_naive	sex	6.586934001	2.872614866	2.293009787	0.021847442	11	-26.039	['D503', '689C', '759B', '637C', '768B', '591C', 'D496', 'D528', 'D543', 'D534', '621B']	[9.438470728793309, 20.489296636085626, 2.3391812865497075, 9.900990099009901, 6.779661016949152]	[3.5794183445190155, 13.135985198889916, 3.763440860215054, 7.638888888888889, 4.615384615384616, 18.0]	0.087389766	1.084509382
CD69	CD69	spl_cd4_naive	age_groups	-1.690411095	2.63609219	-0.64125644	0.521356085	11	-26.039	['D503', '689C', '759B', '637C', '768B', '591C', 'D496', 'D528', 'D543', 'D534', '621B']	[9.438470728793309, 20.489296636085626, 2.3391812865497075, 9.900990099009901, 6.779661016949152]	[3.5794183445190155, 13.135985198889916, 3.763440860215054, 7.638888888888889, 4.615384615384616, 18.0]	0.662845602	-0.273474939
CD69	CD69	spl_cd4_naive	chemistry	-7.921886997	4.55989662	-1.737295307	0.08233506	11	-26.039	['D503', '689C', '759B', '637C', '768B', '591C', 'D496', 'D528', 'D543', 'D534', '621B']	[9.438470728793309, 20.489296636085626, 2.3391812865497075, 9.900990099009901, 6.779661016949152]	[3.5794183445190155, 13.135985198889916, 3.763440860215054, 7.638888888888889, 4.615384615384616, 18.0]	0.329340238
CD69	CD69	spl_cd4_naive	site	-3.279630057	2.786272756	-1.177067123	0.239168716	11	-26.039	['D503', '689C', '759B', '637C', '768B', '591C', 'D496', 'D528', 'D543', 'D534', '621B']	[9.438470728793309, 20.489296636085626, 2.3391812865497075, 9.900990099009901, 6.779661016949152]	[3.5794183445190155, 13.135985198889916, 3.763440860215054, 7.638888888888889, 4.615384615384616, 18.0]	0.411000124	-0.500158108
CD69	CD69	spl_cd4_naive	cmv	-10.77997334	2.900824527	-3.716175605	0.000202261	11	-26.039	['D503', '689C', '759B', '637C', '768B', '591C', 'D496', 'D528', 'D543', 'D534', '621B']	[9.438470728793309, 20.489296636085626, 2.3391812865497075, 9.900990099009901, 6.779661016949152]	[3.5794183445190155, 13.135985198889916, 3.763440860215054, 7.638888888888889, 4.615384615384616, 18.0]	0.000809044	-2.793640796
CD27	CD27	spl_cd4_naive	const	33.19014592	40.98359181	0.809839852	0.418032225	11	-47.259	['D503', '689C', '759B', '637C', '768B', '591C', 'D496', 'D528', 'D543', 'D534', '621B']	[77.65830346475508, 23.24159021406728, 45.02923976608187, 91.0891089108911, 72.88135593220339]	[48.99328859060403, 65.03237742830711, 75.0, 95.83333333333334, 80.76923076923077, 40.0]	0.418032225	0
CD27	CD27	spl_cd4_naive	sex	0.251167371	19.77312085	0.012702465	0.989865172	11	-47.259	['D503', '689C', '759B', '637C', '768B', '591C', 'D496', 'D528', 'D543', 'D534', '621B']	[77.65830346475508, 23.24159021406728, 45.02923976608187, 91.0891089108911, 72.88135593220339]	[48.99328859060403, 65.03237742830711, 75.0, 95.83333333333334, 80.76923076923077, 40.0]	0.989865172	0.005231413
CD27	CD27	spl_cd4_naive	age_groups	7.911024316	18.14506012	0.435987771	0.662845602	11	-47.259	['D503', '689C', '759B', '637C', '768B', '591C', 'D496', 'D528', 'D543', 'D534', '621B']	[77.65830346475508, 23.24159021406728, 45.02923976608187, 91.0891089108911, 72.88135593220339]	[48.99328859060403, 65.03237742830711, 75.0, 95.83333333333334, 80.76923076923077, 40.0]	0.662845602	0.173304648
CD27	CD27	spl_cd4_naive	chemistry	16.11421702	31.38721727	0.513400627	0.607671107	11	-47.259	['D503', '689C', '759B', '637C', '768B', '591C', 'D496', 'D528', 'D543', 'D534', '621B']	[77.65830346475508, 23.24159021406728, 45.02923976608187, 91.0891089108911, 72.88135593220339]	[48.99328859060403, 65.03237742830711, 75.0, 95.83333333333334, 80.76923076923077, 40.0]	0.607671107	0.28987122
CD27	CD27	spl_cd4_naive	site	28.61334534	19.17880067	1.491925686	0.135718628	11	-47.259	['D503', '689C', '759B', '637C', '768B', '591C', 'D496', 'D528', 'D543', 'D534', '621B']	[77.65830346475508, 23.24159021406728, 45.02923976608187, 91.0891089108911, 72.88135593220339]	[48.99328859060403, 65.03237742830711, 75.0, 95.83333333333334, 80.76923076923077, 40.0]	0.411000124	0.610405419
CD27	CD27	spl_cd4_naive	cmv	2.573211697	19.96729691	0.128871309	0.897459479	11	-47.259	['D503', '689C', '759B', '637C', '768B', '591C', 'D496', 'D528', 'D543', 'D534', '621B']	[77.65830346475508, 23.24159021406728, 45.02923976608187, 91.0891089108911, 72.88135593220339]	[48.99328859060403, 65.03237742830711, 75.0, 95.83333333333334, 80.76923076923077, 40.0]	0.897459479	0.057786107
CD45	PTPRC	spl_cd8_naive	const	91.26402737	5.825106028	15.667359	2.53E-55	10	-23.127	['759B', '689C', '637C', '768B', 'D496', '694B', 'D503', 'D543', 'D528', 'D529']	[99.84326018808778, 88.79310344827587, 96.71361502347418, 100.0]	[94.53262786596119, 99.59514170040485, 94.11764705882352, 96.8, 100.0, 100.0]	1.26E-54	0
CD45	PTPRC	spl_cd8_naive	sex	-2.75265048	2.79158792	-0.986051867	0.324107662	10	-23.127	['759B', '689C', '637C', '768B', 'D496', '694B', 'D503', 'D543', 'D528', 'D529']	[99.84326018808778, 88.79310344827587, 96.71361502347418, 100.0]	[94.53262786596119, 99.59514170040485, 94.11764705882352, 96.8, 100.0, 100.0]	0.810269154	-0.0406148
CD45	PTPRC	spl_cd8_naive	age_groups	0.151339675	2.988216342	0.050645488	0.959608015	10	-23.127	['759B', '689C', '637C', '768B', 'D496', '694B', 'D503', 'D543', 'D528', 'D529']	[99.84326018808778, 88.79310344827587, 96.71361502347418, 100.0]	[94.53262786596119, 99.59514170040485, 94.11764705882352, 96.8, 100.0, 100.0]	0.98036524	0.002264598
CD45	PTPRC	spl_cd8_naive	chemistry	5.783009725	4.049406527	1.428112906	0.153259363	10	-23.127	['759B', '689C', '637C', '768B', 'D496', '694B', 'D503', 'D543', 'D528', 'D529']	[99.84326018808778, 88.79310344827587, 96.71361502347418, 100.0]	[94.53262786596119, 99.59514170040485, 94.11764705882352, 96.8, 100.0, 100.0]	0.26233303	0.084855075
CD45	PTPRC	spl_cd8_naive	site	2.944539062	3.17268194	0.928091475	0.353360121	10	-23.127	['759B', '689C', '637C', '768B', 'D496', '694B', 'D503', 'D543', 'D528', 'D529']	[99.84326018808778, 88.79310344827587, 96.71361502347418, 100.0]	[94.53262786596119, 99.59514170040485, 94.11764705882352, 96.8, 100.0, 100.0]	0.883400303	0.043632442
CD45	PTPRC	spl_cd8_naive	cmv	2.475242664	2.960926123	0.835969072	0.403172302	10	-23.127	['759B', '689C', '637C', '768B', 'D496', '694B', 'D503', 'D543', 'D528', 'D529']	[99.84326018808778, 88.79310344827587, 96.71361502347418, 100.0]	[94.53262786596119, 99.59514170040485, 94.11764705882352, 96.8, 100.0, 100.0]	0.95377712	0.0364888
CD83	CD83	spl_cd8_naive	const	16.29289003	8.235031359	1.978485488	0.047873964	10	-26.589	['759B', '689C', '637C', '768B', 'D496', '694B', 'D503', 'D543', 'D528', 'D529']	[14.106583072100312, 4.310344827586207, 8.92018779342723, 0.8620689655172413]	[16.049382716049383, 17.408906882591094, 19.457013574660635, 8.799999999999999, 1.6129032258064515, 6.557377049180328]	0.104990719	0
CD83	CD83	spl_cd8_naive	sex	1.382941068	3.946505687	0.350421659	0.726022274	10	-26.589	['759B', '689C', '637C', '768B', 'D496', '694B', 'D503', 'D543', 'D528', 'D529']	[14.106583072100312, 4.310344827586207, 8.92018779342723, 0.8620689655172413]	[16.049382716049383, 17.408906882591094, 19.457013574660635, 8.799999999999999, 1.6129032258064515, 6.557377049180328]	0.929078448	0.236342794
CD83	CD83	spl_cd8_naive	age_groups	5.889393355	4.224481952	1.394110194	0.163284331	10	-26.589	['759B', '689C', '637C', '768B', 'D496', '694B', 'D503', 'D543', 'D528', 'D529']	[14.106583072100312, 4.310344827586207, 8.92018779342723, 0.8620689655172413]	[16.049382716049383, 17.408906882591094, 19.457013574660635, 8.799999999999999, 1.6129032258064515, 6.557377049180328]	0.408210828	0.876093803
CD83	CD83	spl_cd8_naive	chemistry	-8.093987887	5.724700903	-1.413870877	0.157399818	10	-26.589	['759B', '689C', '637C', '768B', 'D496', '694B', 'D503', 'D543', 'D528', 'D529']	[14.106583072100312, 4.310344827586207, 8.92018779342723, 0.8620689655172413]	[16.049382716049383, 17.408906882591094, 19.457013574660635, 8.799999999999999, 1.6129032258064515, 6.557377049180328]	0.26233303	-1.227298336
CD83	CD83	spl_cd8_naive	site	-9.990418922	4.485263469	-2.227387308	0.0259214	10	-26.589	['759B', '689C', '637C', '768B', 'D496', '694B', 'D503', 'D543', 'D528', 'D529']	[14.106583072100312, 4.310344827586207, 8.92018779342723, 0.8620689655172413]	[16.049382716049383, 17.408906882591094, 19.457013574660635, 8.799999999999999, 1.6129032258064515, 6.557377049180328]	0.129607	-2.487156986
CD83	CD83	spl_cd8_naive	cmv	1.245171786	4.1859014	0.297468016	0.766109223	10	-26.589	['759B', '689C', '637C', '768B', 'D496', '694B', 'D503', 'D543', 'D528', 'D529']	[14.106583072100312, 4.310344827586207, 8.92018779342723, 0.8620689655172413]	[16.049382716049383, 17.408906882591094, 19.457013574660635, 8.799999999999999, 1.6129032258064515, 6.557377049180328]	0.95377712	0.224699604
CD31	PECAM1	spl_cd8_naive	const	90.20631553	48.51808382	1.859230795	0.062994432	10	-44.325	['759B', '689C', '637C', '768B', 'D496', '694B', 'D503', 'D543', 'D528', 'D529']	[99.37304075235109, 28.448275862068968, 67.13615023474179, 88.79310344827587]	[80.77601410934744, 93.11740890688259, 93.21266968325791, 81.6, 46.774193548387096, 59.01639344262295]	0.104990719	0
CD31	PECAM1	spl_cd8_naive	sex	2.069485453	23.25150754	0.089004356	0.929078448	10	-44.325	['759B', '689C', '637C', '768B', 'D496', '694B', 'D503', 'D543', 'D528', 'D529']	[99.37304075235109, 28.448275862068968, 67.13615023474179, 88.79310344827587]	[80.77601410934744, 93.11740890688259, 93.21266968325791, 81.6, 46.774193548387096, 59.01639344262295]	0.929078448	0.041056187
CD31	PECAM1	spl_cd8_naive	age_groups	0.612549525	24.88925184	0.024611006	0.98036524	10	-44.325	['759B', '689C', '637C', '768B', 'D496', '694B', 'D503', 'D543', 'D528', 'D529']	[99.37304075235109, 28.448275862068968, 67.13615023474179, 88.79310344827587]	[80.77601410934744, 93.11740890688259, 93.21266968325791, 81.6, 46.774193548387096, 59.01639344262295]	0.98036524	0.012404253
CD31	PECAM1	spl_cd8_naive	chemistry	-19.70896881	33.72804621	-0.584349555	0.558985158	10	-44.325	['759B', '689C', '637C', '768B', 'D496', '694B', 'D503', 'D543', 'D528', 'D529']	[99.37304075235109, 28.448275862068968, 67.13615023474179, 88.79310344827587]	[80.77601410934744, 93.11740890688259, 93.21266968325791, 81.6, 46.774193548387096, 59.01639344262295]	0.558985158	-0.368638141
CD31	PECAM1	spl_cd8_naive	site	-7.877830642	26.42569037	-0.298112576	0.765617243	10	-44.325	['759B', '689C', '637C', '768B', 'D496', '694B', 'D503', 'D543', 'D528', 'D529']	[99.37304075235109, 28.448275862068968, 67.13615023474179, 88.79310344827587]	[80.77601410934744, 93.11740890688259, 93.21266968325791, 81.6, 46.774193548387096, 59.01639344262295]	0.998057987	-0.162926794
CD31	PECAM1	spl_cd8_naive	cmv	3.430557704	24.66194798	0.139103274	0.889368541	10	-44.325	['759B', '689C', '637C', '768B', 'D496', '694B', 'D503', 'D543', 'D528', 'D529']	[99.37304075235109, 28.448275862068968, 67.13615023474179, 88.79310344827587]	[80.77601410934744, 93.11740890688259, 93.21266968325791, 81.6, 46.774193548387096, 59.01639344262295]	0.95377712	0.070167968
CD21	CR2	spl_cd8_naive	const	-4.426655841	3.139665062	-1.4099134	0.158565256	10	-16.946	['759B', '689C', '637C', '768B', 'D496', '694B', 'D503', 'D543', 'D528', 'D529']	[2.037617554858934, 0.8620689655172413, 3.286384976525822, 4.310344827586207]	[4.232804232804233, 8.906882591093117, 0.4524886877828055, 0.0, 3.225806451612903, 3.278688524590164]	0.198206569	0
CD21	CR2	spl_cd8_naive	sex	1.668755849	1.504633738	1.109077782	0.267396629	10	-16.946	['759B', '689C', '637C', '768B', 'D496', '694B', 'D503', 'D543', 'D528', 'D529']	[2.037617554858934, 0.8620689655172413, 3.286384976525822, 4.310344827586207]	[4.232804232804233, 8.906882591093117, 0.4524886877828055, 0.0, 3.225806451612903, 3.278688524590164]	0.810269154	0.833032041
CD21	CR2	spl_cd8_naive	age_groups	2.332666355	1.610614193	1.44830858	0.147530769	10	-16.946	['759B', '689C', '637C', '768B', 'D496', '694B', 'D503', 'D543', 'D528', 'D529']	[2.037617554858934, 0.8620689655172413, 3.286384976525822, 4.310344827586207]	[4.232804232804233, 8.906882591093117, 0.4524886877828055, 0.0, 3.225806451612903, 3.278688524590164]	0.408210828	0.917575501
CD21	CR2	spl_cd8_naive	chemistry	5.427729059	2.182583481	2.486836863	0.012888449	10	-16.946	['759B', '689C', '637C', '768B', 'D496', '694B', 'D503', 'D543', 'D528', 'D529']	[2.037617554858934, 0.8620689655172413, 3.286384976525822, 4.310344827586207]	[4.232804232804233, 8.906882591093117, 0.4524886877828055, 0.0, 3.225806451612903, 3.278688524590164]	0.064442243	4.643311466
CD21	CR2	spl_cd8_naive	site	-0.004162157	1.710039026	-0.002433954	0.998057987	10	-16.946	['759B', '689C', '637C', '768B', 'D496', '694B', 'D503', 'D543', 'D528', 'D529']	[2.037617554858934, 0.8620689655172413, 3.286384976525822, 4.310344827586207]	[4.232804232804233, 8.906882591093117, 0.4524886877828055, 0.0, 3.225806451612903, 3.278688524590164]	0.998057987	-0.001554391
CD21	CR2	spl_cd8_naive	cmv	1.490018063	1.595905079	0.933650805	0.350484049	10	-16.946	['759B', '689C', '637C', '768B', 'D496', '694B', 'D503', 'D543', 'D528', 'D529']	[2.037617554858934, 0.8620689655172413, 3.286384976525822, 4.310344827586207]	[4.232804232804233, 8.906882591093117, 0.4524886877828055, 0.0, 3.225806451612903, 3.278688524590164]	0.95377712	0.592533387
CD161	KLRB1	spl_cd8_naive	const	2.357147055	12.8176419	0.183898651	0.854092963	10	-31.013	['759B', '689C', '637C', '768B', 'D496', '694B', 'D503', 'D543', 'D528', 'D529']	[2.664576802507837, 20.689655172413794, 17.370892018779344, 3.4482758620689653]	[9.171075837742503, 5.668016194331984, 1.809954751131222, 0.8, 14.516129032258066, 8.19672131147541]	0.854092963	0
CD161	KLRB1	spl_cd8_naive	sex	1.724137977	6.142647724	0.280683193	0.778953401	10	-31.013	['759B', '689C', '637C', '768B', 'D496', '694B', 'D503', 'D543', 'D528', 'D529']	[2.664576802507837, 20.689655172413794, 17.370892018779344, 3.4482758620689653]	[9.171075837742503, 5.668016194331984, 1.809954751131222, 0.8, 14.516129032258066, 8.19672131147541]	0.929078448	0.337373315
CD161	KLRB1	spl_cd8_naive	age_groups	-0.994360278	6.575311555	-0.151226337	0.879797176	10	-31.013	['759B', '689C', '637C', '768B', 'D496', '694B', 'D503', 'D543', 'D528', 'D529']	[2.664576802507837, 20.689655172413794, 17.370892018779344, 3.4482758620689653]	[9.171075837742503, 5.668016194331984, 1.809954751131222, 0.8, 14.516129032258066, 8.19672131147541]	0.98036524	-0.136127414
CD161	KLRB1	spl_cd8_naive	chemistry	7.623069023	8.910368758	0.855527895	0.392258969	10	-31.013	['759B', '689C', '637C', '768B', 'D496', '694B', 'D503', 'D543', 'D528', 'D529']	[2.664576802507837, 20.689655172413794, 17.370892018779344, 3.4482758620689653]	[9.171075837742503, 5.668016194331984, 1.809954751131222, 0.8, 14.516129032258066, 8.19672131147541]	0.490323711	2.77431973
CD161	KLRB1	spl_cd8_naive	site	-1.29753053	6.981212147	-0.18586035	0.852554277	10	-31.013	['759B', '689C', '637C', '768B', 'D496', '694B', 'D503', 'D543', 'D528', 'D529']	[2.664576802507837, 20.689655172413794, 17.370892018779344, 3.4482758620689653]	[9.171075837742503, 5.668016194331984, 1.809954751131222, 0.8, 14.516129032258066, 8.19672131147541]	0.998057987	-0.179121844
CD161	KLRB1	spl_cd8_naive	cmv	0.377652141	6.51526179	0.057964231	0.95377712	10	-31.013	['759B', '689C', '637C', '768B', 'D496', '694B', 'D503', 'D543', 'D528', 'D529']	[2.664576802507837, 20.689655172413794, 17.370892018779344, 3.4482758620689653]	[9.171075837742503, 5.668016194331984, 1.809954751131222, 0.8, 14.516129032258066, 8.19672131147541]	0.95377712	0.052970772
CD79b	CD79B	gut_cd8_trm	const	-3.404745539	7.929778777	-0.429361983	0.667659816	19	-60.665	['778C', 'D543', 'D503', '640C', '694B', 'D496', '768B', 'D529', 'D534', 'D570', 'D564', 'D533', 'D523', 'D528', '759B', 'D512', 'D520', '637C', '647C']	[28.847240534940667, 6.0017008868910215, 16.32501485442662, 18.293736501079913, 24.010079193664506, 5.017152658662092, 12.151777137367915, 34.9561053471668]	[19.967893946455387, 5.230802415875755, 5.829950383400993, 6.398831263696128, 30.155835543766578, 22.957283680175248, 20.97964661149631, 16.54840344652813, 43.35528864781092, 2.780269058295964, 7.659574468085106]	0.879489999	0
CD79b	CD79B	gut_cd8_trm	sex	-4.298175497	3.289402745	-1.30667353	0.191323612	19	-60.665	['778C', 'D543', 'D503', '640C', '694B', 'D496', '768B', 'D529', 'D534', 'D570', 'D564', 'D533', 'D523', 'D528', '759B', 'D512', 'D520', '637C', '647C']	[28.847240534940667, 6.0017008868910215, 16.32501485442662, 18.293736501079913, 24.010079193664506, 5.017152658662092, 12.151777137367915, 34.9561053471668]	[19.967893946455387, 5.230802415875755, 5.829950383400993, 6.398831263696128, 30.155835543766578, 22.957283680175248, 20.97964661149631, 16.54840344652813, 43.35528864781092, 2.780269058295964, 7.659574468085106]	0.805097947	-0.347593383
CD79b	CD79B	gut_cd8_trm	age_groups	2.478867896	3.479597263	0.712400806	0.476216616	19	-60.665	['778C', 'D543', 'D503', '640C', '694B', 'D496', '768B', 'D529', 'D534', 'D570', 'D564', 'D533', 'D523', 'D528', '759B', 'D512', 'D520', '637C', '647C']	[28.847240534940667, 6.0017008868910215, 16.32501485442662, 18.293736501079913, 24.010079193664506, 5.017152658662092, 12.151777137367915, 34.9561053471668]	[19.967893946455387, 5.230802415875755, 5.829950383400993, 6.398831263696128, 30.155835543766578, 22.957283680175248, 20.97964661149631, 16.54840344652813, 43.35528864781092, 2.780269058295964, 7.659574468085106]	0.668239144	0.18421542
CD79b	CD79B	gut_cd8_trm	chemistry	18.19807028	5.873682176	3.098238845	0.001946745	19	-60.665	['778C', 'D543', 'D503', '640C', '694B', 'D496', '768B', 'D529', 'D534', 'D570', 'D564', 'D533', 'D523', 'D528', '759B', 'D512', 'D520', '637C', '647C']	[28.847240534940667, 6.0017008868910215, 16.32501485442662, 18.293736501079913, 24.010079193664506, 5.017152658662092, 12.151777137367915, 34.9561053471668]	[19.967893946455387, 5.230802415875755, 5.829950383400993, 6.398831263696128, 30.155835543766578, 22.957283680175248, 20.97964661149631, 16.54840344652813, 43.35528864781092, 2.780269058295964, 7.659574468085106]	0.016871787	2.046003218
CD79b	CD79B	gut_cd8_trm	site	17.06340387	3.561771448	4.790707128	1.66E-06	19	-60.665	['778C', 'D543', 'D503', '640C', '694B', 'D496', '768B', 'D529', 'D534', 'D570', 'D564', 'D533', 'D523', 'D528', '759B', 'D512', 'D520', '637C', '647C']	[28.847240534940667, 6.0017008868910215, 16.32501485442662, 18.293736501079913, 24.010079193664506, 5.017152658662092, 12.151777137367915, 34.9561053471668]	[19.967893946455387, 5.230802415875755, 5.829950383400993, 6.398831263696128, 30.155835543766578, 22.957283680175248, 20.97964661149631, 16.54840344652813, 43.35528864781092, 2.780269058295964, 7.659574468085106]	1.08E-05	1.525363512
CD79b	CD79B	gut_cd8_trm	cmv	-8.173621635	3.657944551	-2.234484837	0.025451189	19	-60.665	['778C', 'D543', 'D503', '640C', '694B', 'D496', '768B', 'D529', 'D534', 'D570', 'D564', 'D533', 'D523', 'D528', '759B', 'D512', 'D520', '637C', '647C']	[28.847240534940667, 6.0017008868910215, 16.32501485442662, 18.293736501079913, 24.010079193664506, 5.017152658662092, 12.151777137367915, 34.9561053471668]	[19.967893946455387, 5.230802415875755, 5.829950383400993, 6.398831263696128, 30.155835543766578, 22.957283680175248, 20.97964661149631, 16.54840344652813, 43.35528864781092, 2.780269058295964, 7.659574468085106]	0.218495807	-0.65436194
CD20	MS4A1	gut_cd8_trm	const	0.633876625	2.522396243	0.251299385	0.80158265	19	-38.902	['778C', 'D543', 'D503', '640C', '694B', 'D496', '768B', 'D529', 'D534', 'D570', 'D564', 'D533', 'D523', 'D528', '759B', 'D512', 'D520', '637C', '647C']	[0.7534375588623093, 9.257684363989794, 4.783125371360666, 3.3477321814254863, 2.663786897048236, 0.0, 1.633045148895293, 1.3567438148443736]	[2.7393713427580133, 0.14020707506471097, 0.39467749210645015, 0.058436815193571946, 3.812997347480106, 2.9791894852135816, 1.6327443524938492, 1.8753167764825138, 3.0995738086013174, 0.5381165919282511, 1.276595744680851]	0.912261088	0
CD20	MS4A1	gut_cd8_trm	sex	0.865187781	1.046331475	0.826877334	0.408306591	19	-38.902	['778C', 'D543', 'D503', '640C', '694B', 'D496', '768B', 'D529', 'D534', 'D570', 'D564', 'D533', 'D523', 'D528', '759B', 'D512', 'D520', '637C', '647C']	[0.7534375588623093, 9.257684363989794, 4.783125371360666, 3.3477321814254863, 2.663786897048236, 0.0, 1.633045148895293, 1.3567438148443736]	[2.7393713427580133, 0.14020707506471097, 0.39467749210645015, 0.058436815193571946, 3.812997347480106, 2.9791894852135816, 1.6327443524938492, 1.8753167764825138, 3.0995738086013174, 0.5381165919282511, 1.276595744680851]	0.805097947	0.5768331
CD20	MS4A1	gut_cd8_trm	age_groups	-1.040282335	1.106830759	-0.939874797	0.347281787	19	-38.902	['778C', 'D543', 'D503', '640C', '694B', 'D496', '768B', 'D529', 'D534', 'D570', 'D564', 'D533', 'D523', 'D528', '759B', 'D512', 'D520', '637C', '647C']	[0.7534375588623093, 9.257684363989794, 4.783125371360666, 3.3477321814254863, 2.663786897048236, 0.0, 1.633045148895293, 1.3567438148443736]	[2.7393713427580133, 0.14020707506471097, 0.39467749210645015, 0.058436815193571946, 3.812997347480106, 2.9791894852135816, 1.6327443524938492, 1.8753167764825138, 3.0995738086013174, 0.5381165919282511, 1.276595744680851]	0.668239144	-0.620911522
CD20	MS4A1	gut_cd8_trm	chemistry	1.862265299	1.868369128	0.996733071	0.318894093	19	-38.902	['778C', 'D543', 'D503', '640C', '694B', 'D496', '768B', 'D529', 'D534', 'D570', 'D564', 'D533', 'D523', 'D528', '759B', 'D512', 'D520', '637C', '647C']	[0.7534375588623093, 9.257684363989794, 4.783125371360666, 3.3477321814254863, 2.663786897048236, 0.0, 1.633045148895293, 1.3567438148443736]	[2.7393713427580133, 0.14020707506471097, 0.39467749210645015, 0.058436815193571946, 3.812997347480106, 2.9791894852135816, 1.6327443524938492, 1.8753167764825138, 3.0995738086013174, 0.5381165919282511, 1.276595744680851]	0.487720377	4.303765176
CD20	MS4A1	gut_cd8_trm	site	-0.481105149	1.13296968	-0.424640798	0.671098547	19	-38.902	['778C', 'D543', 'D503', '640C', '694B', 'D496', '768B', 'D529', 'D534', 'D570', 'D564', 'D533', 'D523', 'D528', '759B', 'D512', 'D520', '637C', '647C']	[0.7534375588623093, 9.257684363989794, 4.783125371360666, 3.3477321814254863, 2.663786897048236, 0.0, 1.633045148895293, 1.3567438148443736]	[2.7393713427580133, 0.14020707506471097, 0.39467749210645015, 0.058436815193571946, 3.812997347480106, 2.9791894852135816, 1.6327443524938492, 1.8753167764825138, 3.0995738086013174, 0.5381165919282511, 1.276595744680851]	0.671098547	-0.281643391
CD20	MS4A1	gut_cd8_trm	cmv	0.554238914	1.163561538	0.476329696	0.633839513	19	-38.902	['778C', 'D543', 'D503', '640C', '694B', 'D496', '768B', 'D529', 'D534', 'D570', 'D564', 'D533', 'D523', 'D528', '759B', 'D512', 'D520', '637C', '647C']	[0.7534375588623093, 9.257684363989794, 4.783125371360666, 3.3477321814254863, 2.663786897048236, 0.0, 1.633045148895293, 1.3567438148443736]	[2.7393713427580133, 0.14020707506471097, 0.39467749210645015, 0.058436815193571946, 3.812997347480106, 2.9791894852135816, 1.6327443524938492, 1.8753167764825138, 3.0995738086013174, 0.5381165919282511, 1.276595744680851]	0.903559879	0.328423232
CD152_CTLA4	CTLA4	gut_cd8_trm	const	-5.363925716	5.868349162	-0.914043382	0.360694051	19	-54.945	['778C', 'D543', 'D503', '640C', '694B', 'D496', '768B', 'D529', 'D534', 'D570', 'D564', 'D533', 'D523', 'D528', '759B', 'D512', 'D520', '637C', '647C']	[19.485778866076476, 13.679990280646336, 19.77124183006536, 19.308855291576673, 19.29445644348452, 9.476843910806174, 21.613832853025936, 19.79249800478851]	[17.37351768422143, 4.173856773080241, 11.885430762291385, 4.368151935719503, 19.910477453580903, 36.91128148959474, 24.312234399463208, 13.304612265585403, 25.726462611390932, 16.771300448430495, 14.042553191489363]	0.586127832	0
CD152_CTLA4	CTLA4	gut_cd8_trm	sex	1.868439904	2.434287813	0.767550942	0.442754017	19	-54.945	['778C', 'D543', 'D503', '640C', '694B', 'D496', '768B', 'D529', 'D534', 'D570', 'D564', 'D533', 'D523', 'D528', '759B', 'D512', 'D520', '637C', '647C']	[19.485778866076476, 13.679990280646336, 19.77124183006536, 19.308855291576673, 19.29445644348452, 9.476843910806174, 21.613832853025936, 19.79249800478851]	[17.37351768422143, 4.173856773080241, 11.885430762291385, 4.368151935719503, 19.910477453580903, 36.91128148959474, 24.312234399463208, 13.304612265585403, 25.726462611390932, 16.771300448430495, 14.042553191489363]	0.805097947	0.154028011
CD152_CTLA4	CTLA4	gut_cd8_trm	age_groups	2.740213558	2.575039261	1.06414438	0.287263299	19	-54.945	['778C', 'D543', 'D503', '640C', '694B', 'D496', '768B', 'D529', 'D534', 'D570', 'D564', 'D533', 'D523', 'D528', '759B', 'D512', 'D520', '637C', '647C']	[19.485778866076476, 13.679990280646336, 19.77124183006536, 19.308855291576673, 19.29445644348452, 9.476843910806174, 21.613832853025936, 19.79249800478851]	[17.37351768422143, 4.173856773080241, 11.885430762291385, 4.368151935719503, 19.910477453580903, 36.91128148959474, 24.312234399463208, 13.304612265585403, 25.726462611390932, 16.771300448430495, 14.042553191489363]	0.668239144	0.206542186
CD152_CTLA4	CTLA4	gut_cd8_trm	chemistry	18.5073326	4.346756554	4.257733868	2.07E-05	19	-54.945	['778C', 'D543', 'D503', '640C', '694B', 'D496', '768B', 'D529', 'D534', 'D570', 'D564', 'D533', 'D523', 'D528', '759B', 'D512', 'D520', '637C', '647C']	[19.485778866076476, 13.679990280646336, 19.77124183006536, 19.308855291576673, 19.29445644348452, 9.476843910806174, 21.613832853025936, 19.79249800478851]	[17.37351768422143, 4.173856773080241, 11.885430762291385, 4.368151935719503, 19.910477453580903, 36.91128148959474, 24.312234399463208, 13.304612265585403, 25.726462611390932, 16.771300448430495, 14.042553191489363]	0.000268462	2.415015146
CD152_CTLA4	CTLA4	gut_cd8_trm	site	7.81989254	2.6358514	2.966742563	0.003009728	19	-54.945	['778C', 'D543', 'D503', '640C', '694B', 'D496', '768B', 'D529', 'D534', 'D570', 'D564', 'D533', 'D523', 'D528', '759B', 'D512', 'D520', '637C', '647C']	[19.485778866076476, 13.679990280646336, 19.77124183006536, 19.308855291576673, 19.29445644348452, 9.476843910806174, 21.613832853025936, 19.79249800478851]	[17.37351768422143, 4.173856773080241, 11.885430762291385, 4.368151935719503, 19.910477453580903, 36.91128148959474, 24.312234399463208, 13.304612265585403, 25.726462611390932, 16.771300448430495, 14.042553191489363]	0.007825294	0.614893062
CD152_CTLA4	CTLA4	gut_cd8_trm	cmv	-1.85939598	2.707023291	-0.686878457	0.492159324	19	-54.945	['778C', 'D543', 'D503', '640C', '694B', 'D496', '768B', 'D529', 'D534', 'D570', 'D564', 'D533', 'D523', 'D528', '759B', 'D512', 'D520', '637C', '647C']	[19.485778866076476, 13.679990280646336, 19.77124183006536, 19.308855291576673, 19.29445644348452, 9.476843910806174, 21.613832853025936, 19.79249800478851]	[17.37351768422143, 4.173856773080241, 11.885430762291385, 4.368151935719503, 19.910477453580903, 36.91128148959474, 24.312234399463208, 13.304612265585403, 25.726462611390932, 16.771300448430495, 14.042553191489363]	0.853076161	-0.145692608
CD83	CD83	gut_cd8_trm	const	7.011063384	3.032328487	2.312105504	0.02077187	19	-42.4	['778C', 'D543', 'D503', '640C', '694B', 'D496', '768B', 'D529', 'D534', 'D570', 'D564', 'D533', 'D523', 'D528', '759B', 'D512', 'D520', '637C', '647C']	[1.3844415144094933, 0.2672822257319888, 2.866904337492573, 2.0734341252699786, 2.8797696184305255, 0.21440823327615782, 1.8251681075888568, 5.027932960893855]	[2.7859769043550306, 7.333908541846419, 1.1614794767704104, 14.492330168005843, 7.476790450928382, 8.455640744797371, 2.19190337732051, 0.8616320324379118, 7.555211158465711, 0.0, 0.851063829787234]	0.054006862	0
CD83	CD83	gut_cd8_trm	sex	-0.47590553	1.257859762	-0.37834546	0.705173979	19	-42.4	['778C', 'D543', 'D503', '640C', '694B', 'D496', '768B', 'D529', 'D534', 'D570', 'D564', 'D533', 'D523', 'D528', '759B', 'D512', 'D520', '637C', '647C']	[1.3844415144094933, 0.2672822257319888, 2.866904337492573, 2.0734341252699786, 2.8797696184305255, 0.21440823327615782, 1.8251681075888568, 5.027932960893855]	[2.7859769043550306, 7.333908541846419, 1.1614794767704104, 14.492330168005843, 7.476790450928382, 8.455640744797371, 2.19190337732051, 0.8616320324379118, 7.555211158465711, 0.0, 0.851063829787234]	0.805097947	-0.181347647
CD83	CD83	gut_cd8_trm	age_groups	1.666652522	1.330589692	1.252566837	0.21036339	19	-42.4	['778C', 'D543', 'D503', '640C', '694B', 'D496', '768B', 'D529', 'D534', 'D570', 'D564', 'D533', 'D523', 'D528', '759B', 'D512', 'D520', '637C', '647C']	[1.3844415144094933, 0.2672822257319888, 2.866904337492573, 2.0734341252699786, 2.8797696184305255, 0.21440823327615782, 1.8251681075888568, 5.027932960893855]	[2.7859769043550306, 7.333908541846419, 1.1614794767704104, 14.492330168005843, 7.476790450928382, 8.455640744797371, 2.19190337732051, 0.8616320324379118, 7.555211158465711, 0.0, 0.851063829787234]	0.668239144	0.852919178
CD83	CD83	gut_cd8_trm	chemistry	-6.251540612	2.246082052	-2.783309099	0.005380752	19	-42.4	['778C', 'D543', 'D503', '640C', '694B', 'D496', '768B', 'D529', 'D534', 'D570', 'D564', 'D533', 'D523', 'D528', '759B', 'D512', 'D520', '637C', '647C']	[1.3844415144094933, 0.2672822257319888, 2.866904337492573, 2.0734341252699786, 2.8797696184305255, 0.21440823327615782, 1.8251681075888568, 5.027932960893855]	[2.7859769043550306, 7.333908541846419, 1.1614794767704104, 14.492330168005843, 7.476790450928382, 8.455640744797371, 2.19190337732051, 0.8616320324379118, 7.555211158465711, 0.0, 0.851063829787234]	0.027979909	-1.227172992
CD83	CD83	gut_cd8_trm	site	2.956489305	1.362012905	2.170676427	0.02995564	19	-42.4	['778C', 'D543', 'D503', '640C', '694B', 'D496', '768B', 'D529', 'D534', 'D570', 'D564', 'D533', 'D523', 'D528', '759B', 'D512', 'D520', '637C', '647C']	[1.3844415144094933, 0.2672822257319888, 2.866904337492573, 2.0734341252699786, 2.8797696184305255, 0.21440823327615782, 1.8251681075888568, 5.027932960893855]	[2.7859769043550306, 7.333908541846419, 1.1614794767704104, 14.492330168005843, 7.476790450928382, 8.455640744797371, 2.19190337732051, 0.8616320324379118, 7.555211158465711, 0.0, 0.851063829787234]	0.055098769	1.823837048
CD83	CD83	gut_cd8_trm	cmv	-0.483133092	1.39878927	-0.345393765	0.729798364	19	-42.4	['778C', 'D543', 'D503', '640C', '694B', 'D496', '768B', 'D529', 'D534', 'D570', 'D564', 'D533', 'D523', 'D528', '759B', 'D512', 'D520', '637C', '647C']	[1.3844415144094933, 0.2672822257319888, 2.866904337492573, 2.0734341252699786, 2.8797696184305255, 0.21440823327615782, 1.8251681075888568, 5.027932960893855]	[2.7859769043550306, 7.333908541846419, 1.1614794767704104, 14.492330168005843, 7.476790450928382, 8.455640744797371, 2.19190337732051, 0.8616320324379118, 7.555211158465711, 0.0, 0.851063829787234]	0.903559879	-0.2697368
CD137_41BB	TNFRSF9	gut_cd8_trm	const	-0.231568011	0.623540161	-0.371376257	0.710357307	19	-12.348	['778C', 'D543', 'D503', '640C', '694B', 'D496', '768B', 'D529', 'D534', 'D570', 'D564', 'D533', 'D523', 'D528', '759B', 'D512', 'D520', '637C', '647C']	[0.0565078169146732, 0.0, 0.23767082590612004, 0.1511879049676026, 0.25197984161267095, 0.0, 0.2881844380403458, 0.1596169193934557]	[0.1605302677230594, 0.30198446937014667, 0.10148849797023003, 1.139517896274653, 1.8733421750663128, 1.7305585980284774, 0.022366360993066426, 0.0, 0.6974041069352964, 0.0, 0.0]	0.879489999	0
CD137_41BB	TNFRSF9	gut_cd8_trm	sex	-0.08475129	0.258654721	-0.327661871	0.743167336	19	-12.348	['778C', 'D543', 'D503', '640C', '694B', 'D496', '768B', 'D529', 'D534', 'D570', 'D564', 'D533', 'D523', 'D528', '759B', 'D512', 'D520', '637C', '647C']	[0.0565078169146732, 0.0, 0.23767082590612004, 0.1511879049676026, 0.25197984161267095, 0.0, 0.2881844380403458, 0.1596169193934557]	[0.1605302677230594, 0.30198446937014667, 0.10148849797023003, 1.139517896274653, 1.8733421750663128, 1.7305585980284774, 0.022366360993066426, 0.0, 0.6974041069352964, 0.0, 0.0]	0.805097947	-0.319980247
CD137_41BB	TNFRSF9	gut_cd8_trm	age_groups	0.396812746	0.273610235	1.450284729	0.146979136	19	-12.348	['778C', 'D543', 'D503', '640C', '694B', 'D496', '768B', 'D529', 'D534', 'D570', 'D564', 'D533', 'D523', 'D528', '759B', 'D512', 'D520', '637C', '647C']	[0.0565078169146732, 0.0, 0.23767082590612004, 0.1511879049676026, 0.25197984161267095, 0.0, 0.2881844380403458, 0.1596169193934557]	[0.1605302677230594, 0.30198446937014667, 0.10148849797023003, 1.139517896274653, 1.8733421750663128, 1.7305585980284774, 0.022366360993066426, 0.0, 0.6974041069352964, 0.0, 0.0]	0.668239144	1.91538058
CD137_41BB	TNFRSF9	gut_cd8_trm	chemistry	0.043410816	0.46186367	0.093990541	0.925116671	19	-12.348	['778C', 'D543', 'D503', '640C', '694B', 'D496', '768B', 'D529', 'D534', 'D570', 'D564', 'D533', 'D523', 'D528', '759B', 'D512', 'D520', '637C', '647C']	[0.0565078169146732, 0.0, 0.23767082590612004, 0.1511879049676026, 0.25197984161267095, 0.0, 0.2881844380403458, 0.1596169193934557]	[0.1605302677230594, 0.30198446937014667, 0.10148849797023003, 1.139517896274653, 1.8733421750663128, 1.7305585980284774, 0.022366360993066426, 0.0, 0.6974041069352964, 0.0, 0.0]	0.962121338	0.084377216
CD137_41BB	TNFRSF9	gut_cd8_trm	site	0.45574606	0.280071816	1.627247135	0.103684621	19	-12.348	['778C', 'D543', 'D503', '640C', '694B', 'D496', '768B', 'D529', 'D534', 'D570', 'D564', 'D533', 'D523', 'D528', '759B', 'D512', 'D520', '637C', '647C']	[0.0565078169146732, 0.0, 0.23767082590612004, 0.1511879049676026, 0.25197984161267095, 0.0, 0.2881844380403458, 0.1596169193934557]	[0.1605302677230594, 0.30198446937014667, 0.10148849797023003, 1.139517896274653, 1.8733421750663128, 1.7305585980284774, 0.022366360993066426, 0.0, 0.6974041069352964, 0.0, 0.0]	0.149766674	2.884482342
CD137_41BB	TNFRSF9	gut_cd8_trm	cmv	0.142136033	0.28763417	0.494155591	0.6211963	19	-12.348	['778C', 'D543', 'D503', '640C', '694B', 'D496', '768B', 'D529', 'D534', 'D570', 'D564', 'D533', 'D523', 'D528', '759B', 'D512', 'D520', '637C', '647C']	[0.0565078169146732, 0.0, 0.23767082590612004, 0.1511879049676026, 0.25197984161267095, 0.0, 0.2881844380403458, 0.1596169193934557]	[0.1605302677230594, 0.30198446937014667, 0.10148849797023003, 1.139517896274653, 1.8733421750663128, 1.7305585980284774, 0.022366360993066426, 0.0, 0.6974041069352964, 0.0, 0.0]	0.903559879	0.787535064
CD270	TNFRSF14	gut_cd8_trm	const	1.584146385	0.451079689	3.511899166	0.000444917	19	-6.1968	['778C', 'D543', 'D503', '640C', '694B', 'D496', '768B', 'D529', 'D534', 'D570', 'D564', 'D533', 'D523', 'D528', '759B', 'D512', 'D520', '637C', '647C']	[0.009417969485778867, 0.012149192078726764, 0.044563279857397504, 0.10799136069114472, 0.07199424046076314, 0.0, 0.19212295869356388, 0.3192338387869114]	[0.051783957330019156, 2.8041415012942195, 0.02255299954894001, 0.8473338203067933, 0.3812997347480106, 0.7886089813800657, 0.0, 0.0, 0.6199147617202635, 0.0, 0.0]	0.003855945	0
CD270	TNFRSF14	gut_cd8_trm	sex	-0.291141264	0.187115279	-1.555945968	0.119720941	19	-6.1968	['778C', 'D543', 'D503', '640C', '694B', 'D496', '768B', 'D529', 'D534', 'D570', 'D564', 'D533', 'D523', 'D528', '759B', 'D512', 'D520', '637C', '647C']	[0.009417969485778867, 0.012149192078726764, 0.044563279857397504, 0.10799136069114472, 0.07199424046076314, 0.0, 0.19212295869356388, 0.3192338387869114]	[0.051783957330019156, 2.8041415012942195, 0.02255299954894001, 0.8473338203067933, 0.3812997347480106, 0.7886089813800657, 0.0, 0.0, 0.6199147617202635, 0.0, 0.0]	0.778186118	-1.276149963
CD270	TNFRSF14	gut_cd8_trm	age_groups	0.142424451	0.197934356	0.719553968	0.471799663	19	-6.1968	['778C', 'D543', 'D503', '640C', '694B', 'D496', '768B', 'D529', 'D534', 'D570', 'D564', 'D533', 'D523', 'D528', '759B', 'D512', 'D520', '637C', '647C']	[0.009417969485778867, 0.012149192078726764, 0.044563279857397504, 0.10799136069114472, 0.07199424046076314, 0.0, 0.19212295869356388, 0.3192338387869114]	[0.051783957330019156, 2.8041415012942195, 0.02255299954894001, 0.8473338203067933, 0.3812997347480106, 0.7886089813800657, 0.0, 0.0, 0.6199147617202635, 0.0, 0.0]	0.668239144	1.324353562
CD270	TNFRSF14	gut_cd8_trm	chemistry	-1.496852559	0.334120132	-4.479983141	7.46E-06	19	-6.1968	['778C', 'D543', 'D503', '640C', '694B', 'D496', '768B', 'D529', 'D534', 'D570', 'D564', 'D533', 'D523', 'D528', '759B', 'D512', 'D520', '637C', '647C']	[0.009417969485778867, 0.012149192078726764, 0.044563279857397504, 0.10799136069114472, 0.07199424046076314, 0.0, 0.19212295869356388, 0.3192338387869114]	[0.051783957330019156, 2.8041415012942195, 0.02255299954894001, 0.8473338203067933, 0.3812997347480106, 0.7886089813800657, 0.0, 0.0, 0.6199147617202635, 0.0, 0.0]	0.000194087	-2.472823916
CD270	TNFRSF14	gut_cd8_trm	site	0.216022483	0.202608774	1.066204974	0.286330994	19	-6.1968	['778C', 'D543', 'D503', '640C', '694B', 'D496', '768B', 'D529', 'D534', 'D570', 'D564', 'D533', 'D523', 'D528', '759B', 'D512', 'D520', '637C', '647C']	[0.009417969485778867, 0.012149192078726764, 0.044563279857397504, 0.10799136069114472, 0.07199424046076314, 0.0, 0.19212295869356388, 0.3192338387869114]	[0.051783957330019156, 2.8041415012942195, 0.02255299954894001, 0.8473338203067933, 0.3812997347480106, 0.7886089813800657, 0.0, 0.0, 0.6199147617202635, 0.0, 0.0]	0.342751488	3.648331094
CD270	TNFRSF14	gut_cd8_trm	cmv	0.028714974	0.208079511	0.138000007	0.890240412	19	-6.1968	['778C', 'D543', 'D503', '640C', '694B', 'D496', '768B', 'D529', 'D534', 'D570', 'D564', 'D533', 'D523', 'D528', '759B', 'D512', 'D520', '637C', '647C']	[0.009417969485778867, 0.012149192078726764, 0.044563279857397504, 0.10799136069114472, 0.07199424046076314, 0.0, 0.19212295869356388, 0.3192338387869114]	[0.051783957330019156, 2.8041415012942195, 0.02255299954894001, 0.8473338203067933, 0.3812997347480106, 0.7886089813800657, 0.0, 0.0, 0.6199147617202635, 0.0, 0.0]	0.924343554	0.307333499
CD195_CCR5	CCR5	gut_cd8_trm	const	-2.414196906	12.92000452	-0.18685728	0.851772535	19	-69.94	['778C', 'D543', 'D503', '640C', '694B', 'D496', '768B', 'D529', 'D534', 'D570', 'D564', 'D533', 'D523', 'D528', '759B', 'D512', 'D520', '637C', '647C']	[77.7641740440761, 3.3896245899647672, 9.194890077243018, 92.50539956803455, 31.857451403887687, 14.493996569468267, 49.80787704130643, 44.21388667198723]	[14.105949976697218, 66.1130284728214, 2.198917456021651, 73.73265157048941, 61.55503978779841, 93.99780941949616, 94.5426079176918, 80.28383172833249, 81.24757845796204, 3.1390134529147984, 6.808510638297872]	0.912261088	0
CD195_CCR5	CCR5	gut_cd8_trm	sex	17.36822045	5.359430512	3.240683951	0.001192433	19	-69.94	['778C', 'D543', 'D503', '640C', '694B', 'D496', '768B', 'D529', 'D534', 'D570', 'D564', 'D533', 'D523', 'D528', '759B', 'D512', 'D520', '637C', '647C']	[77.7641740440761, 3.3896245899647672, 9.194890077243018, 92.50539956803455, 31.857451403887687, 14.493996569468267, 49.80787704130643, 44.21388667198723]	[14.105949976697218, 66.1130284728214, 2.198917456021651, 73.73265157048941, 61.55503978779841, 93.99780941949616, 94.5426079176918, 80.28383172833249, 81.24757845796204, 3.1390134529147984, 6.808510638297872]	0.03100326	0.513553403
CD195_CCR5	CCR5	gut_cd8_trm	age_groups	12.65014446	5.669314823	2.231335683	0.025658902	19	-69.94	['778C', 'D543', 'D503', '640C', '694B', 'D496', '768B', 'D529', 'D534', 'D570', 'D564', 'D533', 'D523', 'D528', '759B', 'D512', 'D520', '637C', '647C']	[77.7641740440761, 3.3896245899647672, 9.194890077243018, 92.50539956803455, 31.857451403887687, 14.493996569468267, 49.80787704130643, 44.21388667198723]	[14.105949976697218, 66.1130284728214, 2.198917456021651, 73.73265157048941, 61.55503978779841, 93.99780941949616, 94.5426079176918, 80.28383172833249, 81.24757845796204, 3.1390134529147984, 6.808510638297872]	0.558738511	0.39297233
CD195_CCR5	CCR5	gut_cd8_trm	chemistry	2.256760278	9.570002191	0.235816067	0.8135754	19	-69.94	['778C', 'D543', 'D503', '640C', '694B', 'D496', '768B', 'D529', 'D534', 'D570', 'D564', 'D533', 'D523', 'D528', '759B', 'D512', 'D520', '637C', '647C']	[77.7641740440761, 3.3896245899647672, 9.194890077243018, 92.50539956803455, 31.857451403887687, 14.493996569468267, 49.80787704130643, 44.21388667198723]	[14.105949976697218, 66.1130284728214, 2.198917456021651, 73.73265157048941, 61.55503978779841, 93.99780941949616, 94.5426079176918, 80.28383172833249, 81.24757845796204, 3.1390134529147984, 6.808510638297872]	0.96124064	0.045827371
CD195_CCR5	CCR5	gut_cd8_trm	site	67.41290736	5.803201389	11.61650317	3.40E-31	19	-69.94	['778C', 'D543', 'D503', '640C', '694B', 'D496', '768B', 'D529', 'D534', 'D570', 'D564', 'D533', 'D523', 'D528', '759B', 'D512', 'D520', '637C', '647C']	[77.7641740440761, 3.3896245899647672, 9.194890077243018, 92.50539956803455, 31.857451403887687, 14.493996569468267, 49.80787704130643, 44.21388667198723]	[14.105949976697218, 66.1130284728214, 2.198917456021651, 73.73265157048941, 61.55503978779841, 93.99780941949616, 94.5426079176918, 80.28383172833249, 81.24757845796204, 3.1390134529147984, 6.808510638297872]	8.83E-30	3.299881645
CD195_CCR5	CCR5	gut_cd8_trm	cmv	-16.41012512	5.959896419	-2.753424551	0.005897536	19	-69.94	['778C', 'D543', 'D503', '640C', '694B', 'D496', '768B', 'D529', 'D534', 'D570', 'D564', 'D533', 'D523', 'D528', '759B', 'D512', 'D520', '637C', '647C']	[77.7641740440761, 3.3896245899647672, 9.194890077243018, 92.50539956803455, 31.857451403887687, 14.493996569468267, 49.80787704130643, 44.21388667198723]	[14.105949976697218, 66.1130284728214, 2.198917456021651, 73.73265157048941, 61.55503978779841, 93.99780941949616, 94.5426079176918, 80.28383172833249, 81.24757845796204, 3.1390134529147984, 6.808510638297872]	0.153335942	-0.594982604
TIGIT	TIGIT	gut_cd8_trm	const	2.920052616	17.04096376	0.171354898	0.863944716	19	-75.2	['778C', 'D543', 'D503', '640C', '694B', 'D496', '768B', 'D529', 'D534', 'D570', 'D564', 'D533', 'D523', 'D528', '759B', 'D512', 'D520', '637C', '647C']	[42.97419476360896, 25.962823472239094, 39.48306595365419, 37.79697624190065, 32.68538516918647, 5.960548885077187, 39.8655139289145, 61.21308858739026]	[51.633783853762104, 16.24245038826575, 2.796571944068561, 18.17384952520088, 35.07957559681697, 58.5104052573932, 42.78684857973607, 31.34820070957932, 33.94033320418443, 8.071748878923767, 38.72340425531915]	0.912261088	0
TIGIT	TIGIT	gut_cd8_trm	sex	4.479664072	7.068872228	0.633716939	0.526265568	19	-75.2	['778C', 'D543', 'D503', '640C', '694B', 'D496', '768B', 'D529', 'D534', 'D570', 'D564', 'D533', 'D523', 'D528', '759B', 'D512', 'D520', '637C', '647C']	[42.97419476360896, 25.962823472239094, 39.48306595365419, 37.79697624190065, 32.68538516918647, 5.960548885077187, 39.8655139289145, 61.21308858739026]	[51.633783853762104, 16.24245038826575, 2.796571944068561, 18.17384952520088, 35.07957559681697, 58.5104052573932, 42.78684857973607, 31.34820070957932, 33.94033320418443, 8.071748878923767, 38.72340425531915]	0.805097947	0.194452099
TIGIT	TIGIT	gut_cd8_trm	age_groups	-0.89350177	7.47759711	-0.119490494	0.904886771	19	-75.2	['778C', 'D543', 'D503', '640C', '694B', 'D496', '768B', 'D529', 'D534', 'D570', 'D564', 'D533', 'D523', 'D528', '759B', 'D512', 'D520', '637C', '647C']	[42.97419476360896, 25.962823472239094, 39.48306595365419, 37.79697624190065, 32.68538516918647, 5.960548885077187, 39.8655139289145, 61.21308858739026]	[51.633783853762104, 16.24245038826575, 2.796571944068561, 18.17384952520088, 35.07957559681697, 58.5104052573932, 42.78684857973607, 31.34820070957932, 33.94033320418443, 8.071748878923767, 38.72340425531915]	0.924891016	-0.036523155
TIGIT	TIGIT	gut_cd8_trm	chemistry	22.49421055	12.62244609	1.782080145	0.074736163	19	-75.2	['778C', 'D543', 'D503', '640C', '694B', 'D496', '768B', 'D529', 'D534', 'D570', 'D564', 'D533', 'D523', 'D528', '759B', 'D512', 'D520', '637C', '647C']	[42.97419476360896, 25.962823472239094, 39.48306595365419, 37.79697624190065, 32.68538516918647, 5.960548885077187, 39.8655139289145, 61.21308858739026]	[51.633783853762104, 16.24245038826575, 2.796571944068561, 18.17384952520088, 35.07957559681697, 58.5104052573932, 42.78684857973607, 31.34820070957932, 33.94033320418443, 8.071748878923767, 38.72340425531915]	0.176649113	1.206132784
TIGIT	TIGIT	gut_cd8_trm	site	17.84490311	7.654188079	2.331390727	0.019732766	19	-75.2	['778C', 'D543', 'D503', '640C', '694B', 'D496', '768B', 'D529', 'D534', 'D570', 'D564', 'D533', 'D523', 'D528', '759B', 'D512', 'D520', '637C', '647C']	[42.97419476360896, 25.962823472239094, 39.48306595365419, 37.79697624190065, 32.68538516918647, 5.960548885077187, 39.8655139289145, 61.21308858739026]	[51.633783853762104, 16.24245038826575, 2.796571944068561, 18.17384952520088, 35.07957559681697, 58.5104052573932, 42.78684857973607, 31.34820070957932, 33.94033320418443, 8.071748878923767, 38.72340425531915]	0.039465532	0.785414554
TIGIT	TIGIT	gut_cd8_trm	cmv	-4.903136035	7.860862489	-0.623740212	0.53279821	19	-75.2	['778C', 'D543', 'D503', '640C', '694B', 'D496', '768B', 'D529', 'D534', 'D570', 'D564', 'D533', 'D523', 'D528', '759B', 'D512', 'D520', '637C', '647C']	[42.97419476360896, 25.962823472239094, 39.48306595365419, 37.79697624190065, 32.68538516918647, 5.960548885077187, 39.8655139289145, 61.21308858739026]	[51.633783853762104, 16.24245038826575, 2.796571944068561, 18.17384952520088, 35.07957559681697, 58.5104052573932, 42.78684857973607, 31.34820070957932, 33.94033320418443, 8.071748878923767, 38.72340425531915]	0.865797091	-0.210410844
CD161	KLRB1	gut_cd8_trm	const	46.52942944	16.05058608	2.898924015	0.003744456	19	-74.062	['778C', 'D543', 'D503', '640C', '694B', 'D496', '768B', 'D529', 'D534', 'D570', 'D564', 'D533', 'D523', 'D528', '759B', 'D512', 'D520', '637C', '647C']	[56.338293463929176, 15.235086866723362, 59.09090909090909, 65.24838012958963, 63.822894168466526, 21.140651801029158, 55.18731988472623, 61.13328012769353]	[19.00471234011703, 41.069887834339944, 35.87054578258908, 74.39006574141709, 35.16246684350133, 29.025191675794087, 49.876985014538135, 57.17181956411556, 49.67067028283611, 11.569506726457398, 36.17021276595745]	0.016225977	0
CD161	KLRB1	gut_cd8_trm	sex	5.338472832	6.658047266	0.80180759	0.422664268	19	-74.062	['778C', 'D543', 'D503', '640C', '694B', 'D496', '768B', 'D529', 'D534', 'D570', 'D564', 'D533', 'D523', 'D528', '759B', 'D512', 'D520', '637C', '647C']	[56.338293463929176, 15.235086866723362, 59.09090909090909, 65.24838012958963, 63.822894168466526, 21.140651801029158, 55.18731988472623, 61.13328012769353]	[19.00471234011703, 41.069887834339944, 35.87054578258908, 74.39006574141709, 35.16246684350133, 29.025191675794087, 49.876985014538135, 57.17181956411556, 49.67067028283611, 11.569506726457398, 36.17021276595745]	0.805097947	0.170892868
CD161	KLRB1	gut_cd8_trm	age_groups	-12.21030888	7.043018092	-1.733675637	0.082975652	19	-74.062	['778C', 'D543', 'D503', '640C', '694B', 'D496', '768B', 'D529', 'D534', 'D570', 'D564', 'D533', 'D523', 'D528', '759B', 'D512', 'D520', '637C', '647C']	[56.338293463929176, 15.235086866723362, 59.09090909090909, 65.24838012958963, 63.822894168466526, 21.140651801029158, 55.18731988472623, 61.13328012769353]	[19.00471234011703, 41.069887834339944, 35.87054578258908, 74.39006574141709, 35.16246684350133, 29.025191675794087, 49.876985014538135, 57.17181956411556, 49.67067028283611, 11.569506726457398, 36.17021276595745]	0.564913586	-0.407228957
CD161	KLRB1	gut_cd8_trm	chemistry	-12.51257629	11.88886147	-1.052462116	0.292587583	19	-74.062	['778C', 'D543', 'D503', '640C', '694B', 'D496', '768B', 'D529', 'D534', 'D570', 'D564', 'D533', 'D523', 'D528', '759B', 'D512', 'D520', '637C', '647C']	[56.338293463929176, 15.235086866723362, 59.09090909090909, 65.24838012958963, 63.822894168466526, 21.140651801029158, 55.18731988472623, 61.13328012769353]	[19.00471234011703, 41.069887834339944, 35.87054578258908, 74.39006574141709, 35.16246684350133, 29.025191675794087, 49.876985014538135, 57.17181956411556, 49.67067028283611, 11.569506726457398, 36.17021276595745]	0.486072581	-0.35244259
CD161	KLRB1	gut_cd8_trm	site	23.87887042	7.209346041	3.312210329	0.000925619	19	-74.062	['778C', 'D543', 'D503', '640C', '694B', 'D496', '768B', 'D529', 'D534', 'D570', 'D564', 'D533', 'D523', 'D528', '759B', 'D512', 'D520', '637C', '647C']	[56.338293463929176, 15.235086866723362, 59.09090909090909, 65.24838012958963, 63.822894168466526, 21.140651801029158, 55.18731988472623, 61.13328012769353]	[19.00471234011703, 41.069887834339944, 35.87054578258908, 74.39006574141709, 35.16246684350133, 29.025191675794087, 49.876985014538135, 57.17181956411556, 49.67067028283611, 11.569506726457398, 36.17021276595745]	0.002674011	0.882724903
CD161	KLRB1	gut_cd8_trm	cmv	-3.137250612	7.404009057	-0.423723227	0.671767674	19	-74.062	['778C', 'D543', 'D503', '640C', '694B', 'D496', '768B', 'D529', 'D534', 'D570', 'D564', 'D533', 'D523', 'D528', '759B', 'D512', 'D520', '637C', '647C']	[56.338293463929176, 15.235086866723362, 59.09090909090909, 65.24838012958963, 63.822894168466526, 21.140651801029158, 55.18731988472623, 61.13328012769353]	[19.00471234011703, 41.069887834339944, 35.87054578258908, 74.39006574141709, 35.16246684350133, 29.025191675794087, 49.876985014538135, 57.17181956411556, 49.67067028283611, 11.569506726457398, 36.17021276595745]	0.903559879	-0.110576764
CD314_NKG2D	KLRK1	gut_cd8_trm	const	49.61585649	25.17407234	1.970911016	0.048734055	19	-82.613	['778C', 'D543', 'D503', '640C', '694B', 'D496', '768B', 'D529', 'D534', 'D570', 'D564', 'D533', 'D523', 'D528', '759B', 'D512', 'D520', '637C', '647C']	[52.81597287624788, 1.4336046652897583, 47.653000594177065, 18.056155507559396, 83.11735061195105, 0.7289879931389366, 17.38712776176753, 38.547486033519554]	[42.618196882605766, 51.164797238999135, 0.8344609833107802, 94.40467494521549, 44.7446949602122, 67.2289156626506, 92.64146723328115, 23.112012164216928, 58.039519566059674, 0.26905829596412556, 0.0]	0.115189584	0
CD314_NKG2D	KLRK1	gut_cd8_trm	sex	5.930838333	10.44261952	0.567945459	0.570072003	19	-82.613	['778C', 'D543', 'D503', '640C', '694B', 'D496', '768B', 'D529', 'D534', 'D570', 'D564', 'D533', 'D523', 'D528', '759B', 'D512', 'D520', '637C', '647C']	[52.81597287624788, 1.4336046652897583, 47.653000594177065, 18.056155507559396, 83.11735061195105, 0.7289879931389366, 17.38712776176753, 38.547486033519554]	[42.618196882605766, 51.164797238999135, 0.8344609833107802, 94.40467494521549, 44.7446949602122, 67.2289156626506, 92.64146723328115, 23.112012164216928, 58.039519566059674, 0.26905829596412556, 0.0]	0.805097947	0.212014634
CD314_NKG2D	KLRK1	gut_cd8_trm	age_groups	7.836743099	11.04641576	0.709437638	0.478052938	19	-82.613	['778C', 'D543', 'D503', '640C', '694B', 'D496', '768B', 'D529', 'D534', 'D570', 'D564', 'D533', 'D523', 'D528', '759B', 'D512', 'D520', '637C', '647C']	[52.81597287624788, 1.4336046652897583, 47.653000594177065, 18.056155507559396, 83.11735061195105, 0.7289879931389366, 17.38712776176753, 38.547486033519554]	[42.618196882605766, 51.164797238999135, 0.8344609833107802, 94.40467494521549, 44.7446949602122, 67.2289156626506, 92.64146723328115, 23.112012164216928, 58.039519566059674, 0.26905829596412556, 0.0]	0.668239144	0.311935767
CD314_NKG2D	KLRK1	gut_cd8_trm	chemistry	-27.84301324	18.64673709	-1.493184202	0.135388976	19	-82.613	['778C', 'D543', 'D503', '640C', '694B', 'D496', '768B', 'D529', 'D534', 'D570', 'D564', 'D533', 'D523', 'D528', '759B', 'D512', 'D520', '637C', '647C']	[52.81597287624788, 1.4336046652897583, 47.653000594177065, 18.056155507559396, 83.11735061195105, 0.7289879931389366, 17.38712776176753, 38.547486033519554]	[42.618196882605766, 51.164797238999135, 0.8344609833107802, 94.40467494521549, 44.7446949602122, 67.2289156626506, 92.64146723328115, 23.112012164216928, 58.039519566059674, 0.26905829596412556, 0.0]	0.293342782	-0.695580498
CD314_NKG2D	KLRK1	gut_cd8_trm	site	40.85244711	11.30728796	3.612930637	0.000302756	19	-82.613	['778C', 'D543', 'D503', '640C', '694B', 'D496', '768B', 'D529', 'D534', 'D570', 'D564', 'D533', 'D523', 'D528', '759B', 'D512', 'D520', '637C', '647C']	[52.81597287624788, 1.4336046652897583, 47.653000594177065, 18.056155507559396, 83.11735061195105, 0.7289879931389366, 17.38712776176753, 38.547486033519554]	[42.618196882605766, 51.164797238999135, 0.8344609833107802, 94.40467494521549, 44.7446949602122, 67.2289156626506, 92.64146723328115, 23.112012164216928, 58.039519566059674, 0.26905829596412556, 0.0]	0.001124521	2.020502926
CD314_NKG2D	KLRK1	gut_cd8_trm	cmv	-28.48572977	11.61260148	-2.45300158	0.014166972	19	-82.613	['778C', 'D543', 'D503', '640C', '694B', 'D496', '768B', 'D529', 'D534', 'D570', 'D564', 'D533', 'D523', 'D528', '759B', 'D512', 'D520', '637C', '647C']	[52.81597287624788, 1.4336046652897583, 47.653000594177065, 18.056155507559396, 83.11735061195105, 0.7289879931389366, 17.38712776176753, 38.547486033519554]	[42.618196882605766, 51.164797238999135, 0.8344609833107802, 94.40467494521549, 44.7446949602122, 67.2289156626506, 92.64146723328115, 23.112012164216928, 58.039519566059674, 0.26905829596412556, 0.0]	0.184170631	-1.252776074
CD18	ITGB2	gut_cd8_trm	const	-11.76801568	11.68813069	-1.006834711	0.314014211	19	-68.036	['778C', 'D543', 'D503', '640C', '694B', 'D496', '768B', 'D529', 'D534', 'D570', 'D564', 'D533', 'D523', 'D528', '759B', 'D512', 'D520', '637C', '647C']	[8.184215483141836, 7.119426558133885, 6.253713606654783, 36.13390928725702, 39.956803455723545, 3.8593481989708405, 26.176753121998082, 32.00319233838787]	[3.5161307027083013, 3.8287316652286454, 8.761840324763194, 2.2205989773557344, 5.371352785145889, 12.661555312157722, 36.21113844777455, 19.81753674607197, 34.52150329329717, 8.968609865470851, 9.361702127659575]	0.551329617	0
CD18	ITGB2	gut_cd8_trm	sex	-1.80413488	4.848428972	-0.372107107	0.709813105	19	-68.036	['778C', 'D543', 'D503', '640C', '694B', 'D496', '768B', 'D529', 'D534', 'D570', 'D564', 'D533', 'D523', 'D528', '759B', 'D512', 'D520', '637C', '647C']	[8.184215483141836, 7.119426558133885, 6.253713606654783, 36.13390928725702, 39.956803455723545, 3.8593481989708405, 26.176753121998082, 32.00319233838787]	[3.5161307027083013, 3.8287316652286454, 8.761840324763194, 2.2205989773557344, 5.371352785145889, 12.661555312157722, 36.21113844777455, 19.81753674607197, 34.52150329329717, 8.968609865470851, 9.361702127659575]	0.805097947	-0.156450239
CD18	ITGB2	gut_cd8_trm	age_groups	-3.208744611	5.12876698	-0.625636654	0.531553291	19	-68.036	['778C', 'D543', 'D503', '640C', '694B', 'D496', '768B', 'D529', 'D534', 'D570', 'D564', 'D533', 'D523', 'D528', '759B', 'D512', 'D520', '637C', '647C']	[8.184215483141836, 7.119426558133885, 6.253713606654783, 36.13390928725702, 39.956803455723545, 3.8593481989708405, 26.176753121998082, 32.00319233838787]	[3.5161307027083013, 3.8287316652286454, 8.761840324763194, 2.2205989773557344, 5.371352785145889, 12.661555312157722, 36.21113844777455, 19.81753674607197, 34.52150329329717, 8.968609865470851, 9.361702127659575]	0.668239144	-0.252829761
CD18	ITGB2	gut_cd8_trm	chemistry	20.81632022	8.65753848	2.404415559	0.016198348	19	-68.036	['778C', 'D543', 'D503', '640C', '694B', 'D496', '768B', 'D529', 'D534', 'D570', 'D564', 'D533', 'D523', 'D528', '759B', 'D512', 'D520', '637C', '647C']	[8.184215483141836, 7.119426558133885, 6.253713606654783, 36.13390928725702, 39.956803455723545, 3.8593481989708405, 26.176753121998082, 32.00319233838787]	[3.5161307027083013, 3.8287316652286454, 8.761840324763194, 2.2205989773557344, 5.371352785145889, 12.661555312157722, 36.21113844777455, 19.81753674607197, 34.52150329329717, 8.968609865470851, 9.361702127659575]	0.070192841	2.978596453
CD18	ITGB2	gut_cd8_trm	site	17.76495366	5.249887965	3.383872908	0.000714711	19	-68.036	['778C', 'D543', 'D503', '640C', '694B', 'D496', '768B', 'D529', 'D534', 'D570', 'D564', 'D533', 'D523', 'D528', '759B', 'D512', 'D520', '637C', '647C']	[8.184215483141836, 7.119426558133885, 6.253713606654783, 36.13390928725702, 39.956803455723545, 3.8593481989708405, 26.176753121998082, 32.00319233838787]	[3.5161307027083013, 3.8287316652286454, 8.761840324763194, 2.2205989773557344, 5.371352785145889, 12.661555312157722, 36.21113844777455, 19.81753674607197, 34.52150329329717, 8.968609865470851, 9.361702127659575]	0.00232281	1.84773444
CD18	ITGB2	gut_cd8_trm	cmv	1.138539394	5.391642713	0.211167441	0.832756616	19	-68.036	['778C', 'D543', 'D503', '640C', '694B', 'D496', '768B', 'D529', 'D534', 'D570', 'D564', 'D533', 'D523', 'D528', '759B', 'D512', 'D520', '637C', '647C']	[8.184215483141836, 7.119426558133885, 6.253713606654783, 36.13390928725702, 39.956803455723545, 3.8593481989708405, 26.176753121998082, 32.00319233838787]	[3.5161307027083013, 3.8287316652286454, 8.761840324763194, 2.2205989773557344, 5.371352785145889, 12.661555312157722, 36.21113844777455, 19.81753674607197, 34.52150329329717, 8.968609865470851, 9.361702127659575]	0.924343554	0.102744733
KLRG1	KLRG1	gut_cd8_trm	const	-2.281775103	3.287101702	-0.694160178	0.487581763	19	-43.933	['778C', 'D543', 'D503', '640C', '694B', 'D496', '768B', 'D529', 'D534', 'D570', 'D564', 'D533', 'D523', 'D528', '759B', 'D512', 'D520', '637C', '647C']	[0.9512149180636654, 4.65314056615235, 2.094474153297683, 1.6414686825053995, 1.2239020878329734, 0.0, 2.881844380403458, 5.826017557861133]	[3.3607788307182433, 0.21570319240724764, 0.39467749210645015, 0.8765522279035792, 2.1054376657824934, 8.477546549835706, 0.7157235517781256, 0.25342118601115055, 2.63463773731112, 4.125560538116592, 11.48936170212766]	0.745713284	0
KLRG1	KLRG1	gut_cd8_trm	sex	1.213175931	1.363543885	0.889722689	0.373614808	19	-43.933	['778C', 'D543', 'D503', '640C', '694B', 'D496', '768B', 'D529', 'D534', 'D570', 'D564', 'D533', 'D523', 'D528', '759B', 'D512', 'D520', '637C', '647C']	[0.9512149180636654, 4.65314056615235, 2.094474153297683, 1.6414686825053995, 1.2239020878329734, 0.0, 2.881844380403458, 5.826017557861133]	[3.3607788307182433, 0.21570319240724764, 0.39467749210645015, 0.8765522279035792, 2.1054376657824934, 8.477546549835706, 0.7157235517781256, 0.25342118601115055, 2.63463773731112, 4.125560538116592, 11.48936170212766]	0.805097947	0.665089541
KLRG1	KLRG1	gut_cd8_trm	age_groups	1.071025145	1.442384511	0.742537885	0.457761507	19	-43.933	['778C', 'D543', 'D503', '640C', '694B', 'D496', '768B', 'D529', 'D534', 'D570', 'D564', 'D533', 'D523', 'D528', '759B', 'D512', 'D520', '637C', '647C']	[0.9512149180636654, 4.65314056615235, 2.094474153297683, 1.6414686825053995, 1.2239020878329734, 0.0, 2.881844380403458, 5.826017557861133]	[3.3607788307182433, 0.21570319240724764, 0.39467749210645015, 0.8765522279035792, 2.1054376657824934, 8.477546549835706, 0.7157235517781256, 0.25342118601115055, 2.63463773731112, 4.125560538116592, 11.48936170212766]	0.668239144	0.5306619
KLRG1	KLRG1	gut_cd8_trm	chemistry	3.365263867	2.434795626	1.382154556	0.16692425	19	-43.933	['778C', 'D543', 'D503', '640C', '694B', 'D496', '768B', 'D529', 'D534', 'D570', 'D564', 'D533', 'D523', 'D528', '759B', 'D512', 'D520', '637C', '647C']	[0.9512149180636654, 4.65314056615235, 2.094474153297683, 1.6414686825053995, 1.2239020878329734, 0.0, 2.881844380403458, 5.826017557861133]	[3.3607788307182433, 0.21570319240724764, 0.39467749210645015, 0.8765522279035792, 2.1054376657824934, 8.477546549835706, 0.7157235517781256, 0.25342118601115055, 2.63463773731112, 4.125560538116592, 11.48936170212766]	0.3338485	2.840371709
KLRG1	KLRG1	gut_cd8_trm	site	-1.198902206	1.476447871	-0.812017972	0.416781319	19	-43.933	['778C', 'D543', 'D503', '640C', '694B', 'D496', '768B', 'D529', 'D534', 'D570', 'D564', 'D533', 'D523', 'D528', '759B', 'D512', 'D520', '637C', '647C']	[0.9512149180636654, 4.65314056615235, 2.094474153297683, 1.6414686825053995, 1.2239020878329734, 0.0, 2.881844380403458, 5.826017557861133]	[3.3607788307182433, 0.21570319240724764, 0.39467749210645015, 0.8765522279035792, 2.1054376657824934, 8.477546549835706, 0.7157235517781256, 0.25342118601115055, 2.63463773731112, 4.125560538116592, 11.48936170212766]	0.4711441	-0.559203257
KLRG1	KLRG1	gut_cd8_trm	cmv	2.349191909	1.516314149	1.549277839	0.121314945	19	-43.933	['778C', 'D543', 'D503', '640C', '694B', 'D496', '768B', 'D529', 'D534', 'D570', 'D564', 'D533', 'D523', 'D528', '759B', 'D512', 'D520', '637C', '647C']	[0.9512149180636654, 4.65314056615235, 2.094474153297683, 1.6414686825053995, 1.2239020878329734, 0.0, 2.881844380403458, 5.826017557861133]	[3.3607788307182433, 0.21570319240724764, 0.39467749210645015, 0.8765522279035792, 2.1054376657824934, 8.477546549835706, 0.7157235517781256, 0.25342118601115055, 2.63463773731112, 4.125560538116592, 11.48936170212766]	0.361297136	1.289624794
CD11a	ITGAL	gut_cd8_trm	const	-3.178471769	25.35732626	-0.125347276	0.900248627	19	-82.751	['778C', 'D543', 'D503', '640C', '694B', 'D496', '768B', 'D529', 'D534', 'D570', 'D564', 'D533', 'D523', 'D528', '759B', 'D512', 'D520', '637C', '647C']	[54.482953475230744, 3.535414894909489, 26.426024955436723, 74.03887688984881, 62.23902087832973, 25.986277873070325, 51.008645533141205, 45.88986432561852]	[25.327533530112373, 4.518981880931838, 17.422192151556157, 8.882395909422938, 4.691644562334218, 0.32858707557502737, 91.36658465667637, 53.775975671566144, 59.74428516079039, 16.322869955156953, 47.23404255319149]	0.912261088	0
CD11a	ITGAL	gut_cd8_trm	sex	7.002777277	10.51863626	0.665749542	0.505571201	19	-82.751	['778C', 'D543', 'D503', '640C', '694B', 'D496', '768B', 'D529', 'D534', 'D570', 'D564', 'D533', 'D523', 'D528', '759B', 'D512', 'D520', '637C', '647C']	[54.482953475230744, 3.535414894909489, 26.426024955436723, 74.03887688984881, 62.23902087832973, 25.986277873070325, 51.008645533141205, 45.88986432561852]	[25.327533530112373, 4.518981880931838, 17.422192151556157, 8.882395909422938, 4.691644562334218, 0.32858707557502737, 91.36658465667637, 53.775975671566144, 59.74428516079039, 16.322869955156953, 47.23404255319149]	0.805097947	0.277780099
CD11a	ITGAL	gut_cd8_trm	age_groups	-5.49170602	11.12682781	-0.493555406	0.621620201	19	-82.751	['778C', 'D543', 'D503', '640C', '694B', 'D496', '768B', 'D529', 'D534', 'D570', 'D564', 'D533', 'D523', 'D528', '759B', 'D512', 'D520', '637C', '647C']	[54.482953475230744, 3.535414894909489, 26.426024955436723, 74.03887688984881, 62.23902087832973, 25.986277873070325, 51.008645533141205, 45.88986432561852]	[25.327533530112373, 4.518981880931838, 17.422192151556157, 8.882395909422938, 4.691644562334218, 0.32858707557502737, 91.36658465667637, 53.775975671566144, 59.74428516079039, 16.322869955156953, 47.23404255319149]	0.702701097	-0.19736858
CD11a	ITGAL	gut_cd8_trm	chemistry	35.20954421	18.78247546	1.874595512	0.060848391	19	-82.751	['778C', 'D543', 'D503', '640C', '694B', 'D496', '768B', 'D529', 'D534', 'D570', 'D564', 'D533', 'D523', 'D528', '759B', 'D512', 'D520', '637C', '647C']	[54.482953475230744, 3.535414894909489, 26.426024955436723, 74.03887688984881, 62.23902087832973, 25.986277873070325, 51.008645533141205, 45.88986432561852]	[25.327533530112373, 4.518981880931838, 17.422192151556157, 8.882395909422938, 4.691644562334218, 0.32858707557502737, 91.36658465667637, 53.775975671566144, 59.74428516079039, 16.322869955156953, 47.23404255319149]	0.175784241	2.644921214
CD11a	ITGAL	gut_cd8_trm	site	28.87133709	11.38959903	2.534886171	0.011248387	19	-82.751	['778C', 'D543', 'D503', '640C', '694B', 'D496', '768B', 'D529', 'D534', 'D570', 'D564', 'D533', 'D523', 'D528', '759B', 'D512', 'D520', '637C', '647C']	[54.482953475230744, 3.535414894909489, 26.426024955436723, 74.03887688984881, 62.23902087832973, 25.986277873070325, 51.008645533141205, 45.88986432561852]	[25.327533530112373, 4.518981880931838, 17.422192151556157, 8.882395909422938, 4.691644562334218, 0.32858707557502737, 91.36658465667637, 53.775975671566144, 59.74428516079039, 16.322869955156953, 47.23404255319149]	0.026587097	1.167082493
CD11a	ITGAL	gut_cd8_trm	cmv	-17.00185904	11.69713507	-1.453506259	0.146083243	19	-82.751	['778C', 'D543', 'D503', '640C', '694B', 'D496', '768B', 'D529', 'D534', 'D570', 'D564', 'D533', 'D523', 'D528', '759B', 'D512', 'D520', '637C', '647C']	[54.482953475230744, 3.535414894909489, 26.426024955436723, 74.03887688984881, 62.23902087832973, 25.986277873070325, 51.008645533141205, 45.88986432561852]	[25.327533530112373, 4.518981880931838, 17.422192151556157, 8.882395909422938, 4.691644562334218, 0.32858707557502737, 91.36658465667637, 53.775975671566144, 59.74428516079039, 16.322869955156953, 47.23404255319149]	0.379816432	-0.643944001
CD52	CD52	gut_cd8_trm	const	54.23838683	13.42455196	4.04023814	5.34E-05	19	-70.668	['778C', 'D543', 'D503', '640C', '694B', 'D496', '768B', 'D529', 'D534', 'D570', 'D564', 'D533', 'D523', 'D528', '759B', 'D512', 'D520', '637C', '647C']	[90.87398756828028, 62.59263758960029, 49.48009506833036, 77.71058315334773, 93.12455003599712, 67.49571183533448, 81.70028818443804, 70.7901037509976]	[40.779866397390094, 81.74072476272649, 61.547135769057284, 90.66471877282687, 90.5503978779841, 84.66593647316539, 97.1371057928875, 91.61175874303092, 80.58891902363425, 74.34977578475336, 34.04255319148936]	0.00069416	0
CD52	CD52	gut_cd8_trm	sex	3.083190953	5.568725093	0.553661907	0.57981025	19	-70.668	['778C', 'D543', 'D503', '640C', '694B', 'D496', '768B', 'D529', 'D534', 'D570', 'D564', 'D533', 'D523', 'D528', '759B', 'D512', 'D520', '637C', '647C']	[90.87398756828028, 62.59263758960029, 49.48009506833036, 77.71058315334773, 93.12455003599712, 67.49571183533448, 81.70028818443804, 70.7901037509976]	[40.779866397390094, 81.74072476272649, 61.547135769057284, 90.66471877282687, 90.5503978779841, 84.66593647316539, 97.1371057928875, 91.61175874303092, 80.58891902363425, 74.34977578475336, 34.04255319148936]	0.805097947	0.058690891
CD52	CD52	gut_cd8_trm	age_groups	0.555344493	5.890710897	0.094274614	0.924891016	19	-70.668	['778C', 'D543', 'D503', '640C', '694B', 'D496', '768B', 'D529', 'D534', 'D570', 'D564', 'D533', 'D523', 'D528', '759B', 'D512', 'D520', '637C', '647C']	[90.87398756828028, 62.59263758960029, 49.48009506833036, 77.71058315334773, 93.12455003599712, 67.49571183533448, 81.70028818443804, 70.7901037509976]	[40.779866397390094, 81.74072476272649, 61.547135769057284, 90.66471877282687, 90.5503978779841, 84.66593647316539, 97.1371057928875, 91.61175874303092, 80.58891902363425, 74.34977578475336, 34.04255319148936]	0.924891016	0.010754507
CD52	CD52	gut_cd8_trm	chemistry	-0.226109515	9.943726525	-0.022738911	0.981858537	19	-70.668	['778C', 'D543', 'D503', '640C', '694B', 'D496', '768B', 'D529', 'D534', 'D570', 'D564', 'D533', 'D523', 'D528', '759B', 'D512', 'D520', '637C', '647C']	[90.87398756828028, 62.59263758960029, 49.48009506833036, 77.71058315334773, 93.12455003599712, 67.49571183533448, 81.70028818443804, 70.7901037509976]	[40.779866397390094, 81.74072476272649, 61.547135769057284, 90.66471877282687, 90.5503978779841, 84.66593647316539, 97.1371057928875, 91.61175874303092, 80.58891902363425, 74.34977578475336, 34.04255319148936]	0.981858537	-0.003789157
CD52	CD52	gut_cd8_trm	site	30.45547181	6.029825953	5.050804459	4.40E-07	19	-70.668	['778C', 'D543', 'D503', '640C', '694B', 'D496', '768B', 'D529', 'D534', 'D570', 'D564', 'D533', 'D523', 'D528', '759B', 'D512', 'D520', '637C', '647C']	[90.87398756828028, 62.59263758960029, 49.48009506833036, 77.71058315334773, 93.12455003599712, 67.49571183533448, 81.70028818443804, 70.7901037509976]	[40.779866397390094, 81.74072476272649, 61.547135769057284, 90.66471877282687, 90.5503978779841, 84.66593647316539, 97.1371057928875, 91.61175874303092, 80.58891902363425, 74.34977578475336, 34.04255319148936]	5.72E-06	0.628758308
CD52	CD52	gut_cd8_trm	cmv	-0.588076846	6.192640181	-0.094963833	0.924343554	19	-70.668	['778C', 'D543', 'D503', '640C', '694B', 'D496', '768B', 'D529', 'D534', 'D570', 'D564', 'D533', 'D523', 'D528', '759B', 'D512', 'D520', '637C', '647C']	[90.87398756828028, 62.59263758960029, 49.48009506833036, 77.71058315334773, 93.12455003599712, 67.49571183533448, 81.70028818443804, 70.7901037509976]	[40.779866397390094, 81.74072476272649, 61.547135769057284, 90.66471877282687, 90.5503978779841, 84.66593647316539, 97.1371057928875, 91.61175874303092, 80.58891902363425, 74.34977578475336, 34.04255319148936]	0.924343554	-0.011989225
IgM	IGHM	gut_cd8_trm	const	0.12763984	1.158393129	0.11018698	0.912261088	19	-24.117	['778C', 'D543', 'D503', '640C', '694B', 'D496', '768B', 'D529', 'D534', 'D570', 'D564', 'D533', 'D523', 'D528', '759B', 'D512', 'D520', '637C', '647C']	[2.750047089847429, 2.320495687036812, 1.6934046345811051, 1.4470842332613392, 3.275737940964723, 0.04288164665523156, 2.065321805955812, 0.23942537909018355]	[2.154212624928797, 0.32355478861087145, 0.49616599007668016, 0.07304601899196494, 2.3706896551724137, 1.8619934282584885, 2.2813688212927756, 0.6082108464267613, 3.874467260751647, 0.0, 0.0]	0.912261088	0
IgM	IGHM	gut_cd8_trm	sex	-0.246694629	0.480520535	-0.513390398	0.607678261	19	-24.117	['778C', 'D543', 'D503', '640C', '694B', 'D496', '768B', 'D529', 'D534', 'D570', 'D564', 'D533', 'D523', 'D528', '759B', 'D512', 'D520', '637C', '647C']	[2.750047089847429, 2.320495687036812, 1.6934046345811051, 1.4470842332613392, 3.275737940964723, 0.04288164665523156, 2.065321805955812, 0.23942537909018355]	[2.154212624928797, 0.32355478861087145, 0.49616599007668016, 0.07304601899196494, 2.3706896551724137, 1.8619934282584885, 2.2813688212927756, 0.6082108464267613, 3.874467260751647, 0.0, 0.0]	0.805097947	-0.233765933
IgM	IGHM	gut_cd8_trm	age_groups	-0.075091889	0.508304415	-0.147730154	0.882555733	19	-24.117	['778C', 'D543', 'D503', '640C', '694B', 'D496', '768B', 'D529', 'D534', 'D570', 'D564', 'D533', 'D523', 'D528', '759B', 'D512', 'D520', '637C', '647C']	[2.750047089847429, 2.320495687036812, 1.6934046345811051, 1.4470842332613392, 3.275737940964723, 0.04288164665523156, 2.065321805955812, 0.23942537909018355]	[2.154212624928797, 0.32355478861087145, 0.49616599007668016, 0.07304601899196494, 2.3706896551724137, 1.8619934282584885, 2.2813688212927756, 0.6082108464267613, 3.874467260751647, 0.0, 0.0]	0.924891016	-0.064047431
IgM	IGHM	gut_cd8_trm	chemistry	1.556819922	0.858035674	1.814399995	0.069616167	19	-24.117	['778C', 'D543', 'D503', '640C', '694B', 'D496', '768B', 'D529', 'D534', 'D570', 'D564', 'D533', 'D523', 'D528', '759B', 'D512', 'D520', '637C', '647C']	[2.750047089847429, 2.320495687036812, 1.6934046345811051, 1.4470842332613392, 3.275737940964723, 0.04288164665523156, 2.065321805955812, 0.23942537909018355]	[2.154212624928797, 0.32355478861087145, 0.49616599007668016, 0.07304601899196494, 2.3706896551724137, 1.8619934282584885, 2.2813688212927756, 0.6082108464267613, 3.874467260751647, 0.0, 0.0]	0.176649113	3.14581042
IgM	IGHM	gut_cd8_trm	site	1.218327687	0.520308534	2.341548536	0.019203929	19	-24.117	['778C', 'D543', 'D503', '640C', '694B', 'D496', '768B', 'D529', 'D534', 'D570', 'D564', 'D533', 'D523', 'D528', '759B', 'D512', 'D520', '637C', '647C']	[2.750047089847429, 2.320495687036812, 1.6934046345811051, 1.4470842332613392, 3.275737940964723, 0.04288164665523156, 2.065321805955812, 0.23942537909018355]	[2.154212624928797, 0.32355478861087145, 0.49616599007668016, 0.07304601899196494, 2.3706896551724137, 1.8619934282584885, 2.2813688212927756, 0.6082108464267613, 3.874467260751647, 0.0, 0.0]	0.039465532	1.18365848
IgM	IGHM	gut_cd8_trm	cmv	-0.94922792	0.534357635	-1.776390674	0.075668547	19	-24.117	['778C', 'D543', 'D503', '640C', '694B', 'D496', '768B', 'D529', 'D534', 'D570', 'D564', 'D533', 'D523', 'D528', '759B', 'D512', 'D520', '637C', '647C']	[2.750047089847429, 2.320495687036812, 1.6934046345811051, 1.4470842332613392, 3.275737940964723, 0.04288164665523156, 2.065321805955812, 0.23942537909018355]	[2.154212624928797, 0.32355478861087145, 0.49616599007668016, 0.07304601899196494, 2.3706896551724137, 1.8619934282584885, 2.2813688212927756, 0.6082108464267613, 3.874467260751647, 0.0, 0.0]	0.320113659	-0.849638904
CD26	DPP4	gut_cd8_trm	const	25.4753965	8.093809044	3.147516375	0.001646639	19	-61.054	['778C', 'D543', 'D503', '640C', '694B', 'D496', '768B', 'D529', 'D534', 'D570', 'D564', 'D533', 'D523', 'D528', '759B', 'D512', 'D520', '637C', '647C']	[1.5916368430966283, 9.622160126351599, 11.690433749257279, 3.6285097192224622, 9.935205183585314, 38.078902229845625, 1.1047070124879923, 1.596169193934557]	[15.742323028325824, 2.1354616048317516, 1.8493459630130809, 3.2286340394448505, 0.8454907161803714, 5.651697699890471, 4.160143144710355, 2.5595539787126205, 1.4335528864781093, 0.0, 0.0]	0.010703152	0
CD26	DPP4	gut_cd8_trm	sex	-3.802567451	3.357445199	-1.132577667	0.257391652	19	-61.054	['778C', 'D543', 'D503', '640C', '694B', 'D496', '768B', 'D529', 'D534', 'D570', 'D564', 'D533', 'D523', 'D528', '759B', 'D512', 'D520', '637C', '647C']	[1.5916368430966283, 9.622160126351599, 11.690433749257279, 3.6285097192224622, 9.935205183585314, 38.078902229845625, 1.1047070124879923, 1.596169193934557]	[15.742323028325824, 2.1354616048317516, 1.8493459630130809, 3.2286340394448505, 0.8454907161803714, 5.651697699890471, 4.160143144710355, 2.5595539787126205, 1.4335528864781093, 0.0, 0.0]	0.805097947	-0.917589769
CD26	DPP4	gut_cd8_trm	age_groups	-6.080041898	3.551573958	-1.711928843	0.086909782	19	-61.054	['778C', 'D543', 'D503', '640C', '694B', 'D496', '768B', 'D529', 'D534', 'D570', 'D564', 'D533', 'D523', 'D528', '759B', 'D512', 'D520', '637C', '647C']	[1.5916368430966283, 9.622160126351599, 11.690433749257279, 3.6285097192224622, 9.935205183585314, 38.078902229845625, 1.1047070124879923, 1.596169193934557]	[15.742323028325824, 2.1354616048317516, 1.8493459630130809, 3.2286340394448505, 0.8454907161803714, 5.651697699890471, 4.160143144710355, 2.5595539787126205, 1.4335528864781093, 0.0, 0.0]	0.564913586	-1.433104605
CD26	DPP4	gut_cd8_trm	chemistry	-4.660632858	5.995181361	-0.777396475	0.436924891	19	-61.054	['778C', 'D543', 'D503', '640C', '694B', 'D496', '768B', 'D529', 'D534', 'D570', 'D564', 'D533', 'D523', 'D528', '759B', 'D512', 'D520', '637C', '647C']	[1.5916368430966283, 9.622160126351599, 11.690433749257279, 3.6285097192224622, 9.935205183585314, 38.078902229845625, 1.1047070124879923, 1.596169193934557]	[15.742323028325824, 2.1354616048317516, 1.8493459630130809, 3.2286340394448505, 0.8454907161803714, 5.651697699890471, 4.160143144710355, 2.5595539787126205, 1.4335528864781093, 0.0, 0.0]	0.631113732
CD26	DPP4	gut_cd8_trm	site	-7.514587305	3.635447945	-2.067032019	0.038731137	19	-61.054	['778C', 'D543', 'D503', '640C', '694B', 'D496', '768B', 'D529', 'D534', 'D570', 'D564', 'D533', 'D523', 'D528', '759B', 'D512', 'D520', '637C', '647C']	[1.5916368430966283, 9.622160126351599, 11.690433749257279, 3.6285097192224622, 9.935205183585314, 38.078902229845625, 1.1047070124879923, 1.596169193934557]	[15.742323028325824, 2.1354616048317516, 1.8493459630130809, 3.2286340394448505, 0.8454907161803714, 5.651697699890471, 4.160143144710355, 2.5595539787126205, 1.4335528864781093, 0.0, 0.0]	0.062938098	-1.658782494
CD26	DPP4	gut_cd8_trm	cmv	-7.297435748	3.733610422	-1.954525224	0.050639135	19	-61.054	['778C', 'D543', 'D503', '640C', '694B', 'D496', '768B', 'D529', 'D534', 'D570', 'D564', 'D533', 'D523', 'D528', '759B', 'D512', 'D520', '637C', '647C']	[1.5916368430966283, 9.622160126351599, 11.690433749257279, 3.6285097192224622, 9.935205183585314, 38.078902229845625, 1.1047070124879923, 1.596169193934557]	[15.742323028325824, 2.1354616048317516, 1.8493459630130809, 3.2286340394448505, 0.8454907161803714, 5.651697699890471, 4.160143144710355, 2.5595539787126205, 1.4335528864781093, 0.0, 0.0]	0.263323501	-1.330208425
CD71	TFRC	gut_cd8_trm	const	0.092157976	0.238906757	0.38574872	0.699682777	19	5.879	['778C', 'D543', 'D503', '640C', '694B', 'D496', '768B', 'D529', 'D534', 'D570', 'D564', 'D533', 'D523', 'D528', '759B', 'D512', 'D520', '637C', '647C']	[0.047089847428894334, 0.06074596039363382, 0.35650623885918004, 0.0, 0.0, 0.0, 0.5283381364073007, 0.1596169193934557]	[0.33659572264512455, 0.12942191544434856, 0.011276499774470004, 0.2775748721694668, 0.34814323607427056, 0.6133625410733845, 0.04473272198613285, 0.07602635580334516, 0.3487020534676482, 0.0, 0.0]	0.879489999	0
CD71	TFRC	gut_cd8_trm	sex	-0.053657612	0.099102455	-0.541435753	0.588207269	19	5.879	['778C', 'D543', 'D503', '640C', '694B', 'D496', '768B', 'D529', 'D534', 'D570', 'D564', 'D533', 'D523', 'D528', '759B', 'D512', 'D520', '637C', '647C']	[0.047089847428894334, 0.06074596039363382, 0.35650623885918004, 0.0, 0.0, 0.0, 0.5283381364073007, 0.1596169193934557]	[0.33659572264512455, 0.12942191544434856, 0.011276499774470004, 0.2775748721694668, 0.34814323607427056, 0.6133625410733845, 0.04473272198613285, 0.07602635580334516, 0.3487020534676482, 0.0, 0.0]	0.805097947	-0.433119732
CD71	TFRC	gut_cd8_trm	age_groups	0.066209933	0.104832596	0.631577726	0.527662845	19	5.879	['778C', 'D543', 'D503', '640C', '694B', 'D496', '768B', 'D529', 'D534', 'D570', 'D564', 'D533', 'D523', 'D528', '759B', 'D512', 'D520', '637C', '647C']	[0.047089847428894334, 0.06074596039363382, 0.35650623885918004, 0.0, 0.0, 0.0, 0.5283381364073007, 0.1596169193934557]	[0.33659572264512455, 0.12942191544434856, 0.011276499774470004, 0.2775748721694668, 0.34814323607427056, 0.6133625410733845, 0.04473272198613285, 0.07602635580334516, 0.3487020534676482, 0.0, 0.0]	0.668239144	0.545644863
CD71	TFRC	gut_cd8_trm	chemistry	0.033733411	0.176961098	0.19062614	0.848818509	19	5.879	['778C', 'D543', 'D503', '640C', '694B', 'D496', '768B', 'D529', 'D534', 'D570', 'D564', 'D533', 'D523', 'D528', '759B', 'D512', 'D520', '637C', '647C']	[0.047089847428894334, 0.06074596039363382, 0.35650623885918004, 0.0, 0.0, 0.0, 0.5283381364073007, 0.1596169193934557]	[0.33659572264512455, 0.12942191544434856, 0.011276499774470004, 0.2775748721694668, 0.34814323607427056, 0.6133625410733845, 0.04473272198613285, 0.07602635580334516, 0.3487020534676482, 0.0, 0.0]	0.96124064	0.221280033
CD71	TFRC	gut_cd8_trm	site	0.113540434	0.107308324	1.058076669	0.29002049	19	5.879	['778C', 'D543', 'D503', '640C', '694B', 'D496', '768B', 'D529', 'D534', 'D570', 'D564', 'D533', 'D523', 'D528', '759B', 'D512', 'D520', '637C', '647C']	[0.047089847428894334, 0.06074596039363382, 0.35650623885918004, 0.0, 0.0, 0.0, 0.5283381364073007, 0.1596169193934557]	[0.33659572264512455, 0.12942191544434856, 0.011276499774470004, 0.2775748721694668, 0.34814323607427056, 0.6133625410733845, 0.04473272198613285, 0.07602635580334516, 0.3487020534676482, 0.0, 0.0]	0.342751488	1.027694164
CD71	TFRC	gut_cd8_trm	cmv	-0.041581142	0.110205807	-0.377304458	0.705947359	19	5.879	['778C', 'D543', 'D503', '640C', '694B', 'D496', '768B', 'D529', 'D534', 'D570', 'D564', 'D533', 'D523', 'D528', '759B', 'D512', 'D520', '637C', '647C']	[0.047089847428894334, 0.06074596039363382, 0.35650623885918004, 0.0, 0.0, 0.0, 0.5283381364073007, 0.1596169193934557]	[0.33659572264512455, 0.12942191544434856, 0.011276499774470004, 0.2775748721694668, 0.34814323607427056, 0.6133625410733845, 0.04473272198613285, 0.07602635580334516, 0.3487020534676482, 0.0, 0.0]	0.903559879	-0.358599199
CD244_2B4	CD244	gut_cd8_trm	const	67.9971659	9.659904499	7.039113679	1.93E-12	19	-64.415	['778C', 'D543', 'D503', '640C', '694B', 'D496', '768B', 'D529', 'D534', 'D570', 'D564', 'D533', 'D523', 'D528', '759B', 'D512', 'D520', '637C', '647C']	[84.01770578263327, 71.12137042886648, 76.51515151515152, 96.7170626349892, 95.42836573074153, 66.33790737564323, 95.38904899135446, 96.80766161213089]	[82.93200766402569, 92.75237273511648, 65.50518718989625, 66.91015339663988, 90.66644562334217, 89.87951807228916, 69.76067993737419, 91.0542321338064, 95.0794265788454, 58.206278026905835, 54.04255319148936]	5.03E-11	0
CD244_2B4	CD244	gut_cd8_trm	sex	-9.37180206	4.007087369	-2.338806519	0.019345449	19	-64.415	['778C', 'D543', 'D503', '640C', '694B', 'D496', '768B', 'D529', 'D534', 'D570', 'D564', 'D533', 'D523', 'D528', '759B', 'D512', 'D520', '637C', '647C']	[84.01770578263327, 71.12137042886648, 76.51515151515152, 96.7170626349892, 95.42836573074153, 66.33790737564323, 95.38904899135446, 96.80766161213089]	[82.93200766402569, 92.75237273511648, 65.50518718989625, 66.91015339663988, 90.66644562334217, 89.87951807228916, 69.76067993737419, 91.0542321338064, 95.0794265788454, 58.206278026905835, 54.04255319148936]	0.16766056	-0.164903416
CD244_2B4	CD244	gut_cd8_trm	age_groups	-5.860055727	4.238778685	-1.382486835	0.16682227	19	-64.415	['778C', 'D543', 'D503', '640C', '694B', 'D496', '768B', 'D529', 'D534', 'D570', 'D564', 'D533', 'D523', 'D528', '759B', 'D512', 'D520', '637C', '647C']	[84.01770578263327, 71.12137042886648, 76.51515151515152, 96.7170626349892, 95.42836573074153, 66.33790737564323, 95.38904899135446, 96.80766161213089]	[82.93200766402569, 92.75237273511648, 65.50518718989625, 66.91015339663988, 90.66644562334217, 89.87951807228916, 69.76067993737419, 91.0542321338064, 95.0794265788454, 58.206278026905835, 54.04255319148936]	0.668239144	-0.102691382
CD244_2B4	CD244	gut_cd8_trm	chemistry	7.992985688	7.155207034	1.117086571	0.263957312	19	-64.415	['778C', 'D543', 'D503', '640C', '694B', 'D496', '768B', 'D529', 'D534', 'D570', 'D564', 'D533', 'D523', 'D528', '759B', 'D512', 'D520', '637C', '647C']	[84.01770578263327, 71.12137042886648, 76.51515151515152, 96.7170626349892, 95.42836573074153, 66.33790737564323, 95.38904899135446, 96.80766161213089]	[82.93200766402569, 92.75237273511648, 65.50518718989625, 66.91015339663988, 90.66644562334217, 89.87951807228916, 69.76067993737419, 91.0542321338064, 95.0794265788454, 58.206278026905835, 54.04255319148936]	0.486072581	0.137665494
CD244_2B4	CD244	gut_cd8_trm	site	21.46584757	4.338881702	4.947322614	7.52E-07	19	-64.415	['778C', 'D543', 'D503', '640C', '694B', 'D496', '768B', 'D529', 'D534', 'D570', 'D564', 'D533', 'D523', 'D528', '759B', 'D512', 'D520', '637C', '647C']	[84.01770578263327, 71.12137042886648, 76.51515151515152, 96.7170626349892, 95.42836573074153, 66.33790737564323, 95.38904899135446, 96.80766161213089]	[82.93200766402569, 92.75237273511648, 65.50518718989625, 66.91015339663988, 90.66644562334217, 89.87951807228916, 69.76067993737419, 91.0542321338064, 95.0794265788454, 58.206278026905835, 54.04255319148936]	6.52E-06	0.396778856
CD244_2B4	CD244	gut_cd8_trm	cmv	0.914206359	4.456037932	0.20516126	0.837446135	19	-64.415	['778C', 'D543', 'D503', '640C', '694B', 'D496', '768B', 'D529', 'D534', 'D570', 'D564', 'D533', 'D523', 'D528', '759B', 'D512', 'D520', '637C', '647C']	[84.01770578263327, 71.12137042886648, 76.51515151515152, 96.7170626349892, 95.42836573074153, 66.33790737564323, 95.38904899135446, 96.80766161213089]	[82.93200766402569, 92.75237273511648, 65.50518718989625, 66.91015339663988, 90.66644562334217, 89.87951807228916, 69.76067993737419, 91.0542321338064, 95.0794265788454, 58.206278026905835, 54.04255319148936]	0.924343554	0.016576986
CD278_ICOS	ICOS	gut_cd8_trm	const	19.28681549	18.50239425	1.042395661	0.297228277	19	-76.763	['778C', 'D543', 'D503', '640C', '694B', 'D496', '768B', 'D529', 'D534', 'D570', 'D564', 'D533', 'D523', 'D528', '759B', 'D512', 'D520', '637C', '647C']	[5.048031644377472, 0.5831612197788847, 46.00415923945336, 8.855291576673865, 55.93952483801296, 5.660377358490567, 5.571565802113352, 20.75019952114924]	[14.577183988400394, 7.916307161345988, 1.0599909788001805, 12.242512783053323, 8.139920424403183, 11.697699890470975, 40.95280697830463, 5.119107957425241, 24.409143742735374, 0.0, 0.425531914893617]	0.551329617	0
CD278_ICOS	ICOS	gut_cd8_trm	sex	-1.583519323	7.675097647	-0.206319111	0.836541651	19	-76.763	['778C', 'D543', 'D503', '640C', '694B', 'D496', '768B', 'D529', 'D534', 'D570', 'D564', 'D533', 'D523', 'D528', '759B', 'D512', 'D520', '637C', '647C']	[5.048031644377472, 0.5831612197788847, 46.00415923945336, 8.855291576673865, 55.93952483801296, 5.660377358490567, 5.571565802113352, 20.75019952114924]	[14.577183988400394, 7.916307161345988, 1.0599909788001805, 12.242512783053323, 8.139920424403183, 11.697699890470975, 40.95280697830463, 5.119107957425241, 24.409143742735374, 0.0, 0.425531914893617]	0.870003317	-0.150326244
CD278_ICOS	ICOS	gut_cd8_trm	age_groups	-5.398336077	8.118874713	-0.664911859	0.50610687	19	-76.763	['778C', 'D543', 'D503', '640C', '694B', 'D496', '768B', 'D529', 'D534', 'D570', 'D564', 'D533', 'D523', 'D528', '759B', 'D512', 'D520', '637C', '647C']	[5.048031644377472, 0.5831612197788847, 46.00415923945336, 8.855291576673865, 55.93952483801296, 5.660377358490567, 5.571565802113352, 20.75019952114924]	[14.577183988400394, 7.916307161345988, 1.0599909788001805, 12.242512783053323, 8.139920424403183, 11.697699890470975, 40.95280697830463, 5.119107957425241, 24.409143742735374, 0.0, 0.425531914893617]	0.668239144	-0.496124727
CD278_ICOS	ICOS	gut_cd8_trm	chemistry	1.942301682	13.70494517	0.141722689	0.887299053	19	-76.763	['778C', 'D543', 'D503', '640C', '694B', 'D496', '768B', 'D529', 'D534', 'D570', 'D564', 'D533', 'D523', 'D528', '759B', 'D512', 'D520', '637C', '647C']	[5.048031644377472, 0.5831612197788847, 46.00415923945336, 8.855291576673865, 55.93952483801296, 5.660377358490567, 5.571565802113352, 20.75019952114924]	[14.577183988400394, 7.916307161345988, 1.0599909788001805, 12.242512783053323, 8.139920424403183, 11.697699890470975, 40.95280697830463, 5.119107957425241, 24.409143742735374, 0.0, 0.425531914893617]	0.96124064	0.254231133
CD278_ICOS	ICOS	gut_cd8_trm	site	10.0741887	8.310610097	1.212208079	0.22543274	19	-76.763	['778C', 'D543', 'D503', '640C', '694B', 'D496', '768B', 'D529', 'D534', 'D570', 'D564', 'D533', 'D523', 'D528', '759B', 'D512', 'D520', '637C', '647C']	[5.048031644377472, 0.5831612197788847, 46.00415923945336, 8.855291576673865, 55.93952483801296, 5.660377358490567, 5.571565802113352, 20.75019952114924]	[14.577183988400394, 7.916307161345988, 1.0599909788001805, 12.242512783053323, 8.139920424403183, 11.697699890470975, 40.95280697830463, 5.119107957425241, 24.409143742735374, 0.0, 0.425531914893617]	0.293978714	1.02313926
CD278_ICOS	ICOS	gut_cd8_trm	cmv	-13.09149848	8.535008874	-1.533858801	0.125064393	19	-76.763	['778C', 'D543', 'D503', '640C', '694B', 'D496', '768B', 'D529', 'D534', 'D570', 'D564', 'D533', 'D523', 'D528', '759B', 'D512', 'D520', '637C', '647C']	[5.048031644377472, 0.5831612197788847, 46.00415923945336, 8.855291576673865, 55.93952483801296, 5.660377358490567, 5.571565802113352, 20.75019952114924]	[14.577183988400394, 7.916307161345988, 1.0599909788001805, 12.242512783053323, 8.139920424403183, 11.697699890470975, 40.95280697830463, 5.119107957425241, 24.409143742735374, 0.0, 0.425531914893617]	0.361297136	-1.233826028
CD38	CD38	gut_cd8_trm	const	-9.793061968	17.33372705	-0.564971511	0.572093142	19	-75.523	['778C', 'D543', 'D503', '640C', '694B', 'D496', '768B', 'D529', 'D534', 'D570', 'D564', 'D533', 'D523', 'D528', '759B', 'D512', 'D520', '637C', '647C']	[45.68656997551328, 11.250151864900984, 12.685680332739157, 55.83153347732181, 54.24766018718502, 10.248713550600343, 55.13928914505284, 52.67358339984038]	[39.34545077934855, 3.8934426229508197, 0.36084799278304014, 35.2081811541271, 70.026525198939, 21.292442497261774, 47.953477969134426, 53.82665990876837, 29.05850445563735, 6.098654708520179, 0.0]	0.82635676	0
CD38	CD38	gut_cd8_trm	sex	-3.630388252	7.19031526	-0.504899733	0.613629262	19	-75.523	['778C', 'D543', 'D503', '640C', '694B', 'D496', '768B', 'D529', 'D534', 'D570', 'D564', 'D533', 'D523', 'D528', '759B', 'D512', 'D520', '637C', '647C']	[45.68656997551328, 11.250151864900984, 12.685680332739157, 55.83153347732181, 54.24766018718502, 10.248713550600343, 55.13928914505284, 52.67358339984038]	[39.34545077934855, 3.8934426229508197, 0.36084799278304014, 35.2081811541271, 70.026525198939, 21.292442497261774, 47.953477969134426, 53.82665990876837, 29.05850445563735, 6.098654708520179, 0.0]	0.805097947	-0.15799042
CD38	CD38	gut_cd8_trm	age_groups	-4.664180906	7.606062024	-0.613218889	0.539731617	19	-75.523	['778C', 'D543', 'D503', '640C', '694B', 'D496', '768B', 'D529', 'D534', 'D570', 'D564', 'D533', 'D523', 'D528', '759B', 'D512', 'D520', '637C', '647C']	[45.68656997551328, 11.250151864900984, 12.685680332739157, 55.83153347732181, 54.24766018718502, 10.248713550600343, 55.13928914505284, 52.67358339984038]	[39.34545077934855, 3.8934426229508197, 0.36084799278304014, 35.2081811541271, 70.026525198939, 21.292442497261774, 47.953477969134426, 53.82665990876837, 29.05850445563735, 6.098654708520179, 0.0]	0.668239144	-0.19316041
CD38	CD38	gut_cd8_trm	chemistry	26.43912328	12.83929937	2.059234116	0.039471816	19	-75.523	['778C', 'D543', 'D503', '640C', '694B', 'D496', '768B', 'D529', 'D534', 'D570', 'D564', 'D533', 'D523', 'D528', '759B', 'D512', 'D520', '637C', '647C']	[45.68656997551328, 11.250151864900984, 12.685680332739157, 55.83153347732181, 54.24766018718502, 10.248713550600343, 55.13928914505284, 52.67358339984038]	[39.34545077934855, 3.8934426229508197, 0.36084799278304014, 35.2081811541271, 70.026525198939, 21.292442497261774, 47.953477969134426, 53.82665990876837, 29.05850445563735, 6.098654708520179, 0.0]	0.128283404	1.234089644
CD38	CD38	gut_cd8_trm	site	36.66191222	7.785686821	4.708886071	2.49E-06	19	-75.523	['778C', 'D543', 'D503', '640C', '694B', 'D496', '768B', 'D529', 'D534', 'D570', 'D564', 'D533', 'D523', 'D528', '759B', 'D512', 'D520', '637C', '647C']	[45.68656997551328, 11.250151864900984, 12.685680332739157, 55.83153347732181, 54.24766018718502, 10.248713550600343, 55.13928914505284, 52.67358339984038]	[39.34545077934855, 3.8934426229508197, 0.36084799278304014, 35.2081811541271, 70.026525198939, 21.292442497261774, 47.953477969134426, 53.82665990876837, 29.05850445563735, 6.098654708520179, 0.0]	1.30E-05	2.073250734
CD38	CD38	gut_cd8_trm	cmv	-0.838663332	7.995911892	-0.104886515	0.916465859	19	-75.523	['778C', 'D543', 'D503', '640C', '694B', 'D496', '768B', 'D529', 'D534', 'D570', 'D564', 'D533', 'D523', 'D528', '759B', 'D512', 'D520', '637C', '647C']	[45.68656997551328, 11.250151864900984, 12.685680332739157, 55.83153347732181, 54.24766018718502, 10.248713550600343, 55.13928914505284, 52.67358339984038]	[39.34545077934855, 3.8934426229508197, 0.36084799278304014, 35.2081811541271, 70.026525198939, 21.292442497261774, 47.953477969134426, 53.82665990876837, 29.05850445563735, 6.098654708520179, 0.0]	0.924343554	-0.039789417
integrin_b7	ITGB7	gut_cd8_trm	const	71.45436657	26.64937374	2.681277514	0.007334167	19	-83.695	['778C', 'D543', 'D503', '640C', '694B', 'D496', '768B', 'D529', 'D534', 'D570', 'D564', 'D533', 'D523', 'D528', '759B', 'D512', 'D520', '637C', '647C']	[96.17630438877379, 68.07192321710606, 77.39156268568034, 95.24838012958963, 58.24334053275738, 78.3876500857633, 88.56868395773296, 79.6488427773344]	[78.9239293666822, 38.09318377911993, 92.18538565629228, 72.46165084002922, 38.71021220159151, 42.190580503833516, 92.14940729143368, 94.29802331474912, 80.27896164277412, 87.62331838565022, 15.74468085106383]	0.02724119	0
integrin_b7	ITGB7	gut_cd8_trm	sex	5.106340318	11.05459882	0.461920003	0.644138689	19	-83.695	['778C', 'D543', 'D503', '640C', '694B', 'D496', '768B', 'D529', 'D534', 'D570', 'D564', 'D533', 'D523', 'D528', '759B', 'D512', 'D520', '637C', '647C']	[96.17630438877379, 68.07192321710606, 77.39156268568034, 95.24838012958963, 58.24334053275738, 78.3876500857633, 88.56868395773296, 79.6488427773344]	[78.9239293666822, 38.09318377911993, 92.18538565629228, 72.46165084002922, 38.71021220159151, 42.190580503833516, 92.14940729143368, 94.29802331474912, 80.27896164277412, 87.62331838565022, 15.74468085106383]	0.805097947	0.101108642
integrin_b7	ITGB7	gut_cd8_trm	age_groups	-10.24884591	11.69377993	-0.876435675	0.380793231	19	-83.695	['778C', 'D543', 'D503', '640C', '694B', 'D496', '768B', 'D529', 'D534', 'D570', 'D564', 'D533', 'D523', 'D528', '759B', 'D512', 'D520', '637C', '647C']	[96.17630438877379, 68.07192321710606, 77.39156268568034, 95.24838012958963, 58.24334053275738, 78.3876500857633, 88.56868395773296, 79.6488427773344]	[78.9239293666822, 38.09318377911993, 92.18538565629228, 72.46165084002922, 38.71021220159151, 42.190580503833516, 92.14940729143368, 94.29802331474912, 80.27896164277412, 87.62331838565022, 15.74468085106383]	0.668239144	-0.197209355
integrin_b7	ITGB7	gut_cd8_trm	chemistry	11.51034518	19.73951052	0.583111986	0.559817915	19	-83.695	['778C', 'D543', 'D503', '640C', '694B', 'D496', '768B', 'D529', 'D534', 'D570', 'D564', 'D533', 'D523', 'D528', '759B', 'D512', 'D520', '637C', '647C']	[96.17630438877379, 68.07192321710606, 77.39156268568034, 95.24838012958963, 58.24334053275738, 78.3876500857633, 88.56868395773296, 79.6488427773344]	[78.9239293666822, 38.09318377911993, 92.18538565629228, 72.46165084002922, 38.71021220159151, 42.190580503833516, 92.14940729143368, 94.29802331474912, 80.27896164277412, 87.62331838565022, 15.74468085106383]	0.766066621	0.272893571
integrin_b7	ITGB7	gut_cd8_trm	site	6.982353906	11.9699403	0.583324038	0.559675184	19	-83.695	['778C', 'D543', 'D503', '640C', '694B', 'D496', '768B', 'D529', 'D534', 'D570', 'D564', 'D533', 'D523', 'D528', '759B', 'D512', 'D520', '637C', '647C']	[96.17630438877379, 68.07192321710606, 77.39156268568034, 95.24838012958963, 58.24334053275738, 78.3876500857633, 88.56868395773296, 79.6488427773344]	[78.9239293666822, 38.09318377911993, 92.18538565629228, 72.46165084002922, 38.71021220159151, 42.190580503833516, 92.14940729143368, 94.29802331474912, 80.27896164277412, 87.62331838565022, 15.74468085106383]	0.606314782	0.13498428
integrin_b7	ITGB7	gut_cd8_trm	cmv	-15.46362741	12.29314641	-1.25790639	0.208425613	19	-83.695	['778C', 'D543', 'D503', '640C', '694B', 'D496', '768B', 'D529', 'D534', 'D570', 'D564', 'D533', 'D523', 'D528', '759B', 'D512', 'D520', '637C', '647C']	[96.17630438877379, 68.07192321710606, 77.39156268568034, 95.24838012958963, 58.24334053275738, 78.3876500857633, 88.56868395773296, 79.6488427773344]	[78.9239293666822, 38.09318377911993, 92.18538565629228, 72.46165084002922, 38.71021220159151, 42.190580503833516, 92.14940729143368, 94.29802331474912, 80.27896164277412, 87.62331838565022, 15.74468085106383]	0.483679302	-0.293967226
CD279_PD1	PDCD1	gut_cd8_trm	const	38.65071729	15.6959506	2.462464254	0.013798593	19	-73.638	['778C', 'D543', 'D503', '640C', '694B', 'D496', '768B', 'D529', 'D534', 'D570', 'D564', 'D533', 'D523', 'D528', '759B', 'D512', 'D520', '637C', '647C']	[1.8082501412695424, 5.6129267403717655, 20.380273321449792, 6.9978401727861765, 18.754499640028797, 55.14579759862779, 8.93371757925072, 58.33998403830806]	[24.939153850137227, 6.460310612597066, 1.1953089760938205, 5.814463111760409, 9.681697612732096, 7.995618838992333, 0.31312905390293, 2.5848960973137354, 15.497869043006588, 0.0, 2.127659574468085]	0.039862601	0
CD279_PD1	PDCD1	gut_cd8_trm	sex	-16.13232806	6.510938633	-2.477726941	0.013222229	19	-73.638	['778C', 'D543', 'D503', '640C', '694B', 'D496', '768B', 'D529', 'D534', 'D570', 'D564', 'D533', 'D523', 'D528', '759B', 'D512', 'D520', '637C', '647C']	[1.8082501412695424, 5.6129267403717655, 20.380273321449792, 6.9978401727861765, 18.754499640028797, 55.14579759862779, 8.93371757925072, 58.33998403830806]	[24.939153850137227, 6.460310612597066, 1.1953089760938205, 5.814463111760409, 9.681697612732096, 7.995618838992333, 0.31312905390293, 2.5848960973137354, 15.497869043006588, 0.0, 2.127659574468085]	0.16766056	-1.88785895
CD279_PD1	PDCD1	gut_cd8_trm	age_groups	-13.93945335	6.887403581	-2.023905408	0.042979885	19	-73.638	['778C', 'D543', 'D503', '640C', '694B', 'D496', '768B', 'D529', 'D534', 'D570', 'D564', 'D533', 'D523', 'D528', '759B', 'D512', 'D520', '637C', '647C']	[1.8082501412695424, 5.6129267403717655, 20.380273321449792, 6.9978401727861765, 18.754499640028797, 55.14579759862779, 8.93371757925072, 58.33998403830806]	[24.939153850137227, 6.460310612597066, 1.1953089760938205, 5.814463111760409, 9.681697612732096, 7.995618838992333, 0.31312905390293, 2.5848960973137354, 15.497869043006588, 0.0, 2.127659574468085]	0.558738511	-1.448932686
CD279_PD1	PDCD1	gut_cd8_trm	chemistry	-2.020571453	11.62617872	-0.173794976	0.862026593	19	-73.638	['778C', 'D543', 'D503', '640C', '694B', 'D496', '768B', 'D529', 'D534', 'D570', 'D564', 'D533', 'D523', 'D528', '759B', 'D512', 'D520', '637C', '647C']	[1.8082501412695424, 5.6129267403717655, 20.380273321449792, 6.9978401727861765, 18.754499640028797, 55.14579759862779, 8.93371757925072, 58.33998403830806]	[24.939153850137227, 6.460310612597066, 1.1953089760938205, 5.814463111760409, 9.681697612732096, 7.995618838992333, 0.31312905390293, 2.5848960973137354, 15.497869043006588, 0.0, 2.127659574468085]	0.96124064	-0.576095762
CD279_PD1	PDCD1	gut_cd8_trm	site	-3.827019258	7.050056537	-0.542835258	0.587243235	19	-73.638	['778C', 'D543', 'D503', '640C', '694B', 'D496', '768B', 'D529', 'D534', 'D570', 'D564', 'D533', 'D523', 'D528', '759B', 'D512', 'D520', '637C', '647C']	[1.8082501412695424, 5.6129267403717655, 20.380273321449792, 6.9978401727861765, 18.754499640028797, 55.14579759862779, 8.93371757925072, 58.33998403830806]	[24.939153850137227, 6.460310612597066, 1.1953089760938205, 5.814463111760409, 9.681697612732096, 7.995618838992333, 0.31312905390293, 2.5848960973137354, 15.497869043006588, 0.0, 2.127659574468085]	0.610732965	-0.405204502
CD279_PD1	PDCD1	gut_cd8_trm	cmv	-6.680693787	7.240418501	-0.922694425	0.356166472	19	-73.638	['778C', 'D543', 'D503', '640C', '694B', 'D496', '768B', 'D529', 'D534', 'D570', 'D564', 'D533', 'D523', 'D528', '759B', 'D512', 'D520', '637C', '647C']	[1.8082501412695424, 5.6129267403717655, 20.380273321449792, 6.9978401727861765, 18.754499640028797, 55.14579759862779, 8.93371757925072, 58.33998403830806]	[24.939153850137227, 6.460310612597066, 1.1953089760938205, 5.814463111760409, 9.681697612732096, 7.995618838992333, 0.31312905390293, 2.5848960973137354, 15.497869043006588, 0.0, 2.127659574468085]	0.691371218	-0.598267508
CD103	ITGAE	gut_cd8_trm	const	75.77114179	26.10779281	2.902242343	0.003705018	19	-83.305	['778C', 'D543', 'D503', '640C', '694B', 'D496', '768B', 'D529', 'D534', 'D570', 'D564', 'D533', 'D523', 'D528', '759B', 'D512', 'D520', '637C', '647C']	[95.83725748728574, 47.30895395456202, 79.29292929292929, 96.00431965442765, 69.69042476601872, 64.06518010291595, 91.25840537944285, 85.39505187549881]	[88.89234115271088, 52.14624676445211, 92.42219215155616, 83.18480642804967, 52.80172413793104, 46.50602409638554, 94.11764705882352, 95.13431322858591, 89.57768306857807, 57.48878923766816, 3.829787234042553]	0.016225977	0
CD103	ITGAE	gut_cd8_trm	sex	-3.984359487	10.82994214	-0.367902195	0.712946163	19	-83.305	['778C', 'D543', 'D503', '640C', '694B', 'D496', '768B', 'D529', 'D534', 'D570', 'D564', 'D533', 'D523', 'D528', '759B', 'D512', 'D520', '637C', '647C']	[95.83725748728574, 47.30895395456202, 79.29292929292929, 96.00431965442765, 69.69042476601872, 64.06518010291595, 91.25840537944285, 85.39505187549881]	[88.89234115271088, 52.14624676445211, 92.42219215155616, 83.18480642804967, 52.80172413793104, 46.50602409638554, 94.11764705882352, 95.13431322858591, 89.57768306857807, 57.48878923766816, 3.829787234042553]	0.805097947	-0.077427559
CD103	ITGAE	gut_cd8_trm	age_groups	-7.049604351	11.45613352	-0.615356337	0.53831942	19	-83.305	['778C', 'D543', 'D503', '640C', '694B', 'D496', '768B', 'D529', 'D534', 'D570', 'D564', 'D533', 'D523', 'D528', '759B', 'D512', 'D520', '637C', '647C']	[95.83725748728574, 47.30895395456202, 79.29292929292929, 96.00431965442765, 69.69042476601872, 64.06518010291595, 91.25840537944285, 85.39505187549881]	[88.89234115271088, 52.14624676445211, 92.42219215155616, 83.18480642804967, 52.80172413793104, 46.50602409638554, 94.11764705882352, 95.13431322858591, 89.57768306857807, 57.48878923766816, 3.829787234042553]	0.668239144	-0.135557696
CD103	ITGAE	gut_cd8_trm	chemistry	4.242497703	19.33835503	0.219382553	0.826352059	19	-83.305	['778C', 'D543', 'D503', '640C', '694B', 'D496', '768B', 'D529', 'D534', 'D570', 'D564', 'D533', 'D523', 'D528', '759B', 'D512', 'D520', '637C', '647C']	[95.83725748728574, 47.30895395456202, 79.29292929292929, 96.00431965442765, 69.69042476601872, 64.06518010291595, 91.25840537944285, 85.39505187549881]	[88.89234115271088, 52.14624676445211, 92.42219215155616, 83.18480642804967, 52.80172413793104, 46.50602409638554, 94.11764705882352, 95.13431322858591, 89.57768306857807, 57.48878923766816, 3.829787234042553]	0.96124064	0.087731757
CD103	ITGAE	gut_cd8_trm	site	21.6010309	11.72668162	1.842041218	0.065469121	19	-83.305	['778C', 'D543', 'D503', '640C', '694B', 'D496', '768B', 'D529', 'D534', 'D570', 'D564', 'D533', 'D523', 'D528', '759B', 'D512', 'D520', '637C', '647C']	[95.83725748728574, 47.30895395456202, 79.29292929292929, 96.00431965442765, 69.69042476601872, 64.06518010291595, 91.25840537944285, 85.39505187549881]	[88.89234115271088, 52.14624676445211, 92.42219215155616, 83.18480642804967, 52.80172413793104, 46.50602409638554, 94.11764705882352, 95.13431322858591, 89.57768306857807, 57.48878923766816, 3.829787234042553]	0.100129244	0.431854451
CD103	ITGAE	gut_cd8_trm	cmv	-20.664862	12.04331938	-1.715877603	0.086184447	19	-83.305	['778C', 'D543', 'D503', '640C', '694B', 'D496', '768B', 'D529', 'D534', 'D570', 'D564', 'D533', 'D523', 'D528', '759B', 'D512', 'D520', '637C', '647C']	[95.83725748728574, 47.30895395456202, 79.29292929292929, 96.00431965442765, 69.69042476601872, 64.06518010291595, 91.25840537944285, 85.39505187549881]	[88.89234115271088, 52.14624676445211, 92.42219215155616, 83.18480642804967, 52.80172413793104, 46.50602409638554, 94.11764705882352, 95.13431322858591, 89.57768306857807, 57.48878923766816, 3.829787234042553]	0.320113659	-0.400242349
CD27	CD27	gut_cd8_trm	const	-4.019397028	4.025749736	-0.998421981	0.318074779	19	-47.784	['778C', 'D543', 'D503', '640C', '694B', 'D496', '768B', 'D529', 'D534', 'D570', 'D564', 'D533', 'D523', 'D528', '759B', 'D512', 'D520', '637C', '647C']	[13.420606517234884, 2.5756287206900743, 2.3618538324420677, 10.885529157667387, 5.003599712023038, 2.8301886792452833, 6.003842459173871, 12.689545091779728]	[1.8124385065506707, 0.46376186367558236, 7.262065854758683, 0.8181154127100073, 8.521220159151193, 7.579408543263964, 17.490494296577946, 2.914343639128231, 15.7690817512592, 1.4349775784753362, 2.127659574468085]	0.551329617	0
CD27	CD27	gut_cd8_trm	sex	-0.03972488	1.669947246	-0.023788105	0.981021629	19	-47.784	['778C', 'D543', 'D503', '640C', '694B', 'D496', '768B', 'D529', 'D534', 'D570', 'D564', 'D533', 'D523', 'D528', '759B', 'D512', 'D520', '637C', '647C']	[13.420606517234884, 2.5756287206900743, 2.3618538324420677, 10.885529157667387, 5.003599712023038, 2.8301886792452833, 6.003842459173871, 12.689545091779728]	[1.8124385065506707, 0.46376186367558236, 7.262065854758683, 0.8181154127100073, 8.521220159151193, 7.579408543263964, 17.490494296577946, 2.914343639128231, 15.7690817512592, 1.4349775784753362, 2.127659574468085]	0.981021629	-0.008571375
CD27	CD27	gut_cd8_trm	age_groups	0.941312328	1.766504231	0.532867293	0.594125447	19	-47.784	['778C', 'D543', 'D503', '640C', '694B', 'D496', '768B', 'D529', 'D534', 'D570', 'D564', 'D533', 'D523', 'D528', '759B', 'D512', 'D520', '637C', '647C']	[13.420606517234884, 2.5756287206900743, 2.3618538324420677, 10.885529157667387, 5.003599712023038, 2.8301886792452833, 6.003842459173871, 12.689545091779728]	[1.8124385065506707, 0.46376186367558236, 7.262065854758683, 0.8181154127100073, 8.521220159151193, 7.579408543263964, 17.490494296577946, 2.914343639128231, 15.7690817512592, 1.4349775784753362, 2.127659574468085]	0.702148256	0.182725149
CD27	CD27	gut_cd8_trm	chemistry	8.673805128	2.981921077	2.908797686	0.003628216	19	-47.784	['778C', 'D543', 'D503', '640C', '694B', 'D496', '768B', 'D529', 'D534', 'D570', 'D564', 'D533', 'D523', 'D528', '759B', 'D512', 'D520', '637C', '647C']	[13.420606517234884, 2.5756287206900743, 2.3618538324420677, 10.885529157667387, 5.003599712023038, 2.8301886792452833, 6.003842459173871, 12.689545091779728]	[1.8124385065506707, 0.46376186367558236, 7.262065854758683, 0.8181154127100073, 8.521220159151193, 7.579408543263964, 17.490494296577946, 2.914343639128231, 15.7690817512592, 1.4349775784753362, 2.127659574468085]	0.023583402	3.861257935
CD27	CD27	gut_cd8_trm	site	7.684484214	1.808222004	4.249745993	2.14E-05	19	-47.784	['778C', 'D543', 'D503', '640C', '694B', 'D496', '768B', 'D529', 'D534', 'D570', 'D564', 'D533', 'D523', 'D528', '759B', 'D512', 'D520', '637C', '647C']	[13.420606517234884, 2.5756287206900743, 2.3618538324420677, 10.885529157667387, 5.003599712023038, 2.8301886792452833, 6.003842459173871, 12.689545091779728]	[1.8124385065506707, 0.46376186367558236, 7.262065854758683, 0.8181154127100073, 8.521220159151193, 7.579408543263964, 17.490494296577946, 2.914343639128231, 15.7690817512592, 1.4349775784753362, 2.127659574468085]	9.27E-05	1.862435873
CD27	CD27	gut_cd8_trm	cmv	-3.945598436	1.857046675	-2.124663041	0.033614739	19	-47.784	['778C', 'D543', 'D503', '640C', '694B', 'D496', '768B', 'D529', 'D534', 'D570', 'D564', 'D533', 'D523', 'D528', '759B', 'D512', 'D520', '637C', '647C']	[13.420606517234884, 2.5756287206900743, 2.3618538324420677, 10.885529157667387, 5.003599712023038, 2.8301886792452833, 6.003842459173871, 12.689545091779728]	[1.8124385065506707, 0.46376186367558236, 7.262065854758683, 0.8181154127100073, 8.521220159151193, 7.579408543263964, 17.490494296577946, 2.914343639128231, 15.7690817512592, 1.4349775784753362, 2.127659574468085]	0.218495807	-0.839015104
CD95_Fas	FAS	gut_cd8_trm	const	43.43349989	17.57180294	2.471772534	0.013444503	19	-75.783	['778C', 'D543', 'D503', '640C', '694B', 'D496', '768B', 'D529', 'D534', 'D570', 'D564', 'D533', 'D523', 'D528', '759B', 'D512', 'D520', '637C', '647C']	[47.38180448295348, 54.80500546713644, 51.32204396910279, 70.06479481641469, 76.85385169186465, 88.76500857632934, 65.08165225744477, 74.30167597765363]	[39.10724457563047, 73.05867126833478, 57.71312584573748, 58.743608473338206, 87.13527851458885, 88.23658269441403, 83.76202191903377, 71.43943233654333, 72.95621851995351, 91.83856502242152, 61.27659574468085]	0.039862601	0
CD95_Fas	FAS	gut_cd8_trm	sex	-2.733139056	7.289073058	-0.374963872	0.707687336	19	-75.783	['778C', 'D543', 'D503', '640C', '694B', 'D496', '768B', 'D529', 'D534', 'D570', 'D564', 'D533', 'D523', 'D528', '759B', 'D512', 'D520', '637C', '647C']	[47.38180448295348, 54.80500546713644, 51.32204396910279, 70.06479481641469, 76.85385169186465, 88.76500857632934, 65.08165225744477, 74.30167597765363]	[39.10724457563047, 73.05867126833478, 57.71312584573748, 58.743608473338206, 87.13527851458885, 88.23658269441403, 83.76202191903377, 71.43943233654333, 72.95621851995351, 91.83856502242152, 61.27659574468085]	0.805097947	-0.056999994
CD95_Fas	FAS	gut_cd8_trm	age_groups	7.049156092	7.710530035	0.914224581	0.36059885	19	-75.783	['778C', 'D543', 'D503', '640C', '694B', 'D496', '768B', 'D529', 'D534', 'D570', 'D564', 'D533', 'D523', 'D528', '759B', 'D512', 'D520', '637C', '647C']	[47.38180448295348, 54.80500546713644, 51.32204396910279, 70.06479481641469, 76.85385169186465, 88.76500857632934, 65.08165225744477, 74.30167597765363]	[39.10724457563047, 73.05867126833478, 57.71312584573748, 58.743608473338206, 87.13527851458885, 88.23658269441403, 83.76202191903377, 71.43943233654333, 72.95621851995351, 91.83856502242152, 61.27659574468085]	0.668239144	0.146249908
CD95_Fas	FAS	gut_cd8_trm	chemistry	13.51439091	13.01564503	1.038318952	0.299121588	19	-75.783	['778C', 'D543', 'D503', '640C', '694B', 'D496', '768B', 'D529', 'D534', 'D570', 'D564', 'D533', 'D523', 'D528', '759B', 'D512', 'D520', '637C', '647C']	[47.38180448295348, 54.80500546713644, 51.32204396910279, 70.06479481641469, 76.85385169186465, 88.76500857632934, 65.08165225744477, 74.30167597765363]	[39.10724457563047, 73.05867126833478, 57.71312584573748, 58.743608473338206, 87.13527851458885, 88.23658269441403, 83.76202191903377, 71.43943233654333, 72.95621851995351, 91.83856502242152, 61.27659574468085]	0.486072581	0.269117754
CD95_Fas	FAS	gut_cd8_trm	site	9.552982048	7.892621949	1.210368634	0.226137472	19	-75.783	['778C', 'D543', 'D503', '640C', '694B', 'D496', '768B', 'D529', 'D534', 'D570', 'D564', 'D533', 'D523', 'D528', '759B', 'D512', 'D520', '637C', '647C']	[47.38180448295348, 54.80500546713644, 51.32204396910279, 70.06479481641469, 76.85385169186465, 88.76500857632934, 65.08165225744477, 74.30167597765363]	[39.10724457563047, 73.05867126833478, 57.71312584573748, 58.743608473338206, 87.13527851458885, 88.23658269441403, 83.76202191903377, 71.43943233654333, 72.95621851995351, 91.83856502242152, 61.27659574468085]	0.293978714	0.202047631
CD95_Fas	FAS	gut_cd8_trm	cmv	7.232071367	8.105734427	0.892216669	0.37227681	19	-75.783	['778C', 'D543', 'D503', '640C', '694B', 'D496', '768B', 'D529', 'D534', 'D570', 'D564', 'D533', 'D523', 'D528', '759B', 'D512', 'D520', '637C', '647C']	[47.38180448295348, 54.80500546713644, 51.32204396910279, 70.06479481641469, 76.85385169186465, 88.76500857632934, 65.08165225744477, 74.30167597765363]	[39.10724457563047, 73.05867126833478, 57.71312584573748, 58.743608473338206, 87.13527851458885, 88.23658269441403, 83.76202191903377, 71.43943233654333, 72.95621851995351, 91.83856502242152, 61.27659574468085]	0.691371218	0.154724677
CD268	TNFRSF13C	gut_cd8_trm	const	-5.459511581	4.027090302	-1.35569634	0.175195805	19	-47.791	['778C', 'D543', 'D503', '640C', '694B', 'D496', '768B', 'D529', 'D534', 'D570', 'D564', 'D533', 'D523', 'D528', '759B', 'D512', 'D520', '637C', '647C']	[0.8099453757769826, 11.201555096586077, 5.199049316696375, 11.792656587473003, 10.943124550035996, 0.04288164665523156, 2.0172910662824206, 6.464485235434957]	[1.413702035109523, 0.021570319240724764, 0.011276499774470004, 0.0, 5.537135278514589, 8.784227820372399, 8.051889957503915, 9.27521540800811, 3.8357225881441304, 0.0, 0.425531914893617]	0.37959091	0
CD268	TNFRSF13C	gut_cd8_trm	sex	2.383198486	1.670503335	1.426634976	0.153685137	19	-47.791	['778C', 'D543', 'D503', '640C', '694B', 'D496', '768B', 'D529', 'D534', 'D570', 'D564', 'D533', 'D523', 'D528', '759B', 'D512', 'D520', '637C', '647C']	[0.8099453757769826, 11.201555096586077, 5.199049316696375, 11.792656587473003, 10.943124550035996, 0.04288164665523156, 2.0172910662824206, 6.464485235434957]	[1.413702035109523, 0.021570319240724764, 0.011276499774470004, 0.0, 5.537135278514589, 8.784227820372399, 8.051889957503915, 9.27521540800811, 3.8357225881441304, 0.0, 0.425531914893617]	0.799162713	0.772460139
CD268	TNFRSF13C	gut_cd8_trm	age_groups	-1.867547907	1.767092473	-1.056847865	0.290581025	19	-47.791	['778C', 'D543', 'D503', '640C', '694B', 'D496', '768B', 'D529', 'D534', 'D570', 'D564', 'D533', 'D523', 'D528', '759B', 'D512', 'D520', '637C', '647C']	[0.8099453757769826, 11.201555096586077, 5.199049316696375, 11.792656587473003, 10.943124550035996, 0.04288164665523156, 2.0172910662824206, 6.464485235434957]	[1.413702035109523, 0.021570319240724764, 0.011276499774470004, 0.0, 5.537135278514589, 8.784227820372399, 8.051889957503915, 9.27521540800811, 3.8357225881441304, 0.0, 0.425531914893617]	0.668239144	-0.531642975
CD268	TNFRSF13C	gut_cd8_trm	chemistry	6.485382569	2.98291405	2.174176815	0.029691859	19	-47.791	['778C', 'D543', 'D503', '640C', '694B', 'D496', '768B', 'D529', 'D534', 'D570', 'D564', 'D533', 'D523', 'D528', '759B', 'D512', 'D520', '637C', '647C']	[0.8099453757769826, 11.201555096586077, 5.199049316696375, 11.792656587473003, 10.943124550035996, 0.04288164665523156, 2.0172910662824206, 6.464485235434957]	[1.413702035109523, 0.021570319240724764, 0.011276499774470004, 0.0, 5.537135278514589, 8.784227820372399, 8.051889957503915, 9.27521540800811, 3.8357225881441304, 0.0, 0.425531914893617]	0.110284047	9.234397544
CD268	TNFRSF13C	gut_cd8_trm	site	3.883671086	1.808824138	2.147069472	0.031787751	19	-47.791	['778C', 'D543', 'D503', '640C', '694B', 'D496', '768B', 'D529', 'D534', 'D570', 'D564', 'D533', 'D523', 'D528', '759B', 'D512', 'D520', '637C', '647C']	[0.8099453757769826, 11.201555096586077, 5.199049316696375, 11.792656587473003, 10.943124550035996, 0.04288164665523156, 2.0172910662824206, 6.464485235434957]	[1.413702035109523, 0.021570319240724764, 0.011276499774470004, 0.0, 5.537135278514589, 8.784227820372399, 8.051889957503915, 9.27521540800811, 3.8357225881441304, 0.0, 0.425531914893617]	0.055098769	1.31385227
CD268	TNFRSF13C	gut_cd8_trm	cmv	2.26257432	1.857665067	1.217966769	0.223236601	19	-47.791	['778C', 'D543', 'D503', '640C', '694B', 'D496', '768B', 'D529', 'D534', 'D570', 'D564', 'D533', 'D523', 'D528', '759B', 'D512', 'D520', '637C', '647C']	[0.8099453757769826, 11.201555096586077, 5.199049316696375, 11.792656587473003, 10.943124550035996, 0.04288164665523156, 2.0172910662824206, 6.464485235434957]	[1.413702035109523, 0.021570319240724764, 0.011276499774470004, 0.0, 5.537135278514589, 8.784227820372399, 8.051889957503915, 9.27521540800811, 3.8357225881441304, 0.0, 0.425531914893617]	0.483679302	0.766771334
CD79b	CD79B	gut_cd4_trm	const	-3.186219022	7.819772167	-0.407456759	0.683672547	19	-60.399	['D496', 'D503', 'D529', 'D534', '768B', '640C', 'D520', '694B', 'D543', 'D564', 'D570', 'D533', 'D523', '778C', 'D512', 'D528', '637C', '759B', '647C']	[16.858353510895885, 15.584415584415584, 22.22680412371134, 5.992509363295881, 16.823014383989992, 18.17427385892116, 8.16125860373648, 3.978779840848806]	[7.021151586368977, 4.164205552274069, 30.780691299165674, 5.533279871692061, 12.78471711976488, 19.377431906614788, 12.46031746031746, 16.81184668989547, 35.00931098696462, 1.2755102040816326, 11.73469387755102]	0.965330784	0
CD79b	CD79B	gut_cd4_trm	sex	-3.538680834	3.243770192	-1.090916009	0.275309842	19	-60.399	['D496', 'D503', 'D529', 'D534', '768B', '640C', 'D520', '694B', 'D543', 'D564', 'D570', 'D533', 'D523', '778C', 'D512', 'D528', '637C', '759B', '647C']	[16.858353510895885, 15.584415584415584, 22.22680412371134, 5.992509363295881, 16.823014383989992, 18.17427385892116, 8.16125860373648, 3.978779840848806]	[7.021151586368977, 4.164205552274069, 30.780691299165674, 5.533279871692061, 12.78471711976488, 19.377431906614788, 12.46031746031746, 16.81184668989547, 35.00931098696462, 1.2755102040816326, 11.73469387755102]	0.721106944	-0.358239813
CD79b	CD79B	gut_cd4_trm	age_groups	3.881074809	3.431326219	1.131071359	0.258025058	19	-60.399	['D496', 'D503', 'D529', 'D534', '768B', '640C', 'D520', '694B', 'D543', 'D564', 'D570', 'D533', 'D523', '778C', 'D512', 'D528', '637C', '759B', '647C']	[16.858353510895885, 15.584415584415584, 22.22680412371134, 5.992509363295881, 16.823014383989992, 18.17427385892116, 8.16125860373648, 3.978779840848806]	[7.021151586368977, 4.164205552274069, 30.780691299165674, 5.533279871692061, 12.78471711976488, 19.377431906614788, 12.46031746031746, 16.81184668989547, 35.00931098696462, 1.2755102040816326, 11.73469387755102]	0.567655128	0.365157205
CD79b	CD79B	gut_cd4_trm	chemistry	14.2635086	5.792198962	2.46253775	0.013795765	19	-60.399	['D496', 'D503', 'D529', 'D534', '768B', '640C', 'D520', '694B', 'D543', 'D564', 'D570', 'D533', 'D523', '778C', 'D512', 'D528', '637C', '759B', '647C']	[16.858353510895885, 15.584415584415584, 22.22680412371134, 5.992509363295881, 16.823014383989992, 18.17427385892116, 8.16125860373648, 3.978779840848806]	[7.021151586368977, 4.164205552274069, 30.780691299165674, 5.533279871692061, 12.78471711976488, 19.377431906614788, 12.46031746031746, 16.81184668989547, 35.00931098696462, 1.2755102040816326, 11.73469387755102]	0.075876707	1.827977299
CD79b	CD79B	gut_cd4_trm	site	11.16705507	3.512360435	3.179359089	0.001476011	19	-60.399	['D496', 'D503', 'D529', 'D534', '768B', '640C', 'D520', '694B', 'D543', 'D564', 'D570', 'D533', 'D523', '778C', 'D512', 'D528', '637C', '759B', '647C']	[16.858353510895885, 15.584415584415584, 22.22680412371134, 5.992509363295881, 16.823014383989992, 18.17427385892116, 8.16125860373648, 3.978779840848806]	[7.021151586368977, 4.164205552274069, 30.780691299165674, 5.533279871692061, 12.78471711976488, 19.377431906614788, 12.46031746031746, 16.81184668989547, 35.00931098696462, 1.2755102040816326, 11.73469387755102]	0.005412041	1.191143805
CD79b	CD79B	gut_cd4_trm	cmv	-4.499891875	3.607199367	-1.247475234	0.212223296	19	-60.399	['D496', 'D503', 'D529', 'D534', '768B', '640C', 'D520', '694B', 'D543', 'D564', 'D570', 'D533', 'D523', '778C', 'D512', 'D528', '637C', '759B', '647C']	[16.858353510895885, 15.584415584415584, 22.22680412371134, 5.992509363295881, 16.823014383989992, 18.17427385892116, 8.16125860373648, 3.978779840848806]	[7.021151586368977, 4.164205552274069, 30.780691299165674, 5.533279871692061, 12.78471711976488, 19.377431906614788, 12.46031746031746, 16.81184668989547, 35.00931098696462, 1.2755102040816326, 11.73469387755102]	0.62411598	-0.448786725
CD20	MS4A1	gut_cd4_trm	const	0.115069767	2.647405957	0.043465101	0.965330784	19	-39.821	['D496', 'D503', 'D529', 'D534', '768B', '640C', 'D520', '694B', 'D543', 'D564', 'D570', 'D533', 'D523', '778C', 'D512', 'D528', '637C', '759B', '647C']	[2.9055690072639226, 4.457704457704457, 0.6597938144329897, 9.737827715355806, 0.37523452157598497, 2.240663900414938, 1.376597836774828, 0.0]	[0.02937720329024677, 0.08860011813349085, 4.022646007151371, 0.4410585404971933, 1.396032329169728, 3.813229571984436, 1.9047619047619049, 2.4390243902439024, 2.2346368715083798, 0.0, 2.5510204081632653]	0.965330784	0
CD20	MS4A1	gut_cd4_trm	sex	1.143930168	1.098187562	1.041652818	0.297572671	19	-39.821	['D496', 'D503', 'D529', 'D534', '768B', '640C', 'D520', '694B', 'D543', 'D564', 'D570', 'D533', 'D523', '778C', 'D512', 'D528', '637C', '759B', '647C']	[2.9055690072639226, 4.457704457704457, 0.6597938144329897, 9.737827715355806, 0.37523452157598497, 2.240663900414938, 1.376597836774828, 0.0]	[0.02937720329024677, 0.08860011813349085, 4.022646007151371, 0.4410585404971933, 1.396032329169728, 3.813229571984436, 1.9047619047619049, 2.4390243902439024, 2.2346368715083798, 0.0, 2.5510204081632653]	0.721106944	0.817581892
CD20	MS4A1	gut_cd4_trm	age_groups	-0.79041817	1.161685185	-0.680406516	0.496247096	19	-39.821	['D496', 'D503', 'D529', 'D534', '768B', '640C', 'D520', '694B', 'D543', 'D564', 'D570', 'D533', 'D523', '778C', 'D512', 'D528', '637C', '759B', '647C']	[2.9055690072639226, 4.457704457704457, 0.6597938144329897, 9.737827715355806, 0.37523452157598497, 2.240663900414938, 1.376597836774828, 0.0]	[0.02937720329024677, 0.08860011813349085, 4.022646007151371, 0.4410585404971933, 1.396032329169728, 3.813229571984436, 1.9047619047619049, 2.4390243902439024, 2.2346368715083798, 0.0, 2.5510204081632653]	0.807778623	-0.495497975
CD20	MS4A1	gut_cd4_trm	chemistry	1.930656569	1.960965321	0.984543963	0.324848127	19	-39.821	['D496', 'D503', 'D529', 'D534', '768B', '640C', 'D520', '694B', 'D543', 'D564', 'D570', 'D533', 'D523', '778C', 'D512', 'D528', '637C', '759B', '647C']	[2.9055690072639226, 4.457704457704457, 0.6597938144329897, 9.737827715355806, 0.37523452157598497, 2.240663900414938, 1.376597836774828, 0.0]	[0.02937720329024677, 0.08860011813349085, 4.022646007151371, 0.4410585404971933, 1.396032329169728, 3.813229571984436, 1.9047619047619049, 2.4390243902439024, 2.2346368715083798, 0.0, 2.5510204081632653]	0.510475627	5.075929744
CD20	MS4A1	gut_cd4_trm	site	-0.810753813	1.189119547	-0.68181018	0.495358986	19	-39.821	['D496', 'D503', 'D529', 'D534', '768B', '640C', 'D520', '694B', 'D543', 'D564', 'D570', 'D533', 'D523', '778C', 'D512', 'D528', '637C', '759B', '647C']	[2.9055690072639226, 4.457704457704457, 0.6597938144329897, 9.737827715355806, 0.37523452157598497, 2.240663900414938, 1.376597836774828, 0.0]	[0.02937720329024677, 0.08860011813349085, 4.022646007151371, 0.4410585404971933, 1.396032329169728, 3.813229571984436, 1.9047619047619049, 2.4390243902439024, 2.2346368715083798, 0.0, 2.5510204081632653]	0.495358986	-0.492407237
CD20	MS4A1	gut_cd4_trm	cmv	0.973125792	1.221227536	0.796842328	0.425542609	19	-39.821	['D496', 'D503', 'D529', 'D534', '768B', '640C', 'D520', '694B', 'D543', 'D564', 'D570', 'D533', 'D523', '778C', 'D512', 'D528', '637C', '759B', '647C']	[2.9055690072639226, 4.457704457704457, 0.6597938144329897, 9.737827715355806, 0.37523452157598497, 2.240663900414938, 1.376597836774828, 0.0]	[0.02937720329024677, 0.08860011813349085, 4.022646007151371, 0.4410585404971933, 1.396032329169728, 3.813229571984436, 1.9047619047619049, 2.4390243902439024, 2.2346368715083798, 0.0, 2.5510204081632653]	0.62411598	0.618742553
TIGIT	TIGIT	gut_cd4_trm	const	2.626472407	15.38821912	0.170680726	0.864474819	19	-73.261	['D496', 'D503', 'D529', 'D534', '768B', '640C', 'D520', '694B', 'D543', 'D564', 'D570', 'D533', 'D523', '778C', 'D512', 'D528', '637C', '759B', '647C']	[31.325665859564168, 37.34643734643734, 31.958762886597935, 26.4669163545568, 26.454033771106943, 23.817427385892113, 27.728613569321535, 11.140583554376658]	[3.3490011750881314, 5.699940933254577, 23.68891537544696, 2.6062550120288694, 26.15723732549596, 53.463035019455255, 13.968253968253968, 46.25435540069686, 23.09124767225326, 5.1020408163265305, 31.63265306122449]	0.965330784	0
TIGIT	TIGIT	gut_cd4_trm	sex	4.13558968	6.383286551	0.647877805	0.517063987	19	-73.261	['D496', 'D503', 'D529', 'D534', '768B', '640C', 'D520', '694B', 'D543', 'D564', 'D570', 'D533', 'D523', '778C', 'D512', 'D528', '637C', '759B', '647C']	[31.325665859564168, 37.34643734643734, 31.958762886597935, 26.4669163545568, 26.454033771106943, 23.817427385892113, 27.728613569321535, 11.140583554376658]	[3.3490011750881314, 5.699940933254577, 23.68891537544696, 2.6062550120288694, 26.15723732549596, 53.463035019455255, 13.968253968253968, 46.25435540069686, 23.09124767225326, 5.1020408163265305, 31.63265306122449]	0.721106944	0.250856087
TIGIT	TIGIT	gut_cd4_trm	age_groups	-1.541664107	6.752370608	-0.228314498	0.819401754	19	-73.261	['D496', 'D503', 'D529', 'D534', '768B', '640C', 'D520', '694B', 'D543', 'D564', 'D570', 'D533', 'D523', '778C', 'D512', 'D528', '637C', '759B', '647C']	[31.325665859564168, 37.34643734643734, 31.958762886597935, 26.4669163545568, 26.454033771106943, 23.817427385892113, 27.728613569321535, 11.140583554376658]	[3.3490011750881314, 5.699940933254577, 23.68891537544696, 2.6062550120288694, 26.15723732549596, 53.463035019455255, 13.968253968253968, 46.25435540069686, 23.09124767225326, 5.1020408163265305, 31.63265306122449]	0.90134193	-0.084724957
TIGIT	TIGIT	gut_cd4_trm	chemistry	21.4781204	11.39823833	1.884336841	0.059519427	19	-73.261	['D496', 'D503', 'D529', 'D534', '768B', '640C', 'D520', '694B', 'D543', 'D564', 'D570', 'D533', 'D523', '778C', 'D512', 'D528', '637C', '759B', '647C']	[31.325665859564168, 37.34643734643734, 31.958762886597935, 26.4669163545568, 26.454033771106943, 23.817427385892113, 27.728613569321535, 11.140583554376658]	[3.3490011750881314, 5.699940933254577, 23.68891537544696, 2.6062550120288694, 26.15723732549596, 53.463035019455255, 13.968253968253968, 46.25435540069686, 23.09124767225326, 5.1020408163265305, 31.63265306122449]	0.163678425	2.522834366
TIGIT	TIGIT	gut_cd4_trm	site	6.011520508	6.911834624	0.869743105	0.38444081	19	-73.261	['D496', 'D503', 'D529', 'D534', '768B', '640C', 'D520', '694B', 'D543', 'D564', 'D570', 'D533', 'D523', '778C', 'D512', 'D528', '637C', '759B', '647C']	[31.325665859564168, 37.34643734643734, 31.958762886597935, 26.4669163545568, 26.454033771106943, 23.817427385892113, 27.728613569321535, 11.140583554376658]	[3.3490011750881314, 5.699940933254577, 23.68891537544696, 2.6062550120288694, 26.15723732549596, 53.463035019455255, 13.968253968253968, 46.25435540069686, 23.09124767225326, 5.1020408163265305, 31.63265306122449]	0.495358986	0.335831118
TIGIT	TIGIT	gut_cd4_trm	cmv	-4.639652594	7.098464392	-0.653613562	0.513360805	19	-73.261	['D496', 'D503', 'D529', 'D534', '768B', '640C', 'D520', '694B', 'D543', 'D564', 'D570', 'D533', 'D523', '778C', 'D512', 'D528', '637C', '759B', '647C']	[31.325665859564168, 37.34643734643734, 31.958762886597935, 26.4669163545568, 26.454033771106943, 23.817427385892113, 27.728613569321535, 11.140583554376658]	[3.3490011750881314, 5.699940933254577, 23.68891537544696, 2.6062550120288694, 26.15723732549596, 53.463035019455255, 13.968253968253968, 46.25435540069686, 23.09124767225326, 5.1020408163265305, 31.63265306122449]	0.627440983	-0.257262451
CD69	CD69	gut_cd4_trm	const	42.32525528	21.49643738	1.968942785	0.048959662	19	-79.613	['D496', 'D503', 'D529', 'D534', '768B', '640C', 'D520', '694B', 'D543', 'D564', 'D570', 'D533', 'D523', '778C', 'D512', 'D528', '637C', '759B', '647C']	[99.45520581113801, 80.9055809055809, 98.84536082474227, 58.67665418227216, 99.24953095684803, 90.62240663900415, 99.21337266470009, 0.5305039787798408]	[100.0, 91.05138806851743, 99.73182359952324, 88.97353648757017, 99.63262307127113, 79.6887159533074, 98.88888888888889, 73.60627177700349, 99.25512104283054, 81.63265306122449, 72.95918367346938]	0.258115027	0
CD69	CD69	gut_cd4_trm	sex	5.924828194	8.917076012	0.664436211	0.506411163	19	-79.613	['D496', 'D503', 'D529', 'D534', '768B', '640C', 'D520', '694B', 'D543', 'D564', 'D570', 'D533', 'D523', '778C', 'D512', 'D528', '637C', '759B', '647C']	[99.45520581113801, 80.9055809055809, 98.84536082474227, 58.67665418227216, 99.24953095684803, 90.62240663900415, 99.21337266470009, 0.5305039787798408]	[100.0, 91.05138806851743, 99.73182359952324, 88.97353648757017, 99.63262307127113, 79.6887159533074, 98.88888888888889, 73.60627177700349, 99.25512104283054, 81.63265306122449, 72.95918367346938]	0.721106944	0.100144723
CD69	CD69	gut_cd4_trm	age_groups	11.36680049	9.432664739	1.205046591	0.228185316	19	-79.613	['D496', 'D503', 'D529', 'D534', '768B', '640C', 'D520', '694B', 'D543', 'D564', 'D570', 'D533', 'D523', '778C', 'D512', 'D528', '637C', '759B', '647C']	[99.45520581113801, 80.9055809055809, 98.84536082474227, 58.67665418227216, 99.24953095684803, 90.62240663900415, 99.21337266470009, 0.5305039787798408]	[100.0, 91.05138806851743, 99.73182359952324, 88.97353648757017, 99.63262307127113, 79.6887159533074, 98.88888888888889, 73.60627177700349, 99.25512104283054, 81.63265306122449, 72.95918367346938]	0.567655128	0.195241382
CD69	CD69	gut_cd4_trm	chemistry	8.855142514	15.92266879	0.556134316	0.578119038	19	-79.613	['D496', 'D503', 'D529', 'D534', '768B', '640C', 'D520', '694B', 'D543', 'D564', 'D570', 'D533', 'D523', '778C', 'D512', 'D528', '637C', '759B', '647C']	[99.45520581113801, 80.9055809055809, 98.84536082474227, 58.67665418227216, 99.24953095684803, 90.62240663900415, 99.21337266470009, 0.5305039787798408]	[100.0, 91.05138806851743, 99.73182359952324, 88.97353648757017, 99.63262307127113, 79.6887159533074, 98.88888888888889, 73.60627177700349, 99.25512104283054, 81.63265306122449, 72.95918367346938]	0.581855563	0.12789613
CD69	CD69	gut_cd4_trm	site	31.40745297	9.655426594	3.252829139	0.001142622	19	-79.613	['D496', 'D503', 'D529', 'D534', '768B', '640C', 'D520', '694B', 'D543', 'D564', 'D570', 'D533', 'D523', '778C', 'D512', 'D528', '637C', '759B', '647C']	[99.45520581113801, 80.9055809055809, 98.84536082474227, 58.67665418227216, 99.24953095684803, 90.62240663900415, 99.21337266470009, 0.5305039787798408]	[100.0, 91.05138806851743, 99.73182359952324, 88.97353648757017, 99.63262307127113, 79.6887159533074, 98.88888888888889, 73.60627177700349, 99.25512104283054, 81.63265306122449, 72.95918367346938]	0.005412041	0.566355152
CD69	CD69	gut_cd4_trm	cmv	7.463771195	9.916137408	0.752689368	0.451636601	19	-79.613	['D496', 'D503', 'D529', 'D534', '768B', '640C', 'D520', '694B', 'D543', 'D564', 'D570', 'D533', 'D523', '778C', 'D512', 'D528', '637C', '759B', '647C']	[99.45520581113801, 80.9055809055809, 98.84536082474227, 58.67665418227216, 99.24953095684803, 90.62240663900415, 99.21337266470009, 0.5305039787798408]	[100.0, 91.05138806851743, 99.73182359952324, 88.97353648757017, 99.63262307127113, 79.6887159533074, 98.88888888888889, 73.60627177700349, 99.25512104283054, 81.63265306122449, 72.95918367346938]	0.62411598	0.135953383
CD73	NT5E	gut_cd4_trm	const	-2.816572843	12.14431312	-0.231925249	0.816596073	19	-68.763	['D496', 'D503', 'D529', 'D534', '768B', '640C', 'D520', '694B', 'D543', 'D564', 'D570', 'D533', 'D523', '778C', 'D512', 'D528', '637C', '759B', '647C']	[22.578692493946733, 30.080730080730078, 30.80412371134021, 45.1310861423221, 32.145090681676045, 37.593360995850624, 20.45231071779744, 0.0]	[29.142185663924796, 20.702894270525693, 57.479141835518476, 30.392943063352046, 33.87215282880235, 44.280155642023345, 45.23809523809524, 31.18466898954704, 31.471135940409685, 41.07142857142857, 22.95918367346939]	0.965330784	0
CD73	NT5E	gut_cd4_trm	sex	5.298828748	5.037660953	1.051843067	0.292871556	19	-68.763	['D496', 'D503', 'D529', 'D534', '768B', '640C', 'D520', '694B', 'D543', 'D564', 'D570', 'D533', 'D523', '778C', 'D512', 'D528', '637C', '759B', '647C']	[22.578692493946733, 30.080730080730078, 30.80412371134021, 45.1310861423221, 32.145090681676045, 37.593360995850624, 20.45231071779744, 0.0]	[29.142185663924796, 20.702894270525693, 57.479141835518476, 30.392943063352046, 33.87215282880235, 44.280155642023345, 45.23809523809524, 31.18466898954704, 31.471135940409685, 41.07142857142857, 22.95918367346939]	0.721106944	0.242894115
CD73	NT5E	gut_cd4_trm	age_groups	10.05434352	5.328940425	1.886743465	0.059194838	19	-68.763	['D496', 'D503', 'D529', 'D534', '768B', '640C', 'D520', '694B', 'D543', 'D564', 'D570', 'D533', 'D523', '778C', 'D512', 'D528', '637C', '759B', '647C']	[22.578692493946733, 30.080730080730078, 30.80412371134021, 45.1310861423221, 32.145090681676045, 37.593360995850624, 20.45231071779744, 0.0]	[29.142185663924796, 20.702894270525693, 57.479141835518476, 30.392943063352046, 33.87215282880235, 44.280155642023345, 45.23809523809524, 31.18466898954704, 31.471135940409685, 41.07142857142857, 22.95918367346939]	0.567655128	0.451690865
CD73	NT5E	gut_cd4_trm	chemistry	18.118236	8.995438274	2.014158227	0.043992924	19	-68.763	['D496', 'D503', 'D529', 'D534', '768B', '640C', 'D520', '694B', 'D543', 'D564', 'D570', 'D533', 'D523', '778C', 'D512', 'D528', '637C', '759B', '647C']	[22.578692493946733, 30.080730080730078, 30.80412371134021, 45.1310861423221, 32.145090681676045, 37.593360995850624, 20.45231071779744, 0.0]	[29.142185663924796, 20.702894270525693, 57.479141835518476, 30.392943063352046, 33.87215282880235, 44.280155642023345, 45.23809523809524, 31.18466898954704, 31.471135940409685, 41.07142857142857, 22.95918367346939]	0.161307388	0.788252981
CD73	NT5E	gut_cd4_trm	site	6.961427583	5.454788708	1.276204809	0.201883129	19	-68.763	['D496', 'D503', 'D529', 'D534', '768B', '640C', 'D520', '694B', 'D543', 'D564', 'D570', 'D533', 'D523', '778C', 'D512', 'D528', '637C', '759B', '647C']	[22.578692493946733, 30.080730080730078, 30.80412371134021, 45.1310861423221, 32.145090681676045, 37.593360995850624, 20.45231071779744, 0.0]	[29.142185663924796, 20.702894270525693, 57.479141835518476, 30.392943063352046, 33.87215282880235, 44.280155642023345, 45.23809523809524, 31.18466898954704, 31.471135940409685, 41.07142857142857, 22.95918367346939]	0.416004709	0.31342585
CD73	NT5E	gut_cd4_trm	cmv	8.073927329	5.602076079	1.441238429	0.149517335	19	-68.763	['D496', 'D503', 'D529', 'D534', '768B', '640C', 'D520', '694B', 'D543', 'D564', 'D570', 'D533', 'D523', '778C', 'D512', 'D528', '637C', '759B', '647C']	[22.578692493946733, 30.080730080730078, 30.80412371134021, 45.1310861423221, 32.145090681676045, 37.593360995850624, 20.45231071779744, 0.0]	[29.142185663924796, 20.702894270525693, 57.479141835518476, 30.392943063352046, 33.87215282880235, 44.280155642023345, 45.23809523809524, 31.18466898954704, 31.471135940409685, 41.07142857142857, 22.95918367346939]	0.62411598	0.384214569
CD52	CD52	gut_cd4_trm	const	58.56510685	12.42321129	4.714168139	2.43E-06	19	-69.195	['D496', 'D503', 'D529', 'D534', '768B', '640C', 'D520', '694B', 'D543', 'D564', 'D570', 'D533', 'D523', '778C', 'D512', 'D528', '637C', '759B', '647C']	[69.27966101694916, 48.71884871884872, 79.75257731958763, 63.48314606741573, 82.23889931207005, 85.39419087136929, 60.37364798426745, 66.84350132625994]	[92.2737955346651, 74.2764323685765, 84.32657926102503, 48.957497995188454, 90.59515062454078, 74.39688715953308, 84.84126984126983, 44.16376306620209, 77.46741154562383, 69.89795918367348, 39.795918367346935]	2.67E-05	0
CD52	CD52	gut_cd4_trm	sex	4.291567098	5.153352504	0.832771889	0.404973392	19	-69.195	['D496', 'D503', 'D529', 'D534', '768B', '640C', 'D520', '694B', 'D543', 'D564', 'D570', 'D533', 'D523', '778C', 'D512', 'D528', '637C', '759B', '647C']	[69.27966101694916, 48.71884871884872, 79.75257731958763, 63.48314606741573, 82.23889931207005, 85.39419087136929, 60.37364798426745, 66.84350132625994]	[92.2737955346651, 74.2764323685765, 84.32657926102503, 48.957497995188454, 90.59515062454078, 74.39688715953308, 84.84126984126983, 44.16376306620209, 77.46741154562383, 69.89795918367348, 39.795918367346935]	0.721106944	0.086975335
CD52	CD52	gut_cd4_trm	age_groups	0.377016777	5.451321306	0.069160623	0.944861766	19	-69.195	['D496', 'D503', 'D529', 'D534', '768B', '640C', 'D520', '694B', 'D543', 'D564', 'D570', 'D533', 'D523', '778C', 'D512', 'D528', '637C', '759B', '647C']	[69.27966101694916, 48.71884871884872, 79.75257731958763, 63.48314606741573, 82.23889931207005, 85.39419087136929, 60.37364798426745, 66.84350132625994]	[92.2737955346651, 74.2764323685765, 84.32657926102503, 48.957497995188454, 90.59515062454078, 74.39688715953308, 84.84126984126983, 44.16376306620209, 77.46741154562383, 69.89795918367348, 39.795918367346935]	0.944861766	0.007803857
CD52	CD52	gut_cd4_trm	chemistry	-5.067335557	9.202021491	-0.550676345	0.581855563	19	-69.195	['D496', 'D503', 'D529', 'D534', '768B', '640C', 'D520', '694B', 'D543', 'D564', 'D570', 'D533', 'D523', '778C', 'D512', 'D528', '637C', '759B', '647C']	[69.27966101694916, 48.71884871884872, 79.75257731958763, 63.48314606741573, 82.23889931207005, 85.39419087136929, 60.37364798426745, 66.84350132625994]	[92.2737955346651, 74.2764323685765, 84.32657926102503, 48.957497995188454, 90.59515062454078, 74.39688715953308, 84.84126984126983, 44.16376306620209, 77.46741154562383, 69.89795918367348, 39.795918367346935]	0.581855563	-0.090573321
CD52	CD52	gut_cd4_trm	site	25.01173173	5.580059736	4.482341214	7.38E-06	19	-69.195	['D496', 'D503', 'D529', 'D534', '768B', '640C', 'D520', '694B', 'D543', 'D564', 'D570', 'D533', 'D523', '778C', 'D512', 'D528', '637C', '759B', '647C']	[69.27966101694916, 48.71884871884872, 79.75257731958763, 63.48314606741573, 82.23889931207005, 85.39419087136929, 60.37364798426745, 66.84350132625994]	[92.2737955346651, 74.2764323685765, 84.32657926102503, 48.957497995188454, 90.59515062454078, 74.39688715953308, 84.84126984126983, 44.16376306620209, 77.46741154562383, 69.89795918367348, 39.795918367346935]	8.12E-05	0.544482851
CD52	CD52	gut_cd4_trm	cmv	-2.82452496	5.730729611	-0.492873535	0.622101948	19	-69.195	['D496', 'D503', 'D529', 'D534', '768B', '640C', 'D520', '694B', 'D543', 'D564', 'D570', 'D533', 'D523', '778C', 'D512', 'D528', '637C', '759B', '647C']	[69.27966101694916, 48.71884871884872, 79.75257731958763, 63.48314606741573, 82.23889931207005, 85.39419087136929, 60.37364798426745, 66.84350132625994]	[92.2737955346651, 74.2764323685765, 84.32657926102503, 48.957497995188454, 90.59515062454078, 74.39688715953308, 84.84126984126983, 44.16376306620209, 77.46741154562383, 69.89795918367348, 39.795918367346935]	0.684312143	-0.060896415
CD44	CD44	gut_cd4_trm	const	10.49454092	16.13304049	0.650499881	0.515369379	19	-74.159	['D496', 'D503', 'D529', 'D534', '768B', '640C', 'D520', '694B', 'D543', 'D564', 'D570', 'D533', 'D523', '778C', 'D512', 'D528', '637C', '759B', '647C']	[37.95399515738499, 17.12881712881713, 27.711340206185568, 1.5605493133583022, 29.643527204502814, 13.858921161825727, 27.04031465093412, 36.339522546419104]	[20.945945945945947, 11.931482575310099, 22.31823599523242, 58.620689655172406, 59.515062454077885, 16.57587548638132, 34.12698412698413, 23.170731707317074, 51.5828677839851, 15.816326530612246, 25.0]	0.965330784	0
CD44	CD44	gut_cd4_trm	sex	-4.17596535	6.692250714	-0.624000135	0.532627496	19	-74.159	['D496', 'D503', 'D529', 'D534', '768B', '640C', 'D520', '694B', 'D543', 'D564', 'D570', 'D533', 'D523', '778C', 'D512', 'D528', '637C', '759B', '647C']	[37.95399515738499, 17.12881712881713, 27.711340206185568, 1.5605493133583022, 29.643527204502814, 13.858921161825727, 27.04031465093412, 36.339522546419104]	[20.945945945945947, 11.931482575310099, 22.31823599523242, 58.620689655172406, 59.515062454077885, 16.57587548638132, 34.12698412698413, 23.170731707317074, 51.5828677839851, 15.816326530612246, 25.0]	0.721106944	-0.214046586
CD44	CD44	gut_cd4_trm	age_groups	11.52664014	7.079199196	1.628240684	0.103473861	19	-74.159	['D496', 'D503', 'D529', 'D534', '768B', '640C', 'D520', '694B', 'D543', 'D564', 'D570', 'D533', 'D523', '778C', 'D512', 'D528', '637C', '759B', '647C']	[37.95399515738499, 17.12881712881713, 27.711340206185568, 1.5605493133583022, 29.643527204502814, 13.858921161825727, 27.04031465093412, 36.339522546419104]	[20.945945945945947, 11.931482575310099, 22.31823599523242, 58.620689655172406, 59.515062454077885, 16.57587548638132, 34.12698412698413, 23.170731707317074, 51.5828677839851, 15.816326530612246, 25.0]	0.567655128	0.567733238
CD44	CD44	gut_cd4_trm	chemistry	17.68211776	11.94993644	1.479682996	0.138957866	19	-74.159	['D496', 'D503', 'D529', 'D534', '768B', '640C', 'D520', '694B', 'D543', 'D564', 'D570', 'D533', 'D523', '778C', 'D512', 'D528', '637C', '759B', '647C']	[37.95399515738499, 17.12881712881713, 27.711340206185568, 1.5605493133583022, 29.643527204502814, 13.858921161825727, 27.04031465093412, 36.339522546419104]	[20.945945945945947, 11.931482575310099, 22.31823599523242, 58.620689655172406, 59.515062454077885, 16.57587548638132, 34.12698412698413, 23.170731707317074, 51.5828677839851, 15.816326530612246, 25.0]	0.305707304	1.053555362
CD44	CD44	gut_cd4_trm	site	8.756184129	7.246381598	1.208352612	0.226911659	19	-74.159	['D496', 'D503', 'D529', 'D534', '768B', '640C', 'D520', '694B', 'D543', 'D564', 'D570', 'D533', 'D523', '778C', 'D512', 'D528', '637C', '759B', '647C']	[37.95399515738499, 17.12881712881713, 27.711340206185568, 1.5605493133583022, 29.643527204502814, 13.858921161825727, 27.04031465093412, 36.339522546419104]	[20.945945945945947, 11.931482575310099, 22.31823599523242, 58.620689655172406, 59.515062454077885, 16.57587548638132, 34.12698412698413, 23.170731707317074, 51.5828677839851, 15.816326530612246, 25.0]	0.416004709	0.427658399
CD44	CD44	gut_cd4_trm	cmv	-12.25066826	7.44204463	-1.64614281	0.09973436	19	-74.159	['D496', 'D503', 'D529', 'D534', '768B', '640C', 'D520', '694B', 'D543', 'D564', 'D570', 'D533', 'D523', '778C', 'D512', 'D528', '637C', '759B', '647C']	[37.95399515738499, 17.12881712881713, 27.711340206185568, 1.5605493133583022, 29.643527204502814, 13.858921161825727, 27.04031465093412, 36.339522546419104]	[20.945945945945947, 11.931482575310099, 22.31823599523242, 58.620689655172406, 59.515062454077885, 16.57587548638132, 34.12698412698413, 23.170731707317074, 51.5828677839851, 15.816326530612246, 25.0]	0.62411598	-0.595391558
IgM	IGHM	gut_cd4_trm	const	0.689566897	1.293481958	0.533109018	0.593958117	19	-26.212	['D496', 'D503', 'D529', 'D534', '768B', '640C', 'D520', '694B', 'D543', 'D564', 'D570', 'D533', 'D523', '778C', 'D512', 'D528', '637C', '759B', '647C']	[1.2711864406779663, 1.9656019656019657, 0.28865979381443296, 3.245942571785269, 2.0012507817385865, 2.323651452282158, 1.4749262536873156, 0.2652519893899204]	[0.17626321974148063, 0.2067336089781453, 2.1454112038140645, 0.5613472333600642, 1.2490815576781777, 2.4124513618677046, 0.07936507936507936, 2.7874564459930316, 3.165735567970205, 0.0, 0.0]	0.965330784	0
IgM	IGHM	gut_cd4_trm	sex	-0.181711834	0.536557604	-0.338662304	0.734864141	19	-26.212	['D496', 'D503', 'D529', 'D534', '768B', '640C', 'D520', '694B', 'D543', 'D564', 'D570', 'D533', 'D523', '778C', 'D512', 'D528', '637C', '759B', '647C']	[1.2711864406779663, 1.9656019656019657, 0.28865979381443296, 3.245942571785269, 2.0012507817385865, 2.323651452282158, 1.4749262536873156, 0.2652519893899204]	[0.17626321974148063, 0.2067336089781453, 2.1454112038140645, 0.5613472333600642, 1.2490815576781777, 2.4124513618677046, 0.07936507936507936, 2.7874564459930316, 3.165735567970205, 0.0, 0.0]	0.748672913	-0.19052749
IgM	IGHM	gut_cd4_trm	age_groups	-0.156624842	0.567581569	-0.275951248	0.782585511	19	-26.212	['D496', 'D503', 'D529', 'D534', '768B', '640C', 'D520', '694B', 'D543', 'D564', 'D570', 'D533', 'D523', '778C', 'D512', 'D528', '637C', '759B', '647C']	[1.2711864406779663, 1.9656019656019657, 0.28865979381443296, 3.245942571785269, 2.0012507817385865, 2.323651452282158, 1.4749262536873156, 0.2652519893899204]	[0.17626321974148063, 0.2067336089781453, 2.1454112038140645, 0.5613472333600642, 1.2490815576781777, 2.4124513618677046, 0.07936507936507936, 2.7874564459930316, 3.165735567970205, 0.0, 0.0]	0.90134193	-0.148180848
IgM	IGHM	gut_cd4_trm	chemistry	1.162465253	0.958097589	1.213305687	0.225012969	19	-26.212	['D496', 'D503', 'D529', 'D534', '768B', '640C', 'D520', '694B', 'D543', 'D564', 'D570', 'D533', 'D523', '778C', 'D512', 'D528', '637C', '759B', '647C']	[1.2711864406779663, 1.9656019656019657, 0.28865979381443296, 3.245942571785269, 2.0012507817385865, 2.323651452282158, 1.4749262536873156, 0.2652519893899204]	[0.17626321974148063, 0.2067336089781453, 2.1454112038140645, 0.5613472333600642, 1.2490815576781777, 2.4124513618677046, 0.07936507936507936, 2.7874564459930316, 3.165735567970205, 0.0, 0.0]	0.412523777	2.821784674
IgM	IGHM	gut_cd4_trm	site	0.445731812	0.580985578	0.767199442	0.442962944	19	-26.212	['D496', 'D503', 'D529', 'D534', '768B', '640C', 'D520', '694B', 'D543', 'D564', 'D570', 'D533', 'D523', '778C', 'D512', 'D528', '637C', '759B', '647C']	[1.2711864406779663, 1.9656019656019657, 0.28865979381443296, 3.245942571785269, 2.0012507817385865, 2.323651452282158, 1.4749262536873156, 0.2652519893899204]	[0.17626321974148063, 0.2067336089781453, 2.1454112038140645, 0.5613472333600642, 1.2490815576781777, 2.4124513618677046, 0.07936507936507936, 2.7874564459930316, 3.165735567970205, 0.0, 0.0]	0.495358986	0.43672786
IgM	IGHM	gut_cd4_trm	cmv	-0.696319535	0.596673049	-1.167003498	0.243208957	19	-26.212	['D496', 'D503', 'D529', 'D534', '768B', '640C', 'D520', '694B', 'D543', 'D564', 'D570', 'D533', 'D523', '778C', 'D512', 'D528', '637C', '759B', '647C']	[1.2711864406779663, 1.9656019656019657, 0.28865979381443296, 3.245942571785269, 2.0012507817385865, 2.323651452282158, 1.4749262536873156, 0.2652519893899204]	[0.17626321974148063, 0.2067336089781453, 2.1454112038140645, 0.5613472333600642, 1.2490815576781777, 2.4124513618677046, 0.07936507936507936, 2.7874564459930316, 3.165735567970205, 0.0, 0.0]	0.62411598	-0.656039891
CD71	TFRC	gut_cd4_trm	const	-0.031217645	0.363449977	-0.08589255	0.931551834	19	-2.0928	['D496', 'D503', 'D529', 'D534', '768B', '640C', 'D520', '694B', 'D543', 'D564', 'D570', 'D533', 'D523', '778C', 'D512', 'D528', '637C', '759B', '647C']	[0.06053268765133172, 0.4914004914004914, 0.28865979381443296, 0.062421972534332085, 0.2501563477173233, 0.08298755186721991, 0.4916420845624385, 0.0]	[0.4112808460634548, 0.14766686355581807, 0.4171632896305125, 0.12028869286287089, 0.1469507714915503, 1.245136186770428, 0.2380952380952381, 0.6968641114982579, 0.37243947858473, 0.0, 0.5102040816326531]	0.965330784	0
CD71	TFRC	gut_cd4_trm	sex	0.048303567	0.150765032	0.320389726	0.748672913	19	-2.0928	['D496', 'D503', 'D529', 'D534', '768B', '640C', 'D520', '694B', 'D543', 'D564', 'D570', 'D533', 'D523', '778C', 'D512', 'D528', '637C', '759B', '647C']	[0.06053268765133172, 0.4914004914004914, 0.28865979381443296, 0.062421972534332085, 0.2501563477173233, 0.08298755186721991, 0.4916420845624385, 0.0]	[0.4112808460634548, 0.14766686355581807, 0.4171632896305125, 0.12028869286287089, 0.1469507714915503, 1.245136186770428, 0.2380952380952381, 0.6968641114982579, 0.37243947858473, 0.0, 0.5102040816326531]	0.748672913	0.221658508
CD71	TFRC	gut_cd4_trm	age_groups	0.206950784	0.159482324	1.297640885	0.194410766	19	-2.0928	['D496', 'D503', 'D529', 'D534', '768B', '640C', 'D520', '694B', 'D543', 'D564', 'D570', 'D533', 'D523', '778C', 'D512', 'D528', '637C', '759B', '647C']	[0.06053268765133172, 0.4914004914004914, 0.28865979381443296, 0.062421972534332085, 0.2501563477173233, 0.08298755186721991, 0.4916420845624385, 0.0]	[0.4112808460634548, 0.14766686355581807, 0.4171632896305125, 0.12028869286287089, 0.1469507714915503, 1.245136186770428, 0.2380952380952381, 0.6968641114982579, 0.37243947858473, 0.0, 0.5102040816326531]	0.567655128	0.969539814
CD71	TFRC	gut_cd4_trm	chemistry	0.173297895	0.269211754	0.64372336	0.519754839	19	-2.0928	['D496', 'D503', 'D529', 'D534', '768B', '640C', 'D520', '694B', 'D543', 'D564', 'D570', 'D533', 'D523', '778C', 'D512', 'D528', '637C', '759B', '647C']	[0.06053268765133172, 0.4914004914004914, 0.28865979381443296, 0.062421972534332085, 0.2501563477173233, 0.08298755186721991, 0.4916420845624385, 0.0]	[0.4112808460634548, 0.14766686355581807, 0.4171632896305125, 0.12028869286287089, 0.1469507714915503, 1.245136186770428, 0.2380952380952381, 0.6968641114982579, 0.37243947858473, 0.0, 0.5102040816326531]	0.581855563	0.696070622
CD71	TFRC	gut_cd4_trm	site	0.113188883	0.163248659	0.693352606	0.488088297	19	-2.0928	['D496', 'D503', 'D529', 'D534', '768B', '640C', 'D520', '694B', 'D543', 'D564', 'D570', 'D533', 'D523', '778C', 'D512', 'D528', '637C', '759B', '647C']	[0.06053268765133172, 0.4914004914004914, 0.28865979381443296, 0.062421972534332085, 0.2501563477173233, 0.08298755186721991, 0.4916420845624385, 0.0]	[0.4112808460634548, 0.14766686355581807, 0.4171632896305125, 0.12028869286287089, 0.1469507714915503, 1.245136186770428, 0.2380952380952381, 0.6968641114982579, 0.37243947858473, 0.0, 0.5102040816326531]	0.495358986	0.507093103
CD71	TFRC	gut_cd4_trm	cmv	-0.033599951	0.167656615	-0.200409334	0.84116046	19	-2.0928	['D496', 'D503', 'D529', 'D534', '768B', '640C', 'D520', '694B', 'D543', 'D564', 'D570', 'D533', 'D523', '778C', 'D512', 'D528', '637C', '759B', '647C']	[0.06053268765133172, 0.4914004914004914, 0.28865979381443296, 0.062421972534332085, 0.2501563477173233, 0.08298755186721991, 0.4916420845624385, 0.0]	[0.4112808460634548, 0.14766686355581807, 0.4171632896305125, 0.12028869286287089, 0.1469507714915503, 1.245136186770428, 0.2380952380952381, 0.6968641114982579, 0.37243947858473, 0.0, 0.5102040816326531]	0.84116046	-0.15677505
CD103	ITGAE	gut_cd4_trm	const	42.15635989	23.29903779	1.809360553	0.070395007	19	-81.143	['D496', 'D503', 'D529', 'D534', '768B', '640C', 'D520', '694B', 'D543', 'D564', 'D570', 'D533', 'D523', '778C', 'D512', 'D528', '637C', '759B', '647C']	[43.43220338983051, 70.27027027027027, 30.309278350515463, 39.076154806491886, 48.280175109443405, 21.90871369294606, 48.475909537856445, 44.297082228116714]	[17.244418331374852, 33.431777909037216, 40.13706793802145, 71.8925421010425, 27.84717119764879, 28.01556420233463, 78.65079365079364, 75.26132404181185, 50.09310986964618, 47.95918367346938, 4.081632653061225]	0.258115027	0
CD103	ITGAE	gut_cd4_trm	sex	-6.22616565	9.664824331	-0.644208879	0.519439994	19	-81.143	['D496', 'D503', 'D529', 'D534', '768B', '640C', 'D520', '694B', 'D543', 'D564', 'D570', 'D533', 'D523', '778C', 'D512', 'D528', '637C', '759B', '647C']	[43.43220338983051, 70.27027027027027, 30.309278350515463, 39.076154806491886, 48.280175109443405, 21.90871369294606, 48.475909537856445, 44.297082228116714]	[17.244418331374852, 33.431777909037216, 40.13706793802145, 71.8925421010425, 27.84717119764879, 28.01556420233463, 78.65079365079364, 75.26132404181185, 50.09310986964618, 47.95918367346938, 4.081632653061225]	0.721106944	-0.208833209
CD103	ITGAE	gut_cd4_trm	age_groups	4.100293685	10.22364815	0.401059742	0.68837614	19	-81.143	['D496', 'D503', 'D529', 'D534', '768B', '640C', 'D520', '694B', 'D543', 'D564', 'D570', 'D533', 'D523', '778C', 'D512', 'D528', '637C', '759B', '647C']	[43.43220338983051, 70.27027027027027, 30.309278350515463, 39.076154806491886, 48.280175109443405, 21.90871369294606, 48.475909537856445, 44.297082228116714]	[17.244418331374852, 33.431777909037216, 40.13706793802145, 71.8925421010425, 27.84717119764879, 28.01556420233463, 78.65079365079364, 75.26132404181185, 50.09310986964618, 47.95918367346938, 4.081632653061225]	0.90134193	0.130655267
CD103	ITGAE	gut_cd4_trm	chemistry	15.34136675	17.25787652	0.888948691	0.374030655	19	-81.143	['D496', 'D503', 'D529', 'D534', '768B', '640C', 'D520', '694B', 'D543', 'D564', 'D570', 'D533', 'D523', '778C', 'D512', 'D528', '637C', '759B', '647C']	[43.43220338983051, 70.27027027027027, 30.309278350515463, 39.076154806491886, 48.280175109443405, 21.90871369294606, 48.475909537856445, 44.297082228116714]	[17.244418331374852, 33.431777909037216, 40.13706793802145, 71.8925421010425, 27.84717119764879, 28.01556420233463, 78.65079365079364, 75.26132404181185, 50.09310986964618, 47.95918367346938, 4.081632653061225]	0.514292151	0.682992461
CD103	ITGAE	gut_cd4_trm	site	-7.519870415	10.46508987	-0.718567208	0.472407624	19	-81.143	['D496', 'D503', 'D529', 'D534', '768B', '640C', 'D520', '694B', 'D543', 'D564', 'D570', 'D533', 'D523', '778C', 'D512', 'D528', '637C', '759B', '647C']	[43.43220338983051, 70.27027027027027, 30.309278350515463, 39.076154806491886, 48.280175109443405, 21.90871369294606, 48.475909537856445, 44.297082228116714]	[17.244418331374852, 33.431777909037216, 40.13706793802145, 71.8925421010425, 27.84717119764879, 28.01556420233463, 78.65079365079364, 75.26132404181185, 50.09310986964618, 47.95918367346938, 4.081632653061225]	0.495358986	-0.233087084
CD103	ITGAE	gut_cd4_trm	cmv	-10.28560222	10.74766279	-0.957008274	0.338563079	19	-81.143	['D496', 'D503', 'D529', 'D534', '768B', '640C', 'D520', '694B', 'D543', 'D564', 'D570', 'D533', 'D523', '778C', 'D512', 'D528', '637C', '759B', '647C']	[43.43220338983051, 70.27027027027027, 30.309278350515463, 39.076154806491886, 48.280175109443405, 21.90871369294606, 48.475909537856445, 44.297082228116714]	[17.244418331374852, 33.431777909037216, 40.13706793802145, 71.8925421010425, 27.84717119764879, 28.01556420233463, 78.65079365079364, 75.26132404181185, 50.09310986964618, 47.95918367346938, 4.081632653061225]	0.62411598	-0.313415899
CD27	CD27	gut_cd4_trm	const	-1.576118065	2.645936766	-0.59567488	0.551392443	19	-39.81	['D496', 'D503', 'D529', 'D534', '768B', '640C', 'D520', '694B', 'D543', 'D564', 'D570', 'D533', 'D523', '778C', 'D512', 'D528', '637C', '759B', '647C']	[6.628329297820823, 2.457002457002457, 7.628865979381444, 3.1835205992509366, 7.254534083802376, 1.5767634854771784, 4.621435594886923, 3.4482758620689653]	[0.8225616921269095, 0.32486709982279977, 8.96901072705602, 6.976744186046512, 8.67009551800147, 6.070038910505836, 1.6666666666666667, 3.7456445993031355, 5.772811918063315, 1.0204081632653061, 3.061224489795918]	0.965330784	0
CD27	CD27	gut_cd4_trm	sex	-0.591420059	1.097578117	-0.538840971	0.58999659	19	-39.81	['D496', 'D503', 'D529', 'D534', '768B', '640C', 'D520', '694B', 'D543', 'D564', 'D570', 'D533', 'D523', '778C', 'D512', 'D528', '637C', '759B', '647C']	[6.628329297820823, 2.457002457002457, 7.628865979381444, 3.1835205992509366, 7.254534083802376, 1.5767634854771784, 4.621435594886923, 3.4482758620689653]	[0.8225616921269095, 0.32486709982279977, 8.96901072705602, 6.976744186046512, 8.67009551800147, 6.070038910505836, 1.6666666666666667, 3.7456445993031355, 5.772811918063315, 1.0204081632653061, 3.061224489795918]	0.721106944	-0.190339309
CD27	CD27	gut_cd4_trm	age_groups	0.757646858	1.161040502	0.652558509	0.514040942	19	-39.81	['D496', 'D503', 'D529', 'D534', '768B', '640C', 'D520', '694B', 'D543', 'D564', 'D570', 'D533', 'D523', '778C', 'D512', 'D528', '637C', '759B', '647C']	[6.628329297820823, 2.457002457002457, 7.628865979381444, 3.1835205992509366, 7.254534083802376, 1.5767634854771784, 4.621435594886923, 3.4482758620689653]	[0.8225616921269095, 0.32486709982279977, 8.96901072705602, 6.976744186046512, 8.67009551800147, 6.070038910505836, 1.6666666666666667, 3.7456445993031355, 5.772811918063315, 1.0204081632653061, 3.061224489795918]	0.807778623	0.219972686
CD27	CD27	gut_cd4_trm	chemistry	5.416734244	1.959877073	2.763813261	0.005713022	19	-39.81	['D496', 'D503', 'D529', 'D534', '768B', '640C', 'D520', '694B', 'D543', 'D564', 'D570', 'D533', 'D523', '778C', 'D512', 'D528', '637C', '759B', '647C']	[6.628329297820823, 2.457002457002457, 7.628865979381444, 3.1835205992509366, 7.254534083802376, 1.5767634854771784, 4.621435594886923, 3.4482758620689653]	[0.8225616921269095, 0.32486709982279977, 8.96901072705602, 6.976744186046512, 8.67009551800147, 6.070038910505836, 1.6666666666666667, 3.7456445993031355, 5.772811918063315, 1.0204081632653061, 3.061224489795918]	0.062843247	3.38425943
CD27	CD27	gut_cd4_trm	site	2.601995656	1.18845964	2.189384956	0.028568872	19	-39.81	['D496', 'D503', 'D529', 'D534', '768B', '640C', 'D520', '694B', 'D543', 'D564', 'D570', 'D533', 'D523', '778C', 'D512', 'D528', '637C', '759B', '647C']	[6.628329297820823, 2.457002457002457, 7.628865979381444, 3.1835205992509366, 7.254534083802376, 1.5767634854771784, 4.621435594886923, 3.4482758620689653]	[0.8225616921269095, 0.32486709982279977, 8.96901072705602, 6.976744186046512, 8.67009551800147, 6.070038910505836, 1.6666666666666667, 3.7456445993031355, 5.772811918063315, 1.0204081632653061, 3.061224489795918]	0.078564398	0.817475732
CD27	CD27	gut_cd4_trm	cmv	-0.914100023	1.220549809	-0.748924801	0.453902531	19	-39.81	['D496', 'D503', 'D529', 'D534', '768B', '640C', 'D520', '694B', 'D543', 'D564', 'D570', 'D533', 'D523', '778C', 'D512', 'D528', '637C', '759B', '647C']	[6.628329297820823, 2.457002457002457, 7.628865979381444, 3.1835205992509366, 7.254534083802376, 1.5767634854771784, 4.621435594886923, 3.4482758620689653]	[0.8225616921269095, 0.32486709982279977, 8.96901072705602, 6.976744186046512, 8.67009551800147, 6.070038910505836, 1.6666666666666667, 3.7456445993031355, 5.772811918063315, 1.0204081632653061, 3.061224489795918]	0.62411598	-0.277457909
CD79b	CD79B	ln_b_memory	const	31.66376473	25.12823005	1.260087347	0.207637854	22	-96.571	['778C', 'D529', 'D570', 'D564', 'D512', 'D543', 'D534', 'D528', 'D523', 'D533', '591C', '689C', 'D496', '637C', '621B', '759B', 'D503', '647C', '768B', 'D520', '640C', '694B']	[23.31979562426307, 58.81994206433908, 44.43920088091867, 58.04894863840055, 9.89010989010989, 86.81102362204724, 21.98952879581152, 52.89139633286318, 7.5396825396825395]	[34.003473149879774, 53.312687687687685, 33.55412566237699, 23.35174953959484, 68.79722921914357, 60.981308411214954, 27.516483516483515, 47.47327502429543, 58.4333098094566, 31.25590179414542, 18.705035971223023, 23.627684964200476, 89.1651865008881]	0.34606309	0
CD79b	CD79B	ln_b_memory	sex	-19.27959742	10.14595584	-1.900224852	0.057403618	22	-96.571	['778C', 'D529', 'D570', 'D564', 'D512', 'D543', 'D534', 'D528', 'D523', 'D533', '591C', '689C', 'D496', '637C', '621B', '759B', 'D503', '647C', '768B', 'D520', '640C', '694B']	[23.31979562426307, 58.81994206433908, 44.43920088091867, 58.04894863840055, 9.89010989010989, 86.81102362204724, 21.98952879581152, 52.89139633286318, 7.5396825396825395]	[34.003473149879774, 53.312687687687685, 33.55412566237699, 23.35174953959484, 68.79722921914357, 60.981308411214954, 27.516483516483515, 47.47327502429543, 58.4333098094566, 31.25590179414542, 18.705035971223023, 23.627684964200476, 89.1651865008881]	0.287018091	-0.638737679
CD79b	CD79B	ln_b_memory	age_groups	7.294110037	10.40883052	0.700761726	0.483451728	22	-96.571	['778C', 'D529', 'D570', 'D564', 'D512', 'D543', 'D534', 'D528', 'D523', 'D533', '591C', '689C', 'D496', '637C', '621B', '759B', 'D503', '647C', '768B', 'D520', '640C', '694B']	[23.31979562426307, 58.81994206433908, 44.43920088091867, 58.04894863840055, 9.89010989010989, 86.81102362204724, 21.98952879581152, 52.89139633286318, 7.5396825396825395]	[34.003473149879774, 53.312687687687685, 33.55412566237699, 23.35174953959484, 68.79722921914357, 60.981308411214954, 27.516483516483515, 47.47327502429543, 58.4333098094566, 31.25590179414542, 18.705035971223023, 23.627684964200476, 89.1651865008881]	0.668063174	0.239365057
CD79b	CD79B	ln_b_memory	chemistry	17.62298342	18.83663619	0.935569559	0.349494854	22	-96.571	['778C', 'D529', 'D570', 'D564', 'D512', 'D543', 'D534', 'D528', 'D523', 'D533', '591C', '689C', 'D496', '637C', '621B', '759B', 'D503', '647C', '768B', 'D520', '640C', '694B']	[23.31979562426307, 58.81994206433908, 44.43920088091867, 58.04894863840055, 9.89010989010989, 86.81102362204724, 21.98952879581152, 52.89139633286318, 7.5396825396825395]	[34.003473149879774, 53.312687687687685, 33.55412566237699, 23.35174953959484, 68.79722921914357, 60.981308411214954, 27.516483516483515, 47.47327502429543, 58.4333098094566, 31.25590179414542, 18.705035971223023, 23.627684964200476, 89.1651865008881]	0.499278362	0.615972653
CD79b	CD79B	ln_b_memory	site	6.059594475	10.66522788	0.56816362	0.569923872	22	-96.571	['778C', 'D529', 'D570', 'D564', 'D512', 'D543', 'D534', 'D528', 'D523', 'D533', '591C', '689C', 'D496', '637C', '621B', '759B', 'D503', '647C', '768B', 'D520', '640C', '694B']	[23.31979562426307, 58.81994206433908, 44.43920088091867, 58.04894863840055, 9.89010989010989, 86.81102362204724, 21.98952879581152, 52.89139633286318, 7.5396825396825395]	[34.003473149879774, 53.312687687687685, 33.55412566237699, 23.35174953959484, 68.79722921914357, 60.981308411214954, 27.516483516483515, 47.47327502429543, 58.4333098094566, 31.25590179414542, 18.705035971223023, 23.627684964200476, 89.1651865008881]	0.670498673	0.208244666
CD79b	CD79B	ln_b_memory	cmv	-2.288515038	10.72352594	-0.213410687	0.831006646	22	-96.571	['778C', 'D529', 'D570', 'D564', 'D512', 'D543', 'D534', 'D528', 'D523', 'D533', '591C', '689C', 'D496', '637C', '621B', '759B', 'D503', '647C', '768B', 'D520', '640C', '694B']	[23.31979562426307, 58.81994206433908, 44.43920088091867, 58.04894863840055, 9.89010989010989, 86.81102362204724, 21.98952879581152, 52.89139633286318, 7.5396825396825395]	[34.003473149879774, 53.312687687687685, 33.55412566237699, 23.35174953959484, 68.79722921914357, 60.981308411214954, 27.516483516483515, 47.47327502429543, 58.4333098094566, 31.25590179414542, 18.705035971223023, 23.627684964200476, 89.1651865008881]	0.831006646	-0.076936416
CD20	MS4A1	ln_b_memory	const	8.245528758	25.76751064	0.319997103	0.748970527	22	-97.124	['778C', 'D529', 'D570', 'D564', 'D512', 'D543', 'D534', 'D528', 'D523', 'D533', '591C', '689C', 'D496', '637C', '621B', '759B', 'D503', '647C', '768B', 'D520', '640C', '694B']	[74.76745709419626, 96.46287543832901, 92.65376750039327, 93.48500517063081, 26.807403123192596, 87.4015748031496, 44.50261780104712, 64.03385049365303, 40.476190476190474]	[30.196366550895004, 73.52665165165165, 87.96366389099167, 93.16144874155924, 52.69206549118388, 95.28816199376948, 45.89010989010989, 90.71914480077746, 85.74453069865913, 75.54296506137867, 12.949640287769784, 85.91885441527445, 69.62699822380107]	0.826846964	0
CD20	MS4A1	ln_b_memory	sex	15.92803392	10.40407639	1.530941654	0.125783813	22	-97.124	['778C', 'D529', 'D570', 'D564', 'D512', 'D543', 'D534', 'D528', 'D523', 'D533', '591C', '689C', 'D496', '637C', '621B', '759B', 'D503', '647C', '768B', 'D520', '640C', '694B']	[74.76745709419626, 96.46287543832901, 92.65376750039327, 93.48500517063081, 26.807403123192596, 87.4015748031496, 44.50261780104712, 64.03385049365303, 40.476190476190474]	[30.196366550895004, 73.52665165165165, 87.96366389099167, 93.16144874155924, 52.69206549118388, 95.28816199376948, 45.89010989010989, 90.71914480077746, 85.74453069865913, 75.54296506137867, 12.949640287769784, 85.91885441527445, 69.62699822380107]	0.395691635	0.329515451
CD20	MS4A1	ln_b_memory	age_groups	5.238556166	10.6736388	0.49079384	0.623572268	22	-97.124	['778C', 'D529', 'D570', 'D564', 'D512', 'D543', 'D534', 'D528', 'D523', 'D533', '591C', '689C', 'D496', '637C', '621B', '759B', 'D503', '647C', '768B', 'D520', '640C', '694B']	[74.76745709419626, 96.46287543832901, 92.65376750039327, 93.48500517063081, 26.807403123192596, 87.4015748031496, 44.50261780104712, 64.03385049365303, 40.476190476190474]	[30.196366550895004, 73.52665165165165, 87.96366389099167, 93.16144874155924, 52.69206549118388, 95.28816199376948, 45.89010989010989, 90.71914480077746, 85.74453069865913, 75.54296506137867, 12.949640287769784, 85.91885441527445, 69.62699822380107]	0.733614433	0.105639424
CD20	MS4A1	ln_b_memory	chemistry	34.49491577	19.31585402	1.785834358	0.074126082	22	-97.124	['778C', 'D529', 'D570', 'D564', 'D512', 'D543', 'D534', 'D528', 'D523', 'D533', '591C', '689C', 'D496', '637C', '621B', '759B', 'D503', '647C', '768B', 'D520', '640C', '694B']	[74.76745709419626, 96.46287543832901, 92.65376750039327, 93.48500517063081, 26.807403123192596, 87.4015748031496, 44.50261780104712, 64.03385049365303, 40.476190476190474]	[30.196366550895004, 73.52665165165165, 87.96366389099167, 93.16144874155924, 52.69206549118388, 95.28816199376948, 45.89010989010989, 90.71914480077746, 85.74453069865913, 75.54296506137867, 12.949640287769784, 85.91885441527445, 69.62699822380107]	0.211788805	0.735940774
CD20	MS4A1	ln_b_memory	site	26.03117239	10.93655909	2.380197663	0.017303354	22	-97.124	['778C', 'D529', 'D570', 'D564', 'D512', 'D543', 'D534', 'D528', 'D523', 'D533', '591C', '689C', 'D496', '637C', '621B', '759B', 'D503', '647C', '768B', 'D520', '640C', '694B']	[74.76745709419626, 96.46287543832901, 92.65376750039327, 93.48500517063081, 26.807403123192596, 87.4015748031496, 44.50261780104712, 64.03385049365303, 40.476190476190474]	[30.196366550895004, 73.52665165165165, 87.96366389099167, 93.16144874155924, 52.69206549118388, 95.28816199376948, 45.89010989010989, 90.71914480077746, 85.74453069865913, 75.54296506137867, 12.949640287769784, 85.91885441527445, 69.62699822380107]	0.069213415	0.525703919
CD20	MS4A1	ln_b_memory	cmv	4.355118275	10.9963403	0.396051609	0.692066956	22	-97.124	['778C', 'D529', 'D570', 'D564', 'D512', 'D543', 'D534', 'D528', 'D523', 'D533', '591C', '689C', 'D496', '637C', '621B', '759B', 'D503', '647C', '768B', 'D520', '640C', '694B']	[74.76745709419626, 96.46287543832901, 92.65376750039327, 93.48500517063081, 26.807403123192596, 87.4015748031496, 44.50261780104712, 64.03385049365303, 40.476190476190474]	[30.196366550895004, 73.52665165165165, 87.96366389099167, 93.16144874155924, 52.69206549118388, 95.28816199376948, 45.89010989010989, 90.71914480077746, 85.74453069865913, 75.54296506137867, 12.949640287769784, 85.91885441527445, 69.62699822380107]	0.728491532	0.092554444
CD24	CD24	ln_b_memory	const	54.89006538	21.85808034	2.511202472	0.012032066	22	-93.504	['778C', 'D529', 'D570', 'D564', 'D512', 'D543', 'D534', 'D528', 'D523', 'D533', '591C', '689C', 'D496', '637C', '621B', '759B', 'D503', '647C', '768B', 'D520', '640C', '694B']	[66.82824577492467, 87.1931696905016, 81.62655340569451, 84.5398138572906, 8.96471949103528, 79.7244094488189, 35.07853403141361, 66.43159379407616, 7.936507936507936]	[23.00293881912904, 74.98123123123122, 72.69114307342922, 88.99938612645795, 83.46977329974811, 88.18146417445483, 44.0, 97.47327502429543, 54.62244177840508, 35.50519357884797, 83.35046248715314, 20.763723150357997, 84.90230905861456]	0.030947225	0
CD24	CD24	ln_b_memory	sex	-8.463657331	8.825576548	-0.958992003	0.337562774	22	-93.504	['778C', 'D529', 'D570', 'D564', 'D512', 'D543', 'D534', 'D528', 'D523', 'D533', '591C', '689C', 'D496', '637C', '621B', '759B', 'D503', '647C', '768B', 'D520', '640C', '694B']	[66.82824577492467, 87.1931696905016, 81.62655340569451, 84.5398138572906, 8.96471949103528, 79.7244094488189, 35.07853403141361, 66.43159379407616, 7.936507936507936]	[23.00293881912904, 74.98123123123122, 72.69114307342922, 88.99938612645795, 83.46977329974811, 88.18146417445483, 44.0, 97.47327502429543, 54.62244177840508, 35.50519357884797, 83.35046248715314, 20.763723150357997, 84.90230905861456]	0.675125548	-0.180643281
CD24	CD24	ln_b_memory	age_groups	7.223879243	9.054241118	0.797844805	0.424960557	22	-93.504	['778C', 'D529', 'D570', 'D564', 'D512', 'D543', 'D534', 'D528', 'D523', 'D533', '591C', '689C', 'D496', '637C', '621B', '759B', 'D503', '647C', '768B', 'D520', '640C', '694B']	[66.82824577492467, 87.1931696905016, 81.62655340569451, 84.5398138572906, 8.96471949103528, 79.7244094488189, 35.07853403141361, 66.43159379407616, 7.936507936507936]	[23.00293881912904, 74.98123123123122, 72.69114307342922, 88.99938612645795, 83.46977329974811, 88.18146417445483, 44.0, 97.47327502429543, 54.62244177840508, 35.50519357884797, 83.35046248715314, 20.763723150357997, 84.90230905861456]	0.653785472	0.17048026
CD24	CD24	ln_b_memory	chemistry	-9.759715456	16.38526495	-0.59563977	0.551415902	22	-93.504	['778C', 'D529', 'D570', 'D564', 'D512', 'D543', 'D534', 'D528', 'D523', 'D533', '591C', '689C', 'D496', '637C', '621B', '759B', 'D503', '647C', '768B', 'D520', '640C', '694B']	[66.82824577492467, 87.1931696905016, 81.62655340569451, 84.5398138572906, 8.96471949103528, 79.7244094488189, 35.07853403141361, 66.43159379407616, 7.936507936507936]	[23.00293881912904, 74.98123123123122, 72.69114307342922, 88.99938612645795, 83.46977329974811, 88.18146417445483, 44.0, 97.47327502429543, 54.62244177840508, 35.50519357884797, 83.35046248715314, 20.763723150357997, 84.90230905861456]	0.689269878	-0.164799122
CD24	CD24	ln_b_memory	site	40.70983202	9.277271315	4.388125628	1.14E-05	22	-93.504	['778C', 'D529', 'D570', 'D564', 'D512', 'D543', 'D534', 'D528', 'D523', 'D533', '591C', '689C', 'D496', '637C', '621B', '759B', 'D503', '647C', '768B', 'D520', '640C', '694B']	[66.82824577492467, 87.1931696905016, 81.62655340569451, 84.5398138572906, 8.96471949103528, 79.7244094488189, 35.07853403141361, 66.43159379407616, 7.936507936507936]	[23.00293881912904, 74.98123123123122, 72.69114307342922, 88.99938612645795, 83.46977329974811, 88.18146417445483, 44.0, 97.47327502429543, 54.62244177840508, 35.50519357884797, 83.35046248715314, 20.763723150357997, 84.90230905861456]	0.000208752	1.022852741
CD24	CD24	ln_b_memory	cmv	-8.180079217	9.327982559	-0.876939806	0.380519334	22	-93.504	['778C', 'D529', 'D570', 'D564', 'D512', 'D543', 'D534', 'D528', 'D523', 'D533', '591C', '689C', 'D496', '637C', '621B', '759B', 'D503', '647C', '768B', 'D520', '640C', '694B']	[66.82824577492467, 87.1931696905016, 81.62655340569451, 84.5398138572906, 8.96471949103528, 79.7244094488189, 35.07853403141361, 66.43159379407616, 7.936507936507936]	[23.00293881912904, 74.98123123123122, 72.69114307342922, 88.99938612645795, 83.46977329974811, 88.18146417445483, 44.0, 97.47327502429543, 54.62244177840508, 35.50519357884797, 83.35046248715314, 20.763723150357997, 84.90230905861456]	0.728491532	-0.212901507
CD58_LFA3	CD58	ln_b_memory	const	33.51016216	10.72321773	3.125009956	0.00177799	22	-77.836	['778C', 'D529', 'D570', 'D564', 'D512', 'D543', 'D534', 'D528', 'D523', 'D533', '591C', '689C', 'D496', '637C', '621B', '759B', 'D503', '647C', '768B', 'D520', '640C', '694B']	[31.80924931219704, 5.9002896783046195, 6.087777253421425, 21.458117890382628, 3.1521110468478892, 21.555118110236222, 5.366492146596859, 24.964739069111424, 4.761904761904762]	[9.437616884851725, 31.06231231231231, 1.5897047691143074, 4.579496623695518, 42.99433249370277, 5.276479750778816, 14.461538461538462, 39.990281827016524, 14.537755822159493, 20.49102927289896, 21.891058581706062, 9.188544152744631, 19.005328596802844]	0.007111962	0
CD58_LFA3	CD58	ln_b_memory	sex	-13.66378906	4.329683917	-3.155839854	0.001600367	22	-77.836	['778C', 'D529', 'D570', 'D564', 'D512', 'D543', 'D534', 'D528', 'D523', 'D533', '591C', '689C', 'D496', '637C', '621B', '759B', 'D503', '647C', '768B', 'D520', '640C', '694B']	[31.80924931219704, 5.9002896783046195, 6.087777253421425, 21.458117890382628, 3.1521110468478892, 21.555118110236222, 5.366492146596859, 24.964739069111424, 4.761904761904762]	[9.437616884851725, 31.06231231231231, 1.5897047691143074, 4.579496623695518, 42.99433249370277, 5.276479750778816, 14.461538461538462, 39.990281827016524, 14.537755822159493, 20.49102927289896, 21.891058581706062, 9.188544152744631, 19.005328596802844]	0.032007341	-1.14738083
CD58_LFA3	CD58	ln_b_memory	age_groups	2.988675029	4.441863026	0.672842682	0.501047381	22	-77.836	['778C', 'D529', 'D570', 'D564', 'D512', 'D543', 'D534', 'D528', 'D523', 'D533', '591C', '689C', 'D496', '637C', '621B', '759B', 'D503', '647C', '768B', 'D520', '640C', '694B']	[31.80924931219704, 5.9002896783046195, 6.087777253421425, 21.458117890382628, 3.1521110468478892, 21.555118110236222, 5.366492146596859, 24.964739069111424, 4.761904761904762]	[9.437616884851725, 31.06231231231231, 1.5897047691143074, 4.579496623695518, 42.99433249370277, 5.276479750778816, 14.461538461538462, 39.990281827016524, 14.537755822159493, 20.49102927289896, 21.891058581706062, 9.188544152744631, 19.005328596802844]	0.668063174	0.281061499
CD58_LFA3	CD58	ln_b_memory	chemistry	-12.49991583	8.038343757	-1.555036237	0.119937439	22	-77.836	['778C', 'D529', 'D570', 'D564', 'D512', 'D543', 'D534', 'D528', 'D523', 'D533', '591C', '689C', 'D496', '637C', '621B', '759B', 'D503', '647C', '768B', 'D520', '640C', '694B']	[31.80924931219704, 5.9002896783046195, 6.087777253421425, 21.458117890382628, 3.1521110468478892, 21.555118110236222, 5.366492146596859, 24.964739069111424, 4.761904761904762]	[9.437616884851725, 31.06231231231231, 1.5897047691143074, 4.579496623695518, 42.99433249370277, 5.276479750778816, 14.461538461538462, 39.990281827016524, 14.537755822159493, 20.49102927289896, 21.891058581706062, 9.188544152744631, 19.005328596802844]	0.299843598	-0.746606772
CD58_LFA3	CD58	ln_b_memory	site	3.359837715	4.551278003	0.738218521	0.46038167	22	-77.836	['778C', 'D529', 'D570', 'D564', 'D512', 'D543', 'D534', 'D528', 'D523', 'D533', '591C', '689C', 'D496', '637C', '621B', '759B', 'D503', '647C', '768B', 'D520', '640C', '694B']	[31.80924931219704, 5.9002896783046195, 6.087777253421425, 21.458117890382628, 3.1521110468478892, 21.555118110236222, 5.366492146596859, 24.964739069111424, 4.761904761904762]	[9.437616884851725, 31.06231231231231, 1.5897047691143074, 4.579496623695518, 42.99433249370277, 5.276479750778816, 14.461538461538462, 39.990281827016524, 14.537755822159493, 20.49102927289896, 21.891058581706062, 9.188544152744631, 19.005328596802844]	0.575477088	0.351054576
CD58_LFA3	CD58	ln_b_memory	cmv	-2.08611017	4.576156112	-0.455865167	0.648486939	22	-77.836	['778C', 'D529', 'D570', 'D564', 'D512', 'D543', 'D534', 'D528', 'D523', 'D533', '591C', '689C', 'D496', '637C', '621B', '759B', 'D503', '647C', '768B', 'D520', '640C', '694B']	[31.80924931219704, 5.9002896783046195, 6.087777253421425, 21.458117890382628, 3.1521110468478892, 21.555118110236222, 5.366492146596859, 24.964739069111424, 4.761904761904762]	[9.437616884851725, 31.06231231231231, 1.5897047691143074, 4.579496623695518, 42.99433249370277, 5.276479750778816, 14.461538461538462, 39.990281827016524, 14.537755822159493, 20.49102927289896, 21.891058581706062, 9.188544152744631, 19.005328596802844]	0.728491532	-0.20712817
CD82	CD82	ln_b_memory	const	81.55433857	24.4139538	3.34048058	0.000836335	22	-95.936	['778C', 'D529', 'D570', 'D564', 'D512', 'D543', 'D534', 'D528', 'D523', 'D533', '591C', '689C', 'D496', '637C', '621B', '759B', 'D503', '647C', '768B', 'D520', '640C', '694B']	[12.000524040351108, 48.20856837932612, 32.65691363850873, 44.50189589796622, 3.007518796992481, 53.444881889763785, 30.89005235602094, 29.760225669957684, 9.126984126984127]	[9.223884584557842, 43.90953453453454, 23.514383043149127, 79.88950276243094, 8.595717884130982, 54.86760124610592, 17.846153846153847, 99.17395529640429, 24.700070571630206, 53.63550519357885, 91.36690647482014, 38.902147971360385, 69.44937833037301]	0.004181676	0
CD82	CD82	ln_b_memory	sex	2.400981512	9.857554496	0.243567663	0.807565675	22	-95.936	['778C', 'D529', 'D570', 'D564', 'D512', 'D543', 'D534', 'D528', 'D523', 'D533', '591C', '689C', 'D496', '637C', '621B', '759B', 'D503', '647C', '768B', 'D520', '640C', '694B']	[12.000524040351108, 48.20856837932612, 32.65691363850873, 44.50189589796622, 3.007518796992481, 53.444881889763785, 30.89005235602094, 29.760225669957684, 9.126984126984127]	[9.223884584557842, 43.90953453453454, 23.514383043149127, 79.88950276243094, 8.595717884130982, 54.86760124610592, 17.846153846153847, 99.17395529640429, 24.700070571630206, 53.63550519357885, 91.36690647482014, 38.902147971360385, 69.44937833037301]	0.850202609	0.083589498
CD82	CD82	ln_b_memory	age_groups	9.30960905	10.1129569	0.920562516	0.35727888	22	-95.936	['778C', 'D529', 'D570', 'D564', 'D512', 'D543', 'D534', 'D528', 'D523', 'D533', '591C', '689C', 'D496', '637C', '621B', '759B', 'D503', '647C', '768B', 'D520', '640C', '694B']	[12.000524040351108, 48.20856837932612, 32.65691363850873, 44.50189589796622, 3.007518796992481, 53.444881889763785, 30.89005235602094, 29.760225669957684, 9.126984126984127]	[9.223884584557842, 43.90953453453454, 23.514383043149127, 79.88950276243094, 8.595717884130982, 54.86760124610592, 17.846153846153847, 99.17395529640429, 24.700070571630206, 53.63550519357885, 91.36690647482014, 38.902147971360385, 69.44937833037301]	0.653785472	0.398194457
CD82	CD82	ln_b_memory	chemistry	-54.69001226	18.30120008	-2.988329291	0.002805072	22	-95.936	['778C', 'D529', 'D570', 'D564', 'D512', 'D543', 'D534', 'D528', 'D523', 'D533', '591C', '689C', 'D496', '637C', '621B', '759B', 'D503', '647C', '768B', 'D520', '640C', '694B']	[12.000524040351108, 48.20856837932612, 32.65691363850873, 44.50189589796622, 3.007518796992481, 53.444881889763785, 30.89005235602094, 29.760225669957684, 9.126984126984127]	[9.223884584557842, 43.90953453453454, 23.514383043149127, 79.88950276243094, 8.595717884130982, 54.86760124610592, 17.846153846153847, 99.17395529640429, 24.700070571630206, 53.63550519357885, 91.36690647482014, 38.902147971360385, 69.44937833037301]	0.020527417	-1.231244766
CD82	CD82	ln_b_memory	site	9.422234559	10.3620661	0.909300758	0.363191391	22	-95.936	['778C', 'D529', 'D570', 'D564', 'D512', 'D543', 'D534', 'D528', 'D523', 'D533', '591C', '689C', 'D496', '637C', '621B', '759B', 'D503', '647C', '768B', 'D520', '640C', '694B']	[12.000524040351108, 48.20856837932612, 32.65691363850873, 44.50189589796622, 3.007518796992481, 53.444881889763785, 30.89005235602094, 29.760225669957684, 9.126984126984127]	[9.223884584557842, 43.90953453453454, 23.514383043149127, 79.88950276243094, 8.595717884130982, 54.86760124610592, 17.846153846153847, 99.17395529640429, 24.700070571630206, 53.63550519357885, 91.36690647482014, 38.902147971360385, 69.44937833037301]	0.518844844	0.38263523
CD82	CD82	ln_b_memory	cmv	-6.216242045	10.41870703	-0.596642369	0.550746177	22	-95.936	['778C', 'D529', 'D570', 'D564', 'D512', 'D543', 'D534', 'D528', 'D523', 'D533', '591C', '689C', 'D496', '637C', '621B', '759B', 'D503', '647C', '768B', 'D520', '640C', '694B']	[12.000524040351108, 48.20856837932612, 32.65691363850873, 44.50189589796622, 3.007518796992481, 53.444881889763785, 30.89005235602094, 29.760225669957684, 9.126984126984127]	[9.223884584557842, 43.90953453453454, 23.514383043149127, 79.88950276243094, 8.595717884130982, 54.86760124610592, 17.846153846153847, 99.17395529640429, 24.700070571630206, 53.63550519357885, 91.36690647482014, 38.902147971360385, 69.44937833037301]	0.728491532	-0.259830022
CD272_BTLA	BTLA	ln_b_memory	const	13.39094793	17.8435123	0.750465923	0.45297414	22	-89.039	['778C', 'D529', 'D570', 'D564', 'D512', 'D543', 'D534', 'D528', 'D523', 'D533', '591C', '689C', 'D496', '637C', '621B', '759B', 'D503', '647C', '768B', 'D520', '640C', '694B']	[18.799947595964888, 31.132794633328253, 36.93566147553878, 41.67528438469493, 6.362058993637941, 49.01574803149607, 21.20418848167539, 21.861777150916783, 1.1904761904761905]	[13.371627037135989, 22.67267267267267, 36.0333080999243, 55.371393492940456, 14.829974811083124, 43.26323987538941, 22.41758241758242, 53.59572400388727, 43.330980945659846, 49.480642115203025, 4.933196300102774, 27.565632458233893, 24.68916518650089]	0.532910753	0
CD272_BTLA	BTLA	ln_b_memory	sex	10.67314713	7.204625532	1.481429824	0.138492072	22	-89.039	['778C', 'D529', 'D570', 'D564', 'D512', 'D543', 'D534', 'D528', 'D523', 'D533', '591C', '689C', 'D496', '637C', '621B', '759B', 'D503', '647C', '768B', 'D520', '640C', '694B']	[18.799947595964888, 31.132794633328253, 36.93566147553878, 41.67528438469493, 6.362058993637941, 49.01574803149607, 21.20418848167539, 21.861777150916783, 1.1904761904761905]	[13.371627037135989, 22.67267267267267, 36.0333080999243, 55.371393492940456, 14.829974811083124, 43.26323987538941, 22.41758241758242, 53.59572400388727, 43.330980945659846, 49.480642115203025, 4.933196300102774, 27.565632458233893, 24.68916518650089]	0.395691635	0.539459031
CD272_BTLA	BTLA	ln_b_memory	age_groups	6.194914185	7.391292385	0.838136805	0.401953874	22	-89.039	['778C', 'D529', 'D570', 'D564', 'D512', 'D543', 'D534', 'D528', 'D523', 'D533', '591C', '689C', 'D496', '637C', '621B', '759B', 'D503', '647C', '768B', 'D520', '640C', '694B']	[18.799947595964888, 31.132794633328253, 36.93566147553878, 41.67528438469493, 6.362058993637941, 49.01574803149607, 21.20418848167539, 21.861777150916783, 1.1904761904761905]	[13.371627037135989, 22.67267267267267, 36.0333080999243, 55.371393492940456, 14.829974811083124, 43.26323987538941, 22.41758241758242, 53.59572400388727, 43.330980945659846, 49.480642115203025, 4.933196300102774, 27.565632458233893, 24.68916518650089]	0.653785472	0.31538699
CD272_BTLA	BTLA	ln_b_memory	chemistry	4.288018007	13.37586248	0.320578805	0.748529602	22	-89.039	['778C', 'D529', 'D570', 'D564', 'D512', 'D543', 'D534', 'D528', 'D523', 'D533', '591C', '689C', 'D496', '637C', '621B', '759B', 'D503', '647C', '768B', 'D520', '640C', '694B']	[18.799947595964888, 31.132794633328253, 36.93566147553878, 41.67528438469493, 6.362058993637941, 49.01574803149607, 21.20418848167539, 21.861777150916783, 1.1904761904761905]	[13.371627037135989, 22.67267267267267, 36.0333080999243, 55.371393492940456, 14.829974811083124, 43.26323987538941, 22.41758241758242, 53.59572400388727, 43.330980945659846, 49.480642115203025, 4.933196300102774, 27.565632458233893, 24.68916518650089]	0.831699558	0.197269661
CD272_BTLA	BTLA	ln_b_memory	site	10.35063898	7.573359703	1.366716938	0.171714047	22	-89.039	['778C', 'D529', 'D570', 'D564', 'D512', 'D543', 'D534', 'D528', 'D523', 'D533', '591C', '689C', 'D496', '637C', '621B', '759B', 'D503', '647C', '768B', 'D520', '640C', '694B']	[18.799947595964888, 31.132794633328253, 36.93566147553878, 41.67528438469493, 6.362058993637941, 49.01574803149607, 21.20418848167539, 21.861777150916783, 1.1904761904761905]	[13.371627037135989, 22.67267267267267, 36.0333080999243, 55.371393492940456, 14.829974811083124, 43.26323987538941, 22.41758241758242, 53.59572400388727, 43.330980945659846, 49.480642115203025, 4.933196300102774, 27.565632458233893, 24.68916518650089]	0.343428094	0.48564655
CD272_BTLA	BTLA	ln_b_memory	cmv	-6.008614509	7.614757058	-0.789075011	0.430068166	22	-89.039	['778C', 'D529', 'D570', 'D564', 'D512', 'D543', 'D534', 'D528', 'D523', 'D533', '591C', '689C', 'D496', '637C', '621B', '759B', 'D503', '647C', '768B', 'D520', '640C', '694B']	[18.799947595964888, 31.132794633328253, 36.93566147553878, 41.67528438469493, 6.362058993637941, 49.01574803149607, 21.20418848167539, 21.861777150916783, 1.1904761904761905]	[13.371627037135989, 22.67267267267267, 36.0333080999243, 55.371393492940456, 14.829974811083124, 43.26323987538941, 22.41758241758242, 53.59572400388727, 43.330980945659846, 49.480642115203025, 4.933196300102774, 27.565632458233893, 24.68916518650089]	0.728491532	-0.298968758
CD124_IL4R	IL4R	ln_b_memory	const	5.400740066	1.931292455	2.796438237	0.005166929	22	-40.123	['778C', 'D529', 'D570', 'D564', 'D512', 'D543', 'D534', 'D528', 'D523', 'D533', '591C', '689C', 'D496', '637C', '621B', '759B', 'D503', '647C', '768B', 'D520', '640C', '694B']	[0.17031311410978647, 0.10672358591248667, 0.031461381154632685, 0.48259220958290244, 0.4916136495083863, 1.7716535433070866, 0.13089005235602094, 0.0, 0.3968253968253968]	[0.12690355329949238, 0.2721471471471471, 0.8800151400454201, 0.42971147943523635, 0.2518891687657431, 0.0778816199376947, 2.5934065934065935, 7.725947521865889, 1.6231474947071278, 6.610009442870633, 2.158273381294964, 0.47732696897374705, 4.085257548845471]	0.017223095	0
CD124_IL4R	IL4R	ln_b_memory	sex	0.426089319	0.779792604	0.546413645	0.584781633	22	-40.123	['778C', 'D529', 'D570', 'D564', 'D512', 'D543', 'D534', 'D528', 'D523', 'D533', '591C', '689C', 'D496', '637C', '621B', '759B', 'D503', '647C', '768B', 'D520', '640C', '694B']	[0.17031311410978647, 0.10672358591248667, 0.031461381154632685, 0.48259220958290244, 0.4916136495083863, 1.7716535433070866, 0.13089005235602094, 0.0, 0.3968253968253968]	[0.12690355329949238, 0.2721471471471471, 0.8800151400454201, 0.42971147943523635, 0.2518891687657431, 0.0778816199376947, 2.5934065934065935, 7.725947521865889, 1.6231474947071278, 6.610009442870633, 2.158273381294964, 0.47732696897374705, 4.085257548845471]	0.833992681	0.497231669
CD124_IL4R	IL4R	ln_b_memory	age_groups	0.97834318	0.79999649	1.22293434	0.221354497	22	-40.123	['778C', 'D529', 'D570', 'D564', 'D512', 'D543', 'D534', 'D528', 'D523', 'D533', '591C', '689C', 'D496', '637C', '621B', '759B', 'D503', '647C', '768B', 'D520', '640C', '694B']	[0.17031311410978647, 0.10672358591248667, 0.031461381154632685, 0.48259220958290244, 0.4916136495083863, 1.7716535433070866, 0.13089005235602094, 0.0, 0.3968253968253968]	[0.12690355329949238, 0.2721471471471471, 0.8800151400454201, 0.42971147943523635, 0.2518891687657431, 0.0778816199376947, 2.5934065934065935, 7.725947521865889, 1.6231474947071278, 6.610009442870633, 2.158273381294964, 0.47732696897374705, 4.085257548845471]	0.63244142	1.789979023
CD124_IL4R	IL4R	ln_b_memory	chemistry	-4.284905263	1.447736401	-2.959727516	0.003079112	22	-40.123	['778C', 'D529', 'D570', 'D564', 'D512', 'D543', 'D534', 'D528', 'D523', 'D533', '591C', '689C', 'D496', '637C', '621B', '759B', 'D503', '647C', '768B', 'D520', '640C', '694B']	[0.17031311410978647, 0.10672358591248667, 0.031461381154632685, 0.48259220958290244, 0.4916136495083863, 1.7716535433070866, 0.13089005235602094, 0.0, 0.3968253968253968]	[0.12690355329949238, 0.2721471471471471, 0.8800151400454201, 0.42971147943523635, 0.2518891687657431, 0.0778816199376947, 2.5934065934065935, 7.725947521865889, 1.6231474947071278, 6.610009442870633, 2.158273381294964, 0.47732696897374705, 4.085257548845471]	0.020527417	-2.910711479
CD124_IL4R	IL4R	ln_b_memory	site	-1.309217834	0.819702545	-1.597186493	0.110224143	22	-40.123	['778C', 'D529', 'D570', 'D564', 'D512', 'D543', 'D534', 'D528', 'D523', 'D533', '591C', '689C', 'D496', '637C', '621B', '759B', 'D503', '647C', '768B', 'D520', '640C', '694B']	[0.17031311410978647, 0.10672358591248667, 0.031461381154632685, 0.48259220958290244, 0.4916136495083863, 1.7716535433070866, 0.13089005235602094, 0.0, 0.3968253968253968]	[0.12690355329949238, 0.2721471471471471, 0.8800151400454201, 0.42971147943523635, 0.2518891687657431, 0.0778816199376947, 2.5934065934065935, 7.725947521865889, 1.6231474947071278, 6.610009442870633, 2.158273381294964, 0.47732696897374705, 4.085257548845471]	0.255135557	-1.811698798
CD124_IL4R	IL4R	ln_b_memory	cmv	-0.34079962	0.824183188	-0.413499845	0.679240436	22	-40.123	['778C', 'D529', 'D570', 'D564', 'D512', 'D543', 'D534', 'D528', 'D523', 'D533', '591C', '689C', 'D496', '637C', '621B', '759B', 'D503', '647C', '768B', 'D520', '640C', '694B']	[0.17031311410978647, 0.10672358591248667, 0.031461381154632685, 0.48259220958290244, 0.4916136495083863, 1.7716535433070866, 0.13089005235602094, 0.0, 0.3968253968253968]	[0.12690355329949238, 0.2721471471471471, 0.8800151400454201, 0.42971147943523635, 0.2518891687657431, 0.0778816199376947, 2.5934065934065935, 7.725947521865889, 1.6231474947071278, 6.610009442870633, 2.158273381294964, 0.47732696897374705, 4.085257548845471]	0.728491532	-0.371085162
CD22	CD22	ln_b_memory	const	43.59023559	23.95935883	1.819340656	0.068859474	22	-95.523	['778C', 'D529', 'D570', 'D564', 'D512', 'D543', 'D534', 'D528', 'D523', 'D533', '591C', '689C', 'D496', '637C', '621B', '759B', 'D503', '647C', '768B', 'D520', '640C', '694B']	[38.55626883270012, 48.543985363622504, 41.151486550259555, 72.54395036194416, 43.522267206477736, 69.78346456692913, 11.910994764397905, 55.00705218617772, 15.476190476190476]	[16.95164306705851, 45.917792792792795, 49.64042392127176, 61.93984039287906, 72.05604534005037, 60.08566978193146, 35.252747252747255, 93.488824101069, 82.07480592801694, 24.551463644948065, 53.03186022610483, 71.59904534606206, 72.82415630550622]	0.137718949	0
CD22	CD22	ln_b_memory	sex	-4.159841596	9.674003941	-0.430002057	0.667194145	22	-95.523	['778C', 'D529', 'D570', 'D564', 'D512', 'D543', 'D534', 'D528', 'D523', 'D533', '591C', '689C', 'D496', '637C', '621B', '759B', 'D503', '647C', '768B', 'D520', '640C', '694B']	[38.55626883270012, 48.543985363622504, 41.151486550259555, 72.54395036194416, 43.522267206477736, 69.78346456692913, 11.910994764397905, 55.00705218617772, 15.476190476190476]	[16.95164306705851, 45.917792792792795, 49.64042392127176, 61.93984039287906, 72.05604534005037, 60.08566978193146, 35.252747252747255, 93.488824101069, 82.07480592801694, 24.551463644948065, 53.03186022610483, 71.59904534606206, 72.82415630550622]	0.833992681	-0.113065708
CD22	CD22	ln_b_memory	age_groups	12.36197317	9.924650677	1.245582699	0.212917637	22	-95.523	['778C', 'D529', 'D570', 'D564', 'D512', 'D543', 'D534', 'D528', 'D523', 'D533', '591C', '689C', 'D496', '637C', '621B', '759B', 'D503', '647C', '768B', 'D520', '640C', '694B']	[38.55626883270012, 48.543985363622504, 41.151486550259555, 72.54395036194416, 43.522267206477736, 69.78346456692913, 11.910994764397905, 55.00705218617772, 15.476190476190476]	[16.95164306705851, 45.917792792792795, 49.64042392127176, 61.93984039287906, 72.05604534005037, 60.08566978193146, 35.252747252747255, 93.488824101069, 82.07480592801694, 24.551463644948065, 53.03186022610483, 71.59904534606206, 72.82415630550622]	0.63244142	0.356822973
CD22	CD22	ln_b_memory	chemistry	-9.222259712	17.96042637	-0.513476658	0.607617934	22	-95.523	['778C', 'D529', 'D570', 'D564', 'D512', 'D543', 'D534', 'D528', 'D523', 'D533', '591C', '689C', 'D496', '637C', '621B', '759B', 'D503', '647C', '768B', 'D520', '640C', '694B']	[38.55626883270012, 48.543985363622504, 41.151486550259555, 72.54395036194416, 43.522267206477736, 69.78346456692913, 11.910994764397905, 55.00705218617772, 15.476190476190476]	[16.95164306705851, 45.917792792792795, 49.64042392127176, 61.93984039287906, 72.05604534005037, 60.08566978193146, 35.252747252747255, 93.488824101069, 82.07480592801694, 24.551463644948065, 53.03186022610483, 71.59904534606206, 72.82415630550622]	0.714844629	-0.194102331
CD22	CD22	ln_b_memory	site	8.345239819	10.16912139	0.820645118	0.411848441	22	-95.523	['778C', 'D529', 'D570', 'D564', 'D512', 'D543', 'D534', 'D528', 'D523', 'D533', '591C', '689C', 'D496', '637C', '621B', '759B', 'D503', '647C', '768B', 'D520', '640C', '694B']	[38.55626883270012, 48.543985363622504, 41.151486550259555, 72.54395036194416, 43.522267206477736, 69.78346456692913, 11.910994764397905, 55.00705218617772, 15.476190476190476]	[16.95164306705851, 45.917792792792795, 49.64042392127176, 61.93984039287906, 72.05604534005037, 60.08566978193146, 35.252747252747255, 93.488824101069, 82.07480592801694, 24.551463644948065, 53.03186022610483, 71.59904534606206, 72.82415630550622]	0.549131254	0.248508586
CD22	CD22	ln_b_memory	cmv	11.04281438	10.22470765	1.080012725	0.280136513	22	-95.523	['778C', 'D529', 'D570', 'D564', 'D512', 'D543', 'D534', 'D528', 'D523', 'D533', '591C', '689C', 'D496', '637C', '621B', '759B', 'D503', '647C', '768B', 'D520', '640C', '694B']	[38.55626883270012, 48.543985363622504, 41.151486550259555, 72.54395036194416, 43.522267206477736, 69.78346456692913, 11.910994764397905, 55.00705218617772, 15.476190476190476]	[16.95164306705851, 45.917792792792795, 49.64042392127176, 61.93984039287906, 72.05604534005037, 60.08566978193146, 35.252747252747255, 93.488824101069, 82.07480592801694, 24.551463644948065, 53.03186022610483, 71.59904534606206, 72.82415630550622]	0.70964346	0.332365846
IgD	IGHD	ln_b_memory	const	6.750134617	7.633349629	0.884295224	0.376536866	22	-70.359	['778C', 'D529', 'D570', 'D564', 'D512', 'D543', 'D534', 'D528', 'D523', 'D533', '591C', '689C', 'D496', '637C', '621B', '759B', 'D503', '647C', '768B', 'D520', '640C', '694B']	[4.087514738634876, 9.955785942979114, 23.800534843479628, 14.426059979317477, 8.646616541353383, 28.937007874015748, 5.104712041884817, 7.757404795486601, 5.952380952380952]	[3.7135987176061978, 6.756756756756757, 6.529144587433762, 13.701657458563535, 5.620277078085642, 14.680685358255452, 15.164835164835164, 5.442176870748299, 6.633733239237827, 7.2710103871576965, 0.3083247687564234, 6.921241050119331, 12.25577264653641]	0.532910753	0
IgD	IGHD	ln_b_memory	sex	0.750194469	3.082096434	0.243403957	0.807692479	22	-70.359	['778C', 'D529', 'D570', 'D564', 'D512', 'D543', 'D534', 'D528', 'D523', 'D533', '591C', '689C', 'D496', '637C', '621B', '759B', 'D503', '647C', '768B', 'D520', '640C', '694B']	[4.087514738634876, 9.955785942979114, 23.800534843479628, 14.426059979317477, 8.646616541353383, 28.937007874015748, 5.104712041884817, 7.757404795486601, 5.952380952380952]	[3.7135987176061978, 6.756756756756757, 6.529144587433762, 13.701657458563535, 5.620277078085642, 14.680685358255452, 15.164835164835164, 5.442176870748299, 6.633733239237827, 7.2710103871576965, 0.3083247687564234, 6.921241050119331, 12.25577264653641]	0.850202609	0.111711833
IgD	IGHD	ln_b_memory	age_groups	-3.250916572	3.161951416	-1.028136155	0.303885785	22	-70.359	['778C', 'D529', 'D570', 'D564', 'D512', 'D543', 'D534', 'D528', 'D523', 'D533', '591C', '689C', 'D496', '637C', '621B', '759B', 'D503', '647C', '768B', 'D520', '640C', '694B']	[4.087514738634876, 9.955785942979114, 23.800534843479628, 14.426059979317477, 8.646616541353383, 28.937007874015748, 5.104712041884817, 7.757404795486601, 5.952380952380952]	[3.7135987176061978, 6.756756756756757, 6.529144587433762, 13.701657458563535, 5.620277078085642, 14.680685358255452, 15.164835164835164, 5.442176870748299, 6.633733239237827, 7.2710103871576965, 0.3083247687564234, 6.921241050119331, 12.25577264653641]	0.653785472	-0.452539005
IgD	IGHD	ln_b_memory	chemistry	5.670059428	5.72211531	0.990902686	0.321733101	22	-70.359	['778C', 'D529', 'D570', 'D564', 'D512', 'D543', 'D534', 'D528', 'D523', 'D533', '591C', '689C', 'D496', '637C', '621B', '759B', 'D503', '647C', '768B', 'D520', '640C', '694B']	[4.087514738634876, 9.955785942979114, 23.800534843479628, 14.426059979317477, 8.646616541353383, 28.937007874015748, 5.104712041884817, 7.757404795486601, 5.952380952380952]	[3.7135987176061978, 6.756756756756757, 6.529144587433762, 13.701657458563535, 5.620277078085642, 14.680685358255452, 15.164835164835164, 5.442176870748299, 6.633733239237827, 7.2710103871576965, 0.3083247687564234, 6.921241050119331, 12.25577264653641]	0.499278362	1.571445058
IgD	IGHD	ln_b_memory	site	0.870314276	3.239838744	0.268628887	0.78821528	22	-70.359	['778C', 'D529', 'D570', 'D564', 'D512', 'D543', 'D534', 'D528', 'D523', 'D533', '591C', '689C', 'D496', '637C', '621B', '759B', 'D503', '647C', '768B', 'D520', '640C', '694B']	[4.087514738634876, 9.955785942979114, 23.800534843479628, 14.426059979317477, 8.646616541353383, 28.937007874015748, 5.104712041884817, 7.757404795486601, 5.952380952380952]	[3.7135987176061978, 6.756756756756757, 6.529144587433762, 13.701657458563535, 5.620277078085642, 14.680685358255452, 15.164835164835164, 5.442176870748299, 6.633733239237827, 7.2710103871576965, 0.3083247687564234, 6.921241050119331, 12.25577264653641]	0.833556671	0.11970354
IgD	IGHD	ln_b_memory	cmv	-1.869378735	3.257548289	-0.573860637	0.566062112	22	-70.359	['778C', 'D529', 'D570', 'D564', 'D512', 'D543', 'D534', 'D528', 'D523', 'D533', '591C', '689C', 'D496', '637C', '621B', '759B', 'D503', '647C', '768B', 'D520', '640C', '694B']	[4.087514738634876, 9.955785942979114, 23.800534843479628, 14.426059979317477, 8.646616541353383, 28.937007874015748, 5.104712041884817, 7.757404795486601, 5.952380952380952]	[3.7135987176061978, 6.756756756756757, 6.529144587433762, 13.701657458563535, 5.620277078085642, 14.680685358255452, 15.164835164835164, 5.442176870748299, 6.633733239237827, 7.2710103871576965, 0.3083247687564234, 6.921241050119331, 12.25577264653641]	0.728491532	-0.263877333
CD25	IL2RA	ln_b_memory	const	20.59844036	18.06962699	1.139948288	0.254307846	22	-89.316	['778C', 'D529', 'D570', 'D564', 'D512', 'D543', 'D534', 'D528', 'D523', 'D533', '591C', '689C', 'D496', '637C', '621B', '759B', 'D503', '647C', '768B', 'D520', '640C', '694B']	[19.271583911961223, 22.793108705595365, 26.31744533585024, 22.9403653912444, 9.196067090803933, 68.20866141732283, 20.94240837696335, 23.413258110014105, 3.968253968253968]	[14.69409564520438, 20.260885885885884, 37.0552611657835, 48.86433394720687, 21.347607052896723, 15.595794392523366, 12.659340659340659, 24.538386783284743, 39.80239943542696, 16.997167138810198, 7.091469681397738, 12.649164677804295, 42.80639431616341]	0.39124284	0
CD25	IL2RA	ln_b_memory	sex	-4.537726825	7.295923235	-0.621953751	0.533972279	22	-89.316	['778C', 'D529', 'D570', 'D564', 'D512', 'D543', 'D534', 'D528', 'D523', 'D533', '591C', '689C', 'D496', '637C', '621B', '759B', 'D503', '647C', '768B', 'D520', '640C', '694B']	[19.271583911961223, 22.793108705595365, 26.31744533585024, 22.9403653912444, 9.196067090803933, 68.20866141732283, 20.94240837696335, 23.413258110014105, 3.968253968253968]	[14.69409564520438, 20.260885885885884, 37.0552611657835, 48.86433394720687, 21.347607052896723, 15.595794392523366, 12.659340659340659, 24.538386783284743, 39.80239943542696, 16.997167138810198, 7.091469681397738, 12.649164677804295, 42.80639431616341]	0.821495814	-0.269060864
CD25	IL2RA	ln_b_memory	age_groups	1.433404651	7.484955549	0.191504765	0.848130148	22	-89.316	['778C', 'D529', 'D570', 'D564', 'D512', 'D543', 'D534', 'D528', 'D523', 'D533', '591C', '689C', 'D496', '637C', '621B', '759B', 'D503', '647C', '768B', 'D520', '640C', '694B']	[19.271583911961223, 22.793108705595365, 26.31744533585024, 22.9403653912444, 9.196067090803933, 68.20866141732283, 20.94240837696335, 23.413258110014105, 3.968253968253968]	[14.69409564520438, 20.260885885885884, 37.0552611657835, 48.86433394720687, 21.347607052896723, 15.595794392523366, 12.659340659340659, 24.538386783284743, 39.80239943542696, 16.997167138810198, 7.091469681397738, 12.649164677804295, 42.80639431616341]	0.900289996	0.083296372
CD25	IL2RA	ln_b_memory	chemistry	8.896206891	13.54536269	0.656771405	0.511327913	22	-89.316	['778C', 'D529', 'D570', 'D564', 'D512', 'D543', 'D534', 'D528', 'D523', 'D533', '591C', '689C', 'D496', '637C', '621B', '759B', 'D503', '647C', '768B', 'D520', '640C', '694B']	[19.271583911961223, 22.793108705595365, 26.31744533585024, 22.9403653912444, 9.196067090803933, 68.20866141732283, 20.94240837696335, 23.413258110014105, 3.968253968253968]	[14.69409564520438, 20.260885885885884, 37.0552611657835, 48.86433394720687, 21.347607052896723, 15.595794392523366, 12.659340659340659, 24.538386783284743, 39.80239943542696, 16.997167138810198, 7.091469681397738, 12.649164677804295, 42.80639431616341]	0.681770551	0.643874274
CD25	IL2RA	ln_b_memory	site	2.023718612	7.669330041	0.263871629	0.791878838	22	-89.316	['778C', 'D529', 'D570', 'D564', 'D512', 'D543', 'D534', 'D528', 'D523', 'D533', '591C', '689C', 'D496', '637C', '621B', '759B', 'D503', '647C', '768B', 'D520', '640C', '694B']	[19.271583911961223, 22.793108705595365, 26.31744533585024, 22.9403653912444, 9.196067090803933, 68.20866141732283, 20.94240837696335, 23.413258110014105, 3.968253968253968]	[14.69409564520438, 20.260885885885884, 37.0552611657835, 48.86433394720687, 21.347607052896723, 15.595794392523366, 12.659340659340659, 24.538386783284743, 39.80239943542696, 16.997167138810198, 7.091469681397738, 12.649164677804295, 42.80639431616341]	0.833556671	0.115900229
CD25	IL2RA	ln_b_memory	cmv	-5.971771975	7.711251987	-0.77442314	0.438680604	22	-89.316	['778C', 'D529', 'D570', 'D564', 'D512', 'D543', 'D534', 'D528', 'D523', 'D533', '591C', '689C', 'D496', '637C', '621B', '759B', 'D503', '647C', '768B', 'D520', '640C', '694B']	[19.271583911961223, 22.793108705595365, 26.31744533585024, 22.9403653912444, 9.196067090803933, 68.20866141732283, 20.94240837696335, 23.413258110014105, 3.968253968253968]	[14.69409564520438, 20.260885885885884, 37.0552611657835, 48.86433394720687, 21.347607052896723, 15.595794392523366, 12.659340659340659, 24.538386783284743, 39.80239943542696, 16.997167138810198, 7.091469681397738, 12.649164677804295, 42.80639431616341]	0.728491532	-0.341751499
CD73	NT5E	ln_b_memory	const	11.67508574	15.32719066	0.761723789	0.446224874	22	-85.695	['778C', 'D529', 'D570', 'D564', 'D512', 'D543', 'D534', 'D528', 'D523', 'D533', '591C', '689C', 'D496', '637C', '621B', '759B', 'D503', '647C', '768B', 'D520', '640C', '694B']	[57.36931743744268, 53.45327031559689, 51.59666509359761, 61.668390210272314, 53.87507229612493, 28.543307086614174, 18.717277486910994, 63.32863187588153, 57.936507936507944]	[25.467539406892865, 64.3581081081081, 59.15026495079485, 74.85573971761818, 71.72544080604534, 73.83177570093457, 41.934065934065934, 77.93974732750243, 75.22935779816514, 71.86024551463645, 42.24049331963001, 80.78758949880668, 74.60035523978685]	0.532910753	0
CD73	NT5E	ln_b_memory	sex	7.810740423	6.188617315	1.262113979	0.206907776	22	-85.695	['778C', 'D529', 'D570', 'D564', 'D512', 'D543', 'D534', 'D528', 'D523', 'D533', '591C', '689C', 'D496', '637C', '621B', '759B', 'D503', '647C', '768B', 'D520', '640C', '694B']	[57.36931743744268, 53.45327031559689, 51.59666509359761, 61.668390210272314, 53.87507229612493, 28.543307086614174, 18.717277486910994, 63.32863187588153, 57.936507936507944]	[25.467539406892865, 64.3581081081081, 59.15026495079485, 74.85573971761818, 71.72544080604534, 73.83177570093457, 41.934065934065934, 77.93974732750243, 75.22935779816514, 71.86024551463645, 42.24049331963001, 80.78758949880668, 74.60035523978685]	0.459795058	0.193667492
CD73	NT5E	ln_b_memory	age_groups	17.69319415	6.348960099	2.786786163	0.005323359	22	-85.695	['778C', 'D529', 'D570', 'D564', 'D512', 'D543', 'D534', 'D528', 'D523', 'D533', '591C', '689C', 'D496', '637C', '621B', '759B', 'D503', '647C', '768B', 'D520', '640C', '694B']	[57.36931743744268, 53.45327031559689, 51.59666509359761, 61.668390210272314, 53.87507229612493, 28.543307086614174, 18.717277486910994, 63.32863187588153, 57.936507936507944]	[25.467539406892865, 64.3581081081081, 59.15026495079485, 74.85573971761818, 71.72544080604534, 73.83177570093457, 41.934065934065934, 77.93974732750243, 75.22935779816514, 71.86024551463645, 42.24049331963001, 80.78758949880668, 74.60035523978685]	0.035489063	0.440045344
CD73	NT5E	ln_b_memory	chemistry	16.85762747	11.48957622	1.467210552	0.142318787	22	-85.695	['778C', 'D529', 'D570', 'D564', 'D512', 'D543', 'D534', 'D528', 'D523', 'D533', '591C', '689C', 'D496', '637C', '621B', '759B', 'D503', '647C', '768B', 'D520', '640C', '694B']	[57.36931743744268, 53.45327031559689, 51.59666509359761, 61.668390210272314, 53.87507229612493, 28.543307086614174, 18.717277486910994, 63.32863187588153, 57.936507936507944]	[25.467539406892865, 64.3581081081081, 59.15026495079485, 74.85573971761818, 71.72544080604534, 73.83177570093457, 41.934065934065934, 77.93974732750243, 75.22935779816514, 71.86024551463645, 42.24049331963001, 80.78758949880668, 74.60035523978685]	0.316263972	0.35675129
CD73	NT5E	ln_b_memory	site	10.25850257	6.505351983	1.576932747	0.114811001	22	-85.695	['778C', 'D529', 'D570', 'D564', 'D512', 'D543', 'D534', 'D528', 'D523', 'D533', '591C', '689C', 'D496', '637C', '621B', '759B', 'D503', '647C', '768B', 'D520', '640C', '694B']	[57.36931743744268, 53.45327031559689, 51.59666509359761, 61.668390210272314, 53.87507229612493, 28.543307086614174, 18.717277486910994, 63.32863187588153, 57.936507936507944]	[25.467539406892865, 64.3581081081081, 59.15026495079485, 74.85573971761818, 71.72544080604534, 73.83177570093457, 41.934065934065934, 77.93974732750243, 75.22935779816514, 71.86024551463645, 42.24049331963001, 80.78758949880668, 74.60035523978685]	0.255135557	0.255730811
CD73	NT5E	ln_b_memory	cmv	16.55796765	6.540911414	2.531446552	0.011359313	22	-85.695	['778C', 'D529', 'D570', 'D564', 'D512', 'D543', 'D534', 'D528', 'D523', 'D533', '591C', '689C', 'D496', '637C', '621B', '759B', 'D503', '647C', '768B', 'D520', '640C', '694B']	[57.36931743744268, 53.45327031559689, 51.59666509359761, 61.668390210272314, 53.87507229612493, 28.543307086614174, 18.717277486910994, 63.32863187588153, 57.936507936507944]	[25.467539406892865, 64.3581081081081, 59.15026495079485, 74.85573971761818, 71.72544080604534, 73.83177570093457, 41.934065934065934, 77.93974732750243, 75.22935779816514, 71.86024551463645, 42.24049331963001, 80.78758949880668, 74.60035523978685]	0.113593128	0.425111138
CD54	ICAM1	ln_b_memory	const	73.12202787	19.82091952	3.689133987	0.000225019	22	-91.351	['778C', 'D529', 'D570', 'D564', 'D512', 'D543', 'D534', 'D528', 'D523', 'D533', '591C', '689C', 'D496', '637C', '621B', '759B', 'D503', '647C', '768B', 'D520', '640C', '694B']	[34.940390410061575, 27.565177618539412, 29.30627654554035, 44.05377456049638, 15.615962984384039, 54.625984251968504, 32.98429319371728, 33.14527503526093, 2.380952380952381]	[24.639326743254074, 24.174174174174173, 29.683951551854655, 26.96132596685083, 43.76574307304786, 85.6113707165109, 24.263736263736263, 82.41010689990281, 21.73606210303458, 49.3862134088763, 80.06166495375129, 20.167064439140812, 55.41740674955595]	0.001607246	0
CD54	ICAM1	ln_b_memory	sex	-7.02200014	8.003037767	-0.877416844	0.380260268	22	-91.351	['778C', 'D529', 'D570', 'D564', 'D512', 'D543', 'D534', 'D528', 'D523', 'D533', '591C', '689C', 'D496', '637C', '621B', '759B', 'D503', '647C', '768B', 'D520', '640C', '694B']	[34.940390410061575, 27.565177618539412, 29.30627654554035, 44.05377456049638, 15.615962984384039, 54.625984251968504, 32.98429319371728, 33.14527503526093, 2.380952380952381]	[24.639326743254074, 24.174174174174173, 29.683951551854655, 26.96132596685083, 43.76574307304786, 85.6113707165109, 24.263736263736263, 82.41010689990281, 21.73606210303458, 49.3862134088763, 80.06166495375129, 20.167064439140812, 55.41740674955595]	0.691382305	-0.251652755
CD54	ICAM1	ln_b_memory	age_groups	7.310590903	8.210390928	0.890407164	0.373247297	22	-91.351	['778C', 'D529', 'D570', 'D564', 'D512', 'D543', 'D534', 'D528', 'D523', 'D533', '591C', '689C', 'D496', '637C', '621B', '759B', 'D503', '647C', '768B', 'D520', '640C', '694B']	[34.940390410061575, 27.565177618539412, 29.30627654554035, 44.05377456049638, 15.615962984384039, 54.625984251968504, 32.98429319371728, 33.14527503526093, 2.380952380952381]	[24.639326743254074, 24.174174174174173, 29.683951551854655, 26.96132596685083, 43.76574307304786, 85.6113707165109, 24.263736263736263, 82.41010689990281, 21.73606210303458, 49.3862134088763, 80.06166495375129, 20.167064439140812, 55.41740674955595]	0.653785472	0.309861202
CD54	ICAM1	ln_b_memory	chemistry	-40.71413359	14.85816746	-2.740185403	0.006140454	22	-91.351	['778C', 'D529', 'D570', 'D564', 'D512', 'D543', 'D534', 'D528', 'D523', 'D533', '591C', '689C', 'D496', '637C', '621B', '759B', 'D503', '647C', '768B', 'D520', '640C', '694B']	[34.940390410061575, 27.565177618539412, 29.30627654554035, 44.05377456049638, 15.615962984384039, 54.625984251968504, 32.98429319371728, 33.14527503526093, 2.380952380952381]	[24.639326743254074, 24.174174174174173, 29.683951551854655, 26.96132596685083, 43.76574307304786, 85.6113707165109, 24.263736263736263, 82.41010689990281, 21.73606210303458, 49.3862134088763, 80.06166495375129, 20.167064439140812, 55.41740674955595]	0.030702268	-1.003420614
CD54	ICAM1	ln_b_memory	site	7.828564163	8.412634836	0.930572207	0.352074897	22	-91.351	['778C', 'D529', 'D570', 'D564', 'D512', 'D543', 'D534', 'D528', 'D523', 'D533', '591C', '689C', 'D496', '637C', '621B', '759B', 'D503', '647C', '768B', 'D520', '640C', '694B']	[34.940390410061575, 27.565177618539412, 29.30627654554035, 44.05377456049638, 15.615962984384039, 54.625984251968504, 32.98429319371728, 33.14527503526093, 2.380952380952381]	[24.639326743254074, 24.174174174174173, 29.683951551854655, 26.96132596685083, 43.76574307304786, 85.6113707165109, 24.263736263736263, 82.41010689990281, 21.73606210303458, 49.3862134088763, 80.06166495375129, 20.167064439140812, 55.41740674955595]	0.518844844	0.333306731
CD54	ICAM1	ln_b_memory	cmv	-3.514296938	8.458619821	-0.41546931	0.677798378	22	-91.351	['778C', 'D529', 'D570', 'D564', 'D512', 'D543', 'D534', 'D528', 'D523', 'D533', '591C', '689C', 'D496', '637C', '621B', '759B', 'D503', '647C', '768B', 'D520', '640C', '694B']	[34.940390410061575, 27.565177618539412, 29.30627654554035, 44.05377456049638, 15.615962984384039, 54.625984251968504, 32.98429319371728, 33.14527503526093, 2.380952380952381]	[24.639326743254074, 24.174174174174173, 29.683951551854655, 26.96132596685083, 43.76574307304786, 85.6113707165109, 24.263736263736263, 82.41010689990281, 21.73606210303458, 49.3862134088763, 80.06166495375129, 20.167064439140812, 55.41740674955595]	0.728491532	-0.150284856
IgM	IGHM	ln_b_memory	const	43.14465804	10.37450691	4.158718908	3.20E-05	22	-77.109	['778C', 'D529', 'D570', 'D564', 'D512', 'D543', 'D534', 'D528', 'D523', 'D533', '591C', '689C', 'D496', '637C', '621B', '759B', 'D503', '647C', '768B', 'D520', '640C', '694B']	[13.887069304336434, 27.123037048330538, 43.19647632531068, 37.59048603929679, 32.301908617698096, 56.98818897637795, 43.455497382198956, 29.760225669957684, 34.12698412698413]	[28.533262089233236, 24.88738738738739, 22.000378501135504, 25.917740945365253, 16.168136020151135, 24.669003115264797, 30.153846153846153, 15.451895043731778, 29.2166549047283, 25.590179414542018, 21.99383350462487, 4.05727923627685, 21.314387211367674]	0.000640075	0
IgM	IGHM	ln_b_memory	sex	-0.78727751	4.188885915	-0.187944367	0.850920263	22	-77.109	['778C', 'D529', 'D570', 'D564', 'D512', 'D543', 'D534', 'D528', 'D523', 'D533', '591C', '689C', 'D496', '637C', '621B', '759B', 'D503', '647C', '768B', 'D520', '640C', '694B']	[13.887069304336434, 27.123037048330538, 43.19647632531068, 37.59048603929679, 32.301908617698096, 56.98818897637795, 43.455497382198956, 29.760225669957684, 34.12698412698413]	[28.533262089233236, 24.88738738738739, 22.000378501135504, 25.917740945365253, 16.168136020151135, 24.669003115264797, 30.153846153846153, 15.451895043731778, 29.2166549047283, 25.590179414542018, 21.99383350462487, 4.05727923627685, 21.314387211367674]	0.850920263	-0.041291302
IgM	IGHM	ln_b_memory	age_groups	-13.54523338	4.297417045	-3.151947609	0.001621854	22	-77.109	['778C', 'D529', 'D570', 'D564', 'D512', 'D543', 'D534', 'D528', 'D523', 'D533', '591C', '689C', 'D496', '637C', '621B', '759B', 'D503', '647C', '768B', 'D520', '640C', '694B']	[13.887069304336434, 27.123037048330538, 43.19647632531068, 37.59048603929679, 32.301908617698096, 56.98818897637795, 43.455497382198956, 29.760225669957684, 34.12698412698413]	[28.533262089233236, 24.88738738738739, 22.000378501135504, 25.917740945365253, 16.168136020151135, 24.669003115264797, 30.153846153846153, 15.451895043731778, 29.2166549047283, 25.590179414542018, 21.99383350462487, 4.05727923627685, 21.314387211367674]	0.016218537	-0.696279187
IgM	IGHM	ln_b_memory	chemistry	-0.819406183	7.77694298	-0.105363532	0.916087352	22	-77.109	['778C', 'D529', 'D570', 'D564', 'D512', 'D543', 'D534', 'D528', 'D523', 'D533', '591C', '689C', 'D496', '637C', '621B', '759B', 'D503', '647C', '768B', 'D520', '640C', '694B']	[13.887069304336434, 27.123037048330538, 43.19647632531068, 37.59048603929679, 32.301908617698096, 56.98818897637795, 43.455497382198956, 29.760225669957684, 34.12698412698413]	[28.533262089233236, 24.88738738738739, 22.000378501135504, 25.917740945365253, 16.168136020151135, 24.669003115264797, 30.153846153846153, 15.451895043731778, 29.2166549047283, 25.590179414542018, 21.99383350462487, 4.05727923627685, 21.314387211367674]	0.916087352	-0.064562885
IgM	IGHM	ln_b_memory	site	-4.336524113	4.403273931	-0.984840866	0.324702244	22	-77.109	['778C', 'D529', 'D570', 'D564', 'D512', 'D543', 'D534', 'D528', 'D523', 'D533', '591C', '689C', 'D496', '637C', '621B', '759B', 'D503', '647C', '768B', 'D520', '640C', '694B']	[13.887069304336434, 27.123037048330538, 43.19647632531068, 37.59048603929679, 32.301908617698096, 56.98818897637795, 43.455497382198956, 29.760225669957684, 34.12698412698413]	[28.533262089233236, 24.88738738738739, 22.000378501135504, 25.917740945365253, 16.168136020151135, 24.669003115264797, 30.153846153846153, 15.451895043731778, 29.2166549047283, 25.590179414542018, 21.99383350462487, 4.05727923627685, 21.314387211367674]	0.518844844	-0.22067779
IgM	IGHM	ln_b_memory	cmv	-6.146397512	4.427343023	-1.388281296	0.165051405	22	-77.109	['778C', 'D529', 'D570', 'D564', 'D512', 'D543', 'D534', 'D528', 'D523', 'D533', '591C', '689C', 'D496', '637C', '621B', '759B', 'D503', '647C', '768B', 'D520', '640C', '694B']	[13.887069304336434, 27.123037048330538, 43.19647632531068, 37.59048603929679, 32.301908617698096, 56.98818897637795, 43.455497382198956, 29.760225669957684, 34.12698412698413]	[28.533262089233236, 24.88738738738739, 22.000378501135504, 25.917740945365253, 16.168136020151135, 24.669003115264797, 30.153846153846153, 15.451895043731778, 29.2166549047283, 25.590179414542018, 21.99383350462487, 4.05727923627685, 21.314387211367674]	0.660205621	-0.310505405
CD99	CD99	ln_b_memory	const	14.4938763	17.53747695	0.826451624	0.408547949	22	-88.658	['778C', 'D529', 'D570', 'D564', 'D512', 'D543', 'D534', 'D528', 'D523', 'D533', '591C', '689C', 'D496', '637C', '621B', '759B', 'D503', '647C', '768B', 'D520', '640C', '694B']	[22.350320974715054, 19.05778319865833, 13.795815636306433, 13.771113409169253, 35.8877964141122, 5.708661417322835, 7.722513089005235, 29.478138222849083, 17.063492063492063]	[7.928132514026181, 15.146396396396398, 5.677517032551098, 21.718845917740946, 10.70528967254408, 19.373052959501557, 27.516483516483515, 50.29154518950437, 44.742413549753, 50.991501416430594, 7.913669064748201, 73.3890214797136, 46.181172291296626]	0.532910753	0
CD99	CD99	ln_b_memory	sex	9.300173466	7.081058485	1.313387467	0.189052419	22	-88.658	['778C', 'D529', 'D570', 'D564', 'D512', 'D543', 'D534', 'D528', 'D523', 'D533', '591C', '689C', 'D496', '637C', '621B', '759B', 'D503', '647C', '768B', 'D520', '640C', '694B']	[22.350320974715054, 19.05778319865833, 13.795815636306433, 13.771113409169253, 35.8877964141122, 5.708661417322835, 7.722513089005235, 29.478138222849083, 17.063492063492063]	[7.928132514026181, 15.146396396396398, 5.677517032551098, 21.718845917740946, 10.70528967254408, 19.373052959501557, 27.516483516483515, 50.29154518950437, 44.742413549753, 50.991501416430594, 7.913669064748201, 73.3890214797136, 46.181172291296626]	0.459795058	0.609584849
CD99	CD99	ln_b_memory	age_groups	10.55107174	7.264523802	1.452410651	0.146387457	22	-88.658	['778C', 'D529', 'D570', 'D564', 'D512', 'D543', 'D534', 'D528', 'D523', 'D533', '591C', '689C', 'D496', '637C', '621B', '759B', 'D503', '647C', '768B', 'D520', '640C', '694B']	[22.350320974715054, 19.05778319865833, 13.795815636306433, 13.771113409169253, 35.8877964141122, 5.708661417322835, 7.722513089005235, 29.478138222849083, 17.063492063492063]	[7.928132514026181, 15.146396396396398, 5.677517032551098, 21.718845917740946, 10.70528967254408, 19.373052959501557, 27.516483516483515, 50.29154518950437, 44.742413549753, 50.991501416430594, 7.913669064748201, 73.3890214797136, 46.181172291296626]	0.585549826	0.65634706
CD99	CD99	ln_b_memory	chemistry	-2.557848194	13.14645211	-0.194565665	0.845732985	22	-88.658	['778C', 'D529', 'D570', 'D564', 'D512', 'D543', 'D534', 'D528', 'D523', 'D533', '591C', '689C', 'D496', '637C', '621B', '759B', 'D503', '647C', '768B', 'D520', '640C', '694B']	[22.350320974715054, 19.05778319865833, 13.795815636306433, 13.771113409169253, 35.8877964141122, 5.708661417322835, 7.722513089005235, 29.478138222849083, 17.063492063492063]	[7.928132514026181, 15.146396396396398, 5.677517032551098, 21.718845917740946, 10.70528967254408, 19.373052959501557, 27.516483516483515, 50.29154518950437, 44.742413549753, 50.991501416430594, 7.913669064748201, 73.3890214797136, 46.181172291296626]	0.890245247	-0.132721362
CD99	CD99	ln_b_memory	site	-14.46508005	7.44346847	-1.943325226	0.051976875	22	-88.658	['778C', 'D529', 'D570', 'D564', 'D512', 'D543', 'D534', 'D528', 'D523', 'D533', '591C', '689C', 'D496', '637C', '621B', '759B', 'D503', '647C', '768B', 'D520', '640C', '694B']	[22.350320974715054, 19.05778319865833, 13.795815636306433, 13.771113409169253, 35.8877964141122, 5.708661417322835, 7.722513089005235, 29.478138222849083, 17.063492063492063]	[7.928132514026181, 15.146396396396398, 5.677517032551098, 21.718845917740946, 10.70528967254408, 19.373052959501557, 27.516483516483515, 50.29154518950437, 44.742413549753, 50.991501416430594, 7.913669064748201, 73.3890214797136, 46.181172291296626]	0.148505358	-0.878647441
CD99	CD99	ln_b_memory	cmv	13.8726524	7.484155816	1.85360283	0.063796002	22	-88.658	['778C', 'D529', 'D570', 'D564', 'D512', 'D543', 'D534', 'D528', 'D523', 'D533', '591C', '689C', 'D496', '637C', '621B', '759B', 'D503', '647C', '768B', 'D520', '640C', '694B']	[22.350320974715054, 19.05778319865833, 13.795815636306433, 13.771113409169253, 35.8877964141122, 5.708661417322835, 7.722513089005235, 29.478138222849083, 17.063492063492063]	[7.928132514026181, 15.146396396396398, 5.677517032551098, 21.718845917740946, 10.70528967254408, 19.373052959501557, 27.516483516483515, 50.29154518950437, 44.742413549753, 50.991501416430594, 7.913669064748201, 73.3890214797136, 46.181172291296626]	0.425306683	0.793504016
CD48	CD48	ln_b_memory	const	39.41230377	15.75763989	2.501155252	0.01237889	22	-86.304	['778C', 'D529', 'D570', 'D564', 'D512', 'D543', 'D534', 'D528', 'D523', 'D533', '591C', '689C', 'D496', '637C', '621B', '759B', 'D503', '647C', '768B', 'D520', '640C', '694B']	[90.25284946940914, 94.55709711846319, 90.60877772534214, 94.50189589796622, 84.93348756506651, 31.791338582677163, 69.24083769633508, 84.0620592383639, 84.92063492063492]	[74.89313384985306, 91.54466966966966, 93.29106737320213, 97.36034376918354, 89.38916876574308, 94.60669781931465, 38.681318681318686, 99.61127308066084, 73.53563867325336, 77.62039660056658, 65.6731757451182, 93.31742243436753, 43.87211367673179]	0.030947225	0
CD48	CD48	ln_b_memory	sex	15.36189797	6.362418606	2.414474576	0.015757923	22	-86.304	['778C', 'D529', 'D570', 'D564', 'D512', 'D543', 'D534', 'D528', 'D523', 'D533', '591C', '689C', 'D496', '637C', '621B', '759B', 'D503', '647C', '768B', 'D520', '640C', '694B']	[90.25284946940914, 94.55709711846319, 90.60877772534214, 94.50189589796622, 84.93348756506651, 31.791338582677163, 69.24083769633508, 84.0620592383639, 84.92063492063492]	[74.89313384985306, 91.54466966966966, 93.29106737320213, 97.36034376918354, 89.38916876574308, 94.60669781931465, 38.681318681318686, 99.61127308066084, 73.53563867325336, 77.62039660056658, 65.6731757451182, 93.31742243436753, 43.87211367673179]	0.157579227	0.272141854
CD48	CD48	ln_b_memory	age_groups	0.817833722	6.527264462	0.125295019	0.900289996	22	-86.304	['778C', 'D529', 'D570', 'D564', 'D512', 'D543', 'D534', 'D528', 'D523', 'D533', '591C', '689C', 'D496', '637C', '621B', '759B', 'D503', '647C', '768B', 'D520', '640C', '694B']	[90.25284946940914, 94.55709711846319, 90.60877772534214, 94.50189589796622, 84.93348756506651, 31.791338582677163, 69.24083769633508, 84.0620592383639, 84.92063492063492]	[74.89313384985306, 91.54466966966966, 93.29106737320213, 97.36034376918354, 89.38916876574308, 94.60669781931465, 38.681318681318686, 99.61127308066084, 73.53563867325336, 77.62039660056658, 65.6731757451182, 93.31742243436753, 43.87211367673179]	0.900289996	0.014575614
CD48	CD48	ln_b_memory	chemistry	12.34920934	11.81224978	1.045457857	0.295811408	22	-86.304	['778C', 'D529', 'D570', 'D564', 'D512', 'D543', 'D534', 'D528', 'D523', 'D533', '591C', '689C', 'D496', '637C', '621B', '759B', 'D503', '647C', '768B', 'D520', '640C', '694B']	[90.25284946940914, 94.55709711846319, 90.60877772534214, 94.50189589796622, 84.93348756506651, 31.791338582677163, 69.24083769633508, 84.0620592383639, 84.92063492063492]	[74.89313384985306, 91.54466966966966, 93.29106737320213, 97.36034376918354, 89.38916876574308, 94.60669781931465, 38.681318681318686, 99.61127308066084, 73.53563867325336, 77.62039660056658, 65.6731757451182, 93.31742243436753, 43.87211367673179]	0.499278362	0.200918332
CD48	CD48	ln_b_memory	site	26.18095724	6.688048459	3.914588449	9.06E-05	22	-86.304	['778C', 'D529', 'D570', 'D564', 'D512', 'D543', 'D534', 'D528', 'D523', 'D533', '591C', '689C', 'D496', '637C', '621B', '759B', 'D503', '647C', '768B', 'D520', '640C', '694B']	[90.25284946940914, 94.55709711846319, 90.60877772534214, 94.50189589796622, 84.93348756506651, 31.791338582677163, 69.24083769633508, 84.0620592383639, 84.92063492063492]	[74.89313384985306, 91.54466966966966, 93.29106737320213, 97.36034376918354, 89.38916876574308, 94.60669781931465, 38.681318681318686, 99.61127308066084, 73.53563867325336, 77.62039660056658, 65.6731757451182, 93.31742243436753, 43.87211367673179]	0.000603724	0.47418231
CD48	CD48	ln_b_memory	cmv	8.550180694	6.724606542	1.271476724	0.203559103	22	-86.304	['778C', 'D529', 'D570', 'D564', 'D512', 'D543', 'D534', 'D528', 'D523', 'D533', '591C', '689C', 'D496', '637C', '621B', '759B', 'D503', '647C', '768B', 'D520', '640C', '694B']	[90.25284946940914, 94.55709711846319, 90.60877772534214, 94.50189589796622, 84.93348756506651, 31.791338582677163, 69.24083769633508, 84.0620592383639, 84.92063492063492]	[74.89313384985306, 91.54466966966966, 93.29106737320213, 97.36034376918354, 89.38916876574308, 94.60669781931465, 38.681318681318686, 99.61127308066084, 73.53563867325336, 77.62039660056658, 65.6731757451182, 93.31742243436753, 43.87211367673179]	0.678530343	0.162549308
CD183_CXCR3	CXCR3	ln_b_memory	const	12.5395224	6.689494444	1.874509727	0.060860203	22	-67.455	['778C', 'D529', 'D570', 'D564', 'D512', 'D543', 'D534', 'D528', 'D523', 'D533', '591C', '689C', 'D496', '637C', '621B', '759B', 'D503', '647C', '768B', 'D520', '640C', '694B']	[46.20725795886283, 60.2073486812014, 63.11153059619318, 58.44536366770079, 63.73626373626373, 39.37007874015748, 39.52879581151832, 65.86741889985895, 51.587301587301596]	[57.57413839166444, 61.16741741741741, 71.18660105980318, 67.64886433394722, 61.57115869017632, 82.8076323987539, 53.05494505494506, 47.47327502429543, 66.19618913196895, 56.56279508970727, 42.44604316546763, 68.13842482100239, 66.42984014209591]	0.135244895	0
CD183_CXCR3	CXCR3	ln_b_memory	sex	5.890772388	2.700998641	2.180960886	0.02918631	22	-67.455	['778C', 'D529', 'D570', 'D564', 'D512', 'D543', 'D534', 'D528', 'D523', 'D533', '591C', '689C', 'D496', '637C', '621B', '759B', 'D503', '647C', '768B', 'D520', '640C', '694B']	[46.20725795886283, 60.2073486812014, 63.11153059619318, 58.44536366770079, 63.73626373626373, 39.37007874015748, 39.52879581151832, 65.86741889985895, 51.587301587301596]	[57.57413839166444, 61.16741741741741, 71.18660105980318, 67.64886433394722, 61.57115869017632, 82.8076323987539, 53.05494505494506, 47.47327502429543, 66.19618913196895, 56.56279508970727, 42.44604316546763, 68.13842482100239, 66.42984014209591]	0.194575398	0.1456509
CD183_CXCR3	CXCR3	ln_b_memory	age_groups	12.00643815	2.770979643	4.332921816	1.47E-05	22	-67.455	['778C', 'D529', 'D570', 'D564', 'D512', 'D543', 'D534', 'D528', 'D523', 'D533', '591C', '689C', 'D496', '637C', '621B', '759B', 'D503', '647C', '768B', 'D520', '640C', '694B']	[46.20725795886283, 60.2073486812014, 63.11153059619318, 58.44536366770079, 63.73626373626373, 39.37007874015748, 39.52879581151832, 65.86741889985895, 51.587301587301596]	[57.57413839166444, 61.16741741741741, 71.18660105980318, 67.64886433394722, 61.57115869017632, 82.8076323987539, 53.05494505494506, 47.47327502429543, 66.19618913196895, 56.56279508970727, 42.44604316546763, 68.13842482100239, 66.42984014209591]	0.000294287	0.288538554
CD183_CXCR3	CXCR3	ln_b_memory	chemistry	27.67261883	5.014582122	5.518429683	3.42E-08	22	-67.455	['778C', 'D529', 'D570', 'D564', 'D512', 'D543', 'D534', 'D528', 'D523', 'D533', '591C', '689C', 'D496', '637C', '621B', '759B', 'D503', '647C', '768B', 'D520', '640C', '694B']	[46.20725795886283, 60.2073486812014, 63.11153059619318, 58.44536366770079, 63.73626373626373, 39.37007874015748, 39.52879581151832, 65.86741889985895, 51.587301587301596]	[57.57413839166444, 61.16741741741741, 71.18660105980318, 67.64886433394722, 61.57115869017632, 82.8076323987539, 53.05494505494506, 47.47327502429543, 66.19618913196895, 56.56279508970727, 42.44604316546763, 68.13842482100239, 66.42984014209591]	6.84E-07	0.691979731
CD183_CXCR3	CXCR3	ln_b_memory	site	8.111647428	2.83923629	2.85698216	0.004276899	22	-67.455	['778C', 'D529', 'D570', 'D564', 'D512', 'D543', 'D534', 'D528', 'D523', 'D533', '591C', '689C', 'D496', '637C', '621B', '759B', 'D503', '647C', '768B', 'D520', '640C', '694B']	[46.20725795886283, 60.2073486812014, 63.11153059619318, 58.44536366770079, 63.73626373626373, 39.37007874015748, 39.52879581151832, 65.86741889985895, 51.587301587301596]	[57.57413839166444, 61.16741741741741, 71.18660105980318, 67.64886433394722, 61.57115869017632, 82.8076323987539, 53.05494505494506, 47.47327502429543, 66.19618913196895, 56.56279508970727, 42.44604316546763, 68.13842482100239, 66.42984014209591]	0.021384494	0.194452049
CD183_CXCR3	CXCR3	ln_b_memory	cmv	9.356664923	2.854756069	3.277570726	0.001047045	22	-67.455	['778C', 'D529', 'D570', 'D564', 'D512', 'D543', 'D534', 'D528', 'D523', 'D533', '591C', '689C', 'D496', '637C', '621B', '759B', 'D503', '647C', '768B', 'D520', '640C', '694B']	[46.20725795886283, 60.2073486812014, 63.11153059619318, 58.44536366770079, 63.73626373626373, 39.37007874015748, 39.52879581151832, 65.86741889985895, 51.587301587301596]	[57.57413839166444, 61.16741741741741, 71.18660105980318, 67.64886433394722, 61.57115869017632, 82.8076323987539, 53.05494505494506, 47.47327502429543, 66.19618913196895, 56.56279508970727, 42.44604316546763, 68.13842482100239, 66.42984014209591]	0.020940899	0.228814851
CD40	CD40	ln_b_memory	const	27.6889174	17.58496815	1.574578763	0.115353708	22	-88.718	['778C', 'D529', 'D570', 'D564', 'D512', 'D543', 'D534', 'D528', 'D523', 'D533', '591C', '689C', 'D496', '637C', '621B', '759B', 'D503', '647C', '768B', 'D520', '640C', '694B']	[68.15144766146993, 71.84021954566245, 75.82192858266478, 91.72699069286453, 59.10931174089069, 80.61023622047244, 33.1151832460733, 76.4456981664316, 49.2063492063492]	[44.36281057974886, 64.74286786786787, 90.15897047691142, 94.75751995089011, 88.63350125944585, 91.43302180685359, 65.18681318681318, 84.64528668610302, 89.27311220889203, 70.63267233238905, 48.50976361767729, 85.32219570405728, 89.52042628774423]	0.209734014	0
CD40	CD40	ln_b_memory	sex	3.202170882	7.100233877	0.450995127	0.651993061	22	-88.718	['778C', 'D529', 'D570', 'D564', 'D512', 'D543', 'D534', 'D528', 'D523', 'D533', '591C', '689C', 'D496', '637C', '621B', '759B', 'D503', '647C', '768B', 'D520', '640C', '694B']	[68.15144766146993, 71.84021954566245, 75.82192858266478, 91.72699069286453, 59.10931174089069, 80.61023622047244, 33.1151832460733, 76.4456981664316, 49.2063492063492]	[44.36281057974886, 64.74286786786787, 90.15897047691142, 94.75751995089011, 88.63350125944585, 91.43302180685359, 65.18681318681318, 84.64528668610302, 89.27311220889203, 70.63267233238905, 48.50976361767729, 85.32219570405728, 89.52042628774423]	0.833992681	0.062334628
CD40	CD40	ln_b_memory	age_groups	14.33509174	7.284196015	1.967971717	0.049071292	22	-88.718	['778C', 'D529', 'D570', 'D564', 'D512', 'D543', 'D534', 'D528', 'D523', 'D533', '591C', '689C', 'D496', '637C', '621B', '759B', 'D503', '647C', '768B', 'D520', '640C', '694B']	[68.15144766146993, 71.84021954566245, 75.82192858266478, 91.72699069286453, 59.10931174089069, 80.61023622047244, 33.1151832460733, 76.4456981664316, 49.2063492063492]	[44.36281057974886, 64.74286786786787, 90.15897047691142, 94.75751995089011, 88.63350125944585, 91.43302180685359, 65.18681318681318, 84.64528668610302, 89.27311220889203, 70.63267233238905, 48.50976361767729, 85.32219570405728, 89.52042628774423]	0.24535646	0.278446085
CD40	CD40	ln_b_memory	chemistry	24.26418045	13.18205249	1.840698212	0.065665796	22	-88.718	['778C', 'D529', 'D570', 'D564', 'D512', 'D543', 'D534', 'D528', 'D523', 'D533', '591C', '689C', 'D496', '637C', '621B', '759B', 'D503', '647C', '768B', 'D520', '640C', '694B']	[68.15144766146993, 71.84021954566245, 75.82192858266478, 91.72699069286453, 59.10931174089069, 80.61023622047244, 33.1151832460733, 76.4456981664316, 49.2063492063492]	[44.36281057974886, 64.74286786786787, 90.15897047691142, 94.75751995089011, 88.63350125944585, 91.43302180685359, 65.18681318681318, 84.64528668610302, 89.27311220889203, 70.63267233238905, 48.50976361767729, 85.32219570405728, 89.52042628774423]	0.211788805	0.448319551
CD40	CD40	ln_b_memory	site	15.27595346	7.463625262	2.046720316	0.040685553	22	-88.718	['778C', 'D529', 'D570', 'D564', 'D512', 'D543', 'D534', 'D528', 'D523', 'D533', '591C', '689C', 'D496', '637C', '621B', '759B', 'D503', '647C', '768B', 'D520', '640C', '694B']	[68.15144766146993, 71.84021954566245, 75.82192858266478, 91.72699069286453, 59.10931174089069, 80.61023622047244, 33.1151832460733, 76.4456981664316, 49.2063492063492]	[44.36281057974886, 64.74286786786787, 90.15897047691142, 94.75751995089011, 88.63350125944585, 91.43302180685359, 65.18681318681318, 84.64528668610302, 89.27311220889203, 70.63267233238905, 48.50976361767729, 85.32219570405728, 89.52042628774423]	0.135618511	0.297780633
CD40	CD40	ln_b_memory	cmv	7.67647711	7.504422789	1.022927056	0.306342336	22	-88.718	['778C', 'D529', 'D570', 'D564', 'D512', 'D543', 'D534', 'D528', 'D523', 'D533', '591C', '689C', 'D496', '637C', '621B', '759B', 'D503', '647C', '768B', 'D520', '640C', '694B']	[68.15144766146993, 71.84021954566245, 75.82192858266478, 91.72699069286453, 59.10931174089069, 80.61023622047244, 33.1151832460733, 76.4456981664316, 49.2063492063492]	[44.36281057974886, 64.74286786786787, 90.15897047691142, 94.75751995089011, 88.63350125944585, 91.43302180685359, 65.18681318681318, 84.64528668610302, 89.27311220889203, 70.63267233238905, 48.50976361767729, 85.32219570405728, 89.52042628774423]	0.70964346	0.152940013
CD86	CD86	ln_b_memory	const	-1.67299355	6.353329588	-0.263325478	0.792299724	22	-66.321	['778C', 'D529', 'D570', 'D564', 'D512', 'D543', 'D534', 'D528', 'D523', 'D533', '591C', '689C', 'D496', '637C', '621B', '759B', 'D503', '647C', '768B', 'D520', '640C', '694B']	[3.49796934363946, 8.50739441988108, 2.8629856850715747, 5.515339538090314, 6.362058993637941, 3.6417322834645667, 0.13089005235602094, 7.193229901269394, 9.523809523809524]	[0.38738979428266096, 2.6370120120120117, 3.141559424678274, 7.587476979742173, 4.534005037783375, 4.92601246105919, 1.802197802197802, 0.4859086491739553, 2.9640084685956247, 1.13314447592068, 1.1305241521068858, 14.081145584725538, 26.465364120781526]	0.826846964	0
CD86	CD86	ln_b_memory	sex	-1.863007405	2.565266288	-0.726243281	0.467689644	22	-66.321	['778C', 'D529', 'D570', 'D564', 'D512', 'D543', 'D534', 'D528', 'D523', 'D533', '591C', '689C', 'D496', '637C', '621B', '759B', 'D503', '647C', '768B', 'D520', '640C', '694B']	[3.49796934363946, 8.50739441988108, 2.8629856850715747, 5.515339538090314, 6.362058993637941, 3.6417322834645667, 0.13089005235602094, 7.193229901269394, 9.523809523809524]	[0.38738979428266096, 2.6370120120120117, 3.141559424678274, 7.587476979742173, 4.534005037783375, 4.92601246105919, 1.802197802197802, 0.4859086491739553, 2.9640084685956247, 1.13314447592068, 1.1305241521068858, 14.081145584725538, 26.465364120781526]	0.779482739	-0.524586207
CD86	CD86	ln_b_memory	age_groups	1.520009047	2.631730559	0.577570163	0.563554356	22	-66.321	['778C', 'D529', 'D570', 'D564', 'D512', 'D543', 'D534', 'D528', 'D523', 'D533', '591C', '689C', 'D496', '637C', '621B', '759B', 'D503', '647C', '768B', 'D520', '640C', '694B']	[3.49796934363946, 8.50739441988108, 2.8629856850715747, 5.515339538090314, 6.362058993637941, 3.6417322834645667, 0.13089005235602094, 7.193229901269394, 9.523809523809524]	[0.38738979428266096, 2.6370120120120117, 3.141559424678274, 7.587476979742173, 4.534005037783375, 4.92601246105919, 1.802197802197802, 0.4859086491739553, 2.9640084685956247, 1.13314447592068, 1.1305241521068858, 14.081145584725538, 26.465364120781526]	0.704442945	0.366940388
CD86	CD86	ln_b_memory	chemistry	6.387904408	4.762586056	1.341268028	0.179833446	22	-66.321	['778C', 'D529', 'D570', 'D564', 'D512', 'D543', 'D534', 'D528', 'D523', 'D533', '591C', '689C', 'D496', '637C', '621B', '759B', 'D503', '647C', '768B', 'D520', '640C', '694B']	[3.49796934363946, 8.50739441988108, 2.8629856850715747, 5.515339538090314, 6.362058993637941, 3.6417322834645667, 0.13089005235602094, 7.193229901269394, 9.523809523809524]	[0.38738979428266096, 2.6370120120120117, 3.141559424678274, 7.587476979742173, 4.534005037783375, 4.92601246105919, 1.802197802197802, 0.4859086491739553, 2.9640084685956247, 1.13314447592068, 1.1305241521068858, 14.081145584725538, 26.465364120781526]	0.359666893	3.154405874
CD86	CD86	ln_b_memory	site	-2.760021409	2.696557128	-1.0235353	0.306054818	22	-66.321	['778C', 'D529', 'D570', 'D564', 'D512', 'D543', 'D534', 'D528', 'D523', 'D533', '591C', '689C', 'D496', '637C', '621B', '759B', 'D503', '647C', '768B', 'D520', '640C', '694B']	[3.49796934363946, 8.50739441988108, 2.8629856850715747, 5.515339538090314, 6.362058993637941, 3.6417322834645667, 0.13089005235602094, 7.193229901269394, 9.523809523809524]	[0.38738979428266096, 2.6370120120120117, 3.141559424678274, 7.587476979742173, 4.534005037783375, 4.92601246105919, 1.802197802197802, 0.4859086491739553, 2.9640084685956247, 1.13314447592068, 1.1305241521068858, 14.081145584725538, 26.465364120781526]	0.518844844	-0.773719275
CD86	CD86	ln_b_memory	cmv	4.652726015	2.711296997	1.716051771	0.086152567	22	-66.321	['778C', 'D529', 'D570', 'D564', 'D512', 'D543', 'D534', 'D528', 'D523', 'D533', '591C', '689C', 'D496', '637C', '621B', '759B', 'D503', '647C', '768B', 'D520', '640C', '694B']	[3.49796934363946, 8.50739441988108, 2.8629856850715747, 5.515339538090314, 6.362058993637941, 3.6417322834645667, 0.13089005235602094, 7.193229901269394, 9.523809523809524]	[0.38738979428266096, 2.6370120120120117, 3.141559424678274, 7.587476979742173, 4.534005037783375, 4.92601246105919, 1.802197802197802, 0.4859086491739553, 2.9640084685956247, 1.13314447592068, 1.1305241521068858, 14.081145584725538, 26.465364120781526]	0.430762836	1.228094103
CD95_Fas	FAS	ln_b_memory	const	37.02949546	10.08552976	3.671546893	0.000241087	22	-76.487	['778C', 'D529', 'D570', 'D564', 'D512', 'D543', 'D534', 'D528', 'D523', 'D533', '591C', '689C', 'D496', '637C', '621B', '759B', 'D503', '647C', '768B', 'D520', '640C', '694B']	[18.695139525743482, 13.248970879707272, 8.101305647317918, 3.447087211306446, 42.27877385772123, 20.866141732283463, 22.774869109947645, 15.514809590973202, 49.60317460317461]	[28.052364413572, 11.58033033033033, 19.890234670704015, 7.476979742173112, 20.796599496221663, 12.947819314641745, 41.14285714285714, 22.40038872691934, 21.100917431192663, 31.539187913125588, 18.80781089414183, 17.30310262529833, 36.767317939609235]	0.001607246	0
CD95_Fas	FAS	ln_b_memory	sex	1.091502733	4.072206412	0.268037182	0.788670698	22	-76.487	['778C', 'D529', 'D570', 'D564', 'D512', 'D543', 'D534', 'D528', 'D523', 'D533', '591C', '689C', 'D496', '637C', '621B', '759B', 'D503', '647C', '768B', 'D520', '640C', '694B']	[18.695139525743482, 13.248970879707272, 8.101305647317918, 3.447087211306446, 42.27877385772123, 20.866141732283463, 22.774869109947645, 15.514809590973202, 49.60317460317461]	[28.052364413572, 11.58033033033033, 19.890234670704015, 7.476979742173112, 20.796599496221663, 12.947819314641745, 41.14285714285714, 22.40038872691934, 21.100917431192663, 31.539187913125588, 18.80781089414183, 17.30310262529833, 36.767317939609235]	0.850202609	0.079001013
CD95_Fas	FAS	ln_b_memory	age_groups	-0.706383426	4.177714458	-0.169083702	0.865730804	22	-76.487	['778C', 'D529', 'D570', 'D564', 'D512', 'D543', 'D534', 'D528', 'D523', 'D533', '591C', '689C', 'D496', '637C', '621B', '759B', 'D503', '647C', '768B', 'D520', '640C', '694B']	[18.695139525743482, 13.248970879707272, 8.101305647317918, 3.447087211306446, 42.27877385772123, 20.866141732283463, 22.774869109947645, 15.514809590973202, 49.60317460317461]	[28.052364413572, 11.58033033033033, 19.890234670704015, 7.476979742173112, 20.796599496221663, 12.947819314641745, 41.14285714285714, 22.40038872691934, 21.100917431192663, 31.539187913125588, 18.80781089414183, 17.30310262529833, 36.767317939609235]	0.900289996	-0.047936412
CD95_Fas	FAS	ln_b_memory	chemistry	-7.202169915	7.560319788	-0.952627682	0.340778746	22	-76.487	['778C', 'D529', 'D570', 'D564', 'D512', 'D543', 'D534', 'D528', 'D523', 'D533', '591C', '689C', 'D496', '637C', '621B', '759B', 'D503', '647C', '768B', 'D520', '640C', '694B']	[18.695139525743482, 13.248970879707272, 8.101305647317918, 3.447087211306446, 42.27877385772123, 20.866141732283463, 22.774869109947645, 15.514809590973202, 49.60317460317461]	[28.052364413572, 11.58033033033033, 19.890234670704015, 7.476979742173112, 20.796599496221663, 12.947819314641745, 41.14285714285714, 22.40038872691934, 21.100917431192663, 31.539187913125588, 18.80781089414183, 17.30310262529833, 36.767317939609235]	0.499278362	-0.620490668
CD95_Fas	FAS	ln_b_memory	site	-18.21541014	4.280622748	-4.255317792	2.09E-05	22	-76.487	['778C', 'D529', 'D570', 'D564', 'D512', 'D543', 'D534', 'D528', 'D523', 'D533', '591C', '689C', 'D496', '637C', '621B', '759B', 'D503', '647C', '768B', 'D520', '640C', '694B']	[18.695139525743482, 13.248970879707272, 8.101305647317918, 3.447087211306446, 42.27877385772123, 20.866141732283463, 22.774869109947645, 15.514809590973202, 49.60317460317461]	[28.052364413572, 11.58033033033033, 19.890234670704015, 7.476979742173112, 20.796599496221663, 12.947819314641745, 41.14285714285714, 22.40038872691934, 21.100917431192663, 31.539187913125588, 18.80781089414183, 17.30310262529833, 36.767317939609235]	0.000208752	-1.268463034
CD95_Fas	FAS	ln_b_memory	cmv	1.950646557	4.304021407	0.453214883	0.650394017	22	-76.487	['778C', 'D529', 'D570', 'D564', 'D512', 'D543', 'D534', 'D528', 'D523', 'D533', '591C', '689C', 'D496', '637C', '621B', '759B', 'D503', '647C', '768B', 'D520', '640C', '694B']	[18.695139525743482, 13.248970879707272, 8.101305647317918, 3.447087211306446, 42.27877385772123, 20.866141732283463, 22.774869109947645, 15.514809590973202, 49.60317460317461]	[28.052364413572, 11.58033033033033, 19.890234670704015, 7.476979742173112, 20.796599496221663, 12.947819314641745, 41.14285714285714, 22.40038872691934, 21.100917431192663, 31.539187913125588, 18.80781089414183, 17.30310262529833, 36.767317939609235]	0.728491532	0.116291321
CD7	CD7	ln_b_memory	const	-0.14829188	0.677914355	-0.218747219	0.826846964	22	-17.091	['778C', 'D529', 'D570', 'D564', 'D512', 'D543', 'D534', 'D528', 'D523', 'D533', '591C', '689C', 'D496', '637C', '621B', '759B', 'D503', '647C', '768B', 'D520', '640C', '694B']	[0.6681514476614699, 0.6860801951516999, 0.9595721252162969, 0.3274732850741124, 1.0410641989589358, 0.984251968503937, 0.13089005235602094, 2.2566995768688294, 0.0]	[0.14026182206786, 1.7454954954954953, 0.927327781983346, 0.1841620626151013, 1.4326196473551636, 0.40887850467289716, 1.3186813186813187, 0.3887269193391642, 0.776287932251235, 0.84985835694051, 0.0, 0.7159904534606205, 2.1314387211367674]	0.826846964	0
CD7	CD7	ln_b_memory	sex	-0.459689224	0.273719601	-1.679416532	0.093070894	22	-17.091	['778C', 'D529', 'D570', 'D564', 'D512', 'D543', 'D534', 'D528', 'D523', 'D533', '591C', '689C', 'D496', '637C', '621B', '759B', 'D503', '647C', '768B', 'D520', '640C', '694B']	[0.6681514476614699, 0.6860801951516999, 0.9595721252162969, 0.3274732850741124, 1.0410641989589358, 0.984251968503937, 0.13089005235602094, 2.2566995768688294, 0.0]	[0.14026182206786, 1.7454954954954953, 0.927327781983346, 0.1841620626151013, 1.4326196473551636, 0.40887850467289716, 1.3186813186813187, 0.3887269193391642, 0.776287932251235, 0.84985835694051, 0.0, 0.7159904534606205, 2.1314387211367674]	0.372283574	-0.803682455
CD7	CD7	ln_b_memory	age_groups	0.257446814	0.280811486	0.916795881	0.359249611	22	-17.091	['778C', 'D529', 'D570', 'D564', 'D512', 'D543', 'D534', 'D528', 'D523', 'D533', '591C', '689C', 'D496', '637C', '621B', '759B', 'D503', '647C', '768B', 'D520', '640C', '694B']	[0.6681514476614699, 0.6860801951516999, 0.9595721252162969, 0.3274732850741124, 1.0410641989589358, 0.984251968503937, 0.13089005235602094, 2.2566995768688294, 0.0]	[0.14026182206786, 1.7454954954954953, 0.927327781983346, 0.1841620626151013, 1.4326196473551636, 0.40887850467289716, 1.3186813186813187, 0.3887269193391642, 0.776287932251235, 0.84985835694051, 0.0, 0.7159904534606205, 2.1314387211367674]	0.653785472	0.409755471
CD7	CD7	ln_b_memory	chemistry	0.980433249	0.508178493	1.929308819	0.053692536	22	-17.091	['778C', 'D529', 'D570', 'D564', 'D512', 'D543', 'D534', 'D528', 'D523', 'D533', '591C', '689C', 'D496', '637C', '621B', '759B', 'D503', '647C', '768B', 'D520', '640C', '694B']	[0.6681514476614699, 0.6860801951516999, 0.9595721252162969, 0.3274732850741124, 1.0410641989589358, 0.984251968503937, 0.13089005235602094, 2.2566995768688294, 0.0]	[0.14026182206786, 1.7454954954954953, 0.927327781983346, 0.1841620626151013, 1.4326196473551636, 0.40887850467289716, 1.3186813186813187, 0.3887269193391642, 0.776287932251235, 0.84985835694051, 0.0, 0.7159904534606205, 2.1314387211367674]	0.211788805	2.595582206
CD7	CD7	ln_b_memory	site	0.026962174	0.287728625	0.093706957	0.925341944	22	-17.091	['778C', 'D529', 'D570', 'D564', 'D512', 'D543', 'D534', 'D528', 'D523', 'D533', '591C', '689C', 'D496', '637C', '621B', '759B', 'D503', '647C', '768B', 'D520', '640C', '694B']	[0.6681514476614699, 0.6860801951516999, 0.9595721252162969, 0.3274732850741124, 1.0410641989589358, 0.984251968503937, 0.13089005235602094, 2.2566995768688294, 0.0]	[0.14026182206786, 1.7454954954954953, 0.927327781983346, 0.1841620626151013, 1.4326196473551636, 0.40887850467289716, 1.3186813186813187, 0.3887269193391642, 0.776287932251235, 0.84985835694051, 0.0, 0.7159904534606205, 2.1314387211367674]	0.925341944	0.047305297
CD7	CD7	ln_b_memory	cmv	0.288090964	0.289301402	0.995815996	0.319339557	22	-17.091	['778C', 'D529', 'D570', 'D564', 'D512', 'D543', 'D534', 'D528', 'D523', 'D533', '591C', '689C', 'D496', '637C', '621B', '759B', 'D503', '647C', '768B', 'D520', '640C', '694B']	[0.6681514476614699, 0.6860801951516999, 0.9595721252162969, 0.3274732850741124, 1.0410641989589358, 0.984251968503937, 0.13089005235602094, 2.2566995768688294, 0.0]	[0.14026182206786, 1.7454954954954953, 0.927327781983346, 0.1841620626151013, 1.4326196473551636, 0.40887850467289716, 1.3186813186813187, 0.3887269193391642, 0.776287932251235, 0.84985835694051, 0.0, 0.7159904534606205, 2.1314387211367674]	0.70964346	0.487944822
CD79b	CD79B	resp_cd4_cm	const	-0.36890386	11.1119134	-0.03319895	0.973515935	16	-53.743	['D520', 'D503', 'D543', '689C', 'D564', 'D523', 'D529', '591C', 'D528', '768B', 'D496', '778C', 'D512', 'D534', 'D570', 'D533']	[14.23324150596878, 20.184426229508194, 22.48803827751196, 4.864864864864865, 12.5, 25.396825396825395, 34.93975903614458]	[5.668398677373642, 21.929824561403507, 31.390134529147986, 37.11340206185567, 19.672131147540984, 10.077519379844961, 22.83464566929134, 13.846153846153847, 16.363636363636363]	0.987420826	0
CD79b	CD79B	resp_cd4_cm	sex	-1.847856864	4.560299897	-0.405205119	0.685326742	16	-53.743	['D520', 'D503', 'D543', '689C', 'D564', 'D523', 'D529', '591C', 'D528', '768B', 'D496', '778C', 'D512', 'D534', 'D570', 'D533']	[14.23324150596878, 20.184426229508194, 22.48803827751196, 4.864864864864865, 12.5, 25.396825396825395, 34.93975903614458]	[5.668398677373642, 21.929824561403507, 31.390134529147986, 37.11340206185567, 19.672131147540984, 10.077519379844961, 22.83464566929134, 13.846153846153847, 16.363636363636363]	0.809931605	-0.13249951
CD79b	CD79B	resp_cd4_cm	age_groups	3.229598978	4.961815879	0.650890532	0.515117154	16	-53.743	['D520', 'D503', 'D543', '689C', 'D564', 'D523', 'D529', '591C', 'D528', '768B', 'D496', '778C', 'D512', 'D534', 'D570', 'D533']	[14.23324150596878, 20.184426229508194, 22.48803827751196, 4.864864864864865, 12.5, 25.396825396825395, 34.93975903614458]	[5.668398677373642, 21.929824561403507, 31.390134529147986, 37.11340206185567, 19.672131147540984, 10.077519379844961, 22.83464566929134, 13.846153846153847, 16.363636363636363]	0.608774818	0.22397779
CD79b	CD79B	resp_cd4_cm	chemistry	16.4142783	7.614882709	2.155552347	0.031118637	16	-53.743	['D520', 'D503', 'D543', '689C', 'D564', 'D523', 'D529', '591C', 'D528', '768B', 'D496', '778C', 'D512', 'D534', 'D570', 'D533']	[14.23324150596878, 20.184426229508194, 22.48803827751196, 4.864864864864865, 12.5, 25.396825396825395, 34.93975903614458]	[5.668398677373642, 21.929824561403507, 31.390134529147986, 37.11340206185567, 19.672131147540984, 10.077519379844961, 22.83464566929134, 13.846153846153847, 16.363636363636363]	0.134847427	1.625220517
CD79b	CD79B	resp_cd4_cm	site	8.903982355	5.841223543	1.524335148	0.127425011	16	-53.743	['D520', 'D503', 'D543', '689C', 'D564', 'D523', 'D529', '591C', 'D528', '768B', 'D496', '778C', 'D512', 'D534', 'D570', 'D533']	[14.23324150596878, 20.184426229508194, 22.48803827751196, 4.864864864864865, 12.5, 25.396825396825395, 34.93975903614458]	[5.668398677373642, 21.929824561403507, 31.390134529147986, 37.11340206185567, 19.672131147540984, 10.077519379844961, 22.83464566929134, 13.846153846153847, 16.363636363636363]	0.354169754	0.653752195
CD79b	CD79B	resp_cd4_cm	cmv	-2.967790012	5.514750025	-0.538154948	0.59047008	16	-53.743	['D520', 'D503', 'D543', '689C', 'D564', 'D523', 'D529', '591C', 'D528', '768B', 'D496', '778C', 'D512', 'D534', 'D570', 'D533']	[14.23324150596878, 20.184426229508194, 22.48803827751196, 4.864864864864865, 12.5, 25.396825396825395, 34.93975903614458]	[5.668398677373642, 21.929824561403507, 31.390134529147986, 37.11340206185567, 19.672131147540984, 10.077519379844961, 22.83464566929134, 13.846153846153847, 16.363636363636363]	0.767611104	-0.215180822
CD134_OX40	TNFRSF4	resp_cd4_cm	const	48.71987522	4.454512268	10.93719633	7.65E-28	16	-39.117	['D520', 'D503', 'D543', '689C', 'D564', 'D523', 'D529', '591C', 'D528', '768B', 'D496', '778C', 'D512', 'D534', 'D570', 'D533']	[0.27548209366391185, 1.4344262295081966, 0.9569377990430622, 0.0, 0.625, 2.380952380952381, 3.614457831325301]	[47.94520547945205, 3.508771929824561, 8.520179372197308, 1.5463917525773196, 5.46448087431694, 65.11627906976744, 1.574803149606299, 7.6923076923076925, 3.6363636363636362]	4.97E-27	0
CD134_OX40	TNFRSF4	resp_cd4_cm	sex	4.103126998	1.828120064	2.244451597	0.02480336	16	-39.117	['D520', 'D503', 'D543', '689C', 'D564', 'D523', 'D529', '591C', 'D528', '768B', 'D496', '778C', 'D512', 'D534', 'D570', 'D533']	[0.27548209366391185, 1.4344262295081966, 0.9569377990430622, 0.0, 0.625, 2.380952380952381, 3.614457831325301]	[47.94520547945205, 3.508771929824561, 8.520179372197308, 1.5463917525773196, 5.46448087431694, 65.11627906976744, 1.574803149606299, 7.6923076923076925, 3.6363636363636362]	0.257718059	0.563206963
CD134_OX40	TNFRSF4	resp_cd4_cm	age_groups	3.021839037	1.98907865	1.51921546	0.128708271	16	-39.117	['D520', 'D503', 'D543', '689C', 'D564', 'D523', 'D529', '591C', 'D528', '768B', 'D496', '778C', 'D512', 'D534', 'D570', 'D533']	[0.27548209366391185, 1.4344262295081966, 0.9569377990430622, 0.0, 0.625, 2.380952380952381, 3.614457831325301]	[47.94520547945205, 3.508771929824561, 8.520179372197308, 1.5463917525773196, 5.46448087431694, 65.11627906976744, 1.574803149606299, 7.6923076923076925, 3.6363636363636362]	0.370143909	1.712650141
CD134_OX40	TNFRSF4	resp_cd4_cm	chemistry	-51.69310011	3.052632542	-16.93394125	2.53E-64	16	-39.117	['D520', 'D503', 'D543', '689C', 'D564', 'D523', 'D529', '591C', 'D528', '768B', 'D496', '778C', 'D512', 'D534', 'D570', 'D533']	[0.27548209366391185, 1.4344262295081966, 0.9569377990430622, 0.0, 0.625, 2.380952380952381, 3.614457831325301]	[47.94520547945205, 3.508771929824561, 8.520179372197308, 1.5463917525773196, 5.46448087431694, 65.11627906976744, 1.574803149606299, 7.6923076923076925, 3.6363636363636362]	3.29E-63	-3.546659677
CD134_OX40	TNFRSF4	resp_cd4_cm	site	3.489048929	2.341613096	1.490019395	0.136219136	16	-39.117	['D520', 'D503', 'D543', '689C', 'D564', 'D523', 'D529', '591C', 'D528', '768B', 'D496', '778C', 'D512', 'D534', 'D570', 'D533']	[0.27548209366391185, 1.4344262295081966, 0.9569377990430622, 0.0, 0.625, 2.380952380952381, 3.614457831325301]	[47.94520547945205, 3.508771929824561, 8.520179372197308, 1.5463917525773196, 5.46448087431694, 65.11627906976744, 1.574803149606299, 7.6923076923076925, 3.6363636363636362]	0.354169754	1.784410787
CD134_OX40	TNFRSF4	resp_cd4_cm	cmv	-0.751584407	2.210737319	-0.339970018	0.733879106	16	-39.117	['D520', 'D503', 'D543', '689C', 'D564', 'D523', 'D529', '591C', 'D528', '768B', 'D496', '778C', 'D512', 'D534', 'D570', 'D533']	[0.27548209366391185, 1.4344262295081966, 0.9569377990430622, 0.0, 0.625, 2.380952380952381, 3.614457831325301]	[47.94520547945205, 3.508771929824561, 8.520179372197308, 1.5463917525773196, 5.46448087431694, 65.11627906976744, 1.574803149606299, 7.6923076923076925, 3.6363636363636362]	0.795035699	-0.346372868
CD105	ENG	resp_cd4_cm	const	0.259745455	1.145875413	0.226678618	0.820673655	16	-17.393	['D520', 'D503', 'D543', '689C', 'D564', 'D523', 'D529', '591C', 'D528', '768B', 'D496', '778C', 'D512', 'D534', 'D570', 'D533']	[0.04591368227731864, 0.0, 0.0, 0.0, 0.0, 0.0, 0.0]	[0.0944733112895607, 0.0, 1.345291479820628, 2.5773195876288657, 0.0, 2.3255813953488373, 0.7874015748031495, 0.0, 0.0]	0.987420826	0
CD105	ENG	resp_cd4_cm	sex	-0.022354755	0.470264242	-0.047536583	0.962085574	16	-17.393	['D520', 'D503', 'D543', '689C', 'D564', 'D523', 'D529', '591C', 'D528', '768B', 'D496', '778C', 'D512', 'D534', 'D570', 'D533']	[0.04591368227731864, 0.0, 0.0, 0.0, 0.0, 0.0, 0.0]	[0.0944733112895607, 0.0, 1.345291479820628, 2.5773195876288657, 0.0, 2.3255813953488373, 0.7874015748031495, 0.0, 0.0]	0.962085574	-0.065890195
CD105	ENG	resp_cd4_cm	age_groups	0.700742939	0.511669108	1.36952364	0.17083565	16	-17.393	['D520', 'D503', 'D543', '689C', 'D564', 'D523', 'D529', '591C', 'D528', '768B', 'D496', '778C', 'D512', 'D534', 'D570', 'D533']	[0.04591368227731864, 0.0, 0.0, 0.0, 0.0, 0.0, 0.0]	[0.0944733112895607, 0.0, 1.345291479820628, 2.5773195876288657, 0.0, 2.3255813953488373, 0.7874015748031495, 0.0, 0.0]	0.370143909	6.752685292
CD105	ENG	resp_cd4_cm	chemistry	-0.426638166	0.785256918	-0.543310293	0.586916178	16	-17.393	['D520', 'D503', 'D543', '689C', 'D564', 'D523', 'D529', '591C', 'D528', '768B', 'D496', '778C', 'D512', 'D534', 'D570', 'D533']	[0.04591368227731864, 0.0, 0.0, 0.0, 0.0, 0.0, 0.0]	[0.0944733112895607, 0.0, 1.345291479820628, 2.5773195876288657, 0.0, 2.3255813953488373, 0.7874015748031495, 0.0, 0.0]	0.95373879	-0.627238541
CD105	ENG	resp_cd4_cm	site	0.140165529	0.602354806	0.232695959	0.815997508	16	-17.393	['D520', 'D503', 'D543', '689C', 'D564', 'D523', 'D529', '591C', 'D528', '768B', 'D496', '778C', 'D512', 'D534', 'D570', 'D533']	[0.04591368227731864, 0.0, 0.0, 0.0, 0.0, 0.0, 0.0]	[0.0944733112895607, 0.0, 1.345291479820628, 2.5773195876288657, 0.0, 2.3255813953488373, 0.7874015748031495, 0.0, 0.0]	0.934967427	0.775717157
CD105	ENG	resp_cd4_cm	cmv	0.120550808	0.568688419	0.211980416	0.832122313	16	-17.393	['D520', 'D503', 'D543', '689C', 'D564', 'D523', 'D529', '591C', 'D528', '768B', 'D496', '778C', 'D512', 'D534', 'D570', 'D533']	[0.04591368227731864, 0.0, 0.0, 0.0, 0.0, 0.0, 0.0]	[0.0944733112895607, 0.0, 1.345291479820628, 2.5773195876288657, 0.0, 2.3255813953488373, 0.7874015748031495, 0.0, 0.0]	0.832122313	0.421318577
CD124_IL4R	IL4R	resp_cd4_cm	const	2.537136592	0.899524924	2.82052951	0.004794446	16	-13.521	['D520', 'D503', 'D543', '689C', 'D564', 'D523', 'D529', '591C', 'D528', '768B', 'D496', '778C', 'D512', 'D534', 'D570', 'D533']	[0.04591368227731864, 0.0, 0.0, 0.5405405405405406, 0.0, 0.0, 0.0]	[2.456306093528578, 0.0, 1.345291479820628, 0.5154639175257731, 0.0, 5.426356589147287, 0.0, 1.5384615384615385, 0.0]	0.013235148	0
CD124_IL4R	IL4R	resp_cd4_cm	sex	0.759510757	0.369162652	2.057387857	0.039648932	16	-13.521	['D520', 'D503', 'D543', '689C', 'D564', 'D523', 'D529', '591C', 'D528', '768B', 'D496', '778C', 'D512', 'D534', 'D570', 'D533']	[0.04591368227731864, 0.0, 0.0, 0.5405405405405406, 0.0, 0.0, 0.0]	[2.456306093528578, 0.0, 1.345291479820628, 0.5154639175257731, 0.0, 5.426356589147287, 0.0, 1.5384615384615385, 0.0]	0.257718059	1.46561234
CD124_IL4R	IL4R	resp_cd4_cm	age_groups	0.478185812	0.401665932	1.190506275	0.233847465	16	-13.521	['D520', 'D503', 'D543', '689C', 'D564', 'D523', 'D529', '591C', 'D528', '768B', 'D496', '778C', 'D512', 'D534', 'D570', 'D533']	[0.04591368227731864, 0.0, 0.0, 0.5405405405405406, 0.0, 0.0, 0.0]	[2.456306093528578, 0.0, 1.345291479820628, 0.5154639175257731, 0.0, 5.426356589147287, 0.0, 1.5384615384615385, 0.0]	0.380002131	2.74581667
CD124_IL4R	IL4R	resp_cd4_cm	chemistry	-3.277544677	0.616435401	-5.316931303	1.06E-07	16	-13.521	['D520', 'D503', 'D543', '689C', 'D564', 'D523', 'D529', '591C', 'D528', '768B', 'D496', '778C', 'D512', 'D534', 'D570', 'D533']	[0.04591368227731864, 0.0, 0.0, 0.5405405405405406, 0.0, 0.0, 0.0]	[2.456306093528578, 0.0, 1.345291479820628, 0.5154639175257731, 0.0, 5.426356589147287, 0.0, 1.5384615384615385, 0.0]	6.86E-07	-2.56989149
CD124_IL4R	IL4R	resp_cd4_cm	site	0.278984572	0.472855212	0.589999994	0.555190654	16	-13.521	['D520', 'D503', 'D543', '689C', 'D564', 'D523', 'D529', '591C', 'D528', '768B', 'D496', '778C', 'D512', 'D534', 'D570', 'D533']	[0.04591368227731864, 0.0, 0.0, 0.5405405405405406, 0.0, 0.0, 0.0]	[2.456306093528578, 0.0, 1.345291479820628, 0.5154639175257731, 0.0, 5.426356589147287, 0.0, 1.5384615384615385, 0.0]	0.801942055	1.615645035
CD124_IL4R	IL4R	resp_cd4_cm	cmv	0.267268987	0.446426724	0.598685008	0.549382956	16	-13.521	['D520', 'D503', 'D543', '689C', 'D564', 'D523', 'D529', '591C', 'D528', '768B', 'D496', '778C', 'D512', 'D534', 'D570', 'D533']	[0.04591368227731864, 0.0, 0.0, 0.5405405405405406, 0.0, 0.0, 0.0]	[2.456306093528578, 0.0, 1.345291479820628, 0.5154639175257731, 0.0, 5.426356589147287, 0.0, 1.5384615384615385, 0.0]	0.767611104	1.132260752
CD161	KLRB1	resp_cd4_cm	const	21.50777573	15.154557	1.419228271	0.155832476	16	-58.708	['D520', 'D503', 'D543', '689C', 'D564', 'D523', 'D529', '591C', 'D528', '768B', 'D496', '778C', 'D512', 'D534', 'D570', 'D533']	[54.59136822773186, 14.03688524590164, 33.014354066985646, 30.810810810810814, 39.375, 42.857142857142854, 36.144578313253014]	[16.343882853094, 27.77777777777778, 25.112107623318387, 32.98969072164948, 18.579234972677597, 53.48837209302325, 11.023622047244094, 38.46153846153847, 34.54545454545455]	0.253227774	0
CD161	KLRB1	resp_cd4_cm	sex	5.755395099	6.219390147	0.925395411	0.354760265	16	-58.708	['D520', 'D503', 'D543', '689C', 'D564', 'D523', 'D529', '591C', 'D528', '768B', 'D496', '778C', 'D512', 'D534', 'D570', 'D533']	[54.59136822773186, 14.03688524590164, 33.014354066985646, 30.810810810810814, 39.375, 42.857142857142854, 36.144578313253014]	[16.343882853094, 27.77777777777778, 25.112107623318387, 32.98969072164948, 18.579234972677597, 53.48837209302325, 11.023622047244094, 38.46153846153847, 34.54545454545455]	0.749031821	0.253864474
CD161	KLRB1	resp_cd4_cm	age_groups	-4.731050803	6.766982324	-0.699137456	0.484466133	16	-58.708	['D520', 'D503', 'D543', '689C', 'D564', 'D523', 'D529', '591C', 'D528', '768B', 'D496', '778C', 'D512', 'D534', 'D570', 'D533']	[54.59136822773186, 14.03688524590164, 33.014354066985646, 30.810810810810814, 39.375, 42.857142857142854, 36.144578313253014]	[16.343882853094, 27.77777777777778, 25.112107623318387, 32.98969072164948, 18.579234972677597, 53.48837209302325, 11.023622047244094, 38.46153846153847, 34.54545454545455]	0.608774818	-0.204284588
CD161	KLRB1	resp_cd4_cm	chemistry	0.135086291	10.38526579	0.013007495	0.989621813	16	-58.708	['D520', 'D503', 'D543', '689C', 'D564', 'D523', 'D529', '591C', 'D528', '768B', 'D496', '778C', 'D512', 'D534', 'D570', 'D533']	[54.59136822773186, 14.03688524590164, 33.014354066985646, 30.810810810810814, 39.375, 42.857142857142854, 36.144578313253014]	[16.343882853094, 27.77777777777778, 25.112107623318387, 32.98969072164948, 18.579234972677597, 53.48837209302325, 11.023622047244094, 38.46153846153847, 34.54545454545455]	0.989621813	0.005570844
CD161	KLRB1	resp_cd4_cm	site	0.650026126	7.966328745	0.081596699	0.934967427	16	-58.708	['D520', 'D503', 'D543', '689C', 'D564', 'D523', 'D529', '591C', 'D528', '768B', 'D496', '778C', 'D512', 'D534', 'D570', 'D533']	[54.59136822773186, 14.03688524590164, 33.014354066985646, 30.810810810810814, 39.375, 42.857142857142854, 36.144578313253014]	[16.343882853094, 27.77777777777778, 25.112107623318387, 32.98969072164948, 18.579234972677597, 53.48837209302325, 11.023622047244094, 38.46153846153847, 34.54545454545455]	0.934967427	0.034014187
CD161	KLRB1	resp_cd4_cm	cmv	14.61167887	7.521080356	1.942763298	0.052044764	16	-58.708	['D520', 'D503', 'D543', '689C', 'D564', 'D523', 'D529', '591C', 'D528', '768B', 'D496', '778C', 'D512', 'D534', 'D570', 'D533']	[54.59136822773186, 14.03688524590164, 33.014354066985646, 30.810810810810814, 39.375, 42.857142857142854, 36.144578313253014]	[16.343882853094, 27.77777777777778, 25.112107623318387, 32.98969072164948, 18.579234972677597, 53.48837209302325, 11.023622047244094, 38.46153846153847, 34.54545454545455]	0.676581936	0.718162364
CD25	IL2RA	resp_cd4_cm	const	-0.224968014	14.26890714	-0.01576631	0.987420826	16	-57.744	['D520', 'D503', 'D543', '689C', 'D564', 'D523', 'D529', '591C', 'D528', '768B', 'D496', '778C', 'D512', 'D534', 'D570', 'D533']	[23.140495867768596, 22.540983606557376, 22.00956937799043, 13.513513513513514, 17.5, 33.33333333333333, 28.915662650602407]	[9.49456778460085, 17.83625730994152, 57.847533632286996, 22.164948453608247, 51.91256830601093, 37.98449612403101, 17.322834645669293, 44.61538461538462, 23.636363636363637]	0.987420826	0
CD25	IL2RA	resp_cd4_cm	sex	6.296974831	5.855921786	1.075317441	0.28223263	16	-57.744	['D520', 'D503', 'D543', '689C', 'D564', 'D523', 'D529', '591C', 'D528', '768B', 'D496', '778C', 'D512', 'D534', 'D570', 'D533']	[23.140495867768596, 22.540983606557376, 22.00956937799043, 13.513513513513514, 17.5, 33.33333333333333, 28.915662650602407]	[9.49456778460085, 17.83625730994152, 57.847533632286996, 22.164948453608247, 51.91256830601093, 37.98449612403101, 17.322834645669293, 44.61538461538462, 23.636363636363637]	0.749031821	0.316992637
CD25	IL2RA	resp_cd4_cm	age_groups	7.94132555	6.371512041	1.246380058	0.212624899	16	-57.744	['D520', 'D503', 'D543', '689C', 'D564', 'D523', 'D529', '591C', 'D528', '768B', 'D496', '778C', 'D512', 'D534', 'D570', 'D533']	[23.140495867768596, 22.540983606557376, 22.00956937799043, 13.513513513513514, 17.5, 33.33333333333333, 28.915662650602407]	[9.49456778460085, 17.83625730994152, 57.847533632286996, 22.164948453608247, 51.91256830601093, 37.98449612403101, 17.322834645669293, 44.61538461538462, 23.636363636363637]	0.380002131	0.42800798
CD25	IL2RA	resp_cd4_cm	chemistry	10.42385716	9.778338829	1.066015132	0.286416802	16	-57.744	['D520', 'D503', 'D543', '689C', 'D564', 'D523', 'D529', '591C', 'D528', '768B', 'D496', '778C', 'D512', 'D534', 'D570', 'D533']	[23.140495867768596, 22.540983606557376, 22.00956937799043, 13.513513513513514, 17.5, 33.33333333333333, 28.915662650602407]	[9.49456778460085, 17.83625730994152, 57.847533632286996, 22.164948453608247, 51.91256830601093, 37.98449612403101, 17.322834645669293, 44.61538461538462, 23.636363636363637]	0.71506158	0.525159611
CD25	IL2RA	resp_cd4_cm	site	22.2712137	7.500767269	2.969191405	0.002985845	16	-57.744	['D520', 'D503', 'D543', '689C', 'D564', 'D523', 'D529', '591C', 'D528', '768B', 'D496', '778C', 'D512', 'D534', 'D570', 'D533']	[23.140495867768596, 22.540983606557376, 22.00956937799043, 13.513513513513514, 17.5, 33.33333333333333, 28.915662650602407]	[9.49456778460085, 17.83625730994152, 57.847533632286996, 22.164948453608247, 51.91256830601093, 37.98449612403101, 17.322834645669293, 44.61538461538462, 23.636363636363637]	0.012938664	1.230356603
CD25	IL2RA	resp_cd4_cm	cmv	-9.396526701	7.081539711	-1.326904471	0.184540285	16	-57.744	['D520', 'D503', 'D543', '689C', 'D564', 'D523', 'D529', '591C', 'D528', '768B', 'D496', '778C', 'D512', 'D534', 'D570', 'D533']	[23.140495867768596, 22.540983606557376, 22.00956937799043, 13.513513513513514, 17.5, 33.33333333333333, 28.915662650602407]	[9.49456778460085, 17.83625730994152, 57.847533632286996, 22.164948453608247, 51.91256830601093, 37.98449612403101, 17.322834645669293, 44.61538461538462, 23.636363636363637]	0.767611104	-0.524537017
CD49d	ITGA4	resp_cd4_cm	const	47.089783	16.81025027	2.801254131	0.005090441	16	-60.367	['D520', 'D503', 'D543', '689C', 'D564', 'D523', 'D529', '591C', 'D528', '768B', 'D496', '778C', 'D512', 'D534', 'D570', 'D533']	[79.29292929292929, 51.74180327868852, 53.110047846889955, 77.83783783783784, 65.0, 73.80952380952381, 68.67469879518072]	[35.474728389230044, 47.368421052631575, 56.502242152466366, 50.51546391752577, 65.02732240437157, 57.36434108527132, 39.37007874015748, 40.0, 74.54545454545455]	0.013235148	0
[truncated: 3,382 more rows]
