# Supplementary material for: Multimodal profiling reveals tissue-directed signatures of human immune cells altered with age
Source: Nat Immunol. 2025 Aug 13;26(9):1612–25. doi: 10.1038/s41590-025-02241-4 (PMC12396968; doi:10.1038/s41590-025-02241-4)
Supplement: Supplementary file 21 — scHPF cell and gene scores for aging. Results of factorization analysis for the donor balanced model to interrogate age effects, each tab represents either a lineage’s gene scores or cell scores. [file 41590_2025_2241_MOESM21_ESM.xlsx]

## Sheet: bcell_aging_cell_scores
	bcell_0	bcell_1	bcell_2	bcell_3	bcell_4	bcell_5	bcell_6	bcell_7	bcell_8	bcell_9	bcell_10	bcell_11	bcell_12	bcell_13	bcell_14	bcell_15	bcell_16	bcell_17	bcell_18	bcell_19	bcell_20	bcell_21	bcell_22	bcell_23	celltype
GCTGCAGCAATTGCTG-1_CZI-IA11485873-2	0.0393137	0.714754	0.538179	0.515564	0.414814	0.00229837	1.82247	0.33774	0.00650622	0.661959	0.408478	0.00256792	0.00112046	0.00126982	0.00142606	0.69834	0.590121	0.339327	0.0564737	0.261904	0.226027	0.000939628	0.00334118	0.511448	bcell
GCACTCTTCGCGATCG-1_CZI-IA11485873-2	0.114144	1.86611	0.565311	1.10831	0.357997	0.648199	0.213667	0.286176	0.00271795	1.01433	0.0211361	0.0107435	0.000471786	0.000532619	0.000600066	0.0497546	0.498186	0.477186	0.165401	0.50849	0.0526147	0.0175957	0.00139808	0.200709	bcell
TCAGATGCAATAAGCA-1_CZI-IA11512688-1	0.395387	0.448735	0.685225	1.85656	0.0585181	0.00246835	0.297752	0.674968	0.06827	1.15597	0.000999788	0.0223258	0.114019	0.00134365	0.733875	0.407498	0.282321	0.577976	0.00108414	0.12936	0.105345	0.0010114	0.13107	0.00141877	bcell
AGTCTTTCACAGGAGT-1_CZI-IA11512687-0	0.133547	0.00207342	0.0260004	0.970799	0.504849	0.00330815	0.552313	0.186925	0.0092096	0.52188	0.0774666	0.00371115	0.0688794	0.0838115	0.668949	0.58299	0.306842	0.337217	0.0941199	1.64917	0.00177628	0.139761	0.635679	0.57535	bcell
GTACGTACATTCACTT-1_CZI-IA11485873-2	0.144209	1.44933	0.446923	1.17582	0.50151	0.00192324	0.683982	0.550638	0.00540393	1.31987	0.000781912	0.00216515	0.000940676	0.00968453	0.171732	0.254851	0.000853372	0.531329	0.0685584	0.624483	0.00101706	0.0148459	0.0743319	0.128315	bcell
GACACGCAGTGGTAGC-1_CZI-IA11512687-0	0.131001	0.00125281	0.845995	0.243201	0.445826	0.253877	1.48065	0.358629	0.00575417	1.36952	0.289588	0.0022467	0.293041	0.00110581	0.338867	0.467222	0.000909035	0.798112	0.673062	0.000873312	0.00105472	0.0451996	0.090213	0.0246989	bcell
CCTCAGTAGCTCTCGG-1_CZI-IA11512685-0	0.837523	0.00343204	0.351665	0.747916	0.0692101	0.00563277	0.479942	0.0869073	0.0160112	0.690361	1.22326	0.00617366	0.082216	0.0640221	0.00344251	0.831611	0.238377	0.241535	0.699562	0.265035	0.00289058	0.0987324	0.559474	0.489184	bcell
TACAGTGAGTTCGCGC-1_CZI-IA11512687-0	0.00421539	1.41071	0.640114	1.00961	0.483919	0.192427	0.748496	0.344558	0.00448708	1.18365	0.240085	0.00186466	0.000780631	0.000891749	0.000987615	0.219847	0.122788	0.886977	0.378802	0.289799	0.00083433	0.000659217	0.00231797	0.000918945	bcell
CCGGGATCACCGAATT-1_CZI-IA11485873-2	0.200584	0.00168063	0.331506	1.99142	0.614029	0.663807	0.27105	0.00322982	0.00737062	0.270874	0.672352	0.00295144	0.00130529	0.0117464	0.00161801	0.312118	0.0929815	0.521984	1.18236	0.689831	0.00139202	0.00110015	0.00385467	0.298255	bcell
AATCCAGCATCACAAC-1_CZI-IA11512687-0	0.284125	0.0285531	0.787107	0.733793	0.125401	0.00240874	1.44761	0.164761	0.00678413	0.686911	1.39845	0.0026689	0.0011762	0.0216419	0.882765	0.499933	0.242474	0.379945	0.0979602	0.13367	0.00128233	0.123024	0.100509	0.00138728	bcell
CATCGGGAGTGGTAAT-1_CZI-IA11512687-0	0.536421	0.0443216	0.548119	0.804186	0.149211	0.310751	1.851	0.0268399	0.00304962	0.865804	0.528716	0.00123588	0.0339189	0.000597938	0.229349	0.48432	0.35437	0.518639	0.0861761	0.105139	0.000572606	0.159861	0.308642	0.228335	bcell
TCAGCTCCAGTCTTCC-1_CZI-IA11512688-1	0.198215	1.24002	0.151515	0.87499	0.488833	0.584088	0.174618	0.184457	0.00498789	0.831873	0.204397	0.00200466	0.000868163	0.0164027	0.663353	0.356388	0.746299	0.66496	0.408173	0.224779	0.000939009	0.000729393	0.00257796	0.140821	bcell
ACTTACTTCAAGGTAA-1_CZI-IA11512688-1	1.01441	0.00188258	0.15461	1.91847	0.57896	0.00303612	0.211057	0.259218	0.00836519	0.776839	0.255892	0.00345052	0.00149611	0.0411495	0.18281	0.0197374	0.631366	0.366288	0.0648884	0.765218	0.00158317	0.0910656	0.00438439	0.786531	bcell
CCTACCATCTCGTATT-1_CZI-IA11512688-1	0.0429329	0.123378	0.720213	0.883251	0.233151	0.788494	2.7116	0.100194	0.0128837	0.451593	0.0151681	0.000546992	0.000715052	0.0252364	0.571173	0.000210172	0.20801	0.315498	0.000205634	0.268537	0.516736	0.000189286	0.0228287	0.178476	bcell
GCCAAATTCAAAGTAG-1_CZI-IA11485873-2	0.299629	0.544411	1.17884	1.30297	0.129228	0.00161667	0.538774	0.561092	0.00451114	1.11682	0.000648017	0.00181004	0.213086	0.000889787	0.502669	0.307275	0.136927	1.00893	0.000707867	0.000702122	0.000847469	0.0483723	0.267804	0.000917047	bcell
GGTATTGCACAAGTAA-1_CZI-IA11512688-1	0.262308	1.7364	0.0487964	0.581763	0.520254	0.00178926	0.499031	0.516089	0.00498111	1.0386	0.0924537	0.00201179	0.0674849	0.197351	0.270378	0.000852248	0.82513	0.592617	0.0177408	0.766744	0.000942958	0.0233536	0.098226	0.00102	bcell
CACCTTGGTTGGGACA-1_CZI-IA11512687-0	0.0823535	1.88878	0.390843	0.651618	0.192275	0.00127091	0.893295	0.243865	0.00346626	0.81027	0.031595	0.00138239	0.130439	0.000683785	0.000763695	0.193513	0.954638	0.659752	0.135722	0.593607	0.000659081	0.193983	0.12109	0.000707667	bcell
TATCAGGCATTTGCCC-1_CZI-IA11512687-0	0.084876	1.41452	0.361743	0.957373	0.0654633	0.00161878	0.627288	0.719116	0.0439211	1.12964	0.322503	0.00181052	0.000788566	0.000878621	0.523917	0.233078	0.249101	0.766093	0.0361325	0.624819	0.000854401	0.000664494	0.00234789	0.000924127	bcell
CTCTAATGTGCGCTTG-1_CZI-IA11485873-2	0.0946256	0.600548	1.23386	1.23375	0.300087	0.420997	1.34331	0.380849	0.00279014	0.893444	0.473992	0.00109661	0.000480547	0.000774265	0.13877	0.185313	0.040639	0.638245	0.0715012	0.0657696	0.0119917	0.000407546	0.00142805	0.0466897	bcell
CTAATGGCATGGTCTA-1_CZI-IA11512688-1	0.809884	0.0610701	0.508563	0.890865	0.0437505	0.00355508	0.126556	0.000604828	0.00982804	0.622851	0.871034	0.00401361	0.00174869	0.00195565	0.00220812	0.189422	0.371249	0.758635	0.987481	0.865631	0.154148	0.176411	0.478001	0.192797	bcell
TTCGGTCAGCGCCTTG-1_CZI-IA11512688-1	0.0623133	1.46727	0.326574	0.71097	0.687019	0.00180566	0.928994	0.186261	0.00504095	1.14014	0.000725758	0.00202909	0.489166	0.102017	0.00110487	0.642164	0.547469	0.523513	0.000793377	0.275687	0.000960563	0.0600189	0.00261561	0.00103996	bcell
GATGAGGAGACTAGAT-1_CZI-IA11512687-0	0.62927	0.00155954	0.314593	2.39307	0.508407	0.522988	0.00181618	0.0424992	0.0069624	0.587812	0.00100591	0.0246817	0.00122168	0.0426006	0.17137	0.0011164	0.442529	0.650953	0.235372	1.11689	0.107524	0.00103251	0.00367567	0.343713	bcell
CATTCGCGTACCATCA-1_CZI-IA11512688-1	0.120664	0.0132933	0.587467	0.728694	0.392642	0.475129	2.91238	0.209926	0.00516367	0.558717	0.0021375	0.00203609	0.000895953	0.00101925	0.119097	0.49361	0.231873	0.49577	0.000795593	0.634082	0.0214265	0.154697	0.00270076	0.00104716	bcell
AGATTGCTCACTTCAT-1_CZI-IA11512688-1	0.127852	0.339403	0.743393	1.30474	0.41379	0.00200994	0.507645	0.128364	0.00561201	0.906335	0.0337206	0.0254941	0.237693	0.00109856	0.390549	0.369372	0.836359	0.67527	0.00221338	0.648138	0.121697	0.104583	0.235284	0.00133085	bcell
CCGGTAGGTACTTCTT-1_CZI-IA11512686-1	0.802941	0.113505	0.160361	0.942415	0.0572663	0.00336331	0.644349	0.100147	0.00920451	0.942978	0.5449	0.00372264	0.117616	0.270239	0.596176	0.0798653	0.229084	0.568889	1.69395	0.221918	0.00174235	0.00137433	0.00486217	0.0257593	bcell
TTCCCAGCATGAAGTA-1_CZI-IA11512688-1	0.378218	0.707211	0.136837	0.708609	0.302439	0.00238511	0.00182772	0.501123	0.196261	1.26983	0.0955846	0.00263972	0.00117576	0.00131975	0.371372	0.401416	0.299768	0.759645	0.298279	1.12061	0.00124565	0.230044	0.320123	0.0467909	bcell
GCGAGAAAGGCGCTCT-1_CZI-IA11512687-0	0.56083	0.00265348	0.128239	0.521394	1.29443	0.432279	0.463754	0.162734	0.0117007	0.747788	0.971275	0.00483991	0.00209746	0.00236898	0.315879	0.458083	0.00194665	0.308681	0.789079	0.418621	0.00228638	0.0017565	0.00615856	0.509745	bcell
GATCAGTGTTGTTTGG-1_CZI-IA11512688-1	0.552089	0.269554	0.937193	1.53364	0.453787	0.00202764	0.00149017	0.286289	0.00564811	0.690098	0.0309643	0.00254997	1.04178	0.0011178	0.0958028	0.260907	0.548948	1.01077	0.000887158	0.0336499	0.235834	0.0163993	0.00296633	0.147396	bcell
CCTACCATCTGCGACG-1_CZI-IA11485873-2	0.553326	0.64804	0.224111	1.00575	0.894831	0.00195406	0.204089	0.37747	0.005423	1.03326	0.0447728	0.066473	0.423757	0.00108397	0.0796421	0.187085	0.703714	0.667296	0.000856826	0.537165	0.401558	0.000797568	0.00282625	0.0979637	bcell
CCTAAAGCAGACGCCT-1_CZI-IA11512688-1	0.41954	0.249541	0.573266	1.38544	0.689498	0.0024336	0.00182635	0.256424	0.00669506	0.746318	0.000985798	0.0028025	0.12203	0.00132868	0.00148743	0.403975	0.256497	0.792168	0.30419	0.884164	0.201562	0.0300347	0.781095	0.0409842	bcell
AAACGGGGTCGAGATG-1_CZI-IA11512688-1	1.23664	0.00321494	0.112107	1.36383	1.106	0.00504749	0.133405	0.205566	0.0140097	0.404114	0.786188	0.00560476	0.00249003	0.00275325	0.325367	0.00236088	0.00229559	0.363436	0.883386	0.457073	0.0026944	0.0275029	0.00729223	0.650824	bcell
GAAGCAGCAGGGTACA-1_CZI-IA11512687-0	1.18331	0.00229857	0.436438	0.472372	0.238115	0.00369688	0.00274716	0.235614	0.0101412	1.05042	1.02969	0.00409452	0.00178443	0.0020217	0.00227223	0.362955	0.614289	0.827685	0.433322	0.170554	0.00855053	0.170025	0.159306	0.707966	bcell
CGAATGTAGAATGTTG-1_CZI-IA11485873-2	1.02407	0.00218908	0.164768	1.53082	0.136338	0.00353337	0.00260589	0.0627277	0.00999095	0.797285	0.459727	0.00394238	0.13814	0.0257768	0.210342	0.078692	0.738394	0.647321	0.897517	0.131523	0.314135	0.00147726	0.157966	0.593248	bcell
GGTGTTATCCGAATGT-1_CZI-IA11485873-2	0.486716	0.00141289	0.641341	2.25441	0.431576	0.620899	0.583856	0.223094	0.0063271	0.692196	0.0297904	0.00252635	0.00110661	0.0204439	0.265329	0.445109	0.142826	0.37364	0.0381481	0.379313	0.446901	0.000934926	0.00328695	0.0657281	bcell
GTCACGGGTTAAGGGC-1_CZI-IA11512687-0	0.572471	0.00154278	0.467991	0.471933	0.238807	0.00247683	0.00185067	0.101023	0.00690297	1.56202	0.0615494	0.00277899	0.25867	0.191709	1.45083	0.590019	0.264737	0.513471	0.669393	0.659737	0.0450632	0.00103588	0.0035889	0.0133567	bcell
AGTAGTCGTTGTCGCG-1_CZI-IA11512687-0	0.281552	0.00215988	0.483018	0.561098	0.188208	0.00348891	0.898056	0.060331	0.00958059	0.716618	1.11371	0.00388308	0.00172146	0.155692	0.240619	0.243266	0.291226	0.435375	0.661604	0.832497	0.00183953	0.366984	0.171605	0.409725	bcell
GATCAGTCACACCGAC-1_CZI-IA11512688-1	0.286479	0.0171339	0.251904	1.41073	0.00115824	0.0789618	0.201705	0.232674	0.00528091	1.03423	0.000754276	0.00210798	0.908354	0.129827	1.35983	0.731375	0.306127	0.440249	0.0256173	0.40243	0.100339	0.129326	0.106652	0.00108554	bcell
CCGTTCATCCAGTAGT-1_CZI-IA11512688-1	0.000683947	1.48755	0.267181	1.2779	0.366833	0.0015051	0.410603	0.254328	0.00418671	0.553477	0.0561898	0.00170181	0.187432	0.00109162	0.259583	0.240319	0.564803	0.810715	0.108484	0.857381	0.0127001	0.184389	0.179613	0.0830243	bcell
ACTTTCAAGAGTCTGG-1_CZI-IA11485873-2	0.909029	0.00273898	0.217551	0.603889	0.474456	1.01005	0.0454427	0.000742996	0.012108	0.458521	1.0843	0.00485864	0.00215316	0.0675958	0.189972	0.359753	0.00194302	0.497914	0.574282	0.826252	0.00227342	0.00180363	0.00637233	0.762055	bcell
CTGCGGACAGGCGATA-1_CZI-IA11512687-0	0.31641	0.194577	0.709659	1.54745	0.19772	0.00288216	0.00610488	0.103724	0.078827	0.532369	0.171108	0.00323367	0.00767521	0.00159975	0.826085	0.148745	0.531569	0.603606	0.00125294	1.53956	0.150328	0.0388766	0.288191	0.143826	bcell
CACCAGGTCACGAAGG-1_CZI-IA11512688-1	0.485117	0.287662	0.378988	0.971089	0.344568	0.00291394	0.0963742	0.1312	0.00806055	0.987639	0.335369	0.00325527	0.00143063	0.00160329	0.544226	0.146644	0.382577	0.50956	0.23626	1.43078	0.071129	0.118459	0.195507	0.474413	bcell
GCCTCTAAGCGTGAAC-1_CZI-IA11512688-1	0.167369	1.3561	0.463083	1.40721	0.337196	0.185793	0.589621	0.221744	0.052295	0.718798	0.0388812	0.00108684	0.0618677	0.000530563	0.629929	0.115823	0.639675	0.479083	0.000422067	0.671775	0.00498185	0.0366031	0.00140423	0.000551956	bcell
TCATTACCATTCTCAT-1_CZI-IA11512688-1	0.409675	0.394689	0.000552206	1.01845	0.548057	0.245231	0.00169069	0.000377311	0.00638711	0.522622	0.000903653	0.00262069	0.846499	0.0138068	1.57925	0.359142	0.611694	0.65594	0.000984228	0.415033	0.12819	0.350952	0.0429889	0.0012877	bcell
TTTACTGAGTTTCCTT-1_CZI-IA11512687-0	0.372035	0.0906552	0.346635	1.34821	0.00126549	0.00203785	0.00460839	0.0176762	0.00562241	0.956222	0.000814438	0.0300068	0.303761	0.00112849	0.941147	0.192353	0.928912	0.817647	0.116553	0.864232	0.0465045	0.17549	0.408453	0.189698	bcell
CGCGGTATCTGGTGTA-1_CZI-IA11512687-0	0.409097	0.00177645	0.36186	1.08113	0.125617	0.00285428	0.42173	0.359864	0.00783882	0.532319	0.363325	0.00317579	0.301421	0.00158807	0.353914	0.507494	0.988805	0.517494	0.329023	0.718372	0.0015014	0.199131	0.00413542	0.552664	bcell
TGCGTGGTCGTCCAGG-1_CZI-IA11512688-1	0.047871	0.00251639	0.165103	1.2233	0.492061	0.00407551	0.765779	0.074352	0.0111349	0.213023	0.682307	0.00453653	0.00199036	0.00232203	0.410165	0.490664	0.0590605	0.690056	0.501046	0.00178043	0.00217419	0.0915241	1.50563	0.680376	bcell
CATCGAACATCCCATC-1_CZI-IA11512687-0	0.285816	0.680556	0.535292	1.19888	0.428378	0.152619	0.658535	0.57652	0.00590631	0.887358	0.116568	0.00243914	0.00103871	0.00117638	0.84639	0.159248	0.141371	0.573491	0.0945793	0.699289	0.10919	0.000876209	0.00309548	0.00120595	bcell
TCAACGATCACCGTAA-1_CZI-IA11512687-0	0.290245	0.00186485	0.441471	0.783973	0.36848	0.00300918	0.788389	0.0612551	0.0083992	0.716854	0.207484	0.00334694	0.00146728	0.207349	0.696646	0.517615	0.426394	0.485768	0.388527	0.930483	0.00158845	0.138014	0.174739	0.499734	bcell
TCCCGATTCCTGTACC-1_CZI-IA11485873-2	0.182117	0.804821	0.704215	1.27497	0.447857	0.0020163	0.329987	0.529397	0.00564463	1.02099	0.379354	0.0022677	0.000990039	0.00111946	0.308738	0.356208	0.675428	0.552047	0.000883576	0.52852	0.00107053	0.0490215	0.00292445	0.00115629	bcell
ATCATGGAGTCCTCCT-1_CZI-IA11485873-2	0.518347	0.0220704	0.491207	1.30081	0.338646	0.00205603	0.246246	0.476416	0.00567492	0.951917	0.000823825	0.0022966	0.498453	0.00113316	0.357134	0.349465	0.832335	0.621081	0.012717	0.420957	0.256579	0.0187495	0.00296928	0.433204	bcell
AGCTCTCTCTTTCCTC-1_CZI-IA11512688-1	0.929752	0.00305677	0.317417	0.843699	0.136324	0.00490615	0.00372839	0.264452	0.01335	0.818718	0.858823	0.00554706	0.00242059	0.0195107	0.00303495	0.28187	0.683295	0.465044	1.23457	0.208582	0.00259141	0.138114	0.2054	0.662486	bcell
GTCAAGTAGAGCCTAG-1_CZI-IA11485873-2	0.287719	0.00116726	0.461202	0.870315	0.72522	0.722497	0.438993	0.0313238	0.00525056	0.799499	0.0135611	0.00220375	0.06729	0.00108287	0.960641	0.525148	0.235084	0.659259	0.189658	0.69879	0.13294	0.00076645	0.00275705	0.332047	bcell
CGACTTCGTAGAGTGC-1_CZI-IA11512688-1	0.206219	0.00196502	0.000784668	0.0476842	0.0763012	0.376104	0.626686	0.313662	0.00879768	0.960431	0.456461	0.0423755	0.00157104	0.00176445	1.45891	0.400703	0.578101	0.928667	0.567976	0.00182115	0.19669	0.0335914	0.850455	0.00181372	bcell
GCCTCTAGTGTAACGG-1_CZI-IA11512685-0	1.00102	0.00397521	0.525775	0.774209	0.003777	0.00625354	0.353439	0.373859	0.0169557	1.16721	0.0896691	0.0582486	0.00316236	0.202326	0.089827	0.161433	0.476563	0.0618164	0.895835	1.56466	0.00326415	0.147297	0.00895521	0.0902939	bcell
CTCATTATCAAACAAG-1_CZI-IA11512689	0.526227	0.00258361	0.00119999	2.05182	0.424735	0.109392	0.295464	0.616176	0.0111474	0.612507	0.00165644	0.00458841	0.246719	0.00225226	0.298024	0.199807	0.541308	0.526498	0.0181955	0.924107	0.00215554	0.0667729	0.479371	0.159887	bcell
AGCTCTCCAGACAAGC-1_CZI-IA11512687-0	0.139826	0.000970101	1.00207	1.28059	0.466529	0.00157241	0.0763211	0.623504	0.00433927	0.77081	0.298436	0.00178662	0.725982	0.000849679	0.790258	0.143029	0.258295	0.841797	0.0367474	0.000675301	0.212468	0.0262974	0.422861	0.0446059	bcell
GTCACAACAGCCTTGG-1_CZI-IA11512687-0	0.619477	0.293711	0.668785	0.934429	0.233736	0.133468	0.720472	0.257221	0.00614435	1.0077	0.14661	0.00244044	0.00107517	0.00121348	0.261936	0.169094	0.909009	0.460184	0.00096935	0.793858	0.0477669	0.000898811	0.270864	0.217221	bcell
GTTTCTATCCTCCTAG-1_CZI-IA11512686-1	1.08466	0.0031534	0.553766	0.252138	0.0622068	0.00501454	0.536707	0.742964	0.0136452	1.91011	0.154154	0.0858073	0.316049	0.00274054	0.927333	0.270924	0.203892	0.396267	0.118386	0.11028	0.00266067	0.173095	0.175447	0.00287807	bcell
GGATTACTCGAGAGCA-1_CZI-IA11485873-2	0.526997	0.00149247	0.343298	1.70809	0.547639	0.00240069	0.470057	0.225366	0.129035	0.575985	0.680966	0.00263276	0.0454019	0.00130988	0.933382	0.495615	0.31682	0.565697	0.0379764	0.319232	0.0865525	0.000977848	0.136492	0.00137233	bcell
AAGGTTCGTACCGCTG-1_CZI-IA11485873-2	0.752217	0.00210296	0.287616	1.53243	0.196147	0.00336702	0.00249994	0.157667	0.00927311	0.554801	0.879623	0.00384269	0.00163043	0.00185327	0.525493	1.13958	0.263236	0.45045	1.0369	0.00144815	0.0017512	0.00139161	0.142441	0.188499	bcell
TGGTTAGCAGCTGCTG-1_CZI-IA11512690-2	0.752275	0.00495517	0.00200385	1.00508	0.23869	0.0079169	0.0059088	0.557532	0.0214298	1.0569	0.47739	0.00937852	0.0039228	0.00432594	0.66474	0.00377426	0.00369172	0.332739	1.72164	0.00350879	0.00419255	0.367052	0.791566	0.00457988	bcell
GGCCGATCATGCCACG-1_CZI-IA11485873-2	0.000528881	0.0335213	0.86979	0.956337	0.0688361	0.00114658	1.86582	0.266	0.0032156	0.554342	1.03641	0.00129041	0.035268	0.000623644	0.7108	0.298699	0.219923	0.652435	0.267485	0.205409	0.0314148	0.0589649	0.00165997	0.0385016	bcell
GCTCTGTTCGCCAGCA-1_CZI-IA11512687-0	0.000660763	1.65455	0.282254	1.37368	0.553231	0.0680476	0.965854	0.195805	0.00401769	0.727227	0.00914504	0.00159076	0.000704832	0.000798675	0.189358	0.232171	0.577566	0.257889	0.000631764	0.482178	0.0506292	0.144762	0.368867	0.0312884	bcell
TGCCCATCAATGGTCT-1_CZI-IA11512687-0	0.135326	1.42288	0.647398	0.967679	0.36682	0.00133269	0.534634	0.459609	0.00371851	0.879536	0.0100237	0.00153282	0.0143898	0.000737964	0.722483	0.150554	0.388889	0.681999	0.00721533	0.455514	0.000700026	0.000551891	0.128307	0.193002	bcell
CCTTTCTTCGCCAGCA-1_CZI-IA11512686-1	0.68637	0.303249	0.47044	1.11194	0.0798031	0.2546	0.132215	0.24323	0.00973557	0.501206	0.930006	0.00392392	0.0017429	0.362318	0.238036	0.307545	0.34075	0.537462	0.750704	0.259236	0.146454	0.00145536	0.00514671	0.455526	bcell
GCTCCTACATGCGCAC-1_CZI-IA11485873-2	0.965376	0.00273525	0.0927259	0.973192	0.255875	0.277382	0.256123	0.216474	0.0121199	0.505292	1.40998	0.00487541	0.00212608	0.00243168	0.729929	0.358501	0.395777	0.374903	0.528158	0.00191081	0.00227912	0.00184252	0.00633701	0.739444	bcell
CAACCTCGTCTGATTG-1_CZI-IA11512690-2	1.03523	0.00198739	0.409396	0.563178	0.133903	0.0032425	0.0101735	0.321215	0.00891579	0.791918	0.100875	0.00356514	0.131389	1.08195	0.320624	0.316793	0.497937	0.641017	0.135987	0.74264	0.0425359	0.0013258	0.00473933	0.838611	bcell
CAGGTGCCATTGAGCT-1_CZI-IA11512687-0	0.439342	0.00275946	0.481424	1.03045	0.423359	0.00450687	0.109855	0.0682414	0.0122942	0.963856	0.928133	0.00496925	0.00215644	0.00241828	0.155072	0.805548	0.517854	0.419058	0.82244	0.553685	0.00233304	0.00182897	0.00636178	0.357837	bcell
CCTTTCTCAGAAGCAC-1_CZI-IA11512687-0	0.000992918	0.430816	0.458743	1.05147	0.299613	0.00213948	1.51734	0.535031	0.00595041	0.803121	0.0393947	0.00239431	0.00104599	0.0448571	0.791606	0.582123	0.423805	0.390854	0.000938013	0.218629	0.00113163	0.000879973	0.291916	0.264679	bcell
TCAGGATTCGTCTGCT-1_CZI-IA11485873-2	0.0829333	0.341414	0.468018	0.776575	0.309084	0.00125572	0.377464	0.292337	0.00296195	1.02248	0.0332998	0.00119986	0.124053	0.182147	0.621505	0.780473	0.576932	0.426208	0.10651	0.746199	0.22004	0.0382552	0.293445	0.355185	bcell
CTTAACTAGGCAGTCA-1_CZI-IA11512687-0	0.431021	0.055155	0.281572	1.04768	0.0412929	0.753897	0.0012651	0.191106	0.00472457	0.479781	0.000683788	0.00189177	1.34746	0.000951212	0.384569	0.0703114	0.353902	0.452031	0.0690427	0.20822	0.00090112	0.121495	1.79672	0.0721833	bcell
AGTCTTTTCTCGAGTA-1_CZI-IA11512688-1	0.504245	0.00271417	0.270966	0.396308	0.34026	0.00438025	0.633776	0.000739454	0.24426	0.781737	0.794994	0.00483108	0.00215177	0.0024588	0.469937	0.919386	0.419762	0.764377	0.56854	0.121037	0.00231722	0.263365	0.00635341	0.597398	bcell
CCTACACAGTGTACCT-1_CZI-IA11512690-2	0.803346	0.0078417	0.380428	1.09604	0.0621342	0.101982	0.208814	0.266772	0.0471318	0.747563	0.70511	0.00180022	0.230913	0.000902725	0.566993	0.224781	0.263906	0.850369	0.805942	0.35368	0.000853626	0.000677697	0.00234967	0.439186	bcell
CACCTTGAGCGCCTCA-1_CZI-IA11485873-2	0.592539	0.208192	0.468855	0.856011	0.670646	0.00231811	0.00173514	0.176499	0.00647816	1.09876	0.104957	0.00263019	0.120014	0.0725903	0.472412	0.109268	0.560288	0.604897	0.0951039	1.24058	0.0292275	0.000943345	0.22222	0.439235	bcell
AAGGCAGTCACATGCA-1_CZI-IA11512688-1	0.274172	1.14895	0.529841	1.08946	0.476946	0.00196341	0.0865948	0.656928	0.00550723	1.12886	0.0651129	0.00221974	0.459892	0.00108584	0.070735	0.273329	0.427942	1.07712	0.158885	0.0351984	0.00692028	0.000785987	0.174684	0.00993983	bcell
AAACGGGCATCTGGTA-1_CZI-IA11512686-1	0.741196	0.787831	0.253197	0.413479	0.0575579	0.481442	0.0539274	0.296411	0.00930322	1.28005	0.113378	0.00375633	0.00163586	0.0535525	0.00207336	0.364918	0.234223	0.910143	0.370304	0.616527	0.515076	0.213962	0.00493514	0.357025	bcell
CGCGGTAAGACAGGCT-1_CZI-IA11512687-0	0.878361	0.00324228	0.374988	0.613994	0.00265793	0.352098	0.00323879	0.0195142	0.012182	1.23128	0.871266	0.0049099	0.00216592	0.00249454	0.00271772	0.196462	0.46622	0.726066	1.46364	0.383589	0.00234075	0.307563	0.00638703	0.187937	bcell
CGCTGGACAAGCCGCT-1_CZI-IA11512689	0.36865	0.00190531	0.0581413	1.818	0.480953	0.884893	0.288589	0.251874	0.00852922	0.522421	0.143932	0.0034243	0.201578	0.300414	0.388318	0.00139454	0.166905	0.529329	0.167858	1.14743	0.001624	0.00125914	0.00449292	0.39955	bcell
TGCCCTACAGCCTTTC-1_CZI-IA11485873-2	0.556488	0.00189356	0.267293	0.695612	0.440847	0.22553	0.00226992	0.141521	0.00839564	0.879155	0.651817	0.00331503	0.00148148	0.268054	0.684834	0.538147	1.06401	0.535911	0.617659	0.133324	0.0588816	0.0856934	0.00434749	0.276089	bcell
CATTCGCCAAGAAAGG-1_CZI-IA11512687-0	0.341356	0.0806231	0.381958	1.2168	0.913653	0.175856	0.00159386	0.201297	0.00602031	0.707249	0.0292646	0.00239295	0.340976	0.00119587	0.951605	0.179931	0.350547	0.841996	0.000942825	1.22043	0.0991199	0.0590316	0.00320814	0.0523301	bcell
GGCCGATGTGGTACAG-1_CZI-IA11485873-2	0.319127	0.00126652	0.408882	0.772084	0.232956	0.00203868	0.537033	0.317924	0.00572388	1.09182	0.0350732	0.0205788	0.318244	0.123588	1.19177	0.693491	0.153049	0.666784	0.284733	0.171728	0.296705	0.0331697	0.373828	0.109861	bcell
ACGCCGACAGGGCATA-1_CZI-IA11512688-1	0.000519693	0.00645648	1.04548	1.54284	0.0733347	0.00111771	2.02188	0.224422	0.105072	0.650875	0.471184	0.00126398	0.000548655	0.0875349	0.641346	0.331294	0.127503	0.63006	0.0212078	0.0505436	0.000587987	0.000656096	0.0402506	0.102871	bcell
CCTAAAGGTTGCGCAC-1_CZI-IA11485873-2	0.524786	0.00240408	0.365654	0.781451	0.488353	0.453392	0.00284892	0.213024	0.0106963	0.693886	1.13049	0.00419731	0.00186113	0.0020863	0.46598	0.104681	0.545391	0.201851	0.545697	0.623555	0.00202042	0.00157037	0.00551607	0.955863	bcell
AGATCTGCAGTGACAG-1_CZI-IA11512688-1	0.491434	0.183389	0.21187	1.15533	0.343571	0.00380179	0.00287589	0.151884	0.0103971	0.563886	0.776454	0.00432022	0.00187188	0.00206783	0.00235025	0.470087	0.31535	0.674094	0.962193	0.456214	0.00198723	0.00155156	0.984159	0.356654	bcell
GATGCTAGTCAACTGT-1_CZI-IA11512688-1	0.7809	0.000985955	0.412249	1.64299	0.479482	0.00158639	0.0528852	0.0425043	0.00443146	0.601708	0.330866	0.00175921	0.000780722	0.000883847	0.469268	0.140374	0.635859	0.533235	0.266435	0.907086	0.000840545	0.194308	0.33167	0.336961	bcell
CGGACGTAGGAGTTTA-1_CZI-IA11512687-0	0.318056	0.137826	0.586145	1.22632	0.4325	0.0770796	0.00202338	0.000501055	0.00770884	1.06022	0.849171	0.00297396	0.00134069	0.0119532	0.373958	0.448065	0.474668	0.53697	1.10622	0.314936	0.00142531	0.168057	0.00396889	0.00644627	bcell
ACGCAGCCAAAGGAAG-1_CZI-IA11512688-1	0.000496363	0.0382316	0.915368	0.800421	0.137494	0.00109318	3.57735	0.11025	0.031765	0.448487	0.413417	0.00123567	0.000532818	0.000605946	0.0629542	0.414465	0.308241	0.380322	0.255033	0.000472542	0.000563534	0.000445854	0.0421286	0.238027	bcell
TTCTTAGTCCTATGTT-1_CZI-IA11485873-2	0.00070433	1.52225	0.843101	1.27719	0.469152	0.00153112	0.249885	0.438075	0.00428221	1.07129	0.0284426	0.00173043	0.0130162	0.000848844	0.293953	0.149123	0.688374	0.533664	0.17736	0.398862	0.000807283	0.000631127	0.00221952	0.00461316	bcell
AAACGGGGTGATGATA-1_CZI-IA11512687-0	0.848037	0.49808	0.383142	1.5404	0.309269	0.00230419	0.412829	0.284658	0.00638523	0.939996	0.000923718	0.00261394	0.332823	0.100437	0.00141459	0.391388	0.238388	0.668332	0.449075	0.164272	0.00121982	0.000944883	0.00336251	0.576271	bcell
TCCCGATGTCTACCTC-1_CZI-IA11485873-2	0.00141542	0.684525	0.509759	0.719159	1.01333	0.00303828	0.497962	0.234603	0.0796504	0.488505	0.273808	0.00357142	0.00149276	0.00167563	0.218	0.286084	1.1119	0.223563	0.0411687	0.747079	0.127324	0.0806464	0.486491	0.30726	bcell
CCACTACAGGTAGCCA-1_CZI-IA11512687-0	0.457893	0.635699	0.575814	0.678549	0.271957	0.00148137	0.00111277	0.463137	0.00424048	0.917217	0.000600856	0.0016896	1.05126	0.0666807	0.266152	0.454541	0.775165	1.01651	0.0597339	0.21078	0.0862882	0.00417718	0.17024	0.000848077	bcell
TGAGCCGTCACTGGGC-1_CZI-IA11512689	0.472472	0.00217089	0.419952	1.99907	0.10254	0.309421	0.732277	0.0423262	0.00976002	0.824988	0.0014351	0.0171008	0.556126	0.229929	0.00214539	0.00156615	0.00156975	0.449618	0.175046	1.66384	0.0025371	0.052964	0.00522193	0.058458	bcell
CTCTACGCACCTGGTG-1_CZI-IA11512688-1	0.453526	0.00164605	0.387526	1.88329	0.0404399	0.00269903	0.145483	0.142608	0.0073637	0.641486	0.0010773	0.00296425	0.323346	0.0014488	0.511946	0.41949	0.474425	0.680073	0.00117161	1.1087	0.284513	0.229343	0.246088	0.158876	bcell
CGTAGGCAGGCAGGTT-1_CZI-IA11512687-0	0.305502	0.0726218	0.943758	1.63207	0.0692935	0.05963	0.418878	0.0087914	0.0444716	0.94791	0.00113275	0.00187548	0.695867	0.000921602	0.69907	0.242174	0.636771	0.781417	0.314718	0.103861	0.00465476	0.0891382	0.00246735	0.0910429	bcell
CGTGTAAAGCGTCAAG-1_CZI-IA11512686-1	0.897702	0.00741154	0.715445	0.191311	0.006782	0.0557521	0.186816	0.517136	0.0312672	1.52669	0.0048821	0.0135665	0.752641	0.00648342	1.20706	0.214764	0.00550054	0.972463	0.138073	0.479641	0.00639334	0.0049296	0.0172508	0.00683733	bcell
GACCTGGGTGTGACGA-1_CZI-IA11512688-1	0.490594	0.00248737	0.313327	1.14214	0.52067	0.00401613	0.16113	0.135588	0.0109769	0.778205	0.00161687	0.00460843	0.130936	0.0600292	0.181893	0.288877	0.47005	0.585321	1.27172	1.44899	0.0021027	0.110675	0.00586234	0.00228161	bcell
ACCCACTTCCGTAGGC-1_CZI-IA11512688-1	0.750134	0.121778	0.155364	0.581137	0.741092	1.14564	0.0893741	0.0436293	0.587582	0.36193	0.54755	0.00318514	0.0367458	0.00160628	0.733477	0.285467	0.0285339	0.390613	0.421573	0.664442	0.00151271	0.001181	0.00420539	0.447458	bcell
GCTGCTTGTATAGGGC-1_CZI-IA11512685-0	1.73024	0.0029324	0.479594	1.86925	0.00300877	0.00475837	0.272245	0.194113	0.0131141	0.45004	0.573734	0.00536701	0.00234947	0.00265097	0.323077	0.28205	0.765367	0.354833	0.593622	0.00210377	0.00257944	0.0169261	0.00690233	0.157494	bcell
ATCTGCCGTCGAGATG-1_CZI-IA11485873-2	0.221045	0.00179151	0.374498	1.06211	0.249217	0.150602	0.00225894	0.474094	0.00786945	1.19939	0.10984	0.00316383	0.948663	0.0016014	0.592558	0.246144	0.071581	0.980602	0.303952	0.502522	0.224925	0.105117	0.00410859	0.308315	bcell
CTGCGGAGTACTCAAC-1_CZI-IA11512687-0	0.32241	0.583735	0.696716	1.41613	0.936798	0.272873	0.189419	0.425969	0.0476679	0.885196	0.0156355	0.00183195	0.46483	0.0109821	0.149802	0.000741052	0.316755	0.913221	0.145165	0.158611	0.0977568	0.113901	0.0023645	0.000923077	bcell
CCATTCGGTCTTGCGG-1_CZI-IA11512686-1	1.426	0.0535592	0.719747	0.41123	0.00331253	0.00595162	0.106032	0.298782	0.0156996	0.79688	0.726797	0.0064035	0.00285759	0.00323359	0.0394449	0.615171	0.505323	0.861174	1.07948	0.00250017	0.00303089	0.00236586	0.0084152	0.395732	bcell
TGCCCTACACAAGCCC-1_CZI-IA11512688-1	0.536279	0.00165214	0.60381	1.11412	0.133528	0.00263554	0.180796	0.48846	0.149357	1.0743	0.00108258	0.00297208	1.092	0.00143928	1.14398	0.13215	0.353394	0.858107	0.0520125	0.0840277	0.137014	0.0010959	0.00382293	0.00150244	bcell
TGAAAGAGTTATTCTC-1_CZI-IA11512688-1	0.382698	0.00198845	0.505034	1.24031	0.202998	0.00324303	0.250848	0.172672	0.00890134	0.506838	1.05456	0.00362462	0.00156002	0.00175735	0.285254	0.231053	0.717417	0.638983	0.746789	0.31364	0.00172052	0.00134094	0.168908	0.696539	bcell
CATGACACATATGAGA-1_CZI-IA11512686-1	1.7586	0.00393383	0.299966	1.17401	0.0529561	0.00629462	0.00477345	0.264184	0.0171344	0.747236	0.53696	0.00691285	0.00310128	0.0148099	0.00393843	0.00287755	0.812428	0.00186075	1.61308	0.00275247	0.0804193	0.144906	0.00903737	0.517295	bcell
CCACGGACATGTAGTC-1_CZI-IA11512687-0	0.61034	0.00162464	0.403006	1.04161	0.0451669	0.00259198	0.00194843	0.0118807	0.00737591	0.965587	0.184691	0.00289152	0.00128166	0.00144992	1.02735	0.373521	0.599926	0.749977	0.569612	0.644627	0.209922	0.135394	0.353833	0.204938	bcell
GGAGCAAAGGGAGTAA-1_CZI-IA11512685-0	1.1648	0.00406492	0.490364	1.18051	0.00394453	0.246346	0.00489668	0.17847	0.0177936	0.950474	0.37618	0.00725934	0.00329571	0.00356705	0.00401389	0.424507	0.156416	0.475642	1.37019	0.345615	0.00353423	0.100787	0.00962175	0.550775	bcell
AACTCCCGTTCCTCCA-1_CZI-IA11512687-0	0.0405691	0.0025978	0.00104404	1.28524	0.00246425	0.00419907	0.487526	0.0374628	0.0117877	0.421692	0.683113	0.0046723	0.114931	0.0448955	0.848946	0.298357	1.43298	0.142675	0.242803	0.640434	0.00221303	0.0017531	1.30982	0.0581035	bcell
ACCAGTACACCGTTGG-1_CZI-IA11485873-2	0.489975	0.307243	0.100988	0.797314	0.615265	0.00340229	0.00255376	0.000573681	0.00950712	0.350806	0.594066	0.00389853	0.0016938	0.119726	0.993198	0.613221	0.611598	0.311522	0.73021	0.533455	0.00183072	0.387368	0.00494513	0.5503	bcell
AGAGTGGGTTTCCACC-1_CZI-IA11512688-1	0.0107147	1.63664	0.710554	1.46082	0.438035	0.00167717	0.184084	0.275745	0.00469835	0.879051	0.107896	0.00190597	0.050465	0.000909916	0.00102812	0.0865972	0.0979788	0.836945	0.182182	0.685008	0.000890748	0.145675	0.367884	0.000948952	bcell
ACACCCTGTGTTGAGG-1_CZI-IA11512687-0	0.547067	0.00292084	0.223335	1.53163	0.630882	0.543028	0.0034192	0.081223	0.0132128	0.185451	0.781866	0.00538683	0.00230841	0.00264161	0.00286127	0.294168	0.986503	0.465726	1.18872	0.00205477	0.0297844	0.00195698	0.0067892	0.577099	bcell
GCGCAACAGATGAGAG-1_CZI-IA11512687-0	0.735627	0.239263	0.287355	1.16889	0.647298	0.00263371	0.00191748	0.299033	0.00730089	0.887838	0.316611	0.00299297	0.0580009	0.0636599	0.288247	0.150052	0.674776	0.444462	0.00114775	1.31223	0.317447	0.0650487	0.130816	0.0477572	bcell
ACTGATGAGGAACTGC-1_CZI-IA11512688-1	0.498574	0.168981	0.423697	1.59599	0.327144	0.37533	0.697551	0.149031	0.00702453	0.587406	0.0765924	0.00288759	0.00123129	0.195626	0.468065	0.265597	0.583913	0.376781	0.0662968	0.749184	0.078226	0.0294425	0.00371976	0.423613	bcell
ACGATACAGTTGTAGA-1_CZI-IA11485873-2	0.30402	0.00143612	0.376147	1.38442	0.678853	0.00229245	0.454139	0.0271983	0.00639081	0.606232	0.846607	0.00253538	0.00110498	0.177267	0.42047	0.737873	0.657149	0.552713	0.61411	0.0991559	0.00119658	0.0867769	0.116992	0.00145394	bcell
TCAGCAATCAAGGTAA-1_CZI-IA11485873-2	0.000978997	0.0013298	0.596579	1.64379	0.188024	0.00213172	2.06475	0.186632	0.00590757	0.526768	0.256215	0.00234734	0.00103379	0.00118069	0.00129789	0.968455	0.0133134	0.508835	0.155221	0.336047	0.0264809	0.0255921	0.206544	0.440305	bcell
AACTCAGCAAGCCATT-1_CZI-IA11512688-1	0.203251	1.01476	0.613583	1.58022	0.353043	0.101286	0.542414	0.145593	0.00266525	0.474798	0.104602	0.00107981	0.503831	0.000529446	0.000583115	0.139732	0.75409	0.752961	0.0174722	0.145625	0.102212	0.0194389	0.443914	0.164427	bcell
ATGTGTGTCATCATTC-1_CZI-IA11512689	0.186558	0.069003	0.47239	3.81026	0.17323	0.876369	0.114518	0.0333202	0.145744	0.000524945	0.0630522	0.00197556	0.30594	0.0889079	0.00108331	0.00076211	0.0654074	0.453113	0.000771772	1.19717	0.0024379	0.100666	0.00258776	0.00100987	bcell
AGTGAGGTCGCACTCT-1_CZI-IA11512688-1	0.431002	0.0344858	0.413477	2.62779	0.0017804	0.264985	0.0021829	0.125595	0.00812286	0.494737	0.205584	0.00328888	0.183527	0.0016166	0.450683	0.169948	0.00131738	0.53235	0.55831	1.06633	0.00155982	0.378866	0.185168	0.00166543	bcell
ATTGGACTCAATACCG-1_CZI-IA11512687-0	0.333019	0.00153391	0.238093	1.2049	0.420088	0.387079	0.484106	0.0383651	0.0694926	0.584801	0.494138	0.00300738	0.0104119	0.00135965	0.199872	0.214953	0.874929	0.586228	0.568682	0.919843	0.0012997	0.219651	0.0248078	0.27307	bcell
AAGTCTGTCAATAAGG-1_CZI-IA11485873-2	0.428217	0.00260925	0.0985803	2.07619	0.941496	0.00424201	0.00320094	0.299022	0.0115637	0.0683768	0.767176	0.00480139	0.00209213	0.00231894	0.00261464	0.203829	0.247247	0.342039	1.13313	0.762306	0.00224161	0.0173072	0.163518	0.535403	bcell
TGCCCATGTGTTGAGG-1_CZI-IA11485873-2	0.297244	0.316197	0.591106	0.627439	0.305183	0.00192805	3.03243	0.280111	0.00540217	0.342117	0.000779849	0.00217555	0.261673	0.00106252	0.2091	1.23706	0.000876976	0.501127	0.000844076	0.000836067	0.00101953	0.143648	0.002799	0.00109571	bcell
CATGCCTGTGGCGAAT-1_CZI-IA11512689	0.678048	0.00241462	0.014566	2.70288	0.80831	0.00392651	0.00282155	0.139768	0.0106408	0.182111	0.628975	0.0042909	0.00192654	0.00212594	0.207521	0.00176281	0.701201	0.682665	0.932462	0.00170709	0.00205001	0.00160221	0.00568268	0.406325	bcell
GTACTCCTCAGTCCCT-1_CZI-IA11485873-2	0.784458	0.459617	0.22992	0.954309	0.189587	0.00270586	0.00203026	0.641196	0.00760254	1.0308	0.00110231	0.00300049	1.20424	0.00150893	0.754886	0.0713221	0.552597	0.603796	0.00165425	0.391721	0.253725	0.00112552	0.003927	0.00156559	bcell
AGCTCCTAGATAGTCA-1_CZI-IA11485873-2	0.956911	0.0018735	0.264853	1.18572	0.20523	0.810965	0.165446	0.116278	0.00827825	0.39673	0.328955	0.045817	0.0783364	0.00166374	0.00184738	0.291636	0.649798	0.289745	0.369429	1.6367	0.0401702	0.0234641	0.00435196	0.269189	bcell
AGTTGGTGTGAGCGAT-1_CZI-IA11512686-1	0.170241	0.00105948	0.13209	0.115511	0.00106331	0.00173212	0.00130213	0.0747353	7.3029	0.000528872	0.17793	0.00218123	0.00083666	0.000926301	0.00107127	0.0565008	0.000772812	0.000513583	0.119305	0.000760261	0.000895105	0.000734759	0.00253115	0.000981153	bcell
AAACCTGAGGATTCGG-1_CZI-IA11512687-0	0.372259	0.0015345	0.345831	0.804217	0.00153617	0.00247522	0.00184995	0.0798205	0.00688367	0.952796	0.0224607	0.00275237	0.98861	0.00137153	0.801425	0.115887	0.782694	1.02973	0.0826594	0.450042	0.588726	0.00102065	0.124765	0.591873	bcell
ATAACGCGTGGTCTCG-1_CZI-IA11512689	0.570955	0.00277958	0.00111862	1.50725	0.304058	0.00449046	0.384255	0.193394	0.0124101	0.897307	0.70779	0.00488483	0.00220884	0.00252163	0.159961	0.00204205	0.416467	0.376934	1.88682	0.0539415	0.00237138	0.00183996	0.604725	0.0139876	bcell
AGTTGGTTCCGTCATC-1_CZI-IA11512687-0	0.123663	0.202048	0.0005943	2.33277	0.163522	0.00227186	0.0415447	0.0168639	0.00639665	0.404513	0.399205	0.00251738	0.00111881	0.284775	1.64283	0.500078	0.470392	0.195712	0.416197	0.453316	0.00179827	0.20656	0.0813197	0.206895	bcell
CATCCACCAAGCCTAT-1_CZI-IA11512687-0	0.861149	0.00231835	0.527419	2.19334	0.00223878	0.00372207	0.00279726	0.16648	0.488508	0.259848	0.947533	0.00407682	0.00180864	0.170201	0.00231885	0.441287	0.528394	0.481891	0.659746	0.00162037	0.00197537	0.00152501	0.00541392	0.373138	bcell
CAGTCCTAGAACTGTA-1_CZI-IA11485873-2	0.755169	0.00176918	0.255613	0.909482	0.427286	0.00285691	0.313348	0.169005	0.00785835	0.63788	1.17361	0.00324504	0.00138922	0.0176411	0.00177851	0.580843	0.497586	0.605165	0.883754	0.0012365	0.00148738	0.0047562	0.124568	0.768385	bcell
GCTTGAATCGAACTGT-1_CZI-IA11485873-2	1.23843	0.00458003	0.00183518	1.37279	0.763598	0.00744138	0.245969	0.08202	0.0200108	0.00222628	1.3592	0.00820943	0.00364638	0.00412455	0.284546	0.00349057	0.853902	0.388983	0.927016	0.00327358	0.00391987	0.267941	0.0107139	0.19918	bcell
ACTATCTGTCGAATCT-1_CZI-IA11512687-0	0.267869	0.176029	0.0508914	0.671289	0.0751409	0.00273063	0.00203802	0.000458265	0.0075796	0.692413	0.53398	0.00301446	0.00133226	0.120731	0.427241	0.492111	0.583761	0.458495	1.23499	0.765293	0.00145251	0.267618	0.615796	0.695925	bcell
ACAGCTAAGGAGCGTT-1_CZI-IA11512687-0	0.000832048	0.328193	0.583169	0.915504	0.553303	0.00182124	0.0738265	0.226106	0.00504606	0.583254	0.573804	0.00206756	0.000877433	0.328806	0.723508	0.297577	0.180117	0.624258	0.172923	0.598973	0.353066	0.000748797	0.239228	0.798611	bcell
GTGCATAAGACAAAGG-1_CZI-IA11512687-0	0.915861	0.00103243	0.304623	0.999246	0.144548	0.0016753	0.00124507	0.0109628	0.0446396	0.95169	0.000674702	0.00186519	0.423985	0.143898	1.12629	0.1975	0.539197	0.743503	0.00625655	0.866887	0.000882159	0.000676807	0.00243106	0.738759	bcell
GCTGCAGAGGCAAAGA-1_CZI-IA11512687-0	0.575751	0.180497	0.390162	0.739997	0.547101	0.00192391	0.00145225	0.439762	0.00545603	1.1042	0.000789634	0.00240018	1.23484	0.00108572	0.6776	0.260965	0.749887	0.944467	0.000855772	0.0198373	0.205374	0.000803693	0.00279186	0.0750551	bcell
TAAACCGGTTTGACTG-1_CZI-IA11512688-1	1.32314	0.00331464	0.00132314	0.707256	0.4244	0.00534162	0.00402372	0.314743	0.143139	0.707664	0.109526	0.00620567	0.00265286	0.0029626	0.169621	0.112959	0.510242	0.623712	0.346529	1.74329	0.0669422	0.315712	0.00776309	0.445743	bcell
GTCTTCGAGCTAAACA-1_CZI-IA11512689	0.810724	0.00249451	0.327639	1.08784	0.00240188	0.00404921	0.86524	0.00128878	0.0110017	0.359367	1.34786	0.00452869	0.00200202	0.129033	0.00250553	0.377819	0.543756	0.505097	1.10957	0.418083	0.00214835	0.0894384	0.00586663	0.113592	bcell
TACAGTGCACGAAACG-1_CZI-IA11485873-2	0.103309	1.84345	0.415365	1.47593	0.337454	0.00136413	0.282273	0.440947	0.0038009	1.20763	0.000549244	0.00154508	0.0234851	0.0539013	0.349262	0.176271	0.253491	0.561989	0.0719529	0.566362	0.000719883	0.000558238	0.00198673	0.000779666	bcell
GATCGTAAGTCTCGGC-1_CZI-IA11512688-1	0.204538	1.06159	0.461448	0.616626	0.63048	0.41829	0.539708	0.177264	0.0042558	0.992333	0.0778898	0.0017658	0.000744779	0.00084453	0.294709	0.210532	0.742487	0.543354	0.399232	0.627505	0.06406	0.000623223	0.00220835	0.098816	bcell
CCTTTCTTCCAAATGC-1_CZI-IA11485873-2	0.688635	0.343747	0.168211	1.15944	0.581041	0.62129	0.00243426	0.175886	0.00896606	0.266151	0.00131537	0.00368489	0.00161564	0.192786	0.368132	0.241034	0.493068	0.437714	0.520571	1.34445	0.00172149	0.0158293	0.00476302	0.49564	bcell
AACACGTCATACGCTA-1_CZI-IA11512685-0	1.19166	0.00512998	0.440768	0.166908	0.00511259	0.00807074	0.501409	0.186843	0.021746	0.819221	0.541443	0.152078	0.00403241	0.00462852	0.00507304	0.764147	0.185642	0.704761	0.866944	0.0306473	0.00432332	0.249499	0.0116715	1.17207	bcell
TACGGATAGGTGTTAA-1_CZI-IA11485873-2	0.0936418	1.80127	0.485594	1.40782	0.560672	0.00144175	0.471321	0.206032	0.00402298	0.621012	0.216207	0.00166087	0.00431175	0.000799094	0.000880227	0.0113789	0.406898	0.725192	0.0119045	0.553185	0.0143231	0.000588193	0.441307	0.131408	bcell
GAATAAGCAAGTTAAG-1_CZI-IA11512686-1	1.31137	0.371887	0.807668	0.890302	0.0734697	0.653086	0.00244851	0.590627	0.00935879	0.849257	0.0013568	0.00376976	0.00165716	0.00187834	0.306063	0.00151435	0.343402	0.882804	0.417864	0.369195	0.123581	0.117122	0.00484797	0.00199871	bcell
TGCGGGTAGGTAGCTG-1_CZI-IA11485873-2	0.552035	0.00248132	0.237329	2.56581	0.85363	0.192136	0.134573	0.0903915	0.0109253	0.033148	0.484336	0.00434968	0.00190545	0.00240496	0.427798	0.00178453	0.401125	0.39538	0.788953	0.302596	0.00213222	0.00164707	0.00576973	0.631692	bcell
TGTATTCGTTCCGTCT-1_CZI-IA11485873-2	0.265935	0.400175	0.431343	1.03594	0.545567	0.00192201	0.236893	0.0234035	0.00536062	0.81259	0.015206	0.00220975	0.000936516	0.00107723	1.07337	0.424945	0.104524	0.813741	0.498998	0.447572	0.00102622	0.00404601	0.814953	0.201814	bcell
GAAGCAGAGATCCGAG-1_CZI-IA11512687-0	0.286228	0.755444	0.0988638	0.893538	0.709427	0.00189806	0.376492	0.168021	0.00530609	0.533653	0.0362393	0.00212336	0.336245	0.0884746	0.306299	0.0413445	0.453655	0.845084	0.203888	0.944624	0.0186493	0.282245	0.525184	0.251146	bcell
CGTCAGGTCGGTGTTA-1_CZI-IA11512687-0	0.307259	1.06447	0.499006	0.649737	0.633678	0.6778	0.253478	0.27498	0.00272457	0.972686	0.10764	0.00108892	0.0359691	0.00053662	0.295662	0.358353	0.323915	0.569416	0.0363969	0.788696	0.00951574	0.139409	0.165824	0.0133998	bcell
TTTGGTTTCATTGCGA-1_CZI-IA11485873-2	0.208194	1.21879	0.59572	2.33457	0.491187	0.00132148	0.770353	0.343801	0.00371148	0.85432	0.000534751	0.00157094	0.309108	0.00073464	0.00617385	0.221289	0.0364649	0.533137	0.100398	0.0725601	0.000708798	0.0269766	0.0425029	0.000759487	bcell
CATATTCAGCTGCGAA-1_CZI-IA11512687-0	0.000772829	0.629549	0.659684	0.363027	0.25044	0.109412	1.8809	0.556735	0.0048791	0.77569	0.000688861	0.00195166	0.112201	0.000934808	0.332281	0.447148	0.976838	0.605307	0.0187765	0.00074017	0.0443807	0.0599419	0.334439	0.000977326	bcell
AAGGTTCCAGGAATCG-1_CZI-IA11512687-0	0.119554	1.92226	0.35834	1.74625	0.675641	0.482536	0.00190704	0.0995294	0.00711128	0.329868	0.57067	0.0028249	0.00122986	0.00142665	0.00156883	0.00114936	0.265316	0.736214	0.299753	0.331264	0.00132841	0.00103241	0.00366648	0.191304	bcell
TTGAACGTCCTTGACC-1_CZI-IA11512685-0	0.839192	0.00413253	0.141144	0.798461	0.206452	0.00673641	0.456204	0.287109	0.0182383	0.746346	0.320229	0.00757476	0.00332562	0.00376178	0.443116	0.567686	0.00307628	0.362213	1.61212	0.00296757	0.122883	0.0828573	1.0313	0.00391212	bcell
GCCTCTAAGGCCCTCA-1_CZI-IA11512688-1	0.362574	0.0812306	0.694517	0.849915	0.690253	0.00224999	0.294983	0.0170025	0.0714186	0.91746	0.5815	0.00257567	0.00110818	0.00124421	0.0818041	0.660808	0.577697	0.871346	0.509644	0.440497	0.00118368	0.000921935	0.317971	0.127243	bcell
CGGAGTCGTTCCAACA-1_CZI-IA11485873-2	0.0886214	1.08026	0.639058	0.331591	0.4621	0.00159914	1.24242	0.577353	0.00443691	1.15046	0.256304	0.0018077	0.000776103	0.000867152	0.000980191	0.163658	0.102374	0.597312	0.102319	0.893453	0.000841454	0.00065637	0.458456	0.0122166	bcell
TGAAAGATCAATACCG-1_CZI-IA11512688-1	0.61442	0.0017368	0.268426	1.02541	0.183684	0.00279389	0.00206932	0.240988	0.0078115	0.6735	0.00113664	0.00317751	0.144085	0.00157963	0.171101	0.00128252	0.105038	0.789686	1.00489	1.93992	0.0324642	0.0904518	0.782876	0.0580631	bcell
ACTTACTGTAAGGATT-1_CZI-IA11512686-1	1.1823	0.00356866	0.454619	0.121627	0.00347878	0.00575127	0.437563	0.0476258	0.0156228	1.26892	1.11765	0.00646792	0.00274618	0.00319764	0.00356365	0.374569	0.240386	0.365409	1.19268	0.384938	0.00296984	0.00236574	0.00832878	0.844134	bcell
CCGGGATCAAGGTTCT-1_CZI-IA11485873-2	0.319263	0.629832	0.624837	1.22039	0.66264	0.259247	0.173867	0.46501	0.00259019	0.950566	0.124015	0.0010589	0.382147	0.000510034	0.42257	0.21774	0.223402	0.694427	0.0216077	0.359552	0.000488268	0.000377339	0.210514	0.215981	bcell
CTAACTTCAATCGGTT-1_CZI-IA11512687-0	0.449592	0.212648	0.00706823	1.30458	0.379558	0.0032035	0.709654	0.00053528	0.00885095	0.655871	0.37435	0.00352692	0.0015545	0.00177541	0.931486	0.617973	0.454659	0.310362	0.309698	0.315056	0.00168138	0.0013249	0.158456	0.925962	bcell
GTCTTCGGTCAATACC-1_CZI-IA11485873-2	0.133494	0.0128867	0.00053474	0.553846	0.514871	1.23179	0.210945	0.000325752	0.00544117	0.541779	0.0586734	0.00223596	0.02092	0.184386	1.82824	0.695788	0.583813	0.313186	0.279528	0.984763	0.00102706	0.000806691	0.00283167	0.0011154	bcell
ATTATCCTCCGCAGTG-1_CZI-IA11512687-0	1.13258	0.00244132	0.200689	1.10759	0.0733669	0.279486	0.684643	0.0701631	0.0108936	0.697801	1.07894	0.00457063	0.00190302	0.00214591	0.00236946	0.442204	0.24714	0.610013	1.33009	0.0746116	0.00204481	0.0619663	0.0056544	0.00225807	bcell
TAGTGGTAGTGTCTCA-1_CZI-IA11512685-0	0.912593	0.00282236	0.855243	0.787209	0.20876	0.180279	0.00346599	0.531587	0.0126899	1.37137	0.00182641	0.00527575	0.563789	0.325564	0.807573	0.349432	0.00207621	0.70883	0.15997	0.00201452	0.308532	0.00192098	0.00663455	0.00263064	bcell
CATCCACGTACACCGC-1_CZI-IA11512687-0	0.0817258	1.3875	0.631809	0.87368	0.377291	0.000952529	0.613246	0.200569	0.172751	0.87168	0.0221038	0.00106657	0.000462149	0.000528323	0.564275	0.131544	0.555311	0.707524	0.00582561	0.522205	0.0304867	0.000387016	0.305678	0.123509	bcell
CGGACACAGTGGTAAT-1_CZI-IA11485873-2	1.10337	0.00259615	0.00105707	1.15599	0.160732	1.49508	0.311624	0.221576	0.0115903	0.231059	0.63081	0.00487032	0.00209243	0.0023354	0.00262187	0.0019217	0.39853	0.269177	1.01047	0.225279	0.00225068	0.00175418	0.559714	0.313016	bcell
ATCACGAGTTCACCTC-1_CZI-IA11512687-0	1.03105	0.00228265	0.309184	0.229768	0.466006	0.0632616	0.0936612	0.189184	0.0100502	1.13173	0.00148358	0.00409518	0.00185652	0.00204063	0.342064	0.233409	0.497447	0.425562	0.280958	1.9162	0.332304	0.163962	0.00541586	0.397423	bcell
GTCGGGTTCAGCACAT-1_CZI-IA11512687-0	0.43125	0.00213304	0.36011	1.83412	0.550895	0.535459	0.00260274	0.0170437	0.0926864	0.388771	0.605728	0.00382277	0.00167228	0.00191756	0.415032	0.447465	0.335552	0.381823	0.937055	0.00171938	0.00184583	0.0493466	0.00509656	0.730765	bcell
CGATTGATCAACTCTT-1_CZI-IA11512687-0	0.655533	0.00183747	0.000727633	0.650176	0.997628	0.216638	0.560362	0.112919	0.00811848	0.68121	0.144828	0.00334883	0.0990685	0.491927	0.355034	0.244817	0.709816	0.309271	0.00209527	1.54292	0.00156808	0.00122349	0.00428434	0.348501	bcell
GGACGTCGTCCAGTAT-1_CZI-IA11512688-1	0.129202	0.869348	0.458329	0.708859	0.832881	0.753431	0.183316	0.209436	0.00543818	0.830969	0.132085	0.00222522	0.651081	0.00106735	0.208926	0.41091	0.369634	0.593994	0.340815	0.261629	0.204883	0.000802045	0.00284924	0.00111386	bcell
GATCTAGTCTGTCAAG-1_CZI-IA11512687-0	0.567905	0.00193245	0.810584	0.592596	0.603936	0.00313162	0.520962	0.167384	0.00866536	0.52719	0.944351	0.0399849	0.00151468	0.46688	0.310651	0.73317	0.626275	0.631767	0.547515	0.00135791	0.00163466	0.0248438	0.0045439	0.00179882	bcell
CTGATCCAGAGGGCTT-1_CZI-IA11512687-0	0.659594	0.00242583	0.169484	0.977077	0.0696547	0.00386728	0.19912	0.217135	0.0106467	0.758974	0.737222	0.0202173	0.00192366	0.00217517	0.00239712	0.239561	0.494259	0.691732	0.549483	0.695131	0.25665	0.00160258	0.580242	0.78571	bcell
CGGACACAGATGAGAG-1_CZI-IA11485873-2	0.268212	0.970634	0.972873	1.26918	0.260066	0.00155481	0.135166	0.481104	0.00433507	1.21815	0.0149064	0.00178525	0.252991	0.0630995	0.041785	0.165096	0.463371	1.14481	0.0446088	0.0330702	0.0606561	0.164758	0.137555	0.00089318	bcell
GCCTCTATCTTGCATT-1_CZI-IA11512688-1	0.72089	0.00249503	0.186178	1.48197	0.369171	0.00399699	0.223274	0.174688	0.0109515	0.826079	0.768815	0.00437623	0.00195277	0.00217018	0.00247071	0.151378	0.972078	0.304681	0.765656	0.722564	0.00210307	0.00163793	0.00577919	0.418509	bcell
GGACAAGGTCACACGC-1_CZI-IA11512688-1	0.000563688	1.2045	0.816081	0.873819	0.481485	0.484612	0.443745	0.234789	0.00343952	1.3002	0.146801	0.0149812	0.000599656	0.116506	0.0415817	0.270529	0.435784	0.944515	0.000628341	0.248523	0.000656029	0.000505409	0.00180344	0.110125	bcell
GGGACCTTCCCAAGAT-1_CZI-IA11512687-0	0.188539	0.00173103	0.534098	1.52451	0.0735991	0.00280347	0.0020824	0.0261897	0.00771652	0.927272	0.826736	0.0030734	0.00135942	0.00155041	0.450832	0.561183	0.6523	0.493478	0.877242	0.562044	0.00145515	0.129315	0.00404406	0.293895	bcell
CACCACTAGACCACGA-1_CZI-IA11485873-2	0.443312	0.000957193	0.259402	1.20579	0.548388	0.295869	0.380183	0.0106345	0.0436202	0.652573	0.103172	0.0174461	0.336276	0.000861631	1.19537	0.511987	0.785404	0.301944	0.0776506	0.316394	0.342468	0.000642337	0.0022676	0.337949	bcell
CAAGATCCACAGGCCT-1_CZI-IA11512688-1	0.0556929	1.22076	0.790211	0.575825	0.521038	0.569942	0.597802	0.364901	0.00354329	1.0362	0.0714544	0.00140597	0.000618996	0.000688029	0.0889343	0.0870617	0.680957	0.947986	0.0261375	0.315256	0.0397947	0.0450246	0.00183018	0.133086	bcell
GATCGTACATCTCCCA-1_CZI-IA11512688-1	0.255384	1.08078	0.000570391	0.632069	0.294372	0.202719	0.0016891	0.0843344	0.00641799	1.38312	0.000929348	0.00267297	0.17185	0.15986	0.910593	0.913094	0.0492992	0.570177	0.854217	0.411196	0.00122843	0.155902	0.00333456	0.0106253	bcell
GCTGCTTTCCGTAGTA-1_CZI-IA11512687-0	0.708493	0.26286	0.161633	1.99195	0.263395	0.00259323	0.00193652	0.191134	0.00714514	0.809951	0.212938	0.00289063	0.00127332	0.0645589	0.30008	0.125212	0.727566	0.436093	0.711426	0.494279	0.089521	0.131981	0.215397	0.236919	bcell
CAGTAACAGTCAAGCG-1_CZI-IA11485873-2	0.734834	0.645827	0.11513	0.835307	0.434424	0.09219	0.091394	0.382139	0.00611202	1.26715	0.00087083	0.00243786	1.25128	0.00120826	0.32417	0.100506	0.42033	0.849563	0.17528	0.188932	0.00116208	0.233998	0.00314595	0.00124883	bcell
CCGTACTTCCTACAGA-1_CZI-IA11485873-2	0.250714	0.257644	0.951931	1.26467	0.425265	0.00152272	0.0229791	0.394289	0.0960591	1.17818	0.0601084	0.0180323	0.257428	0.00902445	0.665779	0.328362	0.182502	0.694851	0.0230374	0.500706	0.214012	0.144908	0.228397	0.000872008	bcell
CATCGGGGTTGCTCCT-1_CZI-IA11512687-0	0.000960164	0.515408	0.269285	0.673141	0.698044	0.00206397	1.84555	0.195964	0.0558561	0.719461	0.000827492	0.0344574	0.0340631	0.00114918	0.00124646	0.991814	0.0102352	0.654172	0.000909645	0.567578	0.174016	0.000850629	0.473086	0.240818	bcell
GGGCATCTCGGTCCGA-1_CZI-IA11512687-0	0.105161	0.56387	1.06231	0.352788	0.263821	0.162539	2.00225	0.229178	0.00420945	1.01614	0.144793	0.00167786	0.000734732	0.0390671	0.413696	0.413942	0.31114	0.607236	0.00633023	0.331084	0.000794766	0.0308764	0.106982	0.000865495	bcell
TATCAGGAGGCAGTCA-1_CZI-IA11512689	0.527397	0.00210051	0.629746	1.48347	0.321412	0.354404	0.00248405	0.497754	0.00942419	0.901249	0.0581629	0.00425139	0.650382	0.00187021	0.00209033	0.00153214	0.473833	1.16224	0.499794	0.296653	0.0974026	0.0458691	0.0048766	0.106802	bcell
TACTTACAGATGCCTT-1_CZI-IA11512687-0	0.0136145	1.79109	0.599343	1.10093	0.501886	0.377121	0.559247	0.339543	0.00295534	0.885135	0.0486549	0.0012012	0.000514993	0.050542	0.147026	0.133033	0.190838	0.747186	0.0149947	0.503967	0.000550262	0.000430333	0.00152808	0.168839	bcell
TTGCCGTCAGCGATCC-1_CZI-IA11485873-2	0.85848	0.00249159	0.0284299	1.53154	1.03933	0.00405427	0.00301615	0.0520201	0.0110729	0.63427	0.737187	0.00444662	0.00199068	0.00219289	0.0218823	0.00188444	0.391656	0.296657	1.46709	0.511701	0.00212961	0.00169346	0.00586163	0.511699	bcell
TTAGGACAGGTGCTTT-1_CZI-IA11512687-0	0.659335	0.00268176	0.468163	1.82882	0.625741	0.00431118	0.406282	0.00073376	0.147111	0.444233	1.27951	0.00481341	0.0020966	0.00239419	0.00270262	0.00196716	0.170154	0.350422	0.751738	0.429406	0.00231393	0.0953849	0.284458	0.152428	bcell
CGTCCATCATTCCTGC-1_CZI-IA11485873-2	0.643377	0.00168809	1.01602	1.71074	0.191677	0.00272767	0.00244851	0.103416	0.0780018	0.705829	0.854466	0.00300078	0.00134119	0.00150626	0.00166641	0.1966	0.307141	0.708657	0.849721	0.148715	0.00142729	0.171389	0.136625	0.310283	bcell
TGCTGCTTCCAAGCCG-1_CZI-IA11512687-0	0.0464186	1.78528	0.349163	1.55311	0.43995	0.0154647	0.261946	0.256166	0.00386878	0.772012	0.000558129	0.00154728	0.0098755	0.000759829	0.0459128	0.299049	0.630387	0.767436	0.4012	0.416259	0.0530323	0.0616089	0.00203628	0.000790112	bcell
CCTTCGAAGTAGCGGT-1_CZI-IA11512688-1	0.458556	0.3666	0.717749	0.828848	0.302047	0.150173	0.135996	0.125448	0.00663264	0.948738	1.20112	0.0028086	0.00116711	0.00132791	0.907277	0.185817	0.176128	0.628738	0.204319	0.380825	0.00126094	0.108139	0.00339323	0.311917	bcell
CCTTACGGTACATCCA-1_CZI-IA11512688-1	0.554712	0.198272	0.10865	1.12287	0.41205	0.00375689	0.00285985	0.0248973	0.0103782	0.688463	0.85383	0.00421078	0.00184205	0.00209022	0.354494	0.103192	0.849156	0.492616	1.01261	0.643949	0.00199353	0.139953	0.120361	0.420841	bcell
GAGTCCGTCACGACTA-1_CZI-IA11512688-1	0.484706	0.871193	0.439296	0.870184	0.601676	0.00171004	0.00356252	0.356252	0.00475505	0.987733	0.124893	0.00191366	0.730603	0.000947642	0.0791907	0.142407	0.477123	0.805406	0.0879302	0.229391	0.0428554	0.000698417	0.683384	0.139959	bcell
TAGTGGTTCCAACCAA-1_CZI-IA11512685-0	0.111549	0.0872439	1.33581	0.561088	0.0016828	0.00274983	1.34078	0.423879	0.00765011	1.00803	0.00131579	0.00305795	0.00134405	0.0774006	1.43568	0.23901	0.00124748	0.408935	0.183953	0.333604	0.158684	0.0011302	0.00399392	0.417859	bcell
CGGACTGGTCAGTGGA-1_CZI-IA11512687-0	0.31626	1.53637	0.508642	0.98384	0.502764	0.0654709	0.192574	0.305244	0.00403485	1.02445	0.0120969	0.00163329	0.506177	0.000791967	0.215273	0.292752	0.612385	0.875846	0.00466143	0.0244937	0.114422	0.0330913	0.002099	0.0374293	bcell
ACTTTCAAGGGTGTGT-1_CZI-IA11512687-0	0.0455395	1.49948	0.582516	0.867974	0.515551	0.00154011	0.46269	0.470545	0.00428572	1.18504	0.0563437	0.0017935	0.251182	0.00386644	0.354804	0.0565428	0.168774	0.920906	0.000672268	0.55537	0.000810415	0.075587	0.0884211	0.0008737	bcell
GACCTGGCAGATAATG-1_CZI-IA11512688-1	0.162872	2.18145	0.0622823	1.63013	0.612918	0.572079	0.571294	0.000229259	0.00380519	0.330776	0.000543096	0.00163777	0.0392786	0.00838191	0.000830576	0.103011	0.923882	0.171715	0.000598371	0.693434	0.0813196	0.000560188	0.00196531	0.0192575	bcell
CGAGCACTCCACTGGG-1_CZI-IA11485873-2	0.51487	0.205061	0.210663	0.308514	0.131964	0.00252851	0.300114	0.464568	0.00700645	1.3542	0.146638	0.00305359	0.00123523	0.249507	0.85785	0.201131	0.0616985	1.04109	0.450573	1.26103	0.00130715	0.00103388	0.00366937	0.373008	bcell
GGAACTTTCTACCTGC-1_CZI-IA11512688-1	0.0391918	1.96121	0.240568	1.00464	0.513525	0.328772	0.178183	0.342309	0.0455998	0.909974	0.243814	0.0016727	0.000726697	0.000821821	0.000911917	0.16654	0.381858	0.780722	0.0588626	0.762696	0.0329996	0.173257	0.00216481	0.000908022	bcell
TGATTTCGTAGCGTAG-1_CZI-IA11512687-0	1.00058	0.00725894	0.360295	0.649672	0.319674	0.104691	0.675308	0.201353	0.00760359	0.803064	0.144855	0.00318541	0.395917	0.411872	0.521211	0.0474982	0.759255	0.533045	0.0926036	0.7529	0.00144326	0.0682827	0.0919696	0.19441	bcell
CTAAGACCAAAGCAAT-1_CZI-IA11512688-1	0.561004	0.00504492	0.655958	1.26115	0.117068	0.417487	0.28357	0.338648	0.064391	0.623427	0.249792	0.0024426	0.00105897	0.370863	1.07828	0.000972682	0.168668	0.651745	0.00336512	1.22782	0.00112446	0.0711826	0.00311583	0.00122675	bcell
CATCCACCAGCCTTTC-1_CZI-IA11512689	0.223001	1.52414	0.0821662	1.7608	0.522769	0.877181	0.485034	0.0670119	0.0924525	0.380636	0.0141259	0.00183664	0.0935655	0.00103731	0.00102574	0.000760053	0.592093	0.536044	0.0221892	0.713873	0.000871641	0.000676752	0.00239409	0.17297	bcell
CATCGAATCATAACCG-1_CZI-IA11512687-0	0.167406	0.214884	0.285367	0.65708	0.210321	0.00169024	0.64643	0.0126698	0.00469497	0.934652	0.0276032	0.00190877	0.419618	0.0934682	1.0049	1.19594	0.295712	0.661803	0.121598	0.85261	0.000887152	0.174706	0.00246082	0.179848	bcell
TACTCGCAGCGATGAC-1_CZI-IA11485873-2	0.426219	0.501918	0.338436	1.16533	0.109271	0.347978	0.87938	0.268735	0.0060417	0.769832	0.0785355	0.0024697	0.119974	0.10972	0.244977	0.153161	0.57903	0.524016	0.000954886	0.996337	0.0809028	0.000901618	0.0932654	0.361427	bcell
ACATACGAGGCAGGTT-1_CZI-IA11512688-1	0.0739839	1.37257	0.464219	1.48089	0.720386	0.00161864	0.114727	0.223437	0.0436537	0.76165	0.234122	0.00184157	0.000791315	0.0916293	0.000976361	0.000728419	0.714965	0.734771	0.0433603	0.891174	0.000841204	0.0843775	0.00233346	0.110509	bcell
CACATAGAGTCATGCT-1_CZI-IA11512688-1	0.0525708	0.115936	0.109164	1.31001	0.0493832	0.30177	0.366212	0.000335607	0.0512429	0.775354	0.110967	0.0194717	0.000829098	0.161011	1.78615	0.423255	0.0745328	0.452668	0.0801231	1.23097	0.441269	0.000696267	0.25337	0.000960878	bcell
AGCAGCCCAGTCGATT-1_CZI-IA11512687-0	1.19805	0.00237767	0.296119	0.694465	0.446923	0.431512	0.471581	0.000644139	0.0104831	0.857747	0.716403	0.00430651	0.00186555	0.00213191	0.210187	0.337957	0.256092	0.878565	0.883133	0.00166701	0.00200421	0.0868609	0.00562769	0.330624	bcell
GGGAGATTCTAACGGT-1_CZI-IA11512689	0.366182	0.213571	0.439229	2.29807	0.191979	0.637018	0.0016976	0.255147	0.00628999	0.462284	0.178579	0.0025058	0.186215	0.089721	0.00137747	0.226023	0.268	0.541747	0.3566	1.00586	0.0338328	0.0263146	0.0032777	0.365914	bcell
GTTAAGCGTACTCGCG-1_CZI-IA11512687-0	0.243554	0.585338	0.656017	0.785557	0.35281	0.00219659	0.354769	0.412158	0.00624226	0.716491	0.0779741	0.00262597	0.102386	0.196115	0.32899	0.468422	0.720936	0.804148	0.000962067	0.61506	0.00117402	0.242026	0.41155	0.0707638	bcell
CTGTGCTGTGCACCAC-1_CZI-IA11512687-0	1.18529	0.529648	0.194939	0.560149	0.330884	0.184128	0.00265635	0.339726	0.224047	0.668976	0.0288457	0.00400189	0.312041	0.00196588	0.305496	0.155414	1.02355	0.606978	0.00155316	1.06071	0.0301562	0.2655	0.00517122	0.111451	bcell
CTTGGCTCAGGGCATA-1_CZI-IA11512688-1	0.0313159	1.89639	0.40519	1.61996	0.422164	0.00488381	0.512125	0.16155	0.0302579	0.647807	0.165153	0.00114807	0.000508709	0.000570161	0.0422424	0.0593767	0.679177	0.641277	0.0706183	0.512817	0.000545637	0.0425462	0.232419	0.000586818	bcell
CGGGTCACAGGTCCAC-1_CZI-IA11512689	0.552871	0.00319112	0.00125543	2.21784	0.24754	0.00511124	0.00370922	0.327618	0.0139877	0.977123	0.614971	0.00566237	0.00254515	0.002868	0.0834088	0.0023359	0.428708	0.657493	1.14427	0.355732	0.00270983	0.124814	0.00740086	0.319205	bcell
AGATCTGCACCAGCAC-1_CZI-IA11512685-0	1.28116	0.00592414	0.262661	0.244063	0.00565906	0.776936	0.781801	0.430038	0.0250146	0.782928	0.00391093	0.085465	0.00467394	0.0574973	0.0058519	0.430506	0.00447939	0.604616	1.90303	0.0040827	0.00503104	0.00392391	0.0136982	0.294387	bcell
GTTTCTATCTACTTAC-1_CZI-IA11485873-2	1.18538	0.00172799	0.561527	0.65576	0.281239	0.135989	0.807893	0.249794	0.0858551	0.806973	0.436837	0.0247696	0.00135337	0.00154865	0.235078	0.430622	0.356424	0.787811	0.627428	0.0287804	0.00144292	0.176894	0.00398701	0.262577	bcell
GAACCTAGTAGATTAG-1_CZI-IA11512687-0	0.133946	0.0426372	0.782173	1.65243	0.317727	0.329368	0.00086095	0.229449	0.00323391	0.608994	0.000461937	0.00129127	0.289502	0.00451666	1.05047	0.220312	0.648746	0.804117	0.0195428	0.811314	0.0200966	0.154355	0.0520488	0.000657506	bcell
CGTGTAAAGCGATCCC-1_CZI-IA11512688-1	0.000853325	0.0495089	0.483173	0.344781	0.315436	0.611841	1.02586	0.387708	0.00517847	1.15847	0.000745861	0.00210009	0.376477	0.00111011	0.895154	0.7538	0.217301	0.614014	0.000811426	0.458783	0.245982	0.00076216	0.213888	0.00106821	bcell
GATGCTAGTGAGGGAG-1_CZI-IA11512688-1	0.401925	0.884125	0.250229	1.27843	0.0402023	0.00238029	0.0751127	0.00487385	0.00659358	0.853565	0.255558	0.00259003	0.246657	0.0952767	0.28693	0.764265	0.445849	0.621605	0.182613	0.799899	0.10065	0.000989675	0.215539	0.339294	bcell
CCACGGACATCCTAGA-1_CZI-IA11485873-2	0.463259	0.994399	0.365966	1.32502	0.715534	0.00180162	0.215311	0.28028	0.0050296	0.942385	0.117835	0.0174024	0.000879681	0.000998167	0.0474688	0.000802733	0.361946	0.567016	0.0629122	0.995466	0.000943566	0.000738101	0.468876	0.213685	bcell
GTCGTAAAGTGGTAGC-1_CZI-IA11512688-1	0.516887	0.314843	0.336322	0.827618	0.665589	0.00201501	0.00146537	0.388752	0.0560622	1.37038	0.000810208	0.00224516	0.920841	0.00110195	0.0482889	0.44983	0.510897	1.00823	0.000883315	0.324004	0.078528	0.000827182	0.317038	0.0184557	bcell
GGCAATTAGTAACCCT-1_CZI-IA11512687-0	0.0720557	0.287363	1.1669	1.37999	0.203521	0.228834	1.28094	0.169404	0.0568897	0.502184	0.548906	0.000979505	0.000429918	0.000488398	0.641364	0.383816	0.311857	0.69658	0.00038398	0.0804012	0.0798079	0.0616182	0.00126665	0.0274597	bcell
CCGGGATCAAGTCATC-1_CZI-IA11512690-2	1.31287	0.00272017	0.449097	1.80665	0.144657	0.10628	0.00327612	0.247564	0.0121493	0.880053	0.164526	0.104338	0.00212799	0.146661	0.00270718	0.155181	0.395023	0.828026	1.12976	0.00192241	0.00229486	0.00182533	0.0063543	0.209345	bcell
CTCATTAGTCTCATCC-1_CZI-IA11485873-2	0.0824212	1.57817	0.307972	0.894818	0.376161	0.16979	0.787598	0.490724	0.00349171	0.865518	0.334791	0.0457355	0.000610442	0.000682997	0.0632416	0.0705665	0.462408	0.629945	0.247645	0.530328	0.000653026	0.000509401	0.232019	0.000708691	bcell
AACACGTCAAACGTGG-1_CZI-IA11512687-0	0.735747	0.00175846	0.168878	0.975595	0.664451	0.00285788	0.258249	0.0158059	0.00791987	0.63713	0.870852	0.00334453	0.00139401	0.00155393	0.453617	0.422293	0.604128	0.440287	1.01133	0.528665	0.00150222	0.180642	0.110563	0.0473943	bcell
CATCAGAAGAGGTACC-1_CZI-IA11512687-0	0.56303	0.339167	0.283089	1.11667	0.37609	0.00257298	0.00191989	0.0402566	0.00725226	0.655363	0.00102763	0.00285931	1.08191	0.00142774	0.0163118	0.520471	0.690899	0.722521	0.47993	0.704775	0.0641539	0.2923	0.003729	0.18361	bcell
ATTCTACGTTTAGGAA-1_CZI-IA11512688-1	0.230706	1.75831	0.286586	1.15548	0.793895	0.020014	0.104536	0.324366	0.064325	0.907724	0.0274695	0.00130463	0.25924	0.0240626	0.23358	0.000490988	0.222478	0.587705	0.270044	0.314277	0.000570786	0.000441966	0.480839	0.11117	bcell
GCTGCTTGTTCGAATC-1_CZI-IA11512686-1	1.04534	0.00527176	0.404933	1.07924	0.304385	0.00851906	0.00623631	0.00146167	0.0226027	1.45285	0.322166	0.00946343	0.00419584	0.00475874	0.203447	0.00389199	0.946314	0.208317	1.25757	0.00373031	0.004559	0.143285	0.0122221	0.581207	bcell
TCTTCGGAGGCACATG-1_CZI-IA11512687-0	1.26088	0.0030072	0.172547	0.40581	0.0759148	0.23751	0.850934	0.000814487	0.0130652	0.548753	1.24491	0.0365471	0.00236149	0.121535	0.00292627	0.339585	0.438258	0.528078	0.971184	0.160412	0.00249876	0.00198595	0.00688649	0.682365	bcell
ATTATCCAGTACGACG-1_CZI-IA11512687-0	0.352247	0.00105804	0.40725	0.934471	0.0591057	0.00170689	0.00126107	0.118894	0.048991	0.394969	0.61526	0.00190047	0.00082774	0.000926663	1.59249	0.0772665	0.0148068	0.72934	1.30097	0.24889	0.507282	0.000698064	0.255856	0.501381	bcell
TAGGCATCAACGCACC-1_CZI-IA11512688-1	0.499885	0.252337	0.406036	1.70434	0.140342	0.00447673	0.752365	0.000751835	0.0121682	0.488334	1.08894	0.00501242	0.00220383	0.00244809	0.00276055	0.459558	0.558422	0.796027	0.584481	0.00194896	0.00237101	0.00184935	0.220811	0.127141	bcell
TTGGAACCAATACGCT-1_CZI-IA11512688-1	0.830913	0.00306055	0.222075	1.83913	0.261531	0.00489117	0.00365555	0.168945	0.0134197	0.6093	0.549068	0.00536529	0.0220251	0.0816832	0.00300986	0.247123	0.409719	0.372401	2.0655	0.205547	0.0405397	0.00201734	0.00704662	0.138893	bcell
CGAATGTGTTGATTCG-1_CZI-IA11485873-2	0.485557	0.876374	0.561644	1.52738	0.488599	0.274768	0.580751	0.309612	0.00236591	0.843389	0.000336892	0.00955749	0.357593	0.000473035	0.000527527	0.188402	0.500496	0.692492	0.00037162	0.222473	0.048653	0.000345517	0.00122619	0.210744	bcell
TTTGTCAGTCCAACTA-1_CZI-IA11512688-1	0.808435	0.0022925	0.181468	1.0303	0.467146	0.00369701	0.154201	0.228831	0.0101988	0.0847189	0.647575	0.00411962	0.00182138	0.19144	0.00229891	0.63189	0.74802	1.09768	1.25465	0.215044	0.00195722	0.240045	0.00534183	0.116591	bcell
CTACGTCCAGGGTTAG-1_CZI-IA11512687-0	0.175991	0.0395726	0.831458	0.64859	0.257717	0.403896	3.03297	0.00385323	0.00465949	0.51093	0.329235	0.00186232	0.000804991	0.000920269	0.00102682	0.739429	0.182239	0.529493	0.000734528	0.122427	0.000878195	0.00902095	0.00242081	0.338309	bcell
CACAGTATCCTCATTA-1_CZI-IA11512688-1	0.498085	0.00173827	0.49218	1.48494	0.540172	0.00277826	0.128773	0.501902	0.00775279	0.838705	0.00111442	0.00311811	0.309444	0.00153949	0.787366	0.362343	0.413272	0.907429	0.114469	0.416575	0.202823	0.12443	0.00401371	0.00172871	bcell
CAGGTGCCACTTAAGC-1_CZI-IA11512689	0.49513	0.00273669	0.100965	1.5508	0.235533	0.388993	0.267667	0.645212	0.0120528	0.959763	0.129354	0.00490708	0.103112	0.0883631	0.36576	0.182476	0.660598	0.213934	0.351513	0.903613	0.121131	0.13998	0.00638632	0.186034	bcell
AGCTCCTCAAGACACG-1_CZI-IA11485873-2	0.0903435	1.80639	0.113787	0.876084	0.577474	0.00157558	0.700616	0.323539	0.0459477	0.95108	0.00674231	0.0017584	0.0306083	0.000862848	0.30676	0.0534024	0.337913	0.658626	0.295747	0.687214	0.000820931	0.000638623	0.301543	0.000890787	bcell
TACGGTATCTCGAGTA-1_CZI-IA11512687-0	0.315164	0.00262812	0.663552	0.854159	0.000980903	0.30063	0.516915	0.124168	0.00473528	1.02536	0.000932951	0.00196286	0.289815	0.101903	1.53229	0.046231	0.0320518	0.852237	0.432885	0.490366	0.129315	0.000698407	0.00249872	0.446474	bcell
ACGAGGATCCCATTAT-1_CZI-IA11512688-1	0.288092	0.00125106	0.677568	1.7888	0.171155	0.00201006	0.877194	0.56539	0.121811	0.676261	0.7698	0.00223548	0.000989845	0.00111993	0.396972	0.831151	0.000904128	0.345505	0.456255	0.0104582	0.00433394	0.00084158	0.00292482	0.168676	bcell
CGCTATCTCACAGTAC-1_CZI-IA11512687-0	0.916376	0.00282136	0.137697	1.24062	0.198705	0.00458602	0.335271	0.047232	0.0125869	0.855766	0.61056	0.00526374	0.0022512	0.037208	0.00284358	0.192269	0.0330302	0.655472	1.0312	0.62672	0.00252418	0.040177	0.00665511	1.11454	bcell
CCTCAGTGTTACGGAG-1_CZI-IA11512688-1	0.684435	0.330835	0.201025	0.881084	0.231127	0.0719964	0.260029	0.169249	0.00424212	0.700681	0.246125	0.00183303	0.000753621	0.0559547	0.488462	0.469251	0.523	0.377365	0.576225	0.951089	0.000810271	0.236765	0.548788	0.160049	bcell
ATCTACTGTCGTGGCT-1_CZI-IA11512688-1	0.985825	0.00208673	0.000832851	0.521888	0.878935	0.354989	0.40913	0.181203	0.00926248	0.745892	0.25144	0.0285038	0.494372	0.00188673	0.203768	0.00147935	0.40162	0.950866	1.136	0.181377	0.00175838	0.00136206	0.00494559	0.386869	bcell
GTCAAGTCATCCCACT-1_CZI-IA11485873-2	0.483594	0.627902	0.502564	1.34433	0.597971	0.0151502	0.261088	0.692856	0.104567	1.19699	0.00623958	0.00220178	0.162903	0.102066	0.373777	0.355459	0.000864358	0.540651	0.331382	0.224982	0.0010155	0.0477001	0.18618	0.00109416	bcell
CATCGGGTCGGAATCT-1_CZI-IA11512687-0	0.154551	1.75674	0.0552317	1.0011	0.10212	0.50921	0.573081	0.344563	0.00345014	1.09054	0.0120551	0.00140798	0.164594	0.00640262	0.360165	0.162846	0.258916	0.646494	0.0153521	0.780953	0.000648598	0.0716088	0.00180231	0.102792	bcell
CTCGTACCACCCATGG-1_CZI-IA11485873-2	0.0011172	1.16764	0.663721	0.469417	0.446273	0.231765	0.601893	0.746629	0.00667442	1.64111	0.000962046	0.0228856	0.00118929	0.00131428	0.609225	0.666409	0.00106447	0.52628	0.0878573	0.124677	0.00125822	0.129957	0.00347468	0.00137759	bcell
TCTCTAATCTTGTACT-1_CZI-IA11485873-2	0.368749	0.641227	0.646764	1.45645	0.389659	0.00188864	0.275407	0.735716	0.00526841	0.904758	0.000762279	0.00232169	0.368386	0.00103985	0.169462	0.21508	0.790977	0.859617	0.00083288	0.0898236	0.00100112	0.000777904	0.00271955	0.235678	bcell
GGACAGAAGTCCGTAT-1_CZI-IA11512687-0	0.355078	0.290451	0.416281	0.963422	0.347042	0.355748	0.00112791	0.103271	0.00421213	0.812682	0.147292	0.018385	0.152528	0.000842199	1.15648	0.363615	0.351871	0.930315	0.118376	0.911642	0.13281	0.180004	0.00221307	0.0558073	bcell
GTCATTTAGAATTCCC-1_CZI-IA11485873-2	0.0887221	1.59858	0.349398	0.820406	0.536965	0.566305	0.423704	0.361353	0.00419828	0.510151	0.381961	0.0162389	0.0112833	0.0166053	0.000991033	0.0366233	0.690705	0.695595	0.202643	0.49067	0.000794496	0.084137	0.0658387	0.217905	bcell
AGCTCTCTCTGCTGCT-1_CZI-IA11512688-1	0.278025	0.00187514	0.397515	1.4231	0.532562	0.493646	0.947887	0.240042	0.00834406	0.164096	0.737326	0.003289	0.00148454	0.00162949	0.0018494	0.675632	0.767364	0.544829	0.510329	0.10596	0.0651602	0.00124213	0.00440079	0.235162	bcell
GCCAAATTCCAGGGCT-1_CZI-IA11512687-0	0.621645	0.00106145	0.167718	0.67002	0.831652	0.00172839	0.0012699	0.127017	0.00481165	0.758276	0.00357546	0.00194421	0.370233	0.000963607	0.720349	0.614226	0.631787	0.69736	0.302565	0.931515	0.00487626	0.268773	0.25325	0.180795	bcell
TCAACGATCGTTACGA-1_CZI-IA11512690-2	0.903256	0.00288722	0.319814	1.02439	0.00284996	0.522059	0.414082	0.246642	0.0126668	1.19011	0.925204	0.00515973	0.00229226	0.00258452	0.327645	0.257544	0.287243	0.536941	0.941305	0.00200891	0.00240741	0.173268	0.00666829	0.00264498	bcell
TCAGGATCAAGCGTAG-1_CZI-IA11512687-0	0.152567	0.00104526	0.532515	1.13715	0.00101867	0.00168284	0.00125019	0.257368	0.00474078	0.601231	1.21489	0.00189085	0.000824923	0.000924119	0.633594	0.454742	0.285689	0.546594	0.432557	0.83607	0.000884535	0.0513031	0.223724	0.793767	bcell
AAGGTTCGTTTGGCGC-1_CZI-IA11512686-1	1.40653	0.0037592	0.524777	0.00478326	0.00373834	0.245406	0.00451543	0.679321	0.0163918	1.09039	0.0181451	0.00693886	0.00304622	0.00330457	1.42597	0.8622	0.00276928	0.30333	0.743147	0.00265957	0.00320169	0.262095	0.00881504	0.458525	bcell
CAGCTGGTCTTCTGGC-1_CZI-IA11512688-1	0.433966	0.0030724	0.226394	0.748615	0.355971	0.822075	0.0692451	0.125727	0.0133455	0.853872	1.14347	0.00581988	0.00237679	0.00273638	0.246638	0.352425	0.277785	0.635185	0.934783	0.434415	0.0538415	0.0926664	0.00715045	0.264618	bcell
CGGAGCTGTATCGCAT-1_CZI-IA11512687-0	0.741595	0.00170165	0.508722	1.27598	0.0023237	0.00275812	0.0220416	0.234481	0.0076795	0.855558	0.00111238	0.00315432	0.779755	0.0015065	1.67942	0.383705	0.143389	0.66152	0.157869	0.174479	0.414783	0.00113929	0.00400288	0.0890472	bcell
CTCTAATTCAACACCA-1_CZI-IA11512687-0	0.0947248	0.0756183	0.321009	1.237	0.3301	0.00373098	1.89621	0.516355	0.0102345	0.570302	0.171856	0.00407204	0.00183319	0.00204061	0.0022686	0.536853	1.00956	0.240907	0.599566	0.00300256	0.00196267	0.0384741	0.00534583	0.456608	bcell
GCTGGGTCAGGTTTCA-1_CZI-IA11485873-2	0.0683161	0.313588	0.347152	3.80548	0.172525	0.109445	0.002272	0.00063988	0.00854739	0.000923678	0.0513506	0.00342078	0.241957	0.00168098	0.567638	0.297145	0.877091	0.374131	0.400053	0.281209	0.0817366	0.128831	0.00444107	0.00177325	bcell
TGAGAGGCATTACGAC-1_CZI-IA11512687-0	0.293851	2.17111	0.123879	1.39635	0.428605	0.167081	0.228503	0.62492	0.0032632	0.989534	0.0773022	0.0125057	0.0310582	0.000637506	0.022713	0.000522115	0.344313	0.659724	0.19862	0.332004	0.0689236	0.000475783	0.00168962	0.00065912	bcell
CGTGTCTAGTACGTAA-1_CZI-IA11512688-1	0.458104	0.30271	0.867545	1.6491	0.464319	0.689125	0.00151246	0.307468	0.00560848	0.940084	0.000824382	0.00225845	0.000999769	0.00112136	0.655617	0.397179	0.224827	0.819404	0.0342515	0.155717	0.169907	0.000824592	0.00291357	0.0105466	bcell
GTCGTAAAGCTAACTC-1_CZI-IA11485873-2	0.329673	0.950286	0.45964	0.648537	0.192657	0.00161415	0.314562	0.777919	0.00450134	1.24938	0.000649324	0.00191093	0.39811	0.000894901	0.450984	0.561534	0.605355	0.937857	0.000706219	0.217804	0.000855239	0.0607368	0.00233545	0.00102048	bcell
GGCTGGTCAGGTTTCA-1_CZI-IA11485873-2	0.600167	0.00168545	0.435692	1.44428	0.892031	0.245729	0.195155	0.178679	0.00748697	0.610846	0.157074	0.00309083	0.0365583	0.0796582	0.352061	0.087404	0.795331	0.445981	0.0801489	0.884964	0.00143808	0.00111126	0.0039601	0.608052	bcell
CAGCGACAGGCATTGG-1_CZI-IA11512688-1	1.4109	0.00209724	0.000822643	0.517092	0.108546	0.52607	0.00249353	0.000554553	0.00937196	0.646489	0.00443626	0.00398818	0.00162982	0.0505595	0.624917	0.112639	0.41191	0.726354	0.00146642	1.78852	0.00450385	0.14414	0.00485248	1.03247	bcell
CCGGGATGTCGACTAT-1_CZI-IA11512687-0	0.0428504	1.59642	0.298638	1.43913	0.416521	0.00110317	0.324565	0.199243	0.00309834	0.685312	0.0800933	0.00125772	0.124604	0.000613653	0.281631	0.290984	0.625363	0.722018	0.0422003	0.364903	0.203572	0.0590205	0.37314	0.00291912	bcell
CGACCTTGTTATCACG-1_CZI-IA11485873-2	0.389641	0.00267107	0.262296	1.67309	0.14833	0.156667	0.252884	0.0860486	0.00963588	0.9066	0.665424	0.00390816	0.00171667	0.00197572	0.00215027	0.360979	0.581159	0.807168	1.72072	0.00157367	0.0018199	0.077037	0.00504026	0.0150877	bcell
CGTGTCTGTCAGAGGT-1_CZI-IA11512688-1	0.803646	0.00179719	0.575628	0.775041	0.140269	0.00292233	0.00215976	0.324984	0.0880207	1.32825	0.416915	0.00338638	0.0903185	0.316691	0.243435	0.389864	0.522116	0.621611	0.399332	1.08975	0.00151283	0.00118913	0.00423249	0.00173331	bcell
CAGCTAATCGTTACAG-1_CZI-IA11512687-0	0.622475	0.00335485	0.00133891	0.932272	0.892243	0.00540588	0.245371	0.0245288	0.0145335	0.608147	1.20448	0.005956	0.00264003	0.00294083	0.691336	0.303825	0.52605	0.461336	1.31826	0.00235268	0.00282337	0.215044	0.00779248	0.00310365	bcell
TCTCATAAGGACTGGT-1_CZI-IA11512687-0	0.892506	0.00194864	0.32114	0.60557	0.196093	0.0031463	0.467165	0.2049	0.00885535	0.560534	0.582543	0.00350271	0.001525	0.00173758	0.395836	0.37826	0.840001	0.445561	0.941738	0.24138	0.11633	0.188021	0.00456629	0.737224	bcell
TGGTTAGAGTAACCCT-1_CZI-IA11485873-2	1.56353	0.00295526	0.00120242	1.35581	0.267134	0.00485712	0.00354744	0.0297535	0.0131672	0.715767	0.23005	0.00533262	0.00235791	0.00267131	0.207822	0.325338	0.432232	0.323418	1.40658	0.5039	0.0025977	0.182534	0.190947	0.333692	bcell
CGATGTAGTGTGCGTC-1_CZI-IA11512688-1	0.0471048	0.446314	1.10287	1.38844	0.312391	0.00160961	0.207528	0.394821	0.00445848	1.40827	0.664423	0.00179736	0.0554899	0.103536	0.00767888	0.0797384	0.11372	0.821379	0.0488419	0.571582	0.000847665	0.00065863	0.218164	0.168127	bcell
TTCCCAGGTGAAGGCT-1_CZI-IA11512690-2	1.11627	0.00328879	0.267833	1.48455	0.00324437	0.00522692	0.360414	0.365274	0.0142632	0.912466	0.501682	0.071777	0.0773987	0.00289208	0.00327978	0.322523	0.00236185	0.410572	1.87468	0.0199917	0.0346169	0.0683393	0.00755149	0.169917	bcell
CACCACTTCGGATGGA-1_CZI-IA11512687-0	0.320756	2.09352	0.216194	0.54809	0.358295	0.663071	0.378318	0.111317	0.0948888	0.768605	0.209456	0.000879768	0.023788	0.0368674	0.174966	0.11081	0.628649	0.411585	0.18412	0.523803	0.00438932	0.000317242	0.00111354	0.321704	bcell
TCCCGATTCATCACCC-1_CZI-IA11485873-2	0.712736	0.381246	0.306503	0.643645	0.0209414	0.00274557	0.105015	0.339099	0.0737345	1.27364	0.134144	0.00311043	0.00938488	0.539539	0.347145	0.42745	0.441972	0.54696	0.244152	0.913166	0.00145649	0.202708	0.4763	0.00156355	bcell
AGACGTTGTATAGGTA-1_CZI-IA11512687-0	0.35969	0.94921	0.755943	1.87762	0.475999	0.00160844	0.262228	0.144305	0.0466253	0.892603	0.00064658	0.00180241	0.646209	0.000877071	0.0019609	0.110003	0.486809	0.745773	0.0551074	0.247574	0.000851276	0.0719814	0.00233418	0.0318839	bcell
CTCGAAAGTGTGGTTT-1_CZI-IA11512688-1	0.639261	0.00262701	0.292534	1.37388	0.42674	0.00422482	0.329289	0.143372	0.0115434	0.527769	0.151968	0.0500026	0.00209608	0.00236124	0.182389	0.00194583	1.1221	0.291194	0.457729	1.55362	0.0022166	0.347949	0.200624	0.00244315	bcell
ATGGGAGTCCACTGGG-1_CZI-IA11512688-1	0.415791	0.00208504	0.179023	1.29729	0.438369	0.309428	0.00247938	0.274996	0.00925225	0.633172	0.0226009	0.00382439	0.0016398	0.676461	0.522677	0.0544531	0.410292	0.520559	0.130335	1.57014	0.047986	0.00139336	0.145158	0.466508	bcell
TTTGGTTAGCTACCGC-1_CZI-IA11512687-0	0.316987	0.00238817	0.222003	3.28941	0.758318	0.00385526	0.00285544	0.188437	0.0106095	0.40825	0.645342	0.0208441	0.00188425	0.00213861	0.00238985	0.0793646	0.151853	0.394783	0.92243	0.542381	0.00202305	0.0992369	0.00560648	0.0533466	bcell
CATTCGCGTCTGCCAG-1_CZI-IA11512685-0	0.888711	0.00460996	0.206679	0.561482	0.00448594	0.568199	0.00548093	0.41178	0.020688	0.967202	0.0819274	0.008178	0.0036652	0.576055	0.27427	0.249161	0.102153	0.344676	0.0566576	0.939125	0.00393809	0.294192	1.24045	0.245676	bcell
CAGCAGCTCACCTTAT-1_CZI-IA11512687-0	1.02168	0.00234703	0.000929103	1.19988	0.764032	0.00370826	0.0027819	0.000627833	0.0103092	0.519338	0.756197	0.00425705	0.00184031	0.00204511	0.00231561	0.429892	1.09881	0.23176	1.37824	0.164131	0.00193796	0.110781	0.00538858	0.41598	bcell
CACACAAAGTACTTGC-1_CZI-IA11512688-1	0.0999041	0.00177435	0.484338	1.51131	0.0503129	0.00289082	0.00217449	0.249303	0.00790926	0.847511	0.204347	0.00323731	0.00139863	0.0714914	0.224616	0.437212	0.770611	0.256846	0.622564	1.11706	0.104437	0.0580688	0.551943	0.464277	bcell
GTTCGGGGTCTGGTCG-1_CZI-IA11485873-2	0.109808	0.749962	0.29896	0.650951	0.384978	0.614567	0.00133766	0.396435	0.00504289	1.56422	0.0104806	0.00206923	0.000924682	0.0243641	0.974422	0.256773	0.381987	0.614629	0.202944	0.549959	0.142516	0.196665	0.00262928	0.0292302	bcell
AAGGCAGTCATCATTC-1_CZI-IA11512687-0	0.374952	0.00214162	0.111211	1.59247	0.343123	0.321179	0.00257466	0.197001	0.00961495	0.544589	0.0314865	0.0313498	0.177949	0.0713614	0.997459	0.393357	0.467716	0.712029	0.615545	0.634525	0.300751	0.00141998	0.00494406	0.196117	bcell
TGCTGCTGTTATCACG-1_CZI-IA11512688-1	0.11928	1.44603	0.583627	1.26468	0.364352	0.335659	0.475331	0.0941337	0.0038735	0.713549	0.00056311	0.0134712	0.0612325	0.000768862	0.000856165	0.313671	1.00204	0.830155	0.147535	0.398856	0.000734585	0.00056056	0.00202079	0.00078887	bcell
TTTGGTTGTAGCTTGT-1_CZI-IA11512687-0	0.476313	0.0017407	0.293416	1.83236	0.812216	0.286066	0.00206847	0.000475538	0.00775577	0.229152	0.00113656	0.00325629	0.00138762	0.00156997	0.312228	0.019406	0.97249	0.539376	0.410256	1.1253	0.0845321	0.0597843	0.0380136	0.636159	bcell
TACCTATTCATGTAGC-1_CZI-IA11512687-0	0.381766	0.132115	0.477313	1.33975	0.37589	0.00278767	0.00211423	0.0978642	0.0077057	0.96632	0.131956	0.00308715	0.164145	0.00155019	0.786131	0.00127201	0.674154	0.37048	0.00121625	1.36722	0.0884004	0.295313	0.371093	0.107692	bcell
TTAGGACTCTTCCTTC-1_CZI-IA11512687-0	0.0758548	0.479751	0.302472	0.900601	1.03067	0.507237	0.000869026	0.01052	0.0300341	0.637344	0.0703463	0.0011348	0.0680899	0.0925085	1.32841	0.164428	0.468304	0.532111	0.521343	0.704309	0.0246351	0.0004095	0.00146556	0.228311	bcell
ATCCGAAGTGCACTTA-1_CZI-IA11512687-0	0.552073	0.00157135	0.000626119	0.539032	0.64588	0.00337631	0.00188058	0.00042573	0.00707709	1.02553	0.00102847	0.00288308	0.725582	0.213076	0.205412	0.419374	0.429732	0.662452	0.751538	0.767423	0.063928	0.263759	0.296479	0.57158	bcell
AGCCTAATCTCTTATG-1_CZI-IA11485873-2	0.900338	0.028461	0.30454	1.17277	0.185344	0.439605	0.0627023	0.00112286	0.00966623	1.02414	0.538147	0.00402231	0.00171519	0.00195502	0.00214205	0.305311	0.447074	0.547517	1.42863	0.300023	0.110338	0.0671078	0.00504821	0.245625	bcell
CAGCGACGTTATGTGC-1_CZI-IA11485873-2	0.845138	0.0197063	0.0926053	0.87777	0.281693	0.00229553	0.312643	0.245448	0.00638556	0.696731	0.224203	0.00260261	0.19906	0.0169931	0.589208	0.794797	0.0859159	0.589125	0.589543	0.89969	0.257265	0.182077	0.145067	0.200799	bcell
TTTGTCAGTTTAGGAA-1_CZI-IA11485873-2	0.115192	0.168793	0.471639	1.01015	0.818086	0.0645444	0.988063	0.345141	0.0737378	0.533316	0.364041	0.00297581	0.0540123	0.00145893	0.030449	0.506414	0.517902	0.75258	0.318315	0.710592	0.00138699	0.0159725	0.00388549	0.281087	bcell
GTCATTTAGGGTTCCC-1_CZI-IA11485873-2	0.000530716	1.28349	0.444925	1.44325	0.267904	0.00114939	0.655547	0.217949	0.00320395	0.984112	0.000460854	0.00129632	0.162456	0.000626157	0.000701128	0.351292	0.716866	0.757788	0.000501546	0.189279	0.000604259	0.000471101	0.51045	0.183484	bcell
GTTTCTAAGCACAGGT-1_CZI-IA11512688-1	0.19631	0.00144318	0.768349	0.892146	0.27333	0.174955	0.922755	0.39472	0.00641972	0.992666	0.222305	0.0405397	0.365438	0.00127217	0.487347	0.46004	0.609148	0.726765	0.1889	0.284379	0.0792613	0.0629277	0.00336644	0.00132941	bcell
ATGAGGGCACCAGTTA-1_CZI-IA11512688-1	0.524192	0.0846405	0.169061	2.60262	0.22345	0.210631	0.00175124	0.141978	0.00644207	0.430541	0.000931457	0.0224731	1.15803	0.00127834	0.437641	0.23858	0.360288	0.521092	0.180049	0.306033	0.429713	0.099645	0.00341354	0.00132876	bcell
ATCTGCCTCTACGAGT-1_CZI-IA11512687-0	0.910048	0.0482837	0.492568	1.31758	0.936478	0.00297678	0.00223182	0.0886978	0.0946486	0.637552	0.053663	0.00341444	0.260101	0.00162632	0.477349	0.457654	0.524786	0.493467	0.250905	0.862588	0.00158783	0.00121716	0.00432115	0.219637	bcell
CTACATTCAGACAAAT-1_CZI-IA11485873-2	0.371603	0.53177	0.322552	1.44683	0.625532	0.0142798	0.428229	0.304901	0.0690148	0.866064	0.0884864	0.00268217	0.505848	0.00133332	0.00146762	0.560127	0.522168	0.557433	0.00105288	0.423125	0.0212653	0.000982338	0.0728867	0.415103	bcell
CCATGTCAGATAGGAG-1_CZI-IA11485873-2	0.943512	0.00235235	0.148432	0.824291	0.173624	0.0037688	0.200439	0.0711721	0.0104096	0.487051	1.05937	0.00440822	0.00184719	0.0524297	0.374281	0.671906	0.720488	0.243195	0.620774	0.225047	0.00199582	0.00160037	0.645598	0.639868	bcell
TTGCCGTGTATATCCG-1_CZI-IA11512688-1	0.631782	0.129028	0.52879	1.45917	0.70597	0.00211109	0.00155975	0.14125	0.00580809	0.793869	0.0853733	0.00237062	0.079089	0.0011613	0.331485	0.000964282	0.637805	0.724564	0.204309	0.885831	0.00110095	0.11991	0.366552	0.320329	bcell
AAGGTTCTCTCTTGAT-1_CZI-IA11485873-2	0.267547	1.70461	0.393376	1.27416	0.56275	0.00176275	0.417477	0.301694	0.0049438	0.764576	0.274077	0.00194208	0.00086136	0.00098596	0.0473063	0.0412847	0.254186	0.595671	0.234179	0.725605	0.000922954	0.000729054	0.183308	0.112791	bcell
TGGACGCCAATGGTCT-1_CZI-IA11485873-2	0.173471	1.31633	0.233226	2.36352	0.336105	0.0744235	0.266895	0.239859	0.00383398	0.709195	0.000552906	0.00155639	0.362267	0.000752561	0.08421	0.00563702	0.518481	0.511503	0.149609	0.477056	0.000723524	0.105376	0.23869	0.000776993	bcell
CGCTTCATCTGGGCCA-1_CZI-IA11512687-0	0.0328978	0.321741	0.444403	0.757973	0.000169271	0.000490165	2.49673	0.00891067	0.0160739	0.317116	0.678828	0.0075055	0.00502432	0.131911	1.65278	0.266559	0.450694	0.221796	0.00551508	0.000115671	0.00387898	0.000110348	0.265432	0.108287	bcell
TGCCAAAAGCCGTCGT-1_CZI-IA11512685-0	1.20893	0.00508442	0.457482	0.314351	0.261057	0.00815651	0.00606047	0.341559	0.0246468	0.731725	0.401624	0.00980392	0.00405761	0.00455195	0.220652	0.653279	0.144296	0.526507	1.27673	1.15224	0.00426439	0.0887836	0.0118032	0.183962	bcell
GTGTTAGTCCGCATAA-1_CZI-IA11485873-2	0.0162503	1.95677	0.15003	0.552986	0.731303	0.53771	0.812618	0.493063	0.0534803	1.18091	0.00237708	0.00210194	0.000933991	0.084224	0.17005	0.195698	0.000847401	0.569908	0.408441	0.168423	0.0710496	0.000780271	0.00274744	0.00109138	bcell
TTTGCGCCAAGTAGTA-1_CZI-IA11512688-1	0.637964	0.00189365	0.480704	1.43495	0.146304	0.559997	0.38644	0.0805605	0.00846617	0.934237	1.39819	0.00342286	0.00148387	0.00168299	0.338627	0.184786	0.228439	0.549895	0.509971	0.0013149	0.00159189	0.067766	0.00440055	0.179265	bcell
TTAGTTCAGTGAAGAG-1_CZI-IA11512687-0	0.306966	0.00134955	0.492002	1.13825	0.304533	0.373601	0.305057	0.157657	0.00607429	1.05734	0.122576	0.00241645	0.406685	0.00118476	0.403434	0.568604	0.44596	0.708006	0.553967	0.603842	0.0683569	0.000896662	0.0031719	0.126796	bcell
ACTTACTTCGGAAATA-1_CZI-IA11512688-1	0.449309	0.00248087	0.000992796	1.27734	0.409689	0.682337	0.564818	0.0689572	0.0111341	0.769569	0.97806	0.00460202	0.00194832	0.00221254	0.00250766	0.453158	0.456068	0.332238	0.634324	0.00174371	0.00211856	0.00166466	0.00580855	1.01079	bcell
CGTGAGCGTAGCACGA-1_CZI-IA11512688-1	0.000971133	1.6861	0.483118	0.799671	0.226936	0.819768	0.646977	0.2423	0.00591786	1.26521	0.00831447	0.00239083	0.00103238	0.0881245	0.0809563	0.00489862	0.391364	0.755666	0.00128711	0.461524	0.00112162	0.00087899	0.00308789	0.182251	bcell
GACAGAGGTCTCTTTA-1_CZI-IA11512687-0	0.000670437	1.61915	0.459645	0.990512	0.434588	0.00145498	0.448259	0.327305	0.0482311	0.911394	0.203388	0.00162467	0.0794019	0.085037	0.0586795	0.0144116	0.376114	0.815655	0.388045	0.789867	0.000764403	0.000601078	0.0849072	0.03294	bcell
CTGCTGTGTGCTTCTC-1_CZI-IA11512687-0	0.300015	0.866927	0.803997	1.75856	0.481502	0.00129984	0.0523504	0.10078	0.00365294	0.840414	0.000520345	0.00145352	0.222646	0.000713902	0.367257	0.28648	0.672324	0.862191	0.246785	0.0144801	0.122633	0.165727	0.00188299	0.000743666	bcell
TCAGCTCTCTGCTGCT-1_CZI-IA11485873-2	0.0984319	1.76655	0.333246	0.785543	0.476195	0.00112663	0.722486	0.322387	0.00317989	1.04945	0.081451	0.0183857	0.0670748	0.0390556	0.429937	0.0610964	0.698779	0.622908	0.000494879	0.371671	0.000599134	0.00690007	0.199245	0.0225456	bcell
CAAGTTGAGTTGAGTA-1_CZI-IA11512687-0	0.752573	0.00164367	0.464462	1.4741	0.19906	0.096574	0.00198977	0.0770967	0.00738252	0.613476	0.960576	0.00295929	0.00131139	0.00148976	0.316651	0.476986	0.587364	0.521015	0.709061	0.330314	0.00138573	0.00109118	0.0793993	0.471605	bcell
CACAAACGTTCTGGTA-1_CZI-IA11512688-1	0.651827	0.00161454	0.718965	0.876617	0.522297	0.587271	0.569433	0.320462	0.00730482	0.745063	0.423286	0.00293329	0.0381961	0.0388387	0.461215	0.00112944	0.590322	0.676131	0.0216486	0.766155	0.0014267	0.0180297	0.00376395	0.10729	bcell
CACTCCAGTCTTCGTC-1_CZI-IA11512687-0	0.577193	0.00272042	0.171591	1.00712	0.00258451	0.532554	0.329223	0.0292087	0.0121689	0.418503	0.697521	0.00483504	0.0335586	0.0024049	0.00270408	0.326174	0.398517	0.722381	1.08852	0.666189	0.00232013	0.00182795	0.306502	0.779993	bcell
GAAGCAGCAAACTGTC-1_CZI-IA11512688-1	0.415415	0.557634	0.951005	0.905536	0.711369	0.0021886	0.158248	0.306795	0.00607833	0.68189	0.0793815	0.00240295	0.0391185	0.0012182	0.751076	0.66299	0.585328	0.903132	0.00096143	0.430263	0.00114923	0.00089628	0.00317206	0.00158826	bcell
TTCTTAGTCGGTTCGG-1_CZI-IA11512687-0	0.40237	0.350607	0.683523	0.554789	0.293582	0.0444263	0.532559	0.379159	0.00401163	0.987124	0.000578783	0.00161289	0.671245	0.000782154	0.432305	0.517457	0.636815	0.805605	0.000623248	0.347636	0.202479	0.172953	0.149851	0.000820294	bcell
CCGTACTGTTCTCATT-1_CZI-IA11512688-1	0.448417	0.00236119	0.705198	1.04216	0.0449825	0.00380119	0.411127	0.17047	0.0104187	0.533029	1.50445	0.00411746	0.00183295	0.00210579	0.097379	0.0736552	0.342759	0.482801	0.971402	0.691961	0.00200955	0.101375	0.00547956	0.474979	bcell
GCACATAGTAATAGCA-1_CZI-IA11512687-0	0.213566	0.00129719	0.531303	1.47008	0.716316	0.00211551	0.463691	0.0232258	0.00590875	0.750933	0.352553	0.00241892	0.00102433	0.00118575	0.214911	0.294182	0.65855	0.670284	0.525875	0.347666	0.0011187	0.0036328	0.270181	0.637849	bcell
TGACTAGGTACCGCTG-1_CZI-IA11512687-0	0.133867	0.00167334	0.830355	0.954044	0.390307	0.464532	0.618338	0.0598406	0.00738141	0.941566	0.404283	0.00310448	0.04229	0.00145532	0.00164752	0.235835	0.553588	0.958681	0.427098	0.612351	0.173132	0.00109452	0.00386254	0.328988	bcell
CGTCTACAGTAGCCGA-1_CZI-IA11512687-0	0.445272	0.351711	0.245098	1.28603	0.433136	0.00166556	0.348716	0.118089	0.0905669	0.909606	0.000665729	0.00185306	0.911591	0.000925698	0.273049	0.603729	0.542237	0.505206	0.56778	0.318193	0.0415276	0.0578759	0.074551	0.0395815	bcell
CACATAGCAATCTACG-1_CZI-IA11485873-2	0.961772	0.129696	0.00102973	1.12013	0.420364	0.00412237	0.00308267	0.329907	0.0113643	1.06248	0.286791	0.00467684	0.00200374	0.00230121	0.153266	0.00189877	0.491883	0.378981	0.787608	1.46706	0.00218643	0.189608	0.00597406	0.302998	bcell
CACTCCATCCAATGGT-1_CZI-IA11512687-0	0.000523781	1.74588	0.337248	0.65151	0.496647	0.095798	1.02039	0.222575	0.0315495	0.778936	0.181356	0.00134874	0.00055302	0.00063552	0.225799	0.0842709	0.913729	0.382764	0.000499871	0.451102	0.00972669	0.000470735	0.192515	0.352588	bcell
AGGGAGTAGATCCTGT-1_CZI-IA11512687-0	0.213273	0.0014961	0.507597	1.54616	0.115202	0.00245147	0.70304	0.0962528	0.00680161	0.68534	0.0721609	0.00271221	0.0518598	0.147991	0.00235091	1.10621	0.436834	0.671002	0.476666	0.64228	0.00130108	0.00101164	0.163608	0.500299	bcell
TCAGCAATCAGGCCCA-1_CZI-IA11512687-0	0.121533	0.0273771	0.796608	0.308732	0.156709	0.00230724	3.3489	0.0218958	0.00656283	0.615739	0.000925113	0.00265394	0.00112236	0.294325	0.00139595	0.768126	0.0520496	0.335085	0.148214	0.146415	0.213463	0.105233	0.617212	0.0637088	bcell
CGTCACTAGGCAGGTT-1_CZI-IA11485873-2	0.545603	0.00302125	0.507404	1.45728	0.211743	0.368756	0.00363977	0.301543	0.0134196	0.348689	1.00663	0.00552413	0.00240715	0.00273705	0.00300043	0.247143	0.400565	0.686711	0.370812	0.580071	0.00256096	0.136837	0.00709597	0.893142	bcell
GTCCTCACATCCGTGG-1_CZI-IA11512686-1	0.784876	0.149719	0.494184	0.332466	0.268298	0.249008	0.515855	0.304856	0.0972293	0.991841	0.660153	0.0772652	0.00177892	0.0748023	0.0716719	0.507803	0.354322	0.43284	0.965312	0.349063	0.00186654	0.00149065	0.00515708	0.439973	bcell
CTCATTAAGGCCATAG-1_CZI-IA11485873-2	0.67574	0.0132904	0.05922	0.961361	0.635455	0.781175	0.163878	0.431824	0.00531802	0.638243	0.202796	0.00215191	0.0745703	0.00106625	0.569295	0.340159	0.870144	0.249134	0.295268	0.790945	0.00101989	0.161298	0.0287386	0.211686	bcell
TCAGGTAAGGCTATCT-1_CZI-IA11485873-2	0.162913	1.55398	0.54889	1.9341	0.41712	0.209584	0.615097	0.377306	0.0038355	0.664622	0.0158838	0.00153722	0.000671725	0.0210182	0.333456	0.0733066	0.13478	0.61392	0.0388674	0.449241	0.000740537	0.000576736	0.00198464	0.000787778	bcell
GGGCATCGTTCAGGCC-1_CZI-IA11512688-1	0.310245	0.430742	0.591719	1.06339	0.845454	0.0669761	0.476415	0.249952	0.00618186	0.990084	0.144942	0.00251928	0.0119586	0.00121789	0.65519	0.948856	0.373051	0.886902	0.0945121	0.000962808	0.00117435	0.000934381	0.00324969	0.00126564	bcell
ATTCTACCAAAGCAAT-1_CZI-IA11512687-0	0.575652	0.0022289	0.179166	0.856517	0.475568	0.00358837	0.810381	0.0193444	0.086157	0.893097	0.464973	0.00401748	0.00174997	0.00199749	0.171658	0.317305	0.594407	0.556152	0.536803	0.7074	0.00191712	0.0967893	0.00521569	0.769663	bcell
GATTCAGTCTTGACGA-1_CZI-IA11512685-0	0.956431	0.00613619	0.211011	0.721301	0.006595	0.00982861	0.00735424	0.00167367	0.0271035	1.01913	0.92129	0.214795	0.0823764	0.00552366	0.324199	0.431102	0.284428	0.583074	1.06517	0.320092	0.00524975	0.17487	0.0142233	0.617623	bcell
TCTTTCCGTGAGGGTT-1_CZI-IA11512688-1	0.191951	1.32307	0.387027	1.26186	0.653397	0.208254	0.485411	0.208042	0.0943061	0.747337	0.00124777	0.00211896	0.437651	0.081142	0.0537921	0.494514	0.420844	0.579816	0.0527615	0.441121	0.000963706	0.0363602	0.00258092	0.0010049	bcell
AGCCTAAAGGGTATCG-1_CZI-IA11512687-0	0.207869	2.01094	0.556892	0.995904	0.591416	0.00122361	0.475046	0.189329	0.00341742	0.92177	0.000491419	0.00140644	0.0965622	0.000680695	0.0439441	0.000546282	0.366389	0.869947	0.0486189	0.525648	0.000643112	0.0199553	0.247615	0.000692066	bcell
GCACTCTCACAGGTTT-1_CZI-IA11512688-1	0.658609	0.00137783	0.400337	1.17959	0.786905	0.00221322	0.114905	0.0017816	0.0061865	0.57755	0.196493	0.00249551	0.299626	0.00122695	0.99094	0.437232	1.01341	0.581861	0.00309342	0.793237	0.00116633	0.000904784	0.00321516	0.103985	bcell
GAACGGAGTATGAATG-1_CZI-IA11512688-1	0.0698996	0.00148266	0.785478	1.14149	0.346347	0.190839	0.15347	0.172712	0.140576	0.998799	0.222751	0.00268753	0.168232	0.00133033	0.649006	0.260339	0.129609	1.29944	0.00104506	0.860268	0.0824407	0.255218	0.00344818	0.218023	bcell
CGGGTCATCATGGTCA-1_CZI-IA11512688-1	0.449777	0.0936215	0.639407	1.39504	0.493976	0.00201113	0.17397	0.259321	0.00558218	1.11641	0.000807559	0.00230398	0.46237	0.00111715	0.816645	0.0563303	0.479149	0.902911	0.000878355	0.583747	0.00105752	0.000826417	0.0938043	0.131079	bcell
CTGATCCAGAATGTGT-1_CZI-IA11485873-2	0.440144	0.00277047	0.120002	1.35082	1.4735	0.0045752	0.00344884	0.000765438	0.0124954	0.469647	1.06059	0.00503473	0.0022368	0.00247491	0.00280868	0.579363	0.478819	0.620421	1.19007	0.0259638	0.00239698	0.00189185	0.260641	0.00262469	bcell
CCATTCGCAGACGTAG-1_CZI-IA11512688-1	0.456825	0.00634408	0.318654	0.858587	1.53792	0.00238973	0.516334	0.293129	0.00659702	0.920612	0.000960492	0.00266042	0.18028	0.00131083	0.499419	0.340844	0.23782	0.577554	0.135535	0.803384	0.248876	0.0116044	0.195991	0.00135299	bcell
TTTGGTTCAAATTGCC-1_CZI-IA11512688-1	0.0237876	1.27512	0.360425	1.28666	0.281953	0.176317	0.256353	0.421927	0.00448346	0.921572	0.489551	0.00192448	0.000786988	0.00621106	0.447829	0.242128	0.261722	0.708073	0.245691	0.420112	0.0410566	0.000658467	0.187581	0.107872	bcell
GTGTTAGGTCTTGCGG-1_CZI-IA11512686-1	1.10841	0.288745	0.00237908	0.604654	0.11736	0.00950731	0.373768	0.112788	0.0254748	1.25264	0.560481	0.0939081	0.00473229	0.00774153	0.0060092	0.75659	0.199273	0.733326	0.915865	0.175257	0.00512583	0.00392454	0.651824	0.00556754	bcell
TACCTATTCCCAAGAT-1_CZI-IA11512689	0.44068	0.00158281	0.501375	2.42464	0.00155005	0.0025469	0.00184784	0.113117	0.066903	0.0985122	0.949351	0.00282087	0.0752671	0.00141868	0.0549502	0.39582	0.32108	0.805806	1.0374	0.240598	0.00134532	0.0557297	0.280821	0.277046	bcell
TCAGCTCCAAACCCAT-1_CZI-IA11512687-0	0.080936	1.11107	0.672624	0.972136	0.345139	0.544815	0.468512	0.651241	0.00463551	1.0018	0.299031	0.01651	0.00132062	0.000907835	0.0158726	0.505845	0.0450842	0.479015	0.226835	0.400656	0.000873708	0.11036	0.0665969	0.146946	bcell
TAAGCGTAGCAGACTG-1_CZI-IA11512688-1	0.000685757	0.858691	0.468685	0.842151	0.329283	0.845685	0.462352	0.0987004	0.0429384	0.720187	0.0765653	0.0016581	0.06577	0.000830228	1.20943	0.624877	0.050574	0.827034	0.000657129	0.500127	0.119629	0.00061967	0.00218328	0.0222958	bcell
GTATTCTCATCGATTG-1_CZI-IA11512687-0	0.625274	0.00134164	0.689271	1.25893	0.52072	0.00218764	0.248614	0.315885	0.00603785	0.529562	0.121932	0.00240881	0.184064	0.0011933	0.799136	0.144931	0.356131	0.663681	0.444853	0.320586	0.237161	0.000896881	0.278355	0.405711	bcell
CTTAACTTCTACTCAT-1_CZI-IA11512687-0	0.103842	0.00203477	0.420093	1.25447	0.472194	0.118487	0.727521	0.0939715	0.00924532	0.604964	0.868111	0.0036483	0.0540537	0.0018327	0.171411	0.570803	0.860974	0.47876	0.462225	0.422912	0.00173386	0.0603632	0.00478761	0.36918	bcell
CCGTGGACAGTAACGG-1_CZI-IA11485873-2	0.75068	0.00226972	0.0766224	0.756238	0.22343	0.00368398	0.00275803	0.264138	0.0101066	0.681472	0.516632	0.00406749	0.115387	0.12333	0.00227205	0.62762	0.657428	0.434199	0.279814	1.17711	0.00191917	0.139504	0.890876	0.388915	bcell
CGAACATTCGGTCTAA-1_CZI-IA11512688-1	0.199903	1.75509	0.142843	1.12566	0.506673	0.237941	0.311174	0.103573	0.0646181	0.536301	0.342015	0.00275943	0.00120321	0.0013466	0.00736036	0.676605	0.807632	0.342148	0.138791	0.84283	0.00128576	0.00100347	0.0035315	0.00140249	bcell
ATCCACCTCCGTTGTC-1_CZI-IA11512687-0	0.777416	0.0187954	0.246719	1.35954	0.929342	0.00316443	0.480975	0.362782	0.00870245	0.456814	0.410582	0.00354226	0.121219	0.148718	0.32	0.146425	0.506869	0.472643	0.00924732	1.07759	0.00166801	0.143674	0.00460624	0.129369	bcell
TGCGCAGCACGCGAAA-1_CZI-IA11512690-2	0.762727	0.0680545	0.630946	1.74008	0.0737274	0.00329018	0.726871	0.332144	0.00913807	0.558341	0.374937	0.00383258	0.00160091	0.00181059	0.150284	0.369444	0.243801	0.877623	0.915829	0.00142218	0.00168266	0.283701	0.00475619	0.00187425	bcell
GATCGTATCCTCAATT-1_CZI-IA11512687-0	0.959047	0.00249661	0.446069	1.31712	0.00251314	0.00405142	0.00302559	0.0219114	0.0109876	1.01406	1.0446	0.00469743	0.00200018	0.0414549	0.00248837	0.476965	0.0784637	0.531807	1.57697	0.00173662	0.00213138	0.00165851	0.00583025	0.571469	bcell
CTAATGGGTAATTGGA-1_CZI-IA11512687-0	0.609101	0.00161058	0.475656	0.938877	0.586757	0.734071	0.551679	0.0568847	0.00724019	0.988114	0.0824108	0.00298055	0.0544359	0.0661686	0.128509	0.392816	0.537729	0.326596	0.0011363	1.37332	0.00137195	0.00106624	0.00379235	0.228542	bcell
CAGCTGGCATGCCTAA-1_CZI-IA11512687-0	0.013494	1.46074	0.428513	0.556366	0.360037	0.217338	1.63049	0.300144	0.00469309	1.1429	0.0145082	0.00186072	0.000810237	0.0374959	0.00102311	0.413927	0.231924	0.434475	0.226406	0.623386	0.000886167	0.000682819	0.00242022	0.063825	bcell
GTAGGCCTCTTGTCAT-1_CZI-IA11485873-2	0.28661	0.0573739	0.797711	1.46865	0.173283	0.188842	0.142343	0.263655	0.00637347	0.952417	0.000924712	0.00258979	0.594031	0.0012549	0.624634	0.497878	0.504771	0.607102	0.424337	0.338702	0.00122095	0.217177	0.00330846	0.00131078	bcell
GCTGCGACAGTTTACG-1_CZI-IA11512688-1	1.04357	0.112678	0.177417	0.75407	0.530698	0.901428	0.002812	0.178305	0.0106843	0.754091	0.0249656	0.00423938	0.0156503	0.0021376	0.409258	0.359458	0.160835	0.463638	0.467298	0.984334	0.108122	0.290086	0.00549106	0.366407	bcell
CTCGGAGAGGCATTGG-1_CZI-IA11485873-2	0.611729	0.189823	0.750781	0.948939	0.41512	0.00249355	0.0883759	0.343839	0.00689273	0.88671	0.0442705	0.00279262	0.0266172	0.00141949	0.26183	0.318679	0.556755	0.527945	0.219212	0.99944	0.149351	0.00102152	0.610462	0.188538	bcell
TCCCGATAGACAGGCT-1_CZI-IA11512688-1	0.0264144	0.47906	0.686783	1.4568	0.732915	0.161022	0.28873	0.272283	0.0814455	0.953353	0.0350383	0.0251542	0.00128034	0.00146168	0.681493	0.135428	0.0863501	0.612047	0.139273	1.20419	0.0837159	0.00107939	0.00380812	0.00150195	bcell
GATCGTACAAACTGTC-1_CZI-IA11512687-0	0.0426158	0.502113	0.926974	0.86286	0.556596	0.388471	0.468734	0.639855	0.00475481	0.972274	0.133779	0.0303001	0.0489895	0.000941866	0.6101	0.0172008	0.264447	0.701592	0.135791	0.816925	0.000895488	0.0380843	0.00246903	0.000980749	bcell
GGCTGGTGTTAGTGGG-1_CZI-IA11485873-2	0.686511	0.00128071	0.732501	1.85298	0.652788	0.0020462	0.187638	0.113236	0.00572298	0.701186	0.000830496	0.00233251	0.189391	0.00111497	0.758392	0.263767	1.04604	0.464344	0.107909	0.000898655	0.347364	0.00202071	0.00296457	0.037733	bcell
TTTGTCAGTTGAACTC-1_CZI-IA11512687-0	0.429793	0.00142964	0.32748	0.359192	0.101901	0.00228011	0.75	0.061889	0.006349	1.0362	0.463807	0.00267606	0.00111373	0.00127689	1.28792	0.196122	0.234885	0.7412	0.642103	1.04053	0.0866155	0.000947759	0.16061	0.220367	bcell
ACTATCTCATCCTTGC-1_CZI-IA11512687-0	0.146946	1.74411	0.302394	1.03511	0.85176	0.248583	0.368076	0.33464	0.0793268	0.789539	0.0132127	0.00162796	0.246493	0.00512015	0.16591	0.136905	0.663216	0.648874	0.0445375	0.273087	0.000748131	0.00839765	0.0635875	0.000810615	bcell
TGACTTTTCCCAAGTA-1_CZI-IA11512686-1	1.18991	0.00384921	0.451147	0.630292	0.0511513	0.00620437	0.00463357	0.0700722	0.0165721	0.902929	0.0961611	0.0882245	0.139086	0.215436	0.415637	0.0175553	0.0027739	0.550199	0.963189	1.30141	0.00326808	0.556997	0.00898099	0.397238	bcell
TCAGGTACAGATGGCA-1_CZI-IA11485873-2	0.401886	0.0906512	0.654161	1.6316	0.305407	0.00184135	0.00138165	0.508608	0.00513743	1.34311	0.00273686	0.00210864	0.802149	0.0485092	0.526344	0.32641	0.227328	0.759347	0.000805245	0.20928	0.207546	0.105068	0.00268043	0.0010533	bcell
CACACTCTCACTTATC-1_CZI-IA11512687-0	0.593274	0.00146783	0.59194	1.40527	0.787072	0.0287613	0.00173763	0.273647	0.00652949	0.482768	0.0213602	0.00271986	1.20085	0.00131652	0.294084	0.255372	0.862334	0.630843	0.00103048	0.150037	0.257582	0.000962608	0.00348176	0.301241	bcell
ATAAGAGAGTGTTGAA-1_CZI-IA11485873-2	0.144587	0.954784	0.223946	1.37804	0.836954	0.00279364	0.00205495	0.567684	0.00779386	1.29375	0.115648	0.00325066	0.477661	0.256005	0.00172777	0.0491111	0.485482	0.876725	0.139437	0.321194	0.00148092	0.00114077	0.00404065	0.00160624	bcell
TCAGATGCAGCTATTG-1_CZI-IA11485873-2	0.396896	0.285079	0.605518	1.55068	0.279491	0.209055	0.00145225	0.262812	0.0054145	0.90846	0.000796072	0.00222528	0.483419	0.0808061	0.939998	0.222047	0.415354	0.580206	0.0628845	0.380414	0.131145	0.000804888	0.208258	0.149991	bcell
ATCCACCGTCGTGGCT-1_CZI-IA11485873-2	0.0480866	1.32867	0.425991	0.780987	0.382335	0.00257169	0.362398	0.53445	0.00723964	0.980535	0.238107	0.00292519	0.00124765	0.00142373	0.512005	0.209249	0.337033	0.308208	0.136259	0.567231	0.1058	0.00106471	0.875861	0.00146078	bcell
TGAGGGAGTAGAAAGG-1_CZI-IA11512690-2	1.12083	0.00384646	0.0967778	2.30513	0.317895	0.816087	0.00451766	0.154916	0.0168409	0.00187696	0.518481	0.00677398	0.00307454	0.0274153	0.0038175	0.232866	0.829298	0.31961	0.457285	0.302587	0.00334143	0.0025928	0.00902461	0.526319	bcell
CAACTAGCACATCCAA-1_CZI-IA11512690-2	1.12386	0.00269788	0.337553	1.42168	0.338065	0.00438326	0.00329294	0.00299956	0.0117771	0.806844	0.531024	0.00495202	0.00207135	0.00240713	0.00263309	0.786114	0.358631	0.680207	0.921898	0.00186777	0.00345477	0.0402129	0.00633864	0.722725	bcell
AGACGTTAGTTAAGTG-1_CZI-IA11512688-1	0.843962	0.28549	0.0013707	1.11794	0.235364	0.00544496	0.0342069	0.012135	0.0148176	0.794918	1.07326	0.00598521	0.00270845	0.00305597	0.150945	0.00252226	0.00792293	0.279177	1.06428	0.934983	0.00284662	0.0022794	0.00785372	1.2123	bcell
GATCGTACAGCATACT-1_CZI-IA11512687-0	0.34378	0.140318	0.817829	1.01993	0.444306	0.00218197	0.00163019	0.254963	0.00611197	1.05363	0.198083	0.00243261	0.34558	0.00120461	0.73903	0.354519	0.435404	0.76652	0.000958573	0.587553	0.0125046	0.198275	0.00317034	0.428843	bcell
TGTTCCGTCCGATATG-1_CZI-IA11512688-1	0.00403741	0.0056479	0.461284	0.414093	0.00511626	0.00914574	3.31218	0.192444	0.0241947	0.431656	0.00362628	0.010159	0.0044969	0.00506169	0.583693	0.00422237	0.00396618	0.449345	0.00411249	0.445735	0.0596768	0.0037784	1.2713	0.31548	bcell
GTAACGTAGAGTACCG-1_CZI-IA11512687-0	0.405463	0.913506	0.810566	1.19263	0.350443	0.117842	0.533198	0.242686	0.00435965	1.08167	0.000628738	0.001755	0.609984	0.000864718	0.00804107	0.194459	0.327685	0.941856	0.0155144	0.278893	0.101285	0.000637156	0.00226948	0.0343431	bcell
AGCTCTCAGACATAAC-1_CZI-IA11512687-0	0.413635	0.0019512	0.374402	0.921614	1.20942	0.00320455	0.404349	0.201671	0.00877622	0.449919	0.929531	0.00364069	0.00153924	0.00176543	0.283994	0.00146654	0.904825	0.632287	0.604499	0.00136621	0.00167702	0.0355309	0.174908	0.573769	bcell
CAGCCGAAGCCACTAT-1_CZI-IA11512687-0	0.535949	0.00245977	0.125186	0.992492	0.613308	0.00394171	0.162864	0.100389	0.0108287	0.768	0.75341	0.00444478	0.00191566	0.00217395	0.539585	0.284452	0.786745	0.70447	0.920817	0.00171882	0.00208852	0.249506	0.151834	0.406182	bcell
TTTGCGCTCCTCAACC-1_CZI-IA11512689	0.131756	0.0070697	0.810011	0.00915074	0.00672961	0.353246	1.1911	0.58411	0.0298206	1.32391	0.00475205	0.0124734	0.738575	0.00629771	1.45297	0.176204	0.00515207	0.84473	0.206184	0.00506816	0.0495145	0.00466813	0.0166565	0.00655399	bcell
CCTTCGAAGACACGAC-1_CZI-IA11485873-2	0.000542928	2.03571	0.3998	0.851667	0.398272	0.00117975	0.409629	0.339692	0.0327426	1.00087	0.130107	0.0013107	0.000574602	0.000649082	0.123851	0.161694	0.43585	0.537184	0.152472	0.440004	0.0747553	0.000477252	0.557346	0.0913481	bcell
CTCTACGGTTATGCGT-1_CZI-IA11512687-0	0.88612	0.073164	0.0812985	1.26812	0.0888261	0.199278	0.311801	0.0156492	0.0661057	0.264441	1.19415	0.00245714	0.00104858	0.511124	0.152013	0.155716	0.569552	0.396601	1.08926	0.623127	0.00111933	0.0151797	0.00312209	0.190233	bcell
TATCTCAGTTGCGTTA-1_CZI-IA11512688-1	0.693263	0.41356	0.446	0.593116	0.664566	0.384186	0.691762	0.000389699	0.0064931	0.712831	0.0412189	0.00261211	0.310104	0.0268561	0.302097	0.820626	0.403714	0.849807	0.141789	0.458909	0.0012383	0.185986	0.00342462	0.00132774	bcell
CTGATCCGTAAGTGTA-1_CZI-IA11512687-0	0.68018	0.396913	0.218257	1.02047	0.61944	0.209325	0.297128	0.0429732	0.00640506	0.541235	0.00629208	0.00257765	0.553935	0.00127334	0.820579	0.561517	0.530915	0.569571	0.492964	0.344895	0.00121923	0.0418377	0.00335191	0.19314	bcell
GGCTGGTAGATCCTGT-1_CZI-IA11512687-0	0.39365	0.00149826	0.734197	2.14301	0.315688	0.00238992	0.265504	0.118954	0.00668006	0.859586	0.312001	0.00269766	0.0203192	0.176299	0.369602	0.115155	0.888185	0.492813	0.0400114	0.712156	0.159602	0.000978121	0.00347122	0.020156	bcell
GATCTAGAGTTGAGAT-1_CZI-IA11485873-2	0.0802026	1.46001	0.9345	1.51097	0.584829	0.0680591	0.00109945	0.28487	0.00408002	1.06515	0.0378361	0.00165592	0.000712637	0.103122	0.114618	0.0778791	0.488744	0.782361	0.092048	0.327244	0.000973779	0.139226	0.00210745	0.0102073	bcell
CTCTGGTCAGATTGCT-1_CZI-IA11512687-0	0.765611	0.0012026	0.000472047	1.22778	0.899535	0.00190863	0.00139899	0.269697	0.00536295	0.688354	0.0717013	0.00217642	0.893911	0.00106488	0.412504	0.388077	0.957406	0.636967	0.0854598	0.431342	0.361283	0.000836263	0.00278404	0.0568939	bcell
CGAGCCAGTGGTGTAG-1_CZI-IA11485873-2	0.158597	1.9085	0.592738	0.748079	0.40061	0.515779	0.373004	0.394645	0.00277325	1.07549	0.177408	0.00111787	0.081813	0.000544229	0.000605494	0.1531	0.395624	0.6669	0.0471075	0.433687	0.000525893	0.0497282	0.00144174	0.00161028	bcell
GTATTCTAGGCACATG-1_CZI-IA11485873-2	0.51389	0.00203789	0.225123	1.28171	0.292426	0.00326925	1.19817	0.000554941	0.00911532	0.66778	0.610315	0.00365771	0.00159113	0.00180509	0.119794	0.832677	0.412247	0.342857	0.766124	0.206842	0.0017207	0.151421	0.142588	0.350222	bcell
CTCTACGAGTCCATAC-1_CZI-IA11512687-0	0.571241	0.140578	0.18101	1.53917	0.260426	0.00247017	0.00182846	0.000411311	0.00682367	0.705778	0.000980446	0.00273543	0.676601	0.00136376	0.745585	0.29857	0.553622	0.604766	0.0655299	1.22102	0.309879	0.258147	0.00356364	0.00139653	bcell
CATCCACAGCGTAGTG-1_CZI-IA11512686-1	1.04814	0.00397773	0.342768	0.126492	0.42514	0.00644741	0.30301	0.759332	0.027751	0.832512	0.0855607	0.00724888	0.00314781	0.169387	1.00189	0.478277	0.141351	0.627422	0.0028352	1.07691	0.00339516	0.163706	0.00940483	0.431622	bcell
ACATGGTCAGGATCGA-1_CZI-IA11512688-1	0.386939	0.779807	0.27537	1.8855	0.282182	0.00239436	0.0120162	0.209139	0.145868	0.797193	0.000960536	0.00269117	0.679309	0.00133194	0.391331	0.340716	0.50042	0.593612	0.193644	0.427579	0.0472141	0.0424999	0.155297	0.00136823	bcell
CGGCTAGTCGCTTAGA-1_CZI-IA11512688-1	0.154188	0.0673479	0.00072974	0.40226	0.24365	0.140645	0.00228221	0.0222109	0.00830297	0.920951	0.00118797	0.00334657	0.410185	0.113188	1.81369	0.948316	0.782816	0.452263	0.34483	0.531731	0.00159939	0.171458	0.00436309	0.601687	bcell
CGTGTCTTCATGTCTT-1_CZI-IA11485873-2	0.542883	0.250121	0.226545	1.10652	0.708732	0.0509883	0.401757	0.167446	0.00453844	0.817022	0.555479	0.00187795	0.572472	0.000902704	0.25113	0.0871793	0.625306	0.616868	0.168263	0.429061	0.0744801	0.103576	0.167711	0.238384	bcell
CCTACACAGCCCGAAA-1_CZI-IA11512688-1	0.906068	0.130678	0.359578	0.64711	0.29813	0.273379	0.284882	0.233499	0.00716395	0.988636	0.172107	0.00290889	0.337224	0.0280171	0.527204	0.202772	0.305656	0.458348	0.0438233	0.993772	0.507848	0.217739	0.00381096	0.22074	bcell
AGCTCTCGTTCCACGG-1_CZI-IA11512685-0	0.504694	0.00393394	0.00157153	0.5018	0.0036894	0.567797	0.486564	0.0778885	0.0179062	0.98728	0.00252849	0.125104	0.853467	0.00344146	1.09771	0.582024	0.00288474	0.209649	0.825907	0.700871	0.355966	0.152791	0.00906464	0.00365795	bcell
CGAGCACGTGTGAATA-1_CZI-IA11512688-1	0.000723929	1.67064	0.657329	0.990401	0.503653	0.429822	0.079924	0.360498	0.00426421	1.00547	0.00978951	0.00171398	0.0810963	0.000838742	0.596761	0.25967	0.115086	0.646017	0.000667401	0.578085	0.000811589	0.000629457	0.176461	0.000873013	bcell
CCACTACAGCTAGTGG-1_CZI-IA11512687-0	0.0781012	0.00162659	0.583419	0.243418	0.220696	0.00266142	3.11661	0.120113	0.00758727	0.59461	0.416636	0.0031214	0.00128484	0.00148247	0.00160154	1.3677	0.241946	0.345075	0.275616	0.00115093	0.0014141	0.0607703	0.428185	0.0348972	bcell
GATCTAGCATGACATC-1_CZI-IA11512687-0	0.0206335	1.87314	0.657425	0.883364	0.350856	0.572167	0.725399	0.157968	0.00318278	0.576679	0.0528467	0.025447	0.00736794	0.0438526	0.0681328	0.301084	0.78385	0.509184	0.000498846	0.504646	0.0580533	0.000467881	0.00165036	0.00064809	bcell
AGGGAGTCAAGTAGTA-1_CZI-IA11512688-1	0.615316	0.00169796	0.382747	2.51203	0.00167009	0.21497	0.00204553	0.106356	0.00766714	0.202481	0.754186	0.0217218	0.0199909	0.0015574	0.00171302	0.310408	0.391415	0.660752	1.51239	0.299907	0.00147926	0.119337	0.00405441	0.00158311	bcell
GACTACAGTCTGCAAT-1_CZI-IA11512686-1	0.930241	0.00339024	0.2593	1.01049	0.00336471	0.00552597	0.33207	0.252547	0.0154342	0.975267	0.878631	0.00653695	0.00269293	0.00307804	0.00331355	0.122779	0.439141	0.501763	1.2185	0.478419	0.0235428	0.100735	0.0079706	0.520203	bcell
GAGTCCGCAGCCTTGG-1_CZI-IA11512688-1	0.000330897	1.44051	0.709233	0.648201	0.273165	0.50945	0.724881	0.246043	0.00202475	0.786449	0.373973	0.000812341	0.013472	0.000404548	0.663284	0.293894	0.281645	0.879277	0.0820178	0.201243	0.0147876	0.000291961	0.0406274	0.000408308	bcell
GATGCTAGTGTGAAAT-1_CZI-IA11485873-2	0.000414552	1.77192	0.538577	1.58891	0.290771	0.300439	0.962361	0.198744	0.00252069	0.976468	0.089849	0.00100485	0.000440834	0.000498745	0.00997112	0.144593	0.199689	0.665453	0.0952537	0.228975	0.0525437	0.0218519	0.00130871	0.0405083	bcell
CGAGCCACAACCGCCA-1_CZI-IA11512687-0	0.843667	0.00211903	0.138661	1.41218	0.231226	0.438361	0.00258329	0.212943	0.00942784	0.724206	0.670736	0.00391158	0.00165443	0.00190585	0.336988	0.720163	0.264788	0.635016	0.990741	0.00148194	0.00181284	0.0358786	0.00494759	0.449899	bcell
GCACATACAATCGAAA-1_CZI-IA11512687-0	1.33625	0.00268789	0.104185	1.0313	0.0172348	0.00431183	0.482782	0.000727326	0.0118639	0.591581	0.288551	0.00482693	0.00210619	0.00238425	0.366051	0.657859	0.404289	0.795254	0.849787	0.724424	0.00227886	0.171491	0.00627047	0.259275	bcell
ACGATACGTTCAGACT-1_CZI-IA11485873-2	0.568468	0.00250461	0.0011537	0.732129	0.33434	0.00402063	1.1634	0.206253	0.0110443	0.927261	0.830373	0.00456543	0.00194815	0.0591852	0.00245105	1.05072	0.503998	0.425318	0.705039	0.00213152	0.00208297	0.0016482	0.005806	0.577558	bcell
CTGATCCCATGGTCTA-1_CZI-IA11512688-1	0.000568484	2.1224	0.116492	1.00064	0.234798	0.00125063	0.27119	0.299893	0.00348177	1.05726	0.197294	0.00140125	0.000610862	0.00495125	0.779903	0.25606	0.0697423	0.893714	0.00054414	0.501349	0.0685316	0.000510446	0.293161	0.000709301	bcell
CGATGGCCAATAGCAA-1_CZI-IA11512687-0	0.506105	0.00565646	0.228684	2.23938	0.245188	0.00916509	0.0067785	0.0015355	0.0238876	0.00269689	0.00370141	0.0906472	0.00436953	0.494111	0.00565842	0.00421496	0.922622	0.0408081	0.00402687	1.77827	0.195887	0.00376485	0.406231	0.802641	bcell
CTCGTCACAAGTCTGT-1_CZI-IA11512689	0.573205	0.00211575	0.48247	2.03694	0.00203095	0.694797	0.123545	0.0644009	0.00930698	0.6143	0.0271985	0.0037374	0.799379	0.00190906	0.56645	0.00152792	0.23382	0.858697	0.55865	0.28329	0.00283877	0.00139201	0.00494871	0.188758	bcell
ACAGCTAAGCAGGTCA-1_CZI-IA11485873-2	0.708878	0.00235485	0.000925176	1.06468	0.38817	0.00382299	0.437198	0.000626448	0.0104873	0.251673	0.209886	0.00426779	0.771734	0.00212817	0.49488	0.397709	0.773693	0.174221	0.704807	0.594666	0.203249	0.00157159	0.421491	0.504492	bcell
GCGACCACATCATCCC-1_CZI-IA11512688-1	0.0918242	0.973867	1.07346	0.862005	0.386748	0.0651445	1.25809	0.394803	0.0441588	0.925175	0.480089	0.00149211	0.000641824	0.0460183	0.000795659	0.322464	0.389202	0.676972	0.0909779	0.000612587	0.000697481	0.000540009	0.00191327	0.0875194	bcell
GCGGGTTTCGGATGGA-1_CZI-IA11512687-0	0.265172	0.392684	0.356024	1.96319	0.156368	0.00174103	0.734346	0.180615	0.00489202	0.561401	0.086558	0.00192425	0.180037	0.0610084	0.531073	0.220092	0.446811	0.556255	0.0474444	0.965301	0.145206	0.000725494	0.105423	0.20269	bcell
AGCTCCTCAAAGCAAT-1_CZI-IA11512688-1	0.425722	0.0314846	0.555233	1.10461	0.597872	0.00238573	0.279123	0.0876854	0.00656551	0.936447	0.000951949	0.00270642	0.652621	0.00132188	0.890236	0.343881	0.843038	0.63657	0.0644778	0.367604	0.102835	0.11269	0.106281	0.00277556	bcell
TAGTGGTAGCACCGTC-1_CZI-IA11512688-1	0.245082	0.0014438	0.540601	0.904945	0.458406	0.603142	1.29303	0.376336	0.00642568	0.951495	0.000931962	0.00259557	0.0275711	0.00129015	0.0014408	0.82567	0.467251	0.681508	0.00101293	0.419314	0.00122498	0.000945778	0.0034103	0.341077	bcell
CAGCGACTCGGTGTTA-1_CZI-IA11512688-1	0.27866	0.0753209	0.521214	0.730654	0.534747	0.00220796	0.212383	0.183347	0.00608671	0.868345	0.10869	0.00248734	0.316854	0.153783	0.452273	0.303045	0.573097	0.941152	0.0624844	1.02523	0.00280948	0.0636598	0.481745	0.258236	bcell
CAACTAGCATGGTAGG-1_CZI-IA11512687-0	0.107887	0.0110506	0.385168	0.982625	1.49394	0.187479	0.313831	0.622396	0.0096728	0.77539	0.382949	0.00392317	0.244508	0.066299	0.00214004	0.00152448	0.5974	0.52062	0.0345751	1.01245	0.185242	0.00141777	0.00501829	0.187388	bcell
GCGCGATTCTAACTCT-1_CZI-IA11485873-2	0.510808	0.00133702	0.0507951	1.09007	0.107405	0.0904324	0.0895906	0.289303	0.00594712	0.898517	0.688118	0.00238004	0.034789	0.086041	0.721428	0.387037	0.130618	1.08949	1.3408	0.27696	0.122076	0.141485	0.00306513	0.00121352	bcell
GTAGTCATCTGCGGCA-1_CZI-IA11485873-2	0.429642	0.00228904	0.42286	1.28005	0.16618	0.231533	0.268653	0.0950476	0.010057	0.784324	0.324631	0.0040952	1.03174	0.00202546	0.00227056	0.279898	0.489169	0.698622	0.782411	0.74338	0.0725789	0.00152908	0.00528722	0.00211277	bcell
CGTTCTGAGGAGCGAG-1_CZI-IA11512687-0	0.452836	0.120885	0.48022	0.98242	0.187537	0.00254327	0.00190927	0.285835	0.00706807	1.07411	0.435633	0.0288753	0.0872871	0.00147243	0.347884	0.00117709	0.603633	0.379939	0.052892	1.37584	0.665126	0.00104842	0.266235	0.309406	bcell
GAAGCAGGTCAGATAA-1_CZI-IA11512688-1	0.325851	0.00302733	0.297324	1.46976	1.12645	0.00489624	0.209613	0.090312	0.0134864	0.291911	0.266172	0.0055392	0.00241383	0.00276244	0.425648	0.175089	0.85335	0.697887	0.596891	0.655018	0.0991264	0.00204153	0.00713597	0.484488	bcell
AGAGCTTTCGACAGCC-1_CZI-IA11512685-0	0.727395	0.308325	0.275875	1.00975	0.146099	0.00786649	0.00584179	0.273789	0.0209647	1.45823	0.189456	0.00876733	0.00389737	0.00437686	0.335866	0.392034	0.198544	0.182132	1.56902	0.54728	0.0041647	0.364335	0.0112217	0.00448466	bcell
GAATGAACATCTATGG-1_CZI-IA11512689	0.662462	0.00170371	0.222879	1.76179	0.354404	0.00277804	0.102969	0.0585045	0.00764517	0.473019	0.00112139	0.0325642	0.273416	0.231235	0.00167411	0.00121017	1.06769	0.42689	0.440739	1.2084	0.00145738	0.00114216	0.380089	0.431788	bcell
CAAGAAACAGAGCCAA-1_CZI-IA11512685-0	1.23279	0.00645125	0.00256079	0.215521	0.529846	0.0102276	0.0076898	0.732853	0.0276947	1.34008	0.770176	0.011595	0.00490445	0.00566679	0.00617626	0.413916	0.00472393	0.410528	1.58969	0.38285	0.00535703	0.270053	0.0145479	0.00592915	bcell
TCGCGTTAGGCGCTCT-1_CZI-IA11512686-1	0.642081	0.00495546	0.00202515	0.125866	0.261636	0.00806942	0.55909	0.112818	0.0216258	1.22262	0.0841655	0.00875885	0.0579436	0.0258764	0.28239	0.131144	0.43443	0.565927	2.07413	0.00352598	0.00432766	0.167489	0.817561	0.426831	bcell
TAGGCATAGGCAATTA-1_CZI-IA11512688-1	0.562716	0.00123521	0.434264	1.10975	0.324072	0.00200179	0.59032	0.0886184	0.00551107	0.727249	0.0347314	0.00217964	0.000973291	0.113985	0.99525	0.521407	0.30626	0.807768	0.13714	0.832163	0.29142	0.00353665	0.00300279	0.266992	bcell
GGAGCAATCATTTGGG-1_CZI-IA11485873-2	0.313817	0.066324	0.575761	1.54685	0.429835	0.220306	0.221473	0.454495	0.00703341	1.06585	0.244227	0.00287255	0.46528	0.00139208	0.54454	0.415889	0.275401	0.652325	0.019165	0.367493	0.255507	0.00103916	0.00369647	0.00144377	bcell
CTGAAACTCTCAACTT-1_CZI-IA11485873-2	0.160224	1.89726	0.12979	1.19583	0.702105	0.42019	0.275115	0.453396	0.00381185	0.699441	0.129291	0.00153193	0.000663147	0.0607979	0.0323847	0.143881	0.335561	0.618039	0.286392	0.537085	0.0399958	0.000584252	0.00197653	0.0490198	bcell
TCATTTGTCAGTTTGG-1_CZI-IA11512687-0	0.579662	0.00116028	0.380008	0.737612	0.588555	0.00187059	0.460641	0.0165179	0.00523105	0.931453	0.782321	0.00209791	0.000911708	0.00102621	0.151622	0.451322	0.681772	0.605228	0.20681	0.696356	0.00333101	0.0292553	0.275221	0.57454	bcell
ATCATGGGTCAGCTAT-1_CZI-IA11485873-2	0.57992	0.327251	0.342066	1.47086	0.212527	0.555169	0.362102	0.149483	0.1127	0.682522	0.120477	0.00221389	0.465032	0.00109363	0.423306	0.229103	0.311842	0.623084	0.337014	0.509661	0.243119	0.0977557	0.00290316	0.00113495	bcell
ACTATCTAGCTCCCAG-1_CZI-IA11512687-0	0.599251	0.0018226	0.27829	1.00549	0.638433	0.340268	0.359282	0.474175	0.00816033	1.19092	0.257578	0.0033307	0.00144757	0.00161288	0.285365	0.0652421	0.253125	0.224379	0.00128949	1.35342	0.378412	0.00120469	0.287205	0.13477	bcell
AGGTCCGTCACTTATC-1_CZI-IA11512685-0	1.18786	0.00394304	0.222445	0.687692	0.0037633	0.00632359	0.00476337	0.528249	0.0171447	1.25351	0.00254745	0.00688106	0.223126	0.00351592	0.421342	0.284532	0.430233	0.598799	0.285881	1.10617	0.003385	0.215553	0.00909379	0.571986	bcell
CGCGGTAAGACAGAGA-1_CZI-IA11512687-0	0.125588	1.32075	0.505855	0.882581	0.453031	0.174271	0.676277	0.22529	0.00218414	0.956609	0.250222	0.000894769	0.011081	0.00250249	0.127262	0.213437	0.595789	0.617853	0.0487433	0.832206	0.0252058	0.000319426	0.112725	0.0246652	bcell
GTCCTCAGTCAGGACA-1_CZI-IA11512688-1	0.131844	1.45802	0.329466	0.70162	0.274161	0.464459	0.397424	0.337273	0.0334914	0.878531	0.00048407	0.00134114	0.174573	0.0160193	0.538451	0.31303	0.790748	0.501768	0.000530275	0.564157	0.0639577	0.0839556	0.00175749	0.120108	bcell
CAAGTTGCAATGTTGC-1_CZI-IA11512688-1	0.320103	0.234505	0.446452	1.00777	0.355632	0.00170257	0.643163	0.179041	0.00476229	0.840943	0.0452343	0.00198192	0.569738	0.000927165	0.870622	0.276214	0.254567	0.873817	0.290818	0.725122	0.00121531	0.000700565	0.0852241	0.137698	bcell
TCTGAGACATCTATGG-1_CZI-IA11512689	0.662874	0.00172643	0.4155	2.17107	0.0320354	0.00277962	0.00212228	0.0244179	0.00768606	0.227715	1.11751	0.0439456	0.00137577	0.0632466	0.0461461	0.00128757	1.16162	0.422316	0.633645	0.544824	0.119959	0.0011478	0.00402826	0.437995	bcell
GACACGCTCTCCGGTT-1_CZI-IA11485873-2	0.272284	0.0022716	0.0130493	1.0269	0.675896	0.634918	0.00267902	0.137876	0.0101169	0.918001	0.912688	0.00414041	0.00179812	0.00200476	0.00223517	0.669882	0.32419	0.548853	1.04022	0.437367	0.00192285	0.0833312	0.00527861	0.402052	bcell
TAGTTGGGTACGCACC-1_CZI-IA11512687-0	0.352711	0.0172522	1.10256	1.79783	0.407943	0.088937	0.00167276	0.379399	0.0645122	0.996866	0.131024	0.00248307	0.493443	0.00123309	0.0107295	0.370493	0.268367	0.956036	0.0362078	0.33937	0.082026	0.0826178	0.00323054	0.170619	bcell
AACTGGTAGTCGATAA-1_CZI-IA11512687-0	0.687157	0.00224189	0.395836	1.9496	0.468822	0.00363578	0.00268618	0.181494	0.00992299	0.408277	0.901947	0.00405084	0.00178021	0.00195919	0.237759	0.171094	0.592437	0.445632	0.977575	0.162423	0.00188632	0.00150326	0.176516	0.345056	bcell
CGATGGCTCACCATAG-1_CZI-IA11512690-2	1.05134	0.0029239	0.00116461	0.82961	0.255958	0.0188755	0.0035316	0.262852	0.0128878	0.824528	0.760763	0.00513248	0.00232933	0.00259151	0.463467	0.146853	0.110929	0.536559	1.56629	0.596805	0.00249072	0.0452657	0.00689548	0.600232	bcell
CTTAACTTCATCATTC-1_CZI-IA11512688-1	0.0281382	0.899693	0.00179368	1.14147	0.00130167	1.06753	0.281512	0.230483	0.0565476	0.738667	0.168997	0.023292	0.00111014	0.00125597	0.0149578	0.215947	0.745406	0.889877	0.366681	1.1607	0.00119786	0.000915926	0.118466	0.00130463	bcell
ACGGAGAAGCTAGGCA-1_CZI-IA11512688-1	0.330882	0.00093304	1.16348	1.19648	0.314741	0.00150527	0.0224688	0.0145691	0.0484722	1.0385	1.08033	0.00168702	0.00073513	0.0934493	1.00317	0.374495	0.351051	0.784199	0.112841	0.0710369	0.000793015	0.00110621	0.00218589	0.162577	bcell
TTTGGTTGTACAGCAG-1_CZI-IA11512688-1	0.000713524	0.159137	0.951463	1.91422	0.362984	0.391511	1.89168	0.126932	0.00431149	0.202956	0.348369	0.00177827	0.000748907	0.0120117	0.00094188	0.452124	0.24336	0.449621	0.146707	0.000662975	0.13628	0.000626176	0.00223574	0.369366	bcell
GCGCGATAGTCATGCT-1_CZI-IA11485873-2	0.462371	0.00175484	0.586234	0.721047	0.130092	0.00284303	0.656006	0.483331	0.00792524	0.997829	0.176012	0.00314694	0.208857	0.00155516	0.776322	0.703388	0.535663	0.58892	0.00450576	0.613841	0.115269	0.0980704	0.251241	0.0199615	bcell
ACTATCTGTTGAGGTG-1_CZI-IA11512688-1	0.846664	0.00257881	0.173339	1.16671	0.292853	0.116916	0.443353	0.182538	0.0112898	0.805806	0.842228	0.00449573	0.00199716	0.00224706	0.00250593	0.00188081	1.10132	0.637334	1.04666	0.137643	0.0132745	0.177196	0.00588537	0.105131	bcell
ACTGCTCAGTGGGCTA-1_CZI-IA11485873-2	0.090805	1.52731	0.787028	1.24813	0.444117	0.110819	0.0304299	0.32312	0.00338622	0.980943	0.280761	0.0149512	0.0163187	0.000659068	0.0907149	0.0459613	0.732936	0.738924	0.332919	0.267555	0.0761051	0.0310588	0.00173472	0.000684574	bcell
CACTCCATCTGGTGTA-1_CZI-IA11512687-0	0.553213	0.00150449	0.457454	0.618977	0.273126	0.153466	0.293366	0.128271	0.00670631	0.829571	0.774327	0.0221478	0.00117264	0.0013387	0.00148629	0.760922	0.9594	0.417477	0.755014	0.55931	0.00126408	0.00099459	0.00347961	0.58043	bcell
CTCTGGTGTTGGTAAA-1_CZI-IA11512687-0	0.727793	0.0028508	0.0148879	0.981713	0.936748	0.00458526	0.00345421	0.000774951	0.0125567	0.73988	1.31282	0.00504661	0.00226741	0.00248883	0.35571	0.449182	0.0623295	0.465096	1.40885	0.106298	0.00238903	0.00189338	0.00662761	0.50658	bcell
TACCTTACAGCCTATA-1_CZI-IA11512687-0	0.0537939	1.36648	0.553258	1.14049	0.541871	0.202299	0.583971	0.296954	0.00357725	0.712455	0.0612417	0.00144524	0.000690235	0.0394747	0.166199	0.020468	0.376012	0.630342	0.0115586	1.18064	0.000676298	0.000524254	0.0960314	0.135546	bcell
AGTGGGAGTACGCACC-1_CZI-IA11512685-0	0.179234	0.00419869	0.516514	1.75482	0.104899	0.00679445	0.0050048	0.193225	0.018021	1.06429	0.719808	0.00738838	0.00333143	0.245447	0.00410798	0.662774	0.00305476	0.293425	1.6444	0.15618	0.00352393	0.28041	0.196883	0.0038556	bcell
CGCTTCACAGCTGTAT-1_CZI-IA11512688-1	0.46479	0.00194814	0.468526	0.524502	0.138882	0.00313253	0.593798	0.208522	0.00895216	0.592462	0.291357	0.0035744	0.0733854	0.104801	0.258509	0.459647	0.654979	0.411719	0.333255	1.78131	0.00161407	0.00128485	0.0045427	0.75551	bcell
CGATGGCTCTTAGAGC-1_CZI-IA11512686-1	0.767019	0.00463939	0.385048	0.568205	0.41513	0.00772458	0.00572643	0.468464	0.0204381	0.601493	0.00312076	0.00945576	0.105712	0.041862	0.407415	0.447357	0.262553	0.238926	1.35095	0.912429	0.173152	0.00317959	0.0111534	0.842432	bcell
AAGGAGCAGGAGTTGC-1_CZI-IA11512687-0	0.397899	0.00144531	0.13729	0.688515	0.22278	0.00233244	0.206946	0.00038534	0.0064327	0.7021	0.188931	0.00265471	0.00114225	0.351529	1.64762	0.532275	0.398775	0.587042	0.357699	1.20391	0.00121944	0.000960299	0.514941	0.00132589	bcell
CGTCACTTCGATAGAA-1_CZI-IA11512688-1	0.153604	0.00130647	1.14458	1.4792	0.316993	0.194318	0.00158995	0.0951946	0.00590102	1.0167	0.000853646	0.00236516	0.00102598	0.0243336	1.03151	0.197738	0.126112	0.631265	0.26433	0.842062	0.133331	0.225111	0.00307497	0.267369	bcell
TAGAGCTGTATATGGA-1_CZI-IA11512687-0	0.663938	0.00179183	0.375105	1.70248	0.164853	0.00285546	0.00214186	0.128046	0.0905519	0.811829	0.974075	0.00325421	0.00140428	0.00159233	0.486875	0.56176	0.00127865	0.526002	0.960987	0.421153	0.0460542	0.0383513	0.106215	0.0732455	bcell
CCGTACTTCACGCGGT-1_CZI-IA11512687-0	0.78524	0.411434	0.257935	0.75446	0.427657	0.00188315	0.154946	0.0516054	0.00522868	0.77869	0.000756486	0.00208767	1.40378	0.00104449	0.115661	0.290409	0.600211	0.757649	0.55055	0.0884971	0.319176	0.00077562	0.233326	0.171466	bcell
CGACCTTCAAGACGTG-1_CZI-IA11485873-2	0.000585984	0.452198	0.812514	1.10657	0.0950952	0.0742271	1.20914	0.0891514	0.0714022	0.523013	0.265579	0.00141107	0.000610868	0.000701102	1.40084	0.107168	0.171751	0.467077	0.000550409	0.514186	0.124695	0.000533506	0.392933	0.29428	bcell
GGACATTTCTGACCTC-1_CZI-IA11512688-1	0.180661	0.002078	0.0686774	1.66841	0.274638	0.672768	0.00246985	0.101788	0.0953145	0.579511	0.703767	0.00389732	0.00162634	0.0946471	1.015	0.00151789	0.416697	0.639317	0.631537	0.924413	0.00173537	0.0499779	0.00476277	0.00189153	bcell
TGGCGCATCCGAATGT-1_CZI-IA11485873-2	0.249152	0.0258396	0.74682	1.53046	0.262392	0.107034	0.51991	0.593046	0.00567787	1.20529	0.000811603	0.002226	0.971844	0.00113883	0.21757	0.0737561	0.216563	0.917702	0.130329	0.204224	0.00106722	0.174735	0.00292727	0.00115728	bcell
CGTCTACAGCTTATCG-1_CZI-IA11512688-1	0.661823	0.00243002	0.471344	1.34913	0.445421	0.0038973	0.0721091	0.000650923	0.0106593	0.568427	0.946362	0.0042527	0.00188442	0.00218105	0.124413	0.510221	0.205913	0.760102	1.3055	0.353166	0.00201337	0.00160827	0.00563539	0.316839	bcell
GGATTACTCAAGAAGT-1_CZI-IA11512687-0	0.884485	0.00187817	0.473995	1.29873	0.0503322	0.00301443	1.01692	0.000511143	0.0809979	0.409631	0.952576	0.00342777	0.00148107	0.001658	0.811384	0.56003	0.469734	0.54235	0.568795	0.00131538	0.00157345	0.00124215	0.00439871	0.00172494	bcell
ACGATACAGTGTCCAT-1_CZI-IA11512686-1	0.840432	0.0043798	0.792309	0.643035	0.321206	0.00706614	0.00534958	0.582284	0.189245	1.10087	0.621596	0.00790692	0.00731517	0.00390392	0.0043853	0.0729693	0.252444	0.82387	1.37737	0.00311136	0.00381287	0.00297975	0.0102236	0.386068	bcell
ACGAGGAAGACTACAA-1_CZI-IA11512690-2	0.857124	0.00285611	0.00113236	1.89301	0.64824	0.00457588	0.00338713	0.1368	0.0125205	0.803214	0.731482	0.00502486	0.00221233	0.24171	0.0842092	0.234561	0.00204791	0.238136	1.54127	0.52007	0.00239605	0.00206791	0.00661094	0.138627	bcell
ACTTTCACAGCGTAAG-1_CZI-IA11512685-0	0.722764	0.00390837	0.00154075	0.527421	0.0856221	0.00633684	0.289943	0.789261	0.0175769	1.19015	0.00250606	0.0573141	0.437348	0.131597	1.31574	0.0972786	0.410642	0.00183781	0.708249	0.329753	0.675418	0.266226	0.0089618	0.00354574	bcell
GTCCTCACACAGACTT-1_CZI-IA11485873-2	0.734377	0.035291	0.462702	0.9649	0.568622	0.00286246	0.274441	0.079161	0.00791702	0.812693	0.470086	0.00319508	0.00138257	0.00159812	0.485143	0.617917	0.758561	0.298378	0.54762	0.00124766	0.00148596	0.00118408	0.293773	0.721343	bcell
ACGCCAGTCTAACTTC-1_CZI-IA11512687-0	0.363537	1.49553	0.4992	0.818906	0.254055	0.00150025	0.645022	0.182575	0.00416357	0.917004	0.382563	0.0016633	0.000725806	0.00081838	0.0780817	0.0506985	0.590181	0.696765	0.10489	0.674991	0.000787201	0.000614179	0.203318	0.2042	bcell
AGCTCTCCAAGGGTCA-1_CZI-IA11512689	0.00323164	0.0653098	0.821336	2.42248	0.0038083	0.682672	0.113472	0.553373	0.161483	0.955164	0.0026882	0.00737318	0.303786	0.00373318	0.847126	0.141083	0.0029277	0.77875	0.0596591	0.00295745	0.00354616	0.00273311	0.00962275	0.122005	bcell
CCTTCGATCCTTGCCA-1_CZI-IA11512690-2	0.55898	0.00322101	1.24225	0.460427	0.52459	0.00522306	0.00391142	0.515943	0.014143	1.05085	0.440205	0.00570952	0.00254231	0.236203	0.00318408	0.537864	0.610801	0.682848	1.10334	0.00226157	0.00278802	0.0831157	0.00754703	0.00297339	bcell
AGCGTATGTCGTCTTC-1_CZI-IA11512688-1	0.158666	0.00164661	0.578682	1.01779	0.192441	0.330482	0.00200078	0.119682	0.00739354	0.862083	0.586162	0.00327849	0.00131607	0.171129	1.40653	0.965741	0.0347437	0.523319	0.189836	0.709466	0.00139258	0.0656068	0.00387728	0.216238	bcell
ACGGGTCTCTAGAGTC-1_CZI-IA11512688-1	0.412968	0.00227242	0.447024	1.2198	0.115154	0.00367351	1.14085	0.000618694	0.0100796	0.873733	0.550528	0.00411934	0.00176771	0.0241075	0.402386	0.675889	0.463477	0.143689	0.47005	0.432651	0.00192561	0.104647	0.171692	0.45702	bcell
ACACTGAGTCTAGTGT-1_CZI-IA11512687-0	0.0910467	0.146865	0.384118	1.23562	0.176076	0.00108329	1.41662	0.000179837	0.00302678	0.433672	0.013426	0.00121982	0.400042	0.000598761	2.10143	0.596937	0.301384	0.491971	0.0124899	0.305312	0.0262673	0.000441319	0.0391022	0.000618525	bcell
CTTAACTTCATGCATG-1_CZI-IA11512688-1	0.276858	0.326502	0.346191	0.645632	0.241608	0.00239837	0.156815	0.243297	0.00668014	1.02336	0.000961398	0.00274012	0.384834	0.13137	0.0326528	0.196847	0.736013	0.664816	0.408878	1.66766	0.00125933	0.190184	0.14714	0.320031	bcell
ACTGCTCAGTCCAGGA-1_CZI-IA11512685-0	0.592579	0.00205532	0.650593	0.929886	0.00218296	0.257817	0.00250714	0.41768	0.0839269	1.11601	0.00135282	0.00391234	0.0312526	0.00337832	1.19491	0.173076	0.868019	0.249784	0.351104	0.419377	0.48776	0.104771	0.0756382	0.117297	bcell
TACCTATAGTTTAGGA-1_CZI-IA11512687-0	1.18598	0.00232822	0.323546	1.01871	1.05828	0.248845	0.00285747	0.000637634	0.0103867	0.449971	1.05224	0.00448998	0.00186373	0.00208424	0.00233351	0.487773	0.194486	0.693076	1.00077	0.00164832	0.00198507	0.00155247	0.00546685	0.376738	bcell
CATCGGGCAGATCCAT-1_CZI-IA11512687-0	0.00177219	0.78078	0.592406	0.803632	0.146888	0.0260769	3.87941	0.176769	0.00167413	0.508145	0.000239875	0.00073822	0.000311281	0.0169955	0.000360407	0.0349932	0.0223138	0.466367	0.000259695	0.147173	0.0504863	0.0103564	0.52027	0.000340043	bcell
GGGAGATAGCGATATA-1_CZI-IA11485873-2	0.620231	0.00167685	0.993287	1.50561	0.419148	0.113767	0.00203022	0.0936021	0.00749606	0.943819	0.485384	0.00302428	0.00129704	0.00148867	0.0016592	0.237216	0.0671383	0.583237	0.603217	0.783545	0.00142945	0.148059	0.00394243	0.527789	bcell
GAGCAGACATCGATTG-1_CZI-IA11512687-0	0.137723	0.00138349	0.568434	1.21302	0.149071	0.33283	0.741151	0.204092	0.00615795	0.949216	0.317967	0.00246921	0.00108313	0.0486508	0.612969	0.543599	0.532943	0.590521	0.000967773	1.16312	0.0352589	0.000903597	0.00324097	0.00126233	bcell
TCTGAGATCGCACTCT-1_CZI-IA11512688-1	0.397501	0.00147762	0.558309	1.05766	0.685624	0.469736	0.52866	0.110744	0.00662011	0.947723	0.122905	0.00277595	0.251594	0.00130634	0.433858	0.325131	0.879109	0.587473	0.331326	0.114304	0.00126213	0.243091	0.00348956	0.0931472	bcell
TGCCAAATCTTGTTTG-1_CZI-IA11512688-1	0.597302	0.59804	0.607848	0.856074	0.25074	0.00269078	0.220683	0.224049	0.00753032	0.804472	0.0346297	0.00303593	0.0013056	0.02738	0.36701	0.359764	0.495372	0.682864	0.111198	1.12901	0.00142324	0.0619123	0.284401	0.420334	bcell
TGGGAAGTCTCCAACC-1_CZI-IA11485873-2	0.0809609	1.81163	0.537552	0.893776	0.310371	0.357458	0.726181	0.477409	0.00321856	1.29859	0.142301	0.00126865	0.112741	0.000632045	0.15679	0.138332	0.00969532	0.612855	0.000504694	0.455783	0.000611144	0.0473187	0.00167503	0.000652507	bcell
GAGCAGAAGGATATAC-1_CZI-IA11512687-0	0.548239	0.00255264	0.24072	0.747276	0.896675	0.00414586	0.00302232	0.0391556	0.0113276	0.732977	1.1357	0.00451852	0.00202077	0.00225443	0.00250264	0.124249	0.0230174	0.999869	1.26772	0.726103	0.00217326	0.00169675	0.00601326	0.597186	bcell
AGTGTCATCTGCTGCT-1_CZI-IA11512688-1	0.813671	0.00267873	0.0787987	0.877514	0.075328	0.612144	0.416944	0.103071	0.0117436	0.840199	0.593148	0.0048641	0.00207128	0.00239054	0.0026492	0.586409	0.190973	0.536081	1.09658	0.584355	0.00240681	0.00177117	0.00618754	0.676714	bcell
CGTTCTGCATGTCGAT-1_CZI-IA11512687-0	0.0559591	1.54449	0.797545	1.09451	0.361667	0.00141109	0.460065	0.143569	0.00393107	1.02737	0.0615032	0.00158413	0.146229	0.000774219	0.000864403	0.449916	0.556174	0.660547	0.000692817	0.488083	0.0813093	0.101458	0.0772284	0.0565925	bcell
TACTTGTCATAACCTG-1_CZI-IA11512687-0	0.142301	1.29383	0.412056	1.57884	0.437336	0.37787	0.489438	0.129201	0.00357186	0.60153	0.0451235	0.00146676	0.000617566	0.000709804	0.0510751	0.378256	0.355341	0.799697	0.14335	0.800582	0.00554025	0.12567	0.00185253	0.000728073	bcell
AGCCTAAAGCCAACAG-1_CZI-IA11512687-0	0.872997	0.179083	0.194895	1.2552	0.119098	1.0123	0.0023209	0.0375414	0.00884438	0.681067	1.01269	0.00354141	0.00155392	0.00177304	0.00195088	0.304094	0.489588	0.561532	0.987502	0.110854	0.00164292	0.001317	0.00455655	0.293838	bcell
GCGACCAGTCACTTCC-1_CZI-IA11512687-0	0.291961	1.40766	0.419181	1.04736	0.300639	0.00166713	0.208372	0.485558	0.0530203	1.22641	0.0284613	0.00195268	0.818643	0.000928333	0.176694	0.226798	0.433146	0.843935	0.0007323	0.100197	0.000882364	0.0303055	0.0630085	0.000951636	bcell
GGACAAGGTTCGGGCT-1_CZI-IA11512688-1	0.920946	0.00307346	0.00125071	0.884507	0.790714	0.00499896	0.628859	0.000838342	0.0136193	0.519852	0.877439	0.00557106	0.00242638	0.00276612	0.194071	0.744394	0.257001	0.602426	0.62977	0.00218935	0.00266233	0.00208541	0.00723083	1.00533	bcell
AGACGTTAGTCGCCGT-1_CZI-IA11512687-0	0.594572	0.00196255	0.291304	0.695368	1.31031	0.685151	0.00238557	0.0226261	0.00881647	0.572214	0.766493	0.00360714	0.00155511	0.00175873	0.00196792	0.108104	0.364258	0.372276	1.13374	0.618193	0.0017035	0.0013225	0.00467295	0.574938	bcell
GCTGGGTTCTCCTATA-1_CZI-IA11512687-0	0.155011	1.04344	0.449755	2.59283	0.249624	0.0469118	0.638249	0.437081	0.0458822	0.331604	0.117941	0.00183635	0.000808065	0.000914631	0.00283345	0.144366	0.5443	0.3004	0.082642	0.531743	0.0772985	0.12252	0.00238051	0.248315	bcell
TAGACCACAGACAAAT-1_CZI-IA11485873-2	0.112262	0.00844874	0.617425	0.842265	0.157298	0.0100929	0.800029	0.236909	0.00420566	0.858239	0.0630157	0.00170833	0.223138	0.000835791	1.34395	0.594025	0.818639	0.631905	0.000745145	0.512937	0.0645191	0.000619049	0.00221685	0.266105	bcell
CGGCTAGCAGGAACGT-1_CZI-IA11512688-1	0.800558	0.00217971	0.254253	1.56211	0.0318876	0.00615981	0.00257764	0.222463	0.112898	0.436593	0.143983	0.00382045	0.149122	0.114836	0.597977	0.125664	0.409102	0.771153	0.538033	1.31714	0.00183998	0.28919	0.00512256	0.235219	bcell
AGGGAGTCAGCTGGCT-1_CZI-IA11485873-2	0.0541728	0.626784	0.818552	1.67321	0.517441	0.00216971	0.80455	0.551845	0.00603744	0.798824	0.0750323	0.00243189	0.231403	0.128518	0.00132003	0.470372	0.350687	0.676312	0.088328	0.18458	0.0011366	0.000883383	0.0931813	0.0012465	bcell
GCGCAACCAAGCCCAC-1_CZI-IA11485873-2	0.0463534	1.70963	0.131896	0.624282	0.879097	0.00165251	1.00698	0.423352	0.00462488	0.587594	0.00559069	0.00184344	0.00145286	0.0288015	0.256416	0.326176	0.554027	0.627245	0.0523938	0.667773	0.00087628	0.000675928	0.138144	0.091785	bcell
ATCATGGTCCTGCCAT-1_CZI-IA11485873-2	0.252584	0.629553	0.852444	1.29792	0.404062	0.594854	0.847141	0.126738	0.0280662	0.911583	0.0958842	0.0114072	0.176901	0.00575015	0.553888	0.199088	0.469428	0.584847	0.000836299	0.058022	0.0782773	0.000399389	0.00141613	0.000554098	bcell
AGGCCACGTCGACTAT-1_CZI-IA11485873-2	0.830327	0.0027922	0.340659	1.14291	0.641089	0.00447216	0.00340243	0.212375	0.0123152	0.65643	0.30078	0.00536415	0.00221225	0.0954115	0.380997	0.232911	0.606712	0.339544	0.00198796	1.16935	0.00239947	0.00198868	0.483447	0.644549	bcell
AGCTTGACATCACGTA-1_CZI-IA11512688-1	0.149248	0.118664	0.418617	1.19253	0.141005	0.0790892	0.218836	0.25539	0.00602245	1.10959	0.00087143	0.00241962	0.379714	0.00120655	1.13072	0.385324	0.0625061	0.996706	0.195142	0.402427	0.101546	0.0896876	0.506609	0.215236	bcell
AGATTGCAGGTGCACA-1_CZI-IA11485873-2	0.731611	0.00267809	0.109887	0.45869	0.629527	0.654805	0.834236	0.221172	0.0119105	0.907199	0.850215	0.00483537	0.00212053	0.00239615	0.347112	0.00196984	0.280897	0.321897	0.79268	0.367339	0.00233371	0.151298	0.00622886	0.42431	bcell
TGTTCCGGTTGTGGCC-1_CZI-IA11485873-2	0.187739	1.79914	0.768849	1.65621	0.550614	0.00158342	0.00119493	0.739631	0.00444467	0.988015	0.0619651	0.00181285	0.119651	0.000883267	0.0232083	0.022689	0.0431082	0.977539	0.0833666	0.000696881	0.000848905	0.000651201	0.135224	0.000894044	bcell
GTCCTCAAGAGACTAT-1_CZI-IA11512688-1	0.531823	0.204594	0.424105	0.867085	0.0698967	0.20875	0.00181427	0.000402646	0.13869	0.851684	0.405008	0.00281105	0.00117517	0.00135017	0.551374	0.64546	0.594629	0.500372	0.438236	1.07675	0.00127141	0.143113	0.00348636	0.490373	bcell
GGCCGATTCCCACTTG-1_CZI-IA11512687-0	0.189995	0.289394	0.277357	1.0812	0.230455	0.00194377	1.1728	0.203739	0.0053935	0.818628	0.0852441	0.00217068	0.350557	0.00105529	0.248148	0.598774	0.520887	0.536902	0.000895125	0.838146	0.388492	0.169132	0.151009	0.00109922	bcell
TACTCGCAGCTGATAA-1_CZI-IA11485873-2	0.000523232	1.9249	0.528252	1.26575	0.561661	0.472443	0.742595	0.20805	0.00314927	0.730428	0.203817	0.0121997	0.000547741	0.0213679	0.0609345	0.000512027	0.583553	0.639345	0.0382792	0.119165	0.0586119	0.000464448	0.00164454	0.000643111	bcell
GGGAGATCAGGTCCAC-1_CZI-IA11512688-1	0.10312	0.846236	0.822249	1.13894	0.032435	0.00214773	1.26846	0.395216	0.00594092	0.599083	0.257377	0.00242913	0.00105137	0.00140217	0.551829	0.0683906	0.282812	0.810419	0.0625005	0.642265	0.00112445	0.000900916	0.26182	0.00123455	bcell
TGGCGCATCCCGGATG-1_CZI-IA11512688-1	0.170702	0.711737	0.658369	1.06007	0.526104	0.00141172	0.478211	0.234635	0.0392221	1.05644	0.00056404	0.00157584	0.478943	0.000772945	0.526856	0.383417	0.138955	0.796416	0.0457568	0.465776	0.000749991	0.0056907	0.390233	0.000797522	bcell
CTGCTGTCACAAGTAA-1_CZI-IA11512688-1	0.744859	0.0030699	0.00124205	1.52806	0.382494	0.00496796	0.00380056	0.000833128	0.0135274	0.555611	0.750579	0.00562062	0.00246323	0.00274755	0.00310044	0.524083	0.675257	0.498878	1.43778	0.300277	0.00263524	0.24384	0.00717615	0.41211	bcell
ACGATACGTTGTACAC-1_CZI-IA11512687-0	0.718128	0.00210729	0.18811	1.20093	0.287846	0.643485	0.196245	0.134779	0.00943753	0.817745	0.363356	0.00372198	0.00165408	0.0132042	0.728819	0.198068	0.516236	0.383966	0.465429	1.07168	0.00178313	0.0804024	0.00492323	0.10382	bcell
ATGCGATTCACCTTAT-1_CZI-IA11512686-1	0.624571	0.00296943	0.370189	1.83902	0.189455	0.00477488	0.186973	0.000797152	0.0129877	0.989495	0.0019388	0.00538358	0.645885	0.0026543	0.775174	0.333135	0.334101	0.807966	0.599596	0.0873579	0.032006	0.0452384	0.214771	0.00274743	bcell
TGACTTTAGCTGAACG-1_CZI-IA11512687-0	1.58389	0.00277761	0.0011229	0.98897	0.52312	0.00457416	0.0033898	0.31091	0.0131858	0.532077	0.691679	0.00508853	0.00218709	0.0025598	0.218943	0.577713	0.00206228	0.460194	1.46004	0.46687	0.00236244	0.146907	0.00659211	0.106288	bcell
TTAGTTCTCATCGGAT-1_CZI-IA11512687-0	0.0215934	0.291879	0.98523	1.76872	0.44917	0.442457	0.643618	0.0791836	0.0372354	0.662707	0.326598	0.00144349	0.000630113	0.000722044	0.58413	0.496396	0.234983	0.649853	0.229461	0.0251297	0.000677786	0.000537764	0.055388	0.187728	bcell
GCTTCCAAGTGTTAGA-1_CZI-IA11512688-1	0.622667	0.00215319	0.54055	1.32063	0.26273	0.003416	0.00257737	0.000644922	0.00939838	0.739567	0.0952071	0.00389363	0.00168556	0.0983988	0.00211782	0.381416	0.579646	0.720276	0.0015101	1.47653	0.207269	0.0801491	0.119502	0.862982	bcell
GGCGACTTCAACACAC-1_CZI-IA11512688-1	0.164791	0.00183895	0.284635	1.17657	0.346876	0.00292396	0.00217728	0.198342	0.0938911	0.642041	0.00119178	0.00334133	0.867709	0.00164663	1.64976	0.766043	0.301135	0.804693	0.0290642	0.493261	0.0122081	0.293616	0.00425779	0.00186788	bcell
GATGAGGGTTCTGTTT-1_CZI-IA11512687-0	0.413265	0.414682	0.412544	1.37414	0.755601	0.118687	0.144737	0.320156	0.143761	0.795417	0.0383183	0.00282177	0.00391244	0.0013115	0.00147151	0.297802	0.88225	0.339478	0.589042	0.943486	0.00127769	0.000995368	0.00348736	0.155603	bcell
TCTCTAATCGCCTGTT-1_CZI-IA11512688-1	0.450468	1.5619	0.450005	1.30687	0.175174	0.0017961	0.387883	0.284505	0.00501217	0.700804	0.205742	0.00198652	0.220806	0.00100003	0.00110337	0.000809067	0.688737	0.639387	0.0124339	0.756116	0.129454	0.106741	0.0763258	0.0010296	bcell
GACAGAGTCATGCATG-1_CZI-IA11512687-0	0.549563	0.00212214	0.00405293	0.957418	0.859723	0.22082	0.00254525	0.278207	0.00930285	0.811717	0.00136648	0.00373387	1.11075	0.00184405	0.521434	0.604746	0.617614	0.704364	0.439473	0.0470806	0.379687	0.00139173	0.00491799	0.00193721	bcell
GCACTCTGTTGTACAC-1_CZI-IA11512688-1	0.096478	0.0140456	0.466218	1.18824	0.639261	0.00214285	0.479783	0.0134911	0.00593204	0.614617	0.0650978	0.00236828	0.00103334	0.101526	0.842061	0.710753	1.03261	0.611812	0.0018917	0.71245	0.00113368	0.000889414	0.175448	0.380338	bcell
GTAACGTAGTCTTGCA-1_CZI-IA11512689	0.883834	0.00225158	0.0447544	2.07278	0.0021759	0.813688	0.00267469	0.12558	0.103536	0.499427	0.300875	0.00400156	0.329507	0.0020157	0.19335	0.00166606	0.523179	0.380815	1.06838	0.546503	0.00194866	0.217921	0.00524642	0.00516915	bcell
TCAGATGAGAGGTAGA-1_CZI-IA11512688-1	0.418113	0.365628	0.464616	1.07549	0.656742	0.00242341	0.0029803	0.304637	0.00674989	0.958339	0.0669239	0.00269043	0.385936	0.00131392	0.547077	0.391167	0.374285	0.692055	0.0657511	0.253308	0.0389552	0.262097	0.588577	0.228563	bcell
GTCAAGTAGCTGATAA-1_CZI-IA11512688-1	0.536717	0.0679631	0.471262	1.00386	0.128017	0.00272323	0.157896	0.0889806	0.00754872	1.05005	0.995096	0.00310258	0.00133799	0.00150797	0.0539287	0.320638	0.506272	0.703591	0.960672	0.533171	0.058532	0.00111395	0.280952	0.213523	bcell
CTGCCTAGTAGCAAAT-1_CZI-IA11485873-2	1.21708	0.00287578	0.0130867	1.12448	0.75788	0.00479768	0.405925	0.000789976	0.125171	0.312264	1.27819	0.00512429	0.00227846	0.00257098	0.0028533	0.455033	0.195561	0.58655	0.964236	0.0219716	0.00245876	0.00193821	0.168335	0.459533	bcell
CGGACTGTCGTCTGCT-1_CZI-IA11512688-1	0.840055	0.00184421	0.192263	0.924385	0.256164	0.00301604	0.00225671	0.222851	0.00829562	0.760158	0.00120872	0.00337926	0.771437	0.00162221	0.564348	0.186259	0.505537	0.685903	0.370401	0.765478	0.57633	0.269174	0.138428	0.0920957	bcell
ACGCAGCGTGATGCCC-1_CZI-IA11512689	0.377872	0.102851	0.515172	2.50766	0.404345	0.504212	0.0019158	0.413828	0.00726038	0.763106	0.0715052	0.00295179	0.0956207	0.316519	0.383149	0.00116998	0.077419	0.769346	0.262153	0.434293	0.131581	0.00107452	0.00385251	0.00149841	bcell
TTGCGTCCACACTGCG-1_CZI-IA11512687-0	0.519288	0.00266477	0.327124	1.17289	0.403343	0.00428619	0.203485	0.134425	0.0118594	0.84176	0.976093	0.00495401	0.00214072	0.00245448	0.245349	0.192019	1.07469	0.798534	0.94472	0.0733899	0.00230754	0.0302853	0.147222	0.00247911	bcell
CTCTAATAGACTTGAA-1_CZI-IA11485873-2	1.03793	0.00276708	0.108609	1.02452	0.305735	0.00443433	0.00330854	0.000746243	0.0120602	0.915636	1.04465	0.00482398	0.00212181	0.0721189	0.222684	0.571743	0.568284	0.43534	1.01097	0.542305	0.00225524	0.158298	0.00639246	0.0584016	bcell
CGTGAGCAGATATACG-1_CZI-IA11512687-0	0.809239	0.00294521	0.190115	0.46767	0.883401	0.00479979	0.349978	0.135489	0.012935	0.360697	0.731671	0.00535114	0.00231584	0.00262097	0.00294094	0.294002	0.708742	0.64024	0.876858	0.00207759	0.00251564	0.131076	0.926295	0.565037	bcell
TTCTACAAGCTAGGCA-1_CZI-IA11512685-0	0.730991	0.00458291	0.223433	0.691735	0.00447894	0.49421	0.00562183	0.363539	0.0219159	0.446117	0.511316	0.00872758	0.00366039	0.117845	0.23891	0.00344334	0.0034249	0.989932	1.67028	0.792784	0.00394781	0.180824	0.0106838	0.5345	bcell
GTTCATTCAATGGAAT-1_CZI-IA11512688-1	0.154254	1.58779	0.385442	1.28787	0.466129	0.00136838	0.274681	0.273066	0.0365206	0.990597	0.0804621	0.00155821	0.000665009	0.000759498	0.182085	0.0612361	0.261375	0.441251	0.000595602	1.15214	0.000716673	0.0241096	0.387878	0.121768	bcell
TGGTTAGGTTCACCTC-1_CZI-IA11485873-2	0.477355	0.00235418	0.40913	0.559303	0.914543	0.594836	0.911488	0.0677029	0.0104159	0.520087	0.566095	0.00415321	0.00181503	0.00208832	0.140228	0.609098	0.211427	0.298731	0.760343	0.557716	0.00200185	0.00156029	0.00543378	0.499978	bcell
GAAGCAGGTCCAGTGC-1_CZI-IA11512688-1	0.284518	0.0019348	0.496964	0.831891	0.366578	1.37045	0.248526	0.0649165	0.00860295	0.746694	0.374105	0.00354753	0.00153492	0.00171312	0.373549	0.644376	0.384078	0.367705	0.366764	0.790355	0.190045	0.176727	0.00454984	0.0407012	bcell
CTAAGACAGCTCCTTC-1_CZI-IA11485873-2	0.758531	0.00207562	0.26965	1.01043	0.296093	0.238404	0.673289	0.0682179	0.0091734	0.794389	1.10708	0.00368832	0.00162087	0.00185391	0.00204613	0.354874	0.549409	0.513281	0.742319	0.0847568	0.00172656	0.00137142	0.00474966	0.647942	bcell
GCTTGAACAATCCAAC-1_CZI-IA11512688-1	0.187669	0.00315705	0.241252	1.14301	0.531229	0.00499558	0.00375961	0.0213302	0.0138629	0.566584	0.695185	0.00582726	0.00245298	0.0027578	0.0030603	0.25013	0.998823	0.440655	0.928372	0.444966	0.341299	0.00208644	0.292974	0.977986	bcell
AACTGGTCACCTATCC-1_CZI-IA11485873-2	0.13643	1.19652	0.388929	1.31171	0.406224	0.20165	0.778594	0.506355	0.116726	0.868227	0.000557665	0.00157484	0.262901	0.000752556	0.000855761	0.256918	0.673647	0.704033	0.000607705	0.0945525	0.118546	0.0428198	0.00203662	0.102658	bcell
CCTCTGACACTTAAGC-1_CZI-IA11512688-1	0.163414	1.91502	0.606442	0.565786	0.252488	0.00140121	0.559191	0.252372	0.00390859	1.19525	0.0469697	0.0121897	0.000683554	0.000765611	0.146111	0.212298	0.523581	0.654874	0.363591	0.500916	0.00394716	0.000576799	0.191143	0.000800398	bcell
CGTAGCGCAAGTAATG-1_CZI-IA11512687-0	0.739994	0.00202344	0.052287	1.2064	0.197635	0.268832	0.313626	0.114963	0.00900666	0.899894	0.00132267	0.00361909	1.13404	0.00179886	0.667524	0.00149479	0.185815	0.693937	0.239115	0.692804	0.18773	0.241129	0.00470173	0.278225	bcell
CTCGTCAAGCGTAATA-1_CZI-IA11512687-0	0.257583	1.77862	0.571884	0.808401	0.362346	0.0254717	0.382944	0.147686	0.0607198	1.00184	0.0707551	0.000563239	0.230682	0.000272544	0.0158711	0.198206	0.872018	0.741756	0.000223742	0.387948	0.00844046	0.0595162	0.113852	0.0930682	bcell
GCCTCTATCTCTAAGG-1_CZI-IA11512687-0	0.0894993	1.6027	0.762419	1.65924	0.787203	0.231736	0.342155	0.314483	0.00416342	0.56548	0.0513097	0.00166434	0.000727894	0.0202614	0.000908071	0.0103252	0.267893	0.642536	0.147976	0.529494	0.000775856	0.00060789	0.0474482	0.090901	bcell
GTTCATTGTACAGTGG-1_CZI-IA11512687-0	0.94627	0.00215372	0.149417	1.51654	0.670643	0.00345979	0.00258034	0.12642	0.00953117	0.566365	0.624934	0.00390509	0.00167867	0.00190122	0.170364	0.00153115	0.559673	0.439377	1.49039	0.155891	0.228106	0.0377099	0.225104	0.200867	bcell
TTCTTAGGTTCATGGT-1_CZI-IA11485873-2	0.71131	0.00432186	0.00170558	0.663062	0.925283	0.0070048	0.00523066	0.00119412	0.018916	0.301104	0.606654	0.00796659	0.00351214	0.00386431	0.313478	0.00308937	1.37673	0.721481	0.00312114	1.34018	0.00374119	0.282183	0.0100528	0.750406	bcell
CGGACTGAGTTCCACA-1_CZI-IA11512687-0	0.179351	0.867664	0.403707	1.04661	0.504374	0.00170806	0.00126711	0.323473	0.00477297	0.814689	0.0144487	0.00194723	0.345496	0.000942743	0.168001	0.000778577	1.21149	1.01122	0.504734	0.265197	0.254169	0.0179605	0.115563	0.108315	bcell
TCATTACGTATCGCAT-1_CZI-IA11512687-0	0.797156	0.131707	0.000725216	0.958918	0.645352	0.00293551	0.223177	0.0223829	0.0081807	0.79846	0.00119298	0.00326431	0.394122	0.00164056	0.62037	0.215015	0.395303	0.36219	0.00129714	1.38237	0.00156169	0.193867	0.273173	0.709788	bcell
GTTCTCGAGGAGTAGA-1_CZI-IA11485873-2	0.0982376	0.0958591	0.249897	0.857847	0.320074	0.00176205	0.484471	0.000293926	0.00489579	0.491555	0.000702563	0.00200899	0.263833	0.0413799	1.70736	0.918398	0.633245	0.372089	0.342901	0.681882	0.215623	0.0007222	0.00256955	0.379277	bcell
GCTTCCAGTCTAGGTT-1_CZI-IA11512688-1	0.564561	0.00189379	0.508164	1.35277	0.73425	0.44225	0.550017	0.0790665	0.00852872	0.746903	0.612076	0.00343569	0.00149853	0.00167176	0.00188089	0.393282	0.958315	0.424322	0.721224	0.00133826	0.00163404	0.0258982	0.00451349	0.00177455	bcell
TCTATTGTCTGTCAAG-1_CZI-IA11512687-0	0.485734	0.0854353	0.436796	1.19391	0.380645	0.00256342	0.907033	0.19631	0.0680602	0.397462	0.00103203	0.0261417	0.001267	0.00140557	0.00156364	0.700057	0.728763	0.906966	0.786438	0.583966	0.0609724	0.0759802	0.121738	0.00145366	bcell
TCGTACCTCTCGTATT-1_CZI-IA11512688-1	0.68465	0.0634664	0.141342	0.64703	0.313125	0.129369	0.00196556	0.288128	0.0719345	1.0875	0.404851	0.00294554	0.0328118	0.00346564	0.355169	0.385427	0.20457	0.174275	1.07994	0.940265	0.149046	0.00108014	0.369879	0.618291	bcell
TGCGGGTTCCGCAGTG-1_CZI-IA11512688-1	0.108918	0.00102275	0.648761	1.9395	0.0366988	0.00166696	1.63518	0.250792	0.00460922	0.536106	0.000671754	0.00188554	0.278867	0.0137324	1.11154	0.430487	0.163767	0.523232	0.0324762	0.000720093	0.122222	0.0809043	0.243967	0.000959043	bcell
GACGGCTAGACTGTAA-1_CZI-IA11512688-1	0.555768	0.0017024	0.317877	1.67288	0.0143812	0.0785053	0.129728	0.261478	0.00767059	0.808886	0.44552	0.00315985	0.00133715	0.483844	0.602067	0.00121149	0.642467	0.686035	0.410527	0.572504	0.0627376	0.16043	0.0746506	0.15229	bcell
TATGCCCAGGACCACA-1_CZI-IA11485873-2	0.0785875	0.764391	0.141671	0.552887	0.432978	0.0104276	0.000939005	0.380641	0.0732009	0.825508	0.000524003	0.00149879	0.119598	0.542697	0.895366	1.29422	0.586824	0.348225	0.487392	0.225937	0.211389	0.000591022	0.0653309	0.135556	bcell
CTAGTGAGTTCACGGC-1_CZI-IA11512688-1	0.709978	0.00130038	0.229126	0.909867	0.461347	0.186917	0.172978	0.236628	0.00587809	0.622615	0.732158	0.0023571	0.00102996	0.00115777	0.429997	0.462547	0.42043	0.679804	0.816055	0.12513	0.00110607	0.0990874	0.366975	0.485646	bcell
CGAGCACTCGGTCCGA-1_CZI-IA11512688-1	0.0205203	1.81438	0.57667	0.690974	0.26578	0.113963	0.573715	0.346053	0.00459609	0.970761	0.132438	0.00186396	0.0265882	0.000911971	0.163852	0.105142	0.447296	0.972102	0.0407846	0.561365	0.000865421	0.00683352	0.00239694	0.328888	bcell
CACATTTTCATCGGAT-1_CZI-IA11512687-0	0.119332	0.0680076	0.798684	1.21352	0.242543	0.00161211	0.667574	0.185532	0.00453221	0.898503	0.432267	0.0132788	0.0321394	0.000902185	0.928298	0.518773	0.440683	0.723528	0.0834914	0.553003	0.000853905	0.101468	0.0802265	0.0608327	bcell
GGGCATCCAAATCCGT-1_CZI-IA11512688-1	0.0298705	2.10644	0.279727	1.27269	0.669233	0.00175187	0.608691	0.113766	0.00491923	0.372488	0.0201796	0.00197137	0.000862948	0.000970728	0.0879572	0.242086	0.936736	0.458977	0.00077136	0.575034	0.000931855	0.000728909	0.17673	0.203212	bcell
AGAGCTTCACTATCTT-1_CZI-IA11485873-2	0.000514556	0.00068169	0.000254605	1.49676	0.0168387	0.00105285	3.37688	0.000169997	0.0632871	0.000302787	0.00136694	0.00125356	0.0122584	0.000631084	0.000650727	0.000482691	3.00942	0.000292057	0.000482307	0.000473412	0.0208164	0.000432361	0.00154854	0.17205	bcell
ACACCCTGTAGCACGA-1_CZI-IA11512688-1	0.566752	0.11977	0.336896	0.822412	0.162845	0.948222	0.27952	0.220201	0.00855742	0.742041	0.204919	0.00348735	0.00150359	0.26093	0.290579	0.00144521	0.807784	0.302359	0.050978	1.27004	0.00164227	0.0012795	0.0045455	0.732284	bcell
TACGGGCCATCACGAT-1_CZI-IA11512686-1	0.643068	0.00423276	0.38538	1.31231	0.0919402	0.00676271	0.00497389	1.0126	0.0181809	1.14297	0.00277507	0.00759121	0.670696	0.003761	0.875007	0.380073	0.00314035	0.909938	0.571726	0.00297117	0.00365461	0.00287797	0.00973234	0.00398194	bcell
GATGCTAAGCCAGAAC-1_CZI-IA11485873-2	1.15584	0.00222786	0.175045	1.51424	0.00211843	0.00354539	0.141051	0.000596446	0.00979468	0.420206	0.870324	0.00388547	0.00176219	0.00195247	0.0165079	0.684997	0.104467	0.607396	1.33105	0.432821	0.00185954	0.177108	0.471978	0.00202215	bcell
CGTAGGCGTACACCGC-1_CZI-IA11512688-1	0.363944	0.00114694	0.000453484	0.754237	0.789073	0.0293739	0.270377	0.000308539	0.00518009	0.681187	0.000734091	0.0186146	0.352068	0.259517	1.70837	0.265205	0.413386	0.488675	0.000802553	0.661394	0.109926	0.00075911	0.720842	0.269552	bcell
CCTAGCTGTTATCACG-1_CZI-IA11485873-2	0.415707	0.927316	0.463168	1.36299	0.449354	0.0600047	0.00110135	0.102436	0.00407878	1.01089	0.000585909	0.00163036	0.0339375	0.000815566	0.345108	0.262236	0.626982	0.837712	0.320212	0.826245	0.000780241	0.0580989	0.00215759	0.0587879	bcell
CTACCCAGTGTGACGA-1_CZI-IA11512687-0	0.40728	0.472434	0.628198	0.956709	0.420861	0.00770425	0.467944	0.356913	0.00470885	0.879526	0.20159	0.00202952	0.000826082	0.0064137	0.278513	0.219805	0.214343	0.42687	0.243067	1.24243	0.120923	0.0921212	0.002493	0.514428	bcell
GAACATCTCGCCATAA-1_CZI-IA11512687-0	0.0012429	0.41638	0.565875	1.55715	0.247106	0.233082	1.31031	0.000454865	0.0074844	0.382267	0.0420532	0.00325468	0.0771284	0.364431	0.00167421	0.729966	0.629189	0.385264	0.00118759	0.398149	0.461841	0.00112273	0.00396343	0.327896	bcell
GACGGCTTCACGACTA-1_CZI-IA11512688-1	0.155848	0.605615	0.9218	1.97784	0.4305	0.377647	0.372127	0.116959	0.00347242	0.697073	0.0541975	0.00138537	0.494452	0.000680129	0.17642	0.127784	0.657924	0.714585	0.240089	0.0261628	0.0208519	0.000510186	0.00180473	0.00070138	bcell
CGTAGCGCAAGAGTCG-1_CZI-IA11485873-2	0.00286591	0.909717	0.217177	0.397737	0.595203	0.433888	0.488892	0.466413	0.00365001	1.1778	0.220248	0.0113001	0.000630586	0.188131	0.284142	0.409865	0.482224	0.536337	0.414283	0.533651	0.000696234	0.000537047	0.00190287	0.398006	bcell
CACCTTGGTTTAGCTG-1_CZI-IA11512687-0	0.165959	0.202323	0.979836	0.833237	0.175979	0.00138944	0.79424	0.258729	0.00376883	1.08273	0.000539155	0.00151799	0.35395	0.000739352	0.833699	0.541654	0.604877	0.930863	0.000589482	0.163103	0.00480512	0.0341512	0.0433274	0.162623	bcell
GTTTCTAAGGGCACTA-1_CZI-IA11512687-0	0.165393	1.34276	0.383031	0.685762	1.24891	0.00154359	0.612323	0.0193226	0.00431415	0.923264	0.00837351	0.00175858	0.114737	0.000848606	0.000946317	0.252267	0.80695	0.441798	0.140393	0.711798	0.000819404	0.0178668	0.0758433	0.209871	bcell
GAGTCCGAGCTAGCCC-1_CZI-IA11485873-2	0.241542	0.00197561	0.370958	0.646073	0.458209	0.0031803	0.669216	0.00185199	0.00892116	0.654062	0.764988	0.00352887	0.00153283	0.00180463	0.540914	0.860029	0.0391488	0.5705	1.24366	0.00138046	0.00165226	0.00129649	0.714465	0.338785	bcell
CCGTTCAGTTATTCTC-1_CZI-IA11512688-1	0.504437	0.00212173	0.302655	1.78515	0.236862	0.00347116	0.370814	0.0827005	0.009531	0.199017	0.991547	0.00380965	0.00169101	0.112509	0.00208183	0.0015882	1.6586	0.428309	0.848062	0.174715	0.00183128	0.0743001	0.00503012	0.333873	bcell
GTAACTGCAAAGTGCG-1_CZI-IA11512687-0	0.000610545	0.000785605	0.33151	0.000991303	0.000734623	0.00129167	7.06039	0.0529852	0.00358077	0.280559	0.0181517	0.00144412	0.000626122	0.000685388	0.000770229	0.000544531	0.0759668	0.218897	0.0302099	0.000544525	0.000669462	0.000525219	0.0828325	0.0105398	bcell
CTGCTGTTCTAACTGG-1_CZI-IA11512688-1	0.305031	0.00156939	0.365951	2.5165	0.638451	0.105475	0.0018955	0.0945819	0.00701276	0.277775	0.020245	0.00281432	0.361998	0.00138605	0.52011	0.17721	1.03413	0.574809	0.156802	0.406553	0.260428	0.00104387	0.00365053	0.316881	bcell
ACTATCTTCTTAGAGC-1_CZI-IA11485873-2	0.110556	1.64338	0.855827	1.9187	0.480203	0.00189668	0.398104	0.173549	0.00527163	0.484996	0.00576063	0.00210609	0.224796	0.00105791	0.00116017	0.319804	0.392112	0.594253	0.000834667	0.240942	0.00100424	0.0142667	0.00275168	0.290892	bcell
CATCAGAAGAGACTTA-1_CZI-IA11485873-2	0.438681	0.00122574	0.828349	1.62378	0.0207792	0.00196432	0.272535	0.198547	0.00544554	1.07944	0.264859	0.00222412	0.263269	0.00107551	0.322723	0.0809957	0.540006	0.835045	0.0533542	1.00083	0.31996	0.000804722	0.00285294	0.00418524	bcell
AGGGTGAAGCACCGCT-1_CZI-IA11512688-1	0.168073	0.742068	0.700302	1.88504	0.167302	0.00200794	0.0038844	0.184978	0.00561388	1.12587	0.16972	0.0026226	0.0515044	0.077813	0.56286	0.0916137	0.33881	0.867186	0.142432	0.500682	0.00107262	0.270426	0.0990199	0.00114559	bcell
ACGCCAGAGAGTACCG-1_CZI-IA11512688-1	0.897576	0.0123433	0.188087	1.2239	0.749913	0.00325494	0.0023998	0.34571	0.00916406	0.843805	0.245692	0.0276802	0.285414	0.0598482	0.603634	0.78669	0.687519	0.496767	0.581717	0.00141074	0.00172814	0.0776194	0.00472524	0.00186727	bcell
GCGCAGTAGACTCGGA-1_CZI-IA11485873-2	0.160563	0.887632	0.434609	1.00998	0.530434	0.00162481	0.437187	0.423024	0.00453655	0.713314	0.725573	0.00179078	0.000787506	0.00089311	0.00881818	0.217732	0.478721	0.730801	0.309643	0.511234	0.000856051	0.000671637	0.0751261	0.503778	bcell
TATCTCAAGCGACGTA-1_CZI-IA11512687-0	0.0543199	1.67398	0.443908	0.762659	0.534698	0.472398	0.658652	0.195865	0.00481053	0.896829	0.124293	0.0386751	0.000821385	0.000940009	0.0652437	0.17966	0.540606	0.846091	0.133759	0.285068	0.0652688	0.115093	0.00246069	0.0719142	bcell
ACGATACAGTTAACGA-1_CZI-IA11512688-1	0.249176	0.00251657	0.351418	1.96503	0.566891	1.34309	0.00299699	0.10893	0.104991	0.264864	0.409152	0.00459838	0.00197144	0.00223798	0.136825	0.00182609	0.26674	0.322821	0.0750578	1.33007	0.114304	0.191332	0.00582163	0.301063	bcell
AAGGCAGAGCCCAATT-1_CZI-IA11512688-1	0.549844	0.388107	0.283167	1.15965	0.495442	0.450564	0.00151184	0.117745	0.00566237	0.829672	0.0692751	0.00228611	0.00924289	0.504738	0.984722	0.436124	0.04179	0.677017	0.0730456	0.916389	0.160626	0.000834714	0.00296806	0.001169	bcell
GTGCAGCAGACGCAAC-1_CZI-IA11512689	0.268661	0.00205416	0.299152	1.61324	0.282881	0.718386	0.183386	0.030681	0.0881852	0.425927	0.174377	0.00372972	0.273863	0.130666	0.00201956	0.0014971	0.192164	0.600749	0.553278	1.51241	0.00174265	0.285638	0.00480356	0.487945	bcell
AACGTTGGTTCAACCA-1_CZI-IA11512687-0	0.435344	0.894406	0.730206	1.32046	0.433597	0.00169508	0.335196	0.274121	0.00469571	0.827477	0.0680859	0.0170297	0.000832155	0.000944604	0.109425	0.0823244	0.304408	0.804357	0.0417909	0.968635	0.000894818	0.207377	0.19408	0.110704	bcell
TAGAGCTGTGTATGGG-1_CZI-IA11512685-0	0.75555	0.00269858	1.14805	0.768192	0.00257461	0.00426667	0.241527	0.489171	0.0120123	1.17839	0.00174563	0.00487013	0.00208442	0.0980759	0.249112	0.549534	0.678645	0.444848	0.335956	0.886847	0.0813998	0.0017918	0.0061872	0.17431	bcell
GCTGCGAAGCCATCGC-1_CZI-IA11485873-2	0.512794	0.00250195	0.376523	1.07772	0.561825	0.444151	0.384062	0.000683543	0.0112334	0.696754	0.996428	0.00456828	0.00195637	0.00724713	0.0024657	0.133054	0.744714	0.558649	0.981051	0.0970572	0.00214747	0.00169646	0.00586225	0.517571	bcell
CTCAGAAGTCTGGAGA-1_CZI-IA11512686-1	0.879535	0.00333051	0.798443	0.937941	0.00330291	0.318822	0.00398504	0.372421	0.0149898	0.838707	0.845153	0.00594092	0.00263226	0.0030108	0.405502	0.233757	0.633565	0.801654	0.397819	0.0957952	0.00283509	0.00223325	0.00791171	0.486884	bcell
CCATGTCCAGAGCCAA-1_CZI-IA11512688-1	0.953562	0.00232074	0.000936128	0.822228	0.840932	0.195486	0.605486	0.0912868	0.0104187	0.628619	0.183465	0.00424588	0.00187208	0.00204127	1.28609	0.00174361	0.00196788	0.430617	0.850719	0.387243	0.621973	0.00155339	0.00545634	0.197905	bcell
CTTCTCTTCGCTTAGA-1_CZI-IA11512686-1	0.81432	0.00443118	0.00176035	1.50837	0.227155	0.00710641	0.111944	0.20755	0.0191874	1.35812	0.387545	0.00784965	0.2751	0.00390273	0.282773	0.13201	0.58609	0.42292	1.15681	0.174552	0.00374829	0.0961607	0.0101719	0.265136	bcell
GAACATCCAAGTTGTC-1_CZI-IA11512685-0	0.733488	0.00506052	0.169307	1.21578	0.00503418	0.00808516	0.00602982	0.110588	0.0216524	0.590144	0.442224	0.00918147	0.00392571	0.00452544	0.00502296	0.33078	0.399401	0.426368	2.12641	0.644446	0.00426275	0.0212007	0.0116548	0.749163	bcell
CGGGTCAGTTCATGGT-1_CZI-IA11512687-0	0.619754	0.00336197	0.171721	1.00803	0.966365	0.00538432	0.00411617	0.230424	0.0150021	0.522305	1.14421	0.00593298	0.0026309	0.00303166	0.00338013	0.471271	0.238996	1.09616	0.573168	0.811229	0.00285618	0.186311	0.00780805	0.00313035	bcell
CTTCTCTAGAAACGAG-1_CZI-IA11512687-0	0.490672	0.461386	0.5212	1.78832	0.537234	0.0019473	0.246727	0.325679	0.00538416	0.526626	0.13469	0.00223546	0.368124	0.0850089	0.550937	0.0604888	0.988728	0.577681	0.000848473	0.335118	0.149581	0.000794657	0.00284589	0.00110727	bcell
TTCTTAGAGTTCGATC-1_CZI-IA11512688-1	0.000689122	2.29703	0.614003	0.719939	0.604845	0.346442	0.444302	0.317886	0.00423885	0.915122	0.0186538	0.00167286	0.000743683	0.000836984	0.000928764	0.0428891	0.441762	0.582097	0.114108	0.532611	0.000796342	0.00729947	0.00219358	0.160337	bcell
CAGCAGCAGTGCAAGC-1_CZI-IA11485873-2	0.0663471	1.46063	0.562318	1.23202	0.518316	0.106001	0.387822	0.61981	0.0858365	1.25887	0.000663495	0.00186703	0.000807863	0.0009045	0.453766	0.000750901	0.369482	0.673037	0.000718577	0.260789	0.104155	0.000675044	0.00239701	0.000941798	bcell
AGAGCGAGTCTAGTCA-1_CZI-IA11512687-0	0.295277	0.0823494	0.0155649	0.398112	0.00131396	0.00213395	0.633483	0.000356105	0.00596163	1.00314	0.00403046	0.00237392	1.19079	0.00118477	1.76172	0.769182	0.329138	0.584354	0.0882684	0.638778	0.00113058	0.0985807	0.251169	0.00122548	bcell
GCTTCCATCACAACGT-1_CZI-IA11512687-0	0.0960958	0.335335	0.579954	0.516697	0.472154	0.00218232	1.53849	0.00508136	0.00609039	0.634228	0.701971	0.00245392	0.00107449	0.00121075	0.00134893	1.08694	0.991865	0.533544	0.109892	0.000946741	0.0011603	0.0640999	0.00316781	0.472482	bcell
AGCGGTCAGCGGATCA-1_CZI-IA11512687-0	0.328137	0.466918	0.922524	0.749127	0.366067	0.0019652	1.12413	0.341453	0.0056158	1.10437	0.0414358	0.00216187	0.310324	0.00108837	0.0012082	0.214919	0.322077	1.24334	0.0308371	0.2015	0.218599	0.000808913	0.00284507	0.161483	bcell
TGGGAAGCAGGTCCAC-1_CZI-IA11512687-0	0.127835	1.26413	0.306417	0.803241	0.511611	0.0015849	0.996604	0.321756	0.00440423	1.26988	0.000643	0.0218619	0.0485189	0.000864531	0.448881	0.216106	0.000702185	0.577619	0.0330517	0.723812	0.0498007	0.000647171	0.439367	0.000901203	bcell
ACGATGTCACCTGGTG-1_CZI-IA11512688-1	0.361721	0.00137392	0.459989	1.48745	0.343281	0.0226053	0.323964	0.0637413	0.00614565	0.732025	0.115811	0.00249671	0.199016	0.380754	0.67335	0.162126	0.589529	0.349727	0.304038	1.03641	0.00116654	0.191459	0.348635	0.00126938	bcell
TTAGGACCAGATTGCT-1_CZI-IA11512687-0	0.451243	0.115766	0.183218	0.862049	1.10262	0.129364	0.100498	0.224601	0.005494	1.00701	0.0238587	0.0254791	0.322249	0.00108833	1.04209	0.480161	0.348826	0.602829	0.000855962	0.544388	0.255866	0.012949	0.00285959	0.317522	bcell
CCGGGATAGAGGTACC-1_CZI-IA11512687-0	0.149215	0.597742	1.13032	1.57186	0.222549	0.202684	1.49876	0.374441	0.00426606	0.649925	0.262971	0.00168947	0.000745948	0.000842408	0.415923	0.241775	0.000692107	0.395265	0.000668682	0.351488	0.0609485	0.0115059	0.0022126	0.0227362	bcell
AACTCCCTCTGGGCCA-1_CZI-IA11512688-1	0.265295	0.0361643	0.647736	0.313044	0.434972	0.00222733	0.836156	0.30264	0.00643187	0.966569	0.128021	0.0026908	0.00110463	0.214923	1.26035	0.455982	0.139401	0.528923	0.0911093	0.979925	0.0250592	0.176114	0.326905	0.0158748	bcell
CTCGTACCACGGCCAT-1_CZI-IA11512688-1	0.347747	0.00162933	0.355818	0.705332	0.201223	0.199052	0.00194155	0.0529704	0.0767499	0.796822	0.00105018	0.00296507	0.213499	0.134231	0.903119	0.0125402	0.729405	0.739789	0.219804	1.70179	0.00139345	0.268221	0.383833	0.099565	bcell
TCGCGTTGTAAACACA-1_CZI-IA11512687-0	0.760926	0.00189133	0.30942	0.924401	0.57259	0.450094	0.430943	0.14745	0.00838207	0.821984	0.658416	0.00346379	0.00151111	0.00169849	0.297285	0.481916	0.238052	0.447958	1.23872	0.00132484	0.00162424	0.00126392	0.121172	0.219493	bcell
TGCCCTAGTAATCACC-1_CZI-IA11512688-1	0.0728671	0.403804	0.390369	1.33771	0.198741	0.00152111	1.13419	0.279007	0.00422111	0.667323	0.015569	0.00170612	0.200935	0.000832296	0.955969	0.57535	0.706466	0.654028	0.264185	0.161024	0.130973	0.0115177	0.00219182	0.000869729	bcell
GGTGCGTTCGTCCGTT-1_CZI-IA11485873-2	0.000989882	0.13508	0.13496	0.451155	0.133257	0.00214783	0.656496	0.121526	0.00597707	1.30198	0.121726	0.00242484	0.00104022	0.00205735	1.91289	0.556468	0.04206	0.381973	0.566055	0.779407	0.00115127	0.0969719	0.272123	0.479571	bcell
GCGCCAAAGTAGATGT-1_CZI-IA11485873-2	0.379528	0.11774	0.580938	1.0797	0.303664	0.017825	0.00184901	0.204493	0.00701417	0.831895	0.0939533	0.00284968	1.12228	0.0426626	0.00155208	0.0774671	0.438362	1.06239	0.541395	0.400396	0.435539	0.142715	0.157024	0.109158	bcell
CTTAACTTCGTGGTCG-1_CZI-IA11512686-1	0.646647	0.00461794	0.466757	0.664676	0.108869	0.00749729	1.43556	0.494251	0.0200081	0.843573	0.38448	0.00864651	0.00365762	0.00423129	0.004574	0.510855	0.534513	0.394895	1.32775	0.00319698	0.00402786	0.161534	0.0106878	0.0118894	bcell
TGTATTCCAGTGGAGT-1_CZI-IA11512688-1	0.00124827	0.00168335	0.561881	0.854213	0.430616	0.00271721	2.35208	0.0465749	0.0075801	0.861467	0.58136	0.00297156	0.00130936	0.07338	0.0016404	1.19614	0.00121277	0.539346	0.418286	0.00115909	0.00139853	0.00111474	0.00395381	0.205253	bcell
ACTGAGTGTACCATCA-1_CZI-IA11512687-0	0.00101451	0.742249	0.173038	1.18172	0.341614	0.162033	0.609044	0.272092	0.00612838	0.88929	0.000884849	0.00242978	0.00107412	0.118151	1.00609	0.250948	0.0728357	0.624521	0.000962549	1.07939	0.027687	0.176419	0.285706	0.133221	bcell
CGTTGGGTCAGGCGAA-1_CZI-IA11512688-1	1.14667	0.00251934	0.12991	2.37999	0.389165	0.224521	0.00300684	0.000679699	0.0109496	0.277097	0.58042	0.00446387	0.0019876	0.00220989	0.329862	0.241139	0.127565	0.677354	1.09454	0.487599	0.00208324	0.00165454	0.00580108	0.00230749	bcell
CATATGGTCCCTGACT-1_CZI-IA11512687-0	0.0523299	1.46305	0.604121	1.20496	0.355924	0.00176325	0.447382	0.400971	0.00489918	0.85432	0.168223	0.00199224	0.000869317	0.000978561	0.0845828	0.000785132	0.69175	0.512841	0.000774552	0.91159	0.177161	0.00434171	0.220114	0.00101096	bcell
CTAAGACTCGAATGGG-1_CZI-IA11512687-0	0.00067565	1.8079	0.18654	0.55672	0.320708	0.00145586	0.97283	0.50429	0.0465071	1.19943	0.0081389	0.00164945	0.0211772	0.000799828	0.0449299	0.436772	0.31404	0.63468	0.0500181	0.422455	0.11898	0.000602645	0.240893	0.280287	bcell
TTAGTTCCATTGTGCA-1_CZI-IA11512688-1	0.696915	0.0015395	0.387295	0.864909	0.470029	0.00250008	0.627464	0.280682	0.00693733	0.851001	0.0801984	0.00282013	0.496138	0.00136186	0.888793	0.714262	0.552101	0.477499	0.0389521	0.586448	0.00132042	0.00101424	0.00364513	0.118965	bcell
ACTTGTTAGACTGGGT-1_CZI-IA11512687-0	0.0964015	0.61704	0.0378497	1.4422	0.586947	0.00121858	0.000903786	0.0166138	0.122665	0.626594	0.000489661	0.0147555	0.305115	0.31783	1.16298	0.868363	0.697659	0.32223	0.473548	0.029115	0.159387	0.000502594	0.0863625	0.190198	bcell
CAACTAGGTATCTGCA-1_CZI-IA11512687-0	0.104935	0.00163292	0.583819	0.781103	0.359937	0.145121	0.427794	0.00183619	0.00736047	0.536846	1.39578	0.00292533	0.0452795	0.226669	0.23386	0.635527	0.646068	0.779926	0.754185	0.200818	0.00138239	0.103383	0.00385455	0.169543	bcell
GTCGTAAAGGAGTACC-1_CZI-IA11485873-2	1.00948	0.590378	0.0672593	0.843904	0.208788	0.00325819	0.107174	0.15987	0.00895465	0.681335	0.388369	0.00366573	0.00158754	0.566633	0.00256317	0.597816	0.428176	0.463596	0.174699	1.01998	0.00171652	0.160084	0.56111	0.0882189	bcell
CTGATAGCAGTCAGAG-1_CZI-IA11512689	0.162179	0.00190093	0.250669	1.80744	0.163623	0.11995	0.132213	0.114121	0.0085582	0.568255	0.0621906	0.00342845	0.00151464	0.306011	0.542813	0.449422	0.865347	0.613396	0.334222	0.768351	0.00165779	0.186116	0.39047	0.287397	bcell
TCTTTCCTCTGAAAGA-1_CZI-IA11512687-0	0.161749	0.00131851	0.324065	1.25221	0.800307	0.00210339	0.649821	0.272761	0.175647	0.819712	0.000843488	0.0793291	0.608675	0.0310769	0.206509	0.120046	0.826945	0.331077	0.0615712	0.437528	0.225534	0.00086695	0.768764	0.0019661	bcell
GATCGATCAAGAAGAG-1_CZI-IA11485873-2	0.187718	0.882682	0.893836	0.666845	0.2842	0.00172515	1.09608	0.560323	0.00481427	1.18096	0.000694804	0.00195354	0.548629	0.000955816	0.00106441	0.653502	0.204727	0.687361	0.0352049	0.000747111	0.000912899	0.161761	0.0688593	0.0418372	bcell
TTCTACATCACCACCT-1_CZI-IA11485873-2	0.409825	0.211618	0.238271	1.47602	0.316178	0.00534965	0.463817	0.00465844	0.00485002	0.537081	0.000702636	0.00196931	0.425473	0.109898	1.41006	0.260454	0.594218	0.620837	0.213197	0.312134	0.0370757	0.0352977	0.321567	0.15662	bcell
GGGTCTGAGAAACCTA-1_CZI-IA11512688-1	0.170707	1.10411	0.240023	2.44324	1.01834	0.00147459	0.00111043	0.252566	0.0041452	0.500706	0.0274795	0.00165091	0.000709321	0.185593	0.0373376	0.151329	0.439283	0.284089	0.425439	0.485475	0.000781022	0.0292764	0.300621	0.0665831	bcell
GTCTTCGGTCACCTAA-1_CZI-IA11512687-0	0.0932449	2.18142	0.0546695	0.683861	0.429879	0.0260952	0.912599	0.113319	0.00331613	0.639681	0.0677342	0.00133901	0.00331984	0.0006531	0.046291	0.15297	0.662914	0.543289	0.303472	0.690692	0.0345428	0.000485553	0.436936	0.0951037	bcell
TTTGGTTCAGATCCAT-1_CZI-IA11512687-0	0.362847	0.879957	0.0757759	2.14822	0.736563	0.00178407	0.00131918	0.46056	0.00503426	0.693577	0.000722512	0.00203205	0.28525	0.00203807	0.123758	0.000814063	0.549578	0.833635	0.355029	0.531837	0.101352	0.0108285	0.00258721	0.0010236	bcell
TGAGCCGCAGGGATTG-1_CZI-IA11512686-1	0.879617	0.00348476	0.306237	0.611127	0.0519877	0.584672	0.232209	0.497692	0.015426	1.02024	1.22406	0.081321	0.00276224	0.00318306	0.00350611	0.69582	0.00259795	0.232956	0.807253	0.211387	0.213924	0.00233284	0.00823226	0.399885	bcell
CCGGTAGGTTACTGAC-1_CZI-IA11512688-1	0.132912	1.34387	0.653003	0.907353	0.519162	0.5395	0.255201	0.15425	0.00415342	1.02467	0.137775	0.00172036	0.00857335	0.000825321	0.000921955	0.293345	0.876573	0.609051	0.038806	0.481904	0.000837728	0.0502529	0.00216777	0.135044	bcell
CGATGTATCGGATGTT-1_CZI-IA11512687-0	0.0628733	0.00130635	0.710212	0.657202	0.00125962	0.00209095	1.13574	0.230959	0.00586457	1.19957	0.00084913	0.0023676	0.0171724	0.183693	0.782174	0.12143	0.211969	0.686565	0.288448	1.14458	0.00110019	0.226292	0.271991	0.214793	bcell
CTACGTCAGCTGCAAG-1_CZI-IA11512687-0	0.000945747	0.00128996	0.563832	0.492878	0.411637	0.00210325	1.12146	0.199809	0.00572589	0.692279	0.166119	0.00232583	0.00102892	0.309339	0.446978	0.783736	0.512914	0.455134	0.00091156	0.789307	0.554492	0.0092546	0.42325	0.214079	bcell
ACGGGTCAGTCTCAAC-1_CZI-IA11512688-1	0.0545066	1.19929	0.475796	1.42044	0.404395	0.854833	0.582508	0.0951269	0.00426275	0.979336	0.0631302	0.00170557	0.0275995	0.00997625	0.000931103	0.10283	0.238261	0.599979	0.193609	0.748125	0.000803075	0.000628816	0.00221677	0.110961	bcell
TCCACACTCCACGTTC-1_CZI-IA11512688-1	0.69535	0.00269004	0.329256	0.958358	0.00268071	0.0043796	0.0874795	0.341792	0.611223	0.417839	0.949629	0.00481046	0.00213289	0.00241186	0.443949	0.293502	0.363334	0.735724	1.14315	0.285747	0.00227949	0.0657486	0.11473	0.25892	bcell
CGCTGGACAATGGAAT-1_CZI-IA11512688-1	0.0257171	1.71453	0.557785	1.45373	0.639541	0.00139887	0.526868	0.231836	0.0039253	1.03682	0.141363	0.00156373	0.0403966	0.000778435	0.00085064	0.0754243	0.000631905	0.58394	0.302274	0.659098	0.0880784	0.000569319	0.00203693	0.0844613	bcell
TGAGGGAGTCTAAACC-1_CZI-IA11512688-1	0.341794	0.00339822	0.0564077	0.566122	0.131326	0.30476	0.639028	0.291225	0.0150352	0.838295	1.6341	0.00608168	0.00271148	0.00296964	0.00345515	0.702951	1.0764	0.663128	0.638656	0.00241689	0.00295795	0.15962	0.00802556	0.00315948	bcell
GTCTCGTGTTCAGGCC-1_CZI-IA11485873-2	0.190186	0.277408	0.817926	0.55126	0.283726	0.628664	0.194345	0.580839	0.00658946	1.45945	0.00748636	0.00266705	0.362773	0.0012967	0.34697	0.153963	0.939071	0.577058	0.0010511	0.531061	0.0622188	0.0867501	0.00342635	0.0890852	bcell
GGTGAAGTCTTTACAC-1_CZI-IA11512688-1	0.269695	0.741279	0.595568	1.82185	0.689479	0.0508569	0.304299	0.200134	0.0416268	0.66216	0.0705478	0.00178822	0.0761433	0.0603312	0.285674	0.237403	0.307335	0.957508	0.126053	0.407495	0.11837	0.0129661	0.0980856	0.0346528	bcell
AAAGTAGGTGCCTGCA-1_CZI-IA11512688-1	0.0674148	1.20783	0.945649	1.29657	0.22711	0.000665972	1.34191	0.191929	0.0185224	0.73451	0.132026	0.000752476	0.0202376	0.000366688	0.422041	0.000814836	0.203448	0.691131	0.00029167	0.291386	0.000344031	0.0289441	0.36321	0.000377389	bcell
TCGTACCAGTAGATGT-1_CZI-IA11512688-1	0.884069	0.00174613	0.452914	1.20519	0.00175445	0.00283987	0.346821	0.0259545	0.00776814	0.494215	0.69603	0.0031399	0.00138791	0.00152882	0.173647	0.111794	0.567641	0.719964	0.922692	0.743838	0.00149566	0.139164	0.343282	0.297664	bcell
CGACCTTAGGTACTCT-1_CZI-IA11512689	0.411202	0.00128406	0.171255	3.11947	0.505351	0.438503	0.00155295	0.000714636	0.0701738	0.000625434	0.0388769	0.00240383	0.234867	0.214793	0.0012686	0.0317701	1.0209	0.252691	0.461581	0.658183	0.309969	0.000845256	0.0030409	0.20958	bcell
GAAATGAAGTGCAAGC-1_CZI-IA11512688-1	0.49849	0.00525316	0.00217678	0.926943	2.46769	0.529819	0.00657113	0.0330506	0.0230921	0.62996	1.1115	0.00964324	0.00415516	0.0047228	0.00520375	0.00381216	0.245292	0.715453	0.330039	0.00370193	0.00449162	0.00355381	0.0124218	0.455705	bcell
AGAATAGGTAGCGTAG-1_CZI-IA11485873-2	0.0244993	0.348103	0.0886535	0.951143	0.371807	0.00192673	0.329727	0.249853	0.00534137	0.818459	0.00077504	0.00216894	0.661861	0.0280974	1.03612	0.489545	0.24164	0.83099	0.0861253	0.387829	0.365989	0.179244	0.585619	0.0781814	bcell
GCGCAACAGAAGGCCT-1_CZI-IA11485873-2	0.936942	0.0527557	0.14372	0.389127	0.135942	0.00506941	0.681435	0.237894	0.0146382	0.754958	0.945292	0.00586252	0.00248854	0.0233634	0.360501	1.09149	0.394336	0.45066	0.312024	0.240848	0.00263459	0.0020975	0.915567	0.00293186	bcell
GCTGGGTTCGTCTGAA-1_CZI-IA11512688-1	0.313043	0.899128	0.550423	3.40492	0.249067	0.00139512	0.00104655	0.126755	0.00392202	0.443815	0.000560557	0.00155176	0.471957	0.000783156	0.000859158	0.0295627	0.487657	0.444283	0.0302321	0.37315	0.000746059	0.269071	0.0462014	0.0234708	bcell
TTAGGCACATCACGAT-1_CZI-IA11512687-0	0.575626	0.00149538	0.17691	0.98132	1.19425	0.00237105	0.984008	0.252828	0.00665264	0.862373	0.000949699	0.00264024	1.0097	0.00131103	0.312154	0.652672	0.299936	0.458451	0.00104163	0.00102516	0.119394	0.000980535	0.00343113	0.253314	bcell
CCGTGGAGTCCAAGTT-1_CZI-IA11512687-0	0.159358	0.00165133	0.471784	1.10349	0.0978331	1.072	0.106296	0.0657921	0.00740914	0.59802	0.0823018	0.00304109	0.00131009	0.00148261	0.592235	0.520805	0.614798	0.487962	0.200578	1.16692	0.130328	0.0705327	0.106538	0.48707	bcell
GAAATGAGTAGAAGGA-1_CZI-IA11512689	0.604998	0.00130057	0.480492	2.66274	0.488892	0.206466	0.0497173	0.292388	0.00584067	0.548284	0.000851228	0.00232545	0.378676	0.00115185	0.173567	0.000963288	0.753093	0.613125	0.42406	0.175077	0.0935469	0.00086956	0.00307912	0.198537	bcell
GTCACGGGTTCTGTTT-1_CZI-IA11512685-0	0.788907	0.00259922	0.978309	0.71815	0.00258621	0.00418327	0.00305725	0.311047	0.0117598	1.67885	0.631003	0.00482225	0.00203539	0.00234059	0.0696816	0.360382	0.439961	0.802703	0.94031	0.00182434	0.00225402	0.235076	0.125184	0.00241589	bcell
GATGCTACATACTACG-1_CZI-IA11512688-1	0.778265	0.00269235	0.00108586	0.864476	0.741719	0.183858	0.00330119	0.0515292	0.0120079	0.622692	0.578007	0.0386212	0.00213668	0.00239951	0.401992	0.129417	0.670988	0.15407	0.505939	0.975366	0.0585946	0.0045628	0.00633838	1.32635	bcell
CTGCTGTTCTGTGCAA-1_CZI-IA11512686-1	0.856982	0.00296638	0.500459	1.32711	0.0030736	0.357738	0.00362928	0.311226	0.0130165	0.656724	0.101192	0.0968965	0.00232836	0.17948	0.936905	0.00220535	0.403798	0.541567	0.00210653	1.25975	0.00252278	0.23063	0.00692639	0.309952	bcell
CATGCCTGTTGGTTTG-1_CZI-IA11485873-2	0.472823	0.00194157	0.294427	1.97677	0.488153	0.391165	0.165686	0.110622	0.00866007	0.419614	0.131749	0.00359309	0.00154699	0.0538179	0.406654	0.327941	1.0324	0.327715	0.174233	0.922458	0.351773	0.00129525	0.00450927	0.0710103	bcell
AACACGTGTCGTCTTC-1_CZI-IA11512688-1	0.00119201	0.0139075	0.769764	0.658528	0.171611	0.88379	0.542712	0.221144	0.00713292	0.836228	0.524188	0.00290579	0.0503515	0.00140254	1.2315	0.282466	0.0586571	0.680518	0.623411	0.512388	0.00135322	0.0716774	0.00366833	0.00146324	bcell
GGAAAGCGTGTGTGCC-1_CZI-IA11512689	0.335315	0.00295987	0.00119355	1.06101	0.115309	0.00484374	0.642062	0.705571	0.0130451	1.25269	0.00194303	0.00557337	0.896044	0.00269936	0.792462	0.131779	0.13426	0.481982	0.00211362	1.02034	0.00254006	0.00198272	0.327232	0.17368	bcell
TACGGGCTCTACCAGA-1_CZI-IA11512687-0	0.349239	0.0558165	0.357144	1.32573	0.366496	0.310949	0.231613	0.163638	0.0601359	1.18167	0.0145576	0.00200042	0.400805	0.232375	1.08365	0.248093	0.257361	0.677586	0.247804	0.468195	0.000948324	0.000754947	0.128647	0.0010232	bcell
TCAGATGCAAGGTTTC-1_CZI-IA11512688-1	0.906604	0.00283769	0.403617	1.04736	0.184043	0.00456369	0.00336493	0.007409	0.0124077	0.644623	0.857386	0.00508929	0.00219598	0.00257309	0.240474	0.763505	0.165965	0.270997	1.19001	0.766164	0.00244046	0.455061	0.00659994	0.1683	bcell
CGCTTCAGTCCTAGCG-1_CZI-IA11512688-1	0.508567	0.267685	0.329017	1.27926	0.0621583	0.00277344	0.0020632	0.600092	0.00766479	0.963845	0.235531	0.00304482	0.705649	0.00150123	0.617587	0.25715	0.598024	0.725356	0.505098	0.404691	0.00147365	0.0636841	0.00402481	0.00157491	bcell
GCTCCTAGTTAAAGTG-1_CZI-IA11485873-2	0.978955	0.00291537	0.0197806	0.741186	0.28468	0.430629	0.158668	0.000784107	0.0127108	0.720084	0.718632	0.00541463	0.00229113	0.10522	0.00291435	0.800725	0.115465	0.585464	1.16107	0.707567	0.0024502	0.0378352	0.00670961	0.50955	bcell
GCTCCTATCATTCACT-1_CZI-IA11512686-1	1.34584	0.725214	0.0652824	0.353646	0.132197	0.00553773	0.00415184	0.27171	0.0150866	1.56879	0.00226876	0.00618001	0.00276828	0.00312713	0.46089	0.220426	0.553113	0.855128	0.00248683	0.758807	0.00295472	0.32535	0.00801718	0.404543	bcell
TCACGAAGTTAAGGGC-1_CZI-IA11512688-1	0.0752013	1.50639	0.413586	0.909317	0.680536	0.00136668	0.744379	0.194337	0.0402195	0.920623	0.0373923	0.00174265	0.00400942	0.240096	0.0945449	0.333431	0.503025	0.519357	0.0440454	0.90322	0.000718038	0.000563621	0.00197896	0.00418299	bcell
CTCATTATCAATCACG-1_CZI-IA11512688-1	0.186694	0.00219116	0.372468	1.01375	0.395898	0.192227	0.0026826	0.259858	0.00979879	0.698388	0.171076	0.00394955	0.00173725	0.00195086	0.363033	0.477501	0.725268	0.32498	0.833187	0.89991	0.557349	0.0014651	0.00515468	0.632063	bcell
TGAGCATCAATGGAGC-1_CZI-IA11512687-0	0.563287	0.00208658	0.229129	1.08706	0.0789322	0.00335117	0.0161396	0.0129868	0.0897637	0.889854	0.975408	0.00387139	0.00163085	0.0599715	0.43969	0.766253	0.433881	0.427258	1.22623	0.433009	0.00176368	0.239768	0.00483849	0.150339	bcell
CTTGGCTAGATGGGTC-1_CZI-IA11485873-2	0.663351	0.00185796	0.293091	1.68734	0.206748	0.00297042	0.986002	0.0538646	0.00821697	0.640889	0.98757	0.00327964	0.0364949	0.0915331	0.131674	0.286968	0.155102	0.261936	0.876002	0.454744	0.00158389	0.00122345	0.00430416	0.306707	bcell
GTACTTTAGCGCCTCA-1_CZI-IA11512687-0	0.695619	0.105421	0.203416	0.393141	0.154492	0.46927	0.16222	0.204883	0.00863553	1.00741	0.124209	0.0277892	0.00153938	0.00171249	0.329777	0.281973	0.807021	0.795547	0.569813	1.07485	0.0249574	0.240516	0.126612	0.329735	bcell
CTCTAATCATTCCTCG-1_CZI-IA11512688-1	0.000493038	1.834	0.493959	1.23185	0.444524	0.00106671	1.31246	0.0823986	0.00295645	0.613263	0.0817114	0.00117591	0.000517335	0.000592784	0.250237	0.292072	0.66544	0.55376	0.00515738	0.245002	0.000560239	0.000431256	0.0657632	0.000603928	bcell
AGCATACGTCGGATCC-1_CZI-IA11512686-1	0.504423	0.00369445	0.595871	0.365831	0.003685	0.474819	0.00445228	0.51129	0.0164077	1.37119	0.377337	0.00658579	0.00295492	0.225478	0.340392	0.55719	0.220403	0.352379	0.471459	0.819188	0.00318508	0.612577	0.00850335	0.236838	bcell
CGTAGGCAGCAGGCTA-1_CZI-IA11485873-2	0.415207	0.0334463	0.556619	1.55377	0.354907	0.0871956	0.664959	0.213413	0.0062361	1.19808	0.0653869	0.00250803	0.875998	0.00124195	0.0305103	0.514533	0.356882	0.81981	0.000980716	0.269184	0.00118137	0.000924342	0.00328526	0.131491	bcell
CTCTAATTCTCGCTTG-1_CZI-IA11485873-2	0.103449	1.16709	0.630496	1.32775	0.477215	0.240006	0.903029	0.153187	0.00226833	0.861827	0.363334	0.000901562	0.000393237	0.0147501	0.135701	0.277481	0.558531	0.409114	0.00901598	0.39011	0.00567975	0.000332322	0.0653863	0.08769	bcell
AGCATACGTGACCAAG-1_CZI-IA11485873-2	1.12576	0.00203705	0.000814423	1.57362	0.571202	0.00327703	0.00236521	0.147352	0.00905402	0.323189	0.665522	0.00365003	0.00160073	0.0220779	0.0704965	0.32686	1.3663	0.272534	1.13961	0.285067	0.00170718	0.00133775	0.00475847	0.217652	bcell
ACGGCCATCCAAATGC-1_CZI-IA11512687-0	0.276704	0.00121961	0.20197	0.897837	0.137546	0.0019638	0.096696	0.277348	0.00552403	0.920921	0.000817523	0.00225516	0.825034	0.00108854	1.79115	0.386372	0.793314	0.584841	0.725392	0.000854659	0.228855	0.000815695	0.0028558	0.00117747	bcell
CTGAAACCACCCATGG-1_CZI-IA11512687-0	0.192254	0.972393	0.419807	0.641211	0.875132	0.00250076	1.08128	0.00719092	0.00700746	0.590953	0.55705	0.00283833	0.00123446	0.00140931	0.00152956	0.368808	0.641802	0.606065	0.175322	0.66397	0.0038393	0.00103869	0.0824405	0.255096	bcell
CTGCTGTAGAGATGAG-1_CZI-IA11485873-2	0.111593	0.532381	0.00504474	1.46273	0.368487	0.00172557	0.433281	0.0176091	0.00482712	0.588742	0.228755	0.00191475	0.246516	0.174907	1.04706	0.934011	0.812508	0.264772	0.162824	0.271428	0.246834	0.246061	0.00250181	0.000982547	bcell
GGCTCGAGTCTCTTTA-1_CZI-IA11512688-1	0.552479	0.00191533	0.0950921	1.16901	0.400402	0.00305633	0.143085	0.0868525	0.0084829	0.980756	0.00123132	0.00342368	1.29705	0.0016839	0.70713	0.0598469	0.745799	0.43427	0.176706	0.607439	0.315171	0.0370066	0.00440955	0.309529	bcell
GACGGCTAGCATGGCA-1_CZI-IA11512689	0.276963	0.289781	0.131235	1.94434	0.171102	0.267929	0.00252083	0.000564722	0.00926276	0.468532	0.00561763	0.00440375	0.561305	0.0380444	0.00205903	0.00144925	0.210412	0.452847	0.665955	2.03839	0.0466549	0.00139901	0.293158	0.25231	bcell
CAGGTGCAGGACGAAA-1_CZI-IA11512687-0	0.00669382	1.34577	0.28954	1.27317	0.584589	0.00147452	0.472052	0.142093	0.0041461	0.614795	0.0787533	0.0133766	0.242559	0.165338	0.000912114	0.23348	0.535236	0.790699	0.000648662	0.653287	0.00078445	0.0378283	0.523101	0.161764	bcell
ACCTTTAGTGTTAAGA-1_CZI-IA11485873-2	0.0492518	1.80826	0.290251	1.62575	0.672125	0.00215306	0.266275	0.403828	0.066046	1.0177	0.0660873	0.00244625	0.00104686	0.00119338	0.0367532	0.206183	0.145886	0.720333	0.0682457	0.581491	0.00114304	0.122732	0.00312598	0.00122472	bcell
CAAGTTGAGATCCGAG-1_CZI-IA11485873-2	0.523407	0.481366	0.621753	0.834809	0.131551	0.187887	0.468584	0.0844932	0.0512164	0.901199	0.0632918	0.00210273	0.000918492	0.00102353	0.952063	0.474967	0.373652	0.85398	0.000816513	0.640889	0.0306196	0.339302	0.00272705	0.14219	bcell
TGAGCCGGTTGGGACA-1_CZI-IA11512689	1.09872	0.00213332	0.329797	1.94926	0.255585	0.0159957	0.00260959	0.103879	0.00951107	0.524262	0.0013734	0.00388596	0.903371	0.103798	0.463317	0.00157256	0.354908	0.73615	0.378433	0.31323	0.427122	0.149045	0.00498395	0.00193004	bcell
TAGACCAGTGTGACCC-1_CZI-IA11485873-2	0.260446	1.00027	0.490939	0.816039	0.864113	0.0165246	0.554249	0.419545	0.00277197	1.01894	0.0209996	0.00112898	0.446004	0.000805389	0.262788	0.378022	0.214739	0.803255	0.130737	0.275012	0.0959938	0.0838164	0.00144538	0.0228033	bcell
ATAAGAGTCAAGCCTA-1_CZI-IA11512688-1	0.399195	0.264127	1.01673	1.66831	0.360861	0.862816	0.09091	0.352394	0.00484813	1.03276	0.0673218	0.00217727	0.111845	0.00699602	0.256147	0.0857428	0.000783175	0.97768	0.000764046	0.544811	0.0555493	0.000722497	0.00255069	0.00101202	bcell
ATGGGAGAGAACTCGG-1_CZI-IA11512687-0	0.000545682	0.000733447	0.751833	0.955885	0.000700776	0.00117243	3.64053	0.138012	0.00330131	0.426089	0.287039	0.00134093	0.000567168	0.0201007	0.18034	0.345463	0.178506	0.513704	0.000513253	0.316942	0.000618788	0.000488765	0.300363	0.113026	bcell
GTTCATTCACCAGGTC-1_CZI-IA11512688-1	1.21763	0.37751	0.0514085	1.22705	0.188975	0.00636857	1.248	0.251818	0.0173268	0.608205	0.466322	0.00714796	0.00314171	0.00856494	0.342609	0.522597	0.00289234	0.411116	0.718671	0.382016	0.00338237	0.00260176	0.00920164	0.00369874	bcell
TCTTCGGAGGACAGAA-1_CZI-IA11512687-0	0.611515	0.00127222	0.442366	0.729478	0.00127208	0.517524	0.275697	0.0311833	0.00575834	0.915257	0.260061	0.0273483	0.265984	0.00113997	0.76246	0.932467	0.246576	0.904314	0.43377	0.485267	0.0199189	0.28668	0.00294317	0.00116927	bcell
GTTCTCGCACTTAACG-1_CZI-IA11512688-1	0.223839	0.00429284	0.49339	0.604542	0.138509	0.53335	0.348597	0.0223479	0.0054181	0.914099	0.0461481	0.00225009	0.0459676	0.101319	1.42871	0.000894334	0.625311	0.567493	0.79739	0.870493	0.0371623	0.0924689	0.0028308	0.256409	bcell
GTATCTTTCGACGGAA-1_CZI-IA11512688-1	0.127356	1.87642	0.249952	1.54675	0.324204	0.0017777	0.176457	0.0174827	0.0509845	0.521851	0.514263	0.0019618	0.222314	0.000978746	0.123446	0.0997497	0.461087	0.428759	0.00076976	0.80739	0.113428	0.000730805	0.484026	0.0144458	bcell
TGCGTGGTCGTTGACA-1_CZI-IA11512686-1	1.02809	0.00370657	0.595243	1.67932	0.090094	0.00592237	0.00431532	0.883004	0.0159222	1.38502	0.172103	0.0067756	0.115098	0.00327488	0.579773	0.140218	0.212817	0.789488	0.173804	0.103861	0.00308173	0.0840245	0.00853933	0.00334929	bcell
CTACACCTCACAACGT-1_CZI-IA11512687-0	0.0706531	0.00141128	0.819752	1.09484	0.231406	0.00226813	0.944236	0.0804957	0.00648014	0.62669	0.921534	0.00252501	0.0011057	0.00124029	0.00138546	0.574746	0.290437	0.653139	0.612492	0.527913	0.0012075	0.000932595	0.234589	0.455765	bcell
GCGCGATTCACATACG-1_CZI-IA11512687-0	0.180819	1.97296	0.469705	0.617843	0.383502	0.223629	0.656575	0.205916	0.0424603	0.895693	0.139716	0.0015962	0.000692886	0.000783183	0.172154	0.192147	0.333573	0.835467	0.0697463	0.612394	0.0893402	0.0214283	0.00207483	0.0530572	bcell
TCTTCGGAGCCACGCT-1_CZI-IA11485873-2	0.342983	0.000830578	0.032419	0.558034	0.140473	0.157274	0.467181	0.218046	0.00378874	1.22469	0.0562749	0.00148356	0.646506	0.00171732	1.73706	0.781275	0.175962	0.616682	0.635103	0.131957	0.000704128	0.125862	0.00193589	0.116667	bcell
CAGAATCGTGCGATAG-1_CZI-IA11485873-2	0.0324309	1.16187	0.634248	1.57217	0.263355	0.374837	0.449374	0.306274	0.0661172	0.659117	0.0256958	0.00123769	0.0417799	0.000612353	0.343774	0.0816072	0.405678	0.723684	0.164614	0.198555	0.122426	0.0343775	0.501169	0.0139962	bcell
TCTCTAAGTCCAGTTA-1_CZI-IA11512689	0.749502	0.00175847	0.000700391	1.85152	0.46593	1.03264	0.587439	0.149606	0.0829077	0.0384287	0.0011474	0.0032003	0.428964	0.0317375	0.82316	0.420512	0.486175	0.316296	0.127714	0.229269	0.302495	0.00951476	0.00410276	0.0016289	bcell
GTCTCGTTCCTTGCCA-1_CZI-IA11512685-0	0.410609	0.00426626	0.00165046	0.176331	0.00443553	0.00682283	0.363976	0.412711	0.0185942	0.829179	0.00267935	0.112203	0.0033705	0.101013	2.7274	0.128975	0.190174	0.576831	0.104236	0.568061	0.636364	0.00281718	0.683613	0.00388069	bcell
GTCTCGTTCTAACGGT-1_CZI-IA11512687-0	0.160668	1.82127	0.519911	0.917715	0.599204	0.00169337	0.313672	0.219844	0.00471717	0.98616	0.195423	0.00193686	0.102457	0.000930624	0.00104499	0.000760468	0.314287	0.662467	0.168005	0.510674	0.000887448	0.0284469	0.45745	0.178389	bcell
TCGAGGCCACTGTCGG-1_CZI-IA11512686-1	0.296794	0.00958417	0.00384458	0.250875	0.00966459	0.0156747	0.011606	1.09427	0.0406189	1.06965	0.449482	0.0198353	0.00786696	0.266913	0.47391	0.836499	0.589553	0.363709	0.00699605	1.14048	0.00824302	0.326888	0.592108	0.00887172	bcell
TGCTGCTAGTTGAGAT-1_CZI-IA11512689	0.724556	0.00106379	0.199411	2.89299	0.370014	0.0311301	0.00127478	0.0977169	0.0909516	0.397574	0.0116774	0.0146326	0.64516	0.271476	0.356255	0.000775624	0.874137	0.400174	0.0747517	0.283955	0.337174	0.000706113	0.0890856	0.000980024	bcell
TGCCCATTCTCTTGAT-1_CZI-IA11512687-0	0.279626	0.00198563	0.218085	1.06658	0.120828	0.154785	0.399993	0.0362829	0.00868886	1.19182	0.287137	0.00350708	0.00154531	0.00175562	0.473097	0.566656	0.127532	0.420169	0.0587666	1.18369	0.00888091	0.128658	0.45467	0.945269	bcell
CAGCTAACAAAGTGCG-1_CZI-IA11512687-0	0.709636	0.449957	0.398907	0.563375	0.504675	0.239878	0.492482	0.280203	0.00638303	0.744737	0.000929356	0.00254311	0.848788	0.00125796	0.35923	0.154885	0.56682	0.699443	0.194134	0.792146	0.0012147	0.14004	0.0033443	0.00131911	bcell
TCTTTCCAGAGACTTA-1_CZI-IA11512687-0	0.348207	0.124797	0.710665	1.57572	0.450086	0.199066	0.320727	0.201165	0.00514665	0.937394	0.313064	0.00205308	0.000900653	0.00101903	0.57515	0.197361	0.218727	0.884671	0.226862	0.867159	0.000970937	0.000745366	0.00263149	0.00105238	bcell
TTCTCAAGTAGGAGTC-1_CZI-IA11485873-2	0.140749	0.685186	0.624787	1.04191	0.597533	0.00150058	0.00111308	0.303814	0.00418201	1.1665	0.275479	0.00168066	0.252115	0.000826528	0.317857	0.237129	0.208161	0.795521	0.371324	0.439215	0.352439	0.0444503	0.307371	0.000858054	bcell
GATCGATCAGGAATGC-1_CZI-IA11512687-0	0.000843188	1.22134	0.618753	0.784848	0.408649	0.0610065	0.17232	0.236395	0.0555392	1.11567	0.18728	0.00207458	0.0395981	0.00100086	0.563223	0.158464	0.280373	0.741591	0.186968	1.06917	0.000963518	0.219789	0.00266443	0.0371231	bcell
CACCAGGCAATGCCAT-1_CZI-IA11512688-1	0.760907	0.00261564	0.346879	0.903957	0.562033	0.231263	0.719958	0.000697728	0.111807	0.921744	0.749621	0.0045983	0.00200059	0.00231062	0.00252543	0.797395	0.222189	0.633065	0.935176	0.00180708	0.0021495	0.00172316	0.00602472	0.198313	bcell
GGCGTGTTCTTTACAC-1_CZI-IA11485873-2	0.306161	0.123564	0.432987	2.08333	0.0673079	0.0039946	0.00299778	0.0465791	0.0110679	0.535055	0.464677	0.00448354	0.368318	0.00216312	0.94967	0.79122	0.123139	0.39968	0.581317	0.544833	0.11791	0.154879	0.00576755	0.0022666	bcell
TACGGGCGTGAAAGAG-1_CZI-IA11485873-2	0.337306	0.00146678	0.483134	1.34862	0.599751	0.698321	0.00175013	0.337231	0.00651587	1.05521	0.000945124	0.00272755	0.437775	0.00130947	0.446033	0.294852	0.103936	0.795998	0.427712	0.379741	0.0748846	0.115604	0.00341653	0.201387	bcell
GTGCGGTTCACTCTTA-1_CZI-IA11512688-1	1.0238	0.00210823	0.201761	2.18768	0.164131	0.00346934	0.0114693	0.0257154	0.106172	0.620857	0.754904	0.0610156	0.00162801	0.0018653	0.00207143	0.22597	0.247261	0.823072	1.22213	0.125887	0.00178052	0.057539	0.104574	0.159211	bcell
CCCAGTTAGTTTAGGA-1_CZI-IA11512688-1	0.184982	0.995383	0.395247	1.1962	0.298955	0.00198891	0.312686	0.560553	0.00552754	1.25265	0.0694863	0.00227519	0.815504	0.00109419	0.0859717	0.224562	0.704882	0.481774	0.242504	0.000866396	0.101973	0.161508	0.0644922	0.00113965	bcell
GGCCGATCACCAGGTC-1_CZI-IA11512687-0	1.14835	0.00803943	0.559623	0.286123	0.326603	0.00457299	0.00347688	0.0917453	0.0126055	1.06118	0.675188	0.00522191	0.00225054	0.00260328	0.00281128	0.00211795	0.58522	0.659127	1.29181	0.718778	0.00239841	0.00193455	0.00659638	0.654205	bcell
AGATTGCCACATGACT-1_CZI-IA11485873-2	0.238441	0.0905874	1.27954	1.42774	0.503934	0.0014328	0.922231	0.297235	0.0855975	0.443374	0.077811	0.00173438	0.307444	0.00079586	0.9317	0.245386	0.303562	0.625515	0.000631704	0.197961	0.000788504	0.125227	0.0633751	0.000817737	bcell
AGGCCACGTGACTCAT-1_CZI-IA11512688-1	0.0790031	1.80845	0.642031	0.918965	0.478191	0.00198509	0.438601	0.0985392	0.00370093	0.785462	0.277356	0.00158853	0.000645107	0.0258058	0.615915	0.162717	0.56519	0.639085	0.000582354	0.520113	0.000706691	0.107613	0.00194332	0.000756438	bcell
ACTGAACCAGGCTCAC-1_CZI-IA11485873-2	0.157544	1.3337	0.611516	0.93307	0.127026	0.253711	0.54436	0.268455	0.00423538	1.28766	0.00815876	0.00172375	0.0419933	0.00085134	0.101992	0.216331	0.613681	0.586063	0.159306	0.862322	0.000810755	0.000624507	0.00222046	0.0539093	bcell
GTCAAGTCATATACCG-1_CZI-IA11485873-2	0.114615	1.09975	0.347402	2.16	0.15348	0.0975819	0.135378	0.273348	0.0452997	0.53541	0.17661	0.00196074	0.000861831	0.000964054	0.871252	0.0636236	0.38768	0.586637	0.0329433	0.906703	0.000929808	0.000719577	0.112811	0.0609993	bcell
ATCTACTTCCAAATGC-1_CZI-IA11512687-0	0.722437	0.00155372	0.329685	0.875331	0.666057	0.00251335	0.00187949	0.347875	0.00694416	0.934234	0.0713488	0.00288786	0.189058	0.0013583	0.587208	0.263607	0.874046	0.492635	0.00109484	0.608453	0.535727	0.00102476	0.417741	0.217879	bcell
ATTTCTGGTCGCGTGT-1_CZI-IA11512687-0	0.432651	0.785298	0.505166	0.604876	0.48784	0.176868	0.583075	0.145415	0.00327335	1.03162	0.442767	0.00131554	0.244055	0.000645211	0.372363	0.40148	0.523874	0.621616	0.0910442	0.52548	0.0662039	0.000479361	0.00169868	0.128943	bcell
CATGCCTGTCTCTCGT-1_CZI-IA11512685-0	0.95385	0.00414191	0.326128	1.46597	0.244419	0.00667678	0.00490942	0.182032	0.018005	0.763315	0.285947	0.00741408	0.00326113	0.0036883	0.435023	0.00313324	0.543785	0.427189	1.31602	0.363815	0.00357036	0.0886915	0.00967888	0.611327	bcell
CGGCTAGCACGAAATA-1_CZI-IA11485873-2	0.729601	0.00157331	0.611529	1.10539	0.361207	0.00253668	0.134315	0.324874	0.00691865	0.795775	0.12869	0.00280683	0.00121266	0.0227487	0.662146	0.410175	0.30637	0.71528	0.00116667	1.07861	0.00131322	0.0378781	0.561958	0.148526	bcell
GGACAGAAGACTAGGC-1_CZI-IA11512688-1	0.149273	0.11603	0.139337	1.03041	0.595556	1.10959	0.0703725	0.000304799	0.00506857	0.490655	0.0632843	0.0185161	0.000893924	0.546638	1.3022	0.164054	0.151683	0.41992	0.0577197	1.52141	0.0274348	0.00074605	0.00265325	0.181817	bcell
TGCCCTACACAAGACG-1_CZI-IA11512687-0	0.0410223	0.43968	1.38646	1.20156	0.148088	0.289118	1.06608	0.0459759	0.00144487	0.534041	0.0880548	0.000621054	0.00615645	0.000968632	1.54095	0.0612935	0.288771	0.536188	0.000224978	0.435345	0.047151	0.000211745	0.000744372	0.0301504	bcell
AAAGATGGTTCTGGTA-1_CZI-IA11512688-1	0.292752	1.50964	0.388812	0.87772	0.417812	0.145927	0.228604	0.238114	0.00446384	1.0519	0.358166	0.00183469	0.000786578	0.0607194	0.170893	0.300396	0.412716	0.59194	0.117199	0.654142	0.000849315	0.0210217	0.00234569	0.320949	bcell
TTCTCAAAGGGTTCCC-1_CZI-IA11485873-2	0.004855	0.0115267	0.471828	0.709284	0.000235785	0.195942	1.5449	0.0649953	0.00110603	0.509135	0.0937091	0.000433685	0.371131	0.0364467	3.30273	0.141031	0.20707	0.0848582	0.0241802	0.122824	0.0452032	0.0388924	0.171536	0.0388238	bcell
TGGTTAGAGTTAGCGG-1_CZI-IA11485873-2	0.420972	0.159726	1.05805	1.63862	0.272477	0.0028151	0.487059	0.431184	0.00786397	0.684512	0.101612	0.00312387	0.0013932	0.0015527	0.0983609	0.10675	0.236947	0.54947	0.423721	1.05691	0.00165484	0.0834475	0.104325	0.213842	bcell
CGTAGCGTCGACCAGC-1_CZI-IA11512689	0.844077	0.00433625	0.00176857	1.18925	0.686451	0.00714681	0.00521221	0.480607	0.0191736	0.543473	0.199542	0.00766319	1.1494	0.00395682	0.307526	0.00318048	1.04506	1.07282	0.0816839	0.390854	0.00375673	0.00301954	0.0102661	0.00414585	bcell
ACAGCCGGTACGAAAT-1_CZI-IA11512686-1	1.23546	0.00412438	0.430374	1.69395	0.140996	0.0066281	0.5953	0.00111379	0.0176003	1.03841	0.00261373	0.0768504	0.585289	0.00359288	0.00405239	0.0029461	0.533498	0.518889	1.01409	0.0448997	0.107606	0.00267657	0.00955098	0.00370631	bcell
TTCTACAAGCTGTTCA-1_CZI-IA11512687-0	0.747323	0.0019766	0.373056	0.807846	1.05838	0.00316859	0.00234879	0.121468	0.00873084	0.622094	0.78715	0.00355752	0.00155346	0.00176629	0.624544	0.00147215	0.141065	0.436172	0.866338	0.587318	0.00166284	0.00131687	0.36409	0.57531	bcell
GCCAAATCAATGGACG-1_CZI-IA11485873-2	1.29456	0.00284376	0.033705	0.91696	0.00284947	0.339207	0.393836	0.191111	0.0124422	0.721096	1.00384	0.00502393	0.00225125	0.00254738	0.00274187	0.00212563	0.236726	0.33495	1.55164	0.520064	0.00240019	0.0439413	0.00648928	0.490898	bcell
GGTGTTAGTTCAACCA-1_CZI-IA11512689	0.405465	0.00179055	0.142193	3.04043	0.00177886	0.596961	0.0021569	0.151817	0.008031	0.369792	0.00114207	0.0032067	0.465231	0.229061	0.00176229	0.00125532	0.53268	0.615688	0.225574	1.25458	0.00152821	0.081949	0.00419335	0.00667802	bcell
CCTTACGAGACACGAC-1_CZI-IA11485873-2	0.269475	0.604337	0.111592	0.789034	0.888609	0.698562	0.0890598	0.3515	0.0343226	0.695603	0.0803237	0.00144961	0.000623943	0.257917	0.0480585	0.210446	0.674511	0.333668	0.553885	1.14074	0.000668188	0.000560897	0.101595	0.239497	bcell
AAACCTGGTTGATTCG-1_CZI-IA11485873-2	0.226357	2.04298	0.501389	0.91985	0.366488	0.00137556	0.348908	0.337503	0.0389781	1.19899	0.0911353	0.0222297	0.116051	0.000760296	0.130798	0.000624655	0.218528	0.766707	0.101815	0.530809	0.0183146	0.00573992	0.187066	0.000783846	bcell
ATTGGTGAGCGTTCCG-1_CZI-IA11512688-1	1.18117	0.00244612	0.000944248	1.03361	0.541265	0.00395511	0.00290928	0.000647671	0.0107266	0.578737	0.447198	0.0465244	0.00192835	0.0217444	0.530369	0.638883	0.481179	0.158694	0.889274	0.925522	0.00205902	0.180138	0.00576166	0.439868	bcell
TGCTGCTGTCCAACTA-1_CZI-IA11512687-0	0.939357	0.0013004	0.218751	1.98095	0.789342	0.00209073	0.00151293	0.249467	0.0562637	0.673588	0.000845586	0.00234761	0.517773	0.00116196	0.312655	0.000982993	0.832896	0.554401	0.0169793	0.637558	0.11592	0.000866249	0.0751613	0.178182	bcell
GAACGGAAGTGGTCCC-1_CZI-IA11512687-0	0.239579	0.393591	0.0656455	0.805237	0.229103	0.310147	0.337847	0.213785	0.00698304	0.934019	0.375089	0.00283738	0.471668	0.00138805	1.11798	0.190954	0.140108	0.514524	0.322202	1.32048	0.0943482	0.00103921	0.00371015	0.0597521	bcell
TCGAGGCTCCTCAACC-1_CZI-IA11512687-0	0.0144288	1.28722	0.277629	0.884778	0.0896068	0.00189834	0.579893	0.624469	0.00533954	0.913115	0.000768157	0.00214715	0.647333	0.00104766	0.165796	0.338822	0.521349	0.736091	0.000833585	0.249295	0.218619	0.063184	0.539021	0.00108395	bcell
CCACTACGTGTTCGAT-1_CZI-IA11512687-0	1.06341	0.00147085	0.0818924	0.870919	0.696091	0.61734	0.0993954	0.000411746	0.00657988	0.830988	0.00851756	0.00265719	1.0573	0.00130205	0.517857	0.119207	0.824283	0.457871	0.183747	0.190182	0.00124968	0.00724178	0.00340138	0.512151	bcell
ACCGTAATCTGTGCAA-1_CZI-IA11485873-2	0.827758	0.00232268	0.306555	1.48932	0.358146	0.00373167	0.229307	0.0886024	0.0102655	0.676333	1.01387	0.00408921	0.00182434	0.00262708	0.00225294	1.20836	0.387729	0.525764	0.591854	0.0385779	0.00193571	0.00152366	0.139722	0.216796	bcell
AACGTTGTCCGCGTTT-1_CZI-IA11512688-1	0.0162692	0.00156457	0.458922	1.29939	0.955798	0.0025131	0.251187	0.281767	0.00694134	1.18471	0.154808	0.00284358	0.00690294	0.00135773	1.1533	0.673189	0.21122	0.649505	0.00109755	0.635834	0.197543	0.00102543	0.00362414	0.00141846	bcell
GTGCAGCTCAATAAGG-1_CZI-IA11485873-2	0.74386	0.00188549	0.110998	1.21454	1.50156	0.415164	0.00230155	0.303367	0.00843834	0.486425	0.189417	0.00343152	0.00147362	0.00165656	0.561262	0.334225	0.636953	0.324159	0.590383	0.701148	0.00160701	0.00125202	0.00441084	0.00189104	bcell
CTCAGAATCTAACTGG-1_CZI-IA11512688-1	0.739348	0.113638	0.379586	0.845828	0.718233	0.00361662	0.0171034	0.000614142	0.0101695	0.658683	1.5385	0.00415801	0.00177184	0.00202596	0.279093	0.460691	0.196082	0.515565	0.637049	0.367412	0.00193134	0.14248	0.00527329	0.491715	bcell
ACACCAATCTAACGGT-1_CZI-IA11485873-2	0.00081606	1.4045	0.339136	1.51242	0.624494	0.00169821	0.315308	0.0886869	0.00472061	0.56821	0.123837	0.00190369	0.0169239	0.00094597	0.0595612	0.150098	0.6276	0.596506	0.15521	0.877563	0.000889868	0.094616	0.502563	0.0998963	bcell
CTTTGCGAGATAGGAG-1_CZI-IA11512687-0	0.642034	0.210001	0.454873	0.837522	0.00110805	0.00410978	1.09426	0.298466	0.00501969	0.90024	0.0539532	0.00210656	0.728141	0.155644	0.426722	0.410333	0.786184	0.509883	0.194159	0.185219	0.0108135	0.160103	0.0911167	0.0040327	bcell
GCATACAAGACAGACC-1_CZI-IA11512687-0	0.6785	0.00128338	0.558851	1.18323	0.727265	0.209948	0.265271	0.171251	0.0550223	0.740715	0.00114576	0.00231081	0.501522	0.00112142	0.90281	0.255355	0.518511	0.503878	0.00921397	0.428189	0.303269	0.0615469	0.00297414	0.0778581	bcell
GCTTGAACAAATCCGT-1_CZI-IA11512687-0	0.000498012	2.15117	0.238528	0.88973	0.481238	0.326621	0.546828	0.177037	0.0029972	0.976878	0.145136	0.00126708	0.128583	0.0970799	0.0187856	0.112511	0.674874	0.587721	0.0356168	0.525817	0.00646959	0.00315318	0.00156479	0.0496459	bcell
GATCGATAGAGTGAGA-1_CZI-IA11485873-2	0.167628	2.21526	0.470364	1.02002	0.3346	0.339389	0.743513	0.210896	0.00289395	0.762582	0.0302348	0.00115918	0.0963699	0.0227331	0.000631888	0.0647183	0.467964	0.732125	0.02135	0.392429	0.0627217	0.00042523	0.00150395	0.0190564	bcell
AGTCTTTAGAAGAAGC-1_CZI-IA11512688-1	0.309618	0.221599	0.346469	1.0615	0.184047	0.4243	0.330273	0.113702	0.0635075	1.11462	0.189644	0.00250675	0.00107436	0.203813	0.960635	0.27941	0.249259	0.790804	0.128318	0.859019	0.00116128	0.183511	0.13856	0.00126164	bcell
TGCTGCTTCCGTAGGC-1_CZI-IA11512687-0	0.848779	0.00224379	0.0264868	1.09558	0.191906	0.556021	0.00266775	0.227914	0.106498	0.978796	0.364765	0.00401213	0.00173653	0.203319	0.458205	0.20964	0.553526	0.170404	0.431421	0.951336	0.00187955	0.00559129	0.00524155	0.733706	bcell
AGGGTGATCGCATGAT-1_CZI-IA11512688-1	0.368882	0.000967898	1.10813	2.79816	0.107112	0.0256774	0.00114032	0.373654	0.00433792	0.601532	0.0865533	0.00175786	0.537733	0.000853509	0.971829	0.0164276	0.132055	0.609104	0.0562605	0.0424203	0.213416	0.0474291	0.0642067	0.000891759	bcell
TTTCCTCAGTTCCACA-1_CZI-IA11485873-2	0.619919	0.00168972	0.67946	1.61016	0.441799	0.421556	0.181916	0.490268	0.00752265	0.627118	0.47445	0.00300834	0.156009	0.00149669	0.560267	0.00123705	0.503128	0.578936	0.0710812	0.401531	0.145447	0.0820964	0.00393073	0.0845017	bcell
GGACAAGGTGCCTGGT-1_CZI-IA11512689	0.681297	0.00360508	0.0014326	0.947874	0.171719	0.00577129	0.00432477	0.000968457	0.0155389	0.00174243	1.37281	0.00656302	0.00284003	0.00321677	0.00352002	0.00262874	1.57258	0.0478797	0.277273	1.90881	0.00305856	0.00238059	0.00834421	1.04376	bcell
CGGACTGGTCTAGGTT-1_CZI-IA11512688-1	0.921426	0.00448352	0.332792	1.45855	0.44081	0.00736612	0.344408	0.00124017	0.177392	0.34149	0.790788	0.00811803	0.00362285	0.0040254	0.203543	0.630398	0.269837	0.361468	0.883484	0.140782	0.00383652	0.0030663	0.0105613	0.716458	bcell
TTCGGTCAGAAGGCCT-1_CZI-IA11512687-0	0.310214	0.00171689	0.555863	1.16776	0.099724	0.00277478	0.00208013	0.157652	0.0077066	0.935393	0.138951	0.00305045	0.00136038	0.00156905	1.23592	0.148106	0.535093	0.847495	0.762201	0.503091	0.00145985	0.031015	0.00404226	0.693006	bcell
CGTAGCGGTAAGGATT-1_CZI-IA11512688-1	0.00643837	0.900916	0.893792	0.971564	0.462161	0.00181083	0.0013587	0.853125	0.00512827	1.23928	0.000728174	0.00203583	0.541678	0.000995835	0.161695	0.199522	0.605176	1.09916	0.113696	0.00079011	0.000964092	0.0457811	0.0566595	0.00103043	bcell
ATGTGTGTCGCTTGTC-1_CZI-IA11512687-0	0.284756	0.833895	0.567827	2.2012	0.274312	0.42395	0.00111951	0.425246	0.0397979	1.06457	0.000602264	0.00170422	0.232282	0.000822418	0.0146601	0.110873	0.284769	0.876147	0.208124	0.247784	0.00220854	0.0720913	0.00217498	0.000846678	bcell
GATCGCGAGCAAATCA-1_CZI-IA11485873-2	0.000303275	0.533507	0.544669	0.75235	0.0228379	0.558035	3.97842	0.0945037	0.00185076	0.380925	0.20128	0.000747773	0.000321502	0.000364021	0.000396444	0.141838	0.225356	0.536929	0.000289748	0.170134	0.0140549	0.000278665	0.000960216	0.0271942	bcell
AGAATAGTCAACCATG-1_CZI-IA11485873-2	0.180453	0.0667713	0.00027367	1.33571	0.122645	0.681628	0.94427	0.0765453	0.0310308	0.316838	0.0600324	0.00132337	0.180757	0.0463176	2.00354	0.685478	0.189897	0.241404	0.000484861	0.853622	0.0115093	0.000452795	0.00161504	0.146543	bcell
AACTGGTAGATAGGAG-1_CZI-IA11512687-0	0.303318	0.289774	0.386647	1.59829	0.683413	0.00187883	0.797089	0.106478	0.0505471	0.43667	0.057876	0.00209286	0.0495148	0.196747	0.594989	0.364222	0.799808	0.367427	0.000823416	0.591313	0.00104775	0.000768252	0.218505	0.265304	bcell
GTATCTTAGACTAAGT-1_CZI-IA11512688-1	0.223677	0.164729	0.586917	1.71533	0.525604	0.066665	0.00207065	0.0855221	0.224869	0.661948	0.0938143	0.00315273	0.00136842	0.346529	0.530089	0.00125491	0.510497	0.537206	0.0142947	1.51951	0.274011	0.0526042	0.00409076	0.00161442	bcell
CATGGCGGTCGCATAT-1_CZI-IA11485873-2	1.23732	0.00278883	0.400588	1.11881	0.602639	0.213354	0.00339704	0.0405048	0.121974	0.492808	0.672496	0.00507428	0.00218701	0.00244894	0.00280785	0.50376	0.246164	0.51554	0.378521	0.690675	0.0284106	0.208033	0.00646971	0.617453	bcell
CTCTACGGTCCGTCAG-1_CZI-IA11512687-0	0.199268	0.000969873	0.250043	0.975588	0.000969008	0.00156389	0.45084	0.271784	0.0430289	0.872207	0.283967	0.0019322	0.0251727	0.000857951	1.57898	0.432274	0.000683225	0.609593	0.438664	0.494757	0.0885494	0.150778	0.726245	0.271759	bcell
GTTACAGGTTCCCTTG-1_CZI-IA11485873-2	0.000566927	0.137945	0.752374	0.747502	0.138493	0.302852	3.72694	0.0679876	0.00342199	0.373276	0.178978	0.00138345	0.000601899	0.000666004	0.227704	0.0846628	0.672593	0.365051	0.000534554	0.389671	0.000644879	0.000501236	0.00179796	0.000691033	bcell
CGCGTTTCATCTCGCT-1_CZI-IA11512688-1	0.507934	0.00162458	0.860754	1.17386	0.207416	0.184279	0.00194615	0.442559	0.0708704	1.17044	0.00106079	0.00296443	0.782497	0.00146226	0.88243	0.368054	0.390214	0.944225	0.00114835	0.00113587	0.0885105	0.0595225	0.00377113	0.0014997	bcell
AGATCTGTCTACGAGT-1_CZI-IA11512688-1	0.289728	0.00182162	0.876774	0.732034	0.550949	0.00297498	0.250558	0.162625	0.00821815	1.34694	0.935747	0.00335829	0.00143333	0.00163486	0.00252588	0.816915	0.00134153	0.732873	0.0661998	0.609153	0.00167933	0.092351	0.0043112	0.651516	bcell
ACATCAGTCTCTAAGG-1_CZI-IA11512687-0	0.211866	0.00183612	0.693313	1.0769	0.116505	0.00293283	0.506717	0.4291	0.0870149	0.973072	1.03957	0.0032919	0.00144362	0.00162504	0.243976	0.590553	0.454464	0.692535	0.106673	0.132736	0.00156603	0.00121302	0.00426793	0.771094	bcell
GTCAAGTAGAGTTGGC-1_CZI-IA11512688-1	0.0722581	0.775404	0.827319	1.45405	0.00076755	0.00133097	0.40602	0.199474	0.00370099	1.11047	0.118654	0.00149513	0.241142	0.000723729	0.40591	0.351393	0.469923	0.6872	0.0574005	0.650029	0.00070111	0.0119435	0.326809	0.000768033	bcell
ACGATGTGTGCTAGCC-1_CZI-IA11512688-1	0.000526441	1.95245	0.352247	1.36225	0.531536	0.164051	0.585206	0.285462	0.00319792	0.999018	0.0681687	0.00133063	0.000556226	0.000625511	0.030409	0.179977	0.0486221	0.643832	0.115536	0.561856	0.0472303	0.000566145	0.243228	0.000653461	bcell
CGGAGTCCATGCAATC-1_CZI-IA11485873-2	0.0970097	1.08029	0.58094	1.01117	0.401841	0.78693	0.180403	0.491672	0.0420533	0.962657	0.313421	0.0017441	0.000754036	0.000859653	0.145148	0.130785	0.165605	0.752762	0.488539	0.402203	0.00081832	0.0201435	0.00224563	0.110887	bcell
AAATGCCAGCAGCGTA-1_CZI-IA11485873-2	0.419911	0.0170685	0.694422	0.954345	0.145029	0.00257865	0.00192715	0.121937	0.158967	1.25139	0.00103363	0.00286723	0.00124973	0.171709	0.425497	0.204584	0.289035	0.974884	0.294551	1.00737	0.00133654	0.190926	0.711368	0.107328	bcell
CCACTACAGGCTCATT-1_CZI-IA11485873-2	0.746147	0.276371	0.281122	1.09134	0.470077	0.00295124	0.400579	0.204349	0.00808833	0.549187	0.171879	0.00327353	0.169659	0.137414	0.19114	0.291281	0.664318	0.401522	0.116022	1.13813	0.089474	0.163228	0.436761	0.140107	bcell
ACTGTCCGTTGCTCCT-1_CZI-IA11512687-0	0.0973878	0.383088	0.000301622	0.466961	0.181256	0.0404446	0.516408	0.000203501	0.042026	0.476052	0.0288229	0.00137824	0.324226	0.112024	2.75246	0.513925	0.433175	0.46246	0.000543975	0.306224	0.230606	0.0723744	0.1405	0.593848	bcell
TGCACCTTCACAGTAC-1_CZI-IA11485873-2	0.0269356	0.88563	0.378094	1.86776	1.0139	0.00185985	0.0013777	0.242686	0.0525775	0.557232	0.000747644	0.0194247	0.454759	0.00101738	0.249723	0.322178	0.774004	0.534025	0.2429	0.298652	0.0393184	0.000764791	0.196787	0.00257706	bcell
TGGTTCCGTAGCGCAA-1_CZI-IA11512688-1	0.116037	1.66279	0.603643	1.09711	0.370939	0.28889	0.734211	0.255371	0.00339714	0.939415	0.0955967	0.0148314	0.144206	0.000677706	0.000746308	0.261719	0.245693	0.798603	0.000716177	0.42725	0.111578	0.000501466	0.00247073	0.000692797	bcell
ACTTACTAGTGTTAGA-1_CZI-IA11512688-1	0.121161	0.00137363	0.60117	1.24287	0.0398	0.00220568	0.92448	0.137513	0.0566253	0.922757	0.3024	0.00245947	0.00106178	0.0398151	0.878419	0.658007	0.000964796	0.412168	0.815621	0.566781	0.00113198	0.000902108	0.337599	0.0911541	bcell
TGAGGGACATCCGGGT-1_CZI-IA11512686-1	1.15947	0.00467721	0.348723	0.124196	0.19167	0.193475	0.728143	0.327541	0.0199679	0.902736	0.560876	0.00857152	0.00364043	0.0040281	0.00464006	0.681323	0.586674	0.733041	1.43843	0.00322046	0.00392279	0.0129816	0.0105822	0.00427972	bcell
GGGTCTGGTGTCCTCT-1_CZI-IA11512688-1	0.00046107	1.40232	0.45557	1.4294	0.384249	0.00100233	2.06308	0.113026	0.0533307	0.557126	0.0272791	0.00111369	0.000485964	0.000549417	0.164431	0.0702068	0.242164	0.387358	0.000435687	0.422069	0.000524212	0.000403197	0.403981	0.000565244	bcell
GGATGTTTCCTAGGGC-1_CZI-IA11485873-2	0.886211	0.0625887	0.142138	1.09542	0.0706907	0.00375224	0.965888	0.11016	0.0103712	0.680931	0.658905	0.00429682	0.001816	0.00210786	0.515998	0.236003	0.00171226	0.311416	0.646774	0.450965	0.00198062	0.00152883	0.467274	0.799414	bcell
CCACTACCAACGCACC-1_CZI-IA11512685-0	0.598014	0.00240745	0.828616	0.763091	0.0810143	0.00387493	1.40851	0.356188	0.010655	0.816619	0.58744	0.00419089	0.00183752	0.180663	0.261572	0.492752	0.301923	0.503785	0.13139	0.00165251	0.0020044	0.00157716	0.00564785	0.781752	bcell
AAGACCTTCATACGGT-1_CZI-IA11485873-2	0.727495	0.00192451	0.197025	1.30932	0.619414	0.710172	0.00231932	0.238039	0.0085233	0.254912	0.0268349	0.00343707	0.0404206	0.012821	0.994155	0.0547949	0.45718	0.297204	0.0833752	1.26756	0.041535	0.00126429	0.0597361	0.732448	bcell
CAAGAAACAATTGCTG-1_CZI-IA11512688-1	0.0280963	0.98185	0.268493	0.935372	0.328085	0.0784165	0.751314	0.542399	0.00408453	0.484967	0.0668236	0.0016532	0.10223	0.000810051	0.0333101	0.112705	0.356328	0.51335	0.130604	0.299871	0.0362523	0.0137307	2.1008	0.000836951	bcell
TGCGGGTGTCGCGAAA-1_CZI-IA11512689	0.0134853	0.0017074	0.338645	2.23693	0.212819	0.96441	0.0893492	0.496812	0.0075308	1.05314	0.151729	0.00307177	0.00133602	0.0616935	0.422689	0.04473	0.162032	0.716832	0.556668	0.371383	0.00144514	0.0235954	0.00400828	0.212302	bcell
CCAATCCAGGGCTTCC-1_CZI-IA11512687-0	0.387797	0.40995	0.319014	0.875238	0.614067	0.147686	0.0016663	0.156354	0.00559257	0.896147	0.000806041	0.0340341	0.125732	0.141291	0.53081	0.693615	0.757331	0.755213	0.131189	0.737171	0.124155	0.253085	0.00293006	0.0611509	bcell
GGGATGAAGTCCGTAT-1_CZI-IA11512688-1	0.000358197	0.189795	0.692264	0.967106	0.164439	0.884057	2.27312	0.163622	0.00224228	0.647345	0.00031789	0.0179606	0.202415	0.0467023	0.360253	0.735173	0.0438887	0.601119	0.0127711	0.000346416	0.148363	0.0296571	0.00115981	0.00045663	bcell
CCATGTCCATCCCACT-1_CZI-IA11512687-0	0.205503	0.000940658	0.82298	0.701914	0.242147	0.00148008	1.98989	0.156023	0.00412754	0.474803	0.769114	0.00165087	0.00072019	0.142546	0.501576	0.669507	0.597391	0.446133	0.338603	0.0287469	0.000769499	0.000599303	0.00213192	0.0728777	bcell
ACATGGTCATGCAATC-1_CZI-IA11485873-2	0.230312	0.467677	0.000463367	1.2761	0.132024	0.00187051	0.00139365	0.000313596	0.00523426	0.593632	0.263504	0.0022636	0.0856901	0.373585	1.63075	1.27698	0.336742	0.239375	0.273732	0.667736	0.108761	0.000770842	0.15748	0.0382893	bcell
CTGTTTATCGGTTCGG-1_CZI-IA11512687-0	0.564406	0.019085	0.371779	0.62986	0.645216	0.00251313	0.542846	0.0483689	0.00692456	0.832803	0.188549	0.00282434	0.00122351	0.00139092	0.919421	0.421336	0.846235	0.342588	0.305408	0.932289	0.00132235	0.00102614	0.227076	0.298134	bcell
AAGCCGCTCCCATTTA-1_CZI-IA11485873-2	0.115479	0.793867	0.335391	0.988978	0.319468	0.00229298	0.292344	0.880697	0.00624501	1.25272	0.000908791	0.00248805	0.397017	0.00121006	0.832017	0.208164	0.0668	0.611159	0.0163995	0.642314	0.00118195	0.000926485	0.112955	0.276495	bcell
GTGCTTCAGTACCGGA-1_CZI-IA11512687-0	0.746696	0.0287891	0.0527909	0.924211	0.281057	0.208566	0.129399	0.109412	0.00357686	0.770308	0.0355244	0.0140455	0.178779	0.39666	0.376349	0.00247384	0.909246	0.44831	0.143472	1.3464	0.0826268	0.0824408	0.284739	0.619928	bcell
CTAATGGGTGAAGGCT-1_CZI-IA11485873-2	0.000973967	0.00253065	0.803921	1.27514	0.863942	0.00213451	0.133926	0.393891	0.136372	0.905577	0.145293	0.00239518	0.364428	0.184562	0.618483	0.000927213	0.443635	0.837632	0.000919111	0.97801	0.012583	0.000867195	0.0508842	0.00121022	bcell
GTGTGCGCAATAGCGG-1_CZI-IA11512687-0	0.355123	0.00188906	0.51182	1.55308	0.229031	0.0030326	0.412447	0.112285	0.00839211	0.765906	0.16504	0.00339582	0.0358054	0.00168566	0.789352	0.760793	0.412667	0.586871	0.186702	0.629751	0.0545332	0.103815	0.00441209	0.454348	bcell
ATTATCCCAGTACACT-1_CZI-IA11485873-2	0.687113	0.262508	0.508424	1.01908	0.00152142	0.0954587	0.179107	0.10943	0.00685549	0.835766	0.00106966	0.00281159	0.131005	0.513909	1.2798	0.254788	0.198264	0.65978	0.032668	1.05578	0.00129839	0.200433	0.115085	0.00141874	bcell
GAGCAGAAGCTAACTC-1_CZI-IA11512687-0	0.104894	1.66077	0.324857	1.15966	0.651586	0.00179002	0.0913342	0.410189	0.00502467	0.797064	0.334773	0.00199839	0.00087308	0.162549	0.285716	0.0600242	0.434695	0.820568	0.0209523	0.434329	0.0790658	0.0585921	0.0748466	0.19004	bcell
CAACCTCTCAGGCGAA-1_CZI-IA11512687-0	0.0334838	1.52437	0.362212	0.781879	0.683606	1.01974	0.501894	0.219307	0.00257101	0.771504	0.0837132	0.00104008	0.06179	0.184743	0.0267442	0.0408098	0.697875	0.514851	0.00167044	0.628062	0.000487055	0.0205289	0.00133605	0.018493	bcell
TAGAGCTGTAGGGTAC-1_CZI-IA11512688-1	0.352704	0.122943	0.145899	1.22703	0.379592	0.574859	0.248528	0.253703	0.0506547	0.744761	0.0800714	0.00218792	0.169119	0.139677	0.654084	0.471991	0.286858	0.45103	0.25526	1.02677	0.0171674	0.00359494	0.104171	0.400711	bcell
CCTTCGAAGGCTAGGT-1_CZI-IA11512688-1	0.743719	0.0676636	0.169403	0.945625	0.173557	0.00528419	0.296253	0.000893429	0.0143682	0.533351	0.335748	0.00586292	0.00260939	0.455851	0.71147	0.318386	1.50497	0.00155993	0.00235989	1.19285	0.358473	0.10722	0.00764041	0.143729	bcell
CTCAGAAGTAATTGGA-1_CZI-IA11512688-1	0.346565	0.00179911	0.773834	1.16751	0.487057	0.0132944	0.0826195	0.260125	0.00798615	1.11257	0.0635464	0.0218687	0.398491	0.00159616	0.147021	0.676591	0.509046	0.744971	0.00643309	0.946927	0.192821	0.00119918	0.179819	0.00164298	bcell
TAAGTGCCAAATCCGT-1_CZI-IA11485873-2	0.161875	0.00168858	0.725181	1.26466	0.127927	0.00273978	1.28622	0.164279	0.0746851	0.771767	0.179658	0.00313132	0.206883	0.57901	0.141369	0.399764	0.303656	0.430219	0.00119751	1.09493	0.104609	0.117463	0.00404565	0.00156719	bcell
TGGCTGGGTTTGTGTG-1_CZI-IA11485873-2	0.000679383	0.368774	0.447908	0.589546	0.0624783	0.00149351	1.88521	0.157381	0.00417268	0.673344	0.133576	0.00175911	0.000721617	0.13088	0.138549	0.561447	0.542558	0.302929	0.0790074	1.1427	0.241344	0.00317579	0.402738	0.299505	bcell
CACAAACAGTAGCCGA-1_CZI-IA11512687-0	1.24437	0.00667059	0.00071266	1.26282	0.419829	0.00288484	0.230293	0.000479259	0.00788798	0.8217	0.00115642	0.00316974	0.554026	0.310801	0.61013	0.173826	1.05721	0.279528	0.00124995	0.792571	0.130468	0.177228	0.00414865	0.0526017	bcell
AACACGTTCTTGAGAC-1_CZI-IA11512689	0.496337	0.283234	0.234164	2.71464	0.301231	0.00510903	0.276348	0.000861363	0.251023	0.448375	0.13469	0.00566446	0.00257989	0.00288148	0.00315431	0.00224268	0.133791	0.596884	0.304156	1.17009	0.00266978	0.00209433	0.577092	0.153329	bcell
ACACCCTGTGTTCGAT-1_CZI-IA11512687-0	1.03852	0.00210948	0.0372997	0.578139	1.33891	0.00340841	0.151028	0.000572139	0.0094823	0.35897	0.728401	0.0270739	0.00168644	0.00184394	0.22576	0.352645	1.20257	0.609903	0.956011	0.272756	0.00180166	0.057851	0.00494092	0.173411	bcell
CGTTCTGTCACGCGGT-1_CZI-IA11512687-0	0.22103	0.0045959	0.709081	0.802636	0.704292	0.00222766	0.440025	0.298096	0.00613275	1.04891	0.159414	0.0025742	0.0348987	0.108462	1.30415	0.544009	0.323281	0.661593	0.000968866	0.373917	0.00118445	0.000914967	0.259907	0.145862	bcell
GAGTCCGGTCCGAGTC-1_CZI-IA11485873-2	0.149969	2.00486	0.260342	0.591473	0.571965	0.068538	0.907244	0.469271	0.00417236	0.970769	0.103529	0.00168969	0.0259763	0.0350408	0.000930983	0.000671241	0.448439	0.582754	0.0406456	0.723604	0.000787322	0.0365055	0.171884	0.000851703	bcell
CATCGAAGTAGCTGCC-1_CZI-IA11512688-1	0.508114	0.588535	0.569804	1.02981	0.709781	0.0015554	0.260188	0.2658	0.00435298	0.763929	0.0301298	0.00176234	0.287522	0.0929373	0.1817	0.407545	0.534417	0.616311	0.0522345	0.63079	0.0930865	0.0685233	0.244282	0.227513	bcell
GAAACTCCAGTAGAGC-1_CZI-IA11512687-0	0.664769	0.00202831	0.428592	0.60928	0.19136	0.158547	0.695348	0.199065	0.0827597	0.591759	1.05677	0.00377588	0.00159484	0.00181591	0.662334	0.590031	0.133643	0.641664	0.510806	0.0014232	0.0107299	0.151748	0.157076	0.590916	bcell
TTCCCAGAGGTAGCCA-1_CZI-IA11512688-1	0.662005	0.515149	0.241105	0.919974	0.298155	0.00199555	0.206094	0.352819	0.0579681	1.15828	0.0101095	0.00219107	0.100262	0.314316	0.485322	0.171822	0.542074	0.40959	0.185145	0.968607	0.00103386	0.000815234	0.1008	0.456931	bcell
GTACGTAGTAGGACAC-1_CZI-IA11485873-2	0.0338093	1.68976	0.351747	1.25906	0.597298	0.228119	0.215754	0.374283	0.082606	0.943298	0.132749	0.00153671	0.000651456	0.189585	0.0876868	0.136171	0.596089	0.622824	0.13204	0.430033	0.000889475	0.000554815	0.00194946	0.0661612	bcell
CGTGTAATCACGAAGG-1_CZI-IA11512688-1	0.119633	1.75024	0.306981	0.645658	0.766756	0.00229485	0.887492	0.394501	0.00634768	1.03767	0.000925292	0.00259559	0.0864285	0.00127556	0.250032	0.24839	0.0690185	0.692505	0.00100222	0.595075	0.00119598	0.038474	0.0911344	0.160918	bcell
ACTTACTTCTGATTCT-1_CZI-IA11485873-2	0.469481	0.284206	0.702247	0.948212	0.300083	0.00235823	0.255675	0.156262	0.0633569	0.934545	0.0495525	0.00271619	0.00116983	0.00131991	0.478424	0.133679	0.583923	0.616396	0.365761	0.932834	0.00124732	0.00097986	0.362195	0.508576	bcell
CGTCCATAGGACAGCT-1_CZI-IA11512687-0	0.816028	0.00205662	0.573134	0.895321	0.385641	0.00327442	0.00247743	0.127809	0.0090605	1.11317	1.07914	0.00368421	0.00160148	0.00179537	0.0377794	0.0804552	0.602999	0.574152	1.07669	0.00141966	0.00596999	0.213466	0.1152	0.415195	bcell
TACCTATCAGATGGGT-1_CZI-IA11512687-0	0.159432	1.33731	0.580993	1.01562	0.829306	0.00138661	0.429648	0.272474	0.00386383	0.714436	0.209187	0.00158693	0.000679299	0.00075773	0.000843283	0.228298	0.324298	0.589282	0.00438201	0.344957	0.000737011	0.0573803	0.80112	0.265808	bcell
GAAACTCTCCAACCAA-1_CZI-IA11512687-0	0.300834	0.60167	0.172632	0.996085	0.199471	0.197243	1.1741	0.181787	0.056232	0.616115	0.0377465	0.0183539	0.00345518	0.170889	0.981201	0.365459	0.627135	0.345854	0.000875271	0.717511	0.276825	0.000830541	0.113511	0.00629844	bcell
GCTGCTTGTTACGGAG-1_CZI-IA11512687-0	0.126805	0.981014	0.668853	2.13927	0.235112	0.001388	0.0989116	0.590326	0.0403354	0.756399	0.0331497	0.00155626	0.149667	0.000767005	0.517825	0.258657	0.510027	0.510599	0.000608646	0.158095	0.111071	0.000574047	0.128046	0.154683	bcell
AACGTTGGTCGCGAAA-1_CZI-IA11485873-2	0.142775	0.00154955	0.904359	0.975275	0.23418	0.00248855	0.472756	0.220278	0.00692074	0.985382	0.112827	0.00281927	0.0103873	0.173182	0.957536	0.201726	0.0398362	0.5755	0.00107603	1.21668	0.0329877	0.176884	0.227536	0.478183	bcell
CCCTCCTAGCTAACTC-1_CZI-IA11485873-2	0.853992	0.00184853	0.263562	1.48225	0.0530977	0.00295863	0.00225254	0.396269	0.0869603	0.455623	0.00121016	0.00332597	0.874798	0.00163862	0.640722	0.304029	1.11786	0.526784	0.483981	0.554562	0.00157211	0.0280704	0.00428427	0.00171799	bcell
AACCATGAGCTGCGAA-1_CZI-IA11512688-1	0.395191	0.00315837	0.00122958	1.13305	1.75985	0.0049738	0.00373106	0.000836837	0.0137657	0.30591	0.0261146	0.00559717	0.0024758	0.00276162	0.65314	0.00216726	0.996586	0.402617	0.253146	0.817555	0.002691	0.00204662	0.98199	0.333783	bcell
TGTATTCGTAGAGTGC-1_CZI-IA11485873-2	0.190797	0.906143	0.349724	1.15324	0.583121	0.00256924	0.00189861	0.498336	0.00714083	1.07117	0.0140116	0.00301606	0.519393	0.175747	0.00158571	0.556114	0.325834	1.00575	0.00113043	0.231271	0.00136531	0.124726	0.204146	0.223176	bcell
TCACGAATCGACAGCC-1_CZI-IA11512687-0	0.452759	0.00173288	0.275848	0.778167	0.273126	0.0027933	0.00207878	0.217086	0.00769169	0.719786	0.308921	0.00309612	0.068713	0.284296	0.778679	0.387329	0.347922	0.748573	0.821402	0.960511	0.00145873	0.0814054	0.216436	0.407678	bcell
GAATGAACAAGTAATG-1_CZI-IA11512688-1	0.0966123	0.641097	0.879014	1.70742	0.4099	0.00125352	0.112765	0.257096	0.00351768	1.08535	0.00065935	0.00142227	0.500702	0.000693666	0.49419	0.453321	0.13589	1.14757	0.0721711	0.00054405	0.146215	0.0262699	0.00182723	0.00071406	bcell
TGTGGTAGTTACAGAA-1_CZI-IA11512688-1	0.520116	0.490987	0.941347	1.45934	0.445914	0.00199711	0.00147561	0.205197	0.00552606	0.795588	0.0698856	0.00221842	0.000976457	0.135731	0.460364	0.00087508	0.00269095	0.967998	0.000871464	1.26548	0.00105378	0.00083053	0.00290104	0.383087	bcell
CACACAACAAGTTAAG-1_CZI-IA11512687-0	0.836913	0.0759462	0.461515	1.39863	0.00158082	0.00269584	0.802005	0.140403	0.00744547	0.789296	0.80543	0.0227742	0.0013159	0.00150063	0.151117	0.714291	0.262981	0.631906	0.619276	0.180247	0.00141004	0.00111458	0.138383	0.100897	bcell
CGTCACTGTTGCTCCT-1_CZI-IA11485873-2	0.422788	0.00174325	0.477541	1.08251	0.337873	0.696968	0.0840004	0.327425	0.00776693	0.673334	0.0879075	0.00319225	0.0013729	0.213306	0.402745	0.172759	0.586604	0.47748	0.48779	0.556783	0.0397847	0.242281	0.761124	0.00160658	bcell
CTCTAATCAGGGTATG-1_CZI-IA11512688-1	0.146577	1.47215	0.422963	1.08826	0.500056	0.58621	0.310933	0.626086	0.00425623	1.24224	0.106269	0.00190374	0.017034	0.000857511	0.541591	0.000697237	0.000688508	0.693309	0.156395	0.248209	0.000810647	0.000624593	0.00220667	0.000875075	bcell
CGAACATCAAGAAGAG-1_CZI-IA11512687-0	0.994878	0.00214836	0.401589	0.897819	0.773097	0.00350547	0.486088	0.000587666	0.00963869	0.807483	0.44733	0.00394295	0.00171068	0.0584361	0.123281	0.538246	0.764632	0.533041	0.889227	0.0577462	0.00182935	0.00145378	0.00504895	0.331006	bcell
GTAACGTTCCGCGTTT-1_CZI-IA11512689	0.597973	0.0160349	0.336953	1.67249	0.379748	0.00261201	0.259012	0.173711	0.00737532	0.0721556	0.00106001	0.00289846	0.623542	0.0255761	0.490881	0.00116331	0.654769	0.64294	0.0735489	1.42079	0.415416	0.00108028	0.276893	0.00151278	bcell
CTGTTTAAGGCTCATT-1_CZI-IA11485873-2	0.451306	0.00152291	0.580088	1.34204	0.225953	0.0024634	0.0936895	0.150116	0.0689716	0.716724	0.000986412	0.00276461	1.2118	0.189875	0.0121143	0.4502	0.79968	0.74721	0.710828	0.0740561	0.00132113	0.0650296	0.25342	0.00140029	bcell
CCGTTCAAGCGGCTTC-1_CZI-IA11512687-0	1.22882	0.152186	0.386493	0.86622	0.00270756	0.00452285	0.00340518	0.157926	0.0123792	0.633815	0.582394	0.00604069	0.00220347	0.00255041	0.548886	0.103891	0.0430911	0.528867	1.42237	0.213703	0.00232386	0.0949155	0.326568	0.787587	bcell
GTAGGCCAGTGTACTC-1_CZI-IA11485873-2	0.0263631	0.308249	0.484087	1.05555	0.00100202	0.00164086	0.94499	0.00578344	0.00455127	0.596769	0.207066	0.00184123	0.000800891	0.119238	1.00104	0.000753081	0.16098	0.564353	0.138186	1.32855	0.440064	0.0573922	0.718905	0.000940588	bcell
CCCAATCGTCAAAGCG-1_CZI-IA11512688-1	0.359213	0.00136802	0.724757	0.173088	0.26396	0.287441	1.16252	0.146384	0.00610542	1.12746	0.597429	0.00243542	0.00105874	0.357099	0.0324064	0.555444	0.507156	0.897881	0.720585	0.227818	0.00113413	0.000906831	0.00317359	0.00173236	bcell
AGAGCTTAGTGTTTGC-1_CZI-IA11512689	0.550008	0.19148	0.407545	1.19867	0.587577	0.557362	0.631354	0.21605	0.00827539	0.688583	0.00119107	0.00335283	0.616973	0.00167543	0.308377	0.249867	0.622977	0.411664	0.194652	0.545085	0.00157352	0.00123962	0.00436761	0.143323	bcell
CCGTTCATCTACTCAT-1_CZI-IA11512688-1	0.481125	0.00258114	0.253941	1.92251	0.00251168	0.00422169	0.00305926	0.293488	0.0113809	0.271593	0.590105	0.0045781	0.00206041	0.00231705	0.00251622	0.278377	0.557793	0.485487	1.63112	0.221411	0.00216793	0.231446	0.194078	0.67099	bcell
ACACCCTGTTATCCGA-1_CZI-IA11512688-1	1.28626	0.00250153	0.000991329	1.20726	0.248915	0.423586	0.00303296	0.000677138	0.0109579	0.506391	0.864503	0.00453049	0.00195677	0.00217647	0.475948	0.00185363	0.172732	0.468491	1.49462	0.00238514	0.00209398	0.263198	0.00582382	0.672965	bcell
CGGACTGAGTTAGGTA-1_CZI-IA11512685-0	0.903077	0.00388086	0.00155558	0.42034	0.282778	0.00629454	0.08625	0.341883	0.0176163	1.07214	0.875712	0.134862	0.0030645	0.00344689	0.0574533	0.223978	1.26193	0.365855	1.74069	0.00270745	0.00326115	0.00259824	0.00904849	0.260296	bcell
CGTTAGAAGCGATGAC-1_CZI-IA11512687-0	1.222	0.00240712	0.00709994	0.778387	0.510544	1.13811	0.475109	0.0557431	0.0110041	0.947644	0.760281	0.00436745	0.00194403	0.00218797	0.133245	0.1872	0.443828	0.303459	0.53074	0.598633	0.00208768	0.00163928	0.00570136	0.00225225	bcell
CTCGAGGCATAACCTG-1_CZI-IA11485873-2	0.768584	0.0658154	0.483172	0.86244	0.717471	0.368262	0.376396	0.0666701	0.00829219	0.685718	0.766553	0.00334406	0.00146072	0.00165209	0.00185612	0.781927	0.582189	0.599465	0.755204	0.00128341	0.00156705	0.0472567	0.00430464	0.192209	bcell
CGACCTTTCCTGCCAT-1_CZI-IA11512688-1	0.894417	0.00122678	0.000487389	0.736747	0.047426	0.00196472	0.696591	0.00983306	0.00553008	0.638939	0.000789119	0.00216414	1.68438	0.00112729	1.92957	0.199139	0.21021	0.50499	0.139443	0.158213	0.100183	0.000816861	0.153087	0.0453325	bcell
GTATCTTAGATAGGAG-1_CZI-IA11512687-0	0.129924	0.150971	0.789168	1.30402	0.721995	0.00110559	1.24471	0.189703	0.0616774	0.665298	0.115119	0.012978	0.000541037	0.000617354	0.407239	0.231331	0.204214	0.495175	0.260712	0.658921	0.00106477	0.115217	0.0882325	0.329132	bcell
CTCGAGGAGGCTCAGA-1_CZI-IA11512687-0	0.423582	0.0106826	0.278246	1.54772	0.521157	0.00375848	0.00286824	0.130567	0.0105242	0.77671	0.756159	0.00422244	0.00186026	0.00210457	0.0549868	0.229561	0.788066	0.479547	1.07221	0.344688	0.0020027	0.161796	0.104806	0.41997	bcell
GTTCGGGCAATGGATA-1_CZI-IA11512688-1	0.0594173	1.77158	0.52623	1.44583	0.402703	0.00866802	0.201638	0.257683	0.00401399	1.10386	0.138934	0.0408288	0.0711543	0.0540834	0.0411074	0.0732525	0.574565	0.722191	0.0492973	0.45508	0.000762468	0.0264479	0.00211957	0.141406	bcell
TCAATCTCAGGCTGAA-1_CZI-IA11485873-2	0.0106953	0.206375	0.916884	1.46492	0.440379	0.450965	0.495148	0.176521	0.00422804	0.497681	0.0703065	0.00167389	0.00072907	0.158915	1.15551	0.108738	0.412263	0.589824	0.000658199	0.69315	0.162727	0.0370344	0.115362	0.000854524	bcell
TAGGCATGTAGCTAAA-1_CZI-IA11512688-1	0.996515	0.00393795	0.00159674	1.34386	1.19014	0.00647715	0.121078	0.00107067	0.0178097	0.249997	0.811933	0.0071181	0.00315739	0.00348741	0.00389418	0.203816	0.94121	0.411186	1.4017	0.00278242	0.00333947	0.00265955	0.233259	0.114445	bcell
TACTTACAGGGATACC-1_CZI-IA11512688-1	0.670276	0.00160444	0.584	1.481	0.241262	0.00259325	0.00192927	0.26149	0.00717418	1.27411	0.00104111	0.00312807	0.894112	0.00144322	0.634185	0.361223	0.493016	0.605812	0.297352	0.0494075	0.129101	0.113152	0.00375584	0.0389321	bcell
ACTGAACGTTCAGCGC-1_CZI-IA11512688-1	0.353064	0.101846	0.228793	0.531409	0.390543	0.726528	0.0340261	0.100903	0.00803728	0.773479	0.903077	0.00322336	0.00140259	0.00160389	0.589814	0.664581	0.0013039	0.50564	0.61104	0.535864	0.00152851	0.115631	0.297038	0.664571	bcell
TGACGGCAGGCTCTTA-1_CZI-IA11512688-1	0.185796	1.32193	0.405843	0.809601	0.652246	0.526052	0.335471	0.407115	0.0060686	1.15673	0.168175	0.00250922	0.0281173	0.00121512	0.218544	0.00753059	0.000982043	0.961486	0.000966964	0.796514	0.00116279	0.00089839	0.00316995	0.160522	bcell
ATAGACCGTCATCCCT-1_CZI-IA11512687-0	0.941018	0.0056576	0.00220443	1.64107	0.446664	0.00915099	0.00682344	0.00150764	0.0241505	0.261421	1.11743	0.00993454	0.0044594	0.148656	0.00570621	0.00399295	1.62478	0.103169	1.10776	0.152699	0.00477179	0.00383212	0.0132093	0.385831	bcell
TCGCGTTTCGAATGGG-1_CZI-IA11512687-0	0.000607783	0.000907422	0.109248	0.00103717	0.00095849	0.00134857	6.76631	0.0964688	0.00373725	0.197116	0.061795	0.00146655	0.000656858	0.052298	0.000807248	0.000557245	0.133601	0.330944	0.0717833	0.0258012	0.000697648	0.00053831	0.302414	0.0136523	bcell
CTGGTCTCAACTGGCC-1_CZI-IA11485873-2	0.996614	0.00211421	0.00442409	0.850351	0.00208074	0.776146	0.316607	0.389757	0.00943859	0.827808	1.13063	0.00380235	0.00165309	0.145671	0.00206193	0.485575	0.794037	0.354325	0.758699	0.00148118	0.00177167	0.00140596	0.00486495	0.274093	bcell
CATTCGCCAGATGGCA-1_CZI-IA11512687-0	0.213053	0.603565	0.268402	1.24244	0.112358	0.75954	0.00157603	0.303956	0.00589521	0.878813	0.0674572	0.00236761	0.389265	0.17213	0.37965	0.622403	0.497486	0.806395	0.000930576	0.658502	0.168541	0.000871095	0.00307125	0.00120587	bcell
ATTGGACAGTAACCCT-1_CZI-IA11512688-1	0.214962	0.00142135	1.15573	1.18117	0.269412	0.00227733	1.44518	0.236711	0.0656511	0.828263	0.811245	0.00256243	0.00111847	0.00127366	0.563089	0.158929	0.125604	0.394106	0.35193	0.148293	0.00118767	0.0435516	0.0832087	0.069821	bcell
CTACATTAGTATTGGA-1_CZI-IA11512685-0	1.02754	0.00530278	0.21529	0.946501	0.00544023	0.573185	1.34854	0.115512	0.0224828	0.59535	0.125978	0.0934828	0.00423971	0.354611	0.00526495	0.273652	0.318262	0.27598	1.24244	0.00366896	0.00438547	0.0254081	0.0122185	0.443162	bcell
TAAGTGCCAAGTCTGT-1_CZI-IA11512685-0	1.03119	0.00399337	0.818144	0.635344	0.00374526	0.00632926	0.00476715	0.624984	0.0171481	1.45167	0.0226868	0.0069865	0.297036	0.14187	0.979704	0.0723328	0.179988	0.639463	1.12034	0.00275547	0.00335421	0.00263443	0.00913749	0.00363507	bcell
GCTCCTAGTAGCTGCC-1_CZI-IA11512687-0	0.164327	0.000892781	0.82699	0.742003	0.405574	0.478526	1.50397	0.0968042	0.0434878	0.595385	0.644836	0.00163192	0.000696689	0.000798566	0.284384	0.691953	0.786459	0.535068	0.00709233	0.0813421	0.0285973	0.00237854	0.0172595	0.232406	bcell
CTACGTCTCGTAGGAG-1_CZI-IA11512687-0	0.466847	1.62796	0.299278	0.602657	0.499094	0.00128987	0.235017	0.58299	0.00362155	0.872364	0.131368	0.00145735	0.257213	0.000715856	0.110625	0.450182	0.800686	0.413461	0.224535	0.293135	0.151245	0.0778536	0.00187949	0.0701792	bcell
TTTGGTTTCATTTGGG-1_CZI-IA11512687-0	1.62976	0.00266784	0.0385717	1.00425	0.597432	0.00430452	0.00320929	0.0703855	0.0118166	0.687319	0.112684	0.00497561	0.0021226	0.00242174	0.0392288	0.190147	0.590194	0.329009	0.795448	1.35768	0.0296367	0.00180903	0.00621631	0.606427	bcell
CACCTTGAGGCTAGGT-1_CZI-IA11512687-0	0.195297	0.620164	0.196229	1.08713	0.659259	0.00157549	0.00511864	0.26479	0.0466988	0.884665	0.000628881	0.016562	0.710321	0.0912186	1.56624	0.414858	0.324359	0.676038	0.000692678	0.0595587	0.201133	0.144458	0.00228571	0.000897791	bcell
CTCACACTCGATGAGG-1_CZI-IA11512688-1	0.611423	0.753595	0.529488	0.784862	0.114134	0.00229578	0.0403525	0.21278	0.00635149	1.31531	0.0912988	0.00253027	0.00112119	0.257138	0.573508	0.416165	0.13129	0.621376	0.0808283	1.24489	0.00122283	0.0857379	0.00333162	0.275479	bcell
CTTGGCTTCATATCGG-1_CZI-IA11512687-0	0.0759462	0.829423	0.582679	1.93457	0.364996	0.0317608	0.698065	0.34847	0.0254338	0.718127	0.000351067	0.000973104	0.293653	0.000476012	0.352155	0.432952	0.49428	0.532702	0.040666	0.298675	0.0497268	0.0608921	0.00126093	0.0153302	bcell
TTCGAAGAGACATAAC-1_CZI-IA11485873-2	0.144351	0.00119336	0.564534	1.1006	0.46069	0.00194376	1.72886	0.264017	0.00536105	0.74744	0.321738	0.0021949	0.000930747	0.00106158	0.124878	0.900803	0.488164	0.633219	0.576545	0.000825495	0.00100103	0.0638056	0.0027952	0.0270597	bcell
CACCTTGTCCTTCAAT-1_CZI-IA11512687-0	0.499448	0.200877	0.274262	0.967335	0.347895	0.190416	0.0836196	0.0631738	0.0070942	0.446445	1.1052	0.0028374	0.00124919	0.52131	0.50037	0.351779	0.837824	0.493473	0.345226	0.297462	0.00134837	0.00106222	0.0748278	0.536766	bcell
TTAGTTCTCTGGGCCA-1_CZI-IA11485873-2	0.63859	0.171798	0.132419	1.29168	1.12539	0.34864	0.280534	0.190553	0.0124051	0.616661	0.791427	0.00499931	0.002197	0.00245984	0.00281699	0.245579	0.679532	0.0247261	0.669014	0.411783	0.00233249	0.00186295	0.00641871	0.460182	bcell
ACATCAGCATGCCCGA-1_CZI-IA11512688-1	0.576889	0.00259504	0.525979	0.912847	1.25157	0.00413914	0.734762	0.300002	0.0114706	0.199699	0.539413	0.00459288	0.00202261	0.00228452	0.00256684	0.843051	0.373968	0.564666	0.842599	0.0118273	0.00218883	0.102548	0.12178	0.18719	bcell
ACAGCCGAGCACAGGT-1_CZI-IA11512685-0	0.4876	0.00445298	0.364322	1.31704	0.00422526	0.00830478	0.0053355	0.027218	0.211846	1.01734	0.00293194	0.00774467	0.190177	0.00403427	0.00450672	0.00329475	1.0641	0.373126	0.499048	1.69932	0.00379679	0.130745	0.628775	0.00411152	bcell
GTGGGTCTCCTTGCCA-1_CZI-IA11485873-2	0.368911	0.00142583	0.403273	3.41304	0.00133267	0.00229028	0.00169287	0.27486	0.0655682	0.395401	0.000930097	0.00254904	0.300299	0.0621593	1.42996	0.0748744	0.362311	0.450369	0.174194	0.000989258	0.0756803	0.177014	0.116375	0.0013075	bcell
CGAGCCAAGACAAAGG-1_CZI-IA11512687-0	0.593498	0.238979	0.609583	1.01717	0.822863	0.487862	0.302727	0.20301	0.00654096	0.524324	0.200475	0.00258649	0.00115291	0.0179378	0.169524	0.401999	0.457255	0.610321	0.0124934	0.726079	0.00124803	0.000961968	0.00343803	0.743424	bcell
AAACCTGTCTGCTGCT-1_CZI-IA11512689	0.427904	0.00169545	0.0275435	1.61336	0.452351	0.339382	0.288517	0.0717128	0.0075782	0.204609	0.019065	0.00312923	0.528659	0.310525	0.157051	0.0840962	0.646097	0.288568	0.348784	1.15775	0.247865	0.00113211	0.603998	0.316841	bcell
CAGTCCTTCAACCAAC-1_CZI-IA11512686-1	0.746846	0.663527	0.00184747	1.19527	0.0045614	0.0073	0.435828	0.342069	0.0197982	0.281449	0.694729	0.00815844	0.00361723	0.170585	0.00460727	0.515543	0.925971	0.35249	1.22263	0.162567	0.00389174	0.00302041	0.0105242	0.281465	bcell
TCAGATGTCGTCGTTC-1_CZI-IA11512688-1	0.643086	0.00254306	0.00100657	0.556048	0.00252638	0.00413174	0.00303279	0.000691122	0.0113031	0.73692	0.00165615	0.00453372	0.748122	0.383605	0.547571	0.706517	0.31362	0.217661	0.356414	1.70862	0.0021923	0.207805	0.157742	0.804437	bcell
GTCACGGGTTGGAGGT-1_CZI-IA11512688-1	0.712212	0.00153013	0.67844	0.786256	0.224548	0.783269	0.00183916	0.149801	0.00682084	0.843003	0.259713	0.00284016	0.115281	0.135825	0.980652	0.483329	0.0500594	0.687554	0.125547	0.992652	0.00129997	0.119703	0.00356154	0.00762237	bcell
ACTTTCACAAACTGTC-1_CZI-IA11485873-2	0.0319732	0.154792	0.155806	1.65422	0.392206	1.29384	0.206652	0.246243	0.0120055	0.247789	0.344952	0.00501232	0.00209626	0.214529	0.544489	0.00197238	1.01192	0.937204	0.506049	0.00186037	0.00229274	0.00178434	0.00613112	0.142333	bcell
CAACCAACACCCAGTG-1_CZI-IA11512687-0	0.971469	0.00173962	0.385613	0.768882	0.521338	0.4224	0.00214455	0.000475301	0.00802229	0.603613	1.30452	0.00317917	0.113219	0.00154416	0.0454477	0.471122	0.665818	0.587668	0.888848	0.0482735	0.00151343	0.165122	0.00416254	0.159921	bcell
TTCTCCTTCAAACAAG-1_CZI-IA11512687-0	0.620161	0.00200661	0.406984	1.31218	1.04653	0.00321633	0.211704	0.1069	0.00900376	0.962899	1.05973	0.0035848	0.0015789	0.00179231	0.00199986	0.143697	0.700541	0.466556	0.419509	0.0700426	0.00170232	0.00133253	0.0981266	0.486617	bcell
GTTCTCGGTCAGTGGA-1_CZI-IA11512688-1	0.157057	0.891808	0.584966	1.06368	0.293309	0.00159832	0.262266	0.3086	0.00450153	1.05497	0.139661	0.00181006	0.570608	0.0103631	0.541142	0.195043	0.361045	1.01161	0.212453	0.0641505	0.069785	0.119352	0.248949	0.000909081	bcell
AACTCTTAGCAGCCTC-1_CZI-IA11512688-1	0.346823	0.0727795	0.578883	1.17246	0.478713	0.145601	0.51152	0.171168	0.10352	0.61499	0.780814	0.00367451	0.00155599	0.00174121	0.544185	0.206711	0.324094	0.455217	0.619157	0.467471	0.00167383	0.281382	0.0345526	0.220931	bcell
CTCACACGTTGTCTTT-1_CZI-IA11512688-1	0.000631541	1.23983	0.628048	0.771356	0.36998	0.00135997	0.486237	0.234543	0.00379856	1.00548	0.0591278	0.00155694	0.000668692	0.000741877	0.321721	0.232657	0.595501	0.777379	0.0264518	0.792165	0.000717651	0.144296	0.300474	0.179591	bcell
GAAACTCAGTGGAGTC-1_CZI-IA11512688-1	0.00072131	0.224744	0.193744	0.511857	0.145216	0.00161015	2.60242	0.00609331	0.00450644	0.427591	0.000647337	0.00181573	0.0193203	0.467931	0.568851	1.40932	0.47171	0.368149	0.00070297	0.0579832	0.36324	0.000662139	0.235282	0.0854432	bcell
GCAGCCAGTCTCTTTA-1_CZI-IA11512687-0	0.71724	0.00182212	0.73183	0.684724	0.146593	0.00294346	0.0021736	0.160722	0.00816464	0.695879	0.816445	0.00337379	0.00146078	0.00163929	0.465093	0.268111	0.584544	0.983662	1.23204	0.124102	0.00177963	0.119302	0.106068	0.28408	bcell
ACACCCTAGTTGAGTA-1_CZI-IA11512687-0	0.395044	0.0015804	0.124418	1.018	0.255464	0.0025193	0.150807	0.0684919	0.00709803	0.723029	0.00101776	0.00287005	0.595244	0.0536055	1.22975	0.561299	1.08528	0.260766	0.519967	0.583672	0.252743	0.0422422	0.00364725	0.213614	bcell
TCGAGGCTCTTGTATC-1_CZI-IA11512688-1	0.772428	0.21428	0.268353	0.821224	0.636865	0.00379151	0.321713	0.0923117	0.010494	0.64039	0.213185	0.00427168	0.00186557	0.185033	0.701797	0.416348	0.14198	0.556106	0.316558	1.09537	0.00202669	0.0015581	0.331904	0.377556	bcell
ACGGAGAGTCGGCACT-1_CZI-IA11512688-1	0.46078	0.0146994	0.593086	0.58936	0.292217	0.00211067	0.318469	0.139373	0.00597564	1.05796	0.161797	0.00242746	0.229605	0.0540234	1.0112	0.253177	0.420256	1.02882	0.000918616	1.09189	0.163603	0.0120019	0.223789	0.0326313	bcell
GAACGGACAATAGCGG-1_CZI-IA11512688-1	0.442871	0.436631	0.497273	0.768266	0.850158	0.00253274	0.00190425	0.281127	0.00698531	1.11918	0.126906	0.00285448	0.00123496	0.156989	0.275549	0.0739278	0.174411	0.997427	0.213287	1.09959	0.245558	0.0121964	0.00368041	0.361713	bcell
CCGTTCATCCTGCTTG-1_CZI-IA11512687-0	0.159127	0.321296	0.0412769	0.51274	0.00105842	0.102174	0.00101776	0.00022796	0.003826	0.65235	0.00554827	0.0015251	0.24015	0.000756736	2.25977	0.89958	1.25509	0.495653	0.394662	0.429133	0.000728384	0.00774098	0.00198101	0.386782	bcell
TTTGGTTAGGATCGCA-1_CZI-IA11512688-1	0.871364	0.0335479	0.501974	2.01455	0.312533	0.118115	0.00177854	0.190879	0.00665689	0.598271	0.0153449	0.00272165	0.0691301	0.0349228	0.124233	0.0774335	0.617441	0.629275	0.162203	1.06208	0.214011	0.000994392	0.00352089	0.491639	bcell
AACCATGGTAATCACC-1_CZI-IA11512685-0	0.91816	0.00444529	0.00179462	1.29254	0.097799	0.0072507	0.523332	0.00120098	0.0194816	0.600809	0.147171	0.0082888	0.00358956	0.00402396	0.271139	0.262166	0.549506	0.316673	2.10763	0.316484	0.00375538	0.00304317	0.348344	0.253738	bcell
CCTTACGCACGAGAGT-1_CZI-IA11485873-2	0.000588089	0.98271	0.525749	1.81603	0.00930626	0.0283017	0.000940072	0.0990866	0.00357215	0.429541	0.27402	0.00143037	0.484767	0.000689425	0.572219	1.15599	1.07563	0.523306	0.000557678	0.053801	0.0710002	0.000510919	0.0653691	0.000715192	bcell
GGCCGATGTTCCAACA-1_CZI-IA11485873-2	0.675998	0.00217703	0.105356	1.04447	0.217999	0.00352499	0.00262889	0.0634902	0.00973519	0.720874	0.0409588	0.00388891	0.0017313	0.166716	0.650944	0.121117	0.672432	0.678417	0.574066	1.40127	0.238256	0.0126563	0.677248	0.047331	bcell
AGCTCTCAGTACGCGA-1_CZI-IA11512688-1	0.00207749	0.646258	0.00110552	0.991187	0.957897	1.06793	0.00333768	0.000757093	0.0123142	0.315594	0.371191	0.00491334	0.0021879	0.00253144	0.890919	0.863767	0.345021	0.351991	0.936301	0.333889	0.00235562	0.00187469	0.00641946	0.0025734	bcell
CGGACGTAGGAATCGC-1_CZI-IA11485873-2	0.00480874	0.00636583	0.299684	0.00812201	0.0061324	0.0102922	6.27896	0.287581	0.0271201	0.209855	0.0043061	0.0740048	0.00509062	0.00603119	0.0068055	0.00449338	0.00480062	0.358972	0.359636	0.00460218	0.00536514	0.00415991	0.0148904	0.00593275	bcell
CTCGTCACAATAAGCA-1_CZI-IA11512685-0	0.656529	0.00374511	0.00148997	1.09879	0.00368406	0.00602554	0.488948	0.339092	0.016554	0.607466	0.00244313	0.00654141	0.364641	0.00333433	0.00376241	0.276592	0.00271118	0.239146	0.687912	1.19683	0.00321493	0.156016	1.05175	0.868433	bcell
TGGGAAGGTCGCATCG-1_CZI-IA11512690-2	0.858814	0.00452961	0.0479288	0.240834	0.00443822	0.00715221	0.00531443	0.618286	0.0195357	1.4285	0.34687	0.00829439	0.00347597	0.313451	0.661656	0.483128	0.00328082	0.900559	1.81709	0.00312699	0.00385943	0.267324	0.0103415	0.00417273	bcell
ATTACTCAGTGAAGTT-1_CZI-IA11512688-1	0.565344	0.0317773	0.627489	1.41709	0.216286	0.00217315	0.18374	0.0828275	0.00602152	0.950876	0.570792	0.00246118	0.00105943	0.001188	0.196322	0.176226	1.00256	0.715079	0.968261	0.434974	0.00113399	0.000897048	0.00315371	0.00123034	bcell
TGAAAGAGTTCACCTC-1_CZI-IA11512686-1	1.25593	0.00436162	0.518753	0.639356	0.00430734	0.00724731	0.346149	0.944276	0.0194728	1.20142	0.00293807	0.00813594	0.467092	0.143447	0.00445602	0.361881	0.00325433	0.348836	0.87317	0.53982	0.00381057	0.217565	0.0104356	0.136209	bcell
GAAATGATCTAAGCCA-1_CZI-IA11512687-0	0.459814	0.00184048	0.092661	1.15754	0.144323	0.44335	0.0901538	0.348922	0.00834533	0.706813	0.00120389	0.00330355	0.152773	0.00169024	0.802421	0.023441	0.544463	0.455748	0.438998	1.51547	0.221248	0.143759	0.00902734	0.376463	bcell
ATCACGAGTGCATCTA-1_CZI-IA11485873-2	0.101527	1.55629	0.601802	1.05185	0.541403	0.0016367	0.44292	0.285159	0.00452068	0.852246	0.0932578	0.0018142	0.122821	0.00090648	0.0258781	0.000735474	0.365705	0.955456	0.191485	0.468383	0.000846117	0.0698676	0.398689	0.0341619	bcell
TGACTAGAGTCCGGTC-1_CZI-IA11512688-1	0.186039	0.00122508	0.903773	1.07549	0.150885	0.00197554	0.607616	0.135091	0.00544854	1.05841	0.222441	0.00261589	0.58623	0.00107842	0.64336	0.499046	0.347404	0.769383	0.0688659	0.223317	0.0579411	0.00127371	0.612925	0.00112803	bcell
GCGAGAAAGTGCAAGC-1_CZI-IA11512687-0	0.284715	0.109406	0.200107	0.614742	0.598872	0.00280154	0.27718	0.175366	0.00783774	1.10601	0.917952	0.00306703	0.00136335	0.127505	0.935212	0.00130223	0.068959	0.605699	0.441341	0.681296	0.00145975	0.00114446	0.220107	0.763688	bcell
TGTATTCTCTGGCGTG-1_CZI-IA11512687-0	0.287895	1.81837	0.149627	0.495199	0.503874	0.00264411	0.561023	0.477517	0.00730893	0.937927	0.139356	0.00297997	0.00128944	0.00145632	0.00207922	0.08433	0.466859	0.534163	0.0828824	0.518636	0.0656325	0.0212106	0.75526	0.23248	bcell
GACGGCTGTAACGACG-1_CZI-IA11485873-2	0.404995	1.34428	0.167331	2.03114	0.658075	0.00275882	0.112868	0.125396	0.00772954	0.22864	0.177711	0.00326858	0.00134876	0.00154349	0.00166593	0.150119	0.813095	0.387743	0.45842	0.649708	0.0351807	0.262005	0.120762	0.00158498	bcell
CCAGCGACATTACCTT-1_CZI-IA11512687-0	0.456887	0.87067	0.864229	0.863691	0.573984	0.00155661	0.422359	0.0592775	0.00433642	1.17253	0.000629497	0.00178073	0.409778	0.000848131	0.00778172	0.303546	0.666847	0.852021	0.397972	0.228261	0.000825612	0.00767238	0.00225285	0.000888456	bcell
CTCTGGTCATTTGCTT-1_CZI-IA11512687-0	0.295192	0.00216062	0.166221	1.13373	0.199539	0.00346558	0.737408	0.000583127	0.0098313	0.695222	1.02381	0.00386347	0.00166231	0.197594	0.8295	0.622922	0.563154	0.295309	0.689947	0.00150018	0.00182438	0.00141076	0.321098	0.337208	bcell
ACAGCCGCAAGGTGTG-1_CZI-IA11512688-1	1.46846	0.00314444	0.00125575	1.18595	0.223577	0.00502519	0.0037949	0.0332205	0.0139086	0.663609	0.75053	0.00570267	0.00247291	0.0973588	0.243118	0.696093	0.0022971	0.538017	1.07094	0.385282	0.00265416	0.243091	0.126276	0.336821	bcell
AGAGTGGAGCAGCGTA-1_CZI-IA11512687-0	0.409397	0.00245448	0.0777328	1.36509	0.87421	0.00390643	0.00599549	0.230821	0.0112426	0.333312	0.890425	0.00448411	0.00194003	0.00222166	0.504136	0.234231	0.594218	0.308365	1.02884	0.257537	0.00206777	0.0544899	0.00568187	0.92203	bcell
GATCGATAGAGGTAGA-1_CZI-IA11512687-0	0.815991	0.00209485	0.585787	1.25308	0.840346	0.00337597	0.191882	0.169022	0.00930504	0.783557	0.940764	0.00403296	0.00166296	0.120842	0.00203227	0.120956	0.510103	0.306204	1.06511	0.0133636	0.00178548	0.00138422	0.00487383	0.388256	bcell
TTTATGCCAGTCTTCC-1_CZI-IA11512688-1	0.175637	0.804079	0.243501	2.41667	0.187547	0.00164841	0.00121189	0.000275381	0.0974683	0.288085	0.0340978	0.00198996	0.272413	0.125393	0.712009	0.78507	0.605125	0.380227	0.411404	0.138538	0.115653	0.156112	0.213797	0.000935424	bcell
GGACAGAGTTGTCTTT-1_CZI-IA11512686-1	1.08245	0.00407134	0.00158368	0.434267	0.00421596	0.00633812	0.148273	0.075896	0.0172399	0.919888	0.811304	0.00995504	0.00315815	0.00352214	0.738384	0.487798	0.313588	0.445766	1.50379	0.337852	0.0152339	0.323013	0.00913762	0.381178	bcell
TTTCCTCTCGTTTATC-1_CZI-IA11485873-2	0.0339052	1.50307	0.544434	0.90182	0.87229	0.00135926	0.490922	0.273548	0.00378621	0.925177	0.307215	0.00152477	0.000652096	0.17429	0.00082123	0.125592	0.823336	0.592292	0.175558	0.285668	0.000719084	0.0285503	0.00197566	0.105937	bcell
CATTCGCTCAAACCGT-1_CZI-IA11512688-1	0.0214687	0.442695	0.676616	1.3541	0.291083	0.0697928	0.601002	0.119728	0.0181368	0.654505	0.0280265	0.00077204	0.521342	0.026443	1.09641	0.531006	0.647165	0.627741	0.00120436	0.0874961	0.147448	0.000276017	0.154762	0.0679055	bcell
TATTACCGTCCATCCT-1_CZI-IA11512688-1	0.626148	0.00155587	0.0344325	0.726004	0.263395	0.00252361	0.262858	0.000418081	0.00706174	0.975329	0.00101234	0.00279854	0.686924	0.0747981	1.59909	0.628701	0.32692	0.532565	0.28296	0.345512	0.507331	0.133927	0.00366734	0.12663	bcell
GTATCTTCAATCCGAT-1_CZI-IA11485873-2	0.650932	0.0560814	0.263969	1.44326	0.446891	0.00235849	0.247143	0.176327	0.00660181	0.594677	0.879869	0.00264559	0.0011631	0.00130229	0.495387	0.312274	0.44086	0.339028	0.527204	0.277029	0.00123137	0.000971666	0.274087	0.714027	bcell
CAAGATCTCCACGCAG-1_CZI-IA11485873-2	0.265629	0.122888	0.802075	1.14308	0.586484	0.00494783	0.396174	0.251964	0.0753686	0.641816	0.0010859	0.00300702	0.462598	0.0703405	0.541515	0.378485	0.416657	0.926249	0.113168	0.605741	0.183714	0.15039	0.00391976	0.00155057	bcell
GGTATTGGTCTAGGTT-1_CZI-IA11485873-2	0.739387	0.00217629	0.0893308	1.35063	0.243221	0.003469	0.100601	0.0605121	0.00966943	0.636079	0.911298	0.00387322	0.00169753	0.0713841	0.002174	0.813803	0.432823	0.396521	1.28258	0.491039	0.00185328	0.0194558	0.00503758	0.464524	bcell
TGACTAGCAGACAGGT-1_CZI-IA11512687-0	0.811288	0.00149086	0.00058935	0.913626	0.261911	0.00242164	0.246769	0.0535998	0.00668451	0.955667	0.000961574	0.00287063	0.766801	0.00134613	0.577454	0.464614	0.690943	0.393562	0.00865479	0.745311	0.301963	0.00100235	0.642285	0.302496	bcell
CGCTATCTCAACTCTT-1_CZI-IA11485873-2	0.515559	0.00123681	0.101185	1.3189	0.237053	0.00204012	0.0519456	0.0328802	0.00559598	0.807429	0.0111388	0.00228285	0.291422	0.146044	0.910336	0.399993	0.649016	0.357745	0.509052	1.10524	0.042876	0.000831014	0.464967	0.197202	bcell
TTGGCAAGTAAGTGTA-1_CZI-IA11512687-0	0.74324	0.101856	0.444708	0.97281	0.0216478	0.30625	0.00178134	0.00864075	0.0653884	0.592868	0.100189	0.00267342	0.74213	0.286714	0.728728	0.439331	0.182128	0.693993	0.618537	0.654306	0.00126505	0.179177	0.00348829	0.263177	bcell
TCACAAGAGATATGCA-1_CZI-IA11512690-2	1.38412	0.0024849	0.259575	1.64317	0.00243893	0.0039746	0.00292332	0.171365	0.0108712	0.493974	0.776983	0.0043984	0.00195468	0.00220992	0.0356013	0.00184817	0.665334	0.874057	1.27943	0.0339209	0.00207424	0.0448724	0.00572556	0.421106	bcell
GATGCTAGTCGTGGCT-1_CZI-IA11485873-2	0.316849	0.000996418	0.276508	1.10172	0.101153	0.469301	0.3173	0.194268	0.00450381	0.822464	0.000649767	0.00178888	0.72854	0.060866	1.90116	0.667243	0.518391	0.241628	0.134175	0.0033663	0.266588	0.000655175	0.00235074	0.0370208	bcell
CCCTCCTTCCACGTTC-1_CZI-IA11512688-1	0.873813	0.00205238	0.0953534	1.11071	0.277506	0.299164	0.237299	0.379857	0.00911519	0.726654	0.00133148	0.00368803	0.248533	0.149138	0.305514	0.00150132	0.79158	0.382763	0.21635	1.45328	0.00174593	0.203674	0.0048449	0.362056	bcell
TCTATTGGTTATGTGC-1_CZI-IA11512685-0	0.780938	0.0216415	0.364199	0.794126	0.00178991	0.328326	0.528416	0.0164137	0.00820459	1.07074	0.329268	0.0516692	0.278866	0.156931	0.879751	0.117994	0.387951	0.747371	1.07178	0.162924	0.00155264	0.0012202	0.00432161	0.0376289	bcell
GCAGTTATCGTTTATC-1_CZI-IA11512687-0	0.899784	0.00214172	0.0947079	1.32479	0.371833	0.00339146	0.203892	0.232057	0.00946184	0.716004	0.80235	0.00376228	0.00165758	0.00190725	0.173011	0.294674	0.51361	0.414694	0.360304	0.755564	0.00179874	0.131948	0.226425	0.595355	bcell
GGATTACAGTGAATTG-1_CZI-IA11512687-0	0.368292	0.00179964	0.333635	1.72902	0.523674	0.00291716	1.2918	0.137331	0.00803485	0.0950492	0.0986871	0.00335988	0.00142458	0.0016205	0.341621	1.09197	0.307778	0.381314	0.334375	0.383393	0.00153892	0.0421143	0.00423745	0.659956	bcell
TTTCCTCTCAGCTCTC-1_CZI-IA11512687-0	0.57147	0.0039977	0.214212	2.51527	0.703502	0.0064401	0.00463227	0.0010693	0.0170404	0.00192355	0.00253608	0.00708597	0.270261	0.00351895	0.0206729	0.00285049	1.26574	0.0925541	0.00283588	1.12898	0.0946545	0.162276	0.430949	0.554572	bcell
TTGGCAACAGTGGAGT-1_CZI-IA11512688-1	0.666673	0.245203	0.344261	0.549642	0.205657	0.00288458	0.575242	0.0912339	0.00791811	1.08609	0.155529	0.00324303	0.184136	0.396951	1.08506	0.167542	0.715049	0.215765	0.00125601	1.15214	0.225441	0.0629858	0.00420654	0.00162867	bcell
TCAGGATGTCCAACTA-1_CZI-IA11512688-1	0.423506	0.523831	0.651786	0.900455	0.381835	0.33098	0.82492	0.322844	0.0652646	0.744677	0.0928389	0.00249699	0.129071	0.00125056	1.00648	0.152363	0.627467	0.507899	0.0530817	0.209529	0.00118547	0.0828895	0.00319979	0.117991	bcell
CAGCATAGTAGAGTGC-1_CZI-IA11512688-1	0.600171	0.00245501	0.237238	1.32282	0.183558	0.00398338	0.00297668	0.000668122	0.101771	0.859678	0.365368	0.00455325	0.00192678	0.0161185	0.188603	0.0565067	0.424891	0.550019	1.36791	1.41807	0.00207026	0.242299	0.00580829	0.165178	bcell
GTGTTAGTCTGGCGAC-1_CZI-IA11512687-0	0.833734	0.0100596	0.207273	1.48776	0.00207106	0.00339866	0.491267	0.000562577	0.00924986	0.312779	0.820121	0.00367826	0.00161039	0.543273	0.97755	0.509014	0.00151503	0.518417	0.280459	0.0773198	0.00174219	0.0995842	0.484704	0.459392	bcell
CACCTTGTCCTTGGTC-1_CZI-IA11512688-1	0.273951	0.192568	0.322902	1.11085	0.366555	0.560105	0.362923	0.256666	0.00537427	0.788739	0.260729	0.00216012	0.000940889	0.0433843	1.2188	0.59133	0.619882	0.382	0.374002	0.166149	0.0695658	0.00079579	0.00283922	0.190474	bcell
ACGGGCTAGCTGCAAG-1_CZI-IA11512687-0	0.304778	0.00127554	0.52674	2.18205	0.519117	0.00201752	0.00148871	0.181344	0.0528352	0.695901	0.00201599	0.0190221	0.111039	0.00109994	0.803302	0.120984	0.591922	0.459995	0.0804814	0.890877	0.260079	0.000832606	0.351707	0.00115422	bcell
CATTCGCGTGCACGAA-1_CZI-IA11512687-0	0.0940596	0.270956	1.33089	0.698041	0.244709	0.0599381	0.536787	0.260108	0.00434135	1.06629	0.326663	0.00173073	0.000756991	0.0832996	0.886228	0.478454	0.209594	1.0666	0.0866321	0.264339	0.10828	0.0651532	0.00223845	0.0247463	bcell
CAGCCGAGTAGCGATG-1_CZI-IA11512687-0	0.199378	0.00254516	0.374182	0.968114	0.637755	0.00408454	0.00299517	0.146668	0.0113909	1.04881	0.751945	0.00457912	0.00203081	0.00222791	0.338131	0.431464	0.303391	0.524054	1.40525	0.460273	0.282823	0.211335	0.00589328	0.00235918	bcell
CCCAATCCAGCTGCTG-1_CZI-IA11512689	0.0392083	0.00252356	0.453574	1.20471	0.705147	0.773047	0.141504	0.597044	0.0109445	1.17922	0.110363	0.00456834	0.0457635	0.00221411	0.00243729	0.175281	0.491504	0.550436	0.234052	1.3881	0.00210637	0.00162736	0.00581166	0.00228057	bcell
GGCTGGTGTATAGTAG-1_CZI-IA11512687-0	0.77362	0.00847353	0.380352	1.86452	0.243215	0.00196299	0.0267617	0.00508318	0.00548472	0.505297	0.229746	0.0201407	0.00197036	0.268717	0.336592	0.000872431	1.03415	0.370662	0.195943	1.01082	0.250562	0.277749	0.095163	0.255193	bcell
CATTCGCTCTGCTGCT-1_CZI-IA11512688-1	1.09843	0.00247933	0.111844	0.446214	0.331025	0.00399225	0.00294355	0.0811046	0.0110213	0.706479	0.00159954	0.0044143	0.103276	0.14944	0.603379	0.0018068	0.95857	0.558717	1.23094	0.837988	0.133277	0.321555	0.00579491	0.418517	bcell
ACACCAAAGCTGCCCA-1_CZI-IA11512688-1	0.547638	0.0882611	0.414098	1.13042	0.65511	0.00979853	0.0560315	0.207875	0.00832666	0.547833	0.176034	0.00334985	0.00147297	0.001682	0.971755	0.00139044	0.493684	0.718436	0.00132681	1.22238	0.136127	0.167566	0.00444454	0.577983	bcell
GTCAAGTTCTGACCTC-1_CZI-IA11512685-0	1.16778	0.00410345	0.304678	0.894626	0.137225	1.00194	0.00802893	0.473199	0.0182339	1.09346	0.228396	0.109742	0.0156632	0.00373743	0.331632	0.0435892	0.13917	0.70907	0.316347	0.593528	0.00350335	0.00273314	0.00958204	0.463569	bcell
TAAGCGTCACGAAACG-1_CZI-IA11512685-0	0.605117	0.00432743	0.00176825	0.815347	0.00414103	0.0285784	0.10357	0.105596	0.0188704	0.77583	0.00283827	0.00857609	0.899138	0.00383534	1.45318	0.308221	0.00318611	0.381257	0.71038	1.12873	0.482163	0.206272	0.0101858	0.00398527	bcell
TGGTTAGGTGAAAGAG-1_CZI-IA11485873-2	0.00253056	1.41906	0.876852	0.475417	0.532773	0.424232	0.762652	0.469658	0.0417265	1.27136	0.00488974	0.00172263	0.000742044	0.000854824	0.0040127	0.382062	0.000684702	0.473417	0.440563	0.34991	0.000806422	0.000628973	0.002215	0.232332	bcell
TGGCGCACACCTTGTC-1_CZI-IA11512688-1	0.397529	0.309745	0.318149	1.28874	0.395286	0.0022942	0.00170899	0.179322	0.00645707	1.12344	0.000925399	0.00264231	0.828333	0.0012704	0.529138	0.21936	0.757126	0.94681	0.311246	0.000995677	0.00121666	0.102369	0.431088	0.00131152	bcell
TGCTACCGTTCATGGT-1_CZI-IA11512689	0.0187442	0.00216036	0.00085859	2.76742	0.444619	0.614594	0.00280449	0.000581021	0.0986219	0.00103444	0.26357	0.00397719	0.477196	0.228969	0.002118	0.0015246	0.76015	0.00103531	0.0744082	1.33749	0.00183048	0.00143692	0.00509206	1.02391	bcell
TACAGTGCATAGAAAC-1_CZI-IA11512688-1	0.332059	0.191668	0.572593	1.97784	0.257702	0.0135216	0.0286504	0.000275125	0.00460449	0.579524	0.0226265	0.02241	0.143814	0.0739926	1.14964	0.11605	0.651723	0.630027	0.000725495	1.16159	0.000872976	0.153481	0.0824826	0.000946612	bcell
GACTACACAGGAATGC-1_CZI-IA11512688-1	0.418222	0.0376158	0.159647	1.23701	0.0937915	0.299251	0.00235674	0.210634	0.0769849	1.56019	0.106414	0.00294348	0.186559	0.330597	0.582975	0.224338	0.182264	0.897479	0.446059	0.508614	0.0994643	0.136596	0.211041	0.139549	bcell
AAATGCCCAGACGTAG-1_CZI-IA11512689	0.758382	0.345618	0.103623	2.24599	0.157955	0.495768	0.162343	0.0568082	0.00863415	0.832173	0.834753	0.00346888	0.00154876	0.0991371	0.47185	0.00502181	0.00142222	0.285529	1.068	0.19324	0.00162635	0.00128224	0.00457318	0.0017973	bcell
CACACAAGTTCAGCGC-1_CZI-IA11512687-0	0.208771	0.110844	0.924173	0.848576	0.581124	0.00212875	0.61863	0.35282	0.00590806	0.908858	0.245263	0.00241558	0.00104615	0.00118248	0.38387	0.517737	0.30751	0.468804	0.0919099	1.0541	0.00111218	0.000873085	0.00307589	0.519119	bcell
TTTGGTTCATAGAAAC-1_CZI-IA11485873-2	0.76942	0.0304407	0.0916118	2.12302	0.129818	0.0206997	0.0010828	0.112984	0.0394484	0.42436	0.467139	0.0159105	0.179301	0.0129523	0.314776	0.191699	0.864772	0.341858	0.548809	0.810091	0.000760116	0.12242	0.189358	0.369821	bcell
TGAGCATTCTTCAACT-1_CZI-IA11512688-1	0.355942	0.00258069	0.479352	1.41413	0.232191	0.00271877	1.77066	0.175482	0.00762912	0.755099	0.456092	0.00298784	0.00130429	0.0314107	0.181727	0.84504	0.240179	0.380615	0.427232	0.236632	0.00144833	0.00112546	0.00394401	0.143065	bcell
TCTCATACATAACCTG-1_CZI-IA11512688-1	0.0535567	1.62513	0.901456	0.900402	0.146847	0.000910517	0.605327	0.387507	0.0262841	1.03309	0.000365714	0.00103588	0.431945	0.000502745	0.00587499	0.388854	0.422457	0.89173	0.00620186	0.0322065	0.0939167	0.0513362	0.175433	0.000517309	bcell
AGAGCGATCTCTAGGA-1_CZI-IA11485873-2	0.211076	0.439915	0.612315	0.992627	0.513149	0.28718	0.591296	0.407103	0.00623748	1.28818	0.0912773	0.00250525	0.228896	0.00122947	0.140302	0.0401492	0.429777	0.605026	0.0117527	0.853557	0.00117891	0.182299	0.00324365	0.217336	bcell
ACTATCTTCCTGTACC-1_CZI-IA11512688-1	0.0846886	1.19661	0.380036	0.865281	0.28449	0.45658	1.28439	0.512619	0.0321013	0.836852	0.0317912	0.021576	0.0455622	0.000621703	0.2576	0.469167	0.234818	0.669538	0.000494512	0.459065	0.000596667	0.000466515	0.00164706	0.0519752	bcell
CTAGTGACAGATTGCT-1_CZI-IA11512688-1	0.144563	0.00151157	1.0606	0.925319	0.302009	0.00243139	1.57812	0.139976	0.00674776	1.1273	0.662669	0.00272624	0.00118358	0.00134498	0.539425	0.357118	0.00109805	0.667596	0.199167	0.00105825	0.00128013	0.153191	0.0872409	0.190052	bcell
GAGCAGAGTCTTCAAG-1_CZI-IA11512688-1	0.254893	0.00153299	0.296222	0.815146	0.705127	0.525701	0.56311	0.242403	0.00693055	0.817059	0.447308	0.00285188	0.0037491	0.0013709	0.741349	0.39027	0.00111572	0.413633	0.51708	0.973971	0.0128934	0.00102766	0.0036021	0.414778	bcell
CACACAATCATGTCTT-1_CZI-IA11485873-2	0.744666	0.00297233	0.385079	1.36515	1.12687	0.00475846	0.003527	0.0753418	0.0131952	0.303726	0.944248	0.0443398	0.00232509	0.00267395	0.00297391	0.303361	0.600162	0.181077	0.00214095	0.52953	0.0025586	0.00198188	0.15814	1.3076	bcell
TCTGGAACATATACCG-1_CZI-IA11512688-1	0.693211	0.00267885	0.0837983	0.664969	0.24411	0.00434948	0.66435	0.0763518	0.0121385	0.781441	0.465132	0.00540481	0.00210644	0.0461906	0.00275084	0.100603	0.524292	0.580773	0.824466	1.43984	0.13318	0.201801	0.00629932	0.557743	bcell
ACTGCTCAGTCGTTTG-1_CZI-IA11512687-0	0.512776	0.00278543	0.316039	0.658437	0.298524	0.00444825	0.00333987	0.225138	0.0121016	1.17852	0.39792	0.00488604	0.105482	0.00241178	0.277988	0.625471	1.14312	0.386598	0.0408807	1.46929	0.00237128	0.212776	0.00646771	0.227539	bcell
CGAATGTGTAGGGTAC-1_CZI-IA11512687-0	0.456013	0.00184581	0.478207	1.21125	0.443295	0.00295575	0.195483	0.083131	0.0785982	0.616583	0.0451594	0.0034093	0.0894287	0.416388	0.199718	0.212767	0.784778	0.66421	0.520372	1.24663	0.0947399	0.105303	0.108199	0.085361	bcell
TAAACCGGTACTCGCG-1_CZI-IA11512686-1	1.3539	0.00283238	0.263987	0.365107	0.00293689	0.0046081	0.154389	0.0496522	0.0125499	0.988932	0.00184046	0.00508548	0.161471	0.176976	0.745173	0.0662473	0.36972	0.832711	0.864194	1.04084	0.00243296	0.353834	0.00666123	0.286917	bcell
AGGCCGTGTCCAACTA-1_CZI-IA11485873-2	0.868904	0.00356482	0.00142898	0.633968	0.11389	0.00564751	0.37208	0.000960188	0.0160364	0.844857	1.38731	0.00630597	0.00275874	0.00312599	0.376123	0.584393	0.00256622	0.476263	0.657304	0.857094	0.00294357	0.311198	0.00817195	0.554308	bcell
GGATGTTGTCCGTGAC-1_CZI-IA11512688-1	0.138311	0.980691	0.229144	1.20611	0.805591	0.0521034	0.000866609	0.32552	0.0312819	0.855194	0.036435	0.0109665	0.000582225	0.00601106	0.19398	0.159164	0.222102	0.947003	0.261132	0.505736	0.00131787	0.0914938	1.0745	0.0423897	bcell
TGCGTGGAGCGAGAAA-1_CZI-IA11512687-0	0.767841	0.213989	0.304906	1.75817	0.150809	0.00270896	0.00203044	0.0673151	0.00755	0.546431	0.32085	0.00331622	0.106309	0.00150554	0.0182498	0.198213	0.842377	0.614551	0.364646	1.41759	0.00141806	0.127363	0.00393418	0.306821	bcell
TGAGCCGCAGACAGGT-1_CZI-IA11512688-1	1.25516	0.00277485	0.329285	0.696652	0.00273475	0.186021	0.00335096	0.106967	0.0122871	0.56654	0.891217	0.00490802	0.0021981	0.00248199	0.00280003	0.929088	0.179757	0.610455	0.945747	0.00680903	0.00232455	0.119855	0.00648728	1.24825	bcell
GACTACAGTCGGCACT-1_CZI-IA11512687-0	0.36866	0.274237	0.494756	1.85271	0.00171293	0.00281612	0.10609	0.000465704	0.0811057	0.27694	0.00113745	0.00322239	0.133293	0.00156762	0.694206	0.464728	1.18713	0.370878	0.532776	0.749612	0.0112692	0.15944	0.173639	0.204457	bcell
TTCTACACAATAAGCA-1_CZI-IA11512685-0	0.681339	0.00224251	0.559362	1.38127	0.00218624	0.00363247	0.124408	0.352607	0.00985444	0.756929	0.0903939	0.00399067	0.0666688	0.00199484	1.52055	0.342462	0.0488146	0.502541	0.32991	0.94538	0.156416	0.192826	0.00527314	0.0506515	bcell
GACGTTATCTAACTCT-1_CZI-IA11512688-1	0.472987	0.00226608	0.482594	1.24697	0.542353	0.00368433	0.00270994	0.0746353	0.0102119	0.919017	0.849159	0.00423008	0.151835	0.00203315	0.00223113	0.54606	0.407365	0.646951	1.17485	0.00158856	0.00193457	0.204011	0.00533253	0.375083	bcell
TTTCCTCGTAAACCTC-1_CZI-IA11512687-0	0.755003	0.145046	0.311875	0.895855	0.735008	0.368086	0.413803	0.278182	0.00651504	0.92691	0.116215	0.00272158	0.819339	0.00127533	0.374563	0.20662	0.88119	0.429546	0.199329	0.182735	0.00236118	0.048646	0.00336069	0.0517159	bcell
CCTACACAGTCGTTTG-1_CZI-IA11512687-0	0.017857	1.2313	1.76382	0.272023	0.173978	0.0552831	1.13677	0.174794	0.00646231	1.06171	0.543227	0.00260375	0.00114509	0.00129803	0.172879	0.200726	0.163017	0.861847	0.205159	0.103114	0.00124002	0.000976513	0.00339731	0.00132579	bcell
CCAGCGACACGTCAGC-1_CZI-IA11485873-2	0.346507	1.11944	0.57809	0.554818	0.266263	0.135614	0.139249	0.369631	0.0470975	1.01895	0.000650475	0.00178617	0.483607	0.000887794	0.497862	0.343232	0.385742	1.01284	0.0241524	0.793757	0.000850694	0.000668181	0.00233933	0.0455123	bcell
TTGGCAACATATACCG-1_CZI-IA11485873-2	1.36877	0.00368361	0.0979995	1.06658	0.363183	0.713143	0.0044435	0.084882	0.0160541	0.25975	1.02634	0.00645976	0.00291237	0.00331387	0.0573946	0.00267224	0.0168505	0.573197	0.740806	0.888495	0.00305183	0.563536	0.00840844	0.215673	bcell
TCAGGTATCGCTAGCG-1_CZI-IA11512687-0	0.188669	1.48645	0.0565245	1.48002	0.604296	0.4113	0.82194	0.0710499	0.00539033	0.673227	0.00999077	0.0021915	0.0609484	0.00110535	0.106188	0.331506	0.219226	0.223426	0.363515	1.04075	0.00101289	0.000794571	0.00281828	0.00110801	bcell
ACAGCTACACGGTAAG-1_CZI-IA11485873-2	0.241515	0.20827	0.598248	1.0335	0.760588	0.904809	0.682343	0.402401	0.00687446	0.816829	0.325925	0.0028619	0.00120554	0.13098	0.214427	0.396656	0.00110858	0.353691	0.0416027	0.763304	0.0348642	0.0305349	0.00359117	0.197142	bcell
CCCAGTTGTCTCACCT-1_CZI-IA11512688-1	0.579683	0.00364514	0.487128	1.57105	0.397938	0.150761	0.0044105	0.120848	0.162002	0.57514	1.42796	0.0071989	0.00286866	0.00328757	0.102251	0.119242	0.566689	0.705828	0.357057	0.201993	0.00308708	0.0484634	0.00838028	0.481231	bcell
CGAATGTGTCATATCG-1_CZI-IA11512687-0	0.065227	0.00163299	0.282219	1.11219	0.684762	0.00261256	0.00195936	0.0825303	0.00726809	0.951017	0.203153	0.00293141	0.205941	0.257242	0.402148	0.723192	0.457703	0.554596	0.20321	1.02258	0.318082	0.0679287	0.00380206	0.536586	bcell
ACTTGTTCAGTCAGAG-1_CZI-IA11512688-1	0.512241	0.511852	0.659429	2.11202	0.358632	0.2894	0.043344	0.219267	0.00472431	0.741094	0.000679799	0.0018845	0.789122	0.000922928	0.40257	0.0682776	0.148652	0.966778	0.000739491	0.317842	0.000885394	0.014361	0.00245989	0.000953797	bcell
GTGCGGTGTCGGCACT-1_CZI-IA11512687-0	0.38228	0.0897887	0.51251	0.861713	0.820221	0.306712	0.122664	0.412775	0.00607589	1.26937	0.150258	0.00259244	0.687639	0.00118901	0.210143	0.379617	0.415549	1.02102	0.000962195	0.314447	0.0885109	0.0803269	0.00318581	0.019098	bcell
CTCATTACACTTCTGC-1_CZI-IA11512688-1	0.428052	0.156492	0.385638	1.45737	0.0764289	0.00272093	0.183068	0.179293	0.00753472	0.795111	0.194628	0.00309836	0.00133651	0.0015023	0.640899	0.283677	0.889522	0.427532	0.186952	1.35055	0.00142804	0.0670699	0.145398	0.28323	bcell
TGGCCAGCACGGCTAC-1_CZI-IA11512687-0	0.373369	0.0339463	0.000677117	0.483146	0.778832	1.51943	0.020602	0.279755	0.00773044	0.840356	0.111147	0.0311653	1.1956	0.00152034	0.185085	0.00125843	0.639305	1.32729	0.215778	0.00119101	0.00373778	0.00112604	0.00403318	0.0914325	bcell
TCTGGAAAGAACAATC-1_CZI-IA11512689	0.883144	0.00257506	0.0631961	1.99774	0.00250846	0.00412366	0.00309262	0.0834821	0.0114673	0.734058	0.528516	0.00466362	0.00204756	0.258233	0.00255547	0.180455	0.287974	0.240958	1.11151	0.961847	0.00220185	0.00171867	0.00598833	0.746825	bcell
TGTGGTAAGCCAGTAG-1_CZI-IA11485873-2	0.142548	0.00118186	1.22641	1.67306	0.689985	0.0519428	1.08366	0.223108	0.00532472	0.253569	0.394139	0.0021403	0.000922526	0.00649503	0.203402	0.364728	0.265336	0.624462	0.737887	0.0921364	0.000998178	0.0552581	0.00274981	0.0628395	bcell
GGGCATCAGAATGTTG-1_CZI-IA11485873-2	0.357046	0.115987	0.504246	1.0668	0.126352	0.00199872	1.23879	0.0748409	0.00553259	0.808658	0.000809719	0.00221003	0.177152	0.00108228	0.800713	1.0552	0.462394	0.543864	0.0504989	0.389354	0.0568988	0.0935316	0.227276	0.00114565	bcell
TCTGAGACATCACCCT-1_CZI-IA11512687-0	0.835696	0.0024818	0.307465	0.861955	0.518039	0.00393142	0.0927508	0.000664641	0.0109157	0.674409	1.38837	0.00441317	0.00191169	0.00213811	0.566089	0.303086	0.290428	0.397251	0.456868	0.624333	0.00209556	0.137666	0.155796	0.486277	bcell
CAGCATACACATCTTT-1_CZI-IA11512690-2	1.55697	0.00275619	0.474921	1.17859	0.00270155	0.337817	0.205666	0.138637	0.012313	0.550789	0.637503	0.00492683	0.00218462	0.0611256	0.00274205	0.234979	0.445189	0.737914	1.032	0.00197831	0.00235665	0.00184678	0.00652674	0.482017	bcell
CGTAGGCCATTGAGCT-1_CZI-IA11512687-0	0.00109474	0.00147943	0.58125	1.02625	0.499166	0.00237838	0.00176796	0.406414	0.0631768	0.776664	0.066241	0.00262008	0.14496	0.125417	1.13811	0.333734	0.270339	0.762847	0.0234692	1.09288	0.130915	0.207278	0.119325	0.377328	bcell
CGCGGTAGTAAACGCG-1_CZI-IA11512687-0	0.0729261	1.91245	0.551882	0.806373	0.485352	1.10436	0.242253	0.233421	0.00301452	0.947983	0.137941	0.00120478	0.000817505	0.000589413	0.216713	0.0180567	0.218396	0.653297	0.00993385	0.493011	0.0670156	0.000437127	0.00157056	0.000612678	bcell
CTCGAAATCTGGTTCC-1_CZI-IA11512688-1	0.497773	0.556475	0.335267	1.00223	0.558094	0.00246436	0.13868	0.427833	0.00678964	0.975537	0.100491	0.031396	0.705515	0.0515947	0.319721	0.288009	0.0209733	0.646643	0.319421	0.433367	0.223873	0.0753622	0.434598	0.00140901	bcell
GTGGGTCGTCCAGTGC-1_CZI-IA11512687-0	0.761505	0.00337516	0.00133496	1.96869	0.206083	0.00532737	0.0039618	0.458079	0.0145878	0.488209	1.0138	0.00591766	0.00261213	0.00300445	0.779303	0.385655	0.00240379	0.401218	0.547817	0.578724	0.00278804	0.18825	0.00769692	0.267163	bcell
ACTTACTCAATGAAAC-1_CZI-IA11512688-1	0.6566	0.00918495	0.465529	1.51717	0.455737	0.00933781	0.0115632	0.442093	0.00703286	0.462643	0.276649	0.00284021	0.00124204	0.141507	0.66757	0.00111737	0.137516	0.844962	0.00210052	1.11564	0.158158	0.0934468	0.264436	0.408022	bcell
TCAGATGTCATGTCCC-1_CZI-IA11512687-0	0.0828836	0.365938	1.11037	1.56618	0.000913571	0.319422	0.813778	0.0126319	0.00411652	0.701257	0.767925	0.0136921	0.000712226	0.00081092	0.724595	0.228118	0.126826	0.585631	0.240726	0.429513	0.0178473	0.0554575	0.00212816	0.00084065	bcell
CCCTCCTCATCCCATC-1_CZI-IA11512687-0	0.118493	0.00140882	0.88525	1.35968	0.228023	0.00222864	1.603	0.378887	0.0634006	0.922999	0.427213	0.00250846	0.00108633	0.00121663	0.312672	0.693698	0.220758	0.381366	0.131854	0.00097103	0.00117854	0.0674274	0.151075	0.201152	bcell
TTCCCAGCACGAAACG-1_CZI-IA11485873-2	0.160733	0.00173429	0.292703	0.857928	0.992721	0.728864	0.435045	0.861672	0.0732164	1.25757	0.281667	0.00338355	0.00137043	0.269634	0.448001	0.170252	0.181407	0.297913	0.0145161	0.750068	0.00704062	0.00114566	0.00403224	0.0547401	bcell
ACGATGTGTACTTAGC-1_CZI-IA11512685-0	1.44412	0.00509142	0.00205729	0.569811	0.289628	0.00828201	0.577681	0.282459	0.0219236	1.80844	0.361677	0.0091018	0.00405745	0.00468541	0.676502	0.00368365	0.00372203	0.616689	0.449047	0.879249	0.00438523	0.0034398	0.0119333	0.00474403	bcell
CCTCTGAAGGCAATTA-1_CZI-IA11485873-2	0.632488	0.132478	0.031366	1.55182	0.254664	0.00307093	0.570949	0.086922	0.0817221	0.294098	1.47938	0.00345198	0.00149147	0.00168326	0.375491	0.572073	0.47115	0.298458	0.494859	0.245761	0.00161411	0.0285436	0.209465	0.318406	bcell
AGTAGTCCACGACGAA-1_CZI-IA11512689	0.518887	0.00201391	0.216362	2.36648	0.171474	0.185274	0.507081	0.318748	0.00891455	0.6068	0.00130312	0.0035934	1.40317	0.212208	0.0389944	0.00142819	0.480978	0.538781	0.215376	0.254715	0.00169436	0.00132975	0.00468056	0.0786971	bcell
GTGCTTCAGATAGTCA-1_CZI-IA11512687-0	0.416412	0.0015623	0.143663	1.35005	0.610838	0.00249218	0.25372	0.266014	0.00689736	0.800948	0.622254	0.00276934	0.123366	0.00137954	0.00751444	0.00114007	1.52639	0.374588	0.786857	0.289522	0.299704	0.16659	0.00360083	0.0946858	bcell
CGGTTAACACACCGCA-1_CZI-IA11512688-1	0.128594	1.49073	0.350123	0.850203	0.74451	0.0459883	0.782793	0.333111	0.00435295	1.12834	0.189014	0.00172721	0.0241345	0.000872529	0.000948643	0.191385	0.383396	0.712062	0.194858	0.338382	0.000826182	0.000642903	0.10215	0.171356	bcell
AACACGTTCAGCACAT-1_CZI-IA11512687-0	0.159661	0.000978579	0.157342	0.565858	0.0180268	0.00157543	0.692875	0.12678	0.00441727	0.685559	0.0737563	0.0017601	0.553996	0.000863704	1.04564	0.81486	0.789676	0.41979	0.0938109	0.00500172	0.125131	0.000784532	1.58268	0.249539	bcell
ATGCGATAGGGATCTG-1_CZI-IA11512688-1	0.513587	0.163541	0.285545	1.1194	1.05691	0.00219778	0.0016233	0.453352	0.00615018	0.780182	0.0736249	0.00252751	0.640355	0.0159589	0.228211	0.406767	0.943289	0.816493	0.01766	0.332249	0.0954002	0.000935954	0.201212	0.00126399	bcell
AACCGCGCACCTGGTG-1_CZI-IA11512686-1	0.309538	0.00324061	0.349752	0.635548	0.592638	0.341812	0.633672	0.793018	0.123574	1.50739	0.00208198	0.00569605	0.0765116	0.00281904	0.579185	0.370461	0.401119	0.681271	0.424469	0.0940278	0.101974	0.0021544	0.00744065	0.0619808	bcell
CGATCGGGTCTGGAGA-1_CZI-IA11512688-1	0.227831	0.0551205	0.843136	0.74773	0.361496	0.384547	2.43388	0.141275	0.00513973	0.846986	0.0401475	0.00209903	0.272272	0.000999722	0.347806	0.455454	0.219038	0.692224	0.000813973	0.0411386	0.000979769	0.0297795	0.00270578	0.0124865	bcell
GATCGCGCAAATACAG-1_CZI-IA11512688-1	0.491614	0.349078	0.338379	0.79295	0.0628558	0.754971	0.00207522	0.112296	0.00761121	1.19185	0.0686532	0.00316784	0.0147132	0.117756	1.14537	0.209282	0.144501	0.721315	0.444733	0.940997	0.167016	0.0614258	0.00397135	0.00158318	bcell
TCATTACGTATTAGCC-1_CZI-IA11512688-1	0.43134	0.00164586	0.606092	0.922871	0.477077	0.257919	1.53404	0.0951985	0.00730983	0.996259	0.0857721	0.0029488	0.0012841	0.344836	0.0754692	0.438653	0.273176	0.374144	0.00117858	0.907121	0.301599	0.0085642	0.00383447	0.00158484	bcell
GTATTCTAGTGTGGCA-1_CZI-IA11512687-0	0.000281045	1.2314	0.751033	0.722103	0.240722	0.465654	1.77692	0.1124	0.00176764	0.894513	0.0350923	0.000715296	0.000302952	0.0186211	0.163283	0.395199	0.454822	0.717992	0.000271341	0.0922509	0.00594955	0.000255992	0.000919217	0.105708	bcell
CGTCCATGTGAGTATA-1_CZI-IA11512688-1	0.924817	0.0034325	0.00137839	0.00439583	0.0982768	0.00557148	0.49532	0.237435	0.0149822	1.16234	1.53616	0.00782973	0.0027071	0.00309518	0.657142	0.516494	0.00253002	0.587381	0.937796	0.00242051	0.00292583	0.294818	0.00805017	0.586826	bcell
ACTTTCACAAGTCTAC-1_CZI-IA11512687-0	1.081	0.00244719	0.000966153	1.03268	0.118215	0.479046	0.277043	0.0536822	0.0107414	0.662902	0.676138	0.00438013	0.00193845	0.0021727	0.00244477	0.00175792	0.602709	0.643082	1.70983	0.00913774	0.0263086	0.179641	0.00561563	0.542159	bcell
CCTATTATCGCCAAAT-1_CZI-IA11512688-1	0.614195	0.00278716	0.0011023	0.656287	0.44172	0.00445245	0.00336232	0.0945908	0.01233	0.864837	0.00180725	0.00492766	0.296621	0.100663	1.35003	0.614576	1.33934	0.0435098	0.134114	1.02059	0.00242878	0.129741	0.378362	0.002595	bcell
ACTTACTCATCGATTG-1_CZI-IA11512688-1	0.151622	0.00171806	0.484351	1.7373	0.532396	0.347314	0.00206511	0.0405796	0.0688846	0.438891	0.640989	0.0280225	0.00134362	0.00153163	0.355205	0.232012	0.76598	0.550767	0.85232	0.195112	0.00146733	0.00113868	0.0164897	0.700133	bcell
ACTGCTCTCCGCGCAA-1_CZI-IA11512687-0	0.438304	1.16759	0.105989	1.07829	0.355164	0.161802	0.241863	0.645329	0.00577531	0.668018	0.000828486	0.00232443	0.474826	0.00112525	0.411364	0.105344	1.42286	0.504403	0.000911144	0.297512	0.00108271	0.0660016	0.0029837	0.00117198	bcell
CATCGAAAGTCTCGGC-1_CZI-IA11512688-1	0.000626103	1.94808	0.559707	0.717602	0.5322	0.891998	0.651021	0.30142	0.00380037	0.662673	0.000544616	0.00153036	0.018605	0.0134233	0.000822387	0.0416419	0.270207	0.698705	0.000592521	0.554647	0.000796861	0.000561152	0.00195786	0.301191	bcell
CATCAAGAGAGTACCG-1_CZI-IA11512688-1	0.26343	0.00142997	0.665248	2.97686	0.477016	0.0722505	0.0519315	0.000379252	0.0615032	0.231717	0.231321	0.00263012	0.00113638	0.00126674	0.763319	0.038287	0.712564	0.708412	0.00101626	0.491398	0.0642793	0.0629225	0.159953	0.116266	bcell
AAGTCTGAGTTAGCGG-1_CZI-IA11512685-0	0.476474	0.00352619	0.22076	0.197916	0.53577	0.00567527	0.00426117	0.846191	0.0152155	0.91143	0.0301339	0.00653522	0.263426	0.00316097	2.04726	0.453972	0.867012	0.40257	0.652854	0.00245572	0.00302588	0.131476	0.00819361	0.0032694	bcell
GCCAAATTCGCACTCT-1_CZI-IA11485873-2	0.297351	1.45703	0.146287	1.13486	0.514246	0.354181	0.153052	0.469768	0.0999881	0.792409	0.247266	0.00202819	0.000882768	0.000999215	0.0369596	0.141774	0.538836	0.897299	0.246227	0.428217	0.000953134	0.0384379	0.165096	0.00155284	bcell
CGCTGGACAATGAATG-1_CZI-IA11512687-0	0.77627	0.00218272	0.31683	0.980974	0.630942	0.00350754	0.00261627	0.0415458	0.00986258	0.615104	0.843448	0.0041473	0.0017394	0.00196677	0.119321	0.17513	1.15379	0.398467	1.34182	0.296323	0.0224709	0.00147817	0.00508555	0.387961	bcell
ACTGAGTAGCACACAG-1_CZI-IA11485873-2	0.265363	0.00210303	0.383686	0.670554	0.473896	0.00338428	1.08399	0.332669	0.00941117	0.500968	0.646546	0.00381405	0.00164478	0.00187194	0.00205994	0.989527	0.884709	0.437181	0.518942	0.0229026	0.00177214	0.00139502	0.128153	0.768694	bcell
CACACCTAGCTAACAA-1_CZI-IA11512687-0	0.341774	0.00355203	0.00143924	3.3294	0.293389	0.712811	0.00415649	0.000958847	0.138435	0.00172026	0.00230368	0.0063448	0.134946	0.00312298	0.0035305	0.00256225	0.627707	0.448613	0.650495	0.942515	0.277211	0.153069	0.00830109	0.00322261	bcell
TACAGTGCAAGACGTG-1_CZI-IA11485873-2	0.362545	0.00110345	0.304822	1.21535	0.00106738	0.00178113	0.114759	0.00029675	0.00496732	0.535022	0.261573	0.00195199	0.27387	0.0315969	2.05004	0.262829	0.399608	0.529942	0.373508	0.571386	0.000942106	0.000725507	0.448367	0.418407	bcell
CAACCAAGTTTACTCT-1_CZI-IA11512687-0	0.507841	0.298246	0.376513	0.700719	0.306265	0.00287992	0.00207846	0.0372698	0.0927591	0.882317	0.199048	0.00320214	0.00144286	0.266754	0.167384	0.0698917	0.434344	0.726683	0.443187	1.65838	0.00150591	0.326617	0.508412	0.132058	bcell
CCGTTCAGTTTGACTG-1_CZI-IA11485873-2	0.621098	0.00179751	0.206587	1.30781	0.00179554	0.00287367	0.00213243	0.227339	0.0079901	0.70645	0.352413	0.00321603	0.00140906	0.0333335	0.108428	0.115315	0.718065	0.535192	0.526666	1.98845	0.00151472	0.155689	0.00419123	0.515711	bcell
CACCACTGTCTCTTAT-1_CZI-IA11485873-2	0.0663672	0.885482	0.348323	1.53597	1.01277	0.00171952	0.106976	0.319016	0.0048246	0.736531	0.61548	0.0019298	0.00084121	0.000956287	0.0887732	0.183457	0.770849	0.484397	0.475412	0.194397	0.000906212	0.0591028	0.237681	0.0352744	bcell
GGACAGACAACTGGCC-1_CZI-IA11512689	0.218379	0.00237211	0.308157	1.68921	0.642802	0.00381903	0.340865	0.393781	0.0104952	0.652855	0.744566	0.00422749	0.00186034	0.0927591	0.00234895	0.464497	0.658974	0.879223	0.811415	0.00165184	0.00203818	0.0691806	0.129766	0.00220112	bcell
TCAGGATTCCCTCAGT-1_CZI-IA11512688-1	0.428496	0.00175143	0.375303	1.16215	0.523872	0.00282813	0.466618	0.133482	0.00788604	0.818014	1.3655	0.00329282	0.00137713	0.00156634	0.00175771	0.487191	0.733703	0.552248	0.719497	0.0437937	0.00149612	0.0305583	0.00410641	0.279553	bcell
CACACCTGTAATCGTC-1_CZI-IA11512685-0	1.71981	0.00464597	0.0018718	0.322099	0.00470157	0.00748983	0.00655863	0.00125879	0.0201276	0.664223	0.92582	0.00849432	0.0036567	0.00423246	0.634019	0.486469	0.608055	0.301309	1.05603	0.173363	0.0798571	0.00314116	0.0108097	1.00824	bcell
GGTGAAGTCAGCATGT-1_CZI-IA11485873-2	0.384559	0.00221641	0.0136533	1.43645	0.749386	0.00365028	0.183515	0.0233511	0.00982978	0.708807	0.817233	0.00404506	0.00176472	0.00194874	0.00221334	0.27109	0.54771	0.456516	1.70178	0.0531983	0.0210906	0.159081	0.349785	0.228816	bcell
AGAGCGATCTTGAGAC-1_CZI-IA11512686-1	1.54018	0.0075163	0.00300229	0.690182	0.00725023	0.0117746	0.00901129	0.574629	0.0314341	1.1023	0.725161	0.0137115	0.00580339	0.00668967	0.00741345	0.465577	0.13024	0.407248	1.31803	0.00530086	0.127788	0.351855	0.0168624	0.407706	bcell
CATGCCTAGGTACTCT-1_CZI-IA11512688-1	0.150261	1.5174	0.530036	2.27986	0.53517	0.00106761	0.331994	0.197604	0.00300283	0.422991	0.0316715	0.00123288	0.000525384	0.000591066	0.000655854	0.000476559	0.606889	0.586507	0.0741109	0.573836	0.00056929	0.000442339	0.22749	0.105358	bcell
CCACCTACAGTCGTGC-1_CZI-IA11512688-1	0.444248	0.00171925	0.0626053	1.05371	0.507736	0.0625703	0.00204443	0.456102	0.00759414	1.21409	0.00110555	0.00315516	1.07468	0.00153556	0.615586	0.11209	0.47749	0.793649	0.362961	0.260559	0.27758	0.0582533	0.149639	0.147285	bcell
ACTGAACAGACCACGA-1_CZI-IA11485873-2	0.0937551	1.39181	0.260027	1.32893	0.460447	0.0398685	0.027362	0.396252	0.00443167	0.702188	0.456654	0.00175805	0.000776311	0.16795	0.254635	0.0209568	0.522069	0.532378	0.127971	0.819559	0.000845966	0.0566315	0.305647	0.197115	bcell
AGCGTCGGTAACGACG-1_CZI-IA11512687-0	0.115695	1.56867	0.351975	0.686468	0.687124	0.00195461	0.920863	0.623142	0.00541831	1.16002	0.000792767	0.00216403	0.00592155	0.0010895	0.231213	0.213692	0.112134	0.670579	0.00927742	0.639707	0.00102295	0.076194	0.0768725	0.00111605	bcell
TGCTACCAGATCGGGT-1_CZI-IA11485873-2	0.0317536	1.15016	0.78786	1.69517	0.334664	0.00101807	1.0499	0.13856	0.00284791	0.609614	0.326648	0.00114364	0.0573621	0.000772887	0.0189438	0.231068	0.419451	0.534214	0.251342	0.158452	0.000542755	0.018663	0.280927	0.0796698	bcell
CCGGTAGGTGTATGGG-1_CZI-IA11485873-2	0.320947	0.402099	0.292425	0.929792	0.557498	0.105444	0.0017556	0.511256	0.0066314	1.19568	0.000970603	0.00268914	0.490654	0.00133477	1.11	0.360739	0.397102	0.677631	0.083704	0.372929	0.0913126	0.134767	0.00354236	0.10391	bcell
GGGTCTGCATCCTAGA-1_CZI-IA11512688-1	0.556938	0.594717	0.652458	1.53069	0.715872	0.00220037	0.497944	0.23429	0.00603483	0.517754	0.00606572	0.0200388	0.0010684	0.00118334	0.00134357	0.000996833	0.734425	0.55308	0.257445	1.01892	0.00115657	0.000887577	0.00452294	0.24881	bcell
CGATTGACATGTTCCC-1_CZI-IA11512687-0	0.0235808	1.3481	0.978675	1.01842	0.456722	0.00119791	1.27045	0.595747	0.00327794	0.909058	0.121736	0.0156324	0.0136902	0.000647738	0.0397936	0.0355574	0.0710933	0.744012	0.000516656	0.313987	0.00352182	0.0733955	0.138364	0.000674568	bcell
CGAGCACGTTGCCTCT-1_CZI-IA11512687-0	0.000554415	1.26828	0.564851	0.651903	0.973886	0.00119964	0.299739	0.432143	0.0347719	1.15787	0.000481839	0.0130766	0.368568	0.00066708	0.65376	0.512901	0.177639	1.03789	0.000526667	0.000518721	0.000625929	0.000493767	0.00174291	0.0232518	bcell
CTCTACGCATCACGAT-1_CZI-IA11512688-1	0.79368	0.00198447	0.377366	1.75115	0.463192	0.0781609	0.0706585	0.0104113	0.00885175	0.582279	0.765633	0.00350486	0.00155623	0.00175187	0.478816	0.0843582	0.224224	0.537431	1.24461	0.00138321	0.00170333	0.0538415	0.00464308	0.598388	bcell
CCACGGAGTTCGTTGA-1_CZI-IA11512687-0	0.266488	0.607642	0.622427	0.878696	0.206544	0.00274729	0.0267888	0.143569	0.0076079	0.875669	0.213505	0.0263148	0.373633	0.252352	0.435543	0.290028	0.227167	0.39354	0.00121777	1.43108	0.297257	0.0733163	0.167298	0.327408	bcell
CAGCGACGTCCCTTGT-1_CZI-IA11512687-0	0.345819	0.516305	0.886953	0.474462	0.166804	0.00276154	0.487553	0.512441	0.0075733	1.44973	0.00111019	0.00320715	0.217086	0.074458	0.670994	0.300881	0.0659447	0.617427	0.168853	1.0272	0.0140273	0.131093	0.00398327	0.00157524	bcell
CCTACCACATTGCGGC-1_CZI-IA11485873-2	0.00071104	2.11469	0.0305058	1.13709	0.000905001	0.474602	0.756409	0.48711	0.00437531	1.31972	0.000632076	0.0159493	0.0182887	0.000859081	0.518598	0.124914	0.0495242	0.528623	0.000683063	0.581443	0.00080919	0.000623391	0.00229442	0.000883879	bcell
TCATTTGTCCCTCAGT-1_CZI-IA11485873-2	0.290797	0.00148418	0.00642391	0.412902	1.08984	1.34369	0.00179219	0.000409037	0.00675558	0.773166	0.000976851	0.0354323	0.34483	0.0013456	1.12934	0.190994	0.527339	0.821312	0.292079	0.370496	0.169415	0.0010086	0.0110675	0.331094	bcell
CGGTTAATCTGCCAGG-1_CZI-IA11485873-2	0.000495994	1.56769	0.29892	0.662853	0.341123	0.0845137	2.15573	0.121296	0.00300466	0.695767	0.014816	0.0146063	0.0146911	0.0132051	0.000651117	0.244619	0.322676	0.48593	0.000565356	0.264443	0.12894	0.120114	0.234445	0.388738	bcell
GGGCATCAGAGTAATC-1_CZI-IA11485873-2	0.756998	0.0341449	0.25713	1.41181	0.389765	0.00133502	0.289368	0.279063	0.00376175	0.631377	0.20274	0.00150632	0.11531	0.0677582	0.750676	0.263859	0.651571	0.635487	0.111591	0.663749	0.00109807	0.173328	0.159694	0.321587	bcell
CCGGGATCAGTAAGAT-1_CZI-IA11512685-0	0.430734	0.0484398	0.260876	0.619462	0.603377	0.246344	0.755159	0.200695	0.00615457	0.460068	0.0299394	0.00303553	0.2833	0.0851318	1.74241	0.80917	0.480334	0.187367	0.408625	0.123445	0.0211006	0.000912325	0.00321985	0.348817	bcell
TGGCTGGAGTGTGGCA-1_CZI-IA11512687-0	0.2071	0.483407	0.734189	1.47176	0.34328	0.00210549	0.660531	0.254708	0.00590492	0.240796	0.962989	0.00240418	0.0010367	0.001139	0.18349	0.496854	0.716531	0.59377	0.463592	0.000912393	0.00111333	0.00101024	0.0030575	0.328505	bcell
CGGCTAGAGGATGCGT-1_CZI-IA11485873-2	0.165734	0.701783	0.752265	1.05833	0.580981	0.112015	0.504142	0.479963	0.0056569	1.27729	0.0882923	0.00228961	0.0565034	0.00111622	0.279697	0.24721	0.154845	0.983833	0.000895194	0.580229	0.123355	0.000838654	0.00296956	0.00114355	bcell
TAAACCGCATGCATGT-1_CZI-IA11485873-2	0.264393	0.241614	0.818985	0.368076	0.489218	0.00286418	0.330498	0.541874	0.00790115	1.49255	0.00114369	0.00348182	0.148127	0.148256	0.707278	1.15953	0.00124798	0.800614	0.0653536	0.0647393	0.177905	0.0513793	0.257528	0.0016294	bcell
TCTCTAAGTGGAAAGA-1_CZI-IA11512687-0	0.355701	0.161152	0.127749	1.24535	0.364138	0.00268328	0.250528	0.109674	0.00741386	0.455993	0.761109	0.00297789	0.113175	0.00149107	0.0831182	0.444514	0.691848	0.374313	0.665037	0.913123	0.0013824	0.00109813	0.697097	0.318671	bcell
CGCTTCAAGCTGAAAT-1_CZI-IA11512687-0	1.18468	0.00273401	0.110141	0.448258	0.482721	0.00435163	0.00328498	0.000738651	0.0120003	0.890318	1.0161	0.00483792	0.0021198	0.00236953	0.617348	0.238809	0.785175	0.403683	1.03551	0.0534387	0.0022815	0.00179978	0.320428	0.493592	bcell
CTTTGCGGTAACGTTC-1_CZI-IA11512688-1	0.521923	0.489864	0.577944	1.0736	0.677746	0.00264032	0.170162	0.341118	0.00739611	1.00383	0.00298576	0.0029904	0.576526	0.00145708	0.18038	0.146422	0.0410195	0.81239	0.430508	0.334163	0.0014028	0.0262577	0.448445	0.278593	bcell
GCCTCTATCTTCCTTC-1_CZI-IA11512688-1	0.518157	0.698527	0.107988	1.6595	0.814622	0.0020102	0.00150316	0.175661	0.0515489	0.926732	0.000814059	0.00228877	0.504836	0.00112231	0.00124916	0.168318	0.84781	0.922964	0.000890715	0.332243	0.114289	0.170705	0.136796	0.0011611	bcell
AGTCTTTTCACAGTAC-1_CZI-IA11485873-2	0.322784	1.06059	0.255223	1.35478	0.426023	0.0739187	0.702726	0.000147628	0.00248324	0.240546	0.449392	0.000991582	0.00745606	0.0589142	0.177614	0.65048	1.07083	0.424804	0.221343	0.426221	0.0378066	0.000362468	0.0467266	0.171163	bcell
TCTTTCCGTACTTCTT-1_CZI-IA11512685-0	0.798352	0.00315048	0.407937	0.898582	0.0339049	0.00512153	0.00386416	0.51503	0.0139126	0.992972	0.00206192	0.00596389	0.00251875	0.0933847	1.01387	0.111978	0.1926	0.367674	0.306089	1.0903	0.197772	0.0606034	0.240785	0.743566	bcell
GCGCAGTAGACAGACC-1_CZI-IA11512688-1	0.125094	0.963752	0.829636	1.00977	0.527741	0.295706	0.33777	0.265995	0.00491547	1.10626	0.000708613	0.00197167	0.182695	0.000960246	0.41931	0.437229	0.0251129	1.00234	0.213991	0.343501	0.0682249	0.000721178	0.00252216	0.000993272	bcell
TGGGAAGAGAGCAATT-1_CZI-IA11512687-0	0.102442	1.69211	0.448598	0.446001	0.746648	0.00170294	0.49157	0.410654	0.00474151	1.44998	0.00482271	0.0020056	0.000831532	0.0617446	0.0858049	0.0817867	0.27191	0.809774	0.00338943	0.470616	0.00089504	0.0403927	0.417996	0.121364	bcell
ACACTGATCCCATTTA-1_CZI-IA11512688-1	0.0763142	1.06585	0.343479	0.810607	0.742968	0.00178217	0.14986	0.50049	0.00498045	0.850772	0.000702594	0.00197453	0.220069	0.00860027	0.880699	0.375915	0.000788425	1.00185	0.000782146	0.115302	0.00328016	0.131181	0.877078	0.00102236	bcell
GCTCTGTTCAGTGTTG-1_CZI-IA11512688-1	0.499361	0.539447	0.420606	1.62122	0.27439	0.199084	0.118581	0.119576	0.00495197	0.727623	0.167006	0.00206033	0.0726012	0.000990652	0.763815	0.0489808	0.714403	0.436112	0.166934	0.866655	0.0829017	0.188726	0.00261792	0.127796	bcell
TTAGGACGTCTGCAAT-1_CZI-IA11512688-1	0.699061	0.00349746	0.00137127	1.3663	0.2286	0.00556998	1.01948	0.000932475	0.0149314	0.365427	0.225122	0.00616012	0.00275482	0.00302345	0.495159	0.122613	0.269994	0.241592	0.45613	1.56558	0.111182	0.260688	0.00812363	0.621343	bcell
GTATCTTTCGTCTGCT-1_CZI-IA11512687-0	0.704504	0.00238595	0.47181	1.07733	0.495906	0.00385726	0.099572	0.16907	0.010788	0.825738	0.975677	0.00423235	0.0617898	0.00211644	0.0968572	0.402788	0.519789	0.443704	1.00924	0.00168208	0.0020077	0.227184	0.181765	0.336545	bcell
ACGCCAGGTAGGACAC-1_CZI-IA11485873-2	0.784297	0.346773	0.201705	1.34748	0.426314	0.00476224	0.232883	0.162308	0.0129715	0.271652	0.450471	0.00568639	0.00229695	0.00265281	0.384523	0.389695	0.675752	0.351219	0.226768	1.39044	0.00250812	0.0474806	0.0069043	0.381972	bcell
CTGCGGAAGATGTGTA-1_CZI-IA11512688-1	0.351951	0.282874	0.779548	1.39814	0.231162	0.26959	0.627236	0.0797568	0.00444381	0.838785	0.26749	0.00177119	0.000770951	0.000887085	0.443659	0.0669263	0.575842	0.795502	0.084127	0.715491	0.0124193	0.000655714	0.00234284	0.338571	bcell
TACTCATCATCGGGTC-1_CZI-IA11512687-0	0.0684031	0.0505155	0.748582	0.481283	0.0964103	0.00121202	3.91613	0.187925	0.00337431	0.413949	0.121154	0.00135209	0.000586849	0.090661	0.19161	0.393379	0.294461	0.345077	0.000523965	0.427023	0.000638088	0.0258925	0.23042	0.0866622	bcell
GCCAAATGTCCGCTGA-1_CZI-IA11512688-1	0.17333	0.498804	0.882673	1.04125	0.35722	0.00162857	0.982413	0.437379	0.0975172	0.9485	0.035498	0.0019075	0.000794819	0.000896591	0.989708	0.334716	0.207773	0.535183	0.000704923	0.430643	0.0779975	0.0233551	0.108658	0.000918725	bcell
CAGTAACCAAGGCTCC-1_CZI-IA11512687-0	0.372274	0.00254477	0.000685818	0.411927	0.0513323	0.00275535	0.00204343	0.305539	0.0899268	1.26426	0.168231	0.00306526	0.17371	0.00154558	1.38439	1.50957	0.417225	0.175524	0.570258	0.700997	0.203845	0.330253	0.00401001	0.00158769	bcell
CGTGAGCCAGGTCCAC-1_CZI-IA11512688-1	0.0234246	0.00112857	0.60961	0.56133	0.744059	0.0188846	0.106571	0.227722	0.00504055	0.994455	0.000732846	0.00201681	0.00088237	0.22827	1.81593	0.1737	0.265162	0.713056	0.238023	0.382773	0.000958662	0.000747189	0.795063	0.256299	bcell
CATGGCGTCTTCTGGC-1_CZI-IA11485873-2	0.226069	1.40611	0.962746	0.955715	0.152281	0.00151227	0.332984	0.585315	0.00421116	1.24793	0.0775971	0.00186372	0.296541	0.000828591	0.00690777	0.425922	0.307986	0.754253	0.00672594	0.247895	0.0341279	0.0704052	0.0646277	0.000865516	bcell
GATCGTATCTAACTGG-1_CZI-IA11512687-0	0.955034	0.011324	0.190719	1.2	0.494635	0.206092	0.0361322	0.000700604	0.011591	0.701944	1.16055	0.00458979	0.00204886	0.0436965	0.269204	0.00190596	0.00191146	0.583916	1.52978	0.291816	0.00217359	0.00171454	0.00601702	0.413317	bcell
TACCTATGTGAGGGTT-1_CZI-IA11512687-0	0.389291	0.0252645	0.700401	1.10339	0.959716	0.00276314	0.638755	0.103574	0.00773746	0.463752	0.609916	0.00309486	0.209418	0.00150975	0.490109	0.998214	0.00124791	0.63208	0.0780641	0.399968	0.0791908	0.00113221	0.00400368	0.244971	bcell
AACTCTTAGCGTCTAT-1_CZI-IA11485873-2	0.00167053	0.00236101	0.000932832	0.00288081	0.00209934	0.454166	5.97376	0.189886	0.0102463	0.337468	0.00147676	0.0040565	0.214136	0.00206996	0.00237701	0.00155266	0.499055	0.136857	0.279577	0.0016228	0.00191959	0.00148553	0.00534251	0.00211169	bcell
GCACTCTGTCTCTCGT-1_CZI-IA11485873-2	0.0215974	1.84061	0.422769	0.900663	0.370014	0.000728366	0.423552	0.276751	0.00205479	0.583221	0.0002942	0.000814442	0.0430548	0.0185089	0.87152	0.304808	0.753185	0.724081	0.164666	0.127385	0.0329644	0.000301539	0.302219	0.000415855	bcell
TCACGAAGTACAGTGG-1_CZI-IA11512689	0.638634	0.196473	0.000886648	1.65282	0.197815	0.00574404	0.311802	0.302209	0.0100321	0.573054	0.00738034	0.00406302	0.571928	0.253327	0.473581	0.00163338	0.849215	0.214034	0.00166536	1.40086	0.00190495	0.00149938	0.00537581	0.454957	bcell
AGCTCCTTCGGTCTAA-1_CZI-IA11485873-2	0.317098	0.00130738	0.623504	0.930555	0.751242	0.308405	1.11443	0.265406	0.0058686	0.926039	0.403478	0.00230268	0.00101081	0.00115194	0.415358	0.59292	0.745315	0.380083	0.0023324	0.223416	0.00111115	0.0308288	0.115916	0.00120681	bcell
TGGTTAGTCTTGGGTA-1_CZI-IA11485873-2	0.616502	0.0901877	0.233374	1.41289	0.412079	0.00243637	0.141741	0.580526	0.00678681	1.01343	0.000974424	0.00269685	0.685051	0.0013757	0.499811	0.185535	0.265871	0.872854	0.640848	0.00105176	0.288896	0.00100107	0.183121	0.014893	bcell
TACCTTAAGGGATACC-1_CZI-IA11512688-1	0.00158628	0.0032766	0.000831141	0.367987	0.035581	0.00332209	2.0723	0.0479159	0.00959123	0.146772	0.00137559	0.00395302	0.255619	0.0369279	0.0436001	0.255254	0.00149983	0.159129	0.236341	0.567171	0.00178385	0.00143092	3.87985	0.00195988	bcell
TAGAGCTTCAGCTGGC-1_CZI-IA11512687-0	0.186854	0.356572	0.000585211	1.94724	0.00143538	0.00237988	0.0216226	0.0927384	0.00663033	0.249028	0.000949659	0.00263176	0.634759	0.00132026	1.31106	1.09655	0.669048	0.475576	0.161367	0.614873	0.186223	0.000979694	0.0034356	0.131229	bcell
TTGGCAAGTTTGGGCC-1_CZI-IA11512688-1	0.171015	0.789538	0.62365	0.953708	0.44147	0.00167379	0.0789302	0.638632	0.342833	1.1849	0.00067317	0.00189675	0.205162	0.000925538	0.579463	0.3955	0.327913	0.821552	0.00228071	0.493544	0.000883319	0.00524718	0.00242882	0.104648	bcell
ATCTGCCTCATGCTCC-1_CZI-IA11512687-0	0.395241	0.00454056	0.133417	1.49833	0.725125	0.00322246	0.0292624	0.418932	0.00905222	0.619443	0.0261994	0.00371929	0.137178	0.00178583	0.539319	0.312436	1.18296	0.272361	0.00141607	0.791835	0.00170625	0.133302	0.164805	0.733235	bcell
AGTGAGGTCGGTGTTA-1_CZI-IA11512687-0	0.44938	0.00227654	0.278953	2.84538	0.694297	0.00367669	0.464022	0.0724166	0.0101878	0.300922	0.481458	0.00409104	0.00179147	0.00204213	0.329651	0.32662	0.295053	0.258221	1.0316	0.00160927	0.00198349	0.00150461	0.00532956	0.2674	bcell
CCACGGAGTCTGCCAG-1_CZI-IA11485873-2	0.000680336	1.68834	0.21128	0.824839	0.717915	0.00148325	0.539576	0.500799	0.0041398	1.0994	0.0746508	0.0138743	0.000725595	0.000810099	0.256214	0.187348	0.121332	0.559837	0.00064806	0.556903	0.000781547	0.000607203	0.5116	0.298245	bcell
ATGCGATAGCTGAACG-1_CZI-IA11512688-1	0.145564	1.27911	0.77964	0.905533	0.297075	0.249973	1.74319	0.276685	0.00402051	0.929448	0.0698877	0.0016009	0.000708221	0.000783211	0.199699	0.164587	0.0261505	0.675381	0.000628843	0.355472	0.0611254	0.0037552	0.00210971	0.000818965	bcell
CAGAGAGGTACCAGTT-1_CZI-IA11485873-2	0.147236	1.55074	0.625775	1.05404	0.412019	0.00134994	0.87918	0.591002	0.0037803	0.973785	0.228688	0.00156909	0.00065905	0.000748722	0.206297	0.326794	0.346231	0.610564	0.135318	0.0153927	0.000706272	0.000556466	0.0613537	0.000767073	bcell
ACACTGATCTTAGAGC-1_CZI-IA11512687-0	0.127423	2.24971	0.324098	1.25578	0.537111	0.00658576	0.517493	0.0240641	0.0362245	0.726609	0.000506127	0.0139915	0.000614019	0.0232048	0.0983468	0.195922	0.408283	0.541808	0.104318	0.668879	0.000660961	0.000512354	0.111292	0.202962	bcell
CATTCGCGTCTAAACC-1_CZI-IA11512686-1	0.946077	0.00381391	0.283957	0.109445	0.00413951	0.00606589	0.21732	0.211592	0.016566	0.98549	1.04691	0.12271	0.00338945	0.0033697	0.0893407	0.759087	0.744694	0.725453	1.36043	0.1707	0.00330548	0.00256195	0.00877633	0.257356	bcell
TTAGGACGTTAAGAAC-1_CZI-IA11512687-0	0.409054	0.0013266	0.398837	0.800246	0.0756158	0.0650079	1.06093	0.113649	0.00598118	1.2063	0.000870842	0.00244123	0.403978	0.0011762	0.995099	0.748946	0.48014	0.618084	0.133468	0.191812	0.114731	0.000877161	0.00315916	0.327801	bcell
GTATTCTGTTGAGTTC-1_CZI-IA11485873-2	0.124292	0.000879507	1.16908	2.18116	0.0334653	0.00141257	0.227012	0.390038	0.00394181	0.570081	1.05209	0.0015731	0.00411974	0.000769466	0.914125	0.146123	0.346429	0.6267	0.0989585	0.207476	0.000738853	0.000584678	0.00205	0.0702216	bcell
CGAGCACCATAAAGGT-1_CZI-IA11485873-2	0.0879195	1.15103	0.319905	1.01172	0.324454	0.00163079	0.767357	0.796103	0.00453551	0.882813	0.209231	0.0018937	0.000801715	0.0791407	0.147328	0.0695739	0.224982	0.671196	0.0120626	0.726885	0.161547	0.000670306	0.515554	0.000924088	bcell
CTAGTGAAGTACGATA-1_CZI-IA11512687-0	0.67352	0.00272272	0.272294	1.45835	0.920368	0.00439162	0.153025	0.0602424	0.0119036	0.704593	1.10295	0.00496702	0.00214392	0.00238243	0.227557	0.201196	0.146956	0.60037	0.590462	0.43034	0.00228633	0.164163	0.00624367	0.373989	bcell
CGCTATCAGATAGTCA-1_CZI-IA11485873-2	1.05713	0.000931763	0.205927	1.19732	0.153535	0.111407	0.0585119	0.225397	0.00420352	0.733227	0.256594	0.014759	0.0619923	0.20973	0.602714	0.163782	0.639115	0.439592	0.210052	0.898182	0.125621	0.00683427	0.373816	0.421218	bcell
CAGCCGAGTGACGCCT-1_CZI-IA11512686-1	0.00716216	0.00940775	0.210304	0.613463	0.167974	0.0151353	0.249424	0.772044	0.0388992	0.510219	0.722627	0.164512	0.38947	0.0680781	0.00939129	0.587122	0.102637	1.19457	1.23624	0.00671009	0.0082268	0.00630811	0.0214987	0.791332	bcell
ATTGGACCACGCGAAA-1_CZI-IA11512690-2	1.01204	0.00206465	0.714329	3.34616	0.00203436	0.00338703	0.0025294	0.000568091	0.00931444	0.336699	0.215413	0.00386709	0.0016234	0.33231	0.0438313	0.00152883	0.0790932	0.603413	0.928621	0.261832	0.00180548	0.0935218	0.0049055	0.135048	bcell
GGACATTTCGTATCAG-1_CZI-IA11512688-1	0.386146	0.00169322	0.242838	0.909156	0.0622784	0.00270262	0.613038	0.206197	0.0746654	0.876896	0.0541768	0.00303719	0.180669	0.0184111	0.372207	0.116714	0.75881	0.435019	0.543942	1.89553	0.0323652	0.0304864	0.00395993	0.328202	bcell
GGGCATCAGTTTAGGA-1_CZI-IA11512688-1	0.379142	0.13695	0.201161	1.48576	1.29168	0.00285171	0.470317	0.333366	0.00764177	0.566866	0.0346454	0.00317993	0.126352	0.00155062	0.388088	0.00126886	0.748926	0.681366	0.00121481	0.814494	0.124736	0.0011204	0.34306	0.00158119	bcell
CGCTTCATCACATGCA-1_CZI-IA11512687-0	0.689036	0.00184761	0.309652	0.464116	0.175788	0.00298239	0.160873	0.120723	0.0987294	0.788284	0.477235	0.00335342	0.0720231	0.327311	0.405207	0.300514	0.912496	0.561925	0.546716	0.957927	0.00155822	0.25421	0.15346	0.357607	bcell
GTATCTTCACCCAGTG-1_CZI-IA11485873-2	0.56388	0.206563	0.197891	0.842949	0.089002	0.0332039	0.113916	0.31077	0.0537906	1.04073	0.000847429	0.00242439	0.538715	0.00117686	1.25452	0.500636	0.59573	0.767873	0.401109	0.352445	0.264852	0.00617642	0.00310014	0.0176578	bcell
CGTCCATGTCCCGACA-1_CZI-IA11512688-1	1.53188	0.00255135	0.0509062	0.235165	0.119882	0.0831546	0.0770759	0.213145	0.0113232	0.798078	0.00166118	0.00501822	0.00203605	0.00230575	0.457194	0.133556	0.849607	0.586681	0.472104	1.86403	0.00213745	0.219732	0.00602706	0.396838	bcell
CTCGAAATCGTTTGCC-1_CZI-IA11512689	0.0226949	0.00188022	0.313139	1.66668	0.0017988	0.0030221	0.437947	0.175498	0.0083006	0.569078	0.443413	0.00346057	0.00148346	0.360279	0.165143	0.652396	0.515328	0.534275	0.68602	0.406013	0.117268	0.00124582	0.329932	0.726576	bcell
TCTTCGGGTTGGTGGA-1_CZI-IA11512688-1	0.564565	0.64931	0.645848	0.669772	0.575152	0.00201239	0.00149395	0.270773	0.0055734	1.22667	0.00114917	0.00225628	0.577702	0.00111405	0.12657	0.25655	0.660983	1.31844	0.39555	0.0970584	0.0210389	0.0807999	0.00291745	0.00880997	bcell
ATAGACCGTTTACTCT-1_CZI-IA11512686-1	1.19089	0.00322552	0.00126717	0.839539	0.375762	0.00515296	0.00384902	0.13372	0.0140713	1.16614	0.00207077	0.00564077	0.608938	0.333153	0.0724925	0.565764	0.166798	0.30466	0.394809	1.2623	0.543858	0.0846459	0.00742077	0.0154809	bcell
TCTGAGAAGAGTACCG-1_CZI-IA11512689	0.453714	0.00158241	0.679703	2.60149	0.398507	0.00254274	0.216807	0.179221	0.00704126	0.51791	0.00101714	0.00282523	0.233613	0.0413201	0.333177	0.125479	0.416854	0.642454	0.433937	0.541503	0.0672738	0.00104844	0.251698	0.00143609	bcell
CGGACGTCAGACGTAG-1_CZI-IA11512688-1	0.255129	0.207294	0.14602	0.333354	0.254356	0.639265	0.659645	0.000322745	0.00543927	0.916167	0.493171	0.00215577	0.222695	0.00108737	0.731665	0.000837954	0.21668	0.411601	0.785448	1.526	0.00103143	0.11135	0.00284339	0.239672	bcell
GCACATAAGTGCAAGC-1_CZI-IA11512687-0	0.11485	1.23575	0.950252	0.837241	0.20347	0.00111575	0.509619	0.460631	0.00310583	1.35381	0.000445493	0.00126066	0.486036	0.000603251	0.354663	0.30197	0.194876	0.914498	0.000482972	0.154716	0.0932542	0.00418164	0.00161195	0.00062696	bcell
GGGAGATGTCCGTTAA-1_CZI-IA11512688-1	0.588621	0.187942	0.157421	1.30866	0.599762	0.089857	0.390181	0.210562	0.0740725	0.987624	0.000999376	0.0027847	0.999979	0.00139413	0.478003	0.0566119	0.00113155	0.701135	0.0010948	0.839628	0.361108	0.108826	0.00364886	0.00143418	bcell
GATCGTAAGCGTGAGT-1_CZI-IA11512687-0	0.074708	0.553566	0.883217	0.881829	0.0200988	0.00182638	0.851642	0.611131	0.00506927	1.26683	0.106237	0.00204536	0.517317	0.0163916	0.207595	0.389985	0.24995	1.16321	0.000796187	0.0821511	0.0936251	0.0781218	0.0995354	0.00878176	bcell
GACTACACAGCCACCA-1_CZI-IA11512688-1	0.281437	0.00159801	0.408087	1.13889	0.494762	0.00255554	0.326272	0.0207711	0.12734	0.503818	0.00566937	0.00284534	0.231293	0.00139849	0.858072	0.575866	0.39693	0.750561	0.77142	0.588328	0.41356	0.00104725	0.189135	0.0595888	bcell
CGAGCACAGTCGATAA-1_CZI-IA11512687-0	0.774628	0.157591	0.328924	0.623374	0.442689	0.00230288	0.212392	0.420733	0.00632336	1.2401	0.000918171	0.00257935	1.23009	0.00124335	0.00141304	0.281061	0.778979	1.207	0.0384702	0.367419	0.00120783	0.0326117	0.00332954	0.00129593	bcell
AGTAGTCAGACGACGT-1_CZI-IA11512687-0	0.178025	2.01627	0.2793	0.525486	0.327296	0.00710378	0.887504	0.198578	0.00545752	1.15027	0.239377	0.00230387	0.0821421	0.00108604	0.00121872	0.000895422	0.151784	0.633899	0.14295	0.912803	0.0010342	0.185457	0.231381	0.00112537	bcell
TACTTACGTTTGACAC-1_CZI-IA11485873-2	0.703436	0.123713	0.345454	1.28864	0.260602	0.00237893	0.131036	0.290461	0.00658954	0.863145	0.000949814	0.00262638	0.976738	0.00131453	0.59064	0.00107228	0.779148	0.861699	0.149381	0.265124	0.16394	0.28953	0.00343381	0.0540979	bcell
ATAACGCCAGCTGTTA-1_CZI-IA11512687-0	0.186561	0.0371346	1.24878	1.57256	0.00114685	0.00199887	0.208044	0.552971	0.00550809	0.696223	0.162693	0.00234401	0.716119	0.00106968	0.524325	0.261383	0.231931	1.34365	0.0503385	0.299221	0.00102331	0.0535346	0.00287351	0.00113752	bcell
GGGACCTGTAGATTAG-1_CZI-IA11485873-2	0.319242	0.465937	0.83303	1.56028	0.352951	0.0020536	0.919364	0.289195	0.0057161	0.765112	0.149046	0.00251603	0.0562281	0.00111397	0.472123	0.187707	0.436237	0.769265	0.00137133	0.414705	0.119085	0.000841907	0.00297167	0.0353441	bcell
ACATGGTAGATGCCTT-1_CZI-IA11512687-0	0.600136	0.00166105	0.369694	1.78423	0.688631	0.302506	0.129099	0.0760245	0.00747223	0.535525	1.01069	0.00303657	0.00130506	0.00147399	0.242564	0.00124037	0.379427	0.52942	0.304651	0.647619	0.109247	0.00111288	0.00390098	0.418171	bcell
TCTTTCCGTTGGACCC-1_CZI-IA11485873-2	0.251277	0.448375	0.316399	1.20494	0.510024	0.00211964	0.160694	0.489835	0.00587634	1.0578	0.0470872	0.00239015	0.0144631	0.0495063	0.894437	0.110662	0.192212	0.703821	0.0668864	0.901415	0.0011241	0.0472402	0.608954	0.0726032	bcell
ATCCGAAAGGAGTAGA-1_CZI-IA11512685-0	0.899799	0.00268365	0.348345	0.234046	0.00271224	0.789606	0.623918	0.197456	0.0119411	1.0138	0.00174637	0.0392595	0.0020942	0.286262	0.00264769	0.00192928	0.629784	0.835853	0.56251	1.05128	0.0783342	0.267119	0.00629893	0.228103	bcell
CACAAACGTTACGACT-1_CZI-IA11512688-1	0.475367	0.117423	0.206521	0.899504	0.773611	0.00283481	0.0021018	0.073548	0.00774959	1.03017	0.0698794	0.00327658	0.00140061	0.258867	0.346796	0.975579	0.615294	0.382696	1.02284	0.321408	0.07786	0.190159	0.290191	0.00161543	bcell
CCTCAGTTCATTTGGG-1_CZI-IA11512688-1	0.464163	0.0909734	0.297194	1.46223	0.879169	0.00236749	0.00176741	0.255287	0.00654332	0.915212	0.0991876	0.00268526	0.503156	0.00128348	0.61735	0.283098	0.580902	0.490973	0.583359	0.365674	0.246941	0.000963423	0.00344371	0.00134753	bcell
CGTTAGACACATTTCT-1_CZI-IA11512688-1	0.2667	0.0440756	0.573665	1.44872	0.001215	0.00196574	0.00146395	0.0399152	0.0054583	0.704543	0.971701	0.00218808	0.210256	0.00106027	0.732747	0.487883	0.408502	0.733447	0.53486	0.799426	0.0101551	0.179024	0.0028543	0.00111569	bcell
GGCGACTCAGTGAGTG-1_CZI-IA11485873-2	0.414959	0.256061	0.982084	1.39191	0.418156	0.00240952	0.00180907	0.328714	0.00669146	1.19822	0.284015	0.00269413	0.141428	0.00131499	0.0652678	0.277986	0.308658	0.920184	0.218229	0.547603	0.230486	0.0671462	0.00349758	0.0849072	bcell
AGCAGCCAGGCCATAG-1_CZI-IA11512687-0	0.5573	0.0292189	0.179786	0.214777	0.196785	0.288384	0.678014	0.0623605	3.77646	0.331624	0.356534	0.00143488	0.00063129	0.000697891	0.238041	0.116416	0.169113	0.204703	0.499686	0.21424	0.00067881	0.0561423	0.00188184	0.000739076	bcell
ATAAGAGGTGCGAAAC-1_CZI-IA11512687-0	0.483995	0.125068	0.840535	0.891082	0.22337	0.00250951	0.00185356	0.15566	0.00701685	1.25641	0.234518	0.00279512	0.0846278	0.151528	0.573814	0.221551	0.188586	0.854873	0.0781358	1.15768	0.00131953	0.153654	0.00361117	0.45847	bcell
TACGGATCACACTGCG-1_CZI-IA11512686-1	1.34566	0.00383627	0.00154185	1.10942	0.0846179	0.00618401	0.330053	0.32308	0.0167927	0.978628	0.00247922	0.00683954	0.423919	0.331931	0.00382122	0.00289315	0.00275272	0.916073	0.19947	1.67335	0.00324861	0.00258057	0.00895823	0.304421	bcell
TCAATCTAGTGACTCT-1_CZI-IA11485873-2	0.0901816	1.57267	0.375405	1.17122	0.563687	0.0012788	0.370701	0.36161	0.0712755	0.87746	0.00561316	0.00148885	0.0486991	0.000702554	0.000970114	0.119089	0.327986	0.990997	0.158286	0.712811	0.000668247	0.0274747	0.25832	0.0673532	bcell
TGACTAGGTCCGAATT-1_CZI-IA11512688-1	0.0966454	0.194751	0.878627	0.943167	0.341177	0.18024	2.18945	0.178651	0.00549472	0.451271	0.165219	0.00220345	0.000975957	0.00110303	0.00121295	0.75188	0.32598	0.522717	0.000873929	0.372612	0.00104645	0.000810174	0.096226	0.460275	bcell
AGACGTTAGAAACGCC-1_CZI-IA11512688-1	0.420148	0.419495	0.395901	0.81215	0.829462	0.00269072	0.910765	0.516131	0.00740987	1.14553	0.0990865	0.00296971	0.00132315	0.0321312	0.675252	0.33462	0.215932	0.504944	0.00118229	0.28062	0.00142147	0.00109785	0.00392564	0.535049	bcell
ACTTGTTAGCGATTCT-1_CZI-IA11485873-2	0.0981306	1.59671	0.134023	1.24528	0.458379	0.739145	0.398829	0.426416	0.00647957	0.60518	0.000938499	0.00257347	0.00113827	0.141444	0.00142893	0.0689605	0.900875	0.339516	0.375583	0.469648	0.00123624	0.139291	0.00337888	0.00133872	bcell
TACGGATAGTGACATA-1_CZI-IA11512687-0	0.529455	0.179435	0.313354	2.2138	0.00416914	0.00659844	0.00487852	0.00111368	0.0176811	0.165016	0.0339235	0.00752731	0.00322373	0.00366853	0.371734	0.110169	2.03806	0.346549	0.538258	0.637274	0.00353717	0.163003	0.00946797	0.37199	bcell
CGAGCACAGTACGCGA-1_CZI-IA11512686-1	1.22283	0.00410908	0.376124	0.563696	0.236062	0.00664289	0.00488554	0.30866	0.0176966	1.02741	0.431641	0.0777154	0.00330224	0.261888	0.00406185	0.00303182	0.00300702	0.569164	1.17311	1.30293	0.003482	0.35294	0.00954843	0.109415	bcell
CTACATTAGGCATTGG-1_CZI-IA11512688-1	0.333097	0.00274739	0.357324	1.39852	0.253434	0.00445912	0.0508718	0.000749764	0.0121797	0.931022	0.354104	0.00500111	0.00220634	0.108274	0.00272534	0.00202515	0.643997	0.650624	1.69123	0.344464	0.00233928	0.149394	0.00646816	0.807851	bcell
CGTTGGGTCACAACGT-1_CZI-IA11512687-0	0.434131	1.01218	0.185554	2.57241	0.437792	0.00146226	0.00109591	0.349438	0.152338	0.415965	0.00058818	0.00165004	0.440595	0.000803592	0.172381	0.190238	0.521188	0.798431	0.171948	0.222811	0.000784609	0.0855293	0.00211814	0.000831988	bcell
CACACAATCGGCTACG-1_CZI-IA11512689	0.657205	0.00208898	0.245866	1.70518	0.433539	0.837934	0.00253403	0.285541	0.00939897	0.55833	0.652517	0.00377769	0.00165527	0.00186493	0.378291	0.00158093	0.640282	0.537987	1.0715	0.00148277	0.00178605	0.00140359	0.00497551	0.0984543	bcell
CGGGTCACATGGTAGG-1_CZI-IA11512688-1	0.275099	0.351534	0.975779	1.10994	0.575243	0.00259858	0.0229903	0.289129	0.00720547	1.07692	1.16563	0.00299413	0.00125043	0.00142095	0.135867	0.381014	0.575444	0.751154	0.129596	0.10837	0.00134806	0.0695546	0.00376861	0.137167	bcell
ACGTCAAAGAAACGAG-1_CZI-IA11485873-2	0.0515328	0.121948	0.530602	0.91621	0.00118575	0.00204159	2.49866	0.103181	0.00565628	0.457732	0.759139	0.00222466	0.000983439	0.00112717	0.206132	0.730747	0.313623	0.28977	0.0847414	0.00363615	0.116238	0.000844746	0.668095	0.295498	bcell
CAGCAGCAGTGTTAGA-1_CZI-IA11512689	0.492876	0.0438831	0.728358	1.77257	0.132404	0.00337421	0.499371	0.0115775	0.00915198	0.681569	0.011883	0.0037026	0.00164867	0.00183306	0.0943662	0.496864	0.692143	0.402995	0.0589222	1.03991	0.324444	0.00135913	0.296916	0.334322	bcell
AGTGAGGCAGGATTGG-1_CZI-IA11512687-0	0.625378	0.00149855	0.351392	2.79627	0.472882	0.00241376	0.0436207	0.00503517	0.0620446	0.317836	0.514777	0.00271755	0.00117338	0.00134819	0.399405	0.125009	0.470915	0.56416	1.05808	0.00104886	0.00127848	0.237616	0.00349584	0.094638	bcell
GGATGTTGTACAGTTC-1_CZI-IA11485873-2	0.147426	0.00117169	0.125957	1.72861	0.0395751	0.142159	0.0993607	0.21334	1.17907	0.422918	0.195687	0.00210239	0.0227318	0.0766068	1.06051	0.872703	0.349277	0.382294	0.671459	0.056758	0.145776	0.0673678	0.00271896	0.159015	bcell
TGACTAGCATCTACGA-1_CZI-IA11512688-1	0.00039064	0.635238	0.666005	0.746328	0.102866	0.000867478	3.37122	0.232021	0.00241212	0.689386	0.106187	0.000984915	0.000422131	0.000468746	0.000531283	0.0152418	0.433854	0.56082	0.000379358	0.341663	0.000465427	0.000348433	0.275037	0.000493097	bcell
CATCGAAGTGACTCAT-1_CZI-IA11512688-1	0.807038	0.00252017	0.750226	1.24949	0.193458	0.00408482	0.28431	0.00996294	0.14926	0.65048	0.999834	0.0054737	0.00203064	0.0022259	0.00255008	0.335913	0.382101	0.789413	0.577819	0.515197	0.00217295	0.0017148	0.00590657	0.398598	bcell
TGTCCCAGTGTCCTCT-1_CZI-IA11512688-1	0.294862	0.960614	0.140522	0.756821	0.505348	0.626459	0.105476	0.114296	0.1457	0.918955	0.000686357	0.0174428	0.0942601	0.000954649	0.236677	0.477579	0.171954	0.625708	0.42857	0.791628	0.000894944	0.2081	0.447296	0.0972868	bcell
GGCGACTGTAGCGATG-1_CZI-IA11485873-2	0.131577	0.81038	1.10974	0.582815	0.50858	0.00133602	0.474688	0.726218	0.00377269	1.21443	0.000535278	0.00153315	0.4365	0.00073326	0.22332	0.299596	0.471949	1.10469	0.0603875	0.00795456	0.000710439	0.000547314	0.00193112	0.000760584	bcell
CACACCTAGATGAGAG-1_CZI-IA11512688-1	0.0788488	0.048606	0.0121007	0.0537923	0.213001	0.109589	0.113429	7.53429e-05	5.85351	0.0863792	0.0172059	0.00829401	0.165881	0.000249373	0.581774	0.128841	0.242125	0.0909234	0.137331	0.188098	0.0603288	0.000183615	0.000668556	0.000259626	bcell
TCAGCTCGTGCACCAC-1_CZI-IA11512687-0	0.155903	1.06477	0.573512	0.535383	0.59271	0.00142485	0.339056	0.416311	0.00395767	1.53028	0.144868	0.0451457	0.167855	0.000791435	0.267028	0.353532	0.115562	1.10447	0.0719636	0.345291	0.000752865	0.239765	0.0920606	0.0108514	bcell
GCATACAGTTCCACTC-1_CZI-IA11512688-1	0.213841	0.128881	0.673557	1.28111	0.446407	0.00255096	0.967581	0.14953	0.0703383	0.410328	0.967984	0.00281065	0.00120324	0.00134812	0.341742	0.376116	0.571031	0.644467	0.282394	0.0938596	0.001287	0.00101096	0.101745	0.421925	bcell
CCTTACGGTCATCCCT-1_CZI-IA11512687-0	0.277012	0.0012007	0.163128	0.721781	0.843252	0.482696	0.460427	0.0497305	0.00541524	0.794502	0.397898	0.00218592	0.309313	0.0568826	1.61631	0.632681	0.82338	0.295191	0.0712328	0.130933	0.0199063	0.000799183	0.0065507	0.00110929	bcell
ATCATCTCATGAACCT-1_CZI-IA11512686-1	0.986626	0.00207058	0.498691	0.400013	0.097342	0.1462	0.201392	0.131411	0.00914529	0.851228	0.261864	0.00366815	0.00163351	0.100961	0.0277139	0.825266	0.621239	0.490137	1.27371	0.319131	0.00175771	0.0497647	0.110883	0.725016	bcell
TCCCGATGTTGGGACA-1_CZI-IA11512687-0	0.688694	0.0030012	0.00120765	0.392457	0.714808	0.103666	0.00369964	0.271339	0.121484	1.21108	1.6484	0.00532948	0.00238799	0.00264339	0.376626	0.655096	0.00219673	0.0014229	0.811197	0.503566	0.0025216	0.185158	0.00694661	0.392105	bcell
ACGCAGCAGAAAGTGG-1_CZI-IA11512687-0	0.880098	0.00185841	0.12635	1.69814	0.660937	0.00297526	0.00224008	0.000501392	0.00829775	0.438961	0.81043	0.00335964	0.00146365	0.00165457	0.466259	0.235839	0.0116608	0.556353	1.07895	0.312279	0.00157622	0.0645237	0.101635	0.676795	bcell
TACGGATTCGGTTAAC-1_CZI-IA11485873-2	0.65184	0.00263577	0.127923	0.72717	0.651486	0.00430069	0.423351	0.000721878	0.0117429	0.660492	0.816262	0.00501407	0.00208675	0.00238957	0.186014	0.421842	0.461141	0.383043	1.13049	0.827211	0.2516	0.00177816	0.275169	0.0928924	bcell
AAGCCGCGTTACGCGC-1_CZI-IA11512687-0	0.62562	0.206801	0.180541	0.777556	0.44352	0.00307813	0.002296	0.391432	0.00851852	1.036	0.300134	0.00356317	0.0015222	0.272528	0.166099	0.479581	0.441496	0.564622	0.339913	1.21241	0.127088	0.20492	0.120281	0.231813	bcell
GATCTAGGTGGTTTCA-1_CZI-IA11512687-0	0.43839	0.119239	0.224991	0.927743	0.56709	0.205151	0.00146034	0.114057	0.00551288	1.1652	0.164976	0.00261601	0.968167	0.538964	0.200484	0.371919	0.669042	0.639321	0.000870636	0.537936	0.0274016	0.268031	0.00292367	0.00113378	bcell
CGAGCCATCAGTACGT-1_CZI-IA11512686-1	1.456	0.00406714	0.00164012	0.61418	0.159946	0.296877	0.00519657	0.244832	0.0179044	0.64188	0.32069	0.0622456	0.0032732	0.00363917	0.598197	0.649861	0.466064	0.329668	1.2965	0.549402	0.00352048	0.335082	0.00942409	0.0038017	bcell
TGACTTTGTCCAGTGC-1_CZI-IA11512687-0	0.550172	0.0016982	0.111401	0.80707	0.823015	0.400633	0.00205967	0.142852	0.00759311	0.960298	0.00110866	0.0235236	0.100921	0.0499881	0.425359	0.802526	0.511391	0.279167	0.526974	0.993175	0.30312	0.0568727	0.00396838	0.263213	bcell
GCTGCGAGTCTCCACT-1_CZI-IA11512688-1	0.0864675	0.00115586	0.766136	0.40253	0.395057	0.0592694	2.55722	0.267125	0.00514061	0.749906	0.772732	0.00206498	0.000890807	0.00100873	0.731681	0.467572	0.141827	0.64405	0.0432173	0.000794433	0.000970502	0.000757043	0.0663471	0.00106061	bcell
TACTCGCTCAGTTAGC-1_CZI-IA11512685-0	1.5476	0.00447973	0.00262391	1.18341	0.00462095	0.344904	0.182828	0.158957	0.0193231	0.555284	0.630446	0.00816728	0.00345533	0.00405899	0.00440311	0.507337	0.121183	0.774956	1.3758	0.52236	0.00377033	0.0879458	0.0103357	0.00411045	bcell
TGACTTTAGTAACCCT-1_CZI-IA11512687-0	0.000540614	1.57453	0.303829	1.27972	0.70683	0.00117688	0.72895	0.0743681	0.00328799	0.725952	0.270859	0.00131258	0.000573723	0.00065145	0.248486	0.244278	0.713268	0.45589	0.000515452	0.53231	0.000615582	0.00783794	0.293448	0.00855694	bcell
CCACTACGTTTGACTG-1_CZI-IA11512688-1	0.42077	0.312434	0.592861	1.59334	0.376979	0.00248948	0.322791	0.212816	0.00687585	0.754571	0.00938057	0.00281406	0.292984	0.00136244	0.438115	0.309482	0.964703	0.569427	0.0664401	0.375164	0.00132097	0.00102726	0.197633	0.327124	bcell
TAGTGGTTCCCAACGG-1_CZI-IA11512687-0	0.137864	0.517074	0.339155	1.39898	0.488756	0.00147592	1.02512	0.193868	0.0395161	0.642861	0.000591434	0.00171389	0.165627	0.000815108	0.28207	0.421933	0.646519	0.472827	0.000642242	0.742226	0.378425	0.000605874	0.133444	0.140053	bcell
GGGCACTGTTCCACAA-1_CZI-IA11485873-2	0.126561	0.679031	0.381873	1.01789	0.56546	0.00119282	0.331896	0.250543	0.0350181	1.09166	0.237754	0.0206254	0.000580736	0.108826	0.275593	0.156666	0.618619	0.575916	0.394699	0.780847	0.000634725	0.100242	0.185147	0.240189	bcell
CGGTTAAAGAATTGTG-1_CZI-IA11485873-2	0.00187604	0.00248695	0.0010004	1.50971	0.724518	0.0040539	0.584884	0.218684	0.011035	0.957381	0.715321	0.00449429	0.00198175	0.002223	0.0107687	0.758032	0.188945	0.17942	0.962667	0.809028	0.00207818	0.00165063	0.234457	0.23667	bcell
TCAGGATCAGGAATCG-1_CZI-IA11512687-0	0.343919	0.0780835	0.327935	0.84451	0.321618	0.178834	0.732775	0.11795	0.00781291	0.81551	0.969714	0.00319861	0.00136933	0.00155879	0.064061	0.549559	0.483582	0.622649	0.357461	0.382977	0.00148955	0.00117463	0.00404939	0.934589	bcell
CAGCAGCAGGGCACTA-1_CZI-IA11512686-1	0.845264	0.00442523	0.382125	1.4949	0.228003	0.00727539	0.352547	0.270959	0.0193097	0.887813	0.625372	0.00813304	0.00355974	0.00397397	0.00433908	0.294744	0.00325446	0.290322	1.28604	0.00309936	0.054043	0.0567274	0.319638	0.617965	bcell
CTGAAGTGTATAGGTA-1_CZI-IA11512688-1	0.0576484	0.0762057	1.2134	1.0985	0.184065	0.274504	2.48897	0.0492211	0.00295492	0.471646	0.682949	0.00118179	0.000515439	0.000572366	0.245954	0.00503393	0.440859	0.618071	0.12893	0.0387779	0.000550496	0.000436978	0.0015502	0.097672	bcell
TTTACTGAGAAACGAG-1_CZI-IA11485873-2	0.517684	0.00136694	0.79903	1.06375	0.214155	0.00227068	0.757533	0.257394	0.00615371	0.829821	0.97624	0.00243967	0.00106619	0.00122743	0.360913	0.56706	0.196339	0.620738	0.0292179	0.000956009	0.00116031	0.18575	0.401307	0.364873	bcell
AACTGGTAGTTCCACA-1_CZI-IA11512688-1	0.37493	0.451006	0.565896	1.5794	0.490978	0.379771	0.716807	0.205664	0.0541487	0.80577	0.000707229	0.00197982	0.544638	0.000984	0.155183	0.21843	0.678456	0.546948	0.000775608	0.142172	0.0856855	0.0490125	0.116155	0.00101182	bcell
GCTGGGTGTCTGGTCG-1_CZI-IA11512688-1	0.0263967	1.25677	0.469036	2.61015	0.246675	0.0624001	0.0110128	0.508102	0.0828224	0.756347	0.0824582	0.00155385	0.342537	0.000753874	0.452027	0.267549	0.231087	0.653421	0.000607277	0.000592981	0.000733131	0.0479573	0.0621915	0.000782109	bcell
CTCGTCATCACAAACC-1_CZI-IA11485873-2	0.459567	0.462278	0.628134	1.67023	0.367916	0.0017717	0.504707	0.519525	0.0049762	0.842531	0.000718658	0.0156596	0.581781	0.000959835	0.120012	0.526492	0.292259	0.823882	0.000778733	0.0885537	0.00093802	0.189714	0.0619629	0.00101423	bcell
AGCTCCTAGATGCCTT-1_CZI-IA11485873-2	0.81096	0.0025034	0.175624	1.61081	1.05185	0.00404143	0.339031	0.0538966	0.0111969	0.41742	1.06228	0.0536909	0.00198671	0.00228096	0.00312177	0.00185811	0.806045	0.327406	0.841014	0.231357	0.00212654	0.00166982	0.00583323	0.304796	bcell
TTTGGTTCATTACGAC-1_CZI-IA11485873-2	0.0768635	1.26533	0.646929	1.58503	0.395519	0.00165622	0.799725	0.346616	0.00464117	0.83116	0.41053	0.0171068	0.000810165	0.000909855	0.00101361	0.314234	0.621448	0.610712	0.0768718	0.000716023	0.120445	0.0370215	0.00240731	0.00100298	bcell
TCACGAACACGTTGGC-1_CZI-IA11512687-0	0.700387	0.461878	0.57731	0.895321	0.203326	0.133501	0.16745	0.000515336	0.00858114	0.757018	0.401627	0.00338509	0.00150223	0.00170964	0.594631	0.138371	0.787324	0.610571	0.987631	0.14882	0.00162387	0.257384	0.100697	0.201203	bcell
CGAATGTAGCGTGTCC-1_CZI-IA11512687-0	0.947782	0.00218943	0.433962	1.23481	0.0284268	0.00355292	0.190593	0.13231	0.00976787	1.01849	0.836964	0.00392232	0.00172548	0.181227	0.00218315	0.635367	0.210286	0.842533	1.03789	0.198908	0.00185767	0.0978561	0.00512175	0.0752311	bcell
GCCAAATAGAACTGTA-1_CZI-IA11512685-0	0.672276	0.00345466	0.650773	1.16414	0.220489	0.00563498	0.4515	0.206112	0.0152532	0.857305	0.615135	0.00642698	0.00272638	0.0883184	0.00342473	0.32867	0.22059	1.05951	0.370739	0.65428	0.00292965	0.0119449	0.00812155	0.472172	bcell
TACTTGTTCGTATCAG-1_CZI-IA11512688-1	0.484969	0.00157982	0.852139	1.37253	0.39679	0.00252972	0.74931	0.19504	0.00701149	0.661751	0.0805061	0.00285249	0.00124896	0.0420628	0.329141	0.00113206	0.667257	0.72989	0.258082	1.10716	0.00134571	0.0181743	0.0036869	0.18598	bcell
GCATGCGAGCGCTCCA-1_CZI-IA11485873-2	0.00900556	2.29514	0.248648	0.756909	0.487649	0.114417	0.832877	0.489325	0.00477628	1.23341	0.0385028	0.00191649	0.128486	0.000953135	0.0534665	0.0554129	0.096567	0.409321	0.00365728	0.783342	0.000906243	0.0546292	0.00250663	0.065779	bcell
CTAGAGTCAACGCACC-1_CZI-IA11512688-1	0.358502	0.266168	0.727894	1.33568	1.03724	0.0025033	0.271344	0.316976	0.00692972	0.667056	0.627327	0.0396982	0.00122572	0.001352	0.00152857	0.550091	0.265548	0.739912	0.543902	0.384514	0.00131773	0.00102346	0.00363567	0.0014235	bcell
CAGGTGCGTAGAGCTG-1_CZI-IA11485873-2	0.210212	1.49215	0.358892	0.769803	0.57179	0.00158016	0.721387	0.306709	0.043533	0.780119	0.175212	0.00175255	0.00114427	0.0263606	0.321804	0.228938	0.391922	0.47015	0.10256	0.97295	0.0583666	0.000650015	0.156834	0.00537976	bcell
GTATCTTCAAGTCATC-1_CZI-IA11512687-0	0.496153	0.00187954	0.477721	1.12447	0.00190989	0.00302219	0.00222872	0.000512994	0.00844712	0.68046	1.17588	0.0033825	0.00148201	0.0016999	0.316146	0.250347	0.341685	0.534451	1.02354	0.567379	0.00162282	0.0255256	0.403914	0.698178	bcell
GGCGACTCATCTGGTA-1_CZI-IA11512686-1	0.85835	0.00358192	0.616478	0.439995	0.320489	0.00580287	0.00434223	0.000983961	0.0156909	0.470429	0.343595	0.00699137	0.00287926	0.0031518	1.17496	0.498621	0.0706778	0.25053	1.50084	0.727985	0.12855	0.0509066	0.182543	0.410722	bcell
GTAGTCAGTTAAAGTG-1_CZI-IA11512687-0	0.916053	0.00177634	0.332552	0.830375	0.221379	0.12962	0.0827895	0.152875	0.00817993	0.952729	0.372752	0.00319109	0.178045	0.0379626	0.443233	0.0830625	0.432477	0.847159	0.164684	1.22771	0.154992	0.39122	0.00426236	0.176062	bcell
GTCATTTAGGAGCGAG-1_CZI-IA11512687-0	0.159083	0.100726	0.389599	1.16593	0.198877	0.0486618	0.385259	0.0629176	0.00729384	0.520189	0.0895088	0.00297871	0.585187	0.0483648	1.15926	0.137164	0.388565	0.609195	0.467899	1.37864	0.00140713	0.237911	0.00386917	0.00152754	bcell
TGCCAAATCCTAGGGC-1_CZI-IA11512687-0	0.119214	0.55221	0.246896	0.504708	0.172503	0.0572608	0.00379311	0.205627	0.00459205	1.22344	0.0427548	0.0166797	0.804605	0.000899094	0.676678	0.54694	0.896971	1.00396	0.166502	0.724117	0.000874934	0.142833	0.00242943	0.052355	bcell
ACGATACCAATCAGAA-1_CZI-IA11512689	0.381495	0.282104	0.322865	2.22159	0.368062	0.497183	0.00219651	0.0651304	0.0874055	0.437698	0.00118649	0.0310666	0.607838	0.0016514	0.226831	0.0105279	0.435546	0.435201	0.443898	1.10512	0.00156263	0.0321202	0.00431406	0.141655	bcell
ATTGGACAGGCTCAGA-1_CZI-IA11512687-0	0.0810398	1.31184	0.672796	1.53957	0.519002	0.169894	0.149428	0.301167	0.0798708	1.10113	0.0330106	0.00133006	0.148356	0.0529009	0.333668	0.0993451	0.0743752	0.948636	0.0821353	0.338216	0.0537615	0.0362647	0.00174292	0.0478449	bcell
ACGCCAGCACCGAAAG-1_CZI-IA11512688-1	0.0824503	1.42923	0.133956	1.14797	0.749265	0.109021	0.54243	0.348592	0.00495797	0.750733	0.0886293	0.00199754	0.000872045	0.000982441	0.00109243	0.028479	0.61838	0.720422	0.397387	0.829214	0.00094671	0.000734416	0.151461	0.0271029	bcell
CCTTCCCCAAGTTAAG-1_CZI-IA11485873-2	0.0538344	1.67411	0.1314	1.49843	0.510604	0.181935	0.156719	0.724263	0.0663996	0.850511	0.0182724	0.00264191	0.235165	0.00128226	0.29133	0.384909	0.169123	0.578782	0.145691	0.208912	0.00126111	0.00692753	0.00342818	0.258793	bcell
CGCGTTTTCGATGAGG-1_CZI-IA11485873-2	0.00524148	1.05685	0.438817	0.867781	0.375697	0.00148984	0.197597	0.27643	0.00417003	0.877169	0.000639365	0.0016964	0.355551	0.0793876	1.15058	0.546001	0.735721	0.93566	0.0335368	0.000639056	0.000787146	0.000625472	0.173604	0.0563648	bcell
GAACCTAAGAGATGAG-1_CZI-IA11512688-1	0.768175	0.00207521	0.281395	1.96997	0.197123	0.00329364	0.00246542	0.0489183	0.0939724	0.135889	0.649144	0.0040027	0.149939	0.00702749	0.00203301	0.116294	1.32056	0.447402	1.041	0.18727	0.317654	0.0013729	0.00480982	0.385167	bcell
CGTGTCTAGGCAATTA-1_CZI-IA11512687-0	0.000463734	1.32094	0.617603	0.732947	0.44549	0.000991359	1.52728	0.0141703	0.0316481	0.697748	0.0148753	0.00111393	0.000481462	0.000688403	0.724022	0.356354	0.496748	0.634499	0.044416	0.452575	0.00898535	0.00430294	0.0440724	0.00886225	bcell
AGTTGGTTCATCACCC-1_CZI-IA11512688-1	0.106394	0.0496509	0.605156	3.82568	0.467577	0.146543	0.0626129	0.156557	0.057234	0.000625704	0.654543	0.00229061	0.00102136	0.00115921	0.484931	0.262041	0.0687035	0.379641	0.535727	0.133278	0.0010935	0.000856096	0.15593	0.00119161	bcell
CGCGGTACACCCAGTG-1_CZI-IA11512687-0	0.507724	0.13334	0.193742	0.906152	0.27578	0.00201875	0.00150572	0.296312	0.00559809	0.80212	0.0336206	0.00227455	1.28419	0.00111264	0.705805	0.305339	0.520949	1.00192	0.281673	0.381162	0.304916	0.210552	0.00295573	0.00115405	bcell
ATCCACCCATCCTTGC-1_CZI-IA11485873-2	0.0184257	0.0570271	0.376761	0.306479	0.0357537	0.000752769	0.225941	0.0805269	5.85029	0.143388	0.236201	0.000846051	0.00036339	0.000417232	0.478459	0.107904	0.000335366	0.117611	0.104997	0.0162956	0.000387668	0.000307206	0.0257804	0.000429488	bcell
GTGCTTCAGGTTACCT-1_CZI-IA11512688-1	0.585513	0.0806233	0.70933	1.00348	0.140502	0.00239039	0.681902	0.0468352	0.00668507	0.736263	0.0027138	0.00274873	0.00115782	0.116716	0.500699	0.517277	0.465207	0.610786	0.163915	1.05655	0.0689599	0.131085	0.234807	0.288465	bcell
AGGTCATGTAAACGCG-1_CZI-IA11512689	0.251493	0.00206901	0.517705	1.91918	0.0307579	0.65163	0.0214489	0.278874	0.00903244	0.833344	0.00133264	0.00373037	0.187968	0.0393132	0.00204331	0.21771	0.484869	0.808462	0.108525	1.45199	0.0017246	0.00133264	0.00475745	0.308331	bcell
ACACCAATCTCGCATC-1_CZI-IA11512687-0	0.45155	0.00178573	0.0714578	1.11217	0.45975	0.00286438	0.198594	0.00396749	0.00791763	0.751423	0.316829	0.00322858	0.014927	0.0440037	1.61285	0.213978	0.708464	0.257314	0.70658	0.622767	0.340093	0.0959915	0.0041511	0.143189	bcell
AACTGGTAGTCGCCGT-1_CZI-IA11512690-2	0.981807	0.00264033	0.489851	2.18621	0.0717375	0.557918	0.0031664	0.236483	0.0116019	0.223767	0.338418	0.00488306	0.00210362	0.155117	0.00261424	0.11164	0.26842	0.633612	1.12108	0.318899	0.00224133	0.00175502	0.00609944	0.387576	bcell
CATGCCTAGCAACGGT-1_CZI-IA11512688-1	0.452127	0.00173717	0.346277	1.62897	0.0881083	0.0027752	0.207231	0.0414935	0.0077299	0.307879	0.837954	0.00306734	0.00135432	0.00154631	0.123152	0.26825	1.23002	0.468509	1.01081	0.255369	0.00146671	0.171957	0.00402616	0.685081	bcell
AACTTTCAGTTACCCA-1_CZI-IA11512688-1	0.294126	0.24795	0.249071	0.879621	0.368069	0.00294849	2.37061	0.0239782	0.00814963	0.155791	0.462777	0.00330445	0.00145099	0.00164737	0.00183002	0.873222	0.103699	0.645188	0.505935	0.0449109	0.00152374	0.00122152	0.895396	0.00167752	bcell
CTACATTCAAAGAATC-1_CZI-IA11512687-0	0.325411	0.0364247	0.087663	1.80679	0.599077	0.0983872	0.00228388	0.223191	0.00838637	0.521647	0.0664871	0.00341362	0.257138	0.00166981	0.612469	0.00139119	0.805607	0.724896	0.648364	1.02194	0.00160941	0.120996	0.00441322	0.162782	bcell
CAACCAAAGTACGCCC-1_CZI-IA11512687-0	0.719778	0.152145	0.282697	0.76767	0.42876	0.122841	0.262031	0.281335	0.0073153	1.18441	0.00107636	0.00296614	0.412826	0.00147086	0.633154	0.127486	0.381755	0.598089	0.144511	1.09545	0.00140598	0.00108407	0.299995	0.239789	bcell
CTTGGCTAGTACGTTC-1_CZI-IA11512688-1	0.299253	0.00224731	0.356696	1.50121	0.00446423	0.00369403	0.0118236	0.105213	0.010013	0.641216	0.68348	0.00405104	0.00177985	0.0019824	0.238056	0.287495	0.289578	0.57656	1.3678	0.758037	0.00188722	0.112416	0.695116	0.177058	bcell
CTCGTCACAGTAAGCG-1_CZI-IA11512688-1	0.0386215	0.00487432	0.384069	0.750354	0.0338115	0.00590528	3.72786	0.0405614	0.00905177	0.488495	0.000120031	0.000331353	0.175884	0.000164245	1.51027	0.394154	0.125061	0.234111	0.000130244	0.00687394	0.0409526	0.0401488	0.182394	0.000169506	bcell
TAAACCGTCGTACGGC-1_CZI-IA11512687-0	0.162975	0.00202308	0.294886	0.843346	0.580519	0.00325149	0.175514	0.215352	0.00895255	0.490177	0.167713	0.00378849	0.00159544	0.0018251	0.68599	0.127839	0.434678	0.616163	0.339513	1.35866	0.0771565	0.0524385	0.618174	0.875664	bcell
GGGAGATTCATTCACT-1_CZI-IA11512687-0	0.219121	0.0732482	0.000388527	1.00576	0.207038	0.00159592	0.00117615	0.190147	0.0957928	0.950827	0.000636703	0.00177542	0.222989	0.220168	1.63933	1.03412	0.566184	0.410864	0.266417	0.359789	0.430594	0.0179288	0.00231039	0.251771	bcell
GTGTTAGGTCAGAAGC-1_CZI-IA11512688-1	0.134261	0.7939	0.807665	1.58041	0.526151	0.0217434	0.488328	0.199583	0.0383054	0.762823	0.0310812	0.00150515	0.504751	0.000731775	0.281924	0.26647	0.124276	0.904274	0.0380806	0.105054	0.000706391	0.157322	0.340045	0.0654193	bcell
AGTAGTCTCTTTACGT-1_CZI-IA11512687-0	0.461662	0.217366	0.710733	0.891493	0.395543	0.0016365	1.1845	0.0604996	0.00449548	0.895355	1.07062	0.0017795	0.000785035	0.000888993	0.20807	0.736969	0.0516076	0.531551	0.288348	0.171464	0.000831213	0.0366029	0.00235102	0.244446	bcell
GGCGACTCACTGAAGG-1_CZI-IA11485873-2	0.834272	0.136169	0.608103	0.564506	0.00142238	0.00235939	0.00179006	0.268665	0.00658895	1.23827	0.329812	0.002638	0.00115642	0.327907	0.577604	0.358263	0.480713	0.533761	0.130337	0.880417	0.0469873	0.0352924	0.216981	0.571073	bcell
CGATCGGTCATATCGG-1_CZI-IA11485873-2	0.129457	1.59796	0.711762	0.629277	1.01517	0.320771	0.462586	0.292802	0.00336596	1.00079	0.000669796	0.00170009	0.0825224	0.000669705	0.119273	0.299207	0.326971	0.819928	0.0192316	0.204748	0.000641615	0.000494174	0.136594	0.000681325	bcell
CAGAATCGTCGGCTCA-1_CZI-IA11485873-2	0.204314	0.98651	0.600026	0.415375	0.362593	0.00203587	0.244802	0.521003	0.0056526	1.12034	0.135762	0.0023252	0.000992953	0.276821	0.458689	0.402222	0.145209	0.580835	0.294095	0.889654	0.00106922	0.0912709	0.337005	0.0830671	bcell
CACTCCATCTGTCTCG-1_CZI-IA11485873-2	0.292664	1.90683	0.216761	1.04151	0.745942	0.00222497	0.396214	0.107799	0.00617549	0.595589	0.0609796	0.00258705	0.00107829	0.0012226	0.0013596	0.148227	0.981996	0.210028	0.398558	0.297055	0.00117507	0.000914902	0.274269	0.466703	bcell
CTCCTAGGTATATGGA-1_CZI-IA11485873-2	0.420582	1.10979	0.311101	1.06513	0.42793	0.0118003	0.71391	0.540722	0.00484251	0.934363	0.176476	0.00199226	0.0332499	0.166023	0.00106769	0.266569	0.691101	0.786161	0.0142451	0.135505	0.118203	0.0178728	0.00256288	0.216057	bcell
GGAGCAATCTGTTTGT-1_CZI-IA11512688-1	0.184633	1.70518	0.562513	0.819409	0.52652	0.833289	0.0853911	0.228636	0.0045013	0.839926	0.310913	0.00179668	0.000780069	0.000895344	0.000975574	0.253276	0.0497865	0.841584	0.326411	0.437374	0.000852059	0.000661187	0.00232629	0.152069	bcell
GTTAAGCTCGGAATCT-1_CZI-IA11512688-1	0.105362	1.86901	0.190466	0.842271	0.486123	0.34176	0.450983	0.482391	0.0446158	0.962476	0.235301	0.0182671	0.000761848	0.000863059	0.1054	0.343393	0.338904	0.374637	0.000680174	0.864559	0.066221	0.000649564	0.00226927	0.0433264	bcell
CACTCCAGTTATCACG-1_CZI-IA11485873-2	0.0386257	1.74399	0.389435	1.66907	0.52912	0.507585	0.096628	0.000225895	0.00379394	0.520935	0.185082	0.00153261	0.000657023	0.0211073	0.0594816	0.0141159	0.963771	0.538666	0.0951717	0.617972	0.0758826	0.000555997	0.00196096	0.0991374	bcell
GACGTGCGTTATCACG-1_CZI-IA11512686-1	1.06108	0.00284219	0.0416861	0.306342	0.101425	0.00492193	0.00349271	0.31615	0.126067	1.09966	0.712807	0.0068432	0.00224845	0.834384	0.653541	0.421752	0.215625	0.489687	0.278445	0.664414	0.00236416	0.00189952	0.462028	0.303279	bcell
AGGTCATGTTAAGTAG-1_CZI-IA11512688-1	0.0010644	0.00143411	0.36634	0.748339	0.765556	0.00229328	1.77156	0.119739	0.00635992	0.832619	0.000920385	0.00261868	0.108032	0.364721	0.0154234	1.16405	0.475878	0.377208	0.00100229	0.598668	0.00122289	0.0689957	0.00335507	0.359268	bcell
AACACGTCAGCCTGTG-1_CZI-IA11512689	0.750701	0.00128617	0.165883	1.88283	0.0543468	0.501691	0.00154975	0.10595	0.00580694	0.154374	0.0757121	0.0180874	0.813946	0.188865	0.00126901	0.000920744	1.33193	0.607763	0.196528	0.742794	0.0438118	0.0298137	0.313167	0.171496	bcell
GGTGAAGTCGGAGGTA-1_CZI-IA11512687-0	0.152583	1.90558	0.167898	1.34979	0.677853	0.0020263	0.0697061	0.285492	0.00569862	0.833066	0.0622702	0.00230869	0.00100425	0.0477435	0.00124259	0.0491984	0.487842	0.619856	0.0210483	0.861258	0.00106601	0.000844918	0.328053	0.227992	bcell
CAGTCCTTCACATGCA-1_CZI-IA11512687-0	0.79095	0.00197546	0.321677	0.231007	1.47672	0.00320434	0.00231413	0.337242	0.0087856	1.04648	0.0683195	0.0939189	0.830913	0.0238524	0.166568	0.472721	1.15344	0.576131	0.00139346	0.501132	0.0016926	0.0226138	0.00464333	0.00180753	bcell
ACGTCAAAGCTAACTC-1_CZI-IA11512688-1	0.232407	0.505341	0.570613	1.22826	0.251932	0.00211934	0.821442	0.333827	0.00587049	0.500465	0.0231741	0.00239948	0.0113594	0.00116961	0.954207	0.521352	0.597027	0.624681	0.000918939	0.307331	0.0330111	0.255002	0.374916	0.00121809	bcell
AGCTCTCTCACCATAG-1_CZI-IA11512689	0.303965	0.00127324	0.273912	2.75468	0.151918	0.124033	0.394941	0.359418	0.00567607	0.308441	0.099445	0.00227443	0.567193	0.00112088	0.974564	0.138503	0.743126	0.397629	0.0372131	0.145532	0.371756	0.000836646	0.0029818	0.00115482	bcell
AACCGCGAGTGTACTC-1_CZI-IA11485873-2	0.872789	0.00352315	0.0571611	0.956851	0.384451	0.0056866	0.00423036	0.1918	0.0158505	0.856519	0.598934	0.00714578	0.00279151	0.00312228	0.241749	0.411763	0.00259082	0.504444	2.58142	0.0024676	0.00298847	0.0844967	0.00821915	0.290593	bcell
CGATGTAGTACCGGCT-1_CZI-IA11512686-1	1.0959	0.00405861	0.743035	0.98587	0.00409744	0.00655848	0.00482255	0.445389	0.0177188	1.04119	0.638345	0.00745903	0.00320535	0.18522	0.342569	0.435332	0.31645	0.573711	0.906996	0.00289089	0.00344838	0.00271397	0.00946988	0.29708	bcell
GGACAGACAGCCTGTG-1_CZI-IA11485873-2	0.0211252	0.0874035	0.757765	0.833488	0.413551	0.241523	0.94436	0.266058	0.00600348	1.28452	0.0261095	0.0911976	0.00105743	0.268711	0.221556	0.965719	0.123043	0.752596	0.00787886	0.40061	0.279084	0.0963404	0.00314716	0.0662276	bcell
AGGCCACAGCTCCTTC-1_CZI-IA11512688-1	0.237173	0.864886	0.336834	1.14424	0.624173	0.00177348	0.00131256	0.431486	0.00492196	1.15498	0.0179689	0.0020191	0.614308	0.000985454	0.324139	0.0741644	0.574959	0.988251	0.0413248	0.389778	0.0657217	0.0408396	0.168561	0.0617056	bcell
ACACCAAGTAGCCTCG-1_CZI-IA11512688-1	0.402345	0.00178936	0.321351	1.32312	0.724572	0.00286069	0.00208985	0.0385682	0.00789917	0.334212	1.29799	0.0667358	0.0309591	0.00156171	0.207196	0.255747	0.566013	0.551019	0.750552	0.294747	0.00152442	0.00118267	0.498412	0.463199	bcell
CTAACTTAGATCTGAA-1_CZI-IA11485873-2	0.133533	0.398359	0.797273	1.53084	0.675318	0.597704	0.396394	0.303897	0.00533992	0.874628	0.0868368	0.00214843	0.000936091	0.00105961	0.544398	0.000879733	0.0448717	0.43715	0.0601638	0.915326	0.0375082	0.000791041	0.00277544	0.31563	bcell
CGAACATGTGCATCTA-1_CZI-IA11512688-1	0.278111	0.00174255	0.920166	1.07635	0.225063	0.00279814	0.00208553	0.227572	0.00780013	0.719879	1.55883	0.00307206	0.00136387	0.15522	0.701686	0.496813	0.760273	0.793816	0.185821	0.00120274	0.00145652	0.00116423	0.00403433	0.0208525	bcell
GCAGCCAAGACCGGAT-1_CZI-IA11485873-2	0.0628578	1.45966	0.529221	0.77036	0.695456	0.817211	0.260856	0.402575	0.00323361	0.561156	0.000464636	0.00131157	0.195401	0.00357336	0.137654	0.247105	0.718804	0.857706	0.189479	0.238415	0.0228543	0.000476298	0.001678	0.000656093	bcell
GACGTGCTCAAACCAC-1_CZI-IA11512688-1	0.436051	1.0408	0.665672	1.0861	0.107747	0.00209398	0.201527	0.177991	0.00575482	1.02682	0.248319	0.00235765	0.00102758	0.124585	0.302631	0.28992	0.401796	0.728478	0.0264092	0.824919	0.00109786	0.0428402	0.100228	0.315295	bcell
ATCACGAGTAAACCTC-1_CZI-IA11512687-0	0.000594318	0.777818	0.617567	0.818798	0.327573	0.00129153	1.18083	0.042006	0.0035892	0.678909	0.436726	0.00143402	0.000617038	0.000701974	0.465591	0.50169	0.5695	0.315051	0.161963	0.508659	0.0496506	0.0256153	0.280764	0.408891	bcell
ATGGGAGAGCCCTAAT-1_CZI-IA11512687-0	0.753237	0.00222903	0.482591	1.08204	0.317661	0.578874	0.226474	0.0962479	0.103108	0.591913	0.855356	0.0040419	0.00173074	0.19309	0.355851	0.763183	0.00164822	0.353562	1.01377	0.00155329	0.0018988	0.00150406	0.00520788	0.344592	bcell
GGAAAGCAGCCAGTTT-1_CZI-IA11512687-0	0.280133	0.00189762	0.324607	0.739175	0.522278	0.00305089	1.34504	0.062005	0.00846472	0.952344	0.774728	0.00353963	0.00152669	0.00171882	0.00188843	0.788447	0.253442	0.499554	1.15774	0.00277904	0.00159364	0.00997742	0.0881489	0.317654	bcell
CCATTCGCACTTAAGC-1_CZI-IA11485873-2	0.737827	0.0017637	0.148666	0.939526	0.682552	0.00283868	0.215707	0.073983	0.00785027	0.61553	0.900506	0.00324873	0.00140208	0.00159146	0.842864	0.410141	0.0885123	0.337385	0.905647	0.0599021	0.00147064	0.00116523	0.34239	0.8236	bcell
GGACAGACATGGTTGT-1_CZI-IA11512688-1	0.664524	0.696614	0.155464	0.80696	0.917067	0.00211734	0.263532	0.44066	0.00589461	1.0853	0.000849227	0.00238561	0.843112	0.00120003	0.00130147	0.307487	0.270986	0.999036	0.000921827	0.235067	0.213624	0.000870067	0.089666	0.155364	bcell
CATATTCAGTCATGCT-1_CZI-IA11512690-2	0.916501	0.218641	0.542526	1.56254	0.182113	0.00372131	0.00280304	0.732482	0.0102786	1.13129	0.00148864	0.00418272	0.00181936	0.00952985	0.00226648	0.40269	0.311399	0.407789	0.330047	0.491926	0.00197282	0.164181	0.00536629	0.691563	bcell
CCTTTCTCAAACTGTC-1_CZI-IA11485873-2	0.134219	1.61483	0.314787	1.40584	0.498602	0.00142608	0.536688	0.162374	0.0438304	0.747406	0.21477	0.0256538	0.000705289	0.124566	0.000884594	0.0354021	0.81235	0.546604	0.000625383	0.421401	0.0815022	0.0594332	0.213956	0.174998	bcell
ACTGTCCAGAAGGTTT-1_CZI-IA11485873-2	0.769994	0.532813	0.000826106	1.56358	0.372475	0.00336383	0.148759	0.207786	0.00922991	0.460004	0.215981	0.00367004	0.0974552	0.00183426	0.275567	0.108707	0.439039	0.383174	0.343818	1.44164	0.0160535	0.0013572	0.221164	0.518175	bcell
TTTATGCTCGACCAGC-1_CZI-IA11485873-2	0.348422	0.523403	0.489704	0.745303	0.527454	0.00700818	0.255929	0.348044	0.00539643	1.42601	0.000770063	0.00217351	0.672968	0.0010748	0.454729	0.27792	0.264799	0.884088	0.000853494	0.528933	0.0494382	0.0505047	0.00282779	0.295753	bcell
ATTCTACGTCATTAGC-1_CZI-IA11512687-0	0.243778	0.43846	0.746142	1.33474	0.436688	0.153871	0.975799	0.158757	0.0226034	0.888918	0.048122	0.000936821	0.244789	0.00295046	0.270821	0.260994	0.653358	0.725795	0.000355984	0.285472	0.0205529	0.0962029	0.174026	0.000465986	bcell
AAATGCCGTAATCACC-1_CZI-IA11512688-1	0.665314	0.00225883	0.287483	1.465	0.358865	0.00367977	0.415802	0.000725085	0.0102884	0.545774	0.601192	0.00404497	0.00179457	0.00202306	0.458842	0.519203	0.484167	0.783963	0.964928	0.00408117	0.00194723	0.00150104	0.0053427	0.541587	bcell
GGCTGGTCAATAAGCA-1_CZI-IA11485873-2	0.5191	0.781694	0.342624	2.63435	0.47922	0.175631	0.0010176	0.212818	0.0793417	0.452726	0.0707211	0.00155974	0.612651	0.000761445	0.0158984	0.0361502	0.715007	0.550282	0.248604	0.129093	0.111182	0.000567498	0.00201869	0.000792793	bcell
TGCCAAAAGTGCGATG-1_CZI-IA11512687-0	0.279354	0.0564303	0.135708	0.863798	0.494908	0.0572007	0.324463	0.0807703	0.00864092	0.801237	0.514247	0.00352225	0.296381	0.284323	0.945974	0.341012	0.423774	0.38069	0.383476	0.919072	0.150124	0.00127689	0.00452546	0.390275	bcell
CTCAGAAGTAGCCTCG-1_CZI-IA11485873-2	0.232391	0.165688	0.705074	0.690789	0.150749	0.0024447	1.32761	0.188647	0.00680464	0.785992	0.00099527	0.0027332	0.0830863	0.0625769	1.30651	0.924208	0.343672	0.720773	0.105741	0.00105538	0.00129319	0.112356	0.103237	0.12947	bcell
GAAATGAAGGTGCTTT-1_CZI-IA11485873-2	0.418956	0.00216223	0.33845	0.756618	0.0466598	0.0035582	1.65668	0.115121	0.00975495	0.671369	0.472145	0.00399546	0.00170819	0.00196467	0.518493	1.20852	0.266911	0.484288	0.326439	0.0015303	0.00183556	0.00145804	0.42527	0.398956	bcell
ACGGGCTTCCGCATAA-1_CZI-IA11512687-0	0.685531	0.00199433	0.201576	2.2125	0.189584	0.00317849	0.00234363	0.277235	0.00880961	0.97176	0.406543	0.00351587	0.00156545	0.00177014	0.328766	0.222544	0.307167	0.565985	0.535615	0.916216	0.00168441	0.00133415	0.004585	0.287843	bcell
CCTATTATCTGCGACG-1_CZI-IA11512688-1	0.154716	1.20054	0.547535	0.56068	0.700139	0.00194669	0.4503	0.487546	0.00538311	1.28976	0.000785673	0.00222369	0.241902	0.00108033	0.252986	0.240405	0.0483664	1.11352	0.374405	0.292494	0.00101312	0.000796103	0.193728	0.00109723	bcell
CATTCGCTCTATCCTA-1_CZI-IA11512685-0	0.355215	0.29423	0.592371	0.23304	0.00271426	0.00429266	0.00320529	0.174941	0.0116393	1.25985	0.00172621	0.00507891	0.0550879	0.035207	1.07329	0.278995	0.11055	0.6498	0.719508	0.856829	0.310792	0.00178177	0.455239	0.633456	bcell
CCCAATCAGCTCCTTC-1_CZI-IA11485873-2	0.368224	0.00424761	0.00170775	2.14284	0.462438	0.214282	0.134564	0.00115486	0.0182889	0.176056	0.574032	0.00744331	0.00335297	0.25296	0.613371	0.00777919	1.45053	0.563629	0.0128768	0.817836	0.225813	0.00281488	0.00972106	0.00396307	bcell
CCATTCGCACCTCGTT-1_CZI-IA11512688-1	0.448666	0.229542	0.792001	1.06922	0.550508	0.00213836	0.628464	0.464063	0.00587029	0.96403	0.000846223	0.00235503	0.656691	0.00115799	0.152398	0.0962849	0.376129	0.978561	0.00115815	0.37129	0.00111128	0.000865008	0.348158	0.0188383	bcell
GCACATATCAACGCTA-1_CZI-IA11485873-2	0.325323	0.000944406	0.139	1.36754	0.107996	0.00152532	0.271828	0.0148489	0.133996	0.316207	0.00061111	0.0016973	0.841502	0.0652893	1.34234	1.04095	0.810869	0.213984	0.196062	0.316854	0.228946	0.000609708	0.175131	0.257314	bcell
TTGTAGGCATCGGTTA-1_CZI-IA11512689	0.645957	0.200591	0.00133961	3.1476	0.34756	0.00535933	0.00395541	0.00507958	0.169042	0.445411	0.177824	0.00597456	0.152816	0.00767976	0.182941	0.00246705	0.110312	0.775481	0.303018	0.899485	0.262434	0.00225198	0.0077248	0.235276	bcell
TCGGGACAGGGTTTCT-1_CZI-IA11512687-0	0.0278479	0.289138	1.37636	0.943785	0.202771	0.210161	0.959602	0.222631	0.00397091	0.894562	0.0414333	0.00161398	0.20685	0.000792338	0.304557	0.719553	0.232842	0.779019	0.0300448	0.25757	0.115704	0.0762261	0.122695	0.153378	bcell
CTCAGAAGTCCTGCTT-1_CZI-IA11512688-1	0.591504	0.00316432	0.411848	1.03618	0.174956	0.615794	0.0330831	0.0684401	0.00706808	1.10093	0.00102818	0.00280674	0.170807	0.00139673	0.626815	0.00115505	0.858883	0.885596	0.154239	1.14657	0.00132412	0.177778	0.00372193	0.0770177	bcell
ACCGTAACAATGACCT-1_CZI-IA11512688-1	0.0605361	1.49638	0.262037	0.83971	0.690363	1.42123	0.217789	0.432071	0.00759897	0.267407	0.125912	0.0251516	0.00128852	0.264908	0.0563827	0.00121834	1.15039	0.654457	0.00117854	0.0837874	0.0574297	0.0268546	0.0038785	0.00152519	bcell
ACACCGGCAATCCAAC-1_CZI-IA11512688-1	0.00134747	0.00181104	0.485044	0.902786	0.151232	0.00291914	1.33781	0.104289	0.0081103	0.281635	0.156937	0.00322907	0.00142154	0.485911	0.0017603	1.00557	0.512963	0.407922	0.252745	0.0012777	0.0923755	0.00121174	0.791593	1.15233	bcell
GGAACTTAGTGACATA-1_CZI-IA11512688-1	0.866755	0.0020655	0.139135	0.961707	0.166345	0.228181	0.00250039	0.22992	0.100634	1.00595	0.00134468	0.003666	0.272154	0.00186725	0.136655	0.0862598	0.790614	0.603826	0.270082	1.14913	0.545235	0.00139457	0.00484742	0.566121	bcell
CTGCGGAAGACCACGA-1_CZI-IA11512687-0	0.669719	0.00298497	0.0724568	1.15176	0.420651	0.00477455	0.0035723	0.32396	0.0131951	0.444585	0.995041	0.00532844	0.00237671	0.0208943	0.298242	0.115412	0.626993	0.629058	1.33735	0.260305	0.00257095	0.198472	0.00692195	0.501809	bcell
AAGCCGCTCAGGCAAG-1_CZI-IA11512688-1	0.161547	1.37158	0.356666	0.566893	0.641988	0.842607	0.527474	0.123375	0.00517794	1.06392	0.242757	0.00660219	0.000905059	0.00102303	0.00114369	0.702493	0.232018	0.480105	0.289909	0.358393	0.000979539	0.000759133	0.0027045	0.183919	bcell
CATATTCAGTACGATA-1_CZI-IA11512688-1	0.314182	0.00221256	0.00087457	0.0900919	0.0021074	0.65781	1.20594	0.638583	0.00986901	0.705672	0.00143836	0.00390125	0.321457	0.0627863	2.13767	0.125485	1.27926	0.136426	0.228289	0.101464	0.0982208	0.00146499	0.00522808	0.00205206	bcell
ATGGGAGGTGGCAAAC-1_CZI-IA11512688-1	0.133639	0.789789	0.714376	1.73403	0.00102133	0.921748	0.105588	0.262083	0.00456106	0.747055	0.0525273	0.00183697	0.289878	0.000883554	0.277801	0.159416	0.500766	0.916251	0.0588641	0.430872	0.0521292	0.00067647	0.00239787	0.0106742	bcell
GCCTCTAAGACCTAGG-1_CZI-IA11485873-2	0.400863	0.00247156	0.546692	1.61297	0.47577	0.00175252	0.00516349	0.283713	0.00488663	0.877333	0.177049	0.0357703	0.563835	0.000954189	1.21458	0.117787	0.572019	0.914062	0.0304489	0.130698	0.0272372	0.167411	0.00256226	0.00100363	bcell
TAGGCATTCACAACGT-1_CZI-IA11512685-0	1.03067	0.0049023	0.0823871	1.25853	0.0661817	0.00770549	0.00589854	0.00130693	0.0209284	0.455788	1.25691	0.00861447	0.00377469	0.00433075	0.00476828	0.518501	0.306506	0.530126	1.24741	0.522851	0.00402299	0.0446745	0.0110854	0.653051	bcell
AGTCTTTAGTTCGATC-1_CZI-IA11512687-0	0.266547	0.0393019	0.41575	0.517412	0.470784	0.876631	0.0018094	0.344248	0.00678638	0.8819	0.281069	0.00271386	0.348937	0.273076	0.114259	0.396836	0.358175	0.535987	0.0361901	1.18222	0.00129357	0.0378443	0.57097	0.192987	bcell
ACACCGGGTTGACGTT-1_CZI-IA11512687-0	0.000634399	2.12536	0.248237	0.866939	0.428382	0.583214	0.363883	0.298568	0.00386039	1.02725	0.0855732	0.00156223	0.103636	0.0432662	0.147567	0.169144	0.343964	0.931781	0.000607037	0.329687	0.000730009	0.0672368	0.00202148	0.000791343	bcell
ACCAGTAGTAAACGCG-1_CZI-IA11485873-2	0.0755812	1.62682	0.361823	1.41492	0.496588	0.00159424	0.0503307	0.402453	0.0459563	0.967578	0.000639568	0.0018098	0.00971188	0.000879947	0.151027	0.0166736	0.0162009	0.779347	0.259519	0.765288	0.000843216	0.0370812	0.686431	0.000912097	bcell
GTTTCTATCTTGCATT-1_CZI-IA11512688-1	0.0248205	0.384472	0.368441	0.842489	0.301258	0.00358463	0.456261	0.029348	0.00985238	0.872353	0.558431	0.00398691	0.00176654	0.0851257	0.213437	0.990186	0.965805	0.604022	0.163757	0.220333	0.00186274	0.0977417	0.0051905	0.92735	bcell
CGAATGTAGGACTGGT-1_CZI-IA11512687-0	0.129235	0.965444	0.597822	0.916203	0.575494	0.0973589	0.61239	0.412659	0.00218264	1.01213	0.0396298	0.000892549	0.347807	0.000428209	0.24336	0.334135	0.546977	0.765591	0.00275564	0.567736	0.00220852	0.00760274	0.0011366	0.00419316	bcell
CTCCTAGAGACTTGAA-1_CZI-IA11512685-0	0.9969	0.00270965	0.706861	0.474483	0.192391	0.00441765	0.00332293	0.38242	0.0121226	1.004	0.660784	0.00486418	0.00217144	0.343622	0.615698	0.637068	1.04003	0.427571	0.0265319	0.0430561	0.112822	0.184817	0.00637448	0.231093	bcell
TCAGCTCTCGTCCGTT-1_CZI-IA11512686-1	1.28737	0.00545746	0.173367	0.653917	0.00541856	0.00877687	0.00671141	0.467782	0.0233776	0.661911	0.529961	0.00977651	0.00432296	0.00483245	0.153364	0.350275	0.165836	1.38818	1.32959	0.606793	0.00458517	0.127129	0.0125754	0.0490342	bcell
TCAGCAACATATACCG-1_CZI-IA11512687-0	1.14249	0.00229492	0.332648	0.566765	0.143343	0.00366734	0.31442	0.0250989	0.010147	0.687216	0.784713	0.00424285	0.00180473	0.0922855	0.00228931	0.330152	0.490224	0.463964	0.914723	0.604568	0.00192743	0.184179	0.67458	0.352164	bcell
ATAGACCCAAGCGATG-1_CZI-IA11485873-2	0.157805	0.193776	0.75311	1.57141	0.944194	0.00228303	0.152974	0.129974	0.0062801	0.480806	0.0180425	0.00256303	0.12298	0.0732773	0.348343	0.210457	0.200359	0.766116	0.20755	1.06467	0.00120867	0.211952	0.00331772	0.533612	bcell
TCTCATAGTCTTGATG-1_CZI-IA11485873-2	0.280051	0.225119	0.675193	0.782824	0.334451	0.00174313	0.499738	0.449532	0.00489745	0.870159	0.0102282	0.00195632	0.867424	0.000977611	0.612824	0.678946	0.422833	0.927025	0.25921	0.197409	0.000931187	0.000723441	0.0616736	0.00100359	bcell
CCAGCGACAAGCGCTC-1_CZI-IA11512688-1	0.50205	0.00108493	0.489811	0.724383	0.779958	0.00174052	0.190441	0.37015	0.00486754	1.21811	0.406624	0.00197424	0.389081	0.000971457	0.415235	0.777608	0.224774	0.46636	0.132639	0.380935	0.419659	0.000717751	0.0858715	0.182048	bcell
GAATGAACAATGACCT-1_CZI-IA11512688-1	0.243109	2.06367	0.520202	1.21958	0.523669	0.183888	0.298853	0.383027	0.00342061	0.8809	0.187624	0.0129375	0.000595399	0.000674714	0.000748518	0.000550052	0.482232	0.732254	0.00544888	0.364488	0.000637881	0.000499411	0.0582148	0.00961204	bcell
GTCTTCGTCTGTGCAA-1_CZI-IA11512689	0.678403	0.00189733	0.0978285	1.78925	0.522079	0.342209	0.00226905	0.211757	0.0084201	0.627327	0.00126167	0.00345171	1.10786	0.00166572	0.918404	0.00141447	0.50229	0.626067	0.262881	0.00873571	0.275836	0.00126737	0.00442708	0.145024	bcell
AAACGGGCAGGTGGAT-1_CZI-IA11485873-2	0.837585	0.00147648	0.378112	1.06263	0.746896	0.117783	0.149568	0.148772	0.00660261	0.866336	1.23251	0.0028222	0.00117257	0.00129711	0.037725	0.362379	0.151929	0.432045	0.647068	0.227607	0.001249	0.2049	0.00344942	0.532976	bcell
TTGACTTGTACACCGC-1_CZI-IA11485873-2	0.778099	0.253241	0.000615134	1.5786	0.708758	0.0024814	0.00183833	0.352158	0.00688372	1.07802	0.0427643	0.00273791	1.01324	0.0406132	0.523336	0.00114641	0.463635	1.01742	0.0010922	0.0432902	0.236918	0.00102527	0.00357572	0.00142502	bcell
AAGACCTGTAAGGGCT-1_CZI-IA11512688-1	0.924087	0.0025206	0.356556	1.64925	0.934946	0.00398744	0.0951651	0.0221109	0.0120842	0.695098	0.930022	0.00463781	0.0413329	0.00222632	0.0024663	0.0018196	0.00182139	0.292435	1.54468	0.00175329	0.00212135	0.092996	0.00578735	0.503861	bcell
ACTGAGTGTGTGGTTT-1_CZI-IA11485873-2	0.530237	0.274673	0.00038141	0.829933	0.436619	0.0989846	0.00121533	0.000732113	0.0438365	1.18967	0.000611071	0.0017716	0.669389	0.0376781	0.995315	0.877556	0.195892	0.51388	0.632624	0.582088	0.1276	0.000640765	0.00257876	0.1269	bcell
TGCGTGGCAGGCTGAA-1_CZI-IA11485873-2	0.071438	1.6339	0.420276	1.6389	0.637789	0.00127104	0.140812	0.468127	0.0035653	0.803774	0.000508694	0.0158536	0.183136	0.000692898	0.0449847	0.38175	0.309069	0.669345	0.000561635	0.0704625	0.000675854	0.103917	0.506047	0.0691809	bcell
CCTAGCTTCGTCGTTC-1_CZI-IA11512688-1	0.54901	0.00210874	0.220184	0.900491	0.176307	0.00342161	0.00254523	0.176287	0.0936702	0.774954	0.00528944	0.00396175	0.456202	0.00186428	1.28576	0.371137	0.95807	0.764625	0.656127	0.170206	0.15058	0.0013889	0.00495221	0.406052	bcell
TGGACGCTCGGCGCAT-1_CZI-IA11512687-0	0.753398	0.250645	0.338151	1.15751	0.234747	0.00288387	0.341254	0.133272	0.00792644	0.775361	0.63571	0.00319917	0.00140677	0.33656	0.897502	0.269381	0.367418	0.382099	0.396016	0.800116	0.00152324	0.0538384	0.00419929	0.00163499	bcell
ACTGAACGTTCATGGT-1_CZI-IA11512688-1	0.766957	0.00197168	0.000787799	0.896173	0.48065	0.00320353	0.00238746	0.000538278	0.00878107	0.846201	0.178751	0.00363654	0.395336	0.00176824	0.962756	0.680898	0.43211	0.455514	0.381672	0.732403	0.216588	0.262709	0.345947	0.0818138	bcell
AATCCAGGTAGTGAAT-1_CZI-IA11485873-2	0.0217281	0.761458	0.647328	1.09499	0.093573	0.00113052	1.99978	0.127718	0.00312255	0.858854	0.000452912	0.00127334	0.00500619	0.078636	0.330037	0.712201	0.0452855	0.648114	0.000490324	0.00132061	0.331114	0.000460234	0.414136	0.000650817	bcell
AGGCCGTTCCACGAAT-1_CZI-IA11485873-2	0.269497	0.000859428	0.953205	1.55315	0.180376	0.0014007	0.0979808	0.138386	0.00391668	0.817201	0.101358	0.00157774	0.239806	0.000766293	1.46134	0.537632	0.369451	0.607662	0.222332	0.221497	0.0511447	0.0452797	0.230695	0.0671216	bcell
CTGCGGATCAGAAATG-1_CZI-IA11512687-0	0.363201	0.014755	0.80141	1.43343	0.281887	0.00195628	0.00144217	0.36854	0.00543563	1.03365	0.103869	0.00216417	0.444967	0.00106393	0.868478	0.47793	0.19655	0.941373	0.13526	0.0586287	0.371985	0.08033	0.173578	0.00111071	bcell
TGGCGCACATTCTCAT-1_CZI-IA11485873-2	0.713511	0.00257917	0.00101586	0.806102	0.002516	1.26391	0.466685	0.000690932	0.0112319	0.788466	1.53005	0.00458693	0.0020342	0.00228034	0.0870815	0.244388	0.348882	0.249939	0.714711	0.394052	0.0421895	0.00170153	0.00590491	0.437188	bcell
ACCCACTGTTGGTAAA-1_CZI-IA11512687-0	0.349413	0.17634	0.349305	1.55322	0.756014	0.00220262	0.566547	0.36036	0.179882	1.06672	0.0572064	0.00246901	0.391465	0.00118849	0.367976	0.454661	0.25803	0.550102	0.000968145	0.402209	0.00117259	0.222303	0.0872946	0.00126307	bcell
AGTGAGGCAGACTCGC-1_CZI-IA11485873-2	0.00119949	2.02524	0.445974	1.77232	0.367865	0.00128813	0.298224	0.305187	0.0383213	1.06411	0.000516195	0.0112841	0.000624652	0.104578	0.539746	0.000582683	0.000571765	0.54926	0.265004	0.112902	0.000678376	0.0233092	0.246262	0.000725848	bcell
CATATTCTCTGCGGCA-1_CZI-IA11485873-2	0.509265	0.141207	0.403499	0.49677	0.426278	0.392241	0.801899	0.27051	0.0038657	0.863589	0.189275	0.00157846	0.0643603	0.197587	0.443009	0.49552	0.496871	0.497367	0.371805	0.694843	0.0608799	0.000563917	0.0020171	0.349032	bcell
TACGGATAGGCTCTTA-1_CZI-IA11512689	0.24412	0.00270418	0.474497	3.83573	0.28108	0.0997122	0.00320491	0.0769655	0.0118788	0.019499	0.00794119	0.00470519	0.174191	0.00238603	0.185003	0.00189745	0.496892	0.618065	0.119772	0.523345	0.218894	0.00174316	0.712067	0.00248	bcell
ACACCCTTCACTGGGC-1_CZI-IA11512687-0	0.571493	0.00195443	0.0167679	1.00754	0.256821	0.00311409	0.529058	0.379976	0.00874759	1.04327	0.522361	0.0131905	0.250349	0.00174469	1.1894	0.684998	0.19667	0.3064	0.00137085	0.746764	0.194607	0.00128434	0.0045069	0.208422	bcell
CAGCAGCAGATCTGCT-1_CZI-IA11512688-1	0.00441222	2.27078	0.417471	0.575761	0.39973	0.0615888	0.514654	0.362587	0.00284808	1.16877	0.0447593	0.00117545	0.0049888	0.000563988	0.318733	0.18107	0.53893	0.742951	0.000443149	0.489846	0.0639438	0.000416366	0.00147439	0.0130217	bcell
GGACAGATCATCGCTC-1_CZI-IA11512688-1	0.0770302	0.00191674	0.000758349	0.473452	0.403615	0.00310075	0.267259	0.000513115	0.00857995	0.797298	0.00124103	0.00343316	0.181636	0.179377	1.822	0.799739	0.583384	0.443377	0.291722	0.695534	0.16189	0.156865	0.26551	0.522126	bcell
TGACTTTCATAGACTC-1_CZI-IA11512688-1	0.597085	0.0018559	0.130556	0.615394	0.21707	0.00303009	0.0796608	0.000506581	0.0738029	1.05586	0.00736946	0.0271852	0.492555	0.00164415	0.824503	0.464536	0.453449	0.341499	0.873877	0.711897	0.00159445	0.0694009	0.690055	0.408457	bcell
GCATGCGGTCAACTGT-1_CZI-IA11512687-0	0.390955	0.00148341	0.436834	0.595236	0.661071	0.00238245	1.16312	0.135718	0.00661292	0.621818	0.555338	0.00260907	0.0414536	0.0773764	0.261875	0.347006	0.947686	0.400389	0.00104178	0.723972	0.00123973	0.133768	0.312121	0.334	bcell
CGAGAAGTCCGATATG-1_CZI-IA11512688-1	0.379095	0.00241291	0.482457	0.887898	0.0613402	0.00389744	0.379085	0.291797	0.010744	1.28331	0.867954	0.00439803	0.00188559	0.00215984	0.38727	0.3235	0.444841	0.687651	0.889491	0.120027	0.00204274	0.00161704	0.00565716	0.605173	bcell
CACCAGGCAAGGTTCT-1_CZI-IA11512690-2	0.263918	0.530626	0.493531	0.768235	0.100846	0.00292107	0.183886	0.254636	0.1562	1.19379	0.00116887	0.0032472	0.00142855	0.169716	0.928242	0.185703	0.533249	0.601792	0.348065	0.75114	0.0015268	0.25233	0.00422055	0.414654	bcell
CATCCACCATGCTGGC-1_CZI-IA11485873-2	0.135081	1.17743	0.454484	0.762928	0.831067	0.113205	0.538228	0.534229	0.0045752	1.15978	0.302474	0.00186251	0.171004	0.000913519	0.142262	0.113941	0.53917	0.729056	0.113093	0.151434	0.000871454	0.188659	0.00236767	0.000934183	bcell
GTGTTAGTCGCCCTTA-1_CZI-IA11512686-1	0.769562	0.00365176	0.00146167	1.99018	0.377008	0.00586853	0.00442939	0.000994351	0.0161136	0.317078	0.640511	0.00655779	0.186163	0.308095	0.00366584	0.0026973	0.692928	0.363349	1.06897	0.681694	0.00319567	0.0024407	0.560634	0.0799942	bcell
CACATTTAGTCATGCT-1_CZI-IA11512687-0	1.07347	0.00209454	0.167684	1.04872	0.805533	0.00333803	0.00254051	0.154703	0.00925424	0.682612	0.995357	0.00390619	0.00166589	0.0018213	0.0862501	0.427082	0.407207	0.429599	0.931385	0.144742	0.041028	0.00138697	0.00482667	0.709893	bcell
ATCATCTAGTGGTCCC-1_CZI-IA11512686-1	1.13526	0.00493828	0.180126	0.268321	0.00486839	0.00800548	0.00602344	0.295269	0.0213207	1.01821	1.06391	0.00919099	0.0039262	0.00443658	0.718657	0.195824	0.224278	0.269875	1.53142	0.523771	0.0810635	0.00340527	0.0116183	0.461215	bcell
AGCTTGATCTGATACG-1_CZI-IA11512687-0	0.504981	0.300735	0.0108852	0.845994	0.285866	0.00358279	0.0867673	0.0752061	0.00987046	0.91667	0.119831	0.00401606	0.060705	0.600156	0.466589	0.819901	0.698308	0.58366	0.97183	0.484522	0.00189163	0.153306	0.124843	0.00202783	bcell
GCCAAATGTTATCGGT-1_CZI-IA11485873-2	0.523471	0.00147576	0.681182	1.29825	0.0808138	0.0337691	0.00177208	0.0442301	0.00667095	0.945365	0.0263245	0.00269087	0.0595536	0.280948	0.845671	0.00109545	0.223792	0.592347	0.507963	1.40418	0.00125481	0.330682	0.206095	0.055304	bcell
TAAACCGAGGACGAAA-1_CZI-IA11512688-1	0.844978	0.00236774	0.149901	0.963733	0.540477	0.00389079	0.00288109	0.000792382	0.0104809	1.05919	1.03267	0.00428835	0.00185761	0.00210017	0.131061	0.21624	0.227874	0.693305	1.0869	0.282651	0.00202248	0.00156392	0.328585	0.53765	bcell
AAGCCGCAGCCGTCGT-1_CZI-IA11512688-1	0.180362	0.0274875	1.0703	0.740828	0.194631	0.716662	0.910423	0.298158	0.00593233	1.18755	0.0256826	0.00245858	0.00105128	0.001189	0.614049	0.359281	0.249514	0.607627	0.000933972	0.68167	0.0588114	0.191854	0.0031013	0.0301572	bcell
CGGACGTAGTACCGGA-1_CZI-IA11512688-1	0.0904601	2.04747	0.230885	0.568688	0.426381	0.99728	0.491623	0.253028	0.00338694	1.21714	0.121238	0.0154298	0.000588077	0.000668487	0.000749898	0.105394	0.245464	0.643712	0.0410403	0.445207	0.0306927	0.00049825	0.00177604	0.198289	bcell
TACGGGCTCATTCACT-1_CZI-IA11512688-1	0.033111	1.58576	0.486395	2.13031	0.465003	0.00133777	0.363796	0.13122	0.0381882	0.691917	0.0353163	0.00150695	0.0489816	0.046885	0.000820372	0.000592022	0.313866	0.594424	0.182334	0.46674	0.037778	0.0330485	0.424908	0.0605029	bcell
GATCGTAAGGAGCGAG-1_CZI-IA11512687-0	0.226995	0.495259	0.867574	0.721296	0.454154	0.0015133	0.162299	0.5645	0.00426726	1.55483	0.0846855	0.00169651	0.830246	0.174906	0.0548893	0.264177	0.469835	0.968126	0.000665852	0.218993	0.00445144	0.00468877	0.00218921	0.0390973	bcell
GGCCGATCATGAAGTA-1_CZI-IA11512688-1	0.125391	1.03379	0.525893	0.961953	0.294913	0.414577	0.566498	0.435473	0.00306392	1.07289	0.0833616	0.00125044	0.384199	0.0005923	0.18427	0.298428	0.491484	0.750255	0.000478165	0.372039	0.108544	0.0121568	0.00156922	0.0564454	bcell
GCCTCTAAGCTGCCCA-1_CZI-IA11512687-0	0.196726	0.623846	0.61451	1.4051	0.622652	0.176704	0.110258	0.205634	0.0444849	0.593168	0.0621989	0.00177703	0.000768777	0.196044	0.651303	0.197766	0.868678	0.529818	0.000686347	0.816744	0.000834663	0.247514	0.00227955	0.000903706	bcell
GATCGTATCGTAGGAG-1_CZI-IA11512688-1	0.0841624	0.0439973	0.347906	1.00802	0.33409	0.0028938	0.719191	0.159956	0.00799028	1.25536	0.0454821	0.00327457	0.00143818	0.46224	0.272585	0.650215	0.590208	0.386714	0.0577221	1.15747	0.151719	0.100909	0.00418605	0.297511	bcell
GTGCTTCGTAGCCTAT-1_CZI-IA11512688-1	0.0951734	1.7252	0.508278	1.26517	0.46742	0.428472	0.366574	0.375719	0.00356292	1.27497	0.0790035	0.00142715	0.000624841	0.000738894	0.0832443	0.000581984	0.225068	0.720323	0.000558218	0.374462	0.000675263	0.0298372	0.00185517	0.146955	bcell
CGCTATCAGTCAAGCG-1_CZI-IA11512687-0	0.0979692	0.623637	0.733811	0.489567	0.390283	0.149905	0.980742	0.259207	0.0038398	1.26084	0.00055624	0.00156355	0.68486	0.000767938	0.368872	0.436224	0.235358	1.19621	0.0919859	0.0262881	0.000720872	0.138004	0.00200806	0.000786313	bcell
TTATGCTCATGCTGGC-1_CZI-IA11512687-0	0.640083	0.00200389	0.549449	0.883492	0.765426	0.00327305	0.622779	0.000546383	0.00893458	0.434939	0.579146	0.00357028	0.0015708	0.00177257	0.350527	0.423156	0.464817	0.709809	0.511001	0.645482	0.00171479	0.00134718	0.00477084	0.528733	bcell
TAAGAGATCAATACCG-1_CZI-IA11512688-1	0.206544	0.136071	0.687618	1.4284	0.274399	0.00209607	0.565416	0.191502	0.00588063	0.646975	0.362563	0.00237049	0.00101906	0.00113423	0.989269	0.523412	0.368301	0.712334	0.157836	0.712941	0.0851631	0.000866957	0.00304747	0.0951858	bcell
CTCGGGAGTTAAGTAG-1_CZI-IA11485873-2	0.695101	0.00699182	0.288528	0.722075	0.657077	0.00275486	0.341639	0.341805	0.00759596	1.36091	0.00111283	0.0031022	0.294981	0.00153614	0.496652	0.36948	0.411592	0.879378	0.159612	0.393072	0.101298	0.00112948	0.608872	0.00157946	bcell
CTGCTGTTCGTCTGCT-1_CZI-IA11485873-2	0.0499134	0.0659313	0.384805	1.45554	0.421466	0.00128814	1.57066	0.0196676	0.0678413	0.532441	0.457917	0.00144063	0.0342957	0.284208	0.0974884	0.555024	0.833982	0.199494	0.293865	0.304608	0.0942197	0.00052303	0.001876	0.447177	bcell
AGCTTGAAGCTCCTTC-1_CZI-IA11512688-1	0.537945	0.00175881	0.127058	1.23419	0.00171277	0.00285923	0.0993877	0.444679	0.0078779	0.976644	0.00113726	0.00317066	0.96628	0.00158157	0.942954	0.237148	0.794501	0.642926	0.388026	0.235581	0.475644	0.0168041	0.00415123	0.00163816	bcell
CAGCAGCCACCAGTTA-1_CZI-IA11512688-1	0.463753	0.00196412	0.220815	0.568463	0.00186151	0.398714	1.49377	0.000541008	0.00871627	0.813394	1.00997	0.00349894	0.00152878	0.0024291	0.362838	0.0840484	0.379754	0.209914	0.548571	0.933885	0.00165232	0.378446	0.00457778	0.247112	bcell
GTGGGTCGTACCATCA-1_CZI-IA11512687-0	0.0293283	0.352176	0.838966	1.97366	0.140542	0.00109889	2.61956	0.138214	0.0624188	0.36743	0.017039	0.00132651	0.000540384	0.000605304	0.667783	0.218661	0.0547378	0.286576	0.000481536	0.301244	0.047431	0.0161916	0.00159709	0.0415401	bcell
AGTCTTTAGCTGAACG-1_CZI-IA11512687-0	0.756456	0.00212973	0.486928	0.596603	0.0798642	0.00346383	0.00257265	0.165049	0.00949843	0.727153	1.23477	0.00381581	0.0762052	0.00187947	0.00216465	0.506595	0.657328	0.737223	1.2845	0.337845	0.00183173	0.0210491	0.00501249	0.434314	bcell
TCAGGTATCAGTACGT-1_CZI-IA11512687-0	0.29791	0.00265927	0.441321	1.04123	0.0486588	0.00426829	0.719435	0.0291523	0.0116389	0.622425	0.904813	0.00467236	0.00209996	0.00235407	0.00261167	0.601101	0.714567	0.343396	1.3056	0.179211	0.0022274	0.00175268	0.398269	0.437943	bcell
CGATGGCAGGCTAGGT-1_CZI-IA11512687-0	0.768813	0.00222346	0.103621	0.488702	0.916148	0.00358795	0.191704	0.000605524	0.00985272	0.773342	0.900448	0.00415542	0.00176339	0.00198119	0.267112	0.245604	0.627275	0.70463	0.952483	0.228715	0.080332	0.0611185	0.00516871	0.792408	bcell
TCAGGATTCAGAGGTG-1_CZI-IA11485873-2	0.0874436	1.32981	0.650287	1.07798	0.431736	0.00102198	0.913015	0.266981	0.0267074	0.924199	0.164515	0.0011538	0.000496621	0.000572739	0.5138	0.607249	0.118248	0.581037	0.0101811	0.372251	0.000535068	0.000441713	0.0921229	0.00892625	bcell
AGACGTTAGTGTGAAT-1_CZI-IA11485873-2	0.296107	0.364015	0.297911	1.15403	0.675342	0.00143896	0.496151	0.203089	0.00405343	0.744163	0.291851	0.00161599	0.500598	0.000804419	0.211793	0.405577	0.589716	0.547671	0.0517305	0.522302	0.0915873	0.0459229	0.248184	0.427033	bcell
GTGCATAGTGTGCGTC-1_CZI-IA11512687-0	0.0193926	0.00218133	0.451028	0.143799	0.00226596	0.0035669	2.30563	0.208002	0.00973292	0.844722	0.234859	0.00393997	0.00176123	0.122276	0.00213636	1.38237	0.253728	0.471671	0.445678	0.206388	0.049095	0.00143942	0.268816	0.697991	bcell
CACACAAGTTATTCTC-1_CZI-IA11485873-2	1.1841	0.00206296	0.000823475	0.876761	0.365854	0.00331701	0.00247899	0.0456986	0.00922948	0.637966	0.00132343	0.00387868	0.253324	0.433567	0.333257	0.250473	0.998322	0.682634	0.30317	1.06262	0.00173439	0.405354	0.161489	0.117907	bcell
CCATTCGCACGAGGTA-1_CZI-IA11512687-0	0.279454	0.00118658	0.927808	0.724205	0.0011812	0.00194769	0.437455	0.259955	0.00541614	1.39148	0.00077505	0.00213233	0.720221	0.0010644	0.320499	0.508948	0.843575	0.814873	0.203726	0.252076	0.275317	0.000804702	0.109569	0.0797418	bcell
AGTTGGTAGTGGAGTC-1_CZI-IA11485873-2	0.311669	0.00140404	0.160893	3.04983	0.226905	0.00222108	0.00163118	0.295053	0.00626596	0.557586	0.000900884	0.00247725	0.0320587	0.288931	0.321391	0.13257	0.316897	0.277001	0.867989	0.728808	0.00119248	0.0617417	0.407271	0.10507	bcell
TACTCATAGATGCCTT-1_CZI-IA11485873-2	0.325636	0.00165303	0.422502	1.74602	0.353218	0.00264899	0.456391	0.000445373	0.00735537	0.433056	1.01712	0.0398878	0.00129398	0.00148549	0.00163986	0.400576	0.876855	0.358158	0.862607	0.0535632	0.339749	0.00108334	0.219267	0.227519	bcell
CCTAGCTGTGGTTTCA-1_CZI-IA11485873-2	0.411311	0.00213611	0.0808483	1.67428	0.276414	0.00340029	0.440376	0.000569462	0.00940701	0.693887	0.204284	0.00385248	0.208218	0.0631571	0.373977	0.614004	0.212338	0.412432	0.600119	1.38566	0.0538227	0.0217758	0.00493806	0.384284	bcell
TAGACCACACTCGACG-1_CZI-IA11485873-2	0.334175	0.00106236	1.13632	1.30957	0.198355	0.00172942	1.33145	0.462697	0.00478087	0.74905	0.713907	0.00214784	0.000837814	0.000951565	0.638873	0.373912	0.000774444	0.597091	0.202285	0.000746445	0.000898473	0.0691143	0.00249202	0.034266	bcell
ATTACTCTCTACTATC-1_CZI-IA11485873-2	0.0316313	0.837288	0.428501	1.59734	0.0154533	0.0177938	1.47494	0.0115708	0.0224117	0.308177	0.000294437	0.000813627	0.266942	0.000405174	1.93507	0.379917	0.246126	0.26853	0.000319351	0.00190502	0.0437332	0.0071585	0.289465	0.000413083	bcell
TACCTTATCACTTCAT-1_CZI-IA11512685-0	0.914755	0.00857899	0.236687	1.06098	0.00476572	0.00750718	0.427548	0.0022172	0.0201175	0.922193	0.888731	0.00867928	0.00373136	0.365138	0.562235	0.293139	0.00339829	0.226247	1.07139	0.00329448	0.0039346	0.00311482	0.3401	0.676886	bcell
ACGGGTCTCAATAAGG-1_CZI-IA11512687-0	0.426541	0.0502239	0.672241	1.76327	0.436458	0.00252847	0.00189613	0.261174	0.0070526	0.423697	0.892452	0.00283006	0.0172848	0.00139091	0.209249	0.46428	0.401359	0.343425	0.702254	0.716913	0.0719725	0.00909379	0.00368502	0.270585	bcell
TTAGGACCAAAGCAAT-1_CZI-IA11512688-1	0.450134	0.282407	0.620607	1.02646	0.292329	0.765506	0.44822	0.211652	0.0547262	0.859517	0.000681795	0.001894	0.000825842	0.000944004	0.380156	0.0279579	0.487396	0.831367	0.000741333	1.07708	0.0457942	0.101168	0.00247997	0.198016	bcell
CAGTAACTCATACGGT-1_CZI-IA11512688-1	0.591901	0.175491	0.0279509	0.763388	0.131469	0.00270039	0.00203317	0.221425	0.00753978	0.610303	0.0455421	0.00300251	0.195797	0.0952806	1.21796	0.401412	0.563676	0.491479	0.219302	1.20956	0.391001	0.128922	0.33502	0.316613	bcell
CACCTTGGTAAGGGCT-1_CZI-IA11485873-2	1.13651	0.00290434	0.711804	0.576772	0.48918	0.00466555	0.367139	0.000794551	0.0129081	0.794879	1.33918	0.00516813	0.00225422	0.00257306	0.00289375	1.00804	0.339659	0.555404	0.138727	0.0980716	0.00247428	0.00194787	0.155179	0.361154	bcell
ATGTGTGCAGGGTTAG-1_CZI-IA11512687-0	0.021573	0.00314288	0.735043	2.40754	0.541076	0.00507555	0.452233	0.000846232	0.0137648	0.303101	0.841491	0.00561582	0.00244181	0.226318	0.163983	0.0023382	0.832133	0.40975	0.664583	0.262321	0.00262995	0.00206586	0.201361	0.00289656	bcell
GGGATGAGTTGTGGAG-1_CZI-IA11512688-1	1.33814	0.00248227	0.158701	1.03311	0.517745	0.0724048	0.370327	0.115677	0.0116593	0.66626	0.400424	0.00452406	0.00197517	0.00221986	0.0530925	0.503065	0.961948	0.233049	0.0017557	1.43104	0.00209416	0.00164183	0.00581628	0.235101	bcell
GGAACTTCACCAGATT-1_CZI-IA11512687-0	0.0571338	1.84029	0.241569	1.35027	0.647737	0.574961	0.585298	0.0298034	0.00508282	0.506217	0.000738894	0.00203434	0.0671139	0.00102665	0.00117371	0.196849	0.884417	0.389491	0.150893	0.571865	0.056923	0.000752746	0.00265114	0.00105985	bcell
ACGTCAATCGTTGACA-1_CZI-IA11512687-0	0.975971	0.143898	0.490415	1.0522	0.55669	0.315201	0.00172088	0.312439	0.00653408	1.14844	0.000939134	0.00261642	0.302733	0.00126536	0.809802	0.0961302	0.473749	0.814807	0.00102276	0.474561	0.169181	0.000960051	0.0033848	0.00133044	bcell
TGGCTGGGTCCGAACC-1_CZI-IA11512688-1	0.377898	0.00207877	0.0578779	1.60692	0.411053	0.00331615	0.00248193	0.229628	0.00921531	0.592134	0.981175	0.0037245	0.00163393	0.00185692	0.791052	0.710603	0.891268	0.319294	0.401172	0.435605	0.00180912	0.00138546	0.00478586	0.298956	bcell
CTACATTGTTACTGAC-1_CZI-IA11512686-1	0.764463	0.00534233	0.0467156	0.174951	0.300132	0.00860797	0.455823	0.387791	0.0228137	0.957404	0.568848	0.00934755	0.00418852	0.232793	0.00533426	0.358027	0.49376	1.08387	1.65079	0.0037464	0.0044338	0.222194	0.269669	0.00490489	bcell
GACGTTACAACTTGAC-1_CZI-IA11512688-1	0.108347	0.0025885	0.366898	1.69748	0.587092	0.00414737	0.243004	0.175386	0.0114561	0.570492	1.27835	0.00456551	0.00202479	0.00227872	0.0794622	0.505655	0.682018	0.458791	0.990064	0.0100678	0.00217484	0.00173233	0.00599567	0.331139	bcell
GCAATCAAGGCAATTA-1_CZI-IA11512688-1	0.602892	0.00219022	0.441304	1.08125	0.732195	0.00359426	0.138559	0.102243	0.0100153	0.770416	1.06665	0.0536473	0.00174014	0.00194711	0.00219931	0.415935	0.425974	0.594372	1.0665	0.205279	0.00188643	0.0465504	0.00518572	0.358945	bcell
GTACTCCGTCATACTG-1_CZI-IA11512687-0	0.000660546	1.20664	0.886529	0.126335	0.000807609	0.00145321	1.25643	0.624198	0.00457262	1.49744	0.142449	0.00158914	0.0611311	0.0272147	1.03961	0.0409499	0.000647252	1.24835	0.000636436	0.000629709	0.000746365	0.000580619	0.00209504	0.000836826	bcell
TGCGCAGAGCCACTAT-1_CZI-IA11512688-1	0.208033	1.41485	0.333677	0.904605	0.281989	0.896289	0.46695	0.213248	0.00455736	0.669111	0.0905988	0.00184397	0.036979	0.00091111	0.466885	0.209091	0.639192	0.579661	0.00151981	0.491266	0.000861007	0.000673223	0.0974047	0.159001	bcell
TAGGCATGTGAGCGAT-1_CZI-IA11512688-1	0.526012	0.00151227	0.358253	0.927097	0.358038	0.200407	0.411069	0.196333	0.00672117	0.745592	0.063693	0.00269443	0.00118712	0.00130115	1.49699	0.57742	0.22913	0.618737	0.366671	0.530837	0.00128577	0.200986	0.0866942	0.245617	bcell
CGAATGTAGCATGGCA-1_CZI-IA11512688-1	0.37905	0.00221847	0.631256	1.01284	0.225157	0.0035421	0.440083	0.00760068	0.0099662	0.896675	1.06315	0.00398919	0.00171649	0.00200309	0.00218691	0.510652	0.201023	0.721826	0.515824	0.0682109	0.00188404	0.0309892	0.204048	1.19604	bcell
CACAGTAAGACGACGT-1_CZI-IA11485873-2	0.0500591	1.63548	0.754823	0.245768	0.681853	0.00181186	1.07573	0.313547	0.00506364	0.91151	0.244736	0.00203555	0.185508	0.000989145	0.0668947	0.000830796	0.484061	0.665964	0.0171377	0.708682	0.000957412	0.000735777	0.0732865	0.0383707	bcell
AACACGTAGCGCTCCA-1_CZI-IA11512686-1	1.01673	0.00481162	0.337009	0.455602	0.183369	0.00776387	0.00588698	0.546115	0.0205854	1.44674	0.724888	0.0089519	0.00392103	0.00429069	0.00470275	0.361386	0.00359893	0.701115	1.55179	0.00336736	0.00406188	0.00603289	0.0111701	0.637054	bcell
ATCACGACATCACCCT-1_CZI-IA11512690-2	1.10203	0.00256262	0.528743	0.774062	0.164501	0.00415153	0.199538	0.0429388	0.0114407	1.14007	0.865565	0.00459377	0.00202176	0.00228579	0.175362	0.326095	0.00188447	0.541364	1.73216	0.00181325	0.2438	0.088932	0.129736	0.0349079	bcell
GATCTAGTCCCACTTG-1_CZI-IA11485873-2	1.00341	0.00269589	0.0332375	0.83014	0.363585	0.00427717	0.00328311	0.271633	0.012004	0.924545	0.98156	0.00479361	0.00211168	0.002384	0.00268123	0.476266	0.601922	0.663919	1.67208	0.00188123	0.0442221	0.140836	0.00621223	0.0675339	bcell
CAGATCAAGGATGCGT-1_CZI-IA11512687-0	0.168309	0.650445	0.832382	1.04113	0.153988	0.282043	0.221595	0.0172645	0.0039296	0.870725	0.21203	0.0265454	0.000686051	0.18254	0.875602	0.422362	0.468986	0.858958	0.0141871	0.697831	0.00609223	0.00395774	0.00205026	0.15982	bcell
GGCTGGTAGCTAGTTC-1_CZI-IA11512687-0	0.509488	0.0015892	0.182894	2.40528	0.443473	0.00254174	0.0019085	0.105926	0.00705397	0.0532361	0.0462047	0.00286318	0.0943563	0.203549	0.775225	0.183849	0.652968	0.300146	0.00111741	1.26575	0.0269286	0.202506	0.68177	0.00145623	bcell
CATCAGAGTGAAGGCT-1_CZI-IA11485873-2	0.0209968	1.64375	0.934626	1.72538	0.329075	0.0736224	0.214054	0.360305	0.00399448	0.820299	0.0915788	0.00162709	0.00987725	0.000791623	0.350219	0.142475	0.220233	0.832132	0.121669	0.0897401	0.0608497	0.00700408	0.117897	0.000822214	bcell
CACATAGTCACCGGGT-1_CZI-IA11485873-2	0.124784	1.68585	0.303141	1.08996	0.52818	0.00134555	0.230497	0.199011	0.0798799	0.900873	0.0103601	0.0112866	0.287503	0.000741889	0.161261	0.155081	0.481552	0.757607	0.106327	0.790826	0.000713922	0.203692	0.0633968	0.000765578	bcell
TACGGGCAGATGGCGT-1_CZI-IA11512688-1	0.476339	0.00256805	0.154081	1.20511	0.418572	0.346807	0.965973	0.153948	0.0116508	0.850791	1.17808	0.00452346	0.00197097	0.0301798	0.283436	0.505903	0.106749	0.489003	0.00181897	0.615911	0.00215247	0.226764	0.00593848	0.0837721	bcell
GTTCGGGGTCTGGAGA-1_CZI-IA11512687-0	2.0059	0.00268947	0.36312	0.49198	0.00256544	0.00431574	0.329332	0.130778	0.0119392	0.992019	0.788732	0.00475834	0.00209409	0.16147	0.00265799	0.186241	0.752573	0.411063	1.10983	0.00188295	0.00230426	0.153286	0.203704	0.00248936	bcell
GCTTGAACAAAGCAAT-1_CZI-IA11512688-1	0.530941	0.00191132	0.137704	1.16908	0.00188139	0.898657	0.00228997	0.0244514	0.00862319	0.897495	0.207873	0.0237362	0.0499633	0.00169851	1.13527	0.00383355	0.675151	0.631748	0.0129789	1.23654	0.0352706	0.0856919	0.00445763	0.364597	bcell
CTTACCGCATTGGTAC-1_CZI-IA11512688-1	0.336853	0.0019771	0.000764947	0.667415	0.343795	0.626136	0.00232744	0.000516032	0.00871717	0.423821	0.486494	0.00345947	0.00154244	0.44335	0.680859	0.98428	0.760377	0.247556	0.754119	0.589216	0.00164882	0.0135856	0.00457035	0.757077	bcell
GGGATGACATCCCACT-1_CZI-IA11512689	0.973456	0.0021265	0.000851873	1.04084	0.130475	0.479726	0.00254475	0.134644	0.00950161	0.752972	0.00139854	0.00380845	1.29052	0.00192299	0.3958	0.650598	0.409709	0.616166	0.146171	0.620189	0.293942	0.170104	0.00496363	0.00198294	bcell
CCTCAGTCAAGAAGAG-1_CZI-IA11512685-0	0.643711	0.00345576	0.40809	1.17698	0.084878	0.00548816	0.00419262	0.407258	0.0151457	1.24579	0.705253	0.0067984	0.00268349	0.00310345	0.171212	0.131767	0.539315	0.197255	1.02746	0.495178	0.00293485	0.00990503	0.00790926	0.798246	bcell
TTTATGCTCTATGTGG-1_CZI-IA11512687-0	0.804569	0.00199498	0.133803	0.990716	0.386558	0.0032477	0.491474	0.148817	0.00889061	0.842884	0.174055	0.00362682	0.00158728	0.00179241	0.594001	0.105373	0.904117	0.32451	0.420016	1.08175	0.00171278	0.131477	0.00469866	0.576883	bcell
CACCTTGTCTGTTGAG-1_CZI-IA11512690-2	1.50432	0.00263726	0.193757	1.14542	0.00241043	0.00422586	0.329551	0.540615	0.0114894	1.06844	0.373399	0.040046	0.00206572	0.00232828	0.00259483	0.352581	0.542506	0.546295	0.783641	0.581762	0.0559539	0.00187426	0.00601946	0.0261664	bcell
GCTGCTTGTTATGCGT-1_CZI-IA11512688-1	0.369973	0.172161	0.278758	1.86247	0.182319	0.00667718	0.667356	0.256529	0.00803152	0.590977	0.322953	0.00324003	0.0251126	0.00159578	0.806326	0.119149	0.84045	0.252006	0.00801519	0.792815	0.00153946	0.234989	0.00427508	0.337088	bcell
TTGACTTAGCCAGAAC-1_CZI-IA11512689	0.46688	0.0934877	0.167786	2.95203	0.440532	0.0720558	0.00153205	0.000340774	0.12018	0.273999	0.000814115	0.0022834	0.54218	0.0505618	0.0012709	0.000912455	0.837284	0.397405	0.0485322	1.19988	0.383921	0.000841252	0.00296425	0.103699	bcell
CGTAGCGGTCTGCGGT-1_CZI-IA11512689	0.00658644	0.00866229	1.26552	0.388752	0.00777404	0.580695	0.702239	0.593559	0.0361979	1.58122	0.401284	0.0153539	0.00704954	0.136025	0.557591	0.143245	0.00621691	1.03547	0.211665	0.201199	0.00819523	0.00571814	0.0199429	0.0083686	bcell
GCATGTATCGCCCTTA-1_CZI-IA11512685-0	0.786912	0.124763	0.676109	0.547302	0.00464861	0.00718727	0.0682792	0.10753	0.0193813	0.954939	0.881232	0.00852615	0.37133	0.0039623	0.206271	0.835034	0.00328508	0.597982	1.51672	0.00313771	0.00377394	0.25301	0.0103563	0.0703255	bcell
CAAGTTGAGTGGAGAA-1_CZI-IA11512687-0	0.189752	0.00161772	1.01694	0.943873	0.446308	0.00260124	1.26904	0.252966	0.0743695	1.04034	0.816142	0.0028326	0.00126193	0.00139888	0.00818301	0.648987	0.00114325	0.498679	0.451263	0.00111128	0.00133971	0.00105759	0.424215	0.0554829	bcell
TCAGCTCAGCCACCTG-1_CZI-IA11512687-0	0.795079	0.00251071	0.00101299	0.856656	0.12341	0.899755	0.241098	0.000681287	0.0110756	0.765397	1.0302	0.00448075	0.00198339	0.00224969	0.00246833	0.353383	0.752295	0.560992	0.989355	0.161134	0.00208435	0.289514	0.124734	0.151232	bcell
CATGACATCATAAAGG-1_CZI-IA11512688-1	0.175287	1.71098	0.549031	1.87943	0.593139	0.00111461	0.729718	0.228096	0.0300141	0.39471	0.0923825	0.012259	0.000537896	0.000609781	0.000678071	0.156659	0.231627	0.538762	0.270392	0.521387	0.000587345	0.000457968	0.045105	0.0160205	bcell
TGCGGGTGTGTGAAAT-1_CZI-IA11512687-0	0.494644	0.00180532	0.434154	1.25945	0.455117	0.00288433	1.29052	0.126839	0.00791493	0.762035	0.711549	0.0031594	0.00138281	0.00156031	0.309978	1.0334	0.027133	0.519931	0.483079	0.00124038	0.00151634	0.0012849	0.00420299	0.210721	bcell
TGCCCTAAGAAGGTTT-1_CZI-IA11485873-2	0.602382	0.00301169	0.00120621	0.807338	0.310427	0.410722	0.438487	0.0958594	0.0132761	0.501435	1.45023	0.0052903	0.0024362	0.390568	0.00297621	0.728783	0.537472	0.438846	0.82794	0.444453	0.00252304	0.00201384	0.0071033	0.0833361	bcell
CAACCTCTCGTCTGAA-1_CZI-IA11512687-0	1.00616	0.00265367	0.466212	0.815517	0.338004	0.00419271	0.0031736	0.0817103	0.101817	0.0569506	1.41094	0.00464769	0.0020456	0.00229354	0.20955	0.497757	0.844769	0.60819	0.341152	0.432822	0.00222031	0.00176343	0.479382	0.40577	bcell
CACCAGGTCTTTACGT-1_CZI-IA11512688-1	1.11916	0.00237137	0.664418	1.3179	0.109592	0.00384973	0.0687428	0.000727184	0.0107233	0.817533	0.697044	0.00436012	0.0131886	0.00208974	0.158608	0.0017727	0.349007	0.318578	1.3369	0.0016893	0.112534	0.0400756	0.15495	0.820737	bcell
CTGTGCTCACGACTCG-1_CZI-IA11512688-1	0.474208	0.728166	0.328877	0.845774	0.53254	0.00184609	0.0013602	0.0780389	0.00521715	0.937046	0.422252	0.00208183	0.000898675	0.00102736	0.277223	0.229048	0.831596	0.896652	0.368436	0.778465	0.000962835	0.0007602	0.291384	0.131364	bcell
CTAGCCTCAGGTCGTC-1_CZI-IA11485873-2	0.299345	1.20051	0.554585	1.15691	0.214164	0.280498	0.12382	0.485537	0.0041096	1.09395	0.0497082	0.00163648	0.429318	0.000796847	0.463708	0.0997116	0.404054	0.77189	0.146143	0.194468	0.0374975	0.138936	0.00213228	0.0187356	bcell
AGGCCGTGTGTCTGAT-1_CZI-IA11485873-2	0.138294	1.20453	0.618878	1.25334	0.255842	0.407868	0.602936	0.309856	0.024121	0.939665	0.00290578	0.000972194	0.167345	0.000473346	0.665863	0.0961518	0.242025	0.588156	0.238104	0.350959	0.000453967	0.02449	0.0012491	0.0493427	bcell
GGACAAGCAAGTAGTA-1_CZI-IA11512687-0	0.207175	0.0340401	0.495266	1.20769	0.327809	0.00207263	0.730788	0.198729	0.00579062	0.430022	0.127895	0.00233292	0.141884	0.0923677	0.527014	0.456504	0.793871	0.449606	0.0791913	1.03866	0.0243506	0.000855071	0.193202	0.593686	bcell
TTAGTTCAGTGGCACA-1_CZI-IA11485873-2	0.262749	0.00141183	0.582399	1.26972	0.583754	0.00229341	0.733776	0.352483	0.00634673	0.214812	0.076725	0.00258691	0.00111234	0.00125374	1.01428	0.548057	0.577999	0.530212	0.0167214	0.81988	0.00121207	0.0155639	0.46742	0.0738248	bcell
GTACTCCAGGTGCACA-1_CZI-IA11485873-2	0.271694	1.99096	0.23589	1.40199	0.352	0.771714	0.00102972	0.302626	0.00385784	0.636453	0.000556441	0.00153528	0.00310908	0.000770411	0.184193	0.00798725	0.619314	0.770076	0.148877	0.465231	0.000725433	0.000567317	0.00199318	0.000789609	bcell
CACCACTTCGTTTATC-1_CZI-IA11512687-0	0.699724	0.00127755	0.161509	1.09137	0.263603	0.347881	0.0718473	0.282736	0.165812	0.545094	0.000834271	0.00242406	0.418475	0.102181	0.845345	0.363406	0.449071	0.725862	0.444544	0.93388	0.238801	0.000846114	0.00301112	0.00118678	bcell
AACTCAGCATTTCACT-1_CZI-IA11485873-2	0.887893	0.00177872	0.904745	1.17337	0.368881	0.00283	0.387444	0.234841	0.00792222	0.5437	1.20513	0.00332244	0.00139587	0.267291	0.308484	0.528966	0.33757	0.817265	0.00440309	0.00123209	0.00149932	0.00119253	0.106623	0.0483042	bcell
TACCTATTCGGCTACG-1_CZI-IA11485873-2	0.38613	0.85965	0.703658	1.34651	0.521693	0.00215188	0.00161819	0.517923	0.00596645	0.864243	0.0401344	0.00239984	0.561652	0.00119087	0.384626	0.0940924	0.137278	0.855344	0.190065	0.234594	0.109562	0.0622193	0.138228	0.138332	bcell
ACGCAGCAGCGCTTAT-1_CZI-IA11512687-0	0.228978	0.0350732	1.14479	0.694526	0.078628	0.00176467	1.57328	0.0595128	0.0572107	0.879685	0.745224	0.00192491	0.000856634	0.000970964	0.770075	0.5466	0.256609	0.595089	0.0058552	0.0379138	0.0129426	0.000731246	0.169824	0.268743	bcell
TTCTACAGTGGAAAGA-1_CZI-IA11512687-0	0.615677	0.0191774	0.741451	1.50215	0.0413033	0.0982703	0.0523679	0.100732	0.0873699	0.562464	0.0406725	0.00283301	0.368433	0.250389	0.141651	0.00114147	0.693235	0.676057	0.518514	1.26786	0.00655029	0.0903092	0.00368142	0.270476	bcell
GTGCATAAGGATCGCA-1_CZI-IA11512687-0	0.968729	0.0024462	0.140353	0.665951	0.212207	0.190012	0.461378	0.315331	0.011119	0.61658	0.885091	0.00435969	0.00191764	0.00219717	0.404861	0.214224	0.229694	0.654509	0.0017529	0.883041	0.00208425	0.121992	0.00570793	1.12935	bcell
TTTACTGAGACAAAGG-1_CZI-IA11512687-0	0.130955	1.12275	1.01039	1.13891	0.248477	0.00475333	0.577742	0.167093	0.0230814	0.866443	0.000344592	0.000962229	0.0635164	0.00047253	0.638236	0.194447	0.481648	0.825737	0.0991284	0.389416	0.0980128	0.0302696	0.00125714	0.0698258	bcell
CTGGTCTTCTTGGGTA-1_CZI-IA11512688-1	0.330627	0.00209965	0.000819132	1.34307	0.352355	0.00331283	0.276349	0.151843	0.11645	0.524353	0.27661	0.00379485	0.0650067	0.140009	1.33638	0.818173	0.614897	0.270268	0.51345	0.669503	0.031402	0.00865912	0.00481295	0.282562	bcell
CAGCTAAGTCATTAGC-1_CZI-IA11512690-2	1.0791	0.225769	0.271593	1.08729	0.119934	0.0386623	0.241371	0.162668	0.00841252	0.924639	0.0012321	0.0216834	0.23436	0.275787	0.166923	0.44437	0.49671	0.563665	0.0655285	0.805933	0.001603	0.238736	0.00449156	0.662051	bcell
CCGTGGATCTTTAGGG-1_CZI-IA11485873-2	0.327827	1.42549	0.386077	0.951348	0.616217	0.367942	0.256493	0.557789	0.00392402	1.33105	0.0047476	0.00156823	0.543334	0.000761288	0.000862529	0.0721177	0.314577	0.688067	0.0380613	0.112858	0.0059573	0.163825	0.00202366	0.000794058	bcell
CTTAACTTCCTCGCAT-1_CZI-IA11512688-1	0.81969	0.00268343	0.274323	1.02669	0.604679	0.244109	0.842645	0.000720288	0.0118065	0.65571	0.93394	0.00471432	0.00210385	0.00237292	0.247858	0.117555	0.490451	0.325878	1.3963	0.061743	0.00224478	0.0421226	0.00616193	0.00244134	bcell
TCTTTCCGTGAGTATA-1_CZI-IA11485873-2	0.279414	0.754272	0.669343	1.47662	0.633934	0.500402	0.396475	0.415686	0.00456709	0.884297	0.101675	0.00194285	0.000801884	0.000914518	0.377521	0.20281	0.265048	0.624651	0.128219	0.445613	0.000864673	0.000665802	0.00237833	0.000931382	bcell
TCATTACGTTACGACT-1_CZI-IA11512687-0	0.55899	0.00144646	0.350597	1.09631	0.204795	0.00232664	1.58855	0.060501	0.00648931	0.406196	1.14054	0.00258974	0.00114952	0.00127228	0.0014556	0.504774	0.70002	0.613271	0.311346	0.00100661	0.0012345	0.000968722	0.14834	0.451485	bcell
TGTTCCGCACTGTGTA-1_CZI-IA11512688-1	0.504394	0.00363779	0.660748	1.24949	0.138777	0.0030946	1.0277	0.101805	0.00845667	1.04897	0.0012493	0.00393504	0.00148758	0.120264	0.00187812	0.509007	0.0403963	0.483557	0.00135161	1.11014	0.0016271	0.0394942	0.423756	0.656377	bcell
CTACCCAGTTGACGTT-1_CZI-IA11485873-2	0.130442	0.756847	0.722436	1.57502	0.522008	0.00250728	0.625586	0.364596	0.0715458	0.451422	0.8043	0.00277058	0.00119751	0.00135888	0.31684	0.499456	0.408819	0.464179	0.228142	0.0395189	0.00130696	0.00102012	0.0999938	0.0621188	bcell
GTACTCCTCGTCGTTC-1_CZI-IA11485873-2	0.585321	0.00145742	0.628124	1.19766	0.559024	0.25561	0.119402	0.115	0.00651225	0.755823	0.251897	0.00270194	0.00115406	0.00129771	0.853999	0.119634	0.381617	0.639801	0.145606	1.03083	0.0552514	0.270433	0.00342432	0.174006	bcell
ACCAGTATCACCACCT-1_CZI-IA11512687-0	1.1151	0.0550365	0.0295628	0.74364	0.08342	0.12991	0.186569	0.182262	0.00578601	1.28224	0.0229876	0.00228288	0.334779	0.00115139	1.10307	0.462085	0.629699	0.772615	0.0221205	0.532666	0.12451	0.118493	0.00296676	0.2183	bcell
CGTGAGCTCACTTATC-1_CZI-IA11512687-0	0.0965029	1.33741	0.55526	0.88144	0.418306	0.0632429	1.00204	0.458739	0.0047723	1.07548	0.0697296	0.00194221	0.000843578	0.00094171	0.00105706	0.423068	0.398759	0.657747	0.246382	0.198369	0.118844	0.153191	0.00248141	0.000982309	bcell
GATTCAGCAATGAATG-1_CZI-IA11485873-2	0.184748	0.965719	0.51127	1.64203	0.346916	0.00129769	0.86127	0.0513543	0.00362721	0.487617	0.566393	0.00149281	0.000626627	0.000720494	0.0372311	0.12124	0.558255	0.556959	0.323213	0.49081	0.000680131	0.000535199	0.400235	0.0613156	bcell
GTAACTGAGATCACGG-1_CZI-IA11512687-0	0.884089	0.00141525	0.0888218	1.1988	0.280303	0.0768374	0.00169497	0.150302	0.00627419	0.824886	0.0161575	0.00258511	0.124088	0.00304312	0.347795	0.209533	0.70087	0.514068	0.0009909	1.48984	0.477437	0.0427626	0.58946	0.125142	bcell
CTGCGGATCGGTTCGG-1_CZI-IA11485873-2	0.421141	0.00213848	0.000833838	0.793846	0.342363	0.140141	0.108204	0.309627	0.00956693	0.868679	0.00137695	0.00382007	0.23977	0.235125	1.07642	0.00153616	0.495755	0.0467878	0.354666	1.3823	0.80498	0.00139879	0.0126577	0.481962	bcell
GACTGCGAGTGCTGCC-1_CZI-IA11485873-2	0.144017	0.99227	0.465112	0.866692	0.514019	0.00116381	0.650252	0.330944	0.00326074	1.03562	0.241952	0.0431298	0.133005	0.000638527	0.143648	0.380504	1.16365	0.566778	0.263693	0.0134136	0.148951	0.0313544	0.00168722	0.042334	bcell
GCTCCTAGTCATGCCG-1_CZI-IA11485873-2	1.13767	0.0027446	0.0727903	0.734509	0.00276407	0.00435288	0.00327793	0.122137	0.011951	0.783719	0.56979	0.00482761	0.00213551	0.179954	0.27134	0.538049	0.753403	0.564252	1.00231	0.648493	0.0023046	0.513838	0.163853	0.0261283	bcell
CGAATGTTCTTCTGGC-1_CZI-IA11512688-1	0.921749	0.00260189	0.38067	1.56077	0.0584234	0.28483	0.00318661	0.0601432	0.0114695	0.482943	0.618586	0.0046476	0.0020722	0.0788383	0.478783	0.557016	0.395153	0.711567	0.34651	0.733168	0.00221492	0.364716	0.00611862	0.0538288	bcell
CTGAAACCAGCGTCCA-1_CZI-IA11512688-1	0.245352	0.0372697	0.194306	0.672333	0.123648	0.00166923	0.0148118	0.282413	3.6877	0.688205	0.00067009	0.0018186	0.309078	0.000913774	0.572385	0.272448	0.409548	0.305044	0.000716157	0.262943	0.081335	0.000677298	0.00241376	0.000936073	bcell
AGCTTGACATGTAGTC-1_CZI-IA11512687-0	0.054582	1.69931	0.465737	1.23707	0.397945	0.00119894	0.628173	0.0692917	0.00337775	0.833604	0.258201	0.00133744	0.000581646	0.0315056	0.00367222	0.0638253	0.906468	0.647269	0.11535	0.425947	0.0330776	0.000481568	0.246166	0.0531977	bcell
GGGATGATCTCAAGTG-1_CZI-IA11485873-2	0.138399	0.00145771	0.432311	1.6663	0.773493	0.00230587	1.14949	0.349006	0.00639811	0.497214	0.000935938	0.0365091	0.509499	0.00126013	0.300238	0.684424	0.344105	0.672141	0.00100936	0.16575	0.360468	0.000947883	0.00333582	0.0595028	bcell
CGTGTCTCACCCATGG-1_CZI-IA11512688-1	0.144106	0.829316	0.851236	1.39167	0.655235	0.0127437	0.0582909	0.54118	0.0056684	1.01186	0.00541654	0.00249618	0.311642	0.0580088	0.816633	0.0651557	0.115185	0.789292	0.0222021	0.313901	0.00108092	0.000838819	0.00297216	0.155576	bcell
GGCTGGTGTCCGAAGA-1_CZI-IA11512688-1	0.0938521	0.000928761	0.927867	1.68767	0.234286	0.00148458	0.797475	0.051289	0.00415371	0.875704	0.406198	0.00164855	0.000731405	0.00083113	1.00103	0.382042	0.334621	0.444623	0.0208709	0.749094	0.000771821	0.000611291	0.0653923	0.0888765	bcell
TTCTACATCATCGGAT-1_CZI-IA11512687-0	0.471623	0.00139282	0.416987	1.55566	0.233683	0.00224679	0.00168062	0.1339	0.00624953	0.778063	0.000896318	0.00254288	0.826111	0.00122932	1.02752	0.363801	0.127418	0.897577	0.165744	0.521986	0.138534	0.181772	0.299553	0.00129243	bcell
GTAGTCAGTATAGGTA-1_CZI-IA11512687-0	0.734034	0.00192925	0.416856	1.25292	0.265478	0.00309531	0.0679676	0.239289	0.0086466	0.659156	0.0012643	0.00348136	0.00152229	0.0782079	0.426072	0.507204	0.297351	0.680132	0.615496	1.35307	0.00164518	0.193216	0.0044811	0.328358	bcell
GCTTGAACACGACTCG-1_CZI-IA11485873-2	1.23444	0.594584	0.0138967	0.786661	0.00278011	0.0044326	0.00328653	0.0957163	0.117606	0.950166	0.26848	0.00499863	0.00219821	0.00246395	0.337457	0.00201022	0.57725	0.609035	0.00197272	2.02794	0.00234587	0.3625	0.00641208	0.106871	bcell
CGCTATCTCAGTACGT-1_CZI-IA11512687-0	0.631808	0.00172108	0.220185	1.37258	0.475899	0.00281243	0.00208691	0.268908	0.00773527	0.661266	0.129296	0.00317533	0.182814	0.00156706	0.0017132	0.357261	0.87425	0.365242	0.118011	1.29761	0.386443	0.117018	0.351796	0.315804	bcell
TCGCGAGGTCGACTAT-1_CZI-IA11512687-0	0.0918927	0.590187	0.825318	0.848244	0.326545	0.00272101	0.201869	0.530814	0.00750372	0.946865	0.143512	0.0221404	0.0013323	0.132528	0.154829	0.0736971	0.488684	0.881431	0.0949698	1.29216	0.0818255	0.141387	0.0039507	0.264326	bcell
GTGCGGTCATCACCCT-1_CZI-IA11512688-1	0.614084	0.00235142	0.428165	1.58216	0.287902	0.637882	0.00285455	0.17306	0.0104115	0.530624	0.124656	0.00432821	0.00186306	0.142913	0.334291	0.0017033	0.291387	0.528308	0.684878	1.36873	0.24453	0.00157272	0.00552347	0.12405	bcell
ACACCGGAGTATTGGA-1_CZI-IA11512688-1	0.289802	0.00215567	0.295125	2.3689	0.175704	0.00349697	0.416593	0.0837433	0.00966609	0.249171	0.708911	0.00379899	0.00167754	0.00193515	0.488684	0.127721	0.521989	0.533639	0.397301	0.87309	0.00183325	0.155374	0.0050776	0.41841	bcell
TCCACACGTCTGGTCG-1_CZI-IA11512688-1	0.382803	0.220697	0.827087	1.07468	0.767397	0.0021575	0.00163808	0.230229	0.587061	0.877096	0.178127	0.0024967	0.0985072	0.0012017	0.582114	0.240425	0.0972887	0.699686	0.000956638	0.798391	0.0465616	0.0109432	0.212475	0.218891	bcell
GCCTCTACATTTGCCC-1_CZI-IA11512688-1	0.275066	0.00236299	0.441775	0.954503	0.8354	0.00380192	1.564	0.0601072	0.0106006	0.485638	0.599544	0.00430444	0.00184775	0.00212293	0.115311	0.654699	0.331676	0.226324	0.411037	0.00166052	0.00201247	0.00158993	0.525584	0.616297	bcell
CTCTAATGTCTTCAAG-1_CZI-IA11512687-0	0.32648	0.00382485	0.0231444	1.67938	0.601886	0.648284	0.273917	0.397113	0.0152426	0.407616	0.00218254	0.00603341	0.131118	0.100217	0.126074	0.00246233	1.11232	1.18178	0.00240996	0.601998	0.317304	0.12437	0.00786625	0.00310407	bcell
AATCCAGCAAGTTAAG-1_CZI-IA11512687-0	0.747335	0.0017947	0.570513	1.21967	0.297612	0.00288596	0.30612	0.0477436	0.00794697	0.931912	0.239662	0.00323262	0.325768	0.00157939	0.814323	0.505536	0.134546	0.732432	0.281777	0.422673	0.00152745	0.161665	0.00415568	0.383041	bcell
GTCTCGTTCGGATGGA-1_CZI-IA11512690-2	1.08238	0.00299138	0.106871	1.24724	0.125685	0.00480916	0.539241	0.288206	0.0132122	0.565082	0.634335	0.00538956	0.00235836	0.00267455	0.00297869	0.0022205	0.40529	0.384271	1.66922	0.391313	0.0832761	0.11439	0.00700845	0.42735	bcell
AAGGTTCTCAACGGCC-1_CZI-IA11512688-1	0.640762	0.144534	0.360864	1.11074	0.00156687	0.00259212	0.235041	0.219923	0.00716405	0.622242	0.308575	0.00284149	0.00128665	0.306509	0.853291	0.15074	0.652926	0.534374	0.129277	0.826851	0.00135481	0.0484443	0.270343	0.718906	bcell
GCAGTTAGTCATCGGC-1_CZI-IA11485873-2	0.337549	1.73859	0.135872	0.768324	0.570629	0.171764	0.241792	0.512339	0.00545189	1.12912	0.109042	0.00216573	0.133239	0.0100877	0.0427137	0.261033	0.0593654	1.04872	0.0182752	0.662274	0.0490206	0.0720067	0.00280874	0.0812598	bcell
CCAGCGATCCAGTAGT-1_CZI-IA11512688-1	0.652412	0.00144417	0.82431	0.905272	0.523087	0.00232206	0.00171431	0.0582862	0.00643	0.697107	0.186678	0.00258	0.00112852	0.00129404	0.159277	0.105389	0.828134	0.941093	0.0245906	1.22115	0.439608	0.000957236	0.350283	0.221671	bcell
CCTCAGTTCGGTTCGG-1_CZI-IA11512688-1	0.984231	0.00290766	0.125882	0.815553	0.530412	0.00462154	0.189141	0.000786546	0.0131452	0.549189	0.561556	0.00524966	0.00224709	0.00256958	0.0263052	0.6064	1.36188	0.592433	1.01112	0.332572	0.00243473	0.0219859	0.006713	0.362272	bcell
GACTAACTCTCGCTTG-1_CZI-IA11512688-1	0.111771	0.00100321	0.0555904	1.27383	0.442612	0.00959585	0.316139	0.041174	0.00449279	0.570883	0.0152499	0.00180983	0.449095	0.000892668	1.85471	0.490406	0.259237	0.332306	0.101763	0.650771	0.425103	0.0220556	0.587673	0.151567	bcell
TGTGGTATCTTGCCGT-1_CZI-IA11512687-0	0.230954	0.168438	0.566242	0.810783	0.772645	0.279618	1.12718	0.155259	0.00715153	0.885671	0.335605	0.00288081	0.00126725	0.00141472	0.575734	0.548362	0.306271	0.313702	0.732142	0.322103	0.00135141	0.00106262	0.00374892	0.0016341	bcell
TAGCCGGAGATAGTCA-1_CZI-IA11512687-0	0.0999393	1.57758	1.02913	1.22125	0.536908	0.417304	0.334121	0.379412	0.00315759	1.22702	0.323101	0.00124147	0.00054852	0.0195451	0.000689777	0.124862	0.121141	0.671713	0.052474	0.021645	0.013306	0.000457285	0.00162948	0.000641208	bcell
AACGTTGCATAACCTG-1_CZI-IA11485873-2	0.631143	0.00199637	0.057697	0.864917	0.446438	0.0032059	0.236836	0.0619221	0.00883648	0.624752	0.54031	0.00360111	0.00156453	0.0629402	0.545702	0.903133	0.304932	0.615952	1.37351	0.537015	0.00167618	0.0437307	0.00464055	0.262931	bcell
GTTCTCGAGACCTAGG-1_CZI-IA11512689	0.517193	0.00197463	0.142144	1.05624	0.205051	0.656853	0.296611	0.179688	0.00865986	0.95656	0.00129769	0.00348472	0.410836	0.00172914	0.357323	0.680008	0.374905	0.739223	0.123457	1.15274	0.172644	0.0439918	0.00457671	0.0532525	bcell
GGTGAAGAGACAAGCC-1_CZI-IA11512687-0	0.543667	0.405355	0.581362	1.83185	0.505916	0.0372095	0.0014075	0.269917	0.0609314	0.6371	0.000757742	0.0020806	0.753555	0.041449	0.265453	0.294594	0.34793	1.08467	0.0201	0.229481	0.0094645	0.143319	0.0958988	0.00107486	bcell
CAGCAGCTCAGTTTGG-1_CZI-IA11512687-0	0.410123	0.351079	0.242993	1.01681	0.560916	0.00222209	0.101078	0.198806	0.0061996	0.582274	0.000900671	0.00260432	0.98038	0.436717	0.882583	0.161889	0.358313	0.728238	0.000975781	0.863752	0.0466104	0.000921485	0.00321258	0.218246	bcell
CAGCATACATGAGCGA-1_CZI-IA11512688-1	0.144186	0.00310111	0.188187	1.25941	0.222133	0.00507781	0.688474	0.291394	0.0138466	0.298256	0.705798	0.0056052	0.00245906	0.00280841	0.00311508	1.02363	1.02238	0.470176	0.987453	0.121519	0.00266019	0.258242	0.216049	0.167343	bcell
CGATGTAAGGCACATG-1_CZI-IA11485873-2	1.31278	0.00337345	0.00132851	1.3253	0.00334758	0.650083	0.00401842	0.000909472	0.0146424	0.380337	1.06246	0.00615552	0.00263085	0.00301623	0.00331544	0.00247878	0.305811	0.296293	1.42404	0.774419	0.00278246	0.00223824	0.00779576	0.507435	bcell
AAGACCTGTGACAAAT-1_CZI-IA11485873-2	0.162043	2.20844	0.122877	1.18318	0.281791	0.311165	0.3339	0.365551	0.0041687	0.812598	0.000597946	0.00184363	0.296344	0.0693865	0.142922	0.185749	0.447384	0.612449	0.000655521	0.417571	0.119917	0.0883051	0.00218019	0.000851908	bcell
AAGCCGCCACAGGAGT-1_CZI-IA11512687-0	0.239943	0.00151128	0.901987	1.17952	0.35569	0.00245707	0.633821	0.493676	0.00682561	0.94264	1.04108	0.00285225	0.00120843	0.00135349	0.434809	0.781116	0.00468841	0.601282	0.181313	0.00107218	0.0057878	0.128823	0.208451	0.0014179	bcell
ACACCGGCAAAGCGGT-1_CZI-IA11512686-1	0.727616	0.149288	0.489335	0.196661	0.108927	0.00339848	0.555992	0.180598	0.0093167	1.29751	0.481118	0.084423	0.00165778	0.00187988	0.697704	0.421827	0.497468	0.000985209	0.210207	0.688285	0.00179044	0.147731	0.529528	0.652593	bcell
CTGCTGTTCCTGCTTG-1_CZI-IA11485873-2	0.0586599	1.33648	0.745584	1.70432	0.0785361	0.00103471	0.127958	0.4283	0.0601097	0.786669	0.0753845	0.00115912	0.0432871	0.000564671	0.692603	0.199877	0.497601	0.73749	0.111348	0.286297	0.160936	0.000425825	0.0452758	0.000588404	bcell
AGTGAGGTCAATCTCT-1_CZI-IA11512688-1	0.400455	0.00167819	0.266789	2.60547	0.57618	0.00272938	0.740127	0.0527581	0.00748312	0.337085	0.361649	0.00307811	0.0310542	0.0377422	0.140501	0.298147	0.273782	0.202749	0.716912	0.207888	0.00143537	0.00113074	0.712253	0.169514	bcell
ACACTGACAAAGGCGT-1_CZI-IA11485873-2	0.307137	1.64032	0.00687343	0.934548	0.542524	0.00198776	0.230209	0.386594	0.00550997	1.27161	0.000796848	0.0022618	0.0690871	0.00109392	0.0622273	0.271095	0.0651513	0.868537	0.0077794	1.08311	0.001046	0.163838	0.206098	0.0331754	bcell
AGCTCCTAGCCAGTTT-1_CZI-IA11512687-0	0.6692	0.00174601	0.379657	0.952446	0.255976	0.134633	1.03999	0.0851235	0.00793338	1.15928	0.694791	0.0031266	0.00137265	0.00159146	0.00173251	0.529435	0.493142	0.606425	0.429254	0.00122858	0.00147352	0.025376	0.00412645	0.667059	bcell
CCACTACGTAGGAGTC-1_CZI-IA11512688-1	0.555809	0.206379	0.400978	0.739106	0.00160474	0.00261997	0.0462273	0.286505	0.0072811	1.04651	0.329853	0.0349347	0.00128754	0.00144496	0.7501	0.00121207	0.490577	0.442697	0.116899	1.39516	0.00137754	0.366087	0.501964	0.42373	bcell
CTCATTATCTACCAGA-1_CZI-IA11512688-1	0.37542	0.906287	0.214649	1.22752	0.615513	0.00173775	0.761526	0.315692	0.00484881	0.874215	0.000693468	0.00203524	0.515366	0.0366045	0.0775514	0.299912	1.00886	0.444788	0.000768375	0.126831	0.0309153	0.104512	0.0616677	0.159194	bcell
TCAGCTCGTTGTGGCC-1_CZI-IA11512687-0	0.0525248	0.310219	0.693975	0.747124	0.000665128	0.315157	1.24601	0.110821	0.00291879	0.716297	0.0752059	0.00116637	0.000508803	0.000575633	1.44334	0.276339	0.55843	0.627235	0.15437	0.610801	0.159907	0.0318396	0.00153593	0.0433056	bcell
CTGAAACCATCTGGTA-1_CZI-IA11485873-2	0.0277759	1.51644	0.42793	0.755519	0.581032	0.00138929	0.496463	0.469624	0.0039293	1.00357	0.0453711	0.00155139	0.00563557	0.0795042	0.450551	0.0192693	0.235633	0.522723	0.000609517	0.686851	0.0587154	0.000575206	0.715938	0.067088	bcell
TATTACCCAATTGCTG-1_CZI-IA11512685-0	1.29883	0.00419575	0.00166006	0.575145	0.128007	0.265773	0.195455	0.195901	0.0181575	0.953033	0.0366047	0.0076711	0.718163	0.22653	0.253268	0.79415	0.278831	0.62915	1.11689	0.35366	0.00359613	0.00282251	0.00978473	0.00387	bcell
GCTCCTATCACGATGT-1_CZI-IA11512688-1	0.351861	0.647742	0.839706	1.1716	0.364456	0.00164668	0.721952	0.210423	0.00460688	0.462522	0.0623227	0.00191111	0.00080768	0.000901291	0.440668	0.000745865	0.652872	0.573511	0.000725494	0.897278	0.0452689	0.0548423	0.483306	0.177101	bcell
CTGCTGTAGTGAATTG-1_CZI-IA11485873-2	0.508551	0.200575	0.14061	1.87179	0.381779	0.00181754	0.00134107	0.0650926	0.00506641	0.816638	0.000729755	0.00200708	0.180393	0.184689	1.10794	0.721329	0.65949	0.510569	0.122616	0.00296624	0.59211	0.0840244	0.00262606	0.00103509	bcell
ACTGCTCAGTAGCGGT-1_CZI-IA11485873-2	0.208524	0.00170654	0.248227	0.914746	0.194573	0.123792	1.52144	0.284087	0.00759478	0.854206	0.483497	0.00309032	0.470225	0.00150826	0.149834	0.981282	0.527671	0.483061	0.624479	0.0527317	0.00455132	0.00114014	0.00399872	0.00158365	bcell
CTTGGCTAGGCATTGG-1_CZI-IA11512688-1	0.110467	0.674984	0.799899	0.977974	0.583694	0.00175851	1.87535	0.0741618	0.00489616	0.707912	0.000710564	0.00193494	0.00086051	0.000974537	0.00108552	0.336907	0.557206	0.385042	0.0569268	0.404728	0.000930818	0.0620572	0.53186	0.014452	bcell
GGCTGGTAGGGATGGG-1_CZI-IA11512687-0	0.147245	1.40704	0.0686048	1.37393	0.749071	0.00163509	0.588883	0.407602	0.0466633	0.749435	0.0126366	0.00185087	0.138107	0.0896645	0.0569644	0.00074802	0.83765	0.50351	0.250839	0.428219	0.152683	0.000674624	0.154425	0.000933049	bcell
TGGTTAGAGTGTGGCA-1_CZI-IA11512688-1	0.264864	0.116429	0.950874	1.5113	0.350998	0.00255002	0.420266	0.178158	0.00704472	1.12385	0.00103636	0.0028325	0.148739	0.061452	0.344162	0.612317	0.580594	0.551078	0.129893	0.685966	0.00397614	0.098176	0.00369432	0.00146017	bcell
CACAGTAAGTCCGGTC-1_CZI-IA11485873-2	0.711791	0.0433119	0.418254	1.0232	0.196773	0.796412	0.00128074	0.292214	0.00476713	0.682314	0.171328	0.00197087	0.000830026	0.0384122	0.636581	0.253897	0.391291	0.497826	0.0725191	1.08174	0.167486	0.250725	0.0754713	0.357414	bcell
AAGGAGCAGTGGTAAT-1_CZI-IA11485873-2	0.590053	0.00304093	0.0339617	1.4192	0.070529	0.00484229	0.21514	0.403251	0.013316	0.551322	0.694671	0.00538201	0.0581485	0.0618412	0.195304	0.209887	0.751408	0.361825	1.52313	0.835589	0.00253873	0.0928536	0.00699647	0.0027798	bcell
TACTTACGTAAGCACG-1_CZI-IA11512687-0	0.151269	0.00151025	0.334238	1.2741	0.347195	0.00244355	0.653207	0.0355544	0.00677983	0.859482	0.749196	0.00271439	0.00117879	0.0013641	0.786574	0.796052	0.33416	0.314009	0.162689	0.765787	0.00129012	0.00100638	0.00355651	0.568565	bcell
GTATCTTGTTACCGAT-1_CZI-IA11485873-2	0.566041	0.00132699	0.604463	1.18741	0.137691	0.00212539	0.166745	0.155058	0.00588103	0.916507	0.10229	0.00241167	0.633647	0.00114471	0.600151	0.720149	0.65581	0.662646	0.433212	0.194202	0.248915	0.0374191	0.095479	0.0290834	bcell
TCTGGAAAGATGTGTA-1_CZI-IA11485873-2	0.131147	0.000917962	0.479053	0.921809	0.285003	0.0149148	0.295099	0.07008	0.00411748	0.722454	0.0005925	0.00165788	0.444177	0.0130258	1.72076	0.845758	0.457695	0.490832	0.116493	0.229076	0.124582	0.0139382	0.788089	0.000852145	bcell
ACGATACAGAGATGAG-1_CZI-IA11512687-0	0.00116417	1.69848	0.00062517	0.298702	0.369157	0.560371	0.884188	1.06529	0.00708653	1.12071	0.156139	0.00285497	0.00124257	0.0467058	0.0608593	0.341155	0.362195	0.944143	0.0904006	0.061598	0.00134851	0.001047	0.00370948	0.072445	bcell
TTTGTCACAATCAGAA-1_CZI-IA11512687-0	0.685412	0.00186067	0.000741962	1.24685	0.21522	0.515386	0.084519	0.123909	0.00833084	0.497454	0.387641	0.00332901	0.251871	0.00165862	0.986576	0.1922	0.336644	0.454972	0.231107	0.541757	0.311873	0.00123558	0.101904	0.960394	bcell
TATGCCCGTTGAGGTG-1_CZI-IA11485873-2	0.000553556	0.0642377	0.775994	0.823186	0.0789592	0.122462	2.79398	0.326566	0.0355666	0.793408	0.558043	0.0013447	0.000585911	0.000670411	0.39003	0.458659	0.235649	0.403729	0.161111	0.0190678	0.00064278	0.0542385	0.077712	0.000864165	bcell
GGCTCGACAAGCCATT-1_CZI-IA11512687-0	0.382205	0.293025	0.475325	0.89192	0.223833	0.00226238	0.374024	0.544301	0.00634802	1.06624	0.00103746	0.00258377	0.64451	0.0454781	0.315048	0.538542	0.801322	0.62521	0.321439	0.419769	0.00118291	0.047129	0.00328606	0.13144	bcell
ACCAGTATCCGCATAA-1_CZI-IA11512687-0	0.362946	0.00143363	0.520185	0.434275	0.305718	0.00229796	0.506564	0.356855	0.006413	0.94639	0.000920935	0.00256273	0.0199157	0.00127839	1.24881	0.457341	0.2178	0.745973	0.00100744	1.2387	0.267654	0.174273	0.103702	0.233631	bcell
CTCCTAGCATCGATTG-1_CZI-IA11512688-1	0.365257	0.00131385	0.000523549	1.26879	0.00185327	0.120198	0.00159473	0.0724113	0.00592704	0.9293	0.000861283	0.00242657	0.62068	0.0824008	1.95188	0.763707	0.605356	0.559053	0.642376	0.108073	0.00113132	0.0503135	0.00308018	0.00122509	bcell
AACCGCGCAGATAATG-1_CZI-IA11512688-1	0.512842	0.00159392	0.465896	0.94241	0.0699201	0.335697	0.00188809	0.19178	0.0720464	0.974492	0.0528447	0.00282772	0.00124808	0.14845	0.677474	0.125116	0.920698	0.762299	0.00113257	1.29269	0.050747	0.00105922	0.00374701	0.542641	bcell
GGTATTGAGTCCGGTC-1_CZI-IA11512687-0	0.545052	0.001689	1.04636	0.825019	0.271002	0.00271899	0.00438072	0.527008	0.00755274	0.899154	0.0011076	0.00309924	0.428825	0.00151001	0.764668	0.389353	1.0841	0.613077	0.479876	0.00118967	0.00183993	0.0512963	0.0792093	0.119047	bcell
CTACCCAAGCTTATCG-1_CZI-IA11512688-1	0.362429	0.00194972	0.901568	1.38901	0.524286	0.00311429	0.473156	0.205473	0.0863635	0.858699	0.8906	0.0034562	0.00152482	0.00169049	0.00193257	0.493514	0.374969	0.609048	0.600699	0.0384622	0.00167464	0.00129125	0.0842877	0.231252	bcell
TCATTTGAGTGTGGCA-1_CZI-IA11512688-1	0.3734	1.82303	0.109275	1.33326	0.494449	0.857976	0.409651	0.223485	0.00541472	0.402889	0.508311	0.0021442	0.000951656	0.00106631	0.00119864	0.000870062	0.778948	0.680934	0.041486	0.10885	0.00100831	0.000795695	0.00282181	0.001097	bcell
TTGACTTCACGGCCAT-1_CZI-IA11485873-2	0.195013	1.94782	0.466678	1.08027	0.40959	0.255328	0.436806	0.589078	0.00420168	1.00267	0.000602352	0.00174905	0.107379	0.0798798	0.0999608	0.198592	0.245168	0.771223	0.000660033	0.156909	0.000797097	0.0823194	0.00336671	0.0354774	bcell
GTGCATATCAGATAAG-1_CZI-IA11512687-0	0.515272	0.0424331	0.171359	0.949295	0.45919	0.0618156	0.439655	0.186701	0.0040367	1.07008	0.245025	0.0016072	0.605379	0.000789923	0.566332	0.304646	0.336143	0.650464	0.625783	0.607795	0.0208989	0.168504	0.0780989	0.0615965	bcell
TCCACACGTAAAGTCA-1_CZI-IA11512688-1	1.14718	0.00255717	0.0576776	1.10558	0.56642	0.00413448	0.228097	0.00069762	0.534342	0.287903	1.04009	0.00464273	0.00200942	0.00227911	0.00256815	0.194859	0.48686	0.23794	1.38652	0.412727	0.00216465	0.00172179	0.00598366	0.406194	bcell
ACGGCCAAGACGACGT-1_CZI-IA11512686-1	0.854205	0.0017165	0.149677	0.763995	0.0844869	0.145682	0.00209082	0.358338	0.00768343	1.29582	0.00112195	0.00360064	0.574681	0.00150957	1.24143	0.344186	0.543816	0.501524	0.690096	0.115815	0.00192849	0.188058	0.00405492	0.271925	bcell
GAGTCCGAGAAGATTC-1_CZI-IA11512685-0	0.916543	0.00852634	0.169694	0.986315	0.183234	0.0135475	0.589429	0.00238385	0.0354152	1.60859	0.00553808	0.0148802	0.0068066	0.267135	1.03779	0.145602	0.888476	0.568047	0.00618841	0.437014	0.00725193	0.00556483	0.0192715	0.00800862	bcell
CTAATGGGTCCGAATT-1_CZI-IA11512688-1	0.492802	0.00209035	0.492548	1.19245	0.794774	0.00339094	0.245894	0.000573511	0.00936737	0.389158	0.522568	0.00386807	0.00168315	0.0018987	0.118604	0.180877	0.418202	0.720072	1.00863	0.273862	0.00179733	0.00671833	0.76223	0.491288	bcell
TGGGCGTAGGCTATCT-1_CZI-IA11512688-1	0.344325	0.0664604	0.423203	2.08996	0.466063	0.230515	0.281476	0.216426	0.00454623	0.816217	0.451181	0.00181729	0.000790984	0.000891734	0.464331	0.222939	0.134802	0.745855	0.364136	0.744806	0.000862718	0.0351269	0.0617567	0.000928514	bcell
AAACCTGCATGCCACG-1_CZI-IA11512688-1	0.00108369	0.102798	0.731286	1.17178	0.207634	0.00237474	1.10338	0.220695	0.0711752	1.33642	0.000943994	0.00267241	0.486743	0.139948	0.204287	0.207079	0.312296	0.628281	0.503726	0.444536	0.00124533	0.000975255	0.272616	0.00134487	bcell
CGTAGGCAGACGACGT-1_CZI-IA11512688-1	0.357988	0.00158048	0.597624	1.6959	0.41559	0.00255356	0.00188806	0.140909	0.00702912	0.539177	0.140912	0.00297728	0.585692	0.00142306	0.768861	0.398775	0.270028	0.83996	0.655212	0.227043	0.033523	0.0068834	0.253454	0.206815	bcell
TGGTTAGCATGCGCAC-1_CZI-IA11512687-0	0.0582447	0.632826	0.407869	0.937132	0.455689	0.00220945	0.598256	0.0287154	0.00616828	0.732213	0.000893552	0.00252228	0.0452496	0.0968058	0.82212	0.849252	0.649085	0.412899	0.0210648	0.726456	0.530202	0.000910399	0.0830803	0.0580866	bcell
GTGTGCGGTAGGACAC-1_CZI-IA11512689	0.448194	0.00137471	0.474105	2.68411	0.00136851	0.00224586	0.001676	0.415997	0.00621671	0.282032	0.000899067	0.00247807	0.719577	0.00121777	1.20719	0.059902	0.623016	0.859621	0.00117732	0.0476094	0.228293	0.0849213	0.00326226	0.00127542	bcell
CAGCAGCGTTCACCTC-1_CZI-IA11512687-0	0.216264	0.737621	0.674754	0.939974	0.849225	0.0019225	0.477391	0.469962	0.00541018	1.05455	0.276409	0.00214699	0.0544074	0.00104844	0.0533525	0.474677	0.280168	0.977306	0.000847934	0.558852	0.00099848	0.000781035	0.00278081	0.0527695	bcell
CGGCTAGGTTAAAGTG-1_CZI-IA11512686-1	1.27523	0.172005	0.368711	1.01642	0.142979	0.006916	0.00517794	0.364714	0.0187436	1.19559	0.597636	0.0110019	0.00340982	0.315931	0.0043545	0.00321404	0.119673	0.407536	1.21215	0.113444	0.003673	0.319461	0.00995269	0.378735	bcell
CATGCCTGTCTTGTCC-1_CZI-IA11512686-1	0.967062	0.195312	0.529065	1.29569	0.0549301	0.00538148	0.586355	0.29867	0.0148694	0.730644	0.114986	0.00593132	0.00264257	0.00301916	0.00331101	0.396847	0.165877	0.321687	1.12172	0.532419	0.165595	0.287381	0.00772998	0.290368	bcell
TTCGGTCTCATCTGTT-1_CZI-IA11512688-1	0.416661	0.0039713	0.00160161	2.59092	0.283015	0.00637866	0.562769	0.00109123	0.0174084	0.445886	0.960473	0.00944045	0.00317345	0.00344869	0.00397602	0.00288507	1.00128	0.445521	1.054	0.0027978	0.00337933	0.0026077	0.243745	0.0108649	bcell
CTACATTGTGAGGGTT-1_CZI-IA11512688-1	0.77623	0.00228039	0.377384	0.789917	0.334656	0.0036857	0.00271591	0.141599	0.0101018	0.835082	0.561427	0.00410183	0.123903	0.15365	0.337092	0.212812	0.052912	0.62498	0.466747	1.44467	0.00189434	0.0991483	0.252215	0.521263	bcell
ACTGATGAGCGCTCCA-1_CZI-IA11512687-0	0.336283	0.151067	0.316493	0.358835	0.0314202	0.00351296	0.849624	0.402795	0.00963226	1.37128	0.491646	0.00391289	0.00170689	0.0995829	0.782323	0.993815	0.137301	0.324147	0.418418	0.660525	0.00182448	0.00143503	0.00506789	0.381031	bcell
CAGAATCAGGGAGTAA-1_CZI-IA11512688-1	0.692658	0.398209	0.128172	1.06568	0.270233	0.00408051	0.00307809	0.000676534	0.106189	0.471501	1.61577	0.00462174	0.00199821	0.00226903	0.0803652	0.550602	0.402966	0.371982	0.941137	0.328833	0.00217065	0.0540458	0.0058915	0.619136	bcell
AAGGCAGGTGTGGTTT-1_CZI-IA11512688-1	0.000871262	0.0012129	0.365272	1.21214	0.0869614	0.114898	1.85298	0.000324869	0.00540707	0.354621	0.000770418	0.0025007	0.0591014	0.0012812	0.954386	1.21695	0.348118	0.294792	0.000844266	0.000838076	1.02914	0.000777447	0.11424	0.14481	bcell
CAACTAGCAGGCTGAA-1_CZI-IA11512687-0	0.49292	0.00131854	0.395635	0.740489	0.133848	0.241237	0.412219	0.0102651	0.00595174	0.676604	1.27623	0.00237401	0.00104315	0.00117636	0.811312	0.608203	0.560232	0.448182	0.720322	0.225988	0.00112834	0.0370364	0.00306399	0.353041	bcell
ATCTACTAGACTAAGT-1_CZI-IA11485873-2	0.671973	0.00180093	0.0486653	1.30869	0.570482	0.515879	0.00210903	0.303859	0.0818635	0.478105	0.301194	0.00327968	0.330122	0.00161893	0.667928	0.361723	0.532237	0.742555	0.0177942	0.663655	0.00152651	0.14435	0.00421216	0.389562	bcell
ATAGACCCATACGCTA-1_CZI-IA11512688-1	0.145768	0.138259	1.22959	1.35587	0.164325	0.00173584	0.277377	0.138938	0.0591326	0.840903	0.0668325	0.0019235	0.14411	0.000972085	0.705441	0.324935	0.46074	0.81992	0.0293712	0.775098	0.000916718	0.0749168	0.409286	0.000990071	bcell
GCTCTGTTCCTATTCA-1_CZI-IA11512687-0	0.322238	0.930309	0.47535	1.04428	0.576749	0.0019933	0.366581	0.402369	0.00560473	0.943792	0.103578	0.00221813	0.416635	0.00110724	0.00582447	0.0769205	0.45657	0.687604	0.00267768	0.402415	0.00104727	0.120337	0.768273	0.0477051	bcell
AACCATGCAGGTCTCG-1_CZI-IA11485873-2	0.341997	0.929123	0.692921	1.01561	0.369888	0.00208465	0.525087	0.982318	0.00564588	1.24758	0.0172387	0.0022623	0.0497227	0.00112386	0.0012549	0.234186	0.370314	0.827805	0.00781484	0.11061	0.184504	0.173304	0.0679994	0.0011569	bcell
GCCTCTACAGGCTCAC-1_CZI-IA11512688-1	0.408134	0.393207	0.537167	1.38479	0.507361	0.00085156	0.385604	0.0360603	0.0241001	0.587712	0.360935	0.0100552	0.27996	0.000468802	0.281713	0.311377	0.931173	0.426229	0.373311	0.62059	0.0151075	0.163253	0.0440248	0.100766	bcell
TTGAACGAGAGTCTGG-1_CZI-IA11512685-0	0.217077	0.250193	0.369427	0.459527	0.0733112	0.00192361	0.928891	0.485997	0.00533688	1.27487	0.128123	0.00224581	0.022087	0.135372	1.47283	0.298629	0.392969	0.327139	0.310182	0.612693	0.00101505	0.000795414	0.391969	0.00110334	bcell
TCGAGGCGTTAAAGTG-1_CZI-IA11512687-0	0.559234	0.0018999	0.4786	1.33313	0.00182964	0.0030662	0.00229819	0.200227	0.00843742	0.458834	0.0462057	0.00342663	0.20824	0.341075	0.344395	0.00140916	0.587554	0.485528	0.0646927	1.55295	0.00160903	0.297163	0.816072	0.34399	bcell
GCACTCTGTTTGGCGC-1_CZI-IA11512688-1	0.586943	0.28731	0.252333	0.943074	0.756371	0.259221	0.00265621	0.148871	0.00975187	0.839703	0.16752	0.00403251	0.00173443	0.00193185	0.0810246	0.00770822	0.540842	0.493982	0.630847	1.17329	0.00188557	0.54111	0.00509476	0.395638	bcell
CTACATTAGATGCCTT-1_CZI-IA11485873-2	0.598958	0.00193533	0.249795	0.776403	0.960161	0.113062	0.00238168	0.0639962	0.00873529	0.886165	0.516933	0.00352582	0.169887	0.00176129	0.392562	0.090198	0.696245	0.368657	0.44643	1.50107	0.00167987	0.0612494	0.00459292	0.223661	bcell
ATCTGCCCATGAACCT-1_CZI-IA11512687-0	0.0531876	1.17406	0.742258	1.24832	0.186929	0.00131333	0.184056	0.371232	0.0414389	1.18739	0.000529101	0.00147289	0.00522048	0.00315833	0.657245	0.371161	0.467402	0.676221	0.000579441	0.554187	0.0424844	0.154466	0.0423487	0.00850962	bcell
GCTTGAAAGCGGATCA-1_CZI-IA11512688-1	0.481967	0.342886	0.663762	1.00295	0.244642	0.15016	0.273283	0.40669	0.0454873	1.06441	0.00062065	0.00174654	0.913711	0.00086314	0.466688	0.141392	0.557454	0.987919	0.0453322	0.00587025	0.083691	0.212316	0.00225166	0.0747384	bcell
GTAACTGGTTCCCTTG-1_CZI-IA11512687-0	0.157491	0.068822	0.54952	0.353223	0.222806	0.00219995	3.13831	0.0412175	0.00592715	0.600751	0.756687	0.00275917	0.00104004	0.00115534	0.350938	0.343598	0.48937	0.467655	0.285344	0.000930264	0.0426707	0.000867844	0.275154	0.00121537	bcell
[truncated: 70,429 more rows]

## Sheet: bcell_aging_gene_scores
	bcell_0	bcell_1	bcell_2	bcell_3	bcell_4	bcell_5	bcell_6	bcell_7	bcell_8	bcell_9	bcell_10	bcell_11	bcell_12	bcell_13	bcell_14	bcell_15	bcell_16	bcell_17	bcell_18	bcell_19	bcell_20	bcell_21	bcell_22	bcell_23
[truncated: 9,872 more rows]

[truncated: 6 more sheets: cd4tcell_aging_cell_scores, cd4tcell_aging_gene_scores, cd8tcell_aging_cell_scores, cd8tcell_aging_gene_scores, mac_aging_gene_scores, mac_aging_cell_scores]
