# Supplementary material for: Multimodal profiling reveals tissue-directed signatures of human immune cells altered with age
Source: Nat Immunol. 2025 Aug 13;26(9):1612–25. doi: 10.1038/s41590-025-02241-4 (PMC12396968; doi:10.1038/s41590-025-02241-4)
Supplement: Supplementary file 22 — GSEA enrichment of aging factor genes in pseudobulk DE. Pre-ranked GSEA was performed to identify enrichment of the top 200 genes of each age-associated scHPF factor within the age-related DEGs of specific immune-subset–tissue-group combinations. The scHPF factor (“Term”), enrichment and normalized enrichment scores (“ES” and “NES”), nominal P value (“NOM p-val”), FDR-corrected P value (“FDR q-val”) and family-wise error rate-controlled P value (“FWER p-val”) as well as the leading-edge genes (“Lead_genes”). Nominal P values were further FDR-corrected for all comparisons made across a lineage (“adj_p_value”). [file 41590_2025_2241_MOESM22_ESM.csv]

Term	ES	NES	NOM p-val	FDR q-val	FWER p-val	Tag %	Gene %	Lead_genes	adj_p_val	tissue_group	subset
B cell RAS factor top 200 genes	-0.536311214	-2.316965613	0	0	0	66/159	15.78%	NPIPB11;COL9A3;LAX1;CELSR1;IL2RA;NLRP6;PFKFB2;JADE3;DEPDC5;ZNF853;PTPN12;CTSF;RGPD2;CKAP4;HIST1H1E;BMPR2;TLR9;DERL3;ZCCHC18;PECR;HIST1H3D;SMYD4;CDIP1;SIGLEC10;SYCE1L;TCFL5;SNTA1;PPFIBP2;WDR81;BMF;HIST1H1D;ZNF101;CSGALNACT1;ZNF496;SLC7A7;PTPN18;RASA4;ZNF860;USP13;GALNTL6;ST14;GNPTAB;IGHG2;TRAM2;HMOX1;TTC21A;IL10RA;MAST4;RABL2A;SGPP1;GAB2;CPTP;PLAAT4;JAM3;PAPSS1;TBC1D8;FCRL2;DMD;TACC3;ZNF577;RBM47;…	0	BMA	Naive B
B cell RAS factor top 200 genes	-0.530201337	-2.279082595	0	0	0	74/196	11.42%	RGPD2;HIST1H2AJ;ZNF853;IQGAP2;HIST1H2AH;TEAD2;CHST2;SCX;PTPN12;DMD;MMP11;ZNF496;NLRP6;TACC3;AEBP1;NPEPL1;HIST1H1E;PFKFB2;COL9A3;SYCE1L;FCGR2A;WDR81;HIST1H2BF;TBC1D8;CPTP;FCGRT;IL2RA;BMF;MREG;TLR9;TXLNB;KRTCAP3;GATD3A;TMEM80;LRRC56;HIST1H1D;TRIP10;TCFL5;CKAP4;CCDC24;NPIPB11;GPT2;REM2;USP46;CXXC5;RASA4;ARHGAP21;DERL3;IL10RA;CREB3L2;HIST1H3D;CD1D;ABCG1;SPOCK2;DAPK2;JADE3;PYHIN1;PPFIBP2;ZNF577;NLRC5;…	0	BMA	Memory B
B cell RAS factor top 200 genes	-0.409681291	-1.688128661	0	0	0	41/139	14.57%	HIST1H2BF;HIST1H1D;HIST1H1E;APOE;HIST1H2AJ;IGHG2;GATD3A;ITM2C;BMF;CNR1;KANK1;HIST1H2AH;ZNF658;AEBP1;CHST2;CD1D;ZNF107;CREB3L2;KRTCAP3;TUBG2;PTPN12;HIST1H3D;CTSF;CTSB;GUSB;ITPK1;TBC1D9;SMYD4;TCFL5;SYK;DEPDC5;PPFIBP2;CDC25B;FCGRT;NLRC5;CPTP;POMT1;TRIP10;ARHGAP21;NR2F6;GNPDA1	0	JEJ	Plasma cell
B cell RAS factor top 200 genes	-0.501442455	-2.249803512	0	0	0	82/196	16.85%	APOE;ZCCHC18;PLAAT3;HIST1H1D;HIST1H1E;KANK1;EML6;HIST1H2AH;DAPK2;HIST1H2BF;TTC21A;HSD17B8;TNNC2;CREB3L2;WDR17;WDR81;PLXNB2;PFKFB2;TCFL5;DENND6B;AEBP1;ABCG1;HIST1H3D;LAX1;DET1;GATD3A;HIST1H2AJ;MMP11;CTSB;ESPNL;PITPNM2;CNR1;RAB33A;CD1D;CDC25B;CHMP7;ATP13A1;ZNF589;RASGRF1;CAMK4;ZNF853;JAM3;ALOX5;GSTM2;TEAD2;ITM2C;TACC3;PPFIBP2;KRTCAP3;CTSF;PTPN18;USP44;SIGLEC10;DERL3;NLRP6;SMYD4;SORBS3;GPM6A;SMARCB1…	0	JEJ	Memory B
B cell RAS factor top 200 genes	-0.656100051	-2.751352205	0	0	0	100/196	12.25%	HIST1H2AJ;AEBP1;GATD3A;APOE;TEAD2;PITPNM2;ZNF804A;IQGAP2;PLAAT3;CHST2;ZCCHC18;CSGALNACT1;GPT2;KRTCAP3;SLC7A7;PTPRJ;CREB3L2;SPATS2L;HIST1H1E;IL2RA;TBC1D8;ZNF853;SLA;HIST1H2BF;TCFL5;HIST1H3D;COL9A3;ZNF577;ABCG1;RPS6KA2;TTC21A;DMD;SIGLEC6;MREG;HIST1H2AH;ENOSF1;SPOCK2;HIST1H1D;IGHG2;CDC25B;DERL3;SCX;MMP11;CELSR1;CCDC24;REM2;RABL2A;WDR81;NLRP6;ITM2C;PTPN18;ZNF101;PPFIBP2;PFKFB2;SYCE1L;CCDC88A;CKAP4;DE…	0	LN	Memory B
B cell RAS factor top 200 genes	-0.709324359	-3.047338669	0	0	0	108/159	16.21%	CKAP4;IL2RA;IGHG2;LAX1;TRAM2;HIST1H3D;PYHIN1;TEAD2;ARHGAP21;SYCE1L;HIST1H1E;GATD3A;ZNF577;PITPNM2;ST14;REM2;NLRC5;SLC7A7;APOE;PPFIBP2;BMF;MAST4;HIST1H2BF;DEPDC5;HYI;TCFL5;SNTA1;CELSR1;SGPP1;DERL3;CSGALNACT1;RBM47;RABL2A;ZCCHC18;TBC1D8;ALOX5;COL9A3;SLC35D2;ZNF101;ZNF804A;CTSF;DMD;RPS6KA2;JAM3;NPIPB11;MMP11;GAB2;CNR1;TNS3;SPOCK2;IQGAP2;FCRL2;HIST1H1D;NLRP6;ITM2C;MPEG1;JADE3;VOPP1;TTC21A;CDC25B;CXXC…	0	LN	Naive B
B cell RAS factor top 200 genes	-0.310508888	-1.384551638	0.013114754	0.013114754	0.013114754	28/158	5.46%	ZNF804A;CYB5R2;SPOCK2;CNR1;RABL2A;CAMK4;JADE3;CDIP1;RASSF6;ITPK1;IQGAP2;TNFSF9;ZNF589;PTPN12;GATD3A;PLAAT3;PTPRJ;MREG;RASGRF1;BMPR1A;TCF4;USP13;GAB2;RASA4B;ENOSF1;DENND6B;RNASE6;ARHGAP24	0.014123581	LN	Plasmablast
B cell RAS factor top 200 genes	-0.308485256	-1.342865364	0.047979798	0.047979798	0.047979798	34/139	9.57%	HIST1H2AJ;HMOX1;APOE;HIST1H1E;CHST2;HIST1H1D;ZNF804A;PTPRJ;GATD3A;IQGAP2;TCFL5;IGHG2;EML6;GPT2;EOGT;SYK;ZNF107;MREG;POMT1;PTPN12;COL9A3;TNFSF9;RNASE6;ZNF496;DENND6B;BMF;CDC25B;RGPD2;GAB2;NLRC5;PECR;GNPDA1;TCF4;REM2	0.047979798	LN	Plasma cell
B cell RAS factor top 200 genes	-0.343462395	-1.508633792	0.005033557	0.005033557	0.005033557	60/159	23.63%	JADE3;MMP11;LAX1;DERL3;HIST1H2AH;WDR81;JAM3;CKAP4;TLR9;ZNF860;TTC21A;SMYD4;PFKFB2;ZNF101;CTSF;SPATS2L;DET1;SNTA1;CNR1;ZCCHC18;SIT1;ESR2;TCFL5;ATP13A1;BMPR2;RASA4;SIGLEC10;NLRC5;IQGAP2;SORBS3;CD1D;ZNF496;JDP2;HIST1H1E;FGL2;PTPN18;CXXC5;MPEG1;TNNI2;CELSR1;ZNF589;USP44;ABHD14A;USP13;CHST2;SYK;RABL2A;FCRL2;HIST1H1D;SPOCK2;ABCG1;HYI;GNPTAB;CFLAR;ZNF577;PTPN12;TOP1MT;RPA1;PITPNM2;TNS3	0.006406345	LNG	Naive B
B cell RAS factor top 200 genes	-0.412090039	-1.848125414	0	0	0	65/196	13.76%	TXLNB;RABL2A;GATD3A;AEBP1;RGPD2;IGHG2;ZNF589;ZNF577;ZNF853;SCX;ABCG1;HIST1H1D;RASA4B;BMF;GALNTL6;TLR9;IQGAP2;ZCCHC18;HIST1H1E;SLC7A7;SLA;ATP13A1;GPM6A;SPIN3;TTC21A;SIGLEC6;CCDC191;MREG;TCFL5;ESPNL;ST6GALNAC4;PFKFB2;PTPN12;USP46;PTPN18;NPEPL1;SLC22A15;MPEG1;TEAD2;WDR81;IL2RA;EML6;GPT2;BMERB1;ZNF101;ZNF496;ARHGAP6;DYRK1B;RNASE6;CPTP;CTSF;DERL3;SIGLEC10;CCDC24;HSH2D;SUSD3;TRIP10;TRAM2;CDIP1;GTDC1;PP…	0	LNG	Memory B
B cell RAS factor top 200 genes	-0.536796386	-2.373890188	0	0	0	109/196	19.79%	HIST1H2AJ;RASA4B;IL2RA;PLAAT3;AEBP1;GATD3A;SPATS2L;IQGAP2;PFKFB2;CTSF;RABL2A;TEAD2;CSGALNACT1;ZCCHC18;MREG;PITPNM2;ZNF804A;RPS6KA2;TTC21A;TBC1D8;CREB3L2;BMERB1;SPOCK2;SLA;ABCG1;GPT2;CCDC24;ZNF853;ZNF101;CHST2;DERL3;CCDC191;CELSR1;GPAT2;CHMP7;ZNF577;REM2;WDR81;HIST1H2BF;SYCE1L;LRRC56;APOE;SLC7A7;ZNF658;CPTP;TNS3;KRTCAP3;ZNF860;DAPK2;SYK;BMF;ALOX5;ZNF496;IGHG2;PTPN18;USP13;PTPRJ;CYB5R2;SMYD4;TACC3;…	0	SPL	Memory B
B cell RAS factor top 200 genes	0.343381487	1.481280414	0.007092199	0.007092199	0.004	35/158	9.92%	MAST4;ST14;IGHG2;ADRB2;PTPN18;ADAMTS6;RASSF6;MKS1;TLR9;CCDC191;TMEM80;PLEKHG1;RGPD2;DYRK1B;PAPSS1;FGL2;ANG;TBC1D9;DERL3;MRNIP;ESR2;RABL2A;JAM3;CD1D;OCRL;PYHIN1;HSD17B8;ARHGAP24;REM2;ZNF804A;PLAAT4;SPIN3;ZNF563;NR2F6;CCDC88A	0.008274232	SPL	Plasmablast
B cell RAS factor top 200 genes	-0.324976764	-1.500078053	0.004938272	0.004938272	0.004938272	53/139	19.72%	GATD3A;HIST1H2AJ;KRTCAP3;APOE;IQGAP2;ABHD11;LAX1;SPOCK2;CCDC191;CLMN;TUBG2;ITM2C;AEBP1;PLXNB2;HIST1H2BF;SLC7A7;SLA;CHST2;GUSB;ITPK1;HSH2D;CTSD;HIST1H1D;REM2;HIST1H3D;GAB2;NLRC5;ZNF107;EML6;RNASE6;CXXC5;BMF;RASA4;CTSF;TOP1MT;RPA1;TCFL5;SNTA1;ZNF101;ZNF804A;COL9A3;GNPDA1;BMPR1A;CTSB;NPEPL1;ARHGAP21;CD1D;TNS3;ST14;VOPP1;MREG;TCF4;DENND6B	0.006406345	SPL	Plasma cell
B cell RAS factor top 200 genes	-0.494960548	-2.197294445	0	0	0	57/159	10.30%	PFKFB2;IL2RA;RGPD2;RPS6KA2;ZNF577;WDR81;LAX1;CELSR1;TTC21A;TRAM2;CKAP4;ZNF101;PITPNM2;ZCCHC18;DERL3;MREG;GAB2;ZNF860;CSGALNACT1;HIST1H3D;JAM3;RABL2A;SYCE1L;ZNF853;IGHG2;HIST1H1E;NPEPL1;JADE3;GALNTL6;ST14;NPIPB11;BMF;CTSF;SYK;ALOX5;TCFL5;PYHIN1;CXXC5;GATD3A;NLRP6;PTPN12;COL9A3;TMEM80;CLMN;SIGLEC10;ZNF496;TNS3;HIST1H2BF;MPEG1;MRNIP;DEPDC5;USP44;IQGAP2;RASA4;SMYD4;SPOCK2;TLR9	0	SPL	Naive B
CD8 T cell Cytokine factor top 200 genes	0.628764669	2.888266421	0	0	0	62/117	15.69%	IER3;TSC22D1;CCL3;CCL4;CCL4L2;ICAM1;FASLG;CCL3L1;TNFSF14;DUSP6;IFNG;RASGEF1B;RGS16;TRGC1;CSKMT;NEU1;ANKRD37;RASD1;SLC1A5;SETBP1;ICOS;BTN2A2;BCL2A1;SLA;IFIT2;DNAAF2;BIRC3;AMIGO2;GMNN;TNF;ID2;TPRG1;CD200R1;SDCBP;ARL4D;ABHD5;GFOD1;CREM;LMO4;LGALS1;CD70;FCGR3A;EAF1;TNFRSF1B;SAP30;TAGAP;PTGER4;CCR5;TNFSF9;OSM;RIOK1;ADORA2A;PDE4A;FAM210A;RRAGA;RND1;MAP1LC3A;HELB;LAG3;CHRNB1;GADD45B;COQ7	0	BLO	CD8 TEM
CD8 T cell Cytotoxic factor top 200 genes	0.460628381	2.163289011	0	0	0	48/153	9.37%	HLA-DQA2;CCL3;FASLG;KIR3DL2;LGR6;FAM49A;MAF;OSBPL5;PTPRM;S1PR5;KLRF1;SETBP1;PLXND1;IL18BP;PRR5L;CADM1;HDGFL3;GPR68;LPAR6;SLC15A4;SH3TC1;TP53I11;HLA-DRB5;PDCD1;TPRG1;TTC38;ADRB2;MTMR12;F2R;SYNM;KIF1B;TBX21;ARID5B;PTCH2;ARPC5L;TYROBP;DYRK1B;FCRL3;USP28;CDKN2A;STX11;CCR5;HNRNPLL;DKK3;TNFSF9;HLA-DQA1;JAKMIP2;ST8SIA6	0	BLO	CD8 TEM
CD8 T cell Cytokine factor top 200 genes	0.600367065	2.692588236	0	0	0	55/147	10.12%	TNF;ATP1B1;EGR2;CCL3L1;ICAM1;TNIP3;TNFSF14;XCL2;RGS16;RASD1;MS4A1;IFIT3;VEGFA;IER3;TSC22D1;RASGEF1B;SLC1A5;FGFRL1;CD70;XCL1;CCL4L2;CCL3;IRF8;FASLG;IFNG;NR4A1;IFIT2;ERRFI1;TOGARAM2;PDE4A;CRTAM;CREM;HPS5;NEU1;PELO;SLA;CCL4;HIST2H2AA4;CCDC77;FAM210A;GMNN;EAF2;ZBTB45;RND1;AKAP5;CHRNB1;DNAAF2;SAP30;DTHD1;CSKMT;MAP1LC3A;SDCBP;PGBD4;CSF1;LMO4	0	BLO	CD8 TEMRA
CD8 T cell Cytotoxic factor top 200 genes	0.503879329	2.339323517	0	0	0	54/180	9.02%	HLA-DQA2;KIR3DL1;CFH;KIR2DL3;CXCR6;GCSAM;HLA-DRB5;DKK3;SPRY2;MS4A1;VCAM1;TYROBP;HLA-DQA1;VEGFA;KIR3DL2;HDGFL3;LGR6;PVRIG;CYTH3;CDKN2A;CCL3;FASLG;PLCG2;PTCH2;FAM49A;LPAR6;TOGARAM2;PDGFD;MSC;PTPRN2;CHI3L2;TNFSF10;MAF;HLA-DRA;CPNE8;SH2D1A;DYRK1B;KCNK12;STX11;OSBPL5;RTP5;PIK3AP1;KLRF1;KIF21A;IL15;SLC4A4;TTC38;CD300A;DTHD1;HIST1H2BG;NCR1;IKZF2;RAB27B;ARPC5L	0	BLO	CD8 TEMRA
CD8 T cell Cytokine factor top 200 genes	0.371271467	1.689629635	0	0	0	41/121	13.56%	NFKBID;NEU1;IER3;BTN2A2;BIRC3;ICAM1;RBBP8;GOLPH3L;CD200R1;LY96;CRTAM;LAG3;TSC22D1;TIGIT;DUSP6;IFIT2;LMO4;FAM200A;SAP30;ZNF696;EXTL3;EGR3;GINS4;IRF8;GCA;HOPX;GBP2;EVI2A;SLC1A5;GADD45B;SLA;CCDC77;ALG10;BCL2A1;ZBTB45;CSKMT;ICOS;GMNN;RBKS;HIST2H2AA4;LGALS1	0	BLO	CD8 TN
CD8 T cell Cytotoxic factor top 200 genes	0.306281665	1.307590446	0.056105611	0.048695652	0.028	18/98	3.82%	TYROBP;SCD;TNFSF10;PVRIG;PTPRN2;AFF3;IL18BP;TIGIT;NKG7;HLA-DPB1;ZNF821;PIP4P2;CD300A;ARPC5L;PLXNC1;CHI3L2;STX11;KIF1B	0.058777306	BLO	CD8 TN
CD8 T cell Cytotoxic factor top 200 genes	0.621925154	2.719153108	0	0	0	67/180	8.63%	HLA-DQA2;KIR3DL1;CFH;MS4A1;HLA-DRB5;DKK3;KIR2DL3;IL15;TOGARAM2;TYROBP;TP53I11;SPATS2L;HDGFL3;GCSAM;IKZF2;TIGIT;KLRF1;GZMK;KIR3DL2;CPNE8;HLA-DQA1;CCL3;TPRG1;PIP4P2;IL18BP;VCAM1;CYTH3;LGR6;HLA-DRA;CDKN2A;SLC4A4;TRAT1;STX11;SCD;NCR1;PDGFD;CMC1;PLCG2;PVRIG;EOMES;MAF;PDLIM1;HLA-DMA;KIF21A;LPAR6;PTPRN2;PARP3;AOAH;KIF1B;CD300A;CXCR6;SYNM;RASGEF1A;DYRK1B;MICAL2;HLA-DMB;KCNK12;DTHD1;LYST;EOGT;ARID5B;PLAAT…	0	BMA	CD8 TEMRA
CD8 T cell Cytokine factor top 200 genes	0.640657102	2.715688262	0	0	0	81/147	18.65%	TNIP3;MS4A1;XCL2;ATP1B1;XCL1;IFIT3;CCL3L1;DUSP5;TOGARAM2;CREM;TIGIT;AKAP5;PDE4A;ERRFI1;CCL3;BIRC3;GCA;TPRG1;IRF8;CRTAM;TNF;RGS16;RASGEF1B;CSF1;CCL4L2;NR4A1;IFNG;NEU1;NR4A2;IFIT2;SDCBP;RBKS;NR4A3;CCDC77;ICAM1;CSKMT;BCL2A1;RBBP8;LGALS1;ANKRD37;CD70;EAF2;AVPI1;OSM;ADORA2A;DTHD1;TNFSF14;GADD45B;IER3;PELO;CCL4;FGFRL1;COQ7;ID2;EGR2;RND1;RDH10;DNAAF2;REL;CKS2;MAP3K8;ABHD5;MAP1LC3A;SNAI1;SAP30;TSC22D1;TM…	0	BMA	CD8 TEMRA
CD8 T cell Cytokine factor top 200 genes	0.558885362	2.392482992	0	0	0	56/142	11.59%	XCL2;TNIP3;TOGARAM2;CCR5;CCL3L1;PDE4A;TIGIT;CCL3;OSM;IFNG;ERRFI1;MZB1;AKAP5;TNFSF9;LGALS1;XCL1;IER3;IRF4;CRTAM;IL12RB2;ATP1B1;DUSP5;CREM;TNFSF14;MS4A1;TPRG1;TNF;TNFRSF9;IRF8;GMNN;SAP30;RASD1;MAP1LC3A;FGFRL1;CSKMT;CCL4L2;ICAM1;IFIT2;SLA;SDCBP;TRAPPC13;NEU1;BIRC3;RBBP8;CSF1;FASLG;ABHD17B;BCL2A1;PPME1;FCGR3A;TMCC3;ADORA2A;COQ7;IFIT3;RBKS;ID2	0	BMA	gdT
CD8 T cell Cytotoxic factor top 200 genes	0.532180704	2.308195667	0	0	0	57/160	8.29%	KIR3DL1;HLA-DRB5;DKK3;TOGARAM2;CCR5;TIGIT;CCL3;PLCG2;IL15;TNFSF9;CDKN2A;NCR1;MAF;TP53I11;PARP3;KLRF1;CHI3L2;SLC4A4;AOAH;E2F3;STX11;ARID5B;MS4A1;TPRG1;TYROBP;GCSAM;IKZF2;CMC1;TNFRSF9;EOMES;MCOLN2;KIR3DL2;HLA-DRB1;KIR2DL3;HLA-DQA1;HDGFL3;TRAT1;CST7;FAM49A;IL18BP;CXCR6;SLC2A8;PVRIG;LYST;SPRY2;PTPRN2;HIST1H2BG;HLA-DRA;GPR68;MICAL2;FASLG;SMAGP;TRIO;CADM1;INPP4B;PDLIM1;KIF21A	0	BMA	gdT
CD8 T cell Cytokine factor top 200 genes	0.638477584	2.750602753	0	0	0	44/117	8.11%	XCL2;BIRC3;OSM;IER3;RGS16;RASD1;MS4A1;XCL1;TSC22D1;RND1;TNFSF9;TIGIT;IFIT2;TNIP3;RASGEF1B;CD70;ICAM1;NR4A1;DUSP5;CSKMT;LGALS1;CREM;FRMD4B;TNF;TNFSF14;PDE4A;ANKRD37;SDCBP;GADD45B;TMCC3;ABHD5;NEU1;ID2;PELO;NR4A2;SNAPC1;BCL2A1;IRF4;NR4A3;TPRG1;NFKBID;EVI2A;LAG3;ICOS	0	BMA	CD8 TEM
CD8 T cell Cytotoxic factor top 200 genes	0.353326777	1.580693284	0	0.001153403	0.001	25/153	5.03%	HLA-DQA2;KIR3DL2;KLRF1;CADM1;HDGFL3;MS4A1;ST8SIA6;SYNM;HLA-DRB5;TNFSF9;TIGIT;ARID5B;TP53I11;LPAR6;DKK3;HNRNPLL;CCR4;KIF1B;MICAL2;CXCR6;FCRL3;PDGFD;LGR6;NMB;MAF	0	BMA	CD8 TEM
CD8 T cell Cytokine factor top 200 genes	0.423333558	1.775286749	0	0	0	49/152	13.82%	EAF2;EGR3;TNIP3;LGALS1;NLRP3;XCL1;NR4A1;TSC22D1;GMNN;BIRC3;TPRG1;XCL2;FGFRL1;IER3;IFIT3;TNF;SLC4A2;TNFSF9;AMIGO2;RASGEF1B;TIGIT;CCL4;ID2;PELO;CKS2;RGS16;GCA;CSKMT;CCL3L1;SAP30;NEU1;FCGR3A;IFNG;CD160;NFKBID;CD70;ABHD5;BAMBI;TRGC1;HIP1;APOBEC3H;BCL2A1;PGBD4;TRAPPC13;MS4A1;RASD1;HELB;OSM;SDCBP	0	BMA	CD8 TRM
CD8 T cell Cytotoxic factor top 200 genes	0.261704538	1.101411714	0.249578415	0.247466216	0.269	21/146	7.57%	FCRL3;PRR5L;IL18BP;PDGFD;LPAR6;C12orf42;TPRG1;TYROBP;ARID5B;TNFSF9;HLA-DRB5;TIGIT;SPATS2L;DKK3;TP53I11;SPRY2;IKZF2;KIF21A;IL15;YPEL1;VNN2	0.249578415	BMA	CD8 TRM
CD8 T cell Cytotoxic factor top 200 genes	-0.538093058	-2.035950649	0	0	0	34/98	9.38%	GZMA;PYHIN1;NKG7;KLRG1;HDGFL3;HIST1H3A;CST7;OSBPL5;HLA-DQB1;SLC15A4;IKZF2;AFF3;PLCG2;ADRB2;TRAT1;LPCAT1;C16orf74;CCL5;GZMK;DYRK1B;S100PBP;AMPD3;USP28;SH2D1A;HLA-DRB1;CMC1;GBP5;SMAGP;PAM;PVRIG;LYAR;DUSP2;ITGB2;VNN2	0	BMA	CD8 TN
CD8 T cell Cytokine factor top 200 genes	0.316904173	1.441120851	0.016483516	0.011682243	0.005	33/121	9.98%	PGBD4;BIRC3;XCL1;IER3;NLRP3;NAB2;TAF6L;IRF4;GMNN;SDCBP;LGALS1;ALG10;EXTL3;SLA;TIGIT;GADD45B;EVI2A;VAMP1;LMO4;CRTAM;ARL5B;NFKBID;TNFSF9;LAG3;LY96;NEU1;EAF2;BCL2A1;TRAPPC13;HIST2H2BE;CSKMT;C17orf107;BTN2A2	0.018596788	BMA	CD8 TN
CD8 T cell Cytokine factor top 200 genes	0.604540304	2.682227493	0	0	0	60/152	10.63%	TNFRSF9;MS4A1;CD70;RGS16;EGR3;ERRFI1;MAP1LC3A;XCL1;BIRC3;NEU1;CRTAM;ARL4D;XCL2;CSF1;AKAP5;AVPI1;LGALS1;CREM;RBBP8;ANKRD37;SNAPC1;ABHD5;NR4A1;RND1;PDE4A;GMNN;TNFSF9;BTN2A2;C17orf107;SLC1A5;TIGIT;GADD45B;APOBEC3H;TNFSF14;TNFRSF1B;ARL5B;EGR2;FAM210A;CCL4L2;IFIT3;EAF2;NFKBID;CCL3L1;OSM;IFNG;LMO4;RBKS;FASLG;ID2;ICAM1;PELO;FGFRL1;EVI2A;TSC22D1;EAF1;CKS2;REL;RASGEF1B;TEDC1;KCNK5	0	JEJ	CD8 TRM
CD8 T cell Cytotoxic factor top 200 genes	-0.370366093	-1.655462542	0	0	0	40/146	10.98%	CTSW;AMPD3;PLXND1;GPX7;CD300A;PLXNC1;PDCD1;KLRG1;IKZF2;ITGB2;S1PR5;ENC1;C12orf42;MICAL2;NINJ2;HIST1H2BG;ST8SIA1;JAKMIP2;PVRIG;SLC15A4;LPCAT1;SAMD3;CCR5;PAM;INPP4B;GZMK;APOBEC3G;HIST1H3A;E2F3;USP28;PLEK;RAB37;TP53I11;EOMES;STK39;GZMA;MAF;MMP23B;PTGDR;SH2D1A	0	JEJ	CD8 TRM
CD8 T cell Cytotoxic factor top 200 genes	0.625305273	2.59832794	0	0	0	61/160	7.75%	MS4A1;TNFRSF9;KIR2DL3;HDGFL3;FEZ1;EOMES;TNFSF9;ATXN7L1;RXRA;PDZD4;SPATS2L;FAM49A;HLA-DRB5;HLA-DQA1;FCRL3;TRIO;RAB27B;CHI3L2;PRR5L;ST8SIA6;GPR68;CXCR6;PLXNC1;PTGDR;AGTRAP;KIR3DL1;NRROS;SLC4A4;PAM;TYROBP;PDGFD;RAB37;MCOLN2;IL15;ZNF821;SMAGP;FGR;PLCG2;KIF1B;ADRB2;ADGRG5;TPRG1;NMB;PPP2R2B;PLEK;STX11;IL18BP;JAKMIP2;PDLIM1;TBX21;USP28;SAMD3;INPP4B;ARID5B;LYST;TOGARAM2;CD300A;ACOT9;CD81;LPCAT1;CCL3	0	JEJ	gdT
CD8 T cell Cytokine factor top 200 genes	0.594189274	2.422613565	0	0	0	55/142	10.26%	MS4A1;TNFRSF9;EGR2;RASGEF1B;OSM;TNF;TNFSF9;ERRFI1;CSF1;BIRC3;RASD1;XCL2;IRF4;NR4A1;HIST2H2AA4;ARL5B;XCL1;NR4A3;ARL4D;ANKRD37;CREM;SLC1A5;RGS16;DUSP5;CRTAM;IFNG;SDCBP;LGALS1;TPRG1;VAMP1;PLEK;GADD45B;AVPI1;AKAP5;ABHD5;TNFSF14;CCDC77;TOGARAM2;NR4A2;TAGAP;CCL3;FAM200A;BTN2A2;ABHD17B;EAF1;LMO4;NFKBID;CCDC107;PDE4A;SNAPC1;IER3;EPS8;TNFRSF1B;ICAM1;MAP1LC3A	0	JEJ	gdT
CD8 T cell Cytokine factor top 200 genes	0.460600862	2.040745674	0	0	0	29/121	7.17%	LAG3;IER3;IFIT2;NEU1;TSC22D1;CD200R1;LGALS1;TIGIT;BTN2A2;ICAM1;EGR3;LY96;CCL5;NR4A1;GCA;AZIN2;LAX1;TNFSF9;CSKMT;CKS2;BIRC3;ARL4D;NLRP3;SLA;TRAPPC13;BCL2A1;OSM;ANKRD37;XCL1	0	LN	CD8 TN
CD8 T cell Cytotoxic factor top 200 genes	0.428290153	1.822813422	0	0	0	31/98	8.01%	NKG7;PTPRN2;HLA-DMA;PYHIN1;HLA-DRB1;HLA-DPA1;TIGIT;KIF21A;IL18BP;GBP5;CHI3L2;ARID5B;CCL5;SCD;TNFSF10;PARP3;TNFSF9;SAMD3;EOGT;LPAR6;HLA-DPB1;STX11;PLXNC1;ADRB2;HLA-DRA;SLC9A9;ZNF821;SH3TC1;DKK3;HLA-DMB;KIF1B	0	LN	CD8 TN
CD8 T cell Cytokine factor top 200 genes	0.498487829	2.135698337	0	0	0	52/152	10.78%	APOBEC3H;RGS16;MS4A1;TNF;IFIT3;CSF1;CCL3L1;TPRG1;CD70;FASLG;LGALS1;FRMD4B;CCL4L2;NEU1;TSC22D1;TNFSF14;XCL2;XCL1;IFIT2;AVPI1;SEMA7A;FCGR3A;IFNG;CCL4;ATP1B1;PLEK;TNIP3;SAP30;TRGC1;ICAM1;PELO;TRAPPC13;EGR2;IL2;SLC1A5;GCA;MAP1LC3A;RND1;CCDC77;NLRP3;GADD45B;TNFSF9;NR4A1;TIGIT;CD160;NIP7;BOLA2B;CRTAM;CCL5;IL12RB2;NRG2;BIRC3	0	LN	CD8 TRM
CD8 T cell Cytotoxic factor top 200 genes	0.495244537	2.133713907	0	0	0	48/146	10.31%	GPR68;HLA-DRB5;MS4A1;SPATS2L;TPRG1;PRR5L;IL15;LPAR6;FASLG;NMB;GZMK;LGR6;HLA-DQA1;PDGFD;GALNT3;FCRL3;YPEL1;TYROBP;HLA-DPA1;NKG7;KIF21A;HLA-DMA;PARP3;TRAT1;PLEK;CXCR6;FCRL6;STX11;CDKN2A;SAMD3;MAF;HLA-DPB1;RAB27B;GZMA;MMP23B;DYRK1B;HLA-DMB;RAB9A;JAKMIP2;EOGT;HNRNPLL;SPRY2;EOMES;TNFSF9;TIGIT;CCL5;ADRB2;CST7	0	LN	CD8 TRM
CD8 T cell Cytotoxic factor top 200 genes	0.43239959	1.866895115	0	0	0	59/180	13.92%	TYROBP;CFH;KIR3DL2;KLRF1;KIR3DL1;IL15;CCL3;KIR2DL3;TOGARAM2;CADM1;LPAR6;HDGFL3;IKZF2;CHI3L2;NCR1;TTC38;PRR5L;KIF1B;IL18BP;SPRY2;PIP4P2;PDZD4;CXCR6;PVRIG;SETBP1;PDGFD;PLXNC1;MAF;ST3GAL4;TNFSF10;OSBPL5;RAB27B;SPATS2L;TUBB4A;CDKN2A;FASLG;SYNM;GCSAM;ADRB2;CPNE8;FEZ1;KCNK12;PPP2R2B;NMB;TIGIT;SLC4A4;MMP23B;PTPRN2;KIF21A;VEGFA;USP28;SLC15A4;TPRG1;APMAP;STX11;HLA-DRB1;JAKMIP1;CCR5;KLRG1	0	LN	CD8 TEMRA
CD8 T cell Cytokine factor top 200 genes	0.387669637	1.640372743	0	0	0	41/147	12.54%	IFIT2;AKAP5;GCA;CCL3;TOGARAM2;TRGC1;FAM200A;TNIP3;CCL3L1;GOLPH3L;LGALS1;EAF1;AMIGO2;CCL4L2;TNF;FCGR3A;XCL2;SETBP1;EXTL3;APOBEC3H;FGFRL1;IFIT3;CD70;LMO4;CSF1;EPS8;IRF8;FASLG;GMNN;CSKMT;BCLAF3;ATP1B1;TIGIT;COQ7;TEDC1;TMCC3;PELO;VEGFA;TPRG1;PAQR3;VAMP1	0	LN	CD8 TEMRA
CD8 T cell Cytokine factor top 200 genes	0.627662946	2.708007599	0	0	0	51/117	11.49%	MS4A1;CCL3L1;CCL4L2;RASD1;XCL2;TSC22D1;TPRG1;OSM;LGALS1;LMO4;ANKRD37;CSF1;ICAM1;AMIGO2;TNF;NEU1;XCL1;RGS16;TNFSF14;NR4A1;FRMD4B;ID2;RND1;IFNG;BIRC3;BTN2A2;SETBP1;HIST2H2BE;ABHD5;TRGC1;FAM24B;SDCBP;CSKMT;HIST2H2AA4;CREM;TNFSF9;IER3;FCGR3A;SNAPC1;BOLA2B;CCL4;TRAPPC13;TNIP3;GADD45B;SAP30;EPS8;BCL2A1;CCL3;IFIT2;SLC4A2;TAGAP	0	LN	CD8 TEM
CD8 T cell Cytotoxic factor top 200 genes	0.270950413	1.202864776	0.107664234	0.110701107	0.113	20/153	6.01%	HDGFL3;MS4A1;KLRF1;TYROBP;TPRG1;CCR4;LPAR6;KIF1B;OSBPL5;PDGFD;MMP23B;DKK3;LGR6;ADRB2;LYAR;SETBP1;ZNF821;MAF;FAM49A;TNFSF9	0.110168053	LN	CD8 TEM
CD8 T cell Cytokine factor top 200 genes	0.498047849	2.227559373	0	0	0	33/117	7.16%	MS4A1;TSC22D1;IER3;IFIT2;LGALS1;ANKRD37;TMCC3;TNF;XCL2;CREM;HIST2H2BE;TRGC1;PDE4A;RASD1;EPS8;BIRC3;TIGIT;GADD45B;TNFSF14;NEU1;SNAPC1;BCL2A1;TPRG1;ARL4D;HPS5;NR4A1;ABHD5;REL;AMIGO2;COQ7;RND1;TNIP3;DNAAF2	0	LNG	CD8 TEM
CD8 T cell Cytotoxic factor top 200 genes	0.39150258	1.873974104	0	0	0	34/153	8.96%	KLRF1;HLA-DQA2;TYROBP;KIR3DL2;MS4A1;IKZF2;HLA-DRB5;LPAR6;HDGFL3;PTPRM;PDZD4;LGR6;PRR5L;OSBPL5;TIGIT;SYNM;S1PR5;IL18BP;TPRG1;HLA-DQA1;VNN2;PVRIG;ADRB2;SMAGP;GALNT3;CMC1;CD300A;SLC15A4;NMB;LYAR;PTCH2;PDGFD;FCRL6;ST8SIA6	0	LNG	CD8 TEM
CD8 T cell Cytokine factor top 200 genes	0.498893358	2.223715648	0	0	0	54/152	12.04%	IL2;IFIT2;SNAI1;ANKRD37;NLRP3;ARL4D;AVPI1;PELO;MS4A1;RGS16;SAP30;TNF;GCA;EAF2;RASGEF1B;RND1;IFIT3;XCL1;TRGC1;ERRFI1;EGR3;RASD1;TPRG1;TSC22D1;EPS8;ABHD5;CSKMT;IER3;CKS2;AZIN2;BAMBI;RBKS;ATP1B1;CREM;XCL2;ICAM1;B3GALNT2;COQ7;BIRC3;GADD45B;BCL2A1;NEU1;MAP3K8;SDCBP;CCL4L2;FCGR3A;CCL4;ID2;CRTAM;CCL3L1;TNFSF9;LGALS1;CD160;DNAAF2	0	LNG	CD8 TRM
CD8 T cell Cytotoxic factor top 200 genes	-0.449824095	-1.925811326	0	0	0	61/146	16.85%	CHI3L2;PIK3AP1;GPX7;FAM49A;TESC;FASLG;DGKQ;S100PBP;ST8SIA1;RAB37;PLXNC1;S1PR5;BLVRA;CCR5;PDLIM1;HLA-DMB;HLA-DRA;ADAP1;ITGB2;ENC1;CCL3;HLA-DRB1;VCAM1;CTSW;APOBEC3G;E2F3;VNN2;HIST1H2BG;PLCG2;USP28;CD74;LYST;NCOA1;TBKBP1;EOGT;ARHGAP25;PTPRN2;NINJ2;MATK;GBP5;MCOLN2;HLA-DMA;RUNX1;SLAMF7;GPR68;EOMES;CD300A;MICAL2;PAM;PYHIN1;PTCH2;HIST1H3A;INPP4B;CXCR6;ARPC5L;TOX;HNRNPLL;WIPI1;AGTRAP;PDCD1;TTC38	0	LNG	CD8 TRM
CD8 T cell Cytotoxic factor top 200 genes	0.530891053	2.523827313	0	0	0	62/180	9.70%	HLA-DQA2;CFH;DKK3;KIR3DL1;HLA-DRB5;HLA-DQA1;MS4A1;KIR2DL3;SPATS2L;KLRF1;TOGARAM2;LGR6;TP53I11;HDGFL3;CDKN2A;HLA-DRA;GZMK;VCAM1;IL15;TYROBP;KCNK12;GCSAM;PARP3;KIR3DL2;HIST1H2BB;HLA-DMA;SYNM;SCD;ST3GAL4;IKZF2;SLC4A4;CMC1;TRAT1;TUBB4A;TIGIT;PLCG2;EOGT;MICAL2;HLA-DMB;HIST1H2BG;IL18BP;HLA-DQB1;CCR5;PDGFD;PDLIM1;STX11;KIF21A;DTHD1;MAF;MSC;PTPRN2;ACOT9;CYTH3;NMB;CADM1;PIP4P2;GALNT3;PVRIG;LPAR6;TPRG1;TNF…	0	LNG	CD8 TEMRA
CD8 T cell Cytokine factor top 200 genes	0.423733923	1.95837972	0	0	0	42/147	10.10%	TNIP3;MS4A1;IFIT3;ATP1B1;CREM;TOGARAM2;RBBP8;IFIT2;CSF1;HIST2H2BE;XCL2;CRTAM;PDE4A;PELO;CCDC77;RGS16;BIRC3;GMNN;RDH10;GCA;TIGIT;LGALS1;HIST2H2AA4;ICAM1;MZB1;CCR5;TNFSF14;DTHD1;SNAPC1;REL;FAM24B;DUSP5;ANKRD37;AVPI1;COQ7;CKS2;AKAP5;MAP1LC3A;CD70;TPRG1;CSKMT;RBKS	0	LNG	CD8 TEMRA
CD8 T cell Cytotoxic factor top 200 genes	0.593458472	2.590171344	0	0	0	79/180	11.22%	HLA-DQA2;HLA-DRB5;CFH;KLRF1;HLA-DQA1;LGR6;TYROBP;KCNK12;SCD;MS4A1;CCL3;IL15;PTPRM;LPAR6;CHI3L2;TOGARAM2;ST8SIA6;TIGIT;DKK3;IL18BP;HDGFL3;MAF;HLA-DRA;SLC4A4;SPATS2L;TPRG1;TUBB4A;CD300A;GALNT3;CADM1;NCR1;FEZ1;PTPRN2;PIP4P2;KIF21A;CPNE8;GZMK;VCAM1;IKZF2;KIF1B;PLCG2;EOMES;GPR68;RAB27B;STX11;PRR5L;PLAAT3;FASLG;CD74;CCL5;SMAGP;PDLIM1;DTHD1;HLA-DPA1;APMAP;TP53I11;INPP4B;CHST7;PLXNC1;MCOLN2;SYNM;DUSP2;HL…	0	SPL	CD8 TEMRA
CD8 T cell Cytokine factor top 200 genes	0.600178557	2.552744772	0	0	0	55/147	8.41%	IFIT2;DUSP5;IFIT3;RGS16;TNIP3;ERRFI1;IFNG;MS4A1;CCL3;RASGEF1B;CCL4L2;TOGARAM2;CD70;RASD1;TIGIT;XCL2;TSC22D1;CSF1;CCL3L1;GCA;CREM;OSM;GADD45B;NEU1;ABHD5;TPRG1;CSKMT;EAF2;NR4A1;ID2;RND1;SAP30;BIRC3;TNF;CRTAM;NR4A2;BCL2A1;HIST2H2AA4;HES6;GMNN;HIST2H2BE;TNFSF14;FASLG;XCL1;CCL5;PDE4A;DTHD1;LGALS1;SNAPC1;CKS2;ATP1B1;ANKRD37;SLAMF7;MAP3K8;CCR5	0	SPL	CD8 TEMRA
CD8 T cell Cytokine factor top 200 genes	0.532617003	2.224482246	0	0	0	36/121	6.06%	DUSP6;BIRC3;NR4A1;RASGEF1B;NEU1;IER3;NAB2;ICAM1;LAG3;ANKRD37;ARL4D;TNFSF9;MAP1LC3A;IFIT2;CD200R1;PGBD4;LGALS1;GADD45B;SAP30;DNAAF2;BCL2A1;NR4A3;DUSP5;CSKMT;ARL5B;NLRP3;BTN2A2;HIST2H2BE;OSM;GCA;FGFRL1;PAQR3;TAGAP;TSC22D1;EPS8;SDCBP	0	SPL	CD8 TN
CD8 T cell Cytotoxic factor top 200 genes	-0.37152932	-1.538383789	0.002118644	0.002109705	0.002751032	25/98	5.85%	IKZF2;HDGFL3;TRAT1;HLA-DQB1;CST7;OSBPL5;DGKQ;KLRG1;CCL5;MATK;GZMA;PVRIG;GZMK;NKG7;SH2D1A;CD300A;S100PBP;PAM;TOX2;SLC15A4;CTSW;PILRB;ATXN7L1;RAB37;DYRK1B	0.002453167	SPL	CD8 TN
CD8 T cell Cytokine factor top 200 genes	0.6242456	2.721731388	0	0	0	59/142	8.63%	IFNG;OSM;ERRFI1;TNFSF9;IFIT2;RBBP8;TIGIT;PDE4A;TOGARAM2;CSF1;TNIP3;CCL3L1;TSC22D1;IFIT3;MS4A1;CCL3;SETBP1;CRTAM;BIRC3;RGS16;TNFRSF9;RASGEF1B;DUSP5;ABHD5;DTHD1;FGFRL1;CSKMT;ATP1B1;AKAP5;PGBD4;GCA;CD160;TPRG1;IL12RB2;CREM;ID2;NEU1;LAG3;GMNN;HES6;VAMP1;SAP30;SLC4A2;RBKS;ANKRD37;PPME1;CCDC77;HIST2H2AA4;TMCC3;IRF4;SLAMF7;FASLG;CCR5;NR4A2;ABHD17B;NR4A1;BCL2A1;AVPI1;NR4A3	0	SPL	gdT
CD8 T cell Cytotoxic factor top 200 genes	0.598711229	2.652689669	0	0	0	69/160	10.41%	HLA-DRB5;KLRF1;HLA-DQA1;TRIO;CYTH3;TNFSF9;IL15;TIGIT;PLCG2;TOGARAM2;MS4A1;CCL3;SETBP1;TNFRSF9;CHI3L2;NCR1;PLXNC1;KIF21A;EOMES;PARP3;ARHGAP18;DKK3;DTHD1;IL18BP;LYST;SMAGP;HLA-DRB1;ST8SIA6;PRR5L;IKZF2;GCSAM;TPRG1;MCOLN2;STX11;HLA-DPB1;SLC4A4;HLA-DPA1;AOAH;HDGFL3;CMC1;HLA-DRA;DUSP2;LPCAT1;MMP23B;YPEL1;APMAP;MAF;FAM49A;PTPRN2;TRAT1;PIK3AP1;CD74;E2F3;TP53I11;LPAR6;SLAMF7;INPP4B;F2R;FASLG;CCR5;KIR3DL1;…	0	SPL	gdT
CD8 T cell Cytokine factor top 200 genes	0.415369437	1.787867801	0	0	0	45/152	11.60%	IFIT3;IER3;MS4A1;IFIT2;GCA;LGALS1;BIRC3;CD70;BTN2A2;TNFSF9;CSF1;NR4A1;GOLPH3L;CHRNB1;NEU1;PPME1;FCGR3A;XCL2;TNIP3;GADD45B;ID2;CSKMT;RASGEF1B;TNF;TPRG1;FASLG;APOBEC3H;RBKS;IRF8;IFNG;CCL3L1;LAG3;ANKRD37;VAMP1;CRTAM;RGS16;FAM210A;TRAPPC13;CKS2;EVI2A;RND1;CREM;TIGIT;IL2;BAMBI	0	SPL	CD8 TRM
CD8 T cell Cytotoxic factor top 200 genes	0.316426307	1.369856407	0.021235521	0.025280899	0.026	30/146	11.12%	HLA-DRB5;IL15;FCRL3;PRR5L;MS4A1;TYROBP;TNFSF9;PARP3;RAB27B;PTPRM;IL18BP;LPAR6;TPRG1;SMAGP;FASLG;MMP23B;PDGFD;IKZF2;DKK3;ADAT1;HLA-DQA1;ST8SIA1;PTPRN2;PTCH2;SAMD3;DUSP2;FAM49A;KIF1B;TIGIT;SPATS2L	0.023359073	SPL	CD8 TRM
CD8 T cell Cytokine factor top 200 genes	0.511772116	2.140398566	0	0	0	41/117	12.09%	CSKMT;RASD1;MS4A1;BIRC3;IFIT2;IER3;CD70;CASP9;TPRG1;CREM;TSC22D1;OSM;RASGEF1B;XCL2;TNIP3;RGS16;FRMD4B;DUSP5;GADD45B;BTN2A2;HIST2H2AA4;RND1;LGALS1;ANKRD37;IFNG;SDCBP;ID2;ICAM1;FCGR3A;NR4A1;ARL5B;PPME1;CD200R1;TNFSF14;TMCC3;PDE4A;SAP30;HELB;NR4A2;NEU1;DUSP6	0	SPL	CD8 TEM
CD8 T cell Cytotoxic factor top 200 genes	-0.288470074	-1.279036391	0.028384279	0.045215563	0.0604782	42/153	13.20%	NINJ2;GPR68;HLA-DMB;PTGDR;TOX;RAB37;HLA-DQB1;HLA-DMA;VNN2;JAKMIP2;ARHGAP18;GZMA;KLRG1;AGTRAP;ATXN7L1;PDLIM1;TESC;PDCD1;EOGT;CDKN2A;TNFRSF9;HLA-DRB1;WIPI1;FGR;CMC1;ITGB2;CTSW;MATK;CD81;ADGRG5;NRROS;ARHGAP25;CHI3L2;FASLG;ZNF821;PLXNC1;DYRK1B;IKZF2;CXCR6;TTC38;NCOA1;STK39	0.030461178	SPL	CD8 TEM
Macrophage APOE/TREM2 factor top 200 genes	-0.365773389	-1.665454161	0	0	0	43/157	10.18%	LAMB2;GATD3A;ICMT;ARHGEF10L;ACADSB;CCDC61;ALDH1A1;HFE;RPS6KA2;KCTD3;ALOX15B;LMBRD2;CYP2S1;NARS2;CCDC106;ABCC3;CDCA7L;HYI;ZNF589;FXYD2;CNNM3;MFSD3;ADA2;NR1H3;CYBRD1;PLD3;MARCH9;SPATC1L;SLC27A1;SNAI3;NBPF1;JPT2;APOE;KCNMA1;RNASE4;IMMP2L;RASSF4;ACSS1;SPECC1;EPHB6;SORBS3;USP28;TECPR2	0	BLO	Cl. monocyte
Macrophage APOE/TREM2 factor top 200 genes	0.268178019	0.992114209	0.473684211	0.473684211	0.378	26/120	15.59%	PLA2G7;CD59;PLTP;SLC37A4;SCARB1;FPR3;TMEM176A;USP28;ARHGEF40;SLC26A11;PRCP;GPX3;IL3RA;CAPG;EVA1B;SAMD4A;EEPD1;ALDH1A1;ANG;CEBPA;CYBRD1;CLMN;DNASE2;KLHL6;GCHFR;CHCHD6	0.473684211	BMA	Non-cl. monocyte
Macrophage APOE/TREM2 factor top 200 genes	0.311758919	1.271289654	0.077625571	0.077625571	0.051	42/157	14.73%	PMP22;SDC2;IL4I1;PLA2G7;LILRB5;CYP27A1;TNS1;GPX3;GPNMB;SLC26A11;HYI;EEPD1;CLMN;HFE;CD22;CRYZ;PC;SLAMF8;STARD10;PLTP;SERPINE1;ANG;ABCG1;ALDH1A1;VSIG10L;CD59;DNASE2;FXYD2;SLC38A6;FAM114A1;SAMD4A;APOC1;ACOT2;SREBF1;ACP5;TMEM176A;ACSF2;AP5S1;SMPDL3A;KLHL6;SPARC;POLD1	0.10673516	BMA	Cl. monocyte
Macrophage APOE/TREM2 factor top 200 genes	0.357694705	1.586099116	0	0	0	44/195	7.92%	PLTP;CD22;GPX3;FXYD6;NUPR1;ALDH1A1;CFD;CTSF;DNAAF4;TMEM176A;CPM;KLHDC8B;CXXC5;HTRA4;CYP27A1;EPHX1;SAMD4A;APOC1;SMPDL3A;ANG;CTSK;PLA2G4C;APOE;ARHGEF10L;HSD17B14;CHCHD6;GPNMB;ABCG1;CD59;FXYD2;SORBS3;B3GNT7;RNASE4;AKR1B1;PLA2G7;NR1H3;ZNF589;PRCP;ZNF836;SLC26A11;SH3D21;CDK18;STARD10;TMEM220	0	JEJ	Macrophage
Macrophage APOE/TREM2 factor top 200 genes	-0.446524174	-1.942097227	0	0	0	50/195	8.64%	A2M;TFPI;GATD3A;SH3PXD2A;KLHDC8B;FXYD6;SLC26A11;MARCH9;CXXC5;LILRB5;FXYD2;TNS1;SPARC;GPX3;SH3D21;PMP22;TMEM263;CYP2S1;WDR73;FUCA1;JPT2;HSD17B14;RPS6KA2;APOC2;C3;SCARB1;APOE;MFAP5;NBPF1;TMEM37;CD22;EPHX1;PLTP;ZNF761;CDCA7L;ZNF579;TMEM220;STARD10;SLC9A7;VSIG10L;MMP14;SMPDL3A;DHRS3;PRSS36;ORMDL3;UNC13B;CCDC106;EVA1B;TFEB;ACADSB	0	LN	Macrophage
Macrophage APOE/TREM2 factor top 200 genes	-0.691450319	-3.180856654	0	0	0	118/195	18.81%	APOC2;FXYD2;KCNMA1;SERPINE1;A2M;GATD3A;LAMB2;APOE;PC;ITGA6;COL8A2;SNAI3;SLC9A7;TFPI;TREM2;CYP2S1;ALOX15B;PRSS36;CPM;C3;SPARC;ACE;ABCC3;CLEC11A;LRP1;MMP14;RNASE4;GPX3;RPS6KA2;TNS1;ZNF589;SLC27A1;LILRB5;ACP5;PLD3;NR1H3;SH3D21;IL3RA;B3GNT8;APOC1;ADA2;ITGB2;STARD10;MFSD3;MARCH9;CDK18;ANGEL1;MFAP5;CYBRD1;NBPF1;TMEM37;CTSF;SPATC1L;CLMN;ARHGEF10L;FXYD6;PLXND1;EVA1B;NAGLU;ICMT;UNC13B;SLC1A3;EPHB6;ARHGEF4…	0	LNG	Macrophage
Macrophage APOE/TREM2 factor top 200 genes	-0.401289158	-1.750581408	0	0	0	41/157	7.19%	KCNMA1;LAMB2;GATD3A;ABCC3;APOE;ALOX15B;LILRB5;ARHGEF10L;NR1H3;SPATC1L;ACADSB;ZNF761;MARCH9;C20orf96;SORBS3;CCDC61;SLC1A3;PRSS36;CPM;B3GNT8;MFSD3;CDK8;PLD3;TFEB;HYI;FXYD2;RPS6KA2;KCTD3;CNNM3;CDCA7L;NAGLU;LMBRD2;SLC27A1;USP28;SNAI3;NARS2;SPECC1;EVA1B;CCDC106;NBPF1;GATD1	0	LNG	Cl. monocyte
Macrophage APOE/TREM2 factor top 200 genes	-0.402416608	-1.73866657	0	0	0	26/120	7.73%	APOE;KCNMA1;TFPI;APOC1;GPX3;NR1H3;SLC1A3;ABCC3;CPM;SORBS3;FPR3;SPATC1L;ICMT;NARS2;PLXND1;SLC27A1;ALOX15B;EPHB6;ACSS1;SCARB1;GATD1;MUL1;PLD3;SLC2A8;ARHGEF10L;LRP1	0	LNG	Non-cl. monocyte
Macrophage APOE/TREM2 factor top 200 genes	-0.32837702	-1.486638888	0	0	0	69/195	19.17%	MARCH9;RBP1;ACE;CTSF;EPHB6;ORMDL3;TMEM37;KCNMA1;APOC2;PLTP;NBPF1;ABCG1;GCHFR;A2M;KLHL22;PINK1;TMEM102;FXYD6;KCTD17;DHRS3;UNG;NAGLU;CCDC106;TMEM86A;ASCL2;MFAP5;SMPDL3A;LRP1;TCTN1;SLC27A1;MFSD3;TTC7B;TRUB1;ICMT;GPX3;ZNF579;RPS6KA2;CPM;ZNF761;ABCC3;ACSF2;GLYCTK;KCTD3;WDR73;SREBF1;EVA1B;TNS1;SH3D21;TFPI;VSIG10L;AP5S1;PLXNA1;ADA2;ACADSB;SORBS3;FXYD2;CDK18;CXXC5;SLC29A1;NR1H3;B3GNT7;GTPBP8;GATD1;DNAAF4…	0	SPL	Macrophage
Macrophage APOE/TREM2 factor top 200 genes	0.262725297	1.089056518	0.282747604	0.282747604	0.177	20/157	5.67%	PMP22;TNS1;IL4I1;GPNMB;CYP27A1;SLC37A4;IL3RA;SERPINE1;GPX3;DNASE2;SLAMF8;COL8A2;B3GNT8;DHRS3;SDC2;TMEM176A;ANG;STARD10;MMP14;PRCP	0.311022364	SPL	Cl. monocyte
Macrophage APOE/TREM2 factor top 200 genes	-0.288498066	-1.230396806	0.093434343	0.093434343	0.093434343	21/120	10.03%	ACADSB;KCNMA1;SLC1A3;SLC29A3;APOE;ZNF761;ALOX15B;ZNF579;SDC2;MFSD3;SLC27A1;SLC2A8;ZNF445;APOC1;HYI;CDCA7L;GATD1;CNNM3;CPM;PLA2G7;LRP1	0.114197531	SPL	Non-cl. monocyte
