# Supplementary material for: Multimodal profiling reveals tissue-directed signatures of human immune cells altered with age
Source: Nat Immunol. 2025 Aug 13;26(9):1612–25. doi: 10.1038/s41590-025-02241-4 (PMC12396968; doi:10.1038/s41590-025-02241-4)
Supplement: Supplementary file 23 — Age-related changes in immunoglobulin isotype composition. Linear mixed modeling of the composition of IgM, IgD, IgG, or IgA isotypes in each tissue group for each B cell subset (“tissue_subset”) derived from BCR-sequencing. Fixed effects included sex, age, processing site and CMV serostatus. For each covariate, the estimated coefficient (“coeff”), the standard error (“std_error”), the z-statistic (“z”), the P value, log-likelihood, FDR-corrected P value (“adj_p_val”) and estimated log2(FC) (“logfc”) are reported. In addition, the number of samples used during linear modeling (and the associated donor identities) are reported (“n_observations” and “donors”, respectively). [file 41590_2025_2241_MOESM23_ESM.csv]

tissue_subset	isotype	covariate	coeff	std_err	z	p_value	n_observations	log_likelihood	donors	adj_p_val	logfc
bma_b_memory	IgA	const	11.14695841	4.202898927	2.652207109	0.007996747	8	-20.582	['694B', '759B', 'D564', 'D570', 'D534', '778C', '768B', 'D529']	0.013327912	0
bma_b_memory	IgA	sex	-6.47852761	4.414941326	-1.467409673	0.142264645	8	-20.582	['694B', '759B', 'D564', 'D570', 'D534', '778C', '768B', 'D529']	0.566872628	-0.773302474
bma_b_memory	IgA	age_groups	8.270676375	4.997374259	1.655004398	0.097923606	8	-20.582	['694B', '759B', 'D564', 'D570', 'D534', '778C', '768B', 'D529']	0.244809015	1.155868906
bma_b_memory	IgA	site	0.642167274	5.627967993	0.114102865	0.909156251	8	-20.582	['694B', '759B', 'D564', 'D570', 'D534', '778C', '768B', 'D529']	0.909156251	0.546486968
bma_b_memory	IgA	cmv	3.731219718	4.483394111	0.832231034	0.40527855	8	-20.582	['694B', '759B', 'D564', 'D570', 'D534', '778C', '768B', 'D529']	0.40527855	0.262241779
bma_b_memory	IgD	const	1.228013854	1.61401411	0.76084456	0.446749916	8	-12.926	['694B', '759B', 'D564', 'D570', 'D534', '778C', '768B', 'D529']	0.558437395	0
bma_b_memory	IgD	sex	1.617319328	1.695443483	0.95392111	0.340123577	8	-12.926	['694B', '759B', 'D564', 'D570', 'D534', '778C', '768B', 'D529']	0.566872628	1.22165363
bma_b_memory	IgD	age_groups	0.016479794	1.919111714	0.008587199	0.993148491	8	-12.926	['694B', '759B', 'D564', 'D570', 'D534', '778C', '768B', 'D529']	0.993148491	-1.345671358
bma_b_memory	IgD	site	-2.952089151	2.16127485	-1.365901774	0.171969796	8	-12.926	['694B', '759B', 'D564', 'D570', 'D534', '778C', '768B', 'D529']	0.371774	-0.808502158
bma_b_memory	IgD	cmv	2.740138506	1.721730996	1.591502106	0.111496622	8	-12.926	['694B', '759B', 'D564', 'D570', 'D534', '778C', '768B', 'D529']	0.278741555	1.186903402
bma_b_memory	IgG	const	1.44421672	9.021470634	0.160086618	0.872812843	8	-26.693	['694B', '759B', 'D564', 'D570', 'D534', '778C', '768B', 'D529']	0.872812843	0
bma_b_memory	IgG	sex	10.84354532	9.476617025	1.144242222	0.252523197	8	-26.693	['694B', '759B', 'D564', 'D570', 'D534', '778C', '768B', 'D529']	0.566872628	0.833199258
bma_b_memory	IgG	age_groups	12.32716113	10.72680212	1.149192555	0.25047659	8	-26.693	['694B', '759B', 'D564', 'D570', 'D534', '778C', '768B', 'D529']	0.399639321	0.438356606
bma_b_memory	IgG	site	-10.75069109	12.08036378	-0.889931072	0.373502899	8	-26.693	['694B', '759B', 'D564', 'D570', 'D534', '778C', '768B', 'D529']	0.466878623	0.327469287
bma_b_memory	IgG	cmv	10.11012389	9.623550082	1.05056074	0.293460381	8	-26.693	['694B', '759B', 'D564', 'D570', 'D534', '778C', '768B', 'D529']	0.40527855	0.782367908
bma_b_memory	IgM	const	84.09120796	8.751142714	9.609168848	7.31E-22	8	-26.449	['694B', '759B', 'D564', 'D570', 'D534', '778C', '768B', 'D529']	3.66E-21	0
bma_b_memory	IgM	sex	-6.292736683	9.192650666	-0.684539956	0.493634268	8	-26.449	['694B', '759B', 'D564', 'D570', 'D534', '778C', '768B', 'D529']	0.617042835	-0.030166192
bma_b_memory	IgM	age_groups	-19.79177754	10.40537403	-1.902072668	0.057161655	8	-26.449	['694B', '759B', 'D564', 'D570', 'D534', '778C', '768B', 'D529']	0.244809015	-0.230695602
bma_b_memory	IgM	site	14.27790429	11.71837628	1.218420022	0.2230644	8	-26.449	['694B', '759B', 'D564', 'D570', 'D534', '778C', '768B', 'D529']	0.371774	-0.107186267
bma_b_memory	IgM	cmv	-15.93053992	9.335180881	-1.706505757	0.087913955	8	-26.449	['694B', '759B', 'D564', 'D570', 'D534', '778C', '768B', 'D529']	0.278741555	-0.215753424
bma_b_memory	IgM/IgD	const	2.089603059	0.695214188	3.005696798	0.002649731	8	-6.1875	['694B', '759B', 'D564', 'D570', 'D534', '778C', '768B', 'D529']	0.006624327	0
bma_b_memory	IgM/IgD	sex	0.310399642	0.730288761	0.42503686	0.670809804	8	-6.1875	['694B', '759B', 'D564', 'D570', 'D534', '778C', '768B', 'D529']	0.670809804	0.04872071
bma_b_memory	IgM/IgD	age_groups	-0.82253976	0.826630749	-0.995051008	0.319711457	8	-6.1875	['694B', '759B', 'D564', 'D570', 'D534', '778C', '768B', 'D529']	0.399639321	-3.202855277
bma_b_memory	IgM/IgD	site	-1.217291324	0.930939161	-1.307594928	0.191010738	8	-6.1875	['694B', '759B', 'D564', 'D570', 'D534', '778C', '768B', 'D529']	0.371774	-50.18007186
bma_b_memory	IgM/IgD	cmv	-0.650942195	0.741611743	-0.877739871	0.380084902	8	-6.1875	['694B', '759B', 'D564', 'D570', 'D534', '778C', '768B', 'D529']	0.40527855	-2.138855511
gut_plasma_cell	IgA	const	71.11825244	17.01709964	4.179222896	2.93E-05	10	-34.597	['D528', 'D564', 'D520', 'D512', 'D529', '640C', 'D534', 'D523', 'D543', 'D533']	0.000117003	0
gut_plasma_cell	IgA	sex	10.12879723	7.69627289	1.316065241	0.188152146	10	-34.597	['D528', 'D564', 'D520', 'D512', 'D529', '640C', 'D534', 'D523', 'D543', 'D533']	0.271725936	0.213661614
gut_plasma_cell	IgA	age_groups	-3.196247398	7.69627289	-0.415298086	0.677923702	10	-34.597	['D528', 'D564', 'D520', 'D512', 'D529', '640C', 'D534', 'D523', 'D543', 'D533']	0.911959678	-0.064479148
gut_plasma_cell	IgA	site	2.569187062	13.08114855	0.196403783	0.844294135	10	-34.597	['D528', 'D564', 'D520', 'D512', 'D529', '640C', 'D534', 'D523', 'D543', 'D533']	0.844294135	0.193488394
gut_plasma_cell	IgA	cmv	-1.891470692	8.50854982	-0.222302358	0.824078516	10	-34.597	['D528', 'D564', 'D520', 'D512', 'D529', '640C', 'D534', 'D523', 'D543', 'D533']	0.919411331	-0.102212124
gut_plasma_cell	IgD	const	-1.123338631	0.792521178	-1.417424118	0.156358966	10	-3.9292	['D528', 'D564', 'D520', 'D512', 'D529', '640C', 'D534', 'D523', 'D543', 'D533']	0.208478621	0
gut_plasma_cell	IgD	sex	0.455499751	0.358431189	1.270815053	0.203794452	10	-3.9292	['D528', 'D564', 'D520', 'D512', 'D529', '640C', 'D534', 'D523', 'D543', 'D533']	0.271725936	2.314538039
gut_plasma_cell	IgD	age_groups	0.481180285	0.358431189	1.342462094	0.179446213	10	-3.9292	['D528', 'D564', 'D520', 'D512', 'D529', '640C', 'D534', 'D523', 'D543', 'D533']	0.717784852	1.932351225
gut_plasma_cell	IgD	site	0.516005631	0.609215876	0.846999646	0.396995319	10	-3.9292	['D528', 'D564', 'D520', 'D512', 'D529', '640C', 'D534', 'D523', 'D543', 'D533']	0.844294135	48.33845173
gut_plasma_cell	IgD	cmv	0.642158347	0.396260589	1.620545582	0.105115131	10	-3.9292	['D528', 'D564', 'D520', 'D512', 'D529', '640C', 'D534', 'D523', 'D543', 'D533']	0.420460524	4.118974908
gut_plasma_cell	IgG	const	1.213637919	2.415211297	0.502497616	0.615317529	10	-15.072	['D528', 'D564', 'D520', 'D512', 'D529', '640C', 'D534', 'D523', 'D543', 'D533']	0.615317529	0
gut_plasma_cell	IgG	sex	-1.014036527	1.092320408	-0.928332492	0.353235125	10	-15.072	['D528', 'D564', 'D520', 'D512', 'D529', '640C', 'D534', 'D523', 'D543', 'D533']	0.353235125	-0.861958235
gut_plasma_cell	IgG	age_groups	-0.120774645	1.092320408	-0.11056705	0.911959678	10	-15.072	['D528', 'D564', 'D520', 'D512', 'D529', '640C', 'D534', 'D523', 'D543', 'D533']	0.911959678	-0.301288715
gut_plasma_cell	IgG	site	0.881461174	1.856587692	0.474774867	0.634947449	10	-15.072	['D528', 'D564', 'D520', 'D512', 'D529', '640C', 'D534', 'D523', 'D543', 'D533']	0.844294135	0.300280106
gut_plasma_cell	IgG	cmv	0.433854283	1.207605648	0.35926818	0.719394476	10	-15.072	['D528', 'D564', 'D520', 'D512', 'D529', '640C', 'D534', 'D523', 'D543', 'D533']	0.919411331	0.623046012
gut_plasma_cell	IgM	const	28.79144827	16.11971174	1.786101932	0.074082755	10	-34.055	['D528', 'D564', 'D520', 'D512', 'D529', '640C', 'D534', 'D523', 'D543', 'D533']	0.148165511	0
gut_plasma_cell	IgM	sex	-9.570260457	7.29041394	-1.312718391	0.189277858	10	-34.055	['D528', 'D564', 'D520', 'D512', 'D529', '640C', 'D534', 'D523', 'D543', 'D533']	0.271725936	-0.691475363
gut_plasma_cell	IgM	age_groups	2.835841759	7.29041394	0.388982269	0.697289263	10	-34.055	['D528', 'D564', 'D520', 'D512', 'D529', '640C', 'D534', 'D523', 'D543', 'D533']	0.911959678	0.214253016
gut_plasma_cell	IgM	site	-3.966653867	12.39132098	-0.320115496	0.748880779	10	-34.055	['D528', 'D564', 'D520', 'D512', 'D529', '640C', 'D534', 'D523', 'D543', 'D533']	0.844294135	-0.535985255
gut_plasma_cell	IgM	cmv	0.815458062	8.059855868	0.101175266	0.919411331	10	-34.055	['D528', 'D564', 'D520', 'D512', 'D529', '640C', 'D534', 'D523', 'D543', 'D533']	0.919411331	0.279827272
ln_b_memory	IgA	const	20.12187676	5.699809915	3.530271546	0.000415133	21	-74.868	['778C', 'D570', 'D534', '591C', 'D564', 'D543', '689C', 'D529', 'D512', '637C', '759B', 'D533', '582C', '621B', '647C', '640C', 'D528', '768B', '583B', '694B', 'D520']	0.000518917	0
ln_b_memory	IgA	sex	-0.289625247	4.449002283	-0.065098921	0.94809524	21	-74.868	['778C', 'D570', 'D534', '591C', 'D564', 'D543', '689C', 'D529', 'D512', '637C', '759B', 'D533', '582C', '621B', '647C', '640C', 'D528', '768B', '583B', '694B', 'D520']	0.964833345	-0.097053399
ln_b_memory	IgA	age_groups	17.2043573	4.354420112	3.951009974	7.78E-05	21	-74.868	['778C', 'D570', 'D534', '591C', 'D564', 'D543', '689C', 'D529', 'D512', '637C', '759B', 'D533', '582C', '621B', '647C', '640C', 'D528', '768B', '583B', '694B', 'D520']	0.00038911	0.760466735
ln_b_memory	IgA	site	4.151861548	4.366145827	0.95092141	0.341644272	21	-74.868	['778C', 'D570', 'D534', '591C', 'D564', 'D543', '689C', 'D529', 'D512', '637C', '759B', 'D533', '582C', '621B', '647C', '640C', 'D528', '768B', '583B', '694B', 'D520']	0.56940712	0.169874494
ln_b_memory	IgA	cmv	3.66488587	4.434202382	0.826503969	0.408518267	21	-74.868	['778C', 'D570', 'D534', '591C', 'D564', 'D543', '689C', 'D529', 'D512', '637C', '759B', 'D533', '582C', '621B', '647C', '640C', 'D528', '768B', '583B', '694B', 'D520']	0.510647834	0.109294142
ln_b_memory	IgD	const	2.19422492	1.30661259	1.679323265	0.093089059	21	-43.935	['778C', 'D570', 'D534', '591C', 'D564', 'D543', '689C', 'D529', 'D512', '637C', '759B', 'D533', '582C', '621B', '647C', '640C', 'D528', '768B', '583B', '694B', 'D520']	0.093089059	0
ln_b_memory	IgD	sex	0.676759782	1.019880046	0.663568019	0.506966832	21	-43.935	['778C', 'D570', 'D534', '591C', 'D564', 'D543', '689C', 'D529', 'D512', '637C', '759B', 'D533', '582C', '621B', '647C', '640C', 'D528', '768B', '583B', '694B', 'D520']	0.964833345	0.461423425
ln_b_memory	IgD	age_groups	-0.800030654	0.998198225	-0.801474731	0.422856867	21	-43.935	['778C', 'D570', 'D534', '591C', 'D564', 'D543', '689C', 'D529', 'D512', '637C', '759B', 'D533', '582C', '621B', '647C', '640C', 'D528', '768B', '583B', '694B', 'D520']	0.528571084	-0.532233502
ln_b_memory	IgD	site	0.315531629	1.000886204	0.315252251	0.752570136	21	-43.935	['778C', 'D570', 'D534', '591C', 'D564', 'D543', '689C', 'D529', 'D512', '637C', '759B', 'D533', '582C', '621B', '647C', '640C', 'D528', '768B', '583B', '694B', 'D520']	0.877333145	0.164516135
ln_b_memory	IgD	cmv	0.047223946	1.016487347	0.046457977	0.962945227	21	-43.935	['778C', 'D570', 'D534', '591C', 'D564', 'D543', '689C', 'D529', 'D512', '637C', '759B', 'D533', '582C', '621B', '647C', '640C', 'D528', '768B', '583B', '694B', 'D520']	0.962945227	0.085965826
ln_b_memory	IgG	const	12.30280306	3.336045838	3.687839932	0.000226166	21	-63.62	['778C', 'D570', 'D534', '591C', 'D564', 'D543', '689C', 'D529', 'D512', '637C', '759B', 'D533', '582C', '621B', '647C', '640C', 'D528', '768B', '583B', '694B', 'D520']	0.000376943	0
ln_b_memory	IgG	sex	-0.744624179	2.603959741	-0.285958407	0.774909979	21	-63.62	['778C', 'D570', 'D534', '591C', 'D564', 'D543', '689C', 'D529', 'D512', '637C', '759B', 'D533', '582C', '621B', '647C', '640C', 'D528', '768B', '583B', '694B', 'D520']	0.964833345	-0.030387845
ln_b_memory	IgG	age_groups	0.798419844	2.548601674	0.313277611	0.754069758	21	-63.62	['778C', 'D570', 'D534', '591C', 'D564', 'D543', '689C', 'D529', 'D512', '637C', '759B', 'D533', '582C', '621B', '647C', '640C', 'D528', '768B', '583B', '694B', 'D520']	0.754069758	0.040744635
ln_b_memory	IgG	site	-4.980567109	2.555464626	-1.948986912	0.051296988	21	-63.62	['778C', 'D570', 'D534', '591C', 'D564', 'D543', '689C', 'D529', 'D512', '637C', '759B', 'D533', '582C', '621B', '647C', '640C', 'D528', '768B', '583B', '694B', 'D520']	0.179911905	-0.442526402
ln_b_memory	IgG	cmv	7.068638443	2.595297496	2.723633207	0.006456817	21	-63.62	['778C', 'D570', 'D534', '591C', 'D564', 'D543', '689C', 'D529', 'D512', '637C', '759B', 'D533', '582C', '621B', '647C', '640C', 'D528', '768B', '583B', '694B', 'D520']	0.032284086	0.703214303
ln_b_memory	IgM	const	64.71366402	6.108920406	10.59330614	3.20E-26	21	-76.324	['778C', 'D570', 'D534', '591C', 'D564', 'D543', '689C', 'D529', 'D512', '637C', '759B', 'D533', '582C', '621B', '647C', '640C', 'D528', '768B', '583B', '694B', 'D520']	1.60E-25	0
ln_b_memory	IgM	sex	0.210231797	4.768334601	0.044089145	0.964833345	21	-76.324	['778C', 'D570', 'D534', '591C', 'D564', 'D543', '689C', 'D529', 'D512', '637C', '759B', 'D533', '582C', '621B', '647C', '640C', 'D528', '768B', '583B', '694B', 'D520']	0.964833345	0.050173185
ln_b_memory	IgM	age_groups	-16.96155278	4.666963685	-3.634387136	0.000278642	21	-76.324	['778C', 'D570', 'D534', '591C', 'D564', 'D543', '689C', 'D529', 'D512', '637C', '759B', 'D533', '582C', '621B', '647C', '640C', 'D528', '768B', '583B', '694B', 'D520']	0.000696606	-0.468250644
ln_b_memory	IgM	site	0.722289356	4.679531026	0.1543508	0.877333145	21	-76.324	['778C', 'D570', 'D534', '591C', 'D564', 'D543', '689C', 'D529', 'D512', '637C', '759B', 'D533', '582C', '621B', '647C', '640C', 'D528', '768B', '583B', '694B', 'D520']	0.877333145	0.008701242
ln_b_memory	IgM	cmv	-10.49575689	4.75247242	-2.208483494	0.027210587	21	-76.324	['778C', 'D570', 'D534', '591C', 'D564', 'D543', '689C', 'D529', 'D512', '637C', '759B', 'D533', '582C', '621B', '647C', '640C', 'D528', '768B', '583B', '694B', 'D520']	0.045350979	-0.259279939
ln_b_memory	IgM/IgD	const	0.667431247	0.15171717	4.399180698	1.09E-05	21	1.2812	['778C', 'D570', 'D534', '591C', 'D564', 'D543', '689C', 'D529', 'D512', '637C', '759B', 'D533', '582C', '621B', '647C', '640C', 'D528', '768B', '583B', '694B', 'D520']	2.72E-05	0
ln_b_memory	IgM/IgD	sex	0.147257847	0.118423254	1.243487591	0.213688211	21	1.2812	['778C', 'D570', 'D534', '591C', 'D564', 'D543', '689C', 'D529', 'D512', '637C', '759B', 'D533', '582C', '621B', '647C', '640C', 'D528', '768B', '583B', '694B', 'D520']	0.964833345	0.874444998
ln_b_memory	IgM/IgD	age_groups	-0.241193704	0.115905672	-2.080948242	0.037438644	21	1.2812	['778C', 'D570', 'D534', '591C', 'D564', 'D543', '689C', 'D529', 'D512', '637C', '759B', 'D533', '582C', '621B', '647C', '640C', 'D528', '768B', '583B', '694B', 'D520']	0.06239774	-0.899409975
ln_b_memory	IgM/IgD	site	-0.209115423	0.116217786	-1.799340963	0.071964762	21	1.2812	['778C', 'D570', 'D534', '591C', 'D564', 'D543', '689C', 'D529', 'D512', '637C', '759B', 'D533', '582C', '621B', '647C', '640C', 'D528', '768B', '583B', '694B', 'D520']	0.179911905	-1.085498261
ln_b_memory	IgM/IgD	cmv	-0.284991366	0.118029311	-2.414581282	0.015753308	21	1.2812	['778C', 'D570', 'D534', '591C', 'D564', 'D543', '689C', 'D529', 'D512', '637C', '759B', 'D533', '582C', '621B', '647C', '640C', 'D528', '768B', '583B', '694B', 'D520']	0.039383269	-1.104224544
ln_b_naive	IgA	const	1.219156078	1.165980696	1.045605714	0.29574311	17	-31.324	['759B', '591C', '778C', 'D564', 'D570', 'D543', '768B', 'D534', '689C', '637C', '640C', 'D512', 'D528', '582C', 'D529', '583B', '621B']	0.369678887	0
ln_b_naive	IgA	sex	-0.947618642	0.921264513	-1.028606473	0.303664635	17	-31.324	['759B', '591C', '778C', 'D564', 'D570', 'D543', '768B', 'D534', '689C', '637C', '640C', 'D512', 'D528', '582C', 'D529', '583B', '621B']	0.498095285	-1.254310623
ln_b_naive	IgA	age_groups	-0.533815885	0.921264513	-0.579438237	0.56229351	17	-31.324	['759B', '591C', '778C', 'D564', 'D570', 'D543', '768B', 'D534', '689C', '637C', '640C', 'D512', 'D528', '582C', 'D529', '583B', '621B']	0.734501268	-0.552237068
ln_b_naive	IgA	site	0.797977885	0.898876022	0.887750775	0.374674827	17	-31.324	['759B', '591C', '778C', 'D564', 'D570', 'D543', '768B', 'D534', '689C', '637C', '640C', 'D512', 'D528', '582C', 'D529', '583B', '621B']	0.583812912	1.231436573
ln_b_naive	IgA	cmv	0.6556268	0.891025426	0.73581155	0.461845391	17	-31.324	['759B', '591C', '778C', 'D564', 'D570', 'D543', '768B', 'D534', '689C', '637C', '640C', 'D512', 'D528', '582C', 'D529', '583B', '621B']	0.577306739	1.247138045
ln_b_naive	IgD	const	3.882121478	4.742886403	0.818514539	0.413063444	17	-55.177	['759B', '591C', '778C', 'D564', 'D570', 'D543', '768B', 'D534', '689C', '637C', '640C', 'D512', 'D528', '582C', 'D529', '583B', '621B']	0.413063444	0
ln_b_naive	IgD	sex	5.233890948	3.747448778	1.396654433	0.162517513	17	-55.177	['759B', '591C', '778C', 'D564', 'D570', 'D543', '768B', 'D534', '689C', '637C', '640C', 'D512', 'D528', '582C', 'D529', '583B', '621B']	0.498095285	0.877496697
ln_b_naive	IgD	age_groups	-0.814537718	3.747448778	-0.217357932	0.827929413	17	-55.177	['759B', '591C', '778C', 'D564', 'D570', 'D543', '768B', 'D534', '689C', '637C', '640C', 'D512', 'D528', '582C', 'D529', '583B', '621B']	0.827929413	-0.348432248
ln_b_naive	IgD	site	2.003051129	3.6563786	0.547823775	0.583812912	17	-55.177	['759B', '591C', '778C', 'D564', 'D570', 'D543', '768B', 'D534', '689C', '637C', '640C', 'D512', 'D528', '582C', 'D529', '583B', '621B']	0.583812912	0.330479983
ln_b_naive	IgD	cmv	3.400304556	3.624444551	0.938158802	0.348162807	17	-55.177	['759B', '591C', '778C', 'D564', 'D570', 'D543', '768B', 'D534', '689C', '637C', '640C', 'D512', 'D528', '582C', 'D529', '583B', '621B']	0.577306739	0.523159548
ln_b_naive	IgG	const	0.814743209	0.712510363	1.143482609	0.252838271	17	-22.951	['759B', '591C', '778C', 'D564', 'D570', 'D543', '768B', 'D534', '689C', '637C', '640C', 'D512', 'D528', '582C', 'D529', '583B', '621B']	0.369678887	0
ln_b_naive	IgG	sex	-0.38140544	0.562968594	-0.677489729	0.498095285	17	-22.951	['759B', '591C', '778C', 'D564', 'D570', 'D543', '768B', 'D534', '689C', '637C', '640C', 'D512', 'D528', '582C', 'D529', '583B', '621B']	0.498095285	-0.690055179
ln_b_naive	IgG	age_groups	-0.566148472	0.562968594	-1.005648411	0.314584727	17	-22.951	['759B', '591C', '778C', 'D564', 'D570', 'D543', '768B', 'D534', '689C', '637C', '640C', 'D512', 'D528', '582C', 'D529', '583B', '621B']	0.734501268	-1.231925743
ln_b_naive	IgG	site	0.539313502	0.549287379	0.981842151	0.326177619	17	-22.951	['759B', '591C', '778C', 'D564', 'D570', 'D543', '768B', 'D534', '689C', '637C', '640C', 'D512', 'D528', '582C', 'D529', '583B', '621B']	0.583812912	1.400925929
ln_b_naive	IgG	cmv	0.216878196	0.544490018	0.398314365	0.690398473	17	-22.951	['759B', '591C', '778C', 'D564', 'D570', 'D543', '768B', 'D534', '689C', '637C', '640C', 'D512', 'D528', '582C', 'D529', '583B', '621B']	0.690398473	0.810378373
ln_b_naive	IgM	const	92.70588631	5.283754632	17.54545636	6.44E-69	17	-57.013	['759B', '591C', '778C', 'D564', 'D570', 'D543', '768B', 'D534', '689C', '637C', '640C', 'D512', 'D528', '582C', 'D529', '583B', '621B']	3.22E-68	0
ln_b_naive	IgM	sex	-4.078049765	4.174799512	-0.976825295	0.328655651	17	-57.013	['759B', '591C', '778C', 'D564', 'D570', 'D543', '768B', 'D534', '689C', '637C', '640C', 'D512', 'D528', '582C', 'D529', '583B', '621B']	0.498095285	-0.068325475
ln_b_naive	IgM	age_groups	2.264059484	4.174799512	0.54231574	0.587601015	17	-57.013	['759B', '591C', '778C', 'D564', 'D570', 'D543', '768B', 'D534', '689C', '637C', '640C', 'D512', 'D528', '582C', 'D529', '583B', '621B']	0.734501268	0.05717046
ln_b_naive	IgM	site	-2.585608838	4.073343893	-0.634763208	0.525582862	17	-57.013	['759B', '591C', '778C', 'D564', 'D570', 'D543', '768B', 'D534', '689C', '637C', '640C', 'D512', 'D528', '582C', 'D529', '583B', '621B']	0.583812912	-0.046042203
ln_b_naive	IgM	cmv	-3.947248686	4.037768156	-0.977581806	0.328281199	17	-57.013	['759B', '591C', '778C', 'D564', 'D570', 'D543', '768B', 'D534', '689C', '637C', '640C', 'D512', 'D528', '582C', 'D529', '583B', '621B']	0.577306739	-0.06515604
ln_b_naive	IgM/IgD	const	1.378092929	0.277979649	4.957531719	7.14E-07	17	-6.9502	['759B', '591C', '778C', 'D564', 'D570', 'D543', '768B', 'D534', '689C', '637C', '640C', 'D512', 'D528', '582C', 'D529', '583B', '621B']	1.78E-06	0
ln_b_naive	IgM/IgD	sex	0.173182899	0.219637244	0.788495137	0.430407142	17	-6.9502	['759B', '591C', '778C', 'D564', 'D570', 'D543', '768B', 'D534', '689C', '637C', '640C', 'D512', 'D528', '582C', 'D529', '583B', '621B']	0.498095285	0.559008212
ln_b_naive	IgM/IgD	age_groups	-0.34955741	0.219637244	-1.591521563	0.111492247	17	-6.9502	['759B', '591C', '778C', 'D564', 'D570', 'D543', '768B', 'D534', '689C', '637C', '640C', 'D512', 'D528', '582C', 'D529', '583B', '621B']	0.557461233	-0.609335653
ln_b_naive	IgM/IgD	site	-0.754733679	0.214299638	-3.521861653	0.000428528	17	-6.9502	['759B', '591C', '778C', 'D564', 'D570', 'D543', '768B', 'D534', '689C', '637C', '640C', 'D512', 'D528', '582C', 'D529', '583B', '621B']	0.002142639	-1.721048033
ln_b_naive	IgM/IgD	cmv	-0.325560866	0.21242799	-1.532570476	0.125381721	17	-6.9502	['759B', '591C', '778C', 'D564', 'D570', 'D543', '768B', 'D534', '689C', '637C', '640C', 'D512', 'D528', '582C', 'D529', '583B', '621B']	0.577306739	-0.669686665
spl_b_memory	IgA	const	17.9621984	6.435842156	2.790963167	0.005255145	18	-64.163	['689C', '694B', '778C', '759B', '591C', '621B', '640C', 'D534', 'D543', 'D570', '768B', 'D529', 'D564', '583B', '637C', '582C', 'D528', 'D533']	0.013137863	0
spl_b_memory	IgA	sex	-5.488277086	5.38271688	-1.019610953	0.307913008	18	-64.163	['689C', '694B', '778C', '759B', '591C', '621B', '640C', 'D534', 'D543', 'D570', '768B', 'D529', 'D564', '583B', '637C', '582C', 'D528', 'D533']	0.547886344	-0.516735163
spl_b_memory	IgA	age_groups	6.556935101	5.250311125	1.248866009	0.211714086	18	-64.163	['689C', '694B', '778C', '759B', '591C', '621B', '640C', 'D534', 'D543', 'D570', '768B', 'D529', 'D564', '583B', '637C', '582C', 'D528', 'D533']	0.773521065	0.815810161
spl_b_memory	IgA	site	9.691615812	4.98722794	1.943287118	0.051981477	18	-64.163	['689C', '694B', '778C', '759B', '591C', '621B', '640C', 'D534', 'D543', 'D570', '768B', 'D529', 'D564', '583B', '637C', '582C', 'D528', 'D533']	0.191411693	0.737711936
spl_b_memory	IgA	cmv	-4.954769028	4.786821614	-1.035085371	0.300629044	18	-64.163	['689C', '694B', '778C', '759B', '591C', '621B', '640C', 'D534', 'D543', 'D570', '768B', 'D529', 'D564', '583B', '637C', '582C', 'D528', 'D533']	0.571064736	-0.391208792
spl_b_memory	IgD	const	3.132874424	2.149166887	1.457715751	0.144918908	18	-44.42	['689C', '694B', '778C', '759B', '591C', '621B', '640C', 'D534', 'D543', 'D570', '768B', 'D529', 'D564', '583B', '637C', '582C', 'D528', 'D533']	0.181148636	0
spl_b_memory	IgD	sex	1.755556499	1.797489218	0.976671505	0.328731807	18	-44.42	['689C', '694B', '778C', '759B', '591C', '621B', '640C', 'D534', 'D543', 'D570', '768B', 'D529', 'D564', '583B', '637C', '582C', 'D528', 'D533']	0.547886344	0.944815353
spl_b_memory	IgD	age_groups	-1.236621338	1.753274015	-0.705321203	0.480610368	18	-44.42	['689C', '694B', '778C', '759B', '591C', '621B', '640C', 'D534', 'D543', 'D570', '768B', 'D529', 'D564', '583B', '637C', '582C', 'D528', 'D533']	0.773521065	-0.7548411
spl_b_memory	IgD	site	-1.398572014	1.665420762	-0.839770973	0.401036811	18	-44.42	['689C', '694B', '778C', '759B', '591C', '621B', '640C', 'D534', 'D543', 'D570', '768B', 'D529', 'D564', '583B', '637C', '582C', 'D528', 'D533']	0.401036811	-0.57699046
spl_b_memory	IgD	cmv	1.418630192	1.598497642	0.887477188	0.374822042	18	-44.42	['689C', '694B', '778C', '759B', '591C', '621B', '640C', 'D534', 'D543', 'D570', '768B', 'D529', 'D564', '583B', '637C', '582C', 'D528', 'D533']	0.571064736	0.610922931
spl_b_memory	IgG	const	12.70313561	5.137008793	2.472866238	0.01340343	18	-60.105	['689C', '694B', '778C', '759B', '591C', '621B', '640C', 'D534', 'D543', 'D570', '768B', 'D529', 'D564', '583B', '637C', '582C', 'D528', 'D533']	0.02233905	0
spl_b_memory	IgG	sex	1.072909781	4.296417356	0.249721964	0.802802371	18	-60.105	['689C', '694B', '778C', '759B', '591C', '621B', '640C', 'D534', 'D543', 'D570', '768B', 'D529', 'D564', '583B', '637C', '582C', 'D528', 'D533']	0.802802371	0.206554649
spl_b_memory	IgG	age_groups	-1.575241794	4.190732736	-0.375886961	0.707000934	18	-60.105	['689C', '694B', '778C', '759B', '591C', '621B', '640C', 'D534', 'D543', 'D570', '768B', 'D529', 'D564', '583B', '637C', '582C', 'D528', 'D533']	0.773521065	-0.119217774
spl_b_memory	IgG	site	3.792814018	3.980743026	0.95279047	0.340696244	18	-60.105	['689C', '694B', '778C', '759B', '591C', '621B', '640C', 'D534', 'D543', 'D570', '768B', 'D529', 'D564', '583B', '637C', '582C', 'D528', 'D533']	0.401036811	0.313805631
spl_b_memory	IgG	cmv	5.318127681	3.8207812	1.391895375	0.163954083	18	-60.105	['689C', '694B', '778C', '759B', '591C', '621B', '640C', 'D534', 'D543', 'D570', '768B', 'D529', 'D564', '583B', '637C', '582C', 'D528', 'D533']	0.571064736	0.486038808
spl_b_memory	IgM	const	65.81437413	8.545479183	7.701659875	1.34E-14	18	-69.266	['689C', '694B', '778C', '759B', '591C', '621B', '640C', 'D534', 'D543', 'D570', '768B', 'D529', 'D564', '583B', '637C', '582C', 'D528', 'D533']	6.72E-14	0
spl_b_memory	IgM	sex	2.112038814	7.147144683	0.295508054	0.767605801	18	-69.266	['689C', '694B', '778C', '759B', '591C', '621B', '640C', 'D534', 'D543', 'D570', '768B', 'D529', 'D564', '583B', '637C', '582C', 'D528', 'D533']	0.802802371	0.055759675
spl_b_memory	IgM	age_groups	-3.835643708	6.97133698	-0.550202023	0.582180816	18	-69.266	['689C', '694B', '778C', '759B', '591C', '621B', '640C', 'D534', 'D543', 'D570', '768B', 'D529', 'D564', '583B', '637C', '582C', 'D528', 'D533']	0.773521065	-0.154417678
spl_b_memory	IgM	site	-11.7274328	6.622016437	-1.770976093	0.076564677	18	-69.266	['689C', '694B', '778C', '759B', '591C', '621B', '640C', 'D534', 'D543', 'D570', '768B', 'D529', 'D564', '583B', '637C', '582C', 'D528', 'D533']	0.191411693	-0.305425515
spl_b_memory	IgM	cmv	-1.568486466	6.355917914	-0.246775759	0.805081772	18	-69.266	['689C', '694B', '778C', '759B', '591C', '621B', '640C', 'D534', 'D543', 'D570', '768B', 'D529', 'D564', '583B', '637C', '582C', 'D528', 'D533']	0.805081772	-0.038953094
spl_b_memory	IgM/IgD	const	0.387417429	0.385801672	1.00418805	0.315287981	18	-13.505	['689C', '694B', '778C', '759B', '591C', '621B', '640C', 'D534', 'D543', 'D570', '768B', 'D529', 'D564', '583B', '637C', '582C', 'D528', 'D533']	0.315287981	0
spl_b_memory	IgM/IgD	sex	0.547771992	0.322671241	1.697616406	0.089580184	18	-13.505	['689C', '694B', '778C', '759B', '591C', '621B', '640C', 'D534', 'D543', 'D570', '768B', 'D529', 'D564', '583B', '637C', '582C', 'D528', 'D533']	0.447900922	1.578007512
spl_b_memory	IgM/IgD	age_groups	0.090571738	0.314734072	0.28777227	0.773521065	18	-13.505	['689C', '694B', '778C', '759B', '591C', '621B', '640C', 'D534', 'D543', 'D570', '768B', 'D529', 'D564', '583B', '637C', '582C', 'D528', 'D533']	0.773521065	-0.346729323
spl_b_memory	IgM/IgD	site	-0.358425018	0.298963342	-1.198892868	0.230569605	18	-13.505	['689C', '694B', '778C', '759B', '591C', '621B', '640C', 'D534', 'D543', 'D570', '768B', 'D529', 'D564', '583B', '637C', '582C', 'D528', 'D533']	0.384282676	-0.882116668
spl_b_memory	IgM/IgD	cmv	-0.213502379	0.286949825	-0.744040806	0.456851789	18	-13.505	['689C', '694B', '778C', '759B', '591C', '621B', '640C', 'D534', 'D543', 'D570', '768B', 'D529', 'D564', '583B', '637C', '582C', 'D528', 'D533']	0.571064736	-0.477291178
spl_b_naive	IgA	const	0.12623499	0.183987806	0.686105197	0.492646774	15	1.8464	['759B', '591C', '689C', '582C', '694B', '778C', '768B', 'D570', '637C', '640C', '583B', '621B', 'D543', 'D564', 'D534']	0.579009698	0
spl_b_naive	IgA	sex	0.118166821	0.170499929	0.693060821	0.488271384	15	1.8464	['759B', '591C', '689C', '582C', '694B', '778C', '768B', 'D570', '637C', '640C', '583B', '621B', 'D543', 'D564', 'D534']	0.526123999	1.266813172
spl_b_naive	IgA	age_groups	-0.006889317	0.141032459	-0.048849158	0.961039507	15	1.8464	['759B', '591C', '689C', '582C', '694B', '778C', '768B', 'D570', '637C', '640C', '583B', '621B', 'D543', 'D564', 'D534']	0.98265879	-0.23021766
spl_b_naive	IgA	site	0.128662184	0.164795968	0.78073624	0.434957642	15	1.8464	['759B', '591C', '689C', '582C', '694B', '778C', '768B', 'D570', '637C', '640C', '583B', '621B', 'D543', 'D564', 'D534']	0.575374127	0.9131051
spl_b_naive	IgA	cmv	-0.004969961	0.136203502	-0.03648923	0.970892266	15	1.8464	['759B', '591C', '689C', '582C', '694B', '778C', '768B', 'D570', '637C', '640C', '583B', '621B', 'D543', 'D564', 'D534']	0.979200296	-0.029046136
spl_b_naive	IgD	const	3.907815227	7.043242764	0.554831824	0.579009698	15	-52.828	['759B', '591C', '689C', '582C', '694B', '778C', '768B', 'D570', '637C', '640C', '583B', '621B', 'D543', 'D564', 'D534']	0.579009698	0
spl_b_naive	IgD	sex	10.63078934	6.526912921	1.628762244	0.10336336	15	-52.828	['759B', '591C', '689C', '582C', '694B', '778C', '768B', 'D570', '637C', '640C', '583B', '621B', 'D543', 'D564', 'D534']	0.258408401	1.934970773
spl_b_naive	IgD	age_groups	-4.608535937	5.398867813	-0.853611553	0.393320255	15	-52.828	['759B', '591C', '689C', '582C', '694B', '778C', '768B', 'D570', '637C', '640C', '583B', '621B', 'D543', 'D564', 'D534']	0.655533759	-0.936182077
spl_b_naive	IgD	site	-4.657950673	6.308559402	-0.738354096	0.460299302	15	-52.828	['759B', '591C', '689C', '582C', '694B', '778C', '768B', 'D570', '637C', '640C', '583B', '621B', 'D543', 'D564', 'D534']	0.575374127	-0.112582878
spl_b_naive	IgD	cmv	6.60418768	5.214010384	1.266623423	0.205289973	15	-52.828	['759B', '591C', '689C', '582C', '694B', '778C', '768B', 'D570', '637C', '640C', '583B', '621B', 'D543', 'D564', 'D534']	0.578698502	0.994481568
spl_b_naive	IgG	const	0.386567436	0.311430702	1.241263091	0.214508575	15	-6.0482	['759B', '591C', '689C', '582C', '694B', '778C', '768B', 'D570', '637C', '640C', '583B', '621B', 'D543', 'D564', 'D534']	0.357514291	0
spl_b_naive	IgG	sex	0.267589972	0.288600172	0.927199627	0.353822896	15	-6.0482	['759B', '591C', '689C', '582C', '694B', '778C', '768B', 'D570', '637C', '640C', '583B', '621B', 'D543', 'D564', 'D534']	0.526123999	0.738672954
spl_b_naive	IgG	age_groups	-0.005188777	0.23872146	-0.021735695	0.98265879	15	-6.0482	['759B', '591C', '689C', '582C', '694B', '778C', '768B', 'D570', '637C', '640C', '583B', '621B', 'D543', 'D564', 'D534']	0.98265879	-0.163431782
spl_b_naive	IgG	site	-0.100618428	0.278945246	-0.360710317	0.718316011	15	-6.0482	['759B', '591C', '689C', '582C', '694B', '778C', '768B', 'D570', '637C', '640C', '583B', '621B', 'D543', 'D564', 'D534']	0.718316011	0.001682954
spl_b_naive	IgG	cmv	-0.080791831	0.230547628	-0.350434448	0.726012678	15	-6.0482	['759B', '591C', '689C', '582C', '694B', '778C', '768B', 'D570', '637C', '640C', '583B', '621B', 'D543', 'D564', 'D534']	0.979200296	-0.189695174
spl_b_naive	IgM	const	94.19159002	7.367811191	12.78420247	2.01E-37	15	-53.504	['759B', '591C', '689C', '582C', '694B', '778C', '768B', 'D570', '637C', '640C', '583B', '621B', 'D543', 'D564', 'D534']	1.00E-36	0
spl_b_naive	IgM	sex	-11.25802727	6.82768771	-1.64887847	0.099172535	15	-53.504	['759B', '591C', '689C', '582C', '694B', '778C', '768B', 'D570', '637C', '640C', '583B', '621B', 'D543', 'D564', 'D534']	0.258408401	-0.179422556
spl_b_naive	IgM	age_groups	5.095474212	5.647659753	0.902227548	0.366936004	15	-53.504	['759B', '591C', '689C', '582C', '694B', '778C', '768B', 'D570', '637C', '640C', '583B', '621B', 'D543', 'D564', 'D534']	0.655533759	0.133419428
spl_b_naive	IgM	site	5.444313544	6.599271972	0.824986994	0.409378975	15	-53.504	['759B', '591C', '689C', '582C', '694B', '778C', '768B', 'D570', '637C', '640C', '583B', '621B', 'D543', 'D564', 'D534']	0.575374127	0.023485995
spl_b_naive	IgM	cmv	-6.526359476	5.454283679	-1.196556663	0.231479401	15	-53.504	['759B', '591C', '689C', '582C', '694B', '778C', '768B', 'D570', '637C', '640C', '583B', '621B', 'D543', 'D564', 'D534']	0.578698502	-0.124409123
spl_b_naive	IgM/IgD	const	1.387792328	0.411058952	3.376139408	0.000735107	15	-10.212	['759B', '591C', '689C', '582C', '694B', '778C', '768B', 'D570', '637C', '640C', '583B', '621B', 'D543', 'D564', 'D534']	0.001837767	0
spl_b_naive	IgM/IgD	sex	0.241481135	0.380924821	0.633933841	0.526123999	15	-10.212	['759B', '591C', '689C', '582C', '694B', '778C', '768B', 'D570', '637C', '640C', '583B', '621B', 'D543', 'D564', 'D534']	0.526123999	0.115081513
spl_b_naive	IgM/IgD	age_groups	-0.474860181	0.315089657	-1.50706369	0.131794333	15	-10.212	['759B', '591C', '689C', '582C', '694B', '778C', '768B', 'D570', '637C', '640C', '583B', '621B', 'D543', 'D564', 'D534']	0.655533759	-0.661138767
spl_b_naive	IgM/IgD	site	-0.814406627	0.368181235	-2.211972121	0.026968591	15	-10.212	['759B', '591C', '689C', '582C', '694B', '778C', '768B', 'D570', '637C', '640C', '583B', '621B', 'D543', 'D564', 'D534']	0.134842956	-1.146147951
spl_b_naive	IgM/IgD	cmv	0.007933588	0.304300976	0.026071516	0.979200296	15	-10.212	['759B', '591C', '689C', '582C', '694B', '778C', '768B', 'D570', '637C', '640C', '583B', '621B', 'D543', 'D564', 'D534']	0.979200296	0.104773999
spl_plasma_cell	IgA	const	21.80903958	6.999076251	3.115988281	0.001833296	9	-28.513	['D529', 'D543', 'D564', 'D528', 'D570', '759B', '583B', '694B', 'D533']	0.002444394	0
spl_plasma_cell	IgA	sex	-3.302518864	7.127510382	-0.463348166	0.643114826	9	-28.513	['D529', 'D543', 'D564', 'D528', 'D570', '759B', '583B', '694B', 'D533']	0.76238607	-0.253069923
spl_plasma_cell	IgA	age_groups	-3.580582381	11.26958343	-0.317720917	0.750696643	9	-28.513	['D529', 'D543', 'D564', 'D528', 'D570', '759B', '583B', '694B', 'D533']	0.941954817	0.103666472
spl_plasma_cell	IgA	site	6.433527247	11.74263709	0.547877551	0.583775984	9	-28.513	['D529', 'D543', 'D564', 'D528', 'D570', '759B', '583B', '694B', 'D533']	0.778367979	0.289163311
spl_plasma_cell	IgA	cmv	-2.866244719	7.127510382	-0.402138274	0.687582267	9	-28.513	['D529', 'D543', 'D564', 'D528', 'D570', '759B', '583B', '694B', 'D533']	0.687582267	-0.364664531
spl_plasma_cell	IgD	const	0.508531765	0.178160263	2.854350098	0.004312498	9	4.5246	['D529', 'D543', 'D564', 'D528', 'D570', '759B', '583B', '694B', 'D533']	0.004312498	0
spl_plasma_cell	IgD	sex	-0.290819114	0.181429532	-1.602931513	0.108949775	9	4.5246	['D529', 'D543', 'D564', 'D528', 'D570', '759B', '583B', '694B', 'D533']	0.435799101	-50.6859536
spl_plasma_cell	IgD	age_groups	-0.020887561	0.286865277	-0.072813137	0.941954817	9	4.5246	['D529', 'D543', 'D564', 'D528', 'D570', '759B', '583B', '694B', 'D533']	0.941954817	-2.26052755
spl_plasma_cell	IgD	site	-0.217712651	0.298906776	-0.728363052	0.466391375	9	4.5246	['D529', 'D543', 'D564', 'D528', 'D570', '759B', '583B', '694B', 'D533']	0.778367979	-2.938599455
spl_plasma_cell	IgD	cmv	-0.093190655	0.181429532	-0.513646562	0.607499119	9	4.5246	['D529', 'D543', 'D564', 'D528', 'D570', '759B', '583B', '694B', 'D533']	0.687582267	-2.26052755
spl_plasma_cell	IgG	const	53.25281731	7.517155809	7.084171017	1.40E-12	9	-29.156	['D529', 'D543', 'D564', 'D528', 'D570', '759B', '583B', '694B', 'D533']	5.60E-12	0
spl_plasma_cell	IgG	sex	-2.314510441	7.655096779	-0.302348946	0.76238607	9	-29.156	['D529', 'D543', 'D564', 'D528', 'D570', '759B', '583B', '694B', 'D533']	0.76238607	0.129008202
spl_plasma_cell	IgG	age_groups	-5.719876791	12.10377077	-0.472569822	0.636520117	9	-29.156	['D529', 'D543', 'D564', 'D528', 'D570', '759B', '583B', '694B', 'D533']	0.941954817	-0.079185455
spl_plasma_cell	IgG	site	0.14082982	12.6118404	0.011166477	0.991090626	9	-29.156	['D529', 'D543', 'D564', 'D528', 'D570', '759B', '583B', '694B', 'D533']	0.991090626	-0.187963522
spl_plasma_cell	IgG	cmv	19.83976405	7.655096779	2.591706496	0.009550121	9	-29.156	['D529', 'D543', 'D564', 'D528', 'D570', '759B', '583B', '694B', 'D533']	0.019100242	0.460480263
spl_plasma_cell	IgM	const	24.42961134	5.164226113	4.730546418	2.24E-06	9	-25.777	['D529', 'D543', 'D564', 'D528', 'D570', '759B', '583B', '694B', 'D533']	4.48E-06	0
spl_plasma_cell	IgM	sex	5.907848418	5.25899046	1.123380706	0.26127584	9	-25.777	['D529', 'D543', 'D564', 'D528', 'D570', '759B', '583B', '694B', 'D533']	0.522551681	-0.091168844
spl_plasma_cell	IgM	age_groups	9.321346733	8.315194024	1.121001712	0.262287134	9	-25.777	['D529', 'D543', 'D564', 'D528', 'D570', '759B', '583B', '694B', 'D533']	0.941954817	0.144211385
spl_plasma_cell	IgM	site	-6.356644415	8.66423381	-0.733664921	0.463152983	9	-25.777	['D529', 'D543', 'D564', 'D528', 'D570', '759B', '583B', '694B', 'D533']	0.778367979	0.318273554
spl_plasma_cell	IgM	cmv	-16.88032868	5.25899046	-3.209804012	0.001328255	9	-25.777	['D529', 'D543', 'D564', 'D528', 'D570', '759B', '583B', '694B', 'D533']	0.00531302	-0.95665037
