# Supplementary material for: Multimodal profiling reveals tissue-directed signatures of human immune cells altered with age
Source: Nat Immunol. 2025 Aug 13;26(9):1612–25. doi: 10.1038/s41590-025-02241-4 (PMC12396968; doi:10.1038/s41590-025-02241-4)
Supplement: Supplementary file 24 — CD8 T cell differential gene expression across CMV serostatus. Pseudobulk differential gene expression was performed using dreamlet linear mixed modeling across CMV serostatus. For each immune subset–tissue-group combination with sufficient representation within the CD8 T cell lineage (see Methods). Before differential expression, for each subset–tissue combination, genes with poor representation were removed (see Methods). Each row represents the differential expression of one gene (column name: “id”) in one subset (column name: “assay”) in one tissue group (column name: “tissue_group”) across age. For each gene tested, we report the estimated log2(FC) (“logfc”), average expression (“aveexpr”), P value (“p_value”), and FDR-corrected P value (“adj_p_val”) as output by the dreamlet::topTable function after using contrasts to identify CMV effects (see Methods). [file 41590_2025_2241_MOESM24_ESM.csv]

id	assay	tissue_group	logfc	aveexpr	p_value	adj_p_val
MIEF1	cd4_temra	SPL	4.892242202	3.900162897	1.02755487665248e-07	0.010642129
HIVEP3	cd4_tem	SPL	1.633252098	3.686074015	1.7145085417516e-07	0.011837824
DTHD1	cd4_temra	SPL	-3.090047693	4.012899977	2.41674439411252e-07	0.012267126
NR4A1	cd4_temra	SPL	-4.74929539	4.970492509	3.64278441840395e-07	0.012267126
TRAF1	cd4_temra	SPL	-3.615866572	4.166232245	5.10087906951852e-07	0.012267126
GPR183	cd8_temra	SPL	-1.867901723	5.19500139	5.33005702591287e-07	0.012267126
ISYNA1	cd8_temra	SPL	-0.960439921	4.263400049	6.5430211986238e-07	0.013552887
ZNF331	cd4_temra	SPL	-3.439079599	6.079714512	1.09679119552102e-06	0.019569494
BCL6	cd4_temra	SPL	-3.838002582	3.828981058	1.13372401468904e-06	0.019569494
EPB41L4A	cd8_temra	SPL	2.536853285	2.879580762	1.55572972065756e-06	0.023017577
ITGB1	cd4_temra	SPL	2.170688087	8.631702237	3.32260584134149e-06	0.045881864
INO80E	cd8_tem	SPL	-0.628870499	5.870721294	4.69511147403053e-06	0.054028995
ENTPD4	cd8_temra	SPL	0.676478958	5.233170264	7.46264177578498e-06	0.067276489
MVB12B	cd4_temra	SPL	4.766121565	4.16922869	8.31276986347732e-06	0.067276489
NCOA2	cd8_temra	SPL	0.831002971	5.784468227	8.4446796091653e-06	0.067276489
CD2	cd4_temra	SPL	1.812128681	8.707766056	1.11302782158123e-05	0.074370006
RAB24	cd4_tem	SPL	-0.750011909	4.718552038	1.35367810918156e-05	0.082468857
H2AFX	cd4_temra	SPL	-1.734725877	5.691422436	1.42865282203401e-05	0.084549715
ADSS	cd4_tem	SPL	0.593892873	6.266931404	1.4815478159095e-05	0.085244557
RORA	cd8_temra	SPL	0.821105133	7.22739033	1.6649876643655e-05	0.090757163
PCNA	cd4_temra	SPL	-1.810738329	5.080714501	1.88622022754272e-05	0.095293226
SAMD1	cd8_temra	SPL	-0.981597213	4.673052227	2.04911767074096e-05	0.098827707
CASP6	cd8_temra	SPL	-1.075179002	3.664801218	2.07156898800113e-05	0.098827707
CDKN1A	cd4_temra	SPL	-2.72286532	4.666409875	2.21982184304984e-05	0.098827707
TAF13	cd4_temra	SPL	3.155084973	3.915678203	2.26881960056394e-05	0.098827707
HIST1H1B	cd4_temra	SPL	-3.756243441	4.783472924	2.34429622732241e-05	0.098827707
INTS6L	cd8_temra	SPL	-0.764010552	4.688043062	2.52381298770166e-05	0.098827707
ITGB1	cd8_tem	SPL	1.115939198	7.438524983	2.65309670799824e-05	0.101768368
IGSF8	cd4_temra	SPL	-1.712314169	4.850474075	2.80579715032602e-05	0.103781927
S1PR4	cd4_temra	SPL	1.860552028	6.998117019	2.87904981453526e-05	0.104623155
SGK1	cd8_tem	SPL	-1.524668423	4.422044375	3.11714535371484e-05	0.107979722
CHCHD7	cd4_tem	SPL	-0.597487471	5.816664137	3.12780714375161e-05	0.107979722
CERK	cd8_temra	SPL	0.691663931	5.200046761	3.26868455404051e-05	0.109318116
PRR7	cd4_temra	SPL	-2.001381259	4.902352896	3.42620907189799e-05	0.109318116
GALC	cd8_tem	SPL	0.898413643	4.498369591	3.43045719955816e-05	0.109318116
EIF4A3	cd4_temra	SPL	-1.872694215	6.192132198	3.55596026243279e-05	0.1099349
SLC39A4	cd8_tem	SPL	-1.247997628	3.631576424	3.76158565680431e-05	0.110608188
MCUB	cd4_tem	SPL	-0.516634597	7.373245714	3.78805854356675e-05	0.110608188
PLEKHG3	cd8_tem	SPL	2.340359161	3.317170016	3.98879116491339e-05	0.113180583
C12orf49	cd4_temra	SPL	1.602366549	4.680835848	4.53750211392847e-05	0.123667829
ARRB2	cd8_trm	SPL	-0.48520083	6.905545033	4.65767155744734e-05	0.123688051
IRAK1	cd4_temra	SPL	1.87827568	5.287680101	5.27036477983147e-05	0.131450233
PPP2R5C	cd4_temra	SPL	1.68253908	8.770001614	5.43709932462543e-05	0.131450233
PGP	cd8_tem	SPL	-0.628684781	5.904946185	5.52784975540729e-05	0.131450233
BCL2A1	cd8_naive	SPL	-1.191077815	5.214351706	5.66607527354164e-05	0.131450233
CORO1B	cd8_mait	SPL	-0.923673023	6.364733231	5.76585639323421e-05	0.131450233
TMEM94	cd4_temra	SPL	2.720138711	3.843682514	5.95373490665597e-05	0.131450233
A1BG	cd8_trm	SPL	-0.550685686	6.289015528	6.02887139254033e-05	0.131450233
CITED4	cd8_temra	SPL	-1.004391677	4.788919999	6.04706908925815e-05	0.131450233
HTT	cd4_treg	SPL	0.763060885	4.71698769	6.16332123045147e-05	0.131450233
MCUB	cd8_temra	SPL	-0.766287243	6.80524482	6.20935333432143e-05	0.131450233
IPO9	cd4_treg	SPL	0.646196296	4.736438349	6.23986691397836e-05	0.131450233
GAB3	cd4_tem	SPL	1.101704658	4.364312034	6.35259936244596e-05	0.131450233
PDPR	cd4_treg	SPL	1.103766744	4.10094311	6.44716392909788e-05	0.131450233
CFL2	cd4_temra	SPL	-2.082409011	4.466025836	6.58381924007901e-05	0.131450233
RAB3GAP1	cd4_temra	SPL	-1.969431577	4.181723214	6.59618773771249e-05	0.131450233
HIST1H2AL	cd4_naive	SPL	-1.748976179	3.115078745	6.64570964351218e-05	0.131450233
NRDE2	cd8_mait	SPL	1.027208684	4.195661804	6.7097208328634e-05	0.131450233
ZBTB17	cd4_temra	SPL	2.795434871	4.15068524	6.82093438477658e-05	0.131450233
PDCD1	cd4_temra	SPL	4.221315557	4.813813156	6.98266320497455e-05	0.131450233
P2RX5	cd8_tem	SPL	-1.250091532	4.796972386	6.9971664456038e-05	0.131450233
A1BG	cd8_temra	SPL	-0.913187624	5.567665255	7.06321462421093e-05	0.131450233
HLA-DPB1	cd4_temra	SPL	2.161152388	7.638096649	7.16643612388942e-05	0.131450233
PDCD5	cd4_trm	SPL	-0.537645716	5.90679188	7.17110885817892e-05	0.131450233
PDPR	cd4_cm	SPL	0.782655309	3.847632009	7.55912782607505e-05	0.135254406
P2RY8	cd4_temra	SPL	1.742370883	7.073397555	7.62973824893613e-05	0.135254406
CHPT1	cd4_temra	SPL	2.264426747	4.516908342	7.7067020336662e-05	0.135254406
CFD	cd8_naive	SPL	-2.184372599	2.973920048	7.71667341752953e-05	0.135254406
MARCKSL1	cd4_temra	SPL	-2.472779549	5.149511335	7.77042718036282e-05	0.135254406
KLHL20	cd8_naive	SPL	0.960767656	4.25203059	8.13764528240637e-05	0.135703702
NR4A2	cd4_temra	SPL	-1.891208485	7.628955438	8.22766707513463e-05	0.135703702
MFSD6	cd4_tem	SPL	0.719325225	4.431481293	8.28099156148128e-05	0.135703702
CD52	cd4_temra	SPL	1.873048064	10.43345297	8.35702783707348e-05	0.135703702
RACK1	cd8_trm	SPL	-0.47262069	10.6926824	8.48119627405816e-05	0.135703702
PGP	cd4_cm	SPL	-0.589689889	5.491193585	8.55267702811834e-05	0.135703702
MFSD12	cd8_temra	SPL	-0.82271119	4.432722078	8.60547626444594e-05	0.135703702
TOP2B	cd8_naive	SPL	0.962336638	4.744042084	8.73641812837655e-05	0.135703702
CLPP	cd8_temra	SPL	-0.552859411	6.457804739	8.76997451982734e-05	0.135703702
IER3	cd8_temra	SPL	-1.62266184	5.013045388	8.87497538186373e-05	0.135703702
STARD3	cd4_trm	SPL	-0.528691207	5.663234705	8.97771698917566e-05	0.135703702
SYNE2	cd8_tem	SPL	0.65354564	8.1683525	9.11999781861386e-05	0.135703702
CCDC65	cd8_temra	SPL	1.770093911	2.855810198	9.17569072831913e-05	0.135703702
PIN1	cd8_tem	SPL	-0.550612333	6.491736961	9.4362862275622e-05	0.135703702
KHNYN	cd4_temra	SPL	2.281812423	4.589499722	9.48077309551526e-05	0.135703702
ECHDC2	cd8_temra	SPL	-0.658010459	5.130513707	9.52183037362615e-05	0.135703702
COMTD1	cd8_temra	SPL	-0.658428773	4.708097565	9.68979240714323e-05	0.135703702
FRY	cd4_cm	SPL	1.316263984	2.886124379	9.70428005737517e-05	0.135703702
ZNF253	cd4_temra	SPL	2.807727808	3.591579686	9.97491051704864e-05	0.135703702
FBXW2	cd8_tem	SPL	0.655572125	5.112472754	0.000100229	0.135703702
GRINA	cd8_trm	SPL	-0.699384755	5.171548175	0.000102283	0.137236303
SYTL2	cd8_temra	SPL	0.953545227	6.450180626	0.000106505	0.140515703
BCL2A1	cd8_temra	SPL	-0.86640163	6.138488012	0.000115109	0.145909267
MCRIP2	cd4_cm	SPL	-0.642866135	4.599056672	0.000116089	0.145909267
ZMYM6	cd4_temra	SPL	2.241106217	4.382531238	0.000116223	0.145909267
ADIPOR2	cd8_tem	SPL	0.84373236	4.87557212	0.00011851	0.145909267
A1BG	cd8_tem	SPL	-0.759455559	5.428370683	0.000118989	0.145909267
APOBEC3H	cd4_tem	SPL	1.261163714	3.771117016	0.000119046	0.145909267
EXOSC10	cd8_naive	SPL	0.69433046	4.819499928	0.000121027	0.146173874
PAIP2B	cd8_naive	SPL	-1.472540411	2.37428251	0.000121379	0.146173874
SAT1	cd4_temra	SPL	-1.543562431	8.785609353	0.0001223	0.14629728
DBNDD2	cd8_trm	SPL	-1.132820638	4.339639921	0.000122894	0.14629728
VEGFB	cd8_tem	SPL	-0.862162081	5.557978137	0.000128315	0.150521832
CD226	cd8_tem	SPL	1.265957771	4.774853755	0.000129127	0.150521832
HIST1H2AE	cd4_naive	SPL	-1.531888973	3.632538171	0.00012935	0.150521832
NFKBIA	cd8_tem	SPL	-1.452659175	10.59680126	0.000133363	0.152012698
ARHGEF12	cd8_temra	SPL	1.052881339	4.115428859	0.000133567	0.152012698
RPP38	cd4_temra	SPL	2.024646496	4.602272421	0.000135545	0.15271703
IGF2R	cd4_trm	SPL	0.579373605	5.646484379	0.00013566	0.15271703
TUBB	cd4_temra	SPL	-1.300999719	7.497524716	0.000139745	0.155361546
GAPVD1	cd8_tem	SPL	0.684272369	5.252302904	0.000140135	0.155361546
SLFN12L	cd4_naive	SPL	1.422006549	2.704762986	0.000140966	0.155361546
IER3	cd4_tem	SPL	-1.614608736	4.787276215	0.000141849	0.155361546
GLMN	cd8_tem	SPL	0.932438877	4.518086195	0.000142562	0.155361546
SETDB1	cd8_naive	SPL	0.786761749	4.344208105	0.000144069	0.155361546
PIAS1	cd4_temra	SPL	1.235050453	6.517851576	0.000144277	0.155361546
HMGCS1	cd4_temra	SPL	-1.492075137	5.127738391	0.000145187	0.155361546
VEGFB	cd4_trm	SPL	-0.60571698	6.388336591	0.000149716	0.158635381
CUTA	cd8_temra	SPL	-0.399659375	7.690524838	0.000150816	0.158635381
ZCCHC2	cd8_mait	SPL	1.133306931	5.26883618	0.000153077	0.159598476
NR4A3	cd4_temra	SPL	-2.792290021	4.403283014	0.000157592	0.161598091
GALNT3	cd8_temra	SPL	0.837314128	4.612463617	0.000163302	0.165811605
ZER1	cd4_temra	SPL	2.032039363	4.560318111	0.00016483	0.166320859
NCOA1	cd8_temra	SPL	0.586267456	5.707576369	0.00016541	0.166320859
DRAM2	cd4_cm	SPL	-0.441788121	4.965909376	0.000166849	0.16695819
C15orf61	cd4_temra	SPL	1.914200322	5.77142372	0.000167728	0.167030876
MRPS15	cd4_trm	SPL	-0.392953988	5.675970356	0.000170192	0.167687645
GBP3	cd8_temra	SPL	0.786663139	4.729566394	0.000171097	0.167687645
CCL4	cd4_cm	SPL	-2.295055823	2.736986897	0.000177366	0.169012756
CITED4	cd8_tem	SPL	-1.137092088	4.627236299	0.000178358	0.169012756
KLHL8	cd4_temra	SPL	2.668029339	3.730109916	0.000178584	0.169012756
TMEM242	cd8_naive	SPL	-0.796559402	4.268618208	0.000180326	0.169012756
NCR3	cd4_temra	SPL	-2.402647232	5.344780538	0.000182185	0.169223577
NOL9	cd8_naive	SPL	0.715759945	4.744369858	0.000184185	0.169776721
DNAJC5	cd8_temra	SPL	0.735532552	4.41321755	0.000184425	0.169776721
LTBP3	cd8_tem	SPL	-0.857747135	4.282428842	0.000190689	0.173238584
TMEM147	cd4_trm	SPL	-0.513359141	5.625226635	0.000192748	0.174343906
NFKB1	cd4_temra	SPL	-1.517164723	6.795824607	0.000197016	0.176662005
OTUD7B	cd4_treg	SPL	1.14125344	2.930245594	0.000201722	0.180101951
HLA-DRB1	cd4_temra	SPL	2.213896411	6.729119162	0.000205615	0.180929996
AUTS2	cd8_temra	SPL	1.115051421	6.696764599	0.000206143	0.180929996
CHCHD7	cd4_trm	SPL	-0.567284816	6.207802547	0.000216178	0.186575555
CDK19	cd4_treg	SPL	1.039817509	3.837834986	0.000219087	0.187083893
GNLY	cd8_tem	SPL	2.849630795	9.009924402	0.000219488	0.187083893
ZMAT3	cd8_temra	SPL	0.612485038	4.790906799	0.000222445	0.187083893
DBNDD2	cd8_tem	SPL	-0.960760216	4.073721671	0.000227315	0.187589044
EIF3G	cd4_treg	SPL	-0.374318656	8.371081468	0.000243006	0.197067078
ATAD2	cd4_temra	SPL	-1.837931449	4.771304459	0.000246758	0.198017882
PRSS23	cd8_tem	SPL	2.217179747	3.923371443	0.000250468	0.198017882
ITPKB	cd4_temra	SPL	-1.852765136	5.492639913	0.000253168	0.198866712
DNAH1	cd4_trm	SPL	1.279434583	2.692254238	0.000254683	0.199070759
ICMT	cd4_temra	SPL	-1.424442956	4.113560606	0.000259066	0.199485973
KPNA2	cd4_temra	SPL	-2.148276207	5.110722237	0.000262513	0.20139102
HPCAL1	cd8_temra	SPL	-0.657878827	5.494305584	0.000275082	0.202080342
NFE2L1	cd4_tem	SPL	0.86321657	3.696514578	0.000276394	0.202080342
SLC7A6	cd4_temra	SPL	-1.951526159	4.099441458	0.000278165	0.202080342
VEGFB	cd8_temra	SPL	-0.612992852	5.810802277	0.000281832	0.202080342
ARL6IP4	cd8_trm	SPL	-0.378364527	7.70150001	0.000282221	0.202080342
KLRK1	cd4_temra	SPL	-2.655895686	6.040057433	0.00028434	0.202080342
MLF1	cd8_temra	SPL	-1.499519689	3.972516323	0.000284591	0.202080342
MED1	cd4_trm	SPL	0.557528005	5.167437392	0.000285245	0.202080342
ZNF609	cd4_temra	SPL	-1.96685172	4.59748414	0.000287606	0.202080342
GHDC	cd8_tem	SPL	-1.087963829	3.461661177	0.000289284	0.202080342
MRPL37	cd8_mait	SPL	-0.755475092	5.021776063	0.000291073	0.202080342
TMEM181	cd8_temra	SPL	0.86530761	5.129002628	0.000293434	0.202080342
LACTB	cd8_trm	SPL	-0.786258156	4.04769594	0.000293722	0.202080342
ZC3H12A	cd4_temra	SPL	-2.033135986	5.542607502	0.00029383	0.202080342
SF3B5	cd4_tem	SPL	-0.474157389	7.851287204	0.000295991	0.202080342
CENPX	cd4_naive	SPL	-0.844255279	5.206283133	0.00029639	0.202080342
ATP5ME	cd4_temra	SPL	1.335685334	7.777586604	0.000296766	0.202080342
ZNF358	cd8_naive	SPL	-1.417562516	3.798991985	0.000299886	0.202255509
ARRDC1	cd4_treg	SPL	-0.531039074	5.644882689	0.000303998	0.202255509
YPEL5	cd4_temra	SPL	-1.793903467	7.661784395	0.000304302	0.202255509
KDELR1	cd8_trm	SPL	-0.396911605	6.395975622	0.000305627	0.202255509
GPR65	cd8_temra	SPL	0.610207417	7.008200863	0.000308812	0.203037988
P4HTM	cd4_cm	SPL	-0.425059489	4.874409912	0.000311595	0.203037988
ENTPD7	cd4_cm	SPL	1.074892642	1.167685492	0.000312051	0.203037988
STK11	cd8_mait	SPL	0.952736111	4.468178298	0.00031269	0.203037988
LRIG2	cd8_trm	SPL	0.81617627	3.927257288	0.000315702	0.203315377
SLC2A11	cd8_temra	SPL	-0.896979147	3.559933944	0.000317632	0.203692852
ATF3	cd4_temra	SPL	-2.978074329	5.066324451	0.00031967	0.203932971
SYPL1	cd8_temra	SPL	-0.624998288	5.318854433	0.000325774	0.205728998
RHOH	cd4_temra	SPL	-1.327399721	7.446214931	0.000328642	0.206282514
STMN1	cd4_temra	SPL	-1.736138169	5.980602113	0.000335273	0.209177122
NELL2	cd8_temra	SPL	-2.018026767	3.222154981	0.000337884	0.210173214
UBR2	cd8_naive	SPL	0.728352286	5.124630615	0.000339714	0.210678805
ZNF587B	cd4_treg	SPL	1.318987223	2.574759113	0.000342394	0.211384886
SLC33A1	cd8_trm	SPL	0.902288433	4.052256176	0.000346017	0.212222066
DUSP10	cd4_temra	SPL	-1.855527494	5.360494597	0.000349294	0.213083714
CSRNP1	cd4_temra	SPL	-2.172347414	7.039696436	0.000349764	0.213083714
DNAJC4	cd4_naive	SPL	-0.623660826	5.856469161	0.000351033	0.213133282
CXXC5	cd8_temra	SPL	-1.564338679	3.700229884	0.000353619	0.213133282
DUSP6	cd8_tem	SPL	-1.123105391	4.645153171	0.000353901	0.213133282
STARD10	cd8_tem	SPL	-1.082412981	3.506227733	0.000354991	0.213133282
MXD4	cd4_temra	SPL	1.347373078	6.260497677	0.0003598	0.215396301
PNKD	cd8_mait	SPL	-0.827270417	5.709262602	0.000362236	0.215884816
BCL2A1	cd4_temra	SPL	-2.004350031	5.379428887	0.000363742	0.215884816
RAP2A	cd4_temra	SPL	2.135637599	5.618686502	0.000371146	0.218401318
OGA	cd8_temra	SPL	0.497929962	7.194637773	0.000372646	0.218662825
TMEM39A	cd4_temra	SPL	2.410457102	4.613177243	0.000374119	0.218907159
ANKS6	cd8_naive	SPL	-1.069117095	3.005447496	0.000376841	0.219316748
CCDC124	cd8_trm	SPL	-0.494586372	5.539340468	0.000378695	0.219316748
UBE3C	cd8_temra	SPL	0.512642535	5.13562206	0.000379932	0.219316748
METRN	cd4_tem	SPL	-1.00433479	3.949276576	0.000380113	0.219316748
SMAD3	cd4_temra	SPL	1.45701176	5.748912502	0.000382288	0.219531455
PLEKHA5	cd4_temra	SPL	2.60834473	4.519726141	0.000383117	0.219531455
PRR7	cd4_treg	SPL	-1.031416577	4.7633188	0.000386535	0.219958422
PMAIP1	cd8_tem	SPL	-1.206171154	8.066279973	0.000387973	0.220168193
GRHPR	cd8_temra	SPL	-0.549404612	5.17073226	0.000391642	0.220442055
SUSD1	cd8_temra	SPL	0.881555752	4.279300933	0.000397486	0.223125345
DDIT3	cd4_temra	SPL	-2.453389029	6.353232539	0.000408933	0.224844175
SAP30	cd4_temra	SPL	2.274721939	5.6114533	0.000409232	0.224844175
METRN	cd8_tem	SPL	-0.972073327	4.784467245	0.000414257	0.225215624
SLC35E2B	cd4_temra	SPL	2.424771702	4.700509956	0.000415648	0.225310419
GBF1	cd4_treg	SPL	0.542898522	5.157192339	0.000420665	0.225825528
FAS	cd8_temra	SPL	0.566010947	5.553332465	0.000422982	0.225825528
ATP6V0E2	cd8_tem	SPL	-0.724845306	5.674845908	0.000424856	0.225825528
MTO1	cd4_temra	SPL	1.850496453	4.862178159	0.000425296	0.225825528
ZSWIM6	cd8_mait	SPL	1.038713318	4.887709159	0.00042802	0.225825528
COIL	cd8_mait	SPL	1.111724048	4.435317666	0.00043131	0.226749805
GPS2	cd4_trm	SPL	-0.362351776	6.901456334	0.000439707	0.228840806
CBL	cd4_tem	SPL	0.584679213	5.08695809	0.000445763	0.231206663
SLC25A39	cd8_temra	SPL	-0.463624789	6.009004598	0.000452187	0.233274751
NOCT	cd8_tem	SPL	-1.343711201	4.624234507	0.000452731	0.233274751
GARS	cd8_mait	SPL	0.828416059	5.56815996	0.000457822	0.23332203
TXNIP	cd4_temra	SPL	1.858715213	10.94612305	0.000458664	0.23332203
LDLR	cd4_temra	SPL	-3.373684232	4.285064155	0.00045867	0.23332203
PET100	cd4_temra	SPL	1.406794143	7.311705641	0.000464113	0.233335027
PDE3B	cd8_tem	SPL	0.979711197	6.446304291	0.000470832	0.235080044
RNF20	cd4_tem	SPL	0.662049301	3.989611081	0.000470989	0.235080044
NFKBIA	cd4_temra	SPL	-1.543972222	10.36948221	0.000475457	0.235953775
RGCC	cd4_temra	SPL	-2.830341442	7.269317794	0.000475555	0.235953775
DNAJC4	cd4_cm	SPL	-0.46276525	5.65613097	0.000480403	0.236395844
TRIM13	cd4_temra	SPL	1.922530937	4.365861124	0.000485235	0.236395844
KIZ	cd4_temra	SPL	2.556355414	5.131498524	0.00050049	0.240531393
CERS6	cd4_tem	SPL	-1.113820341	3.978392693	0.000506946	0.241789927
TEX30	cd8_trm	SPL	-0.902660492	4.106672714	0.000507344	0.241789927
KDM6B	cd4_temra	SPL	-1.838031712	5.049011457	0.000507778	0.241789927
EMP3	cd8_mait	SPL	-0.930158481	7.685808077	0.000513934	0.244160046
SYNGAP1	cd8_temra	SPL	-0.712205886	4.400772656	0.000516802	0.244863982
NDUFAF2	cd4_temra	SPL	1.857567723	4.796756581	0.000518509	0.244863982
NCR3	cd8_mait	SPL	-1.046509039	8.26887299	0.000526523	0.245328872
TMUB1	cd8_temra	SPL	-0.487027861	6.137299584	0.000529782	0.245777032
BARD1	cd4_trm	SPL	1.090600953	3.398984042	0.000533856	0.246387703
NIPAL3	cd8_tem	SPL	0.822829633	4.634364096	0.000534087	0.246387703
NR2C2	cd8_mait	SPL	1.05370596	4.527623951	0.000535758	0.246609589
GOLGA8B	cd8_mait	SPL	0.969672791	5.932213853	0.000538949	0.247528018
EIF4A1	cd4_temra	SPL	-0.920232741	8.452190807	0.000541918	0.247976643
LYPD3	cd4_tem	SPL	-1.598407151	3.112628044	0.000542684	0.247976643
ADGRG5	cd8_temra	SPL	1.210703613	3.51338039	0.000547548	0.249266809
SPRY1	cd8_temra	SPL	-1.503681437	3.342669883	0.00055663	0.249472093
ATXN1	cd4_temra	SPL	1.911013945	5.609931236	0.000568995	0.252600146
CD7	cd4_temra	SPL	-2.178612859	7.715216842	0.000573704	0.252912344
MCM7	cd8_naive	SPL	0.717533424	4.485238433	0.000573871	0.252912344
NCOA7	cd8_mait	SPL	0.758100136	6.697411807	0.000586434	0.255991942
ZNF575	cd4_tem	SPL	-1.122647532	2.554357277	0.000586726	0.255991942
CDKN1A	cd8_naive	SPL	-2.755427237	4.690300153	0.000589874	0.256688205
TBCC	cd4_tem	SPL	-0.609576775	6.354287802	0.000592861	0.257007168
ZNHIT1	cd8_mait	SPL	-0.731145576	6.144016884	0.000593089	0.257007168
CUTA	cd4_cm	SPL	-0.3533134	7.927021997	0.000596056	0.257109913
HLA-DQB1	cd8_temra	SPL	1.134884039	6.22187167	0.00059895	0.257109913
PTPRM	cd8_mait	SPL	1.242501529	4.167668623	0.000600773	0.257109913
HIPK1	cd4_temra	SPL	-1.294618032	6.091869033	0.00060397	0.257916553
DDX11	cd4_trm	SPL	0.923850657	3.720266565	0.000607238	0.258275734
CITED4	cd8_trm	SPL	-0.969382014	5.356014245	0.000615226	0.261136854
GZMH	cd4_temra	SPL	1.364365161	9.511020576	0.000619553	0.261263682
DARS	cd4_tem	SPL	-0.501123091	6.364719484	0.000621415	0.261263682
RGS10	cd8_temra	SPL	-0.574943863	6.708992383	0.000625719	0.262093937
SYT11	cd4_tem	SPL	1.021553209	4.455401795	0.000626601	0.262093937
ABLIM1	cd4_temra	SPL	-1.356342136	6.322244318	0.000631069	0.262093937
TP53I11	cd8_tem	SPL	-1.276590912	3.618482173	0.000635195	0.262093937
PRC1	cd8_trm	SPL	-1.287572299	2.676358468	0.000642485	0.263786562
IRF7	cd4_cm	SPL	-0.797359931	5.373222973	0.000644238	0.263786562
RELB	cd4_temra	SPL	-1.655642742	5.536217707	0.000644442	0.263786562
HAGHL	cd8_temra	SPL	-0.585035371	4.490316277	0.000651517	0.264050874
DBNDD2	cd4_temra	SPL	-2.186036334	4.221233802	0.000652431	0.264050874
GK5	cd8_temra	SPL	0.928385739	5.611185414	0.00065396	0.264050874
NRDE2	cd8_trm	SPL	0.785716515	4.28189748	0.000657965	0.264794725
FOSL1	cd8_naive	SPL	-2.548652167	1.825572809	0.000660572	0.264794725
ZNF407	cd4_tem	SPL	0.703744433	3.779331532	0.000661806	0.264794725
LPAR2	cd4_tem	SPL	-0.769083698	5.342164741	0.00066275	0.264794725
ASF1A	cd4_temra	SPL	1.532364099	5.027694077	0.000664945	0.264794725
RNF212	cd4_cm	SPL	-1.130561931	1.622115373	0.000666859	0.264794725
PROK2	cd4_temra	SPL	3.679994128	4.938815247	0.000670996	0.264794725
EPB41L5	cd8_temra	SPL	-1.010422834	2.979545643	0.000672467	0.264794725
ZNF182	cd4_trm	SPL	1.252810226	2.404070865	0.000674978	0.264794725
YBX3	cd4_treg	SPL	-1.354694856	4.365324158	0.000682615	0.265748003
UPF3B	cd4_trm	SPL	0.526432501	4.872011634	0.000684764	0.265748003
WDR75	cd4_temra	SPL	2.160192987	4.673556376	0.000691384	0.265809405
EHD4	cd4_temra	SPL	-1.246083688	4.98647632	0.000692847	0.265809405
COMMD2	cd4_temra	SPL	1.143607171	5.801930358	0.000698317	0.265809405
ANKRD49	cd4_temra	SPL	1.738968236	5.812014054	0.00070046	0.265809405
VEGFB	cd4_naive	SPL	-0.754856583	6.025981161	0.000704232	0.265809405
FHL3	cd8_mait	SPL	-1.180899608	4.587375836	0.000705878	0.265809405
FBXL20	cd4_temra	SPL	1.366125577	4.693198195	0.000706289	0.265809405
UBE2M	cd8_tem	SPL	-0.62809675	6.446186237	0.00070689	0.265809405
UBL3	cd4_temra	SPL	1.685880873	6.087031711	0.000710575	0.265809405
UBALD2	cd8_tem	SPL	-0.712037254	7.927115765	0.000710597	0.265809405
GPX4	cd8_temra	SPL	-0.424499976	7.617574781	0.000710996	0.265809405
VCL	cd8_tem	SPL	1.155383056	4.653254409	0.000713943	0.265809405
INO80	cd4_temra	SPL	1.431561544	5.201981695	0.000718568	0.265809405
GADD45B	cd8_naive	SPL	-1.299823761	7.835912033	0.000718742	0.265809405
CEBPA	cd8_trm	SPL	-1.994632584	2.722185365	0.00071878	0.265809405
C4orf3	cd4_cm	SPL	-0.282720119	7.487008292	0.000719913	0.265809405
PGP	cd4_trm	SPL	-0.545748815	5.721169359	0.000725012	0.266587755
VOPP1	cd4_temra	SPL	1.2070759	5.983933896	0.000725928	0.266587755
HIRIP3	cd4_temra	SPL	-1.839489547	4.082527317	0.000726388	0.266587755
MIIP	cd8_naive	SPL	-0.744820311	4.182348593	0.000728257	0.266587755
TNFRSF1B	cd4_temra	SPL	1.118151165	7.566642937	0.000728456	0.266587755
RABAC1	cd4_treg	SPL	-0.421662486	7.266049327	0.000738979	0.268416187
YWHAG	cd4_tem	SPL	0.521710241	4.955352214	0.000739931	0.268416187
NFKBIA	cd4_treg	SPL	-1.142754699	10.25629913	0.000743513	0.26880679
LENG9	cd4_treg	SPL	-1.392151594	2.560733583	0.000743603	0.26880679
IL7R	cd4_temra	SPL	2.939272767	10.22876381	0.000760279	0.272567902
TGFBR3	cd8_temra	SPL	0.925888243	6.460972275	0.000764006	0.273320221
TNKS2	cd8_naive	SPL	0.550641082	6.246480431	0.000767122	0.273490102
GPR65	cd4_treg	SPL	-0.772490612	5.487775917	0.000785632	0.27489889
RPP21	cd4_trm	SPL	-0.425729373	6.198045618	0.000788327	0.27489889
OTULIN	cd4_temra	SPL	-1.329061561	5.537285318	0.00078846	0.27489889
SOCS3	cd4_temra	SPL	-2.418745514	5.715276474	0.000790393	0.27489889
WDR48	cd8_tem	SPL	0.732262605	4.912585828	0.000794997	0.27489889
DNAAF2	cd4_tem	SPL	-0.711600851	6.21734342	0.000796187	0.27489889
PRR7	cd8_tem	SPL	-0.837089336	5.376271421	0.000803237	0.27489889
TWF2	cd8_mait	SPL	-0.601089171	6.407987027	0.000803858	0.27489889
DNAJC4	cd4_tem	SPL	-0.566391005	5.642842711	0.000820672	0.27637075
CYCS	cd4_temra	SPL	-1.385195784	7.573251763	0.000823759	0.27637075
ICOS	cd4_temra	SPL	-2.03740459	5.716680276	0.00082435	0.27637075
EIF3G	cd8_trm	SPL	-0.322227713	8.161727461	0.000825837	0.27637075
ATRN	cd4_trm	SPL	1.020588357	2.922741514	0.00082715	0.27637075
UNC93B1	cd8_temra	SPL	-0.936158264	3.549403032	0.00082849	0.27637075
PDPR	cd4_trm	SPL	0.80097266	3.941050593	0.000829609	0.27637075
CYB561D1	cd4_naive	SPL	1.136239429	2.719886959	0.000829766	0.27637075
VAMP5	cd8_tem	SPL	-0.571726406	6.376585144	0.000838767	0.277162031
UXT	cd4_treg	SPL	-0.418444676	7.941679051	0.000839933	0.277162031
PHLDA1	cd4_temra	SPL	-2.296536909	4.92385688	0.000840311	0.277162031
PLSCR3	cd8_mait	SPL	-1.088703401	5.309705859	0.000847068	0.278074851
EFCAB14	cd8_tem	SPL	0.504212577	6.149085315	0.000849052	0.278074851
CHCHD10	cd4_treg	SPL	-0.501552462	6.495863513	0.000849791	0.278074851
CUL4B	cd4_tem	SPL	0.578248484	3.944657494	0.000859377	0.278610154
ARFGEF2	cd8_tem	SPL	0.610917678	4.82604315	0.000859418	0.278610154
RHOH	cd4_trm	SPL	-0.589220153	8.335370747	0.000864206	0.278610154
PAXX	cd4_naive	SPL	-0.494675157	6.376487101	0.00086506	0.278610154
C1orf162	cd4_temra	SPL	-1.634867967	5.743861731	0.000865367	0.278610154
TEX10	cd8_trm	SPL	0.604461456	3.761854443	0.000866044	0.278610154
CUTA	cd8_trm	SPL	-0.3983513	7.670041561	0.000866439	0.278610154
USF2	cd4_temra	SPL	1.730339176	6.059651869	0.000867799	0.278610154
DPP7	cd4_tem	SPL	-0.377347842	7.271782495	0.000868548	0.278610154
DBNDD2	cd4_tem	SPL	-0.894222797	4.261785801	0.000881042	0.280899033
BAP1	cd8_naive	SPL	0.730151642	4.124718187	0.000908852	0.283232216
OGA	cd4_trm	SPL	0.38085042	7.052079102	0.000908923	0.283232216
KLHL20	cd4_trm	SPL	0.527292918	4.671426109	0.000909366	0.283232216
TMEM8A	cd8_tem	SPL	-0.772525255	4.911007843	0.000910675	0.283232216
PPP2R5A	cd8_tem	SPL	0.550780755	6.281469823	0.000915102	0.283332835
HTRA2	cd8_trm	SPL	-0.526586172	4.911854836	0.000919781	0.283559401
CMTR1	cd4_temra	SPL	1.328131319	4.198356801	0.000931686	0.285293749
FZR1	cd8_trm	SPL	-0.615083282	4.432038481	0.00093682	0.285293749
SETD1B	cd4_tem	SPL	0.686099698	4.28817886	0.000938615	0.285293749
XAB2	cd4_temra	SPL	1.184916673	5.398467195	0.000946958	0.285293749
APOBR	cd4_temra	SPL	-1.647266829	4.071993577	0.000947374	0.285293749
RPAP2	cd4_trm	SPL	0.498102954	5.443884811	0.000947885	0.285293749
POMC	cd4_cm	SPL	-0.972884409	3.89148221	0.000950211	0.285293749
CENPX	cd4_trm	SPL	-0.621507852	5.395003213	0.000951109	0.285293749
CLN5	cd8_tem	SPL	-1.009760941	3.592059527	0.000951714	0.285293749
PQBP1	cd8_trm	SPL	-0.496771337	6.094694738	0.000954897	0.285293749
SMC2	cd4_temra	SPL	-1.902060677	4.022862486	0.000956432	0.285293749
P2RY8	cd8_tem	SPL	0.78400439	6.918066968	0.000958192	0.285293749
AGPAT1	cd8_naive	SPL	-0.988405752	3.975705286	0.000958845	0.285293749
NXT1	cd8_tem	SPL	-0.902497744	6.503854608	0.000959822	0.285293749
ZNF581	cd8_naive	SPL	-0.695844177	5.335249172	0.00095999	0.285293749
JUNB	cd8_tem	SPL	-0.901177451	11.29440565	0.000962742	0.285293749
CRBN	cd8_tem	SPL	0.52796525	6.33219333	0.000972093	0.285834012
RASGEF1B	cd4_temra	SPL	-3.300207918	3.94222078	0.00097363	0.285834012
PRKRA	cd8_temra	SPL	-0.493681603	5.068877721	0.000974245	0.285834012
IER3	cd4_cm	SPL	-1.185460097	3.621772146	0.000976752	0.285834012
UCP2	cd8_mait	SPL	-0.747947415	7.179189123	0.000978272	0.285834012
TTLL3	cd4_temra	SPL	-1.799854738	3.932530623	0.000980095	0.285834012
SNAPC2	cd8_tem	SPL	-0.780233781	4.491083537	0.000980379	0.285834012
HIST1H3D	cd4_temra	SPL	-1.675920163	5.597061704	0.000982873	0.285834012
ISG15	cd4_temra	SPL	-2.396249866	6.21624886	0.000983112	0.285834012
ZNF429	cd4_temra	SPL	-2.128130861	4.311637275	0.00098638	0.285834012
TOP2B	cd4_cm	SPL	0.572522041	4.732601912	0.000987492	0.285834012
TP53I13	cd8_tem	SPL	-0.573518212	5.469270047	0.000987812	0.285834012
TSPAN17	cd4_trm	SPL	-0.790301301	3.928294697	0.000989318	0.285834012
AGL	cd8_temra	SPL	0.722513908	4.287442534	0.000989326	0.285834012
TOB2	cd4_temra	SPL	-1.101140998	4.55822245	0.000990704	0.285834012
OSBPL8	cd8_tem	SPL	0.412094384	6.841856259	0.000996656	0.286289245
LANCL1	cd4_cm	SPL	0.521348575	4.0431052	0.000999944	0.286289245
MAP3K8	cd4_naive	SPL	-1.806006246	3.228217261	0.001004815	0.286289245
FOPNL	cd4_temra	SPL	1.438987706	4.960283182	0.001009636	0.286585851
SEC23IP	cd4_trm	SPL	0.733373767	4.038701451	0.001014854	0.286585851
SLC9A6	cd4_tem	SPL	0.730626839	3.258129024	0.001016293	0.286585851
TET3	cd4_naive	SPL	1.336932085	1.831139492	0.001016316	0.286585851
HIST1H2BB	cd4_naive	SPL	-1.962603992	1.192553902	0.001029976	0.288477438
UQCC2	cd8_trm	SPL	-0.652564858	4.984278398	0.001040452	0.290842134
PAFAH2	cd8_temra	SPL	0.807090254	4.095567187	0.001050825	0.292543598
ATG14	cd8_temra	SPL	0.451150778	5.148087517	0.001057258	0.292543598
MCM5	cd4_temra	SPL	-1.683879325	4.672391324	0.001057837	0.292543598
FGFRL1	cd8_trm	SPL	-0.961553513	3.364005117	0.001059891	0.292720702
PYM1	cd4_temra	SPL	1.838156176	5.243812234	0.001061629	0.292810328
EXOC1	cd8_naive	SPL	0.694649446	4.465192345	0.001063231	0.292820215
CAMK2D	cd8_temra	SPL	0.543556984	5.254449949	0.001066392	0.292820215
BAMBI	cd4_trm	SPL	-1.565538021	2.562090753	0.001067069	0.292820215
NDUFC1	cd4_temra	SPL	1.123367489	6.548645046	0.001069261	0.292964702
EIF3G	cd4_cm	SPL	-0.302404066	8.30365485	0.001072169	0.2933735
P2RX4	cd8_trm	SPL	0.593342611	4.542073306	0.001086152	0.295272732
MCM7	cd4_temra	SPL	-1.690308157	5.030806661	0.001087408	0.295272732
PPP6R2	cd4_temra	SPL	1.368241481	5.676440178	0.001087492	0.295272732
EED	cd4_temra	SPL	2.059867036	5.128416722	0.001087853	0.295272732
ECI1	cd8_temra	SPL	-0.491722765	4.825481706	0.001095903	0.295431731
HEATR5B	cd8_trm	SPL	0.783205406	3.932478478	0.001101085	0.295431731
NDUFS1	cd4_cm	SPL	0.453989439	4.663126649	0.001103672	0.295522828
CD69	cd8_tem	SPL	-0.805586499	10.34366425	0.001106591	0.295759601
NPRL3	cd8_tem	SPL	0.615844768	4.474245908	0.001113736	0.297285817
HDHD2	cd4_temra	SPL	-2.521116386	3.828720469	0.001130761	0.299385892
INPP4A	cd8_temra	SPL	0.543704797	5.933997263	0.001133172	0.299385892
H2AFJ	cd4_temra	SPL	-1.212895966	6.457659138	0.001135025	0.299385892
NAT10	cd4_tem	SPL	0.613509566	3.991129701	0.001136058	0.299385892
UXT	cd8_trm	SPL	-0.319121637	7.800564157	0.001145303	0.299829737
MR1	cd4_tem	SPL	0.559454155	4.347253686	0.001145333	0.299829737
ZBTB38	cd4_temra	SPL	1.743845083	7.375675113	0.001147464	0.299829737
TCFL5	cd8_naive	SPL	-0.961498556	3.127487437	0.001147476	0.299829737
EARS2	cd4_trm	SPL	1.244582504	1.953783158	0.001147628	0.299829737
TOP2B	cd4_tem	SPL	0.548997881	4.906968168	0.001151551	0.299829737
CHPT1	cd4_tem	SPL	-0.986041615	4.754494081	0.001152132	0.299829737
LONP1	cd8_mait	SPL	0.796607195	4.310111802	0.00115863	0.299829737
NINJ1	cd4_temra	SPL	-2.290245651	4.873825319	0.00115948	0.299829737
UFD1	cd4_tem	SPL	-0.466431311	6.387888891	0.001160512	0.299829737
PLAA	cd4_temra	SPL	1.334006137	5.28582674	0.00116115	0.299829737
GCH1	cd4_temra	SPL	-1.400138949	5.360614277	0.001161832	0.299829737
BCL2A1	cd4_cm	SPL	-0.775807771	5.678666081	0.001163797	0.299829737
TMEM30A	cd8_trm	SPL	0.541678944	5.415454002	0.001178788	0.300781964
LRRC59	cd4_temra	SPL	-1.087688948	5.249295322	0.001180063	0.300781964
THAP11	cd4_cm	SPL	-0.43935825	5.902333951	0.001180562	0.300781964
LMO4	cd4_trm	SPL	0.76819985	4.953753766	0.001184532	0.301422761
EGR2	cd4_cm	SPL	-1.443205732	1.773214001	0.001187845	0.301733655
PGP	cd8_temra	SPL	-0.483144199	5.881796722	0.001190509	0.301831196
DCUN1D2	cd4_cm	SPL	0.829412348	1.824193651	0.001194661	0.301891909
CES1	cd4_temra	SPL	4.125755712	4.445466413	0.00119838	0.301891909
ULBP2	cd8_naive	SPL	-2.597274415	1.971268266	0.001205553	0.301891909
AMZ2	cd4_tem	SPL	-0.396202375	5.82963443	0.001207195	0.301891909
CD3G	cd4_temra	SPL	1.307573467	8.696991694	0.001207579	0.301891909
EMB	cd4_temra	SPL	1.307765092	7.824349268	0.001216319	0.301891909
VIRMA	cd8_temra	SPL	0.54534025	5.334539482	0.001217028	0.301891909
CD320	cd4_temra	SPL	1.789502584	7.121969698	0.00121865	0.301891909
MIF	cd8_temra	SPL	-0.359460607	9.213949315	0.001221355	0.301891909
SLC4A1AP	cd8_trm	SPL	0.412521613	5.018921924	0.001236462	0.302714271
RPP21	cd4_tem	SPL	-0.444691445	5.958232441	0.001237835	0.302714271
VEGFB	cd4_cm	SPL	-0.637320991	5.904096138	0.001247515	0.303089668
ITGB1	cd4_tem	SPL	1.005180309	7.164356876	0.001250125	0.303089668
MPC2	cd8_tem	SPL	-0.504948039	6.549725006	0.001250838	0.303089668
IFT27	cd8_tem	SPL	-0.696639423	4.034550543	0.00125304	0.303089668
TRAPPC2B	cd4_tem	SPL	-0.675003235	4.755763088	0.001254459	0.303089668
YTHDC2	cd8_naive	SPL	0.561177094	5.058863508	0.00125465	0.303089668
NFKBID	cd4_temra	SPL	-2.430675631	3.72895683	0.001259058	0.303603092
DHRSX	cd8_mait	SPL	-0.84718117	4.512220582	0.001263535	0.303864207
NIPAL3	cd4_naive	SPL	0.86162533	4.605825322	0.001264479	0.303864207
ATG7	cd8_temra	SPL	0.798151227	3.68578527	0.001264542	0.303864207
THOC2	cd4_trm	SPL	0.323455016	6.118584074	0.001271253	0.304688324
MARCH9	cd4_treg	SPL	-0.835280547	5.175694495	0.001279814	0.305265663
C1QBP	cd8_trm	SPL	-0.38036977	6.496827072	0.001282998	0.305265663
SPECC1L	cd4_temra	SPL	-1.370775868	4.725280273	0.00128702	0.305265663
PPIL2	cd8_naive	SPL	0.580899614	4.712989739	0.001289533	0.305265663
ZNF581	cd8_trm	SPL	-0.678502731	4.626919309	0.001295313	0.305769737
STARD10	cd4_cm	SPL	-0.775429875	3.137523242	0.001296515	0.305769737
CYHR1	cd4_cm	SPL	-0.519924565	4.870152291	0.001300306	0.305769737
RORA	cd8_tem	SPL	0.604905254	7.186451097	0.001302857	0.305769737
MREG	cd4_tem	SPL	1.396801832	2.79843566	0.001307323	0.306326076
GTF3C2	cd8_naive	SPL	0.61042801	4.344620609	0.00131721	0.307441099
EIF3G	cd4_trm	SPL	-0.324665734	8.097827573	0.001342485	0.310281982
REXO2	cd4_tem	SPL	-0.470303344	5.822512221	0.00135124	0.310661993
KPNA3	cd4_temra	SPL	1.083023536	5.631616848	0.001353518	0.310661993
SCARB2	cd8_naive	SPL	-0.768654223	4.019394966	0.001356965	0.310661993
SSU72	cd4_naive	SPL	-0.508568377	7.133474283	0.001357323	0.310661993
RHOH	cd4_tem	SPL	-0.646152081	8.204076833	0.001366423	0.311711463
KDM5A	cd8_trm	SPL	0.367791217	6.595184485	0.001371711	0.312229951
SERP1	cd4_tem	SPL	-0.396910612	8.613856641	0.001373347	0.312259321
H2AFZ	cd4_temra	SPL	-0.834947541	7.877597749	0.001379089	0.312913301
MSRA	cd8_temra	SPL	-0.593204029	4.016783892	0.001380208	0.312913301
THAP2	cd4_cm	SPL	-0.709599994	3.283115984	0.001380755	0.312913301
ARPC5	cd8_mait	SPL	-0.752478961	6.776021331	0.0013881	0.313548702
TSC22D2	cd8_naive	SPL	-0.711505342	5.111930437	0.001397999	0.314761035
MIF	cd8_trm	SPL	-0.359493848	9.264581893	0.00140607	0.314761035
ZNF207	cd8_temra	SPL	0.428003667	7.202088226	0.001407454	0.314761035
CMTM8	cd4_cm	SPL	-1.049879627	5.701538303	0.001415651	0.314761035
HLCS	cd4_cm	SPL	0.657852725	2.740195284	0.001415979	0.314761035
EXOC5	cd4_treg	SPL	0.547553167	4.870894425	0.001422106	0.314761035
KMT2C	cd8_mait	SPL	0.658820516	6.623313722	0.001422143	0.314761035
HSF1	cd4_tem	SPL	-0.436909813	5.957422482	0.001423659	0.314761035
ZNF317	cd4_temra	SPL	1.744018984	4.264019387	0.001432766	0.314761035
CCDC25	cd4_temra	SPL	1.334855366	5.854290016	0.001439496	0.314761035
RBM12	cd4_treg	SPL	0.802730253	4.440588745	0.001442488	0.314761035
ING2	cd4_cm	SPL	-0.574021691	4.113311607	0.001451932	0.314761035
LRP6	cd4_naive	SPL	1.507416835	2.141012039	0.001451962	0.314761035
KAT2A	cd8_tem	SPL	-0.819289942	3.733407816	0.001452481	0.314761035
TMX3	cd8_temra	SPL	0.451006969	5.035939055	0.001455591	0.314761035
SLC2A3	cd4_temra	SPL	-1.736638681	8.365929379	0.001456001	0.314761035
A1BG	cd4_cm	SPL	-0.573329646	5.45815614	0.001457009	0.314761035
GK5	cd8_tem	SPL	0.972476567	5.206309879	0.001458229	0.314761035
RAPGEF6	cd4_temra	SPL	-1.250160181	6.25851875	0.00145881	0.314761035
INTS4	cd8_tem	SPL	0.704088675	4.109033972	0.001472929	0.31625823
AP2A1	cd4_trm	SPL	0.545708079	4.499422364	0.001492983	0.317069232
PMEPA1	cd4_tem	SPL	-1.393005951	3.556002574	0.001494727	0.317069232
SUPT16H	cd4_trm	SPL	0.43488625	5.740496295	0.001495202	0.317069232
CD8A	cd4_temra	SPL	-1.871641732	5.503933316	0.001497527	0.317069232
HIVEP3	cd8_temra	SPL	0.726762756	4.446257082	0.001513431	0.317613602
LY75	cd4_tem	SPL	0.711435259	5.136343528	0.001527031	0.318186591
BPGM	cd4_temra	SPL	-2.080068584	4.992610807	0.001534182	0.318595429
SDHAF3	cd4_treg	SPL	-0.720805734	4.677002061	0.001535029	0.318595429
GRHPR	cd4_trm	SPL	-0.523265365	5.260621934	0.001552389	0.321300433
RHOH	cd8_tem	SPL	-0.674699552	8.140277019	0.001552716	0.321300433
NOP53	cd8_trm	SPL	-0.537354595	8.768625518	0.001560253	0.32189545
TMEM205	cd4_cm	SPL	-0.479050272	3.997624186	0.001566975	0.322383097
TRPS1	cd4_temra	SPL	2.159733675	4.878428778	0.00156701	0.322383097
METTL26	cd8_temra	SPL	-0.414841631	6.762411076	0.001570603	0.322383097
TET2	cd8_tem	SPL	0.608367324	4.703021101	0.001577346	0.322383097
PIGX	cd8_temra	SPL	-0.567586639	4.45221067	0.001579971	0.322383097
ADARB1	cd8_mait	SPL	-0.862683296	4.167123466	0.001582522	0.322383097
NSFL1C	cd4_tem	SPL	-0.394277066	5.325321891	0.001584052	0.322383097
TCF7	cd4_temra	SPL	-1.967976694	6.387919123	0.001586754	0.322383097
PLEKHO1	cd8_trm	SPL	-0.528842145	5.938043061	0.001602253	0.323410757
LRBA	cd8_temra	SPL	0.375828705	6.326196934	0.001603509	0.323410757
ZNF593	cd4_trm	SPL	-0.727684184	4.916447261	0.001608189	0.323621336
EYA3	cd4_treg	SPL	0.843556359	3.551958362	0.001611348	0.323621336
SLC39A13	cd4_treg	SPL	-0.64990717	4.344606893	0.001612365	0.323621336
GFOD1	cd4_temra	SPL	-1.500804093	3.972769894	0.001618776	0.32456235
SRM	cd8_mait	SPL	-0.869183824	6.227317189	0.001620187	0.32456235
SBNO2	cd4_temra	SPL	-1.725997338	4.570009352	0.001627307	0.325170733
AGO4	cd8_trm	SPL	0.694893356	4.150874576	0.001632438	0.325442801
METTL26	cd8_tem	SPL	-0.369215913	6.82092941	0.00163463	0.325566499
ADGRG1	cd8_temra	SPL	1.169427001	6.416527999	0.001638602	0.326044018
GMFG	cd4_trm	SPL	-0.372417562	8.431444115	0.001647066	0.327413551
MSH2	cd4_temra	SPL	-1.923620884	3.844803728	0.001651285	0.327756089
UBE2S	cd4_temra	SPL	-1.23723015	6.864561344	0.001661308	0.328667694
POMC	cd4_tem	SPL	-0.946935706	3.931524145	0.001668439	0.329449193
IL10RA	cd4_temra	SPL	1.112560009	7.797835971	0.001674293	0.329741711
RGS9	cd8_tem	SPL	1.158026771	3.971652816	0.00168321	0.330310499
MTM1	cd4_temra	SPL	1.873066874	3.686335726	0.001694536	0.330424576
MRPS25	cd4_temra	SPL	-1.563141302	4.722902356	0.00169472	0.330424576
DNPH1	cd4_temra	SPL	-1.776422256	4.296146696	0.001696135	0.330424576
MBD2	cd4_naive	SPL	-0.785282112	6.130153869	0.001701038	0.330424576
RCC1L	cd8_trm	SPL	0.531682795	4.413218064	0.001701299	0.330424576
CALCOCO1	cd4_temra	SPL	1.464244111	5.701519148	0.001706939	0.330424576
GPN1	cd4_treg	SPL	0.57592768	4.814565078	0.001709851	0.330424576
DGCR6L	cd8_tem	SPL	-0.530691484	5.913668145	0.001719416	0.33099557
ARL13B	cd8_trm	SPL	-0.64112974	4.072565202	0.001733002	0.332683306
NKRF	cd4_temra	SPL	-1.157160805	4.228098669	0.001748559	0.334570601
F2R	cd4_temra	SPL	1.383930141	6.323686116	0.001753928	0.334570601
PSTPIP2	cd8_temra	SPL	0.811391763	4.346194833	0.001754444	0.334570601
MCCC1	cd4_naive	SPL	0.680938352	3.615965782	0.001759793	0.334570601
TNFRSF18	cd4_temra	SPL	-1.963440056	3.764973841	0.001761321	0.334570601
HIST1H3D	cd8_tem	SPL	-1.029945089	6.010858961	0.001765284	0.334570601
OGA	cd8_trm	SPL	0.354049364	7.144952574	0.001769056	0.334570601
GRHPR	cd4_temra	SPL	-1.120061254	5.191760021	0.001775537	0.334570601
MADD	cd4_naive	SPL	0.705448747	4.231601123	0.001777335	0.334570601
SMC1A	cd4_temra	SPL	-1.126380436	5.969692273	0.001778215	0.334570601
COQ3	cd4_naive	SPL	1.241237213	1.411759365	0.001778353	0.334570601
ZNF106	cd4_tem	SPL	0.35774463	5.769182828	0.001779757	0.334570601
PCGF1	cd4_temra	SPL	1.755578186	4.309542746	0.001779886	0.334570601
CSNK2A2	cd4_treg	SPL	-0.458797465	5.344453094	0.001781825	0.334570601
ADCY7	cd4_trm	SPL	0.880937773	4.093610595	0.001786296	0.334570601
CD47	cd4_temra	SPL	0.91802746	7.755323758	0.001791204	0.334570601
NDUFB1	cd4_temra	SPL	1.107523695	7.019646751	0.001797519	0.335129731
TSC2	cd8_trm	SPL	0.621933413	4.208378351	0.00180285	0.335218487
LENG9	cd4_cm	SPL	-0.954130214	2.51983135	0.001809335	0.335821277
METTL26	cd4_tem	SPL	-0.3692804	6.773313725	0.001811125	0.33585257
HIST1H3D	cd4_naive	SPL	-1.125484224	5.067352857	0.001817161	0.336369629
CDK6	cd4_tem	SPL	0.642889774	5.321822	0.001819632	0.336526232
NSMCE3	cd4_trm	SPL	-0.625818837	7.703924697	0.001825621	0.336661588
ZNF714	cd4_tem	SPL	0.739503104	3.398945603	0.001828791	0.336661588
AHNAK	cd4_tem	SPL	0.816304113	8.425438001	0.001841318	0.337305485
CKAP4	cd4_tem	SPL	-1.213399201	2.818987647	0.001850997	0.33839921
GZMH	cd8_temra	SPL	0.949398697	8.764727943	0.001855093	0.33884886
SART1	cd8_tem	SPL	-0.493978864	5.383005172	0.001861127	0.339352547
LEO1	cd8_trm	SPL	0.726264673	4.385263192	0.001864742	0.33966276
YPEL2	cd4_temra	SPL	1.949155153	4.283274573	0.001866108	0.33966276
QSOX1	cd8_tem	SPL	-0.656126333	3.943615679	0.001876131	0.340589352
TRERF1	cd4_temra	SPL	1.209902317	5.547402708	0.001879726	0.34064491
NXT1	cd4_treg	SPL	-0.724899692	6.393878366	0.001885209	0.341041727
UQCRFS1	cd8_trm	SPL	-0.510359892	7.122343172	0.001890319	0.341369807
RIPOR1	cd4_temra	SPL	-2.359760759	3.398077606	0.001894492	0.341825484
RRP8	cd8_trm	SPL	0.659139965	4.179782195	0.001903032	0.342274291
UBE2M	cd8_trm	SPL	-0.599058771	6.460501086	0.001904069	0.342274291
PDPK1	cd4_trm	SPL	0.44584187	4.777981361	0.001909976	0.342274291
MRPS17	cd4_temra	SPL	1.627646088	4.215433068	0.00191354	0.342274291
PLGRKT	cd8_mait	SPL	-0.778962142	4.533282777	0.001916125	0.342274291
HSPA2	cd4_cm	SPL	-1.498802347	2.519163024	0.001917013	0.342274291
EVA1B	cd8_tem	SPL	-1.114056016	3.14773567	0.001919471	0.342274291
GALM	cd4_temra	SPL	2.448074258	5.326256317	0.001932838	0.342274291
TMEM30A	cd8_tem	SPL	0.557938381	5.588238787	0.001936662	0.342274291
RHBDF2	cd8_tem	SPL	0.761104085	5.085267282	0.001938598	0.342274291
ASH2L	cd8_trm	SPL	0.454757435	4.059645874	0.001940454	0.342274291
SNRNP200	cd8_temra	SPL	0.385099453	6.898960569	0.001941115	0.342274291
HIST1H3I	cd4_trm	SPL	-1.123794433	1.826942768	0.001944006	0.342274291
NOCT	cd8_naive	SPL	-1.366926881	2.901268663	0.001945093	0.342274291
RGS1	cd8_tem	SPL	-1.10719607	8.164996071	0.001946552	0.342274291
SUMF1	cd4_temra	SPL	1.837402912	4.325763173	0.001950641	0.342702387
BTBD10	cd4_cm	SPL	0.419297517	4.09922658	0.00195395	0.342992757
ATF3	cd8_naive	SPL	-2.698002627	3.909700111	0.001959605	0.343403403
SNX2	cd4_temra	SPL	1.020837162	5.714904085	0.001963786	0.343554771
MCCC2	cd8_mait	SPL	-0.793308075	4.542088135	0.001973207	0.344620817
PRR7	cd8_trm	SPL	-0.877514662	5.733761352	0.001977077	0.34471533
SMS	cd4_temra	SPL	-1.124596683	5.094874352	0.001979054	0.344746398
NCOA2	cd8_tem	SPL	0.542501674	5.69438315	0.001980584	0.344746398
SNAI1	cd4_cm	SPL	-1.699867232	1.914014328	0.00199193	0.346139594
RFNG	cd8_trm	SPL	-0.571146738	4.145413311	0.001996731	0.346588721
UNG	cd8_temra	SPL	-0.812590089	4.010293159	0.002001406	0.346623056
KLF9	cd4_tem	SPL	-0.936658744	6.688885758	0.00200492	0.346941524
UBE2D4	cd8_trm	SPL	-0.856147235	3.260228233	0.002016127	0.347564684
FBXO4	cd8_trm	SPL	0.788853976	3.70179864	0.002016769	0.347564684
STOML2	cd8_trm	SPL	-0.477974938	5.435412424	0.002022943	0.347564684
IL4R	cd4_temra	SPL	-1.42227893	4.898376541	0.002025057	0.347564684
CUTC	cd4_temra	SPL	1.880686217	5.16082485	0.002025084	0.347564684
HIST1H2AG	cd4_temra	SPL	-1.754581807	4.759157649	0.002027332	0.347564684
SESN3	cd4_naive	SPL	1.136694639	6.648445132	0.002028036	0.347564684
TOP2B	cd8_trm	SPL	0.575779179	5.0564095	0.002034316	0.347939997
CD83	cd8_naive	SPL	-1.625896929	4.357528429	0.002037725	0.347939997
TPI1	cd4_temra	SPL	-0.94881859	7.949137195	0.002039774	0.347939997
ARL4D	cd8_tem	SPL	-1.266667323	3.766328083	0.002041174	0.347939997
WDR35	cd8_trm	SPL	1.063495226	3.11122456	0.00204171	0.347939997
STX8	cd4_cm	SPL	-0.417554855	5.070754095	0.002048449	0.348391239
C8orf82	cd8_naive	SPL	-0.784571676	3.982949926	0.002064381	0.350060391
BCL2A1	cd8_tem	SPL	-0.851977731	6.02051094	0.002065193	0.350060391
ZFP36	cd4_treg	SPL	-1.115195502	10.65324677	0.002070751	0.350487769
LDHA	cd4_temra	SPL	-1.025635769	8.228464347	0.002072791	0.350487769
HNRNPH2	cd8_temra	SPL	0.462984216	5.572269039	0.002080502	0.351408596
PLEC	cd4_temra	SPL	-1.319398549	5.027951153	0.002096831	0.35339874
IER5	cd8_tem	SPL	-0.922135684	7.754346913	0.002105851	0.353545541
ARHGAP9	cd8_tem	SPL	-0.578466029	7.49103905	0.002108383	0.353545541
INPP4A	cd4_trm	SPL	0.600198744	5.579652304	0.00211312	0.353545541
HTT	cd8_temra	SPL	0.522145337	5.193838578	0.002114384	0.353545541
NUP85	cd8_naive	SPL	0.979046182	3.316941846	0.002116852	0.353545541
ARHGEF12	cd4_tem	SPL	0.962134241	3.732752762	0.002117523	0.353545541
NFKBIE	cd8_naive	SPL	-1.509509263	3.355397484	0.002119376	0.353545541
MAP2K2	cd4_cm	SPL	-0.40114643	6.721185394	0.002127324	0.353545541
RIN3	cd4_temra	SPL	-1.224197036	5.537480195	0.002132068	0.353545541
TOM1	cd4_temra	SPL	1.716307599	5.238949662	0.00214277	0.353545541
LDHB	cd4_temra	SPL	-0.965901535	8.266801362	0.002147045	0.353545541
SGTB	cd4_temra	SPL	-1.330565404	4.813290382	0.002147989	0.353545541
ADIPOR2	cd4_tem	SPL	0.557511474	4.319209275	0.002154349	0.353545541
CLEC16A	cd4_cm	SPL	0.545022138	3.726399704	0.002159004	0.353545541
CBX4	cd8_naive	SPL	-1.018704812	6.144113136	0.002159571	0.353545541
TWISTNB	cd8_mait	SPL	1.018954033	5.287360168	0.002160339	0.353545541
CENPN	cd8_trm	SPL	-1.221385698	3.105576359	0.002160549	0.353545541
CHCHD7	cd8_trm	SPL	-0.484342931	6.153637622	0.002165801	0.353545541
ALKBH7	cd4_tem	SPL	-0.457089141	6.871751237	0.002166724	0.353545541
ZNF574	cd8_trm	SPL	-0.654103225	4.830441644	0.002170528	0.353545541
RAD51D	cd4_tem	SPL	0.699028331	3.159712661	0.002175468	0.353545541
TRIM38	cd8_temra	SPL	0.494284458	5.702335465	0.002177611	0.353545541
CLTC	cd8_naive	SPL	0.577093643	4.785703445	0.002178431	0.353545541
GBP3	cd4_tem	SPL	0.698438892	3.996668125	0.002179273	0.353545541
GPATCH8	cd4_temra	SPL	1.370730305	6.846216178	0.00217963	0.353545541
RWDD4	cd4_temra	SPL	1.185934985	4.982217834	0.002192656	0.35429416
PHLDB3	cd8_temra	SPL	-0.702634807	3.903731542	0.002192798	0.35429416
CEP170	cd8_naive	SPL	0.727212513	4.329644808	0.002195439	0.354324434
NENF	cd8_trm	SPL	-0.367327422	6.169733987	0.002198663	0.354324434
MCTP2	cd8_temra	SPL	0.603380224	6.141407825	0.00220086	0.354324434
DUSP14	cd8_trm	SPL	-1.183038359	3.282355275	0.002205786	0.354324434
NDUFS8	cd8_temra	SPL	-0.400832117	6.717230712	0.002210091	0.354324434
COL5A3	cd4_tem	SPL	2.11552453	2.77747638	0.002212128	0.354376826
HIST1H2AH	cd4_temra	SPL	-2.75524668	3.951722833	0.002217815	0.354739152
MCM9	cd4_tem	SPL	0.727865373	3.776102811	0.00222909	0.355992737
PYCARD	cd8_mait	SPL	-0.959577479	5.458976541	0.002235015	0.35611533
UBXN1	cd4_treg	SPL	-0.33042133	8.12755286	0.002240389	0.356423206
GLMN	cd8_temra	SPL	0.647699544	4.733924364	0.002249763	0.357233543
RNF111	cd8_trm	SPL	0.513411256	4.979291532	0.002257861	0.357233543
PIP4K2B	cd4_temra	SPL	2.027955133	3.921340115	0.002258376	0.357233543
COPB2	cd8_trm	SPL	0.539670811	5.488024464	0.002264306	0.357233543
ANAPC15	cd8_mait	SPL	-0.631507997	4.953274243	0.002264454	0.357233543
MAP3K1	cd4_naive	SPL	0.839576955	4.940459121	0.002271673	0.358015383
KLF10	cd4_treg	SPL	-1.116148403	4.997829126	0.002278865	0.358445476
SLCO3A1	cd8_tem	SPL	0.901658066	4.606097427	0.002279058	0.358445476
RND1	cd8_tem	SPL	-1.613139708	3.106780204	0.002289331	0.358665868
GOLGB1	cd8_mait	SPL	0.808166583	6.796618702	0.002290429	0.358665868
RBM15	cd8_mait	SPL	0.901049249	4.547703698	0.002301401	0.359507505
CPEB2	cd4_naive	SPL	-1.021232932	3.174315235	0.002302249	0.359507505
CHPF	cd8_temra	SPL	-0.989023585	3.511914626	0.002303167	0.359507505
C11orf80	cd4_naive	SPL	-1.202284002	1.634913918	0.002305614	0.359618564
NCBP1	cd8_trm	SPL	0.466617735	4.593392214	0.002308431	0.359734307
LRSAM1	cd4_temra	SPL	1.895010324	3.374593613	0.002310375	0.359734307
CCSER2	cd8_mait	SPL	0.782525216	6.694389371	0.002313303	0.359734307
VPS18	cd8_tem	SPL	0.938769622	3.633414405	0.002316507	0.359908348
RARS2	cd4_temra	SPL	1.314678043	4.550456292	0.002320676	0.359908348
GADD45B	cd4_temra	SPL	-1.258071447	8.245524854	0.002325732	0.360045266
USO1	cd4_trm	SPL	0.457737384	5.273549406	0.002331025	0.36006691
TXK	cd4_tem	SPL	-0.829594971	5.626609011	0.002331924	0.36006691
CMIP	cd8_temra	SPL	0.92180546	6.009140693	0.002335191	0.36006691
CBX4	cd4_cm	SPL	-0.672453809	6.15771468	0.002338941	0.36006691
RAD23A	cd8_trm	SPL	-0.265179857	7.009572337	0.002341031	0.36006691
PRKAB1	cd8_tem	SPL	0.663042165	3.960570576	0.002349974	0.360311054
TLK2	cd8_mait	SPL	0.974394218	4.549721827	0.00237069	0.361869594
CTSB	cd4_temra	SPL	1.042822481	6.306464423	0.002373624	0.361869594
IGF2R	cd8_trm	SPL	0.454293266	5.898641643	0.002376654	0.361869594
SLC25A39	cd8_naive	SPL	-0.517960566	5.978620479	0.002377181	0.361869594
ZSCAN26	cd8_naive	SPL	0.870106861	3.044958294	0.002379143	0.361869594
BNIP3	cd4_treg	SPL	-0.655056952	4.910084817	0.002390729	0.361869594
COIL	cd8_naive	SPL	-0.660649413	4.818071961	0.002393757	0.361869594
PFDN1	cd4_temra	SPL	1.094277948	5.838772057	0.002396047	0.361869594
SLFN12L	cd4_trm	SPL	0.949123149	3.553986945	0.002397491	0.361869594
ANO6	cd4_tem	SPL	0.45314634	4.828907524	0.002398794	0.361869594
HAGH	cd4_tem	SPL	-0.45977455	5.588088095	0.002399411	0.361869594
ZNF581	cd4_treg	SPL	-0.545546099	5.17492549	0.002401655	0.361869594
INTS11	cd4_cm	SPL	-0.31167361	5.624713576	0.002406857	0.361869594
ZKSCAN8	cd8_trm	SPL	0.720318956	3.793105402	0.002407239	0.361869594
HSPA13	cd4_temra	SPL	-1.135677896	4.4579906	0.0024103	0.361869594
GNAS	cd8_tem	SPL	-0.36434867	9.199341749	0.002414971	0.361869594
TRIM21	cd4_tem	SPL	0.623276371	4.144536703	0.002418148	0.361869594
MGRN1	cd4_naive	SPL	0.459764752	4.689939303	0.002419137	0.361869594
NACA	cd8_trm	SPL	-0.366050083	10.67161688	0.002420411	0.361869594
C1orf109	cd4_trm	SPL	0.845491718	3.280866115	0.002424471	0.361869594
GATA3	cd4_tem	SPL	-0.54190624	7.097345137	0.002425584	0.361869594
ZFPL1	cd4_temra	SPL	1.29785639	4.816449023	0.002426064	0.361869594
ARHGAP17	cd8_temra	SPL	0.474093398	5.215029439	0.002429904	0.361869594
GADD45B	cd8_tem	SPL	-1.023591079	8.568554042	0.002432416	0.361869594
SETD1A	cd8_trm	SPL	0.638784717	3.859265799	0.002438454	0.361869594
RPP21	cd4_cm	SPL	-0.353835733	5.880121622	0.002439469	0.361869594
MAML1	cd8_temra	SPL	0.469848789	5.342758741	0.002447015	0.361869594
TENT5C	cd4_cm	SPL	-1.138500663	7.193662064	0.002448082	0.361869594
ABCB10	cd4_naive	SPL	-0.823405594	3.058591656	0.002456606	0.362067309
FGFBP2	cd8_tem	SPL	1.646256172	6.515096375	0.00245766	0.362067309
BSCL2	cd8_trm	SPL	-0.567783355	4.622026549	0.002458215	0.362067309
ZBTB21	cd4_temra	SPL	-1.59162848	4.208427631	0.002458883	0.362067309
TAF4B	cd8_temra	SPL	-1.00414928	3.106521764	0.002464632	0.362067309
NECAB3	cd8_trm	SPL	-0.9301626	2.802269114	0.002465344	0.362067309
HUWE1	cd8_trm	SPL	0.499122004	6.268400373	0.00246812	0.362067309
PQBP1	cd4_trm	SPL	-0.443035929	6.2517113	0.002469045	0.362067309
ACO1	cd8_trm	SPL	0.800602112	3.045749065	0.002482386	0.362067309
ASPSCR1	cd8_naive	SPL	-0.688356398	4.243185119	0.002483838	0.362067309
NBAS	cd8_tem	SPL	0.513238674	4.666974416	0.002485237	0.362067309
IGF2R	cd4_naive	SPL	0.681461292	5.175480656	0.002487774	0.362067309
MED4	cd4_temra	SPL	1.02097474	6.355490642	0.002494652	0.362067309
PQBP1	cd4_temra	SPL	-1.007394211	6.060675485	0.002495641	0.362067309
STYXL1	cd8_tem	SPL	-0.975367758	3.584941239	0.002496694	0.362067309
POLE	cd4_trm	SPL	0.777992971	3.021876684	0.00249844	0.362067309
PRRC1	cd8_naive	SPL	0.546434676	4.317553528	0.002499479	0.362067309
SUPT3H	cd8_mait	SPL	0.745553142	5.606505754	0.002501083	0.362067309
GLG1	cd8_tem	SPL	0.466558692	6.787533595	0.002507002	0.362067309
PCYT1A	cd8_temra	SPL	0.554178459	4.873637146	0.002510085	0.362067309
FMR1	cd8_tem	SPL	0.664743755	5.207794811	0.002512258	0.362067309
TNFRSF13C	cd8_trm	SPL	-1.612596572	3.328578307	0.002512427	0.362067309
CCL3	cd4_temra	SPL	-3.455582347	7.22753086	0.002515973	0.362067309
UBE2M	cd4_naive	SPL	-0.952484447	5.72799695	0.002516765	0.362067309
ADGRG1	cd8_tem	SPL	1.301935667	5.533906744	0.002517088	0.362067309
DDIT4	cd4_cm	SPL	-0.811433817	9.182036878	0.00252045	0.362192511
PARP8	cd4_temra	SPL	1.357458945	8.227432564	0.002523304	0.362192511
EEPD1	cd4_naive	SPL	-1.254722562	2.637323805	0.002538821	0.363088733
COX14	cd4_cm	SPL	-0.267362779	6.706270387	0.002551324	0.363088733
TMEM165	cd8_naive	SPL	0.635203294	5.150386475	0.002551343	0.363088733
PGAP3	cd4_temra	SPL	1.860961385	4.25052653	0.002557046	0.363088733
NOSIP	cd4_treg	SPL	-0.480180013	7.250895345	0.00256638	0.363088733
OCEL1	cd8_tem	SPL	-0.700462119	4.332328393	0.002569358	0.363088733
RABGAP1	cd8_tem	SPL	0.633660362	4.528283389	0.002573166	0.363088733
SYNE1	cd8_temra	SPL	0.623966247	7.700945015	0.002573851	0.363088733
SUSD1	cd8_tem	SPL	0.816524887	3.934236594	0.002576627	0.363088733
NME3	cd8_temra	SPL	-0.483094715	6.672298185	0.002576917	0.363088733
ADAT2	cd8_temra	SPL	0.853692144	3.3332084	0.002576954	0.363088733
ALKBH7	cd8_trm	SPL	-0.382799297	6.65557646	0.002578804	0.363088733
PPP2R5A	cd4_temra	SPL	1.153501924	6.482022482	0.002581824	0.363088733
PNPLA2	cd4_tem	SPL	-0.437625229	6.678743319	0.002582034	0.363088733
EEF1G	cd8_trm	SPL	-0.419693942	9.748036462	0.002588127	0.36355481
SMG7	cd4_naive	SPL	0.631325559	4.702274591	0.002590614	0.36355481
CITED2	cd4_tem	SPL	-0.691419876	8.601219345	0.002595412	0.36355481
CHKA	cd8_temra	SPL	-1.305855815	3.176903763	0.00259588	0.36355481
CD27	cd8_temra	SPL	-1.548181271	5.339693436	0.002600365	0.363636707
CCSAP	cd4_tem	SPL	0.775802101	3.443410816	0.00260172	0.363636707
SATB1	cd8_tem	SPL	0.713806353	5.949940276	0.002609894	0.363846173
TNFAIP3	cd4_temra	SPL	-1.502687699	9.844174027	0.002610256	0.363846173
CRYZL1	cd4_temra	SPL	1.651982242	4.845505448	0.002613829	0.364034606
INTS1	cd4_cm	SPL	0.440080918	3.973405475	0.002615219	0.364034606
TYW5	cd4_tem	SPL	0.726543951	3.270474789	0.002626949	0.364639911
CD84	cd4_temra	SPL	2.77055488	5.128719663	0.0026296	0.364639911
MRPS28	cd8_trm	SPL	-0.562148638	4.26086726	0.002636249	0.364639911
ITPR2	cd4_temra	SPL	-1.089639628	5.384794914	0.002640882	0.364639911
UBALD2	cd4_temra	SPL	-1.222651658	7.685485402	0.002643918	0.364639911
MCRIP2	cd4_tem	SPL	-0.649497876	4.469792918	0.00264972	0.364639911
DHX29	cd4_tem	SPL	0.469887425	5.276974869	0.002655429	0.364639911
PDIK1L	cd8_trm	SPL	1.099119137	2.81283331	0.002657642	0.364639911
CEBPA	cd4_cm	SPL	-1.168329035	1.64858895	0.002660343	0.364639911
UBR2	cd4_trm	SPL	0.389922726	5.66100341	0.002661842	0.364639911
BANP	cd8_trm	SPL	0.555471446	4.762085846	0.002667136	0.364639911
TMED1	cd8_temra	SPL	0.753090468	4.253174314	0.002669606	0.364639911
MID1IP1	cd8_temra	SPL	-0.791866811	4.212980146	0.002671526	0.364639911
TP53I13	cd8_naive	SPL	-0.659576492	4.850632251	0.002671837	0.364639911
WSB2	cd4_temra	SPL	1.561034483	4.638163866	0.002673982	0.364639911
MTMR1	cd4_naive	SPL	-0.804456486	3.992702567	0.002681397	0.36487945
ZEB1	cd8_mait	SPL	0.618517115	5.461389209	0.002692385	0.365079314
NDE1	cd8_tem	SPL	-0.547323734	5.787855966	0.002708337	0.366661001
IER5L	cd8_naive	SPL	-1.836462985	4.223599816	0.002716562	0.367294457
ID1	cd4_tem	SPL	-1.128934688	4.068824294	0.002730324	0.368085334
GNAO1	cd4_temra	SPL	3.927203135	3.506858828	0.002742952	0.368740014
EIF3H	cd8_trm	SPL	-0.356100264	8.131761394	0.002745491	0.368740014
CCDC85B	cd8_naive	SPL	-0.52738388	7.651610607	0.002745601	0.368740014
AMMECR1	cd4_treg	SPL	0.548439292	4.161217458	0.002746836	0.368740014
SQLE	cd8_naive	SPL	-0.95913848	3.374354124	0.002760739	0.369661308
MAP2K2	cd4_naive	SPL	-0.527586027	6.459477545	0.00276502	0.369661308
SVBP	cd8_naive	SPL	-0.788937214	4.599179899	0.002766354	0.369661308
ATP6V0E2	cd8_temra	SPL	-0.580755027	5.683727454	0.002767352	0.369661308
VEZF1	cd8_naive	SPL	0.549142625	5.265049398	0.0027777	0.369661308
ZNF805	cd8_trm	SPL	-0.656936492	3.609854872	0.002786377	0.369661308
STT3A	cd8_trm	SPL	0.618988479	4.602923329	0.002790183	0.369661308
HIST1H1C	cd4_temra	SPL	-1.438746247	8.194140419	0.002790274	0.369661308
NMB	cd8_temra	SPL	-0.748445702	3.505848013	0.002795742	0.369802144
UXS1	cd8_trm	SPL	-0.609865727	4.79973092	0.002803898	0.369802144
RUNX2	cd8_tem	SPL	0.94267016	4.389571027	0.00280693	0.369802144
FBXW2	cd4_trm	SPL	0.445990009	4.627602245	0.002807698	0.369802144
TMEM219	cd8_temra	SPL	-0.396428076	6.560271675	0.002807721	0.369802144
INTS4	cd8_trm	SPL	0.48903981	4.123753596	0.002813847	0.369802144
RAB3IP	cd8_temra	SPL	-0.734516179	3.783561904	0.002815325	0.369802144
PECR	cd4_temra	SPL	1.525749911	4.020180224	0.00282206	0.369802144
GPRASP1	cd8_naive	SPL	0.916170546	4.212563741	0.002824187	0.369802144
PARVB	cd8_tem	SPL	-1.008389475	4.042267344	0.002833771	0.37056388
C9orf85	cd4_treg	SPL	0.644187618	4.122089995	0.002837838	0.370627702
LMNB1	cd4_trm	SPL	-0.651121873	5.074005652	0.002842328	0.370980264
KIAA0319L	cd8_trm	SPL	0.49094242	5.026575141	0.002856719	0.371492351
BLVRA	cd8_tem	SPL	-0.842492348	4.707107674	0.002857463	0.371492351
JAGN1	cd8_mait	SPL	-0.81632423	5.045702679	0.002862088	0.371492351
ETFB	cd4_naive	SPL	-0.594978754	5.654707684	0.002864356	0.371492351
SCAMP1	cd4_temra	SPL	1.529451999	4.791383555	0.00286598	0.371492351
CCL4L2	cd4_temra	SPL	-4.050676475	6.268136511	0.002873433	0.37151042
KLF16	cd8_tem	SPL	-1.056670445	4.141852624	0.002875364	0.37151042
TCF7	cd8_temra	SPL	-0.672119029	6.899520116	0.002880895	0.371797058
CMIP	cd8_tem	SPL	0.981736679	5.551384891	0.00288965	0.372231154
TNFSF12	cd4_cm	SPL	-0.448316948	5.918351791	0.002894937	0.372448986
C1orf35	cd8_temra	SPL	-0.461253086	5.36615212	0.002913711	0.37377921
ADA	cd8_naive	SPL	-0.775488339	4.01952141	0.002934201	0.375439361
CKB	cd4_cm	SPL	-1.325872171	2.048996643	0.002940165	0.375439361
PDK3	cd4_treg	SPL	0.665166475	4.721448847	0.002942348	0.375439361
FGL2	cd8_temra	SPL	1.921172132	3.613660849	0.002952547	0.375439361
GTF2A1	cd8_trm	SPL	0.471123201	4.941633314	0.002954821	0.375439361
MREG	cd4_trm	SPL	1.652065461	2.673194146	0.002954946	0.375439361
GPX4	cd8_tem	SPL	-0.382217488	7.629680227	0.002963877	0.375439361
GANAB	cd4_temra	SPL	-1.223142077	5.216088601	0.002968653	0.375439361
HIST1H4D	cd4_naive	SPL	-1.630942148	1.807002298	0.00296966	0.375439361
TMEM106C	cd4_temra	SPL	-0.971302281	4.849683764	0.002969893	0.375439361
GIGYF2	cd4_cm	SPL	0.407130288	4.722862899	0.002970744	0.375439361
PHLDA1	cd8_naive	SPL	-1.983852672	3.962266773	0.002983494	0.376591074
GPR25	cd4_trm	SPL	1.90835636	2.329662142	0.002990738	0.376792164
FGF9	cd8_trm	SPL	-1.946643865	3.121590753	0.002991852	0.376792164
REX1BD	cd8_tem	SPL	-0.440092634	7.262677976	0.002992802	0.376792164
NCK2	cd4_temra	SPL	1.090512944	6.698501232	0.002995311	0.376792164
MECP2	cd8_tem	SPL	0.558238407	6.311284357	0.002996001	0.376792164
SPAST	cd4_treg	SPL	0.62739221	4.131197676	0.003004906	0.377407594
RND1	cd4_cm	SPL	-1.40265036	1.735659034	0.003012462	0.377722439
RASD1	cd8_tem	SPL	-1.453004443	3.864746002	0.003015252	0.377722439
UBR5	cd4_treg	SPL	0.446313701	5.998818243	0.003021473	0.377722439
BCL2	cd8_tem	SPL	-0.599608921	6.259988852	0.003027417	0.377781985
STAMBPL1	cd8_tem	SPL	-0.621911399	4.803281096	0.003028065	0.377781985
ABHD17A	cd4_cm	SPL	-0.42089588	7.009265041	0.003028967	0.377781985
FAM89A	cd4_tem	SPL	-0.924913142	3.457447083	0.003029405	0.377781985
DDX11	cd4_treg	SPL	0.816408807	4.093279677	0.00303246	0.377935358
METTL2B	cd4_naive	SPL	0.795155679	3.36897242	0.003038935	0.378514668
AGK	cd4_naive	SPL	0.682290144	3.636930424	0.003049783	0.378613069
CEP78	cd8_temra	SPL	0.750641183	5.995582552	0.003051324	0.378613069
EGR3	cd8_naive	SPL	-2.333779281	1.964179648	0.003054349	0.378613069
MAN2B2	cd4_temra	SPL	1.248990659	4.80294611	0.003055219	0.378613069
DDIT3	cd4_tem	SPL	-1.211864316	6.376982273	0.003055733	0.378613069
ZNF354A	cd4_trm	SPL	-0.767916829	3.15026658	0.003056176	0.378613069
IRF7	cd4_temra	SPL	-1.681785419	5.210512259	0.003063751	0.378718241
ATXN10	cd4_tem	SPL	0.599435496	4.953862584	0.003064339	0.378718241
NAA25	cd4_treg	SPL	-0.59128587	4.444790899	0.003072642	0.378793029
PPP1R15B	cd4_temra	SPL	-1.684626852	5.907646966	0.003077449	0.378793029
UBXN1	cd4_cm	SPL	-0.330394716	7.985593112	0.003079474	0.378793029
PARP14	cd8_temra	SPL	0.550041748	5.889677025	0.00308311	0.378793029
TNIK	cd8_tem	SPL	0.512526262	5.681574777	0.003084362	0.378793029
DBNDD2	cd4_cm	SPL	-0.662283956	4.245690039	0.003089031	0.378793029
BRIX1	cd4_temra	SPL	1.153183077	5.3277194	0.003090546	0.378793029
JMJD8	cd8_tem	SPL	-0.574354484	4.743188183	0.003100013	0.379363179
AARS2	cd8_trm	SPL	0.703047496	3.45168633	0.003100692	0.379363179
LTB	cd4_temra	SPL	-2.658882975	7.120841738	0.00310306	0.379391542
SIPA1L1	cd8_mait	SPL	0.723920818	5.727856412	0.003105453	0.379391542
CKB	cd4_trm	SPL	-1.572612169	2.507763154	0.003108228	0.379391542
RRP12	cd4_temra	SPL	-2.246754056	4.273760869	0.003110082	0.379391542
S100A4	cd8_mait	SPL	-0.638829081	10.80053058	0.003112547	0.379468788
AMZ2	cd8_trm	SPL	-0.38357366	6.174243154	0.003124863	0.380075425
TOMM20	cd4_tem	SPL	-0.440638913	7.880790709	0.003134273	0.380307592
ZFAND5	cd4_tem	SPL	-0.706369584	7.48026334	0.003135952	0.380307592
PRKCQ	cd8_temra	SPL	0.447221726	6.181302469	0.003142158	0.38061462
HCFC1R1	cd8_trm	SPL	-0.587277709	4.940971616	0.003144371	0.380660038
HSPBP1	cd4_trm	SPL	-0.751445404	4.189761228	0.003147876	0.38081243
FAM98A	cd8_tem	SPL	0.754499257	3.96320879	0.003149307	0.38081243
CCSER2	cd4_temra	SPL	1.082407151	6.706016531	0.003153689	0.380847903
GALNT10	cd4_tem	SPL	0.64095697	4.753130279	0.003154234	0.380847903
EIF3F	cd8_trm	SPL	-0.376063132	8.37310054	0.003163446	0.380847903
DDX50	cd8_mait	SPL	0.8462194	5.891673152	0.003164926	0.380847903
FAM3A	cd8_tem	SPL	-0.523392338	4.80462172	0.003165635	0.380847903
NFIA	cd4_temra	SPL	3.748017048	4.021340025	0.003173771	0.380847903
MCTP2	cd8_trm	SPL	0.603390726	5.060080643	0.003176738	0.380847903
R3HDM4	cd4_tem	SPL	-0.472155423	6.771967414	0.003181015	0.380847903
FLNA	cd4_tem	SPL	0.758900143	7.630803849	0.003183896	0.380847903
CKS2	cd4_temra	SPL	-2.054676572	4.955116216	0.003185757	0.380847903
MDC1	cd4_cm	SPL	0.395547887	4.100507892	0.003189441	0.380847903
TSPAN17	cd4_cm	SPL	-0.57003194	3.805274156	0.003199904	0.380926528
PACSIN2	cd4_temra	SPL	-1.460691833	3.867485808	0.003203087	0.38102999
AC093323.1	cd8_naive	SPL	0.718054168	4.324991849	0.003208936	0.381344235
SNX1	cd4_naive	SPL	0.581205374	5.021582038	0.003211365	0.381413983
ID1	cd8_trm	SPL	-1.515176586	4.694466439	0.003214125	0.381523062
ZMPSTE24	cd4_naive	SPL	0.841962846	3.509452425	0.003219975	0.38161936
RASA3	cd8_tem	SPL	0.540430015	6.877742357	0.003224368	0.381645461
ISYNA1	cd4_tem	SPL	-0.743665645	3.964264435	0.003227723	0.381824358
OCEL1	cd4_treg	SPL	-0.599962043	4.379877082	0.003232933	0.382222349
RAB24	cd4_cm	SPL	-0.480025827	4.456126784	0.003242433	0.382690259
PLK3	cd4_temra	SPL	-1.82083173	5.084518435	0.003244857	0.382758271
ITPKB	cd8_temra	SPL	-0.530789236	6.042855528	0.003271462	0.383583658
FBLN5	cd8_temra	SPL	-1.209481538	2.765606095	0.003280774	0.383744908
CCR6	cd4_trm	SPL	0.946370627	5.94213942	0.003287527	0.383744908
NAGK	cd4_temra	SPL	-1.079995289	4.447494905	0.003287611	0.383744908
THOC5	cd8_temra	SPL	0.537983926	4.289266601	0.003289141	0.383744908
C5orf22	cd8_temra	SPL	0.656891812	4.102589587	0.003290965	0.383744908
CUTA	cd8_tem	SPL	-0.378124797	7.733555634	0.003292127	0.383744908
STAG1	cd8_mait	SPL	0.527125347	5.980744708	0.003300797	0.384212363
PLPBP	cd8_mait	SPL	-0.661760313	4.704400105	0.003304897	0.384368266
SUMF1	cd8_trm	SPL	0.659019502	3.909482181	0.003310124	0.384674135
CCZ1B	cd8_naive	SPL	1.261355864	2.779411677	0.003315882	0.38496673
ARMH1	cd8_tem	SPL	-1.166484842	3.668600167	0.003317477	0.38496673
PRR14L	cd4_trm	SPL	0.550740524	4.624077798	0.00332118	0.385113248
HIST1H3D	cd8_naive	SPL	-1.033885204	5.019066102	0.003322458	0.385113248
LSR	cd8_temra	SPL	-1.079826361	4.517949063	0.00333077	0.385429677
TNFRSF10A	cd4_temra	SPL	-1.487765879	3.948349452	0.003347218	0.38625408
ZFAND5	cd4_treg	SPL	-0.657825853	7.445423318	0.003354738	0.386690939
NAA60	cd4_temra	SPL	1.30936773	5.058281216	0.003368976	0.387076791
PPM1A	cd8_mait	SPL	0.663265667	5.201737523	0.003372962	0.387076791
SGK1	cd4_tem	SPL	-1.025892647	5.500293369	0.003373091	0.387076791
JUND	cd4_temra	SPL	-1.212715645	10.70787562	0.003374904	0.387076791
SERTAD1	cd8_naive	SPL	-1.26995687	5.584208032	0.003382062	0.387499727
PKN2	cd4_tem	SPL	0.469933354	5.378680641	0.003384204	0.387499727
ARNTL	cd8_temra	SPL	0.502655885	5.442558952	0.003389841	0.387588946
PBRM1	cd8_trm	SPL	0.361583776	5.983079291	0.003397766	0.38789084
FAM3A	cd4_tem	SPL	-0.548037604	4.746099139	0.003402601	0.38789084
SETD5	cd8_mait	SPL	0.576300075	6.021401275	0.00340751	0.38808208
PABPN1	cd4_cm	SPL	-0.344539243	7.367629802	0.003422636	0.38808208
AREL1	cd4_temra	SPL	2.401868041	3.774375124	0.003423012	0.38808208
CDKN1A	cd8_temra	SPL	-1.333675357	5.087309744	0.003432443	0.38808208
SLC35A4	cd8_trm	SPL	-0.533071751	4.518196993	0.003434256	0.38808208
SLC38A1	cd8_mait	SPL	0.634273556	7.87987345	0.003442026	0.38808208
FAM193B	cd4_temra	SPL	-1.327873297	4.276599853	0.003443802	0.38808208
CHPF	cd8_naive	SPL	-1.214406767	2.548196918	0.003446668	0.38808208
ZNRD2	cd8_mait	SPL	-0.818866635	5.514141126	0.003451198	0.38808208
PIGB	cd8_trm	SPL	0.599728588	4.374762648	0.003451521	0.38808208
LBR	cd8_naive	SPL	0.540718126	6.279803479	0.003461122	0.38808208
CARHSP1	cd8_temra	SPL	-0.512717107	5.8645949	0.003464014	0.38808208
NNT	cd4_treg	SPL	0.58065737	4.934573491	0.003464411	0.38808208
SH3BP1	cd8_naive	SPL	-0.937439719	5.872095347	0.003469677	0.38808208
BORCS7	cd4_trm	SPL	-0.563673381	5.216816778	0.003479143	0.38808208
FLNA	cd8_tem	SPL	0.547024259	8.377553166	0.003479221	0.38808208
DDI2	cd8_tem	SPL	0.779569806	4.194999581	0.003481421	0.388118501
DDAH2	cd8_naive	SPL	-1.324594438	3.351324428	0.003499815	0.389540116
CMC1	cd4_cm	SPL	-0.497179678	4.838022388	0.003524545	0.391241511
PLAC8	cd4_temra	SPL	-0.898685732	7.582031953	0.003535422	0.391780001
MED13	cd8_tem	SPL	0.561113708	4.981026215	0.003537626	0.391780001
TRIM28	cd4_temra	SPL	-0.88186961	6.245257865	0.003537946	0.391780001
PFDN5	cd8_trm	SPL	-0.306805129	9.950005036	0.003541078	0.391780001
VAV1	cd4_temra	SPL	-1.17652547	5.308684395	0.003545996	0.391780001
PBX3	cd8_naive	SPL	1.113102276	2.643402845	0.003555888	0.392297118
IL10	cd4_trm	SPL	-2.457283341	2.808558044	0.003574476	0.393217976
CCDC65	cd4_temra	SPL	2.023752722	3.943088619	0.003579957	0.393442762
EGR1	cd8_tem	SPL	-1.647311087	6.315647158	0.003580465	0.393442762
DAPP1	cd4_tem	SPL	0.662813548	4.104966355	0.003584688	0.39369798
LY6E	cd8_mait	SPL	-0.661864892	7.951148077	0.003598342	0.393784436
PANK3	cd8_trm	SPL	0.639479196	4.153199502	0.00359919	0.393784436
PDPR	cd8_trm	SPL	0.666879684	4.150507305	0.003603835	0.393784436
FYCO1	cd8_trm	SPL	0.613613186	4.873603964	0.003604486	0.393784436
KLHL24	cd4_temra	SPL	1.405887083	5.880329847	0.003614174	0.394033581
ZZEF1	cd4_trm	SPL	0.384300543	5.702035413	0.003622132	0.394033581
ZFAND5	cd8_tem	SPL	-0.616325158	7.307088241	0.00362283	0.394033581
ENTR1	cd8_naive	SPL	-0.70922601	4.921802259	0.003629329	0.394033581
CTLA4	cd4_temra	SPL	2.548085317	5.188448951	0.003630291	0.394033581
GTF2H2	cd4_trm	SPL	1.03090943	2.87873342	0.003631215	0.394033581
NIPAL3	cd8_temra	SPL	0.733888082	4.495937732	0.003644646	0.394033581
CSRNP1	cd4_trm	SPL	-1.339256394	8.752542349	0.0036481	0.394033581
BORCS7	cd4_cm	SPL	-0.431373734	5.128886939	0.003649217	0.394033581
TSPAN32	cd8_temra	SPL	0.881233768	5.074011411	0.003649362	0.394033581
GNAS	cd4_cm	SPL	-0.367248381	9.055017852	0.003649804	0.394033581
U2AF1L4	cd4_tem	SPL	-0.616774107	5.500314196	0.003651961	0.394033581
CEBPD	cd4_temra	SPL	-1.736474433	5.627590651	0.003653875	0.394033581
IFIT2	cd8_mait	SPL	-1.029084697	4.409040009	0.003654703	0.394033581
SERTAD1	cd4_tem	SPL	-0.878317366	6.532972327	0.003660347	0.394128333
ATG7	cd4_naive	SPL	0.948569117	3.080050107	0.003675031	0.394239361
TRAPPC6A	cd4_treg	SPL	-0.482800961	6.040518363	0.003683064	0.394239361
SERTAD2	cd8_tem	SPL	-0.604767976	5.497133497	0.003684757	0.394239361
SCAMP4	cd8_naive	SPL	-0.68644369	4.04172043	0.003684875	0.394239361
SOCS3	cd4_cm	SPL	-1.155601176	7.926171018	0.00368583	0.394239361
ANAPC10	cd4_temra	SPL	1.643310842	4.404963092	0.003686534	0.394239361
RGP1	cd4_treg	SPL	0.651426608	4.277823253	0.003686686	0.394239361
TMEM141	cd8_mait	SPL	-0.703113957	5.106837972	0.003694966	0.394674091
EED	cd8_naive	SPL	0.718207212	3.582768374	0.003716893	0.39551106
PSMG4	cd8_temra	SPL	-0.513842371	4.551408889	0.003717343	0.39551106
LIPT1	cd4_temra	SPL	2.413373288	3.638488451	0.003720236	0.39551106
TAF2	cd4_tem	SPL	0.525559115	4.407353924	0.003722637	0.39551106
LTBP3	cd8_temra	SPL	-0.671260003	4.31947115	0.00372547	0.39551106
SURF2	cd4_cm	SPL	-0.411623418	4.885362489	0.00372768	0.39551106
CFAP20	cd4_temra	SPL	-1.324830249	5.29330358	0.003730169	0.39551106
CUL5	cd8_tem	SPL	0.43799708	5.558854407	0.003738882	0.395532866
TMEM168	cd8_trm	SPL	0.70984481	3.914785064	0.003753246	0.395759077
RHOH	cd8_naive	SPL	-0.754613661	8.436510403	0.003753833	0.395759077
NPC1	cd8_temra	SPL	0.753538566	5.278317218	0.003759553	0.395759077
HNRNPM	cd4_temra	SPL	0.788491279	7.34352728	0.00376906	0.396095552
NRIP1	cd4_naive	SPL	-0.569998537	4.986145054	0.003775106	0.396370024
CHFR	cd8_temra	SPL	0.440584525	5.225892826	0.003775499	0.396370024
RWDD1	cd8_trm	SPL	-0.367352829	7.244648887	0.003794408	0.397262859
EDF1	cd8_trm	SPL	-0.269469194	7.97158069	0.003795511	0.397262859
INO80D	cd8_mait	SPL	0.7035213	5.47016077	0.003799796	0.397510475
ID1	cd8_tem	SPL	-1.295519231	4.439843129	0.003809947	0.397851222
EAPP	cd4_temra	SPL	1.10308692	6.726593701	0.003810106	0.397851222
NRARP	cd4_trm	SPL	-1.6041973	2.564450659	0.003817186	0.397851222
ENTR1	cd4_cm	SPL	-0.567213331	4.908220988	0.003821047	0.397851222
SOCS1	cd4_naive	SPL	-1.095707116	6.966207197	0.003824712	0.397851222
EID2	cd8_trm	SPL	-0.515864321	5.108764793	0.003829383	0.397851222
KIN	cd4_temra	SPL	1.27364576	5.197752165	0.00383535	0.397851222
CBX4	cd4_trm	SPL	-0.597343185	6.479336588	0.003835706	0.397851222
LARP1	cd8_naive	SPL	0.603935459	5.252604752	0.003841313	0.398164467
CCDC85B	cd8_trm	SPL	-0.365543302	7.483328547	0.00384257	0.398164467
TRABD2A	cd4_temra	SPL	-1.541553806	4.365566676	0.003844581	0.398173632
SLC26A2	cd4_treg	SPL	1.073107101	2.829094562	0.003847068	0.398232078
PDPR	cd8_temra	SPL	0.76360323	4.198902202	0.003851564	0.398305099
EEF1B2	cd8_trm	SPL	-0.40108212	10.53947667	0.003863436	0.398305099
ANXA5	cd4_temra	SPL	1.51916075	6.753086431	0.003865227	0.398305099
PSMD10	cd4_tem	SPL	0.532641886	3.937238504	0.003871472	0.398305099
NME2	cd8_mait	SPL	-0.694345497	8.2382021	0.003874584	0.398305099
RSL1D1	cd8_trm	SPL	-0.419855234	7.380239015	0.003882684	0.398730632
HIST1H1C	cd4_trm	SPL	-0.814464722	8.492070404	0.003896109	0.399348567
TMEM159	cd4_treg	SPL	-0.677770632	4.306229993	0.003899432	0.399348567
CALHM2	cd8_mait	SPL	-0.951227626	4.386568726	0.003905491	0.399348567
PPIL3	cd4_temra	SPL	-1.362323351	4.938468856	0.003906725	0.399348567
UGGT1	cd4_cm	SPL	0.441829111	4.110245046	0.003910499	0.399348567
PFDN4	cd4_temra	SPL	1.284377311	5.354276859	0.003916659	0.399348567
EXOSC5	cd8_temra	SPL	-0.631547427	4.048007554	0.003922228	0.399348567
CLIP4	cd8_naive	SPL	0.694973178	4.609883896	0.003922239	0.399348567
PPHLN1	cd4_temra	SPL	0.91674397	6.531619561	0.003925093	0.399348567
PANK3	cd4_cm	SPL	0.465401207	3.725370496	0.003932611	0.399348567
NELFCD	cd8_temra	SPL	0.394951318	6.022029669	0.003933947	0.399348567
LCLAT1	cd4_naive	SPL	0.848644695	4.171116278	0.003936147	0.399348567
HSBP1L1	cd8_temra	SPL	-1.121838852	3.416096827	0.003940912	0.399348567
RASD1	cd4_tem	SPL	-1.255899503	3.565393599	0.003947284	0.399348567
RGS14	cd8_tem	SPL	-0.620076085	5.862193415	0.003947571	0.399348567
ZFYVE26	cd8_trm	SPL	0.780554226	3.256627035	0.003949562	0.399348567
MCUR1	cd8_trm	SPL	-0.485168805	4.249856892	0.003951259	0.399348567
MAP7D3	cd8_trm	SPL	0.64423608	3.921828908	0.003952604	0.399348567
C7orf26	cd8_tem	SPL	-0.459154073	5.102482921	0.003959972	0.399348567
ZHX3	cd8_naive	SPL	1.139003979	2.680021339	0.00396468	0.399348567
ANAPC16	cd8_trm	SPL	-0.335055602	8.133147874	0.003966212	0.399348567
ADIPOR2	cd8_temra	SPL	0.647436311	5.011557085	0.003971089	0.399348567
TAOK3	cd8_tem	SPL	0.42057023	6.565687155	0.003974826	0.399348567
NAAA	cd4_temra	SPL	1.344906337	5.734371447	0.003976435	0.399348567
EXOG	cd4_tem	SPL	0.494562758	4.259649157	0.003977688	0.399348567
BTBD6	cd4_treg	SPL	-0.477242337	5.205492738	0.00398234	0.399348567
MFSD12	cd8_trm	SPL	-0.605269822	4.716925771	0.00398915	0.399754564
HAUS4	cd8_temra	SPL	-0.545705369	4.159005494	0.003998654	0.399905524
IFT43	cd4_cm	SPL	-0.454341724	3.823397905	0.004003035	0.399905524
CHRNB1	cd8_temra	SPL	-0.805430583	3.273544991	0.00400907	0.399905524
CSRNP1	cd8_tem	SPL	-1.236386718	7.811399169	0.004011331	0.399905524
MTHFD2	cd4_temra	SPL	-1.341034122	5.178147234	0.004011372	0.399905524
CHST7	cd8_tem	SPL	-0.849057261	3.748943394	0.0040118	0.399905524
HDAC8	cd8_trm	SPL	0.709248612	3.638887563	0.004011894	0.399905524
TNFRSF10B	cd8_naive	SPL	-0.778843149	4.378895492	0.004013901	0.399913118
CMTM8	cd4_treg	SPL	-0.997386134	5.350406655	0.004036673	0.401579083
NDUFS7	cd8_mait	SPL	-0.571926555	6.415995609	0.004041727	0.401579083
TOR1AIP2	cd8_mait	SPL	0.79538696	4.703163908	0.004042255	0.401579083
SNAP23	cd8_tem	SPL	0.491496539	5.443595845	0.004056911	0.402159398
PPIF	cd4_temra	SPL	-1.236914408	4.365310976	0.004059812	0.402159398
SKI	cd4_temra	SPL	-1.703647483	4.221883314	0.004059843	0.402159398
CARD11	cd4_temra	SPL	-1.262086785	5.646395108	0.004061687	0.402159398
CXorf56	cd4_tem	SPL	0.699947468	3.063695157	0.004064816	0.402253921
EIF3K	cd8_trm	SPL	-0.273510569	8.770844334	0.004068345	0.402253921
RAD51C	cd4_trm	SPL	-0.544372387	4.394491519	0.004069272	0.402253921
UBXN7	cd8_trm	SPL	0.468799041	5.022470815	0.004070409	0.402253921
BCL2A1	cd8_trm	SPL	-0.750650211	6.55387618	0.004077446	0.402555806
LRCH4	cd8_tem	SPL	-0.456054948	5.580660205	0.004111622	0.40417702
CSE1L	cd4_naive	SPL	0.618930799	4.119424643	0.004113284	0.40417702
PRDM10	cd4_trm	SPL	1.068705117	2.126105271	0.004123187	0.404382737
MIB2	cd4_treg	SPL	-0.565749269	4.92491731	0.004136316	0.40495706
PTGER4	cd4_temra	SPL	-1.167739962	7.671511537	0.004140195	0.40495706
STT3A	cd4_naive	SPL	0.864432925	3.898367281	0.004143566	0.40495706
SOX13	cd4_temra	SPL	2.329096613	3.883084677	0.004146577	0.40495706
RRAGC	cd4_trm	SPL	0.552342027	4.53699439	0.004155777	0.40495706
MTX3	cd4_tem	SPL	0.796152508	3.424449917	0.004157881	0.40495706
CPNE8	cd8_temra	SPL	-0.792534744	3.227222232	0.004159959	0.40495706
SLC39A4	cd8_temra	SPL	-0.657838084	3.796379985	0.004161618	0.40495706
CFL2	cd8_naive	SPL	-1.339822604	5.079842364	0.004163926	0.40495706
CITED2	cd8_tem	SPL	-0.711374747	8.356272919	0.004165054	0.40495706
ANGEL2	cd8_mait	SPL	0.839662796	5.125520614	0.004168144	0.40495706
WWP2	cd4_cm	SPL	0.317353975	4.65220457	0.004172728	0.405022548
ARL6IP5	cd4_temra	SPL	0.841619844	8.394729161	0.004175941	0.405144525
SNX15	cd4_cm	SPL	-0.535438328	3.879197332	0.004188545	0.405587048
FKBP5	cd4_temra	SPL	2.354642788	7.887494592	0.004190709	0.405587048
NSD2	cd8_naive	SPL	0.805126014	3.654368093	0.004193523	0.405587048
ANAPC11	cd8_mait	SPL	-0.564987182	6.642643161	0.00420151	0.405587048
ANGEL2	cd8_temra	SPL	0.481733351	5.519493897	0.004207884	0.405587048
SLCO3A1	cd4_tem	SPL	0.736756449	4.4344099	0.004209928	0.405587048
DENND4B	cd4_treg	SPL	0.656991974	4.391435421	0.004211187	0.405587048
IER5L	cd4_cm	SPL	-1.142926865	4.155278599	0.004217505	0.405587048
MDM2	cd4_treg	SPL	0.473569182	5.42910173	0.004220724	0.405587048
SMIM3	cd8_temra	SPL	-1.19726527	3.063178496	0.004220796	0.405587048
IGBP1	cd8_naive	SPL	-0.481611513	6.795191388	0.00422421	0.405587048
SPOPL	cd8_temra	SPL	0.553954539	4.078806973	0.004225538	0.405587048
PABPN1	cd8_trm	SPL	-0.368327078	7.420634571	0.004233246	0.4061387
TMEM59	cd4_temra	SPL	0.733674195	7.670536514	0.004236328	0.406246211
CUL5	cd8_temra	SPL	0.349597616	5.788728449	0.004242327	0.406533886
AP4B1	cd8_temra	SPL	-0.498618536	4.772163368	0.004250809	0.406533886
CREBRF	cd4_temra	SPL	1.042485627	6.371278788	0.004264704	0.406533886
IP6K1	cd8_temra	SPL	0.513709462	5.057862485	0.004265501	0.406533886
CARD16	cd8_mait	SPL	-0.640325267	6.477272756	0.004266601	0.406533886
ANKRD28	cd8_naive	SPL	0.727794614	3.867783487	0.004267069	0.406533886
GRASP	cd8_temra	SPL	-1.646148518	4.548511158	0.004268191	0.406533886
TNPO3	cd8_tem	SPL	0.462079512	4.929081769	0.004273803	0.406533886
MCF2L2	cd4_treg	SPL	1.181643241	2.654920646	0.004276608	0.406533886
UBALD2	cd4_tem	SPL	-0.686502473	8.352229958	0.004278842	0.406533886
CARHSP1	cd4_temra	SPL	-1.206691385	5.576106062	0.004281838	0.406533886
STAT5B	cd4_temra	SPL	0.979572936	6.090743417	0.004282628	0.406533886
NFKB2	cd4_temra	SPL	-1.832267492	5.190638178	0.004284037	0.406533886
RHOH	cd4_cm	SPL	-0.603244788	8.220431426	0.004286735	0.406533886
GFI1	cd4_temra	SPL	1.256585491	5.154680657	0.004290677	0.406533886
TNKS	cd8_mait	SPL	0.820843992	4.995635051	0.004296439	0.406533886
AGPAT4	cd8_tem	SPL	1.309769593	4.656442622	0.004297004	0.406533886
B9D2	cd4_tem	SPL	-0.728121635	3.894373293	0.004297129	0.406533886
NDUFA12	cd8_mait	SPL	-0.562295639	6.265355149	0.004300468	0.406533886
DDT	cd8_naive	SPL	0.807250219	6.861436825	0.004303038	0.406533886
TYW5	cd8_trm	SPL	0.727744313	3.439343311	0.0043065	0.406533886
IER3	cd8_naive	SPL	-1.771138284	2.766455025	0.004311886	0.406533886
PHLDA1	cd8_temra	SPL	-0.956509508	5.112392133	0.004316423	0.406533886
GTF3C3	cd8_trm	SPL	0.689152929	3.996084395	0.004317049	0.406533886
DNAJC4	cd8_trm	SPL	-0.429738476	5.694353134	0.004317834	0.406533886
ZFP36	cd8_tem	SPL	-0.920877167	11.2684025	0.004319936	0.406547031
SPINT2	cd4_cm	SPL	-0.62027921	5.643556613	0.004336803	0.407209248
DGKD	cd4_naive	SPL	0.474524378	5.018208807	0.004351671	0.407514043
SPRYD4	cd8_trm	SPL	-0.945764252	2.755125668	0.004356965	0.407514043
PRR12	cd4_tem	SPL	0.498068611	4.527333797	0.004357213	0.407514043
TCTA	cd8_tem	SPL	-0.540371664	4.855779118	0.004361267	0.407514043
PIM2	cd4_naive	SPL	-0.942470199	7.488856238	0.004368511	0.407514043
DPEP2	cd8_temra	SPL	-0.966454967	3.43086486	0.00437112	0.407514043
MON1B	cd4_tem	SPL	0.497626871	4.633380453	0.004377602	0.407514043
TM9SF2	cd8_naive	SPL	0.535165499	5.74299232	0.004377647	0.407514043
PCCA	cd4_naive	SPL	1.060866104	2.314056106	0.004381971	0.407514043
TBPL1	cd4_treg	SPL	-0.422314593	5.119909238	0.004385433	0.407514043
FOSL1	cd4_cm	SPL	-1.568728696	2.125790693	0.004389655	0.407514043
UBR2	cd8_tem	SPL	0.452897766	5.969389989	0.004390158	0.407514043
ADAT2	cd8_naive	SPL	1.057608629	3.323262015	0.004392356	0.407514043
ZDBF2	cd8_mait	SPL	1.202036019	4.620902309	0.004393168	0.407514043
ZNF548	cd4_tem	SPL	-0.587788295	3.784354828	0.004400625	0.407915765
GNPTAB	cd4_trm	SPL	0.42544992	5.066461561	0.004406236	0.408166771
ITM2C	cd8_temra	SPL	-1.301211054	3.886487122	0.00440847	0.408166771
AUP1	cd8_trm	SPL	-0.363803143	6.950135163	0.004410057	0.408166771
ITGA1	cd4_trm	SPL	1.116434792	4.692200189	0.004419026	0.408456486
STIMATE	cd4_treg	SPL	0.61341813	4.747709557	0.004421187	0.408456486
ZNF738	cd4_trm	SPL	0.880094257	2.434580842	0.004423595	0.408456486
UBR5	cd8_mait	SPL	0.570172363	5.963917048	0.004436364	0.408977433
SPON2	cd4_temra	SPL	-1.654267459	8.225308045	0.004442053	0.409137221
ZNF581	cd4_cm	SPL	-0.434645085	5.165198863	0.00444227	0.409137221
ISYNA1	cd8_tem	SPL	-0.890341097	3.879248951	0.004448004	0.409174434
C1QBP	cd8_mait	SPL	-0.625154524	6.715547953	0.004449349	0.409174434
THAP4	cd4_tem	SPL	-0.453314395	4.792186608	0.004456509	0.409174434
KMT2C	cd4_trm	SPL	0.34881252	6.713062152	0.004459003	0.409174434
RGS10	cd4_temra	SPL	-0.753813979	6.795425937	0.0044715	0.409592161
UHMK1	cd4_tem	SPL	0.354525089	6.152207986	0.004476147	0.409592161
SYTL2	cd8_tem	SPL	0.662593479	6.345697828	0.004476486	0.409592161
KAT8	cd4_cm	SPL	-0.344658642	5.516283137	0.004481129	0.409619885
TNRC6A	cd8_trm	SPL	0.473258157	5.630167531	0.004486523	0.409751332
ADCK2	cd4_tem	SPL	-0.492333821	3.960622019	0.004488821	0.409780514
IRF7	cd8_trm	SPL	-0.737402517	5.577926813	0.004502685	0.409925848
PPP2R3B	cd4_cm	SPL	-0.630311781	3.779960043	0.004507272	0.409925848
COX5A	cd8_mait	SPL	-0.565545967	6.986938447	0.004509348	0.409925848
ZFYVE26	cd8_naive	SPL	0.739740929	3.075460041	0.004510204	0.409925848
MED23	cd8_trm	SPL	0.513147581	4.743798967	0.004518598	0.410087574
SLC39A4	cd4_treg	SPL	-0.950398062	3.92092177	0.004531016	0.410124591
ENDOG	cd8_mait	SPL	-1.142638275	4.139682873	0.004533798	0.410124591
METRN	cd4_cm	SPL	-0.773139875	3.508126342	0.004539668	0.410124591
TNRC6A	cd4_trm	SPL	0.468957866	5.748458641	0.004544968	0.410230933
R3HDM4	cd4_trm	SPL	-0.448890808	6.484606721	0.004547229	0.410230933
SCAI	cd4_tem	SPL	0.489287846	3.949465434	0.004554403	0.410456673
PERP	cd4_temra	SPL	2.435097444	4.514654018	0.004555676	0.410456673
GDE1	cd4_temra	SPL	1.512621132	4.959343879	0.004559889	0.410657657
KAT2A	cd4_tem	SPL	-0.542792945	3.788639848	0.004574157	0.410948897
SNAPC2	cd4_tem	SPL	-0.465191672	4.343421822	0.004577863	0.410948897
TM2D2	cd4_temra	SPL	1.617160526	4.152610862	0.004587836	0.410948897
DDHD1	cd8_temra	SPL	0.340663565	6.095362158	0.004590622	0.410948897
TNFRSF13C	cd4_trm	SPL	-1.380716239	3.009827878	0.004591384	0.410948897
FCHSD2	cd4_temra	SPL	-1.347734437	4.390082615	0.00459551	0.410948897
CRBN	cd8_temra	SPL	0.376463237	6.497881707	0.00460423	0.410948897
TMCO1	cd4_temra	SPL	1.111599134	6.441297575	0.004604233	0.410948897
MCM3	cd4_temra	SPL	-1.158289828	4.810906112	0.004610099	0.410948897
DBNDD2	cd8_temra	SPL	-0.845977772	4.158729493	0.004610405	0.410948897
TSPAN2	cd8_temra	SPL	1.47954066	2.644986659	0.004611055	0.410948897
TNFSF14	cd4_tem	SPL	1.008778617	4.000437837	0.00461653	0.410948897
OTUD7B	cd4_tem	SPL	0.732650318	2.922287743	0.004631115	0.411878925
RPIA	cd4_temra	SPL	-1.008048893	5.319378814	0.004634239	0.411895729
NUFIP2	cd8_tem	SPL	-0.593058965	6.928222784	0.004635388	0.411895729
HIST1H2AD	cd8_naive	SPL	-1.336848556	1.895692462	0.004637304	0.411895729
GLYR1	cd4_naive	SPL	0.5726936	4.488956649	0.004642142	0.411895729
RACK1	cd4_tem	SPL	-0.318007838	11.12280434	0.004643035	0.411895729
MLF1	cd8_tem	SPL	-1.255038211	3.886178446	0.004646625	0.411895729
MIIP	cd8_tem	SPL	-0.49477334	4.789517739	0.004649702	0.41194015
TAOK3	cd8_temra	SPL	0.43473139	6.704853402	0.004653973	0.411966071
SRSF3	cd4_trm	SPL	-0.576026876	8.508217823	0.004661588	0.412232249
PHF19	cd4_temra	SPL	-1.62452633	4.48312272	0.004672685	0.41273275
BZW2	cd4_temra	SPL	-1.288051933	4.704908694	0.00467341	0.41273275
PLPBP	cd4_temra	SPL	1.333859878	4.809231002	0.004679469	0.412987602
IFT80	cd8_trm	SPL	0.692867729	3.452934817	0.004694713	0.413354988
CD79B	cd8_tem	SPL	-0.901978692	3.576185783	0.004706766	0.413464337
SETD1B	cd4_cm	SPL	0.56068187	4.370764361	0.004708278	0.413464337
TPRG1	cd4_temra	SPL	2.876207729	3.294532217	0.004708825	0.413464337
MCUB	cd8_trm	SPL	-0.438719145	6.926955353	0.004714933	0.413513824
PIKFYVE	cd4_trm	SPL	0.456926909	4.583292368	0.004715377	0.413513824
KIF1B	cd8_tem	SPL	0.756434961	4.288310651	0.004723624	0.413851045
ALYREF	cd4_trm	SPL	-0.709896805	6.584697694	0.004726705	0.413851045
H2AFJ	cd4_tem	SPL	-0.465282847	6.730124547	0.004727378	0.413851045
CDK12	cd4_cm	SPL	0.297338364	5.830891719	0.004729258	0.413851045
SLAMF6	cd4_temra	SPL	1.42070939	6.357477957	0.004737717	0.413851045
BAX	cd8_tem	SPL	-0.39945379	7.526102276	0.004738554	0.413851045
UBE2D2	cd8_trm	SPL	-0.273232297	8.03905486	0.004740088	0.413851045
SSBP3	cd8_tem	SPL	0.912336358	4.79962739	0.004745319	0.413851045
PDPR	cd8_naive	SPL	0.787519757	3.779039545	0.004746239	0.413851045
CENPX	cd4_temra	SPL	-1.436032981	5.64679709	0.004747133	0.413851045
MRPS24	cd8_temra	SPL	-0.405196779	6.232133313	0.004752472	0.413851045
NUP214	cd4_temra	SPL	1.267707947	5.404541309	0.004754947	0.413851045
CSRNP1	cd4_treg	SPL	-1.236167638	7.931354058	0.004758666	0.413851045
N4BP2	cd4_temra	SPL	-1.227181641	4.315743789	0.004760132	0.413851045
POMC	cd4_trm	SPL	-0.903000105	4.253669681	0.004778483	0.414659037
SNRNP25	cd4_trm	SPL	-0.643493553	3.387233781	0.004785749	0.415115669
LDLRAP1	cd8_temra	SPL	-0.482984379	5.025831121	0.004789628	0.415278153
SLFN12L	cd4_treg	SPL	1.037600949	2.946432978	0.004794466	0.41535196
NME3	cd4_cm	SPL	-0.370422966	6.708193858	0.004794489	0.41535196
JMJD6	cd8_naive	SPL	-0.921626575	5.513288937	0.004800499	0.415698769
ZFP36	cd4_cm	SPL	-1.157469071	11.17647471	0.004818451	0.415739921
BTG2	cd4_temra	SPL	-1.526810089	8.429087932	0.004821394	0.415739921
CNPY3	cd8_temra	SPL	-0.315116968	6.567990561	0.004821673	0.415739921
CASTOR1	cd8_trm	SPL	-1.134164251	2.763131888	0.00482315	0.415739921
PARP4	cd8_tem	SPL	0.507524516	5.442549224	0.00482323	0.415739921
MRPL36	cd8_mait	SPL	-0.703615168	5.078830373	0.00482506	0.415739921
ZFP36	cd4_tem	SPL	-1.115550203	11.41227756	0.004830189	0.416008785
LZIC	cd8_mait	SPL	-0.832758094	4.930186906	0.00484891	0.416250904
MECP2	cd8_mait	SPL	0.5716674	6.273192498	0.004849346	0.416250904
PHF6	cd4_treg	SPL	0.539309736	4.523923731	0.004854481	0.416250904
UBXN1	cd4_tem	SPL	-0.336206969	7.960170143	0.004855628	0.416250904
ALAD	cd8_naive	SPL	-0.827051727	3.648473793	0.00485754	0.416250904
RSAD1	cd4_trm	SPL	-0.397338595	5.01984042	0.004859079	0.416250904
MAF1	cd4_tem	SPL	-0.357902977	6.542972842	0.004859124	0.416250904
TMEM30B	cd8_naive	SPL	-0.930739099	3.783219088	0.004887554	0.417477743
MON2	cd8_mait	SPL	0.61619617	5.579529426	0.004908527	0.417899271
CH25H	cd4_tem	SPL	-3.181570722	4.542275373	0.004909623	0.417899271
BPGM	cd4_trm	SPL	-0.677539209	3.859933943	0.004910792	0.417899271
CNPY3	cd8_naive	SPL	-0.446001961	6.334706534	0.004915039	0.417899271
DHRS4L2	cd4_temra	SPL	1.751285705	3.97724403	0.004916903	0.417899271
ULK4	cd4_temra	SPL	2.349640038	4.046067668	0.004941548	0.418151063
LMNA	cd4_temra	SPL	-2.318976653	4.896002126	0.004941697	0.418151063
TALDO1	cd8_mait	SPL	-0.551964707	6.032694615	0.004943611	0.418151063
RAP1GDS1	cd4_temra	SPL	1.082720839	6.039094519	0.004945489	0.418151063
CISD3	cd8_mait	SPL	-0.930567312	5.590825447	0.004950849	0.418290689
CMTM8	cd4_tem	SPL	-1.282106411	4.823301357	0.004955661	0.41832761
SNX9	cd8_temra	SPL	-1.236654392	3.934468329	0.004962661	0.418713153
EIF3A	cd8_naive	SPL	0.351828108	6.868440191	0.004981627	0.419561756
ABHD2	cd4_cm	SPL	0.428923604	4.08337782	0.00498887	0.41972766
SORBS3	cd8_tem	SPL	-0.623918088	4.509495977	0.004992016	0.419821831
MT3	cd8_naive	SPL	-1.43257694	3.445245409	0.005000222	0.42000039
PIM3	cd4_temra	SPL	-1.612763522	6.159583962	0.005016885	0.420788722
PRR7	cd8_naive	SPL	-1.01116247	5.406275337	0.005018785	0.420788722
P2RX5	cd4_tem	SPL	-0.737000328	5.417391546	0.005020436	0.420788722
CITED2	cd4_cm	SPL	-0.703880724	8.41678247	0.005023274	0.420788722
MEST	cd4_naive	SPL	1.231445579	2.097406711	0.005028252	0.420788722
SBK1	cd8_tem	SPL	0.833828788	3.94999278	0.005029922	0.420788722
POMC	cd8_naive	SPL	-0.896075181	4.699168845	0.005043343	0.421400923
MTMR10	cd8_naive	SPL	0.888656487	3.385305546	0.005065894	0.421980319
FAM8A1	cd8_naive	SPL	0.81578407	3.612058844	0.005069583	0.421980319
TRADD	cd8_mait	SPL	-0.653875387	5.90934386	0.005070593	0.421980319
HMGCL	cd4_tem	SPL	0.697514945	3.369519091	0.005075956	0.422082781
SNTA1	cd8_naive	SPL	-1.148438225	2.711933352	0.005080712	0.422109645
MED13	cd4_trm	SPL	0.545814872	4.880982659	0.005082393	0.422109645
FAU	cd4_treg	SPL	-0.328255333	11.46012874	0.005090507	0.422380581
FLOT1	cd4_cm	SPL	-0.540302091	5.88151357	0.005092281	0.422380581
VEGFB	cd8_naive	SPL	-0.750831778	5.868336835	0.005102385	0.422380581
FMR1	cd4_treg	SPL	0.577206104	5.149577676	0.005104514	0.422380581
ULBP2	cd4_tem	SPL	-1.443274994	2.711269804	0.005104924	0.422380581
ANAPC11	cd8_temra	SPL	-0.395363081	6.766543093	0.005106047	0.422380581
EHD4	cd8_tem	SPL	-0.621495314	5.493309282	0.005108365	0.422403626
RRAS	cd8_tem	SPL	-0.888731038	3.539892135	0.00512939	0.423006402
C18orf32	cd4_trm	SPL	-0.31508466	6.381736572	0.005136163	0.423006402
ABHD18	cd4_trm	SPL	0.488723559	4.686250873	0.005138461	0.423006402
IFFO2	cd4_temra	SPL	-1.096982855	5.475538718	0.005143147	0.423006402
NCBP2AS2	cd4_treg	SPL	-0.46345194	6.143149156	0.005144933	0.423006402
ADSL	cd8_temra	SPL	-0.471675299	5.294058224	0.005148942	0.423006402
ABHD18	cd8_naive	SPL	0.658358453	4.583530483	0.005151045	0.423006402
TGFBR3	cd8_tem	SPL	0.746419889	6.450033521	0.005151916	0.423006402
PIK3C3	cd4_trm	SPL	0.403107038	4.870884954	0.005153554	0.423006402
GADD45A	cd8_tem	SPL	-0.88139496	5.88690433	0.00516946	0.423399008
EID2	cd8_temra	SPL	-0.425942973	5.185659401	0.005175478	0.423651642
SMG1	cd4_tem	SPL	0.356716378	6.778800051	0.00518188	0.423651642
MAX	cd4_tem	SPL	-0.260208246	6.773425209	0.005182771	0.423651642
PAXX	cd8_mait	SPL	-0.45077164	7.975969908	0.005187198	0.423846285
FRYL	cd4_trm	SPL	0.402771853	5.887205252	0.00519517	0.424330231
TTYH2	cd4_cm	SPL	1.017526806	1.986067654	0.0052069	0.424618621
TIFA	cd4_temra	SPL	-1.504890279	4.395138957	0.005215484	0.424886543
L3MBTL1	cd4_cm	SPL	0.791071223	1.693474873	0.005222103	0.424908845
LHPP	cd4_cm	SPL	-0.468398485	4.118052701	0.005223586	0.424908845
PTMA	cd4_tem	SPL	-0.32075215	11.66584709	0.005226405	0.424908845
CXorf40A	cd4_trm	SPL	-1.01396352	5.447929957	0.005231297	0.424991855
VRK2	cd8_tem	SPL	0.576468914	4.535384405	0.005231995	0.424991855
MRPL33	cd4_cm	SPL	-0.302318831	6.538434386	0.005235337	0.425096612
PPIL3	cd4_tem	SPL	-0.466935705	4.822817983	0.005241487	0.425262592
RRAGA	cd8_temra	SPL	-0.46967522	5.653346152	0.005245541	0.425424858
C3orf38	cd8_mait	SPL	0.789916712	4.457920237	0.005262985	0.426172154
FLYWCH2	cd8_mait	SPL	-0.937826834	4.120844562	0.005266251	0.426211807
ABCB1	cd4_trm	SPL	0.895175615	4.606118185	0.005277578	0.426474167
DOP1A	cd8_naive	SPL	0.629145607	3.607132361	0.005279296	0.426474167
DUT	cd4_trm	SPL	-0.351021216	6.857772674	0.005279864	0.426474167
PIH1D1	cd4_trm	SPL	-0.360030158	5.496208927	0.005293556	0.426474167
DPAGT1	cd8_temra	SPL	-0.611923476	3.867787496	0.005294057	0.426474167
SGTB	cd8_tem	SPL	0.522946092	5.073680929	0.005297875	0.426474167
IMP3	cd8_trm	SPL	-0.391085451	6.722407426	0.005298802	0.426474167
CREG1	cd4_naive	SPL	-0.608488343	4.034765286	0.005300929	0.426474167
PAN3	cd8_temra	SPL	0.387996254	5.284723856	0.005302188	0.426474167
GPS2	cd4_cm	SPL	-0.274563417	6.705618004	0.005302578	0.426474167
TBCC	cd8_trm	SPL	-0.364170241	6.680089171	0.005303775	0.426474167
VEGFB	cd8_trm	SPL	-0.524690168	6.150407257	0.005308728	0.426706787
CYB561	cd8_trm	SPL	-0.885781347	4.006295323	0.005316998	0.426916025
KPNB1	cd4_trm	SPL	0.286830291	6.724460997	0.005329441	0.427014009
RFC5	cd8_trm	SPL	-0.582513286	3.28799907	0.005332247	0.427014009
PQBP1	cd8_naive	SPL	-0.460067596	6.43442881	0.005336352	0.427029369
PFKP	cd8_tem	SPL	-0.639627569	5.346648714	0.005341183	0.427029369
VOPP1	cd4_treg	SPL	0.358191518	6.430816709	0.005343342	0.427029369
ATP5PO	cd8_trm	SPL	-0.291037232	7.539895353	0.005346824	0.427029369
RNF170	cd8_naive	SPL	1.016599429	2.977943469	0.005351392	0.427029369
NUDT14	cd8_naive	SPL	-1.099549724	2.966946128	0.005387867	0.428987204
CLTC	cd4_trm	SPL	0.419692116	5.519073622	0.005391286	0.428987204
CCDC59	cd4_tem	SPL	-0.540108965	6.70557529	0.005393018	0.428987204
CLPP	cd4_tem	SPL	-0.407510795	6.884282833	0.005396805	0.429009069
FAM217B	cd4_trm	SPL	0.765478537	4.294868165	0.005401768	0.429009069
ABHD5	cd4_tem	SPL	-0.616027872	4.62719737	0.005401778	0.429009069
HSBP1L1	cd4_tem	SPL	-0.657860209	4.318472114	0.005405415	0.429009069
IDI1	cd4_cm	SPL	-0.676121833	6.826428946	0.005414128	0.429009069
MCCC2	cd8_trm	SPL	0.447364837	4.599471883	0.005418402	0.429009069
GTDC1	cd4_tem	SPL	0.64871326	4.467678268	0.005422213	0.429009069
CXorf40A	cd4_cm	SPL	-0.963832374	4.792915785	0.005425814	0.429009069
SERTAD1	cd4_cm	SPL	-0.954498795	6.002450289	0.005426431	0.429009069
TRIM69	cd8_mait	SPL	-1.065211822	4.838502129	0.005435519	0.429150037
HLA-DPA1	cd4_temra	SPL	1.391490373	7.43814683	0.005436893	0.429150037
TSPO	cd8_mait	SPL	-0.815787943	6.670077544	0.005438165	0.429150037
PPIL3	cd8_tem	SPL	-0.64148916	4.9614408	0.005458818	0.429692942
TMEM181	cd4_temra	SPL	1.45697371	5.540327348	0.005459975	0.429692942
ACOX1	cd8_trm	SPL	0.666356413	3.672023001	0.005467787	0.429969447
FKTN	cd4_trm	SPL	1.189821647	1.96773332	0.005472001	0.429985919
RASL11A	cd8_naive	SPL	-1.722335626	2.751259398	0.00548496	0.430396991
EIF2AK2	cd8_trm	SPL	0.456180745	5.452325249	0.005494194	0.430749388
DUSP23	cd8_temra	SPL	-0.672505671	5.08928533	0.005505424	0.430920386
SMC4	cd4_temra	SPL	-1.006593494	5.341234429	0.005507063	0.430920386
CAPNS1	cd8_mait	SPL	-0.540277342	6.821689533	0.005512309	0.430976703
ARL2	cd8_temra	SPL	-0.574316929	5.09852064	0.005517848	0.43113525
JUND	cd8_tem	SPL	-0.993047238	11.14167521	0.005523633	0.431424447
SAMD1	cd8_naive	SPL	-1.012419039	4.693393903	0.005530704	0.431651236
ZNF296	cd4_tem	SPL	-0.831988828	3.353575961	0.005536448	0.431789963
SF3B5	cd8_tem	SPL	-0.395750394	8.019780547	0.005540739	0.431789963
SOCS3	cd4_naive	SPL	-1.358709871	8.241481002	0.005544986	0.431789963
OGA	cd4_tem	SPL	0.34476161	6.852963143	0.005545093	0.431789963
NASP	cd4_temra	SPL	-1.077254608	6.384614414	0.005547437	0.431789963
DXO	cd8_naive	SPL	-0.734109114	4.579169529	0.005551006	0.431789963
SMIM12	cd4_temra	SPL	1.085895585	5.311154121	0.005555391	0.431789963
RO60	cd4_tem	SPL	0.352219192	5.744486359	0.00555884	0.431789963
CSRNP1	cd4_cm	SPL	-1.362873127	8.11437989	0.005559006	0.431789963
NBPF3	cd4_naive	SPL	0.905024227	2.536654262	0.005560301	0.431789963
BMS1	cd8_tem	SPL	0.508486578	5.139129607	0.005561666	0.431789963
KLF10	cd4_temra	SPL	-1.889607237	5.60665398	0.00556609	0.431971561
MAP2K2	cd8_trm	SPL	-0.365712128	6.902565064	0.005573578	0.431985208
SUPT6H	cd8_temra	SPL	0.429599649	6.135257539	0.005573936	0.431985208
TMEM101	cd8_trm	SPL	0.705444658	3.955888465	0.005590879	0.432573602
TRIM25	cd8_temra	SPL	0.642546268	4.201192834	0.005594972	0.432573602
NOP53	cd4_tem	SPL	-0.508276039	8.948680204	0.005604191	0.432573602
MADD	cd4_treg	SPL	0.56989601	4.824711276	0.00561086	0.432573602
UQCRH	cd8_trm	SPL	-0.364444704	7.960042195	0.005611709	0.432573602
ZNF527	cd8_naive	SPL	-1.143384233	2.76642799	0.005615342	0.432573602
TRADD	cd8_naive	SPL	-0.60551407	4.842081403	0.005623864	0.432573602
UXS1	cd8_temra	SPL	-0.523351645	4.421323482	0.005624386	0.432573602
SNRNP70	cd8_temra	SPL	-0.392032113	6.951104801	0.005627174	0.432573602
ZNF236	cd4_temra	SPL	-1.037922123	4.463102407	0.005629	0.432573602
ZNRD2	cd4_tem	SPL	-0.500271246	5.562139984	0.005629821	0.432573602
BIRC6	cd4_naive	SPL	0.454084505	5.916859203	0.005630234	0.432573602
FAM234A	cd4_naive	SPL	0.639251379	3.384621458	0.005648227	0.433473707
LAGE3	cd8_mait	SPL	-0.605256261	5.09193964	0.005654611	0.433616888
PDE4A	cd4_temra	SPL	-2.357682013	3.925300141	0.005664903	0.433616888
TMEM243	cd4_tem	SPL	-0.436026375	6.798474295	0.005670111	0.433616888
MAP3K1	cd4_tem	SPL	0.578073475	5.019393574	0.005679127	0.433616888
BEX5	cd8_temra	SPL	-1.288882025	3.155971825	0.005680187	0.433616888
ZC3H12A	cd8_naive	SPL	-1.180836163	4.828173594	0.005683235	0.433616888
GLG1	cd4_trm	SPL	0.318749826	6.358889478	0.005684583	0.433616888
THAP12	cd4_temra	SPL	0.986836438	5.859868639	0.005690612	0.433616888
MTIF3	cd4_temra	SPL	1.184263417	5.714501616	0.005691952	0.433616888
IGF2R	cd4_tem	SPL	0.463374888	5.901396786	0.00569306	0.433616888
FLT3LG	cd4_temra	SPL	-1.273098968	6.307832051	0.005696234	0.433616888
DUSP2	cd8_tem	SPL	-0.705948477	10.47972801	0.005697484	0.433616888
PLEKHA2	cd8_tem	SPL	0.701251738	5.931102548	0.00569813	0.433616888
MRPL32	cd4_treg	SPL	-0.490900667	5.307915587	0.005699719	0.433616888
FBXO8	cd4_treg	SPL	0.636672848	3.767249251	0.005699864	0.433616888
DDI2	cd4_cm	SPL	0.509613455	3.836906787	0.005701292	0.433616888
CITED4	cd4_temra	SPL	-1.802190418	4.379676612	0.005708866	0.433616888
THAP4	cd4_trm	SPL	-0.465179551	4.56525286	0.005710802	0.433616888
PDCD1	cd8_temra	SPL	-1.291732451	3.81623414	0.005719134	0.433856061
ZNF581	cd8_tem	SPL	-0.607775099	4.766030363	0.005720772	0.433856061
MSRB2	cd8_naive	SPL	-1.19245774	3.020378493	0.00572233	0.433856061
XRCC1	cd4_temra	SPL	-1.53845296	4.701936439	0.005724513	0.433862821
H1FX	cd4_tem	SPL	-0.638747998	9.781616499	0.005741	0.433880628
SRRT	cd4_treg	SPL	0.395789656	6.21277429	0.005743627	0.433880628
SMCHD1	cd8_tem	SPL	0.524009629	8.30802919	0.005748864	0.433880628
MARF1	cd8_tem	SPL	0.441935124	5.018549842	0.005751359	0.433880628
TRIM33	cd8_temra	SPL	0.358495256	6.019935072	0.005751979	0.433880628
HECTD3	cd4_tem	SPL	0.55249758	3.609007929	0.005763537	0.434594225
TMEM254	cd8_trm	SPL	0.833738287	2.997047597	0.005769037	0.434850618
CWF19L2	cd4_temra	SPL	1.11146439	5.9487325	0.005780987	0.435434476
NR4A1	cd8_naive	SPL	-2.241142974	6.581765014	0.005788736	0.435500467
ZNF441	cd4_naive	SPL	1.492974957	2.104858664	0.005798142	0.43561775
CD83	cd8_tem	SPL	-1.192948491	5.815955398	0.00580498	0.435912334
EGR1	cd4_temra	SPL	-3.08976177	5.297028193	0.005814047	0.436179872
CYHR1	cd8_trm	SPL	-0.484076502	5.067118123	0.005823901	0.436543888
CYHR1	cd4_tem	SPL	-0.502618992	5.036943276	0.005825222	0.436543888
DTX3	cd4_temra	SPL	-2.041518855	4.066402376	0.005834724	0.436780356
MFN2	cd8_naive	SPL	0.662120817	3.426858055	0.005836297	0.436780356
PIGP	cd8_temra	SPL	-0.530246972	4.433173931	0.00583817	0.436780356
USP12	cd4_temra	SPL	-1.131507784	5.269464561	0.005841804	0.436780356
PTPN2	cd8_trm	SPL	-0.354075121	6.412566236	0.005857654	0.436837092
FYCO1	cd8_temra	SPL	0.567785112	4.630425568	0.005857663	0.436837092
PPP2R3B	cd4_trm	SPL	-0.541653678	4.011662708	0.005859356	0.436837092
SLC12A6	cd8_trm	SPL	0.721965456	4.504339081	0.005864874	0.436985837
YRDC	cd4_tem	SPL	-0.602857977	5.155545092	0.005869739	0.437191089
TNKS	cd4_trm	SPL	0.339658752	5.182328069	0.005872662	0.437250677
GBF1	cd4_naive	SPL	0.57571205	4.28689509	0.005880424	0.437323874
CCAR2	cd8_trm	SPL	0.420463175	4.829965693	0.005882078	0.437323874
AP3B1	cd4_tem	SPL	0.383305868	5.623525533	0.005891457	0.437549982
HLA-DPB1	cd4_tem	SPL	1.020262389	6.120620393	0.005899145	0.437592963
HIST1H1B	cd4_trm	SPL	-1.081879856	3.826879334	0.005905129	0.437592963
GLA	cd4_temra	SPL	-1.830210138	4.749748277	0.005905245	0.437592963
STK16	cd4_cm	SPL	-0.431286232	5.017883708	0.005908012	0.437592963
SPON1	cd8_trm	SPL	1.217687736	2.65660851	0.005911434	0.437592963
RAD51C	cd8_mait	SPL	-0.946221243	4.212510206	0.005918264	0.437814147
SSB	cd8_trm	SPL	-0.332852455	7.192359438	0.005926743	0.437972112
SAE1	cd4_temra	SPL	-1.006467131	5.171604663	0.005932331	0.438228774
GADD45G	cd8_temra	SPL	-1.223195274	3.155729165	0.005940724	0.438692295
IDI1	cd4_tem	SPL	-0.506440833	6.855980616	0.005943663	0.438752911
MKNK2	cd8_naive	SPL	-0.582717708	6.357557699	0.005960522	0.438944918
UBE3B	cd4_cm	SPL	0.379309427	3.611603803	0.005962164	0.438944918
MAF	cd4_temra	SPL	1.501635167	6.857579196	0.005970515	0.438944918
HIST1H1C	cd4_tem	SPL	-0.609453394	8.371504581	0.005971832	0.438944918
DCAF6	cd4_trm	SPL	0.386651946	4.914431564	0.005973813	0.438944918
YJU2	cd8_mait	SPL	1.162799044	4.256851571	0.005982455	0.438957059
PPID	cd8_trm	SPL	0.541836681	5.310224787	0.005991988	0.439218734
HEBP1	cd4_cm	SPL	-0.436013394	4.043715638	0.005995131	0.439218734
MAPK3	cd4_cm	SPL	-0.373238202	5.00574372	0.006012205	0.439383128
CUTA	cd4_treg	SPL	-0.309179289	8.187486108	0.006013424	0.439383128
DNAAF2	cd8_tem	SPL	-0.63815646	6.194391879	0.006015366	0.439383128
CELF2	cd8_naive	SPL	0.631727003	7.875614155	0.006025822	0.439472956
IFRD1	cd8_tem	SPL	-0.792398449	7.488608134	0.006027288	0.439472956
NOL12	cd4_cm	SPL	-0.396051664	4.567578108	0.006027889	0.439472956
PLP2	cd8_temra	SPL	-0.669173111	6.409745763	0.00603423	0.439561626
ZNF644	cd8_mait	SPL	0.591892139	6.269568463	0.006035258	0.439561626
MGST3	cd4_temra	SPL	1.066592171	6.425240333	0.006039503	0.439680816
DNAJC4	cd8_naive	SPL	-0.476481966	5.90064172	0.00604256	0.439680816
IRS2	cd8_mait	SPL	1.200852009	5.75470023	0.006057239	0.439975997
SAR1A	cd8_temra	SPL	0.46973939	6.152025887	0.006064264	0.439975997
NEU1	cd8_naive	SPL	-1.446034548	5.03378925	0.00607072	0.439975997
RBCK1	cd4_naive	SPL	-0.424306523	6.006377873	0.006081894	0.439975997
GIMAP2	cd8_mait	SPL	-0.900679034	5.518968791	0.006083943	0.439975997
NBAS	cd8_temra	SPL	0.48545313	4.644334397	0.006085994	0.439975997
EMC1	cd4_trm	SPL	0.696389979	3.381173723	0.006086829	0.439975997
TSPYL4	cd8_temra	SPL	-0.579512049	5.471670995	0.006091926	0.439975997
TADA2B	cd4_temra	SPL	0.867825109	4.981005847	0.006094793	0.439999471
HLA-DPB1	cd8_tem	SPL	0.467749433	7.958035608	0.006105953	0.439999471
STX11	cd8_tem	SPL	-0.794198518	5.590116315	0.006110535	0.439999471
ARCN1	cd8_temra	SPL	0.330300925	6.057028873	0.006111974	0.439999471
TMEM167B	cd8_temra	SPL	0.407180238	5.293494831	0.00611434	0.439999471
C4orf3	cd8_naive	SPL	-0.324052773	7.527150846	0.006117536	0.439999471
STK38	cd4_treg	SPL	0.58867609	6.1234778	0.006124016	0.439999471
FLNA	cd8_temra	SPL	0.723713496	8.085326185	0.006131796	0.440245945
ERCC5	cd8_naive	SPL	0.475985668	6.110303234	0.006144474	0.440651109
DNAJC4	cd4_treg	SPL	-0.514695653	5.585090952	0.006147991	0.440651109
CARS	cd8_temra	SPL	0.49700197	4.962397686	0.006162005	0.440651109
SLC25A24	cd8_temra	SPL	-0.506493409	4.603378627	0.006164928	0.440651109
SEL1L	cd4_treg	SPL	0.573751044	4.920500892	0.006165917	0.440651109
CAMLG	cd4_cm	SPL	-0.483713661	6.696537594	0.006171899	0.440651109
NOSIP	cd4_temra	SPL	-1.091721502	6.88608101	0.006180642	0.440651109
EDARADD	cd4_cm	SPL	1.285623512	1.210355429	0.00618178	0.440651109
CAND1	cd8_mait	SPL	0.605979682	5.736981441	0.006186989	0.440651109
ETS1	cd8_naive	SPL	0.579830357	9.036929417	0.006189419	0.440651109
METRN	cd8_temra	SPL	-0.625798922	4.973726572	0.006190828	0.440651109
DEPDC5	cd8_temra	SPL	0.675573836	3.657743673	0.006191341	0.440651109
OTUD1	cd8_temra	SPL	-0.680296798	3.867875346	0.006195956	0.440651109
GAK	cd4_treg	SPL	0.409370961	5.463045878	0.006199809	0.440651109
CDKN1C	cd8_temra	SPL	-1.250249521	3.533376666	0.00620126	0.440651109
RBBP9	cd4_treg	SPL	0.973528445	2.794935467	0.006206594	0.44067585
FAM171A2	cd4_naive	SPL	-1.447586097	1.20429093	0.006211207	0.44067585
BAIAP2	cd8_naive	SPL	-1.393584058	2.726672392	0.006211405	0.44067585
RBM23	cd8_mait	SPL	0.642191155	5.741933889	0.006225861	0.440884393
CRBN	cd4_temra	SPL	0.877678282	6.799492373	0.006226886	0.440884393
GRINA	cd4_trm	SPL	-0.357020858	5.360259819	0.006228545	0.440884393
MIDN	cd4_temra	SPL	-0.920852258	6.701604515	0.006230085	0.440884393
ITGA5	cd8_tem	SPL	0.923041815	4.236355828	0.006243183	0.441509604
CDC34	cd8_naive	SPL	-0.744640547	4.558703002	0.006260272	0.441963687
FAM207A	cd4_naive	SPL	-0.608866164	4.3348879	0.006263035	0.44200812
GHDC	cd4_cm	SPL	-0.568209406	3.031382032	0.006281334	0.442094506
ZNF669	cd4_tem	SPL	-0.655170331	3.829287276	0.006285204	0.44213752
CENPH	cd4_temra	SPL	-1.395575868	3.665373751	0.006292281	0.442263867
PLXND1	cd8_mait	SPL	0.830093767	6.378006467	0.00630301	0.4428677
RBSN	cd8_mait	SPL	0.832298319	4.090211805	0.006308955	0.442984912
ATXN10	cd4_temra	SPL	0.956002496	5.209379854	0.006311464	0.443010882
RAP1GAP2	cd8_temra	SPL	1.452022416	4.13082522	0.006320775	0.443514148
USO1	cd8_trm	SPL	0.430897784	5.307321262	0.006325473	0.443557645
GNB2	cd4_naive	SPL	-0.484507129	6.817667304	0.006325678	0.443557645
TBK1	cd8_tem	SPL	0.446850803	5.153521983	0.006357746	0.444410231
JMJD1C	cd4_temra	SPL	-0.881298804	7.000595003	0.006367513	0.444834696
POLD2	cd8_temra	SPL	-0.569420611	4.452175879	0.006372696	0.44504667
ZNF570	cd8_naive	SPL	-0.920275119	3.35301763	0.006382614	0.445438929
HIST1H2BC	cd8_tem	SPL	-0.755905148	5.077998647	0.006387375	0.44547101
STAMBPL1	cd4_temra	SPL	-1.343735562	4.501522375	0.006392521	0.445596305
HDHD3	cd8_temra	SPL	-0.53612879	4.310468889	0.006418497	0.44611156
PRPS1	cd4_tem	SPL	-0.386326125	5.87537313	0.006419218	0.44611156
NDUFA3	cd4_temra	SPL	1.014443378	7.460167555	0.006427779	0.44611156
ZNF234	cd4_naive	SPL	1.315107411	1.583466172	0.006429477	0.44611156
LRCH4	cd8_trm	SPL	-0.437570343	5.5873384	0.006429504	0.44611156
INO80E	cd8_temra	SPL	-0.339228862	6.003655568	0.006434235	0.446185237
ZNF3	cd4_naive	SPL	0.629717389	3.730927352	0.006442545	0.446288489
DIPK2A	cd8_trm	SPL	-0.604087676	4.689265306	0.006447872	0.446288489
C1QA	cd4_temra	SPL	1.963491447	3.684722561	0.006450806	0.446288489
TMEM62	cd8_tem	SPL	0.537042751	4.408296554	0.006460936	0.446544539
DPP7	cd8_tem	SPL	-0.373018052	7.272796867	0.006462101	0.446544539
NR1D1	cd4_trm	SPL	0.911892804	4.697568003	0.006472064	0.446544539
GLMP	cd8_temra	SPL	0.636802765	3.979890635	0.00647391	0.446544539
RGS16	cd4_cm	SPL	-1.180833361	3.632419753	0.006478324	0.446629857
SF3A2	cd4_tem	SPL	-0.349191399	6.57239818	0.006479459	0.446629857
PIGX	cd8_naive	SPL	-0.636645934	3.799776706	0.006491839	0.447185561
LARP1	cd8_trm	SPL	0.475433811	5.287091743	0.006497553	0.447381691
PARP4	cd8_naive	SPL	0.650490464	4.543593469	0.006499006	0.447381691
MTERF2	cd8_temra	SPL	0.961578156	2.936697549	0.006503353	0.447401751
TMEM186	cd8_naive	SPL	1.315618194	2.047775825	0.006509027	0.44759037
ZYX	cd4_naive	SPL	-0.662160026	6.734691653	0.006518619	0.447641926
SNRPE	cd4_trm	SPL	-0.337233995	5.969890873	0.006520072	0.447641926
TMEM80	cd4_temra	SPL	1.943810759	4.018584865	0.00652566	0.447728563
LRPAP1	cd8_trm	SPL	-0.313200841	6.308982491	0.006530571	0.447728652
YIPF3	cd4_temra	SPL	0.973376663	5.58874693	0.006545049	0.44793418
TRIM23	cd4_tem	SPL	0.719209766	3.659834133	0.006545957	0.44793418
PSME4	cd8_temra	SPL	0.439631659	6.40614393	0.006552038	0.448176219
TOP1MT	cd8_naive	SPL	-0.812405894	3.895307877	0.006562717	0.448176219
DDHD1	cd8_tem	SPL	0.446018476	5.834665535	0.006564522	0.448176219
FGFR1OP	cd4_treg	SPL	0.659441027	4.167409892	0.00656464	0.448176219
C11orf54	cd8_trm	SPL	0.724645978	4.051916851	0.00657408	0.448263976
SDHA	cd8_naive	SPL	0.463205937	6.057655405	0.00658551	0.448861358
DLGAP4	cd8_tem	SPL	0.531292194	4.288124187	0.006590123	0.448880333
PTCD3	cd4_naive	SPL	0.428755967	5.0602006	0.006593236	0.448944772
UBE2S	cd8_tem	SPL	-0.724203042	7.873931159	0.006602197	0.449119518
TOMM20	cd8_trm	SPL	-0.391687182	7.865590956	0.006602307	0.449119518
PLEKHF2	cd8_temra	SPL	-0.576499201	5.065260893	0.006607816	0.44912621
BAMBI	cd4_cm	SPL	-1.469483034	1.510892205	0.006611492	0.449154272
ARPC1B	cd8_mait	SPL	-0.571645378	8.190541197	0.006614038	0.449179932
BEX4	cd4_temra	SPL	-1.656010572	5.131736186	0.006620671	0.449277305
TMEM131L	cd4_temra	SPL	-1.368810695	5.286152555	0.006622827	0.449277305
CAMK2D	cd4_temra	SPL	-1.169251756	5.332804999	0.006631151	0.449305145
CBL	cd4_treg	SPL	0.511211578	5.050287302	0.006633235	0.449305145
TEP1	cd4_treg	SPL	0.828238388	3.488458305	0.006643823	0.449616306
MOAP1	cd8_mait	SPL	0.582834988	5.525141872	0.006646804	0.449616306
SEL1L	cd4_cm	SPL	0.420777276	4.741459989	0.006650549	0.449616306
RNASET2	cd8_trm	SPL	-0.428380136	6.920711711	0.006652078	0.449616306
LCLAT1	cd8_trm	SPL	0.634003633	3.672428815	0.006661789	0.449915136
PLCXD2	cd4_tem	SPL	0.733984106	3.405113038	0.006670848	0.450132026
RBBP6	cd8_tem	SPL	-0.459477599	7.497596316	0.006674473	0.450132026
IFRD1	cd4_cm	SPL	-0.778120537	6.982960702	0.006677163	0.450132026
BSCL2	cd8_temra	SPL	-0.561734318	4.44142849	0.00667804	0.450132026
SCAND1	cd8_tem	SPL	-0.362219685	7.796173515	0.006681856	0.450171819
MAP4K2	cd4_temra	SPL	1.259856509	5.077671056	0.006684708	0.450171819
LCMT2	cd4_trm	SPL	-0.736920137	2.739540964	0.00668515	0.450171819
DDIT3	cd8_tem	SPL	-1.268052782	6.744743746	0.006701118	0.450807412
SNAPC2	cd8_temra	SPL	-0.635389452	4.590569744	0.006707874	0.450971068
HIST1H3H	cd8_naive	SPL	-1.106304113	2.709772282	0.006707905	0.450971068
HES4	cd4_tem	SPL	-1.761380626	2.800293815	0.006716528	0.451404296
ZNF524	cd4_naive	SPL	-0.58818686	4.975982559	0.006722248	0.451622927
SHOC2	cd8_mait	SPL	0.53171726	5.881490318	0.006731429	0.451622927
PHRF1	cd4_temra	SPL	-1.180881536	4.543984094	0.006738062	0.451622927
TSR3	cd8_naive	SPL	-0.493544415	5.266092738	0.006740617	0.451622927
FBXO41	cd4_treg	SPL	0.962751246	2.672659399	0.006741165	0.451622927
FAM89A	cd4_treg	SPL	-1.203169955	3.071248706	0.006762882	0.451622927
UBE3D	cd4_naive	SPL	0.808093864	2.740769417	0.006763072	0.451622927
RALY	cd4_naive	SPL	-0.400924583	6.724433402	0.006764552	0.451622927
WDFY1	cd8_trm	SPL	0.444851879	4.683569364	0.006769792	0.451622927
TNFAIP3	cd8_tem	SPL	-0.928510466	10.36753037	0.006776358	0.451622927
IMPDH2	cd8_trm	SPL	-0.546834153	5.802054531	0.00678012	0.451622927
ANKRD27	cd4_cm	SPL	0.490414838	3.692163445	0.006785191	0.451622927
MRPL4	cd8_temra	SPL	-0.363200961	5.803735475	0.006796507	0.451817133
ZNF880	cd8_temra	SPL	-0.727075014	3.916578351	0.006802304	0.451817133
MCM3AP	cd8_trm	SPL	0.450763396	5.309312274	0.006813846	0.451817133
ATP23	cd8_naive	SPL	-1.16215449	3.087942532	0.006824623	0.451817133
CD69	cd4_temra	SPL	-1.242832446	9.938472158	0.006827207	0.451817133
AFTPH	cd4_cm	SPL	0.314015902	5.444064076	0.006834721	0.451817133
CDKN1A	cd4_trm	SPL	-1.465349089	6.961134424	0.006837063	0.451817133
EGR1	cd8_temra	SPL	-1.549622366	5.927979591	0.006838162	0.451817133
FSCN1	cd4_tem	SPL	-1.298611591	2.644002499	0.006840176	0.451817133
PELI2	cd4_treg	SPL	-1.215889756	2.431449144	0.006853441	0.452241984
POLR2E	cd8_naive	SPL	-0.521755291	6.229849577	0.006855816	0.452254632
NFKBIA	cd8_temra	SPL	-1.062197991	10.58371036	0.006874211	0.453035194
CNBD2	cd4_tem	SPL	-0.697988731	4.584624991	0.006879127	0.453070887
SLC8B1	cd8_naive	SPL	0.640383856	4.654422825	0.00688599	0.453378765
PACS2	cd8_tem	SPL	-0.659350449	4.094356701	0.006911115	0.453897239
FABP5	cd4_temra	SPL	-1.342960149	4.633263453	0.006911483	0.453897239
HSPA4	cd4_cm	SPL	0.555476948	5.579228097	0.006914129	0.453897239
FLOT1	cd8_temra	SPL	-0.47615482	6.150906062	0.006914134	0.453897239
RELCH	cd8_trm	SPL	0.503993537	5.112455938	0.006923055	0.453999937
GNPTAB	cd8_trm	SPL	0.43142016	5.928814136	0.006932276	0.453999937
HIST1H2AG	cd4_cm	SPL	-0.576247942	4.947236419	0.006933443	0.453999937
SIRT1	cd8_mait	SPL	0.721492737	5.040437962	0.0069371	0.453999937
IER5	cd8_naive	SPL	-1.350451363	6.524678284	0.006943332	0.453999937
ANKH	cd8_mait	SPL	0.805349393	4.655497223	0.006945681	0.453999937
PPP1R15A	cd4_temra	SPL	-1.32286446	9.41584269	0.006948408	0.453999937
TBCC	cd4_cm	SPL	-0.415310427	6.117379678	0.006962296	0.453999937
RNPC3	cd8_temra	SPL	0.376416397	5.796316153	0.006967276	0.453999937
IMPDH2	cd4_temra	SPL	-1.004029072	5.4662445	0.006969588	0.453999937
AKAP11	cd8_trm	SPL	0.516193015	4.995967526	0.006976086	0.453999937
PPIL2	cd8_temra	SPL	0.399298391	5.257710894	0.006977839	0.453999937
ZNF319	cd4_cm	SPL	0.878801379	1.814010511	0.006978228	0.453999937
ALG10B	cd4_cm	SPL	0.705531451	1.750812057	0.006982744	0.453999937
STK4	cd8_naive	SPL	0.551578668	7.952821365	0.006986075	0.453999937
RAD54L2	cd4_cm	SPL	0.522737946	3.203195491	0.006986583	0.453999937
PTPN2	cd8_naive	SPL	-0.4622245	5.785551854	0.006987603	0.453999937
LRBA	cd4_tem	SPL	0.457782765	6.018421479	0.00699614	0.453999937
DDX27	cd8_mait	SPL	0.71781549	6.013294044	0.006996248	0.453999937
CCDC57	cd4_temra	SPL	-0.839268209	5.270814904	0.00700965	0.454130437
PAFAH1B1	cd4_treg	SPL	0.286925919	6.902273518	0.007011276	0.454130437
PRNP	cd4_naive	SPL	-0.82432627	6.282886653	0.007015865	0.454130437
ACADVL	cd4_tem	SPL	-0.455875413	6.646956026	0.0070237	0.454130437
BOLA1	cd4_treg	SPL	0.815309242	3.328783466	0.007024907	0.454130437
SOCS4	cd8_temra	SPL	0.489365815	4.413578256	0.007029883	0.454130437
SH3BP1	cd4_naive	SPL	-1.058793847	5.483493281	0.007031637	0.454130437
MAT2B	cd4_temra	SPL	0.760541048	6.85009001	0.007034061	0.454130437
TUBB2A	cd8_mait	SPL	-1.012796248	5.563857007	0.007053651	0.454252896
ELF2	cd4_temra	SPL	0.998288329	6.431640471	0.00706001	0.454252896
GADD45GIP1	cd8_temra	SPL	-0.330383594	6.602944114	0.007060676	0.454252896
PNPLA2	cd8_temra	SPL	-0.426582143	6.914484724	0.007068451	0.454252896
CBX3	cd4_temra	SPL	-0.681474225	7.075048204	0.007080142	0.454252896
TMUB1	cd8_tem	SPL	-0.454278053	6.12496664	0.00708103	0.454252896
RUNX2	cd4_temra	SPL	1.903237519	4.399803497	0.007091471	0.454252896
CCNDBP1	cd4_temra	SPL	0.898038211	6.529991155	0.007093105	0.454252896
EED	cd4_trm	SPL	0.468652674	4.56073244	0.007094725	0.454252896
VPS25	cd4_temra	SPL	1.066636391	4.810461345	0.007099233	0.454252896
SMARCC2	cd4_naive	SPL	0.42669409	5.901097357	0.007099259	0.454252896
TTC7A	cd4_temra	SPL	-1.055559512	4.659798266	0.007099837	0.454252896
HLA-DQB1	cd4_tem	SPL	1.245501747	4.629272411	0.007109137	0.454252896
MFSD10	cd8_temra	SPL	-0.465962105	6.64338615	0.00711011	0.454252896
MFSD12	cd4_cm	SPL	-0.561334426	4.811786108	0.007111424	0.454252896
AUH	cd8_tem	SPL	0.461768714	4.420183406	0.00711882	0.45449839
TMEM154	cd4_tem	SPL	0.476614393	4.695128644	0.007137899	0.454785844
RPF1	cd8_mait	SPL	0.840249042	4.828507789	0.007141934	0.454831257
ZFPM1	cd4_trm	SPL	-0.57387877	5.13135762	0.007149149	0.454831257
EDEM3	cd4_temra	SPL	1.505248212	4.917121411	0.00716057	0.454831257
PAM	cd4_temra	SPL	1.657986084	5.587224496	0.00717278	0.455327569
SENP1	cd8_tem	SPL	0.641965299	4.097090728	0.007178286	0.455418702
COL6A2	cd4_tem	SPL	-1.02356805	3.78384489	0.007196686	0.455418702
PIP5K1A	cd8_temra	SPL	0.680163769	4.289867745	0.007200236	0.455418702
NFKBIA	cd4_trm	SPL	-0.968386821	11.25012489	0.007207445	0.455418702
UBE2D2	cd4_cm	SPL	-0.247558826	7.959806049	0.007209653	0.455418702
FAM89A	cd4_cm	SPL	-0.680749083	3.661638761	0.007211179	0.455418702
UQCC3	cd8_mait	SPL	-0.688169025	4.606726259	0.00722963	0.456143187
DGKD	cd8_tem	SPL	0.449810711	5.65116388	0.007234675	0.456143187
ARRDC1	cd8_mait	SPL	-0.734338857	5.156923753	0.007236909	0.456143187
PRR7	cd4_cm	SPL	-0.779174388	5.421360607	0.00723848	0.456143187
CDK5RAP2	cd4_naive	SPL	0.654245992	4.216435112	0.007246561	0.456513505
ARRB2	cd4_cm	SPL	-0.347017189	6.836609702	0.007257722	0.456728529
LRRC58	cd8_mait	SPL	-0.674868878	4.615137787	0.007258006	0.456728529
FUT11	cd8_tem	SPL	0.603939257	4.608135844	0.007258794	0.456728529
FAM168A	cd8_naive	SPL	-0.797489124	2.993839103	0.007266203	0.456917098
FMR1	cd8_temra	SPL	0.499401993	5.400896741	0.007277055	0.45716109
TRAPPC9	cd4_treg	SPL	0.62261993	4.518533524	0.007280463	0.45716109
PIK3CG	cd8_trm	SPL	0.570337869	5.139717886	0.007281118	0.45716109
ZNF318	cd4_temra	SPL	-1.672819853	4.124067993	0.007302264	0.457390433
SRF	cd8_tem	SPL	-0.73236703	4.411866414	0.00730525	0.457390433
ZNF593	cd8_trm	SPL	-0.554252929	5.112284338	0.007305546	0.457390433
KANSL1	cd8_temra	SPL	0.401117641	6.666245944	0.007311729	0.457390433
CHD3	cd4_treg	SPL	0.505802176	6.539553879	0.007319234	0.457390433
WDR76	cd4_temra	SPL	-1.506906691	3.806141155	0.007320375	0.457390433
ZNF319	cd4_trm	SPL	1.163268754	1.888672811	0.007331939	0.457510438
MAN1A2	cd8_temra	SPL	0.361741397	6.073728866	0.0073387	0.457510438
NDUFA13	cd4_trm	SPL	-0.280148656	7.840104748	0.007340623	0.457510438
UBALD2	cd8_trm	SPL	-0.535361119	8.048082793	0.007341646	0.457510438
ZNF500	cd4_cm	SPL	0.788737282	2.16539145	0.007355446	0.457775035
AGO4	cd4_trm	SPL	0.569897213	4.088187279	0.007363449	0.457888935
C8orf76	cd4_temra	SPL	1.412747675	4.823675904	0.007370044	0.457919244
RNF167	cd8_tem	SPL	-0.426057269	6.83347668	0.007370055	0.457919244
EED	cd4_tem	SPL	0.478003567	4.794703189	0.007370569	0.457919244
KLF10	cd4_tem	SPL	-0.977110886	5.827085984	0.007375147	0.458066268
TBP	cd8_naive	SPL	0.581497998	4.441664645	0.007383689	0.458190965
NUDT15	cd8_naive	SPL	-0.961471763	4.488124339	0.007393511	0.458190965
NOL11	cd8_naive	SPL	0.531917802	5.422701315	0.007393652	0.458190965
RGS2	cd8_naive	SPL	-1.366739936	5.752176248	0.007394805	0.458190965
FAH	cd4_naive	SPL	-1.08553393	1.367729906	0.007402128	0.458190965
TMEM45B	cd4_cm	SPL	-0.900332638	2.515030982	0.007402672	0.458190965
LSM7	cd8_mait	SPL	-0.505964344	7.28864443	0.007403361	0.458190965
HIST1H2AG	cd8_naive	SPL	-0.945297612	4.044469826	0.007418063	0.458190965
U2AF1L4	cd4_treg	SPL	-0.562622759	5.660667476	0.007431285	0.458190965
KRT10	cd8_tem	SPL	-0.344984281	7.746972686	0.007433184	0.458190965
KCTD10	cd8_tem	SPL	0.663662782	3.774846443	0.00743415	0.458190965
WDTC1	cd4_temra	SPL	1.151661516	4.855436932	0.007435446	0.458190965
SYNM	cd4_tem	SPL	1.458821791	2.749783213	0.007445926	0.458282374
TSPAN32	cd4_tem	SPL	0.83904447	3.780840851	0.007449426	0.458282374
RSRC1	cd8_mait	SPL	0.5632618	5.275310685	0.007458635	0.458343689
CHAMP1	cd8_naive	SPL	0.635985513	3.966679677	0.007468124	0.458343689
ATP5PF	cd4_temra	SPL	0.701578738	7.321187846	0.00747521	0.458642654
ZNF296	cd8_tem	SPL	-0.862098954	3.918199514	0.007491835	0.459254599
PROSER2	cd4_naive	SPL	-1.410527307	1.208931589	0.007494258	0.459267185
SP1	cd4_trm	SPL	0.520224544	4.49475556	0.007498604	0.459316696
POLD4	cd8_naive	SPL	-0.383345254	6.739881689	0.007501124	0.459316696
CTPS1	cd4_temra	SPL	-1.180016476	4.697916623	0.007503936	0.459316696
LRP10	cd4_cm	SPL	-0.358432525	6.436972697	0.007508298	0.459428122
NR4A2	cd8_tem	SPL	-1.140184661	8.752429372	0.007510793	0.459428122
HERPUD2	cd4_trm	SPL	-0.456359458	7.005635491	0.007514195	0.459428122
PAG1	cd4_trm	SPL	0.464131009	6.192443392	0.007514825	0.459428122
UBE2G2	cd4_treg	SPL	-0.345397229	5.89450485	0.007523451	0.45958872
DDIT3	cd4_treg	SPL	-1.078386627	6.351506892	0.007530376	0.45958872
CCDC157	cd8_naive	SPL	1.22148306	2.106035327	0.007530568	0.45958872
BAZ2A	cd8_trm	SPL	0.341804065	6.455682962	0.00755347	0.460334268
XPO5	cd4_naive	SPL	0.763355891	2.93040875	0.007553896	0.460334268
MRPL13	cd4_tem	SPL	0.555978418	5.10459302	0.007558775	0.460353786
NME3	cd8_tem	SPL	-0.469799725	6.62337129	0.007560883	0.460353786
ARMC5	cd4_tem	SPL	-0.682714108	3.340750373	0.007563983	0.460360103
GALM	cd8_mait	SPL	0.690024767	5.888915481	0.007567105	0.460360103
PPP2R5A	cd8_temra	SPL	0.406206205	6.31082314	0.007573115	0.460360103
CITED2	cd4_treg	SPL	-0.759106433	8.034485427	0.007574292	0.460360103
RAP2C	cd4_cm	SPL	-0.516389409	4.717823147	0.007574322	0.460360103
RETREG3	cd8_trm	SPL	0.489954219	4.650290758	0.00758245	0.460492993
NECTIN3	cd4_tem	SPL	-0.832538368	3.056713341	0.007588057	0.460492993
RAF1	cd4_treg	SPL	0.384588298	5.559576165	0.007593337	0.460492993
UBALD1	cd4_tem	SPL	-0.499123937	4.043788409	0.007595837	0.460492993
TTI2	cd8_naive	SPL	0.965750502	2.569456234	0.007598346	0.460492993
KLHL24	cd8_tem	SPL	0.630902521	5.6283401	0.007604354	0.460698398
EFR3A	cd8_trm	SPL	0.398310749	5.307837047	0.007608946	0.460733687
TTYH3	cd4_naive	SPL	-1.076145376	1.499829982	0.007613161	0.460827639
LNPEP	cd8_trm	SPL	0.424295205	6.867155019	0.007619605	0.461052844
FBXO31	cd4_treg	SPL	0.641386461	4.165032539	0.007623556	0.461052844
MRPL41	cd8_naive	SPL	-0.395410711	6.273739839	0.007623559	0.461052844
AP5M1	cd8_temra	SPL	0.39526462	5.000341988	0.007661414	0.462717009
SPEF2	cd4_trm	SPL	0.723231333	4.087512121	0.00766421	0.462717009
PRXL2C	cd4_temra	SPL	-1.314087431	5.264294615	0.00766448	0.462717009
CHSY1	cd4_cm	SPL	-0.641734736	3.594074955	0.007670402	0.462804764
CPSF2	cd4_tem	SPL	0.552501947	4.45538631	0.0076763	0.462843332
MRPL42	cd8_naive	SPL	-0.54345294	5.134432976	0.007681735	0.462843332
ZFP36	cd4_temra	SPL	-1.69888455	10.56298868	0.007689555	0.462843332
BRWD3	cd8_temra	SPL	0.57147489	4.674964213	0.007690992	0.462843332
ZDHHC14	cd4_trm	SPL	0.829877382	3.436682354	0.007693449	0.462843332
PRKCA	cd4_temra	SPL	-2.434975469	3.655822665	0.007694518	0.462843332
AGTRAP	cd8_tem	SPL	-0.640729632	5.416843063	0.00769489	0.462843332
SYTL2	cd4_temra	SPL	1.22399193	6.62956756	0.007702101	0.462843332
METRN	cd4_trm	SPL	-0.791009903	4.064784502	0.007714946	0.462843332
DVL3	cd4_cm	SPL	0.459453578	3.584660202	0.007715186	0.462843332
METRN	cd8_naive	SPL	-0.809584159	4.358288025	0.007715384	0.462843332
RAC2	cd8_mait	SPL	-0.592396891	8.843617923	0.007720844	0.462843332
VPS41	cd8_trm	SPL	0.494969339	4.366362721	0.007721447	0.462843332
MCTP2	cd4_temra	SPL	-1.145535177	6.164173529	0.007721666	0.462843332
CISD3	cd4_temra	SPL	-1.160486865	6.010548726	0.00772247	0.462843332
STARD10	cd4_treg	SPL	-0.87072385	3.116067818	0.007722802	0.462843332
BET1L	cd4_temra	SPL	1.066230366	5.039183985	0.007724669	0.462843332
ZBTB4	cd8_mait	SPL	0.62187947	5.306803536	0.007728481	0.462937805
TRAM1	cd4_temra	SPL	0.732421452	7.113873983	0.007755127	0.463595452
ARMC7	cd4_treg	SPL	0.861397682	3.102785035	0.007775934	0.463976357
TNKS1BP1	cd4_naive	SPL	0.909079906	1.546624768	0.007784752	0.463976357
ACAD9	cd4_temra	SPL	-1.406739865	3.947423832	0.007788913	0.463976357
ERCC1	cd4_treg	SPL	-0.441409792	5.20704067	0.007790564	0.463976357
ARL2	cd4_trm	SPL	-0.57638715	5.061948117	0.007793231	0.463976357
SMIM27	cd4_temra	SPL	1.105898676	5.740572407	0.007818647	0.464479739
AP2B1	cd4_cm	SPL	0.355639875	5.277095984	0.007819252	0.464479739
TIAM1	cd4_naive	SPL	0.675056194	4.804153456	0.007822166	0.464519607
GRK6	cd8_tem	SPL	-0.459925373	6.743176068	0.007829803	0.464706639
C12orf10	cd4_cm	SPL	-0.357556003	5.282511241	0.00783933	0.464878759
TMIGD2	cd4_cm	SPL	-0.654240974	4.295598658	0.007839436	0.464878759
CLSTN1	cd4_naive	SPL	0.536967822	4.720955154	0.007842695	0.464893547
SRSF7	cd4_treg	SPL	-0.532256393	9.345046104	0.00785581	0.465316885
RALA	cd4_temra	SPL	-0.841733542	5.300654563	0.007875163	0.465712511
CITED4	cd4_cm	SPL	-0.790774924	5.89146139	0.007878565	0.465712511
MAGEH1	cd4_temra	SPL	-1.165863928	4.237804837	0.007882417	0.465712511
ADCK2	cd8_naive	SPL	-0.72585682	3.838406604	0.007886045	0.465712511
ARL6IP4	cd8_temra	SPL	-0.307755642	7.92290293	0.007903301	0.466282657
CEP120	cd8_naive	SPL	0.590535043	5.470575054	0.007907259	0.466282657
ATP1B3	cd4_temra	SPL	-1.183550539	6.000778249	0.007909455	0.466282657
CBX5	cd4_temra	SPL	-1.071581702	5.015005626	0.007909775	0.466282657
TMEM237	cd4_naive	SPL	1.197573818	1.265086328	0.007910383	0.466282657
CAMK2N1	cd4_tem	SPL	-1.020105348	4.119792779	0.007916608	0.466384153
INO80E	cd8_mait	SPL	-0.502056996	5.640422952	0.007936139	0.466969406
XPO4	cd4_temra	SPL	1.26640245	5.063428041	0.007950256	0.46722261
BIN1	cd4_cm	SPL	-0.359483101	6.992694672	0.007952248	0.46722261
VCAM1	cd8_temra	SPL	-1.254432947	3.562418786	0.007959978	0.467476643
PECR	cd4_treg	SPL	0.640687973	4.181684649	0.007981916	0.468530215
CBX4	cd4_treg	SPL	-0.651229299	6.299268918	0.007988843	0.468530215
CUTA	cd4_tem	SPL	-0.278357692	7.980515187	0.00799129	0.468530215
DNAJC27	cd4_trm	SPL	-0.656289773	4.845117232	0.007996847	0.468530281
HEATR5B	cd4_tem	SPL	0.591157033	4.00376464	0.007997464	0.468530281
NCF1	cd4_treg	SPL	-0.632318975	6.043177689	0.007998497	0.468530281
GPATCH1	cd4_trm	SPL	0.659464534	3.325161962	0.008000539	0.468530281
WDR70	cd4_temra	SPL	1.239799242	4.761864828	0.008003624	0.468566965
PGAP1	cd8_trm	SPL	-1.675692616	2.809402232	0.008021334	0.468828522
MAP3K8	cd4_cm	SPL	-1.021258559	5.208596213	0.008026857	0.468828522
SEPSECS	cd4_temra	SPL	1.836306025	3.463595957	0.008038367	0.468904809
SS18L1	cd4_treg	SPL	0.996877176	2.343603094	0.008038714	0.468904809
TMEM18	cd4_treg	SPL	-0.424049085	5.309461386	0.008040891	0.468904809
TRMT61B	cd4_temra	SPL	1.034983561	4.876042248	0.008046609	0.469106231
TCTN3	cd8_temra	SPL	-0.4659979	5.325929889	0.008051228	0.469148769
U2AF1L4	cd4_cm	SPL	-0.40234838	5.580957498	0.008051869	0.469148769
ATIC	cd8_mait	SPL	-0.617453384	5.482390087	0.008060059	0.469361928
CLCN3	cd4_temra	SPL	-1.339702931	4.243609901	0.008067373	0.469515427
P4HTM	cd8_mait	SPL	-0.502690135	4.998638612	0.008070264	0.469515427
GABPB2	cd4_trm	SPL	0.701070199	3.677388442	0.008116387	0.470789094
UNC119	cd4_cm	SPL	-0.401075903	5.130285656	0.008124701	0.47087574
SIPA1L1	cd4_treg	SPL	0.556735516	4.773624731	0.008127655	0.470884412
RBM5	cd8_naive	SPL	0.502687862	5.510323183	0.008136576	0.470884412
NXT1	cd4_tem	SPL	-0.726102487	6.517921594	0.008140635	0.470884412
LTO1	cd4_temra	SPL	1.337831175	4.052305378	0.008140969	0.470884412
BNIP3	cd8_temra	SPL	-0.378457381	4.865057219	0.008141844	0.470884412
ALKBH4	cd4_trm	SPL	1.004982084	2.781914882	0.008142658	0.470884412
CD244	cd4_temra	SPL	-1.499858907	4.429831351	0.008160793	0.47094368
ATP10A	cd8_naive	SPL	0.733466455	4.223437034	0.008164893	0.47094368
STARD3	cd8_temra	SPL	-0.378258503	5.585579018	0.008167572	0.47094368
SNW1	cd4_treg	SPL	0.284252046	6.315384963	0.008174625	0.47094368
FMR1	cd4_trm	SPL	0.496505871	5.137073385	0.008188087	0.47094368
SH3YL1	cd4_temra	SPL	-1.290717936	4.457043573	0.008191172	0.47094368
MTSS1	cd8_tem	SPL	1.125336067	4.837518691	0.0081916	0.47094368
DHX40	cd8_mait	SPL	1.016952087	4.723114517	0.008193231	0.47094368
LRP12	cd4_trm	SPL	1.236868767	2.518524032	0.008196633	0.47094368
AGTPBP1	cd8_tem	SPL	0.440043435	5.814501087	0.008196754	0.47094368
ASH1L	cd4_naive	SPL	0.439239198	6.513672204	0.008200317	0.47094368
KRT2	cd8_naive	SPL	1.565865549	2.056015875	0.008200345	0.47094368
NOP2	cd8_tem	SPL	-0.441219604	5.133334862	0.008212248	0.47094368
IER2	cd8_tem	SPL	-0.816276967	9.909764645	0.008227651	0.47094368
TDP1	cd4_trm	SPL	0.354027553	5.160062841	0.008228748	0.47094368
C11orf54	cd8_temra	SPL	0.754212573	3.979406687	0.008236584	0.47094368
CASTOR2	cd4_temra	SPL	1.32543546	3.80313825	0.008237863	0.47094368
ITPR3	cd4_trm	SPL	0.541988247	4.634176781	0.008240023	0.47094368
GRPEL1	cd4_tem	SPL	-0.489068025	5.82907923	0.00824402	0.47094368
TUBA1B	cd4_temra	SPL	-0.963304067	8.337561963	0.008245582	0.47094368
GLA	cd8_naive	SPL	-1.371547079	4.715509111	0.008252939	0.47094368
KLF3	cd8_temra	SPL	0.732840888	7.173908187	0.008271838	0.471595235
EBAG9	cd4_naive	SPL	-0.464704757	4.779153482	0.008275997	0.471595235
ZNF667	cd8_naive	SPL	-1.465683392	2.312278902	0.008288152	0.471781493
ZXDC	cd8_mait	SPL	0.588557599	4.982556967	0.008297716	0.471781493
FBRS	cd8_tem	SPL	-0.437610587	6.095469584	0.008299936	0.471781493
MYSM1	cd8_trm	SPL	0.434607174	5.552392931	0.008301522	0.471781493
CAST	cd8_tem	SPL	0.410952964	7.47829452	0.008305727	0.471781493
ZBTB49	cd8_tem	SPL	0.871181563	3.749402247	0.008307162	0.471781493
PIK3C3	cd8_trm	SPL	0.488664893	4.885447457	0.008313828	0.471781493
MFSD12	cd8_tem	SPL	-0.639595544	4.438334812	0.008316495	0.471781493
BECN1	cd8_mait	SPL	0.518048161	5.736438981	0.008316991	0.471781493
TUBB4B	cd8_tem	SPL	-0.744436541	7.72624992	0.008323576	0.471781493
EIF3G	cd8_tem	SPL	-0.326049482	8.257188558	0.008323878	0.471781493
SETD1B	cd4_temra	SPL	1.66884311	4.25881815	0.008329629	0.471781493
POLD4	cd4_trm	SPL	-0.375839381	6.773751685	0.008333676	0.471781493
RING1	cd4_trm	SPL	-0.418695693	5.468830841	0.008333929	0.471781493
HSPA4	cd4_tem	SPL	0.51186526	5.768482975	0.008338621	0.471918131
ATG7	cd8_trm	SPL	0.574320835	3.817266942	0.008345814	0.472067236
CES2	cd4_naive	SPL	0.719834063	4.024752459	0.008370253	0.473062024
CNOT6	cd4_cm	SPL	0.433627739	3.838910168	0.008380765	0.473092025
DMKN	cd8_temra	SPL	-1.219512278	2.818483378	0.008398535	0.473503694
ZNF75D	cd8_naive	SPL	0.884172337	3.162954282	0.008406633	0.473503694
TSC22D4	cd8_tem	SPL	-0.456175027	6.644966405	0.008416896	0.473503694
CSGALNACT2	cd8_temra	SPL	0.351404399	5.615364592	0.008422447	0.473503694
TENT5C	cd4_trm	SPL	-1.066166868	7.548954706	0.008423095	0.473503694
ELP4	cd4_treg	SPL	0.501329379	4.230881191	0.008424346	0.473503694
HIST1H2AL	cd4_temra	SPL	-1.962419352	4.087973738	0.008427207	0.473503694
NXT1	cd4_cm	SPL	-0.711107615	6.646052909	0.008433754	0.473503694
LSM10	cd8_tem	SPL	-0.36934231	5.821703755	0.00844019	0.473503694
EPOR	cd8_naive	SPL	-1.433265134	3.034003178	0.008440342	0.473503694
RBCK1	cd4_cm	SPL	-0.282960232	6.046877675	0.008440577	0.473503694
TBK1	cd8_temra	SPL	0.396641867	5.334034213	0.008447316	0.473503694
PDPR	cd4_naive	SPL	0.765100817	3.705947511	0.008448933	0.473503694
TUBB2A	cd8_trm	SPL	-1.273434747	6.01989982	0.008457866	0.473590299
LDLRAD4	cd8_temra	SPL	-0.599812585	4.071057347	0.008460048	0.473590299
ZNRD2	cd8_trm	SPL	-0.455858279	5.755144893	0.008475839	0.47402225
GADD45B	cd4_treg	SPL	-0.702295122	7.514148392	0.00848107	0.47402225
AMMECR1	cd4_temra	SPL	1.629040087	4.218650026	0.008511966	0.474881702
UBALD2	cd4_trm	SPL	-0.697222847	8.221916023	0.008515444	0.474881702
MRFAP1	cd4_tem	SPL	-0.378589429	6.786318768	0.008516472	0.474881702
TPRKB	cd4_trm	SPL	-0.374326708	5.196186007	0.008528706	0.475018398
MYC	cd8_temra	SPL	-0.824737944	3.644261439	0.008537076	0.475089216
BLVRB	cd8_naive	SPL	-0.814745293	3.563688919	0.008537375	0.475089216
AP2B1	cd4_trm	SPL	0.406869377	5.487989169	0.008541444	0.475089216
CDK2AP1	cd8_trm	SPL	-0.839118979	3.134071857	0.008549255	0.475140826
PEAK1	cd8_tem	SPL	0.864596711	3.333103088	0.008557396	0.475210855
NOP53	cd4_naive	SPL	-0.47485329	9.707793713	0.008562328	0.475210855
BLOC1S6	cd8_tem	SPL	0.439447655	5.970187876	0.00856428	0.475210855
TNRC18	cd8_temra	SPL	0.551196652	4.832561208	0.008573621	0.475474407
GADD45B	cd4_trm	SPL	-0.848674701	8.143307109	0.008598938	0.476495368
HIVEP3	cd8_tem	SPL	0.829709065	4.267714032	0.008607137	0.476629732
SLC50A1	cd8_temra	SPL	-0.422294954	4.724010722	0.00861222	0.476629732
SGK1	cd4_treg	SPL	-0.960928525	5.318839974	0.008612862	0.476629732
DMTF1	cd4_trm	SPL	0.444117932	5.54667414	0.00862501	0.476806913
USP42	cd8_temra	SPL	0.44529113	5.097716609	0.008626423	0.476806913
UBR2	cd8_temra	SPL	0.381803201	6.204031358	0.008647354	0.477299236
DSC1	cd4_naive	SPL	1.815031351	2.06328212	0.008667812	0.477768981
PRR7	cd4_tem	SPL	-0.690062607	5.221698916	0.00866936	0.477768981
CHCHD7	cd8_naive	SPL	-0.549114828	5.946364666	0.008669464	0.477768981
TAF2	cd4_trm	SPL	0.399075685	4.476883339	0.00867266	0.477768981
GPR183	cd8_tem	SPL	-0.651849436	6.789612439	0.008694806	0.478466248
COA1	cd8_naive	SPL	-0.544211683	5.869416748	0.008696942	0.478466248
POLD4	cd8_temra	SPL	-0.379873899	6.825480176	0.008703314	0.478466248
WDYHV1	cd4_treg	SPL	-0.673679518	3.596933956	0.008708595	0.478466248
PRKAR2A	cd4_temra	SPL	0.919941323	5.930448836	0.00871084	0.478466248
RFNG	cd4_trm	SPL	-0.428460938	4.328829374	0.008712546	0.478466248
AHCYL1	cd8_trm	SPL	0.518477913	4.854393089	0.008712793	0.478466248
DEGS1	cd4_tem	SPL	-0.343024265	6.093089438	0.00871373	0.478466248
CYTH2	cd8_temra	SPL	-0.50210706	4.829058917	0.008715409	0.478466248
RNPC3	cd8_tem	SPL	0.419911534	5.594314941	0.008715454	0.478466248
JMJD8	cd4_cm	SPL	-0.449970808	4.65032823	0.008722062	0.478466248
TUBA4A	cd4_tem	SPL	-0.615221472	8.375460536	0.008726252	0.478466248
CSNK2A2	cd4_naive	SPL	-0.588872785	5.031436422	0.008727695	0.478466248
UTP20	cd4_temra	SPL	1.821946202	3.7704655	0.008739295	0.478524799
IFIH1	cd8_tem	SPL	-0.584906107	4.45833167	0.008753351	0.478902634
GALNT10	cd4_temra	SPL	1.374132506	5.616982683	0.008763367	0.479197474
RGS18	cd4_trm	SPL	1.631156608	2.215694519	0.008774323	0.479290463
PTEN	cd8_naive	SPL	-0.423792562	6.11935502	0.008780072	0.479478033
CUTA	cd4_trm	SPL	-0.311245463	7.855149766	0.008801994	0.47978906
PHF11	cd8_trm	SPL	-0.34054761	6.290525541	0.008802211	0.47978906
FRYL	cd8_tem	SPL	0.403993622	6.029412318	0.008810235	0.47978906
CIAO1	cd4_trm	SPL	0.339146283	5.746872919	0.008810848	0.47978906
TFEB	cd4_temra	SPL	1.570737815	5.588910391	0.008812737	0.47978906
PABPN1	cd4_naive	SPL	-0.418476508	7.171933207	0.008816048	0.47978906
TRIM23	cd8_trm	SPL	0.55369446	4.132943725	0.008826924	0.47978906
FAM24B	cd4_tem	SPL	-0.577882093	3.62700063	0.008829044	0.47978906
PANK3	cd8_tem	SPL	0.575517264	4.028258337	0.008832413	0.47978906
CBX4	cd8_tem	SPL	-0.637380473	6.913513335	0.008839573	0.47978906
EIF5A	cd4_temra	SPL	-0.804481753	7.919956434	0.008850336	0.47978906
TMF1	cd4_temra	SPL	0.841965463	6.82363926	0.008851358	0.47978906
SGTA	cd8_trm	SPL	-0.507047199	4.516939362	0.008858621	0.47978906
SLC39A6	cd8_tem	SPL	0.487437404	4.373937357	0.008859608	0.47978906
HIST1H2BD	cd4_naive	SPL	-1.247008245	2.826090635	0.008861307	0.47978906
CLTC	cd4_tem	SPL	0.416430179	5.64260001	0.008866707	0.47978906
SHPRH	cd4_trm	SPL	0.590950658	4.698889321	0.008875817	0.47978906
MIGA1	cd8_tem	SPL	0.582600031	4.509388465	0.008876103	0.47978906
BTN2A2	cd4_tem	SPL	0.767057497	2.869099661	0.008903623	0.480100178
METTL8	cd8_trm	SPL	0.695764377	3.738191576	0.008904176	0.480100178
ZNRD2	cd4_naive	SPL	-0.744601745	5.572472548	0.008906976	0.480100178
UBE2G2	cd4_cm	SPL	-0.279164469	5.935740653	0.008909375	0.480100178
CISH	cd8_mait	SPL	-1.300353915	4.221107983	0.008909673	0.480100178
WDR45B	cd8_mait	SPL	0.729234081	5.621488808	0.008931314	0.480728736
ENTR1	cd8_tem	SPL	-0.559567729	4.786999074	0.008931463	0.480728736
ZNF701	cd4_naive	SPL	0.893479672	2.664669999	0.008934841	0.480728736
MAP3K7	cd8_tem	SPL	0.54617449	4.552668114	0.008939534	0.480728736
NCBP2AS2	cd4_temra	SPL	1.196412413	6.45150224	0.008941665	0.480728736
REX1BD	cd4_treg	SPL	-0.341234131	7.087768381	0.008943191	0.480728736
AP4E1	cd8_temra	SPL	0.55807838	3.917508952	0.008954124	0.480993878
PSEN1	cd8_trm	SPL	0.503531514	4.445574377	0.008959128	0.481137944
GPR183	cd4_temra	SPL	-2.06583295	6.197673839	0.008964857	0.481315592
TRMT1	cd4_tem	SPL	-0.416773586	4.975119247	0.00897754	0.481502535
CHUK	cd8_temra	SPL	0.551656	4.326613386	0.00900668	0.481935133
PHLDB3	cd4_tem	SPL	-0.629838729	3.970617831	0.009039245	0.482687269
TVP23C	cd8_trm	SPL	0.577210698	4.46562428	0.00904559	0.48290161
DIAPH1	cd4_tem	SPL	0.421653245	6.780411072	0.009050692	0.482903544
HARS2	cd4_naive	SPL	0.653342182	3.734426253	0.009061266	0.483077741
LILRB1	cd8_tem	SPL	1.318952848	3.533624649	0.009062882	0.483077741
MLH3	cd4_trm	SPL	0.65895783	3.608895492	0.009080031	0.483366913
RNF123	cd8_naive	SPL	0.955229303	2.934984009	0.009082713	0.483366913
DTNB	cd4_temra	SPL	1.603462176	3.971647296	0.009091492	0.483366913
FBXW5	cd4_temra	SPL	0.949901009	7.148058046	0.009092427	0.483366913
MAP4K4	cd8_mait	SPL	0.60917269	5.647531363	0.009094726	0.483366913
SLC5A3	cd4_temra	SPL	-2.044481693	3.967284545	0.009096118	0.483366913
GFM2	cd4_tem	SPL	0.690940747	3.245696731	0.009112272	0.483366913
DPP8	cd8_naive	SPL	0.591458249	4.744839798	0.009116887	0.483463688
CFAP20	cd4_trm	SPL	-0.747085444	6.313244931	0.009119138	0.483463688
ARL4A	cd4_tem	SPL	-0.650920606	6.706311858	0.009126812	0.483669887
TBP	cd8_temra	SPL	0.383781029	4.752336333	0.00913525	0.483669887
MTERF1	cd8_trm	SPL	0.693852255	3.588556134	0.00914099	0.483669887
MTOR	cd8_trm	SPL	0.523276756	4.443472857	0.009156247	0.483669887
MED23	cd4_naive	SPL	0.577902576	4.437131964	0.009156703	0.483669887
RAD54L2	cd4_treg	SPL	0.69733572	3.505561531	0.009158453	0.483669887
NOB1	cd4_trm	SPL	-0.409090517	5.122947673	0.009164802	0.483669887
SPRTN	cd4_temra	SPL	1.098225225	5.157409884	0.009167424	0.483669887
PET117	cd4_temra	SPL	2.102722784	4.250098917	0.00916933	0.483669887
NPC1	cd8_mait	SPL	0.945559019	5.301949488	0.009173992	0.483669887
HIST1H1C	cd4_cm	SPL	-0.574529926	8.219384958	0.009177815	0.483669887
SS18L2	cd4_tem	SPL	-0.364602819	6.640448348	0.009179125	0.483669887
IFIT2	cd8_tem	SPL	-1.172622015	4.172524169	0.009180372	0.483669887
RSF1	cd4_trm	SPL	0.293077034	6.770689879	0.00918606	0.483669887
SLC1A5	cd8_tem	SPL	-0.975232311	5.242689229	0.009190247	0.483669887
PHLDA2	cd8_trm	SPL	-1.462854236	3.180056176	0.009193539	0.483669887
CACNA2D4	cd8_mait	SPL	-0.856418674	4.341545806	0.009193591	0.483669887
P2RX5	cd4_temra	SPL	1.505242976	4.231336987	0.009193778	0.483669887
ZFAND5	cd4_temra	SPL	-1.039014239	6.992327381	0.009217685	0.484019754
CCND3	cd4_treg	SPL	-0.413545558	8.252830522	0.009217963	0.484019754
RGS10	cd8_trm	SPL	-0.387315024	7.477006013	0.009217974	0.484019754
DR1	cd8_trm	SPL	0.303389256	6.045868238	0.009218422	0.484019754
TSPYL4	cd8_naive	SPL	-0.786780954	5.815411073	0.009237153	0.484389274
SUGP2	cd8_trm	SPL	0.502193475	5.092286715	0.009242937	0.484569902
RRM2B	cd4_temra	SPL	1.335487795	3.657734094	0.009249426	0.484787422
TYK2	cd4_trm	SPL	0.420594465	4.527914981	0.009252415	0.4848214
H2AFX	cd4_trm	SPL	-0.67649854	6.186296407	0.009259623	0.484874361
G2E3	cd4_temra	SPL	1.520364092	5.102655339	0.009262664	0.484874361
MAVS	cd4_tem	SPL	0.459826479	4.249215406	0.009262789	0.484874361
NOTCH1	cd4_temra	SPL	-1.637547386	3.983470793	0.009268337	0.48504219
SPOPL	cd8_trm	SPL	0.552099839	3.852370197	0.009287637	0.485316501
RBPJ	cd4_trm	SPL	0.600007446	6.036877104	0.009290475	0.485342404
PDXP	cd8_temra	SPL	0.569411243	3.775341731	0.009297715	0.485598129
HTRA2	cd4_treg	SPL	-0.459148629	5.062075717	0.009301809	0.485689508
CYCS	cd4_tem	SPL	-0.642890084	8.250716562	0.00930857	0.48581703
CGAS	cd4_tem	SPL	0.787606039	4.59743766	0.009309824	0.48581703
PCNT	cd8_temra	SPL	0.546211366	5.506527471	0.009311288	0.48581703
ZDHHC4	cd4_treg	SPL	-0.573626328	4.320370092	0.009316357	0.485959115
PDCD2	cd8_mait	SPL	-0.533254989	6.08065999	0.0093198	0.486016305
SAMD3	cd4_temra	SPL	0.957890296	7.650560963	0.009324983	0.486041868
DPP9	cd8_temra	SPL	0.405500398	5.74302844	0.009332217	0.486064959
COX4I1	cd8_trm	SPL	-0.27554087	9.608114807	0.009332466	0.486064959
PNPLA2	cd8_trm	SPL	-0.419398965	7.07332575	0.009342109	0.486322623
ZSWIM7	cd4_treg	SPL	-0.584570492	4.488229663	0.009373192	0.487698037
NUDT22	cd8_tem	SPL	-0.431911842	5.589145732	0.009373239	0.487698037
MDC1	cd8_naive	SPL	0.597077066	3.838625272	0.00937953	0.487831787
UBE3B	cd8_trm	SPL	0.48640338	3.852548035	0.009390931	0.487831787
SLFN12L	cd8_trm	SPL	0.68904694	4.212153773	0.009392011	0.487831787
FUT4	cd8_naive	SPL	1.215907563	1.935336294	0.0093959	0.487896655
CDK5RAP1	cd8_temra	SPL	0.436393588	5.174934085	0.009400335	0.487948277
GPRIN3	cd8_temra	SPL	0.500555184	6.463074886	0.009401606	0.487948277
[truncated: 485,023 more rows]
