# Supplementary material for: Multimodal profiling reveals tissue-directed signatures of human immune cells altered with age
Source: Nat Immunol. 2025 Aug 13;26(9):1612–25. doi: 10.1038/s41590-025-02241-4 (PMC12396968; doi:10.1038/s41590-025-02241-4)
Supplement: Supplementary file 25 — GSEA enrichment of CMV-associated factor genes in pseudobulk DE. Pre-ranked GSEA was performed to identify enrichment of the top 200 genes of each CMV-associated scHPF factor within the CMV-related DEGs of specific immune-subset–tissue-group combinations within the CD8 T cell lineage. The scHPF factor (“Term”), enrichment and normalized enrichment scores (“ES” and “NES”), nominal P value (“NOM p-val”), FDR-corrected P value (“FDR q-val”) and family-wise error rate-controlled P value (“FWER p-val”) as well as the leading-edge genes (“Lead_genes”). Nominal P values were further FDR-corrected for all comparisons made across a lineage (“adj_p_value”). [file 41590_2025_2241_MOESM25_ESM.csv]

	Term	ES	NES	NOM p-val	FDR q-val	FWER p-val	Lead_genes	adj_p_val
0	cd8_4	0.724270237	3.29257055	0	0	0	FGL2;CCDC65;GPR141;GNLY;RAP1GAP2;PRSS23;PLEKHG3;ZNF683;ADGRG5;ADGRG1;CX3CR1;GZMB;LGALS1;AGAP1;FGFBP2;GZMH;MTSS1;GK5;TGFBR3;APOBEC3H;SUSD1;TSPAN32;SLCO3A1;VCL;ITGA5;ASCL2;RAB11FIP5;GALNT3;TTC16;AGPAT4;PAFAH2;CES1;RAB27B;TYROBP;KIR2DL3;SBK1;CEP78;CACNA2D2;KLF3;HIVEP3;PRF1;FLNA;ITGAM;ST3GAL4;MYO6;RGS9;PTGDS;A2M;PRR5L;SYNE1;GAB3;C1orf21;MCTP2;RAP2A;ITGB1;ARHGAP10;PTPN12;SETBP1;HLA-DPB1;GSAP;FNDC3B;ZB…	0
1	cd8_23	0.37729522	1.695984556	0	0	0	HLA-DQA1;ADGRG5;HLA-DQB1;SYNM;FASLG;GALNT3;RAB27B;TYROBP;KIR2DL3;HLA-DRB5;ST3GAL4;HDAC9;A2M;PRR5L;NCOA1;NCR1;CHI3L2;SETBP1;HLA-DPB1;SLC2A8;GBP5;PTPRM;SAMD3;ATXN7L1;F2R;NKG7;PVRIG;FGR;TPRG1;ENC1;CDKN2A;HLA-DRA;PLCG2;HDGFL3;CXCR6;ADRB2;PIK3AP1;TBX21;SCD;TESC;MCOLN2;CD300A;PDZD4;RXRA;KLRF1;HLA-DPA1;LPCAT1;USP28;MICAL2;CD74;OSBPL5;KIF21A;GPX7;MMP23B;IL15;PTPRN2	0
0	cd8_4	0.762455979	3.452952406	0	0	0	GNLY;PLEKHG3;PRSS23;FGFBP2;ITGAM;LILRB1;AGPAT4;ADGRG1;TYROBP;CX3CR1;RGS9;VCL;ZNF683;TMCC3;GZMB;MTSS1;ITGB1;KIR3DL2;FGL2;OSBPL5;GK5;TSPAN32;ITGA5;SSBP3;HDGFL3;SLCO3A1;LGALS1;PRF1;PDGFD;SBK1;HIVEP3;LYN;SUSD1;FCGR3A;P2RY8;RHBDF2;TGFBR3;MYO6;SVIL;AGAP1;SETBP1;CES1;S1PR1;GALNT3;C1orf21;HOPX;C11orf21;GSAP;FUT11;HAVCR2;SEMA4C;NPDC1;PALM2-AKAP2;ARHGAP10;NCALD;FLNA;RASA3;TFEB;APOBEC3H;PAFAH2;ADGRG5;PTPRM;…	0
1	cd8_23	-0.318700708	-1.370742229	0.023183926	0.020785219	0.031212485	CCL3;TP53I11;VCAM1;TNFSF9;CHST7;BLVRA;STX11;GZMK;HIST1H3A;DUSP2;DKK3;AGTRAP;SH3TC1;LGR6;CMC1;GPR68;PTCH2;PDCD1;IKZF2;PDLIM1;TOX;HLA-DMB;MMP23B;SMAGP;VNN2;EOGT;CTSW;WIPI1;RUNX1;ZNF821;ARHGAP18;CD81;TIGIT;LYST;MSC;DYRK1B;CCR5;SPATS2L;S100PBP;MTMR12;TRAT1;INPP4B;NRROS;TNFRSF9;GZMA	0.029506815
0	cd8_23	0.41766278	1.906112603	0	0	0	HLA-DQA1;HLA-DRB5;SH3TC1;FASLG;PLXNC1;MICAL2;FCRL6;ST8SIA1;GPR68;PRR5L;PVRIG;PLXND1;HLA-DQB1;CXCR6;AOAH;PDGFD;CHI3L2;PTCH2;PTPRM;RAB27B;KIF1B;KIF21A;RAB37;ADAT1;ENC1;STK39;FCRL3;HLA-DPB1;SPATS2L;SPRY2;YPEL1;GZMA;DKK3;IKZF2;PLCG2;NKG7;TYROBP;DTHD1;INPP4B;E2F3;TESC;F2R;PDLIM1;PLEK;SAMD3;GZMK;TPRG1;HLA-DPA1;JAKMIP2;GBP5;CD74;MCOLN2;CCR5;SLAMF7;NCOA1;TIGIT;S100PBP;APMAP;PPP2R2B;KLRG1;PYHIN1;MS4A1;IL1…	0
1	cd8_4	0.382417392	1.698366707	0	0	0	ZNF683;C11orf21;SUSD1;NCR3;MYO6;FAM169A;FCRL6;PRR5L;TSPAN32;TENT5A;MCTP2;CST3;GZMH;PDGFD;ADGRG1;PAFAH2;HIVEP3;ITGB1;PTPRM;GNLY;RAB27B;C1orf21;GK5;ENC1;HLA-DPB1;GZMA;LGALS1;GAB3;SH3BP5;GZMB;NKG7;FLNA;TYROBP;LYN;TFDP2;MTSS1;PTPN12	0
0	cd8_4	0.25816544	1.139368931	0.173913043	0.181988743	0.095	FGFBP2;GNLY;HAVCR2;SUSD1;CST7;P2RY8;GK5;GAB3;PRF1;MCTP2;NKG7;KLRD1;TSPAN32;ITGB1;THEMIS2;MTSS1;SBK1;PAFAH2;SAMD3;SYNE1;SVIL;CD300A;C11orf21;MYO1G	0.180354267
1	cd8_23	-0.25990027	-1.000659578	0.461111111	0.451261077	0.571428571	TNFSF9;GZMK;STX11;DUSP2;SLC9A9;HDGFL3;HIST1H3A;ADAP1;PARP3;TOX2;AGTRAP;HLA-DRA;AMPD3;CD74;ITGB2;SLC15A4;STK39;C16orf74;PLCG2;HLA-DQB1;EOGT;HLA-DMB;PLAAT3;ADRB2;INPP4B	0.461111111
0	cd8_4	-0.450487536	-1.990230488	0	0	0	CTSW;NCR3;EMP3;BHLHE40;C12orf75;NKG7;CLIC3;S100A4;GALNT3;PRF1;UBE2F;ZBP1;SELPLG;UPP1;USP28;HOPX;CDC25B;TYROBP;ITGB2;TMEM273;CD320;GZMA;SAMD3;PLAC8;SYNE1;SH3BP5;CEP78;TPST2;MYO1F;SLCO3A1;SLC15A4;RASA3;LGALS1	0
1	cd8_23	0.305516433	1.273372018	0.108414239	0.100158983	0.11	PTPRM;AFF3;HLA-DPB1;PLXND1;ST3GAL4;ACOT9;LYST;MAF;CXCR6;DKK3;KLRF1;PTGDR;HIST1H3A;HDAC9;HLA-DPA1;PPP2R2B;CYTH3;SLAMF7;S1PR5;CCL3	0.116753796
0	cd8_4	-0.37071701	-1.595632083	0.005141388	0.010376135	0.006849315	CTSW;PTMS;NKG7;PRF1;BHLHE40;NCR3;KLF3;S100A4;ST3GAL4;UPP1;PLAC8;S1PR5;ITGB2;LGALS1;MYO1G;EMP3;P2RY8;C12orf75;CST7;GALNT3;TYROBP	0.007022384
1	cd8_23	-0.304741595	-1.314545809	0.057591623	0.063553826	0.080479452	CTSW;PLXNC1;AFF3;NKG7;ST3GAL4;STX11;PTCH2;S1PR5;AOAH;ITGB2;PLAAT3;CD74;LYST;CYTH3;ARPC5L;CST7;GALNT3;TYROBP;SH2D1A	0.068619806
0	cd8_4	0.653600006	2.852144229	0	0	0	ZNF683;PLEKHG3;CX3CR1;HDGFL3;PRSS23;AGAP1;TSPAN32;LILRB1;OSBPL5;FCRL6;FGL2;ITGAM;C11orf21;TFEB;FCGR3A;GSAP;SETBP1;FGFBP2;KLRD1;RAP2A;LGALS1;PAFAH2;MTSS1;VCL;GNLY;SEMA4C;PALM2-AKAP2;CCDC112;LYN;AGPAT4;ADRB2;CEP78;PRF1;FUT11;FGR;PYHIN1;ADGRG1;NCALD;HOPX;SUSD1;CACNA2D2;NRROS;ITGB1;PTPN12;GZMB;THEMIS2;PLEK;PRR5L;CES1;TBX21;GK5;TTC16;PTMS;TBKBP1;SBK1;PTGDR;PDZD4;CLIC3;ADGRG5;RGS9;TMCC3;RAB29;ITGA5;HIV…	0
1	cd8_23	0.302138582	1.319928651	0.040472175	0.039861352	0.043	HLA-DQA1;HDGFL3;HLA-DQA2;OSBPL5;FCRL6;SETBP1;SYNM;PALM2-AKAP2;ADRB2;GBP5;FGR;PYHIN1;NRROS;FASLG;PLEK;PRR5L;TBX21;HLA-DRB5;TBKBP1;PTGDR;LPAR6;PDZD4;CDKN2A;ADGRG5;PVRIG;GPR68;VNN2;JAKMIP2;S100PBP;TYROBP;KLRF1;ZNF821;USP28;HLA-DPB1;PDGFD;PLCG2;KIF21A	0.049270474
0	cd8_23	0.597669335	2.606993033	0	0	0	PTPRN2;PDGFD;RAB37;PRR5L;FCRL6;SPRY2;HLA-DMB;PVRIG;CDKN2A;PLXNC1;GBP5;SLC9A9;VNN2;FCRL3;JAKMIP2;TNFSF10;PLEK;SLAMF7;PTGDR;HLA-DQB1;SAMD3;S1PR5;FASLG;CD300A;S100PBP;HLA-DMA;PLCG2;KIF1B;IKZF2;LPAR6;ENC1;PYHIN1;HLA-DRB5;TESC;PLAAT3;ST8SIA1;CD74;HLA-DQA1;INPP4B;ZNF821;MCOLN2;IL18BP;CCL3;WIPI1;USP28;NKG7;ADAP1;PDLIM1;ADRB2;ITGB2;TYROBP;AMPD3;GPR68;HLA-DPA1;PIK3AP1;PPP2R2B;GZMA;HLA-DPB1;APOBEC3G;RAB27B…	0
1	cd8_4	0.400485489	1.680672811	0	0	0	PDGFD;PRR5L;FCRL6;PAFAH2;ADGRG1;HIVEP3;SUSD1;PLEK;PTGDR;CST3;PTPN12;SAMD3;TENT5A;GSAP;S1PR5;PATL2;CD300A;ENC1;PYHIN1;MTSS1;NCR3;JAZF1;CEP78;USP28;NKG7;ADAP1;ADRB2;ITGB2;TYROBP;FCGR3A;HOPX;GZMA;KLRD1;HLA-DPB1;APOBEC3G;GAB3;RAB27B;TTC38;KLRG1;MCTP2;C11orf21	0
0	cd8_4	0.571766965	2.495460352	0	0	0	PYHIN1;MTSS1;ADRB2;NKG7;SUSD1;ITGB1;GNLY;PRF1;C11orf21;SAMD3;OSBPL5;GK5;CST3;GZMA;TTC16;TSPAN32;HLA-DPB1;HOPX;KLRG1;FGFBP2;KLRD1;TNFAIP8L2;CCDC112;CD300A;GAB3;CCDC65;MCTP2;TFEB;CEP78;ADAM8;ZEB2;MYO1F;PAFAH2;RHBDF2;SBK1;PTPN12;ITGA5;PATL2;GSAP;NCALD;FUT11;LYAR;SELPLG;ZBP1;EFHD2	0
1	cd8_23	0.430243013	1.824903592	0	0	0	PYHIN1;ADRB2;NKG7;AOAH;HLA-DOA;SAMD3;GBP5;OSBPL5;GZMK;HLA-DPA1;TNFSF10;KIF1B;GZMA;HLA-DPB1;KLRG1;HLA-DRB1;CD300A;SH2D1A;ARHGAP25;KIF21A;IKZF2;C16orf74;CCL5;ZNF821;S100PBP;ARID5B;CHI3L2;LYAR;GCSAM	0
0	cd8_4	0.494850943	2.131210047	0	0	0	KIR2DL3;ZNF683;ITGAX;CX3CR1;KIR2DL1;HDGFL3;PLEKHG3;PALM2-AKAP2;KIR3DL1;RASSF4;ASCL2;HAVCR2;FGL2;SUSD1;PLOD1;PRSS23;PRR5L;RAB11FIP5;SETBP1;GPR141;GK5;TSPAN32;KIR3DL2;AGAP1;MTSS1;CCDC112;LPCAT1;RGS9;FUT11;LGALS1;KLRD1;HLA-DPB1;ITGB1;GSAP;PAFAH2;CEP78;MCTP2;TBX21;GAB3;ITGAM;TTC16;A2M;FCRL6;USP28;PRF1;RAB27B;C11orf21;CACNA2D2;ADGRG1;SSBP3;PTGDS;ADRB2;TGFBR3;PLEK;CCDC65;GNLY;FCHO2;SBK1;FCGR3A	0
1	cd8_23	0.350698793	1.537021574	0.002849003	0.001452433	0.002	KIR2DL3;HLA-DQA1;HLA-DQA2;HDGFL3;PALM2-AKAP2;KIR3DL1;SYNM;HLA-DQB1;GBP5;PRR5L;CCR5;CDKN2A;SETBP1;DTHD1;CXCR6;FASLG;CCL3;VEGFA;KIR3DL2;LPCAT1;LPAR6;HLA-DRA;SPRY2;HLA-DPB1;IL15;PVRIG;MICAL2;TBX21;EOMES;A2M;FCRL6;HLA-DPA1;USP28;RAB27B;HIST1H2BG;PPP2R2B;PLCG2;ZNF821;ADRB2;TNFSF10;SLAMF7;NCR1;PLEK	0.004312004
0	cd8_4	0.44044858	1.894891382	0	0	0	LGALS1;GZMB;PRF1;AGPAT4;MTSS1;TSPAN32;GNLY;PLEK;HIVEP3;EFHD2;RAP1GAP2;SLCO3A1;LLGL2;PYHIN1;APOBEC3G;CEP78;ZEB2;LFNG;ITGB1;TBX21;CD320;MCTP2;NKG7;UBE2F;ARHGAP10;C11orf21;CSGALNACT1;SELPLG;PATL2;HLA-DPB1;TPST2;MYO1G;VCL;S100A4;CDC25B;TGFBR3	0
1	cd8_23	0.36690635	1.537039285	0.006024096	0.006144393	0.004	F2R;GBP5;HLA-DRA;TESC;CD74;PLEK;NCOA1;HLA-DRB1;ACOT9;KIF21A;PYHIN1;AOAH;APOBEC3G;S100PBP;IKZF2;TIGIT;TBX21;MATK;BLVRA;MTMR12;TNFSF10;NKG7;ARHGAP25;HLA-DPB1;DGKQ;EOMES;RAB37;ARPC5L;PLAAT3;STK39;RAB9A	0.008032129
0	cd8_4	0.431643302	1.667623004	0.001455604	0.004392387	0.003	KLRF1;SH3BP5;GSAP;SSBP3;PLEK;LPCAT1;PTPRM;USP28;GK5;KLF3;PLAC8;PTGDR;GALNT3;ZBP1;LLGL2;RAB29;PRF1;PATL2;SYNE1;CFH;P2RY8;TGFBR3;RASA3;S1PR5;SYTL1;KLRD1;LYAR;CEP78;TFDP2;ADRB2;KLRG1;ST3GAL4;BIN2;GAB3	0.002470116
1	cd8_23	0.42295146	1.609147651	0.004418262	0.004392387	0.005	CYTH3;HIST1H3A;KLRF1;PILRB;PTCH2;PLEK;LPCAT1;PTPRM;USP28;CCL3;PTGDR;GALNT3;ARHGAP25;ADAT1;AOAH;AFF3;CFH;S1PR5;LYAR;E2F3;EOMES;GZMK;ADRB2;GZMM;KLRG1;ST3GAL4;KIF21A;DKK3;HDAC9;APMAP;F2R;PPP2R2B;TOX;MATK;PYHIN1	0.006185567
0	cd8_23	0.541461314	2.413349244	0	0	0	HLA-DRB5;PTCH2;FAM49A;PDLIM1;HLA-DQA1;PRR5L;IL15;CCL3;PDGFD;HLA-DQB1;HLA-DPB1;CDKN2A;HLA-DPA1;NCOA1;GBP5;FCRL6;TNFRSF9;VNN2;JAKMIP2;GPX7;FCRL3;TESC;HLA-DMA;PIK3AP1;MCOLN2;ADAT1;GZMK;PLXNC1;DGKQ;INPP4B;SMAGP;PTPRN2;MAF;HIST1H3A;KLRG1;PARP3;SPATS2L;EOGT;YPEL1;ARPC5L;ITGB2;APOBEC3G;PLCG2;HNRNPLL;GZMA;DKK3;TOX;RUNX1;CD74;HIST1H2BG;ENC1;S100PBP	0
1	cd8_4	0.35066259	1.498304734	0.004338395	0.004255319	0.003	FAM49A;PRR5L;PDGFD;GSAP;HLA-DPB1;FCRL6;PAFAH2;NCALD;TFDP2;HIVEP3;FLNA;GZMH;SYNE1;RHBDF2;LYN;C1orf21;KLRG1;MCTP2;CEP78;ITGB2;APOBEC3G;GZMA;ADGRG1;GAB3;BHLHE40;CDC25B;ENC1;TENT5A;ATXN7L1;GK5;NCR3;ITGB1;RAB27B;AHNAK;CD320;CLIC3;PYHIN1;RASA3;ZEB2;PAM;ZBP1	0.006185567
0	cd8_23	0.639701733	2.617428216	0	0	0	KIF1B;GZMA;GBP5;KIF21A;ADAP1;AMPD3;KCNK12;CCL5;HLA-DQB1;PAM;PYHIN1;NKG7;CST7;SLC15A4;GZMK;PLXNC1;TNFSF10;INPP4B;HLA-DPA1;HNRNPLL;PARP3;AGTRAP;AOAH;HLA-DPB1;KLRG1;LYAR;STK39;SH2D1A;AFF3;PLCG2;DYRK1B;ARHGAP25;CHI3L2;APOBEC3G;SMAGP;ADRB2;MATK;TIGIT;EOGT;CD300A	0
1	cd8_4	0.595014255	2.51430364	0	0	0	GZMA;FGFBP2;ADAP1;NCALD;LGALS1;PAM;PYHIN1;NKG7;CST7;SLC15A4;GNLY;KLRD1;HOPX;BHLHE40;MYO1F;HAVCR2;ITGB1;MCTP2;LLGL2;SUSD1;HLA-DPB1;KLRG1;HIVEP3;GK5;CEP78;ADAM15;ZBP1;LYAR;GSAP;AHNAK;PTPN12;FLNA;RHBDF2;APOBEC3G;TGFBR3;ADRB2;CD300A;AGPAT4;JAZF1;SYNE1;PRF1;MYO1G;FUT11;SSBP3;ADAM8;NCR3;THEMIS2	0
0	cd8_23	-0.49485686	-2.268556203	0	0	0	VCAM1;TNFSF9;GZMK;CHI3L2;SMAGP;TIGIT;MS4A1;TP53I11;CMC1;TRAT1;HLA-DRA;PDLIM1;CCR4;PRR5L;HLA-DRB1;IKZF2;EOMES;FCRL3;BLVRA;HLA-DMA;HNRNPLL;SH2D1A;EOGT;PLXNC1;IL18BP;TNFRSF9;SPATS2L;HLA-DMB;RAB37;LGR6;MMP23B;LYST;FGR;RASGEF1A;TYROBP;APOBEC3G;ST8SIA6;WIPI1;ARHGAP18;PDCD1;STK39;PILRB;NMB;PLEK;PAM;DTHD1;E2F3;KLRF1;GZMA	0
1	cd8_4	0.405897058	1.861873841	0	0	0	HDGFL3;TMCC3;PLEKHG3;ZNF683;GNLY;FGL2;RTP5;KLRD1;BHLHE40;FAM49A;TFEB;CD320;GZMB;THEMIS2;PALM2-AKAP2;SETBP1;TBKBP1;ZBP1;FGFBP2;TSPAN32;AGPAT4;HOPX;TGFBR3;PTPN12;FCRL6;LILRB1;KIR3DL2;ITGAM;ITGB1;SPON2;LFNG;AGAP1;TPST2;UPP1;EFHD2;GAB3;RGS9;FLNA;APOBEC3H;TFDP2;EPHA4;TBX21;RASA3;ADGRG1;KLF3;C1orf21;FNDC3B;RHBDF2;P2RY8;CLIC3;RAB29;OSBPL5;MYO1F;GZMH;AHNAK;PLEKHA5;SYTL1;MCTP2	0
0	cd8_23	-0.359139556	-1.640120117	0	0	0	HIST1H2BG;TIGIT;TP53I11;PDCD1;FCRL3;GCSAM;CYTH3;KLRF1;PIP4P2;PDLIM1;LPAR6;NEK6;FEZ1;VNN2;CTSW;CFH;GPR68;IL15;HNRNPLL;CPNE8;BLVRA;KIR3DL2;AGTRAP;MS4A1;FGR;JAKMIP1;SH2D1A;ST8SIA6;SPATS2L;GZMK;TTC38;TBKBP1;KLRG1;CCR5;ITGB2;ADAP1;CMC1;SMAGP;C12orf42;PARP3;VCAM1;EOMES;WIPI1;MMP23B;GPX7;ARID5B;RASGEF1A;LGR6;SCD;GZMA;S1PR5;ATXN7L1;TOX;OSBPL5;ARHGAP25;CD81;PLXNC1;MTMR12;GZMM;LYST;SLC9A9;E2F3;APMAP;PTGDR;…	0
1	cd8_4	0.270665459	1.24669675	0.064327485	0.062248996	0.06	KIR2DL3;ZNF683;HDGFL3;RTP5;CCDC65;KIR3DL1;RAB11FIP5;PTGDS;HAVCR2;GNLY;ST3GAL4;PLEKHG3;RGS9;ITGB1;ITGAX;ITGAM;PLOD1;SLCO3A1;TGFBR3;FAM49A;BHLHE40;FGL2;RAB27B;TBX21;EPHA4;KLF3;FUT11;FLNA;SSBP3;ZBP1;CLIC3;HLA-DPB1	0.075048733
0	cd8_4	0.347697804	1.574134333	0.003597122	0.003430532	0.001	GNLY;GZMA;ITGA5;CCDC65;CST3;LGALS1;MCTP2;CST7;VCL;ZEB2;HOPX;PTPN12;FGFBP2;GSAP;GAB3;SAMD3;TYROBP;KLRD1;TFEB;KLF3;HIVEP3;GK5;C12orf75;FUT11;NCALD;ADAMTS10;HLA-DPB1;TENT5A;ZBP1	0.005301022
1	cd8_23	0.271480659	1.208758106	0.108196721	0.090909091	0.052	AOAH;KIF1B;GZMA;HNRNPLL;CST7;AMPD3;HLA-DQB1;KIF21A;S100PBP;PIP4P2;MATK;ARHGAP25;EOGT;SAMD3;HLA-DPA1;TYROBP;NCOA1;PARP3;TNFSF10;HLA-DRB1	0.116753796
0	cd8_23	-0.505390419	-2.367816454	0	0	0	TIGIT;GCSAM;CXCR6;FCRL3;KLRF1;PDLIM1;A2M;PIP4P2;PDCD1;CMC1;LGR6;CCL3;TP53I11;VEGFA;SPATS2L;CPNE8;KLRG1;NINJ2;CADM1;KCNK12;NCR1;CYTH3;MS4A1;CCR5;FEZ1;GZMK;RASGEF1A;EOMES;AGTRAP;HIST1H3A;DKK3;JAKMIP1;DYRK1B;GZMA;BLVRA;APMAP;SLC4A4;ARHGAP18;IL18BP;GPR68;DUSP2;PTPRM;SMAGP;PYHIN1;CD81;SLC2A8;NMB;PTCH2;HLA-DMA;TUBB4A;IKZF2;HLA-DQA2;VCAM1;MSC;CHI3L2;NRROS;RAB37;ATXN7L1;OSBPL5;JAKMIP2;E2F3;MICAL2;ADAP1	0
1	cd8_4	0.349512406	1.664686226	0.002118644	0.002152853	0.002	ZNF683;KIR2DL3;SETBP1;SBK1;ITGAM;ITGB1;CACNA2D2;CCDC65;RAB11FIP5;TGFBR3;ITGAX;VCL;HDGFL3;RGS9;BHLHE40;FNDC3B;AGAP1;PLEKHG3;ADAMTS10;ENC1;MCTP2;FGL2;FGFBP2;ITGA5;KIR2DL1;GNLY;FAM49A;HIVEP3;MTSS1;PALM2-AKAP2;PRSS23;PTMS;GK5;PDZD4;SSBP3;MYO6;PATL2;FLNA;CEP78;RAP1GAP2;SUSD1;LYN;PLOD1;KLF3;ZEB2;RASA3;SLCO3A1;ADGRG1;CYP2F1;PLEKHA5;LLGL2;TBX21;LGALS1;RAB27B;ADGRG5;C12orf75;RAP2A;AHNAK;LYAR;CES1;MMP23B;S…	0.003295669
0	cd8_23	-0.366070356	-1.44608071	0.027829314	0.042671614	0.030997305	PILRB;TOX;KLRF1;CFH;CXCR6;CCL3;RAB9A;E2F3;S1PR5;CCR1;ADAT1;PLEK;EOMES	0.034632035
1	cd8_4	-0.317497214	-1.253571092	0.094619666	0.096474954	0.132075472	KLRF1;CFH;PRF1;SELPLG;CLIC3;KLRD1;S1PR5;THEMIS2;PLEK;KLF3;ARHGAP10;PTMS;C12orf75;UPP1;SH3BP5	0.105974026
0	cd8_4	0.452142656	2.014996016	0	0	0	ZNF683;CX3CR1;PAFAH2;ITGA5;SETBP1;LGALS1;TTC38;FAM49A;PLEKHG3;APOBEC3H;FGR;GNLY;MYO6;RGS9;GK5;JAZF1;FGFBP2;PTMS;C11orf21;PDGFD;PRSS23;MCTP2;VCL;NPDC1;TSPAN32;FCRL6;TBKBP1;CCDC112;FGL2;HAVCR2;CEP78;APOBEC3G;PATL2;ITGAM;ADRB2;PLEK;SBK1;SUSD1;HIVEP3;EFHD2;PTPN12;HDGFL3;LYN;DENND3;AGAP1;ZEB2;S100A4;SAMD3;HOPX;FNDC3B;TTC16;ADAM8;NKG7;UBE2F;ITGB1;FLNA;LPCAT1;ITGB2;MYO1G;TBX21;SYNE1;LILRB1;C12orf75;CD32…	0
1	cd8_23	-0.382371379	-1.709800552	0	0	0	VCAM1;CXCR6;TNFSF9;PDCD1;RTP5;PTCH2;MS4A1;TOX;MSC;DKK3;HIST1H3A;CCR4;SH3TC1;CMC1;IKZF2;MAF;FCRL3;FASLG;CCR5;APMAP;IL18BP;ST8SIA6;NINJ2;CADM1;GZMK;TNFRSF9;MICAL2;SPATS2L;KIR3DL2;RASGEF1A;KLRF1;ARHGAP18;TP53I11;DTHD1;PLXND1;SYNM;LYST;PTGDR;TRAT1;EOMES;CHST7;PDLIM1;PILRB;PVRIG;TIGIT;OSBPL5;GZMA	0
0	cd8_23	0.434401638	1.919013656	0	0	0	AOAH;HLA-DQB1;KIF1B;SCD;HLA-DRB1;SAMD3;PYHIN1;PVRIG;PIP4P2;HLA-DOA;EOGT;HLA-DPA1;MATK;ADAT1;INPP4B;CHI3L2;STK39;LYST;GBP5;HLA-DPB1;NCOA1;TIGIT;KLRG1;SH2D1A;CD300A;ADRB2;PAM;TRAT1;IKZF2;ATXN7L1;AMPD3;APMAP	0
1	cd8_4	0.231533473	1.038156848	0.358638743	0.364981504	0.262	SAMD3;PYHIN1;PTPN12;ITGB1;ITGA5;FUT11;GSAP;HLA-DPB1;LGALS1;KLRG1;TGFBR3;CD300A;C11orf21;ADRB2;PAM;TENT5A;ATXN7L1;GK5;BPGM	0.365159448
0	cd8_4	0.657285703	2.954993062	0	0	0	ASCL2;KIR3DL2;TMCC3;ENC1;FGFBP2;KIR2DL3;BHLHE40;MTSS1;ITGAX;CX3CR1;HDGFL3;GZMH;TTC38;OSBPL5;HS6ST1;TGFBR3;RGS9;PRF1;ADGRG1;SETBP1;FCHO2;PRSS23;A2M;GZMB;S1PR5;KLF3;AGPAT4;MMP23B;LILRB1;C1orf21;FGL2;CADM1;KIR3DL1;VCL;GALNT3;APOBEC3H;MYO6;ITGA5;ITGB1;DENND3;GK5;FAM49A;ZBP1;CACNA2D2;FNDC3B;NRROS;SLC15A4;ZEB2;PDGFD;ADGRG5;MCTP2;UPP1;ARHGAP10;LATS2;PLOD1;KIR2DL1;AGAP1;KLRF1;GAB3;SPON2;FCRL6;GSAP;GPR141…	0
1	cd8_23	0.539756679	2.397376476	0	0	0	KIR3DL2;ENC1;KIR2DL3;HDGFL3;HLA-DQA2;SLC2A8;TTC38;OSBPL5;PVRIG;PIK3AP1;RXRA;CHST7;SETBP1;IL15;SH3TC1;A2M;NCR1;S1PR5;HLA-DQA1;MMP23B;CADM1;KIR3DL1;AOAH;GALNT3;CXCR6;IKZF2;FAM49A;KIF1B;NRROS;STX11;SLC15A4;PDGFD;VEGFA;VCAM1;CDKN2A;ADGRG5;HLA-DQB1;CYTH3;TOGARAM2;SCD;KLRF1;CCR5;FCRL6;PLCG2;LGR6;TNFRSF9;PALM2-AKAP2;MCOLN2;FASLG;GBP5;PRR5L;APOBEC3G;PPP2R2B;HLA-DRB5;F2R;ST8SIA6;USP28;KIF21A;DYRK1B;RAB27B…	0
0	cd8_4	-0.409705992	-1.669330236	0.002057613	0.002034588	0.00141844	HOPX;C12orf75;TENT5A;GNLY;SH3BP5;USP28;FAM169A;THEMIS2;CEP78;SYNE1;ADRB2;PYHIN1;GAB3;MYO1G;PLEK;RAB29;TSPAN32;SAMD3;SELPLG;BIN2;LYAR;PTGDR;GZMA	0.003292181
1	cd8_23	-0.312772181	-1.275019677	0.068410463	0.074262462	0.09787234	USP28;ADRB2;PYHIN1;PLEK;CMC1;EOMES;CCL3;SAMD3;RAB9A;ARHGAP25;AGTRAP;LYAR;ACOT9;PTGDR;GZMA;STK39;CCR5;PILRB;CCR1;SLAMF7;IKZF2;DUSP2;GBP5;INPP4B;S100PBP;KLRG1;CXCR6	0.078183386
0	cd8_23	0.43064486	1.941437972	0	0	0	HLA-DRB5;HLA-DQB1;HLA-DQA1;FCRL6;IL15;TYROBP;GBP5;CHI3L2;SH3TC1;HLA-DPB1;IKZF2;AOAH;GZMA;PLXNC1;TNFSF10;HLA-DPA1;PIK3AP1;PLXND1;TESC;PLCG2;SAMD3;TPRG1;CXCR6;PDGFD;NKG7;INPP4B;SPATS2L;PVRIG;RAB37;MATK;SLAMF7;PTPRM;FASLG;KIF1B;YPEL1;FCRL3;HNRNPLL;PRR5L;MAF;TTC38;ENC1;ARID5B;CCR5;TBX21;CD74	0
1	cd8_4	0.354936284	1.545498302	0.001818182	0.003656307	0.004	GZMB;GZMH;FCRL6;ITGB1;TYROBP;HLA-DPB1;GZMA;PTPN12;CCDC102A;FNDC3B;TMCC3;SAMD3;PAFAH2;PDGFD;HIVEP3;APOBEC3H;NKG7;PRF1;TSPAN32;ADGRG1;GSAP;SELPLG;NCALD;PTPRM;GAB3;ITGA5;LYN;PRR5L;TTC38;ENC1;ZBP1;FAM169A;TBX21;FCGR3A	0.002994652
0	cd8_23	-0.465900271	-2.214676542	0	0	0	TP53I11;LPAR6;MS4A1;NMB;GZMK;GPR68;HIST1H3A;CCL3;DTHD1;IKZF2;PILRB;MMP23B;TNFSF9;ZNF821;CMC1;LGR6;CHI3L2;CTSW;PTGDR;PDLIM1;S100PBP;TOX;KLRF1;CHST7;ADRB2;TIGIT;AGTRAP;OSBPL5;VNN2;MSC;FCRL6;CCR4;TRAT1;PTCH2;ARHGAP18;CCL5;DUSP2;GZMM;CST7;SLC9A9;PYHIN1;VCAM1;FGR;RAB37;PLXND1;BLVRA;RASGEF1A;TPRG1;EOMES;WIPI1;CD81;PPP2R2B;DKK3;HLA-DMB	0
1	cd8_4	0.476173116	2.074182574	0	0	0	GNLY;GZMB;ADGRG5;HDGFL3;HAVCR2;LGALS1;FGFBP2;PRSS23;NPDC1;PTMS;CX3CR1;GALNT3;DENND3;APOBEC3H;PLEKHG3;NRROS;EPHA4;ADGRG1;BHLHE40;CADM1;ITGB1;GK5;RGS9;PTPN12;SLCO3A1;FLNA;PRF1;CES1;SLC15A4;ADAP1;LYN;ZNF683;KLRD1;FAM169A;S1PR1;PTPRM;ST8SIA6;ITGAM;VCL;AHNAK;SELPLG;HIVEP3;KLF3;EFHD2;C11orf21;RASA3;RAB29;MTSS1;CACNA2D2;HLA-DPB1;PALM2-AKAP2;LPCAT1;SYNE1	0
0	cd8_4	0.379491913	1.465128854	0.022486772	0.020248204	0.031	TGFBR3;RAP1GAP2;BHLHE40;FAM169A;HDGFL3;FNDC3B;S1PR1;GZMB;MCTP2;KLF3;GNLY;LGALS1;CSGALNACT1;UPP1;EFHD2;ITGB1;CD300A;UBE2F;ATXN7L1;VCL;ZEB2;AHNAK;P2RY8	0.029285099
1	cd8_23	-0.267478413	-1.190960324	0.151111111	0.134328358	0.155216285	LPAR6;CCL5;AGTRAP;TNFSF10;BLVRA;DUSP2;CMC1;ZNF821;HIST1H3A;GZMM;GZMK;TIGIT	0.15966457
0	cd8_23	0.708957694	2.938388152	0	0	0	HLA-DRB5;SPRY2;PDGFD;FCRL3;PLEK;FCRL6;IKZF2;HLA-DQB1;HLA-DQA1;TNFRSF9;GZMA;HLA-DRB1;PRR5L;GZMK;HLA-DPB1;GALNT3;ADAP1;HLA-DPA1;TESC;MAF;NINJ2;GBP5;PIK3AP1;SPATS2L;STX11;PTPRN2;ENC1;HLA-DRA;HLA-DMA;CDKN2A;NKG7;KLRG1;GPR68;TOX;FASLG;JAKMIP2;CCL3;PDCD1;RAB27B;S1PR5;INPP4B;IL15;LYST;SAMD3;SLAMF7;AOAH;PLCG2;APOBEC3G;PDLIM1;PARP3;MCOLN2;PTPRM;STK39;HLA-DMB;S100PBP;MATK;KIF1B;TTC38;ARPC5L;CD74;TYROBP;ITG…	0
1	cd8_4	0.685715954	2.792956315	0	0	0	PDGFD;PLEK;ADGRG1;FCRL6;LYN;TENT5A;TSPAN32;GZMA;MYO6;ZNF683;GNLY;GZMB;PRR5L;GZMH;HLA-DPB1;GALNT3;NCR3;ADAP1;HIVEP3;C11orf21;SUSD1;SH3BP5;ENC1;PTPN12;NKG7;CLIC3;KLRG1;APOBEC3H;NCALD;ZEB2;GSAP;PRF1;AHNAK;JAZF1;RAB27B;S1PR5;FNDC3B;MCTP2;SAMD3;APOBEC3G;PTPRM;C1orf21;LGALS1;TFDP2;TTC38;UBE2F;CST3;CEBPA;PLEKHA5;BHLHE40;TYROBP;ZBP1;HOPX;ITGB2;ANXA4;EFHD2;MYO1G;ITGB1	0
0	cd8_4	0.912142685	3.569745294	0	0	0	CX3CR1;LAIR2;PRSS23;ASCL2;GPR141;CES1;FGFBP2;AGAP1;S1PR1;RGS9;ITGAM;LATS2;KIR2DL3;ST8SIA6;TTC16;ADGRG1;RAP1GAP2;ZNF683;S1PR5;KIR2DL1;FGR;PLEKHG3;A2M;PDGFD;ADGRG5;MSC;GZMH;OSBPL5;KLRG1;SAMD3;NCR3;VCL;PALM2-AKAP2;RASA3;KIR3DL1;RTP5;PDZD4;LFNG;SBK1;SEMA4C;C1orf21;FAM49A;FCRL6;EPHA4;FCGR3A;RASGEF1A;TENT5A;PRR5L;AHNAK;TGFBR3;LGR6;KIR3DL2;ITGB2;PLOD1;ITGB1;PLEK;ITGAX;NKG7;HDGFL3;TSPAN32;NRROS;USP28;AGP…	0
1	cd8_23	0.811280017	3.185517873	0	0	0	KIR2DL3;ST8SIA6;S1PR5;FGR;PDCD1;A2M;PDGFD;ADGRG5;MSC;FCRL3;OSBPL5;KLRG1;SAMD3;SPRY2;PALM2-AKAP2;KIR3DL1;EOMES;RTP5;PDZD4;FAM49A;FCRL6;RASGEF1A;GZMK;TNFRSF9;PRR5L;LGR6;SYNM;KIR3DL2;ITGB2;C12orf42;PLEK;NKG7;HDGFL3;NRROS;HLA-DRB1;USP28;PIP4P2;NEK6;INPP4B;SCD;KLRF1;CMC1;SH3TC1;HLA-DQB1;CFH;CADM1;SMAGP;FEZ1;PIK3AP1;SPATS2L;HLA-DRB5;GCSAM;GZMA;HLA-DQA2;ADAP1;VCAM1;CPNE8;ADRB2;TTC38;RUNX1;ENC1;TUBB4A;PL…	0
