# Supplementary material for: Multimodal profiling reveals tissue-directed signatures of human immune cells altered with age
Source: Nat Immunol. 2025 Aug 13;26(9):1612–25. doi: 10.1038/s41590-025-02241-4 (PMC12396968; doi:10.1038/s41590-025-02241-4)
Supplement: Supplementary file 26 — MrVI counterfactuals gene modules and gene enrichment. MrVI counterfactual analysis was used to predict age effects on a per-gene and per-cell basis for CD4 T cells in the LNG, LN and JEJ. Following spectral co-clustering, four modules of genes and cells predicted to change similarly with age were obtained. The average predicted effect size for each gene (“gene_symbol” and “gene_ids”) across all cells in these modules is reported (for example, “lfc_mean_module_0” for the first module). The cluster that each gene was associated with and whether the gene was selected as a marker for the module (“coclustering_genes” and “marker_genes”, respectively) are reported. Modules for the LNG, LN and JEJ CD4 T cells are provided on separate sheets. Pre-ranked GSEA was performed to identify enrichment of module genes or selected genes in module-positive cells within pseudobulk differential expression across age (see Methods). The gene sets queried (“Term”) for each tissue group (“tissue”), normalized enrichment scores (“NES”) and significance (whether FDR-corrected P value was below 0.05; column name: “Significance”) are reported in an additional sheet (“GSEA”). [file 41590_2025_2241_MOESM26_ESM.xlsx]

## Sheet: LNG CD4 T cells
gene_symbol	gene_ids	marker_genes	coclustering_genes	lfc_mean_module_0	lfc_mean_module_1	lfc_mean_module_2	lfc_mean_module_3
ACP5	ENSG00000102575	nan	0	-0.0267554	-0.026811	-0.0255495	-0.0291201
ACTB	ENSG00000075624	0	0	-0.103503	-0.0668866	-0.0872777	-0.0751093
ACTG1	ENSG00000184009	0	0	-0.0635261	-0.00321098	-0.0231943	-0.0255268
ADAM8	ENSG00000151651	nan	3	-0.0219099	-0.0220936	-0.0374382	-0.0330527
ADTRP	ENSG00000111863	nan	1	0.0210878	0.0609115	0.0044491	0.0138154
AHNAK	ENSG00000124942	2	2	-0.0413473	-0.0635278	-0.105072	-0.0980904
ALDOA	ENSG00000149925	nan	0	0.0412297	0.0282268	0.0304091	0.0348166
ALOX5AP	ENSG00000132965	2	2	0.054442	0.0496452	0.0905432	0.0697948
ANKRD37	ENSG00000186352	nan	3	0.0189515	0.0304228	0.029907	0.0333945
ANP32B	ENSG00000136938	nan	0	0.0424218	0.0117524	0.0275139	0.0205404
ANXA1	ENSG00000135046	3	3	0.119076	0.135447	0.184035	0.188187
ANXA2	ENSG00000182718	0	0	-0.0618013	-0.02316	-0.0558869	-0.0593146
ANXA5	ENSG00000164111	0	0	-0.0792526	-0.0490125	-0.0840239	-0.0795607
ANXA6	ENSG00000197043	nan	3	-0.0755551	-0.0701456	-0.101787	-0.0782365
AQP3	ENSG00000165272	1	1	-0.00540681	-0.0833178	0.0123914	-0.0613132
AREG	ENSG00000109321	nan	3	0.036281	0.127498	0.106262	0.0851535
ARF4	ENSG00000168374	nan	3	0.0251148	0.0447222	0.0491893	0.0466552
ARL6IP1	ENSG00000170540	nan	3	0.0355718	0.041129	0.0352831	0.0409652
ARMH1	ENSG00000198520	1	1	0.0140773	0.0573243	0.00758108	0.0262895
ARPC5	ENSG00000162704	0	0	-0.0789548	-0.0706728	-0.0728263	-0.0663985
ARRB2	ENSG00000141480	nan	3	-0.0304986	-0.0451837	-0.0506261	-0.0417161
ATF3	ENSG00000162772	2	2	0.036469	0.0315774	0.0657443	0.0546977
ATP5MC1	ENSG00000159199	nan	3	-0.0179273	-0.0450248	-0.0258988	-0.0327388
ATP5MC3	ENSG00000154518	0	0	-0.041254	-0.0396116	-0.0347549	-0.0412032
ATP5MF	ENSG00000241468	nan	3	-0.0501184	-0.0609636	-0.0511315	-0.058347
ATP6V0C	ENSG00000185883	nan	3	0.0692025	0.0839038	0.090511	0.0838698
BAG3	ENSG00000151929	nan	3	0.0332004	0.0388253	0.0336413	0.0442128
BATF	ENSG00000156127	1	1	0.103733	0.219059	0.0396742	0.141085
BCL2A1	ENSG00000140379	3	3	0.0381715	0.078608	0.0750804	0.0784391
BCL6	ENSG00000113916	1	1	0.0168636	0.057302	0.0295488	0.0339675
BHLHE40	ENSG00000134107	0	0	0.0947417	0.051644	0.108676	0.102162
BIRC3	ENSG00000023445	nan	3	0.0391686	0.0768952	0.0309148	0.0435838
BLOC1S1	ENSG00000135441	nan	3	-0.0265277	-0.0384994	-0.041856	-0.0320639
BST2	ENSG00000130303	nan	3	-0.031634	-0.0437812	-0.0283628	-0.0390836
BTG2	ENSG00000159388	nan	2	0.016859	0.0072524	0.0208582	0.005361
C12orf75	ENSG00000235162	0	0	-0.0785823	-0.0244095	-0.0968957	-0.0555197
C20orf204	ENSG00000196421	nan	3	0.0198828	0.0378957	0.0176376	0.0250189
C4orf48	ENSG00000243449	nan	3	-0.0278203	-0.0305903	-0.034986	-0.0382354
CACYBP	ENSG00000116161	nan	3	0.0284431	0.0261635	0.0433225	0.0384489
CANX	ENSG00000127022	nan	3	-0.0325824	-0.0319381	-0.037286	-0.0394294
CCL20	ENSG00000115009	nan	0	0.0510861	0.00261624	0.051553	0.0330994
CCL3	ENSG00000277632	nan	2	0.0104942	0.00103786	0.0205751	0.00325662
CCL3L1	ENSG00000276085	nan	2	0.0079082	0.00113491	0.0445966	0.00449961
CCL4	ENSG00000275302	0	0	0.0401987	0.00405762	0.0460677	0.0204277
CCL4L2	ENSG00000276070	2	2	0.012165	0.00303161	0.0305834	0.00706113
CCL5	ENSG00000271503	2	2	0.0235115	-0.00780248	-0.0934314	-0.0344937
CCND2	ENSG00000118971	nan	0	-0.024849	-0.033452	-0.00825827	-0.0301843
CCR4	ENSG00000183813	nan	0	-0.0459709	-0.000963398	-0.0196864	-0.0408224
CCR6	ENSG00000112486	nan	0	0.0283707	0.0135368	0.0192683	0.028425
CCR7	ENSG00000126353	1	1	0.072324	0.243434	0.0409908	0.150168
CD2	ENSG00000116824	2	2	-0.0707158	-0.04305	-0.142871	-0.081206
CD27	ENSG00000139193	1	1	0.00439054	-0.0837984	0.00209988	-0.0404505
CD28	ENSG00000178562	nan	3	0.00736177	0.0318878	0.018885	0.013237
CD320	ENSG00000167775	2	2	-0.0191275	-0.0354575	-0.04279	-0.0359448
CD4	ENSG00000010610	nan	3	-0.0289005	-0.0287538	-0.0482103	-0.0460496
CD40LG	ENSG00000102245	nan	1	0.00168441	-0.0327659	-0.0227211	-0.0273519
CD52	ENSG00000169442	3	3	-0.0619612	-0.201701	-0.173782	-0.185436
CD6	ENSG00000013725	2	2	-0.0344345	-0.0206865	-0.057922	-0.0325149
CD7	ENSG00000173762	3	3	0.116896	0.117766	0.109214	0.109154
CD74	ENSG00000019582	2	2	-0.0359253	-0.0390593	-0.0668265	-0.0434261
CD83	ENSG00000112149	2	2	0.0505187	0.0408759	0.0873757	0.0675067
CDC25B	ENSG00000101224	nan	3	-0.0346796	-0.0566526	-0.0354188	-0.0461982
CDC42EP3	ENSG00000163171	nan	3	0.0288208	0.0322587	0.0351464	0.0489274
CDKN1A	ENSG00000124762	3	3	0.0823292	0.121283	0.161487	0.163845
CEBPB	ENSG00000172216	nan	3	0.0249327	0.0623251	0.0598002	0.0476159
CEBPD	ENSG00000221869	nan	2	0.0303921	0.00198276	0.0681985	0.021548
CFL1	ENSG00000172757	nan	3	-0.0354286	-0.0551323	-0.0473392	-0.0503912
CH25H	ENSG00000138135	nan	1	0.0042556	0.0282256	-0.0188809	-0.0131723
CHMP1B	ENSG00000255112	nan	3	0.0178883	0.0393264	0.0283634	0.0322381
CITED2	ENSG00000164442	2	2	-0.0163788	-0.0134035	-0.0422579	-0.0289689
CKS2	ENSG00000123975	0	0	0.0509602	0.0303802	0.042034	0.0376267
CLEC2D	ENSG00000069493	nan	3	-0.0293896	-0.0292308	-0.0433874	-0.0332932
CLIC3	ENSG00000169583	2	2	-0.0305459	-0.0024232	-0.0657798	-0.0127644
CNN2	ENSG00000064666	nan	3	-0.0704461	-0.0919828	-0.0594193	-0.0759422
COL5A3	ENSG00000080573	nan	0	-0.0347161	-0.000744019	-0.00586346	-0.00981838
CORO1A	ENSG00000102879	3	3	-0.112683	-0.136324	-0.117431	-0.123474
CORO1B	ENSG00000172725	2	2	-0.0104193	-0.0588117	-0.0664643	-0.0665579
COTL1	ENSG00000103187	0	0	-0.137175	-0.0864736	-0.0928164	-0.10659
CPA5	ENSG00000158525	nan	0	-0.0222334	-0.0252968	-0.006079	-0.0183546
CRIP1	ENSG00000213145	3	3	-0.029191	-0.0654521	-0.0559094	-0.0762588
CSF1	ENSG00000184371	2	2	0.0245563	0.0116164	0.0403315	0.0268726
CST7	ENSG00000077984	0	0	0.0309799	0.0141705	-0.0111104	0.0262781
CTLA4	ENSG00000163599	nan	0	0.046868	0.04251	0.000137578	0.0195689
CTSD	ENSG00000117984	nan	3	-0.0251183	-0.042876	-0.0377391	-0.0334599
CTSH	ENSG00000103811	nan	0	-0.0773537	-0.0153327	-0.0482583	-0.0512743
CTSW	ENSG00000172543	2	2	-0.00188143	-0.0541353	-0.105381	-0.0586949
CXCR3	ENSG00000186810	2	2	0.0147537	-0.00166758	0.0431274	0.00585662
CXCR6	ENSG00000172215	nan	0	-0.0167665	0.000553025	-0.00230484	-0.00137857
CYBA	ENSG00000051523	nan	3	-0.0469638	-0.0616366	-0.0553134	-0.0567539
DAD1	ENSG00000129562	1	1	-0.0193646	-0.0539332	-0.0174089	-0.0330804
DDIT3	ENSG00000175197	3	3	0.0627674	0.155306	0.106071	0.121443
DNAJA4	ENSG00000140403	nan	3	0.00972966	0.0222835	0.0153289	0.0195503
DNAJB1	ENSG00000132002	0	0	0.105763	0.065807	0.101536	0.0834606
DNAJB9	ENSG00000128590	nan	3	0.0336532	0.069845	0.0556959	0.0611406
DNPH1	ENSG00000112667	nan	3	-0.0352776	-0.045063	-0.0235501	-0.0408721
DPP4	ENSG00000197635	nan	0	0.0324544	-0.0183516	0.028239	0.00941671
DUSP2	ENSG00000158050	nan	0	0.0349126	0.0145466	0.0171336	0.00891411
DUSP4	ENSG00000120875	2	2	0.000269688	-0.00337197	-0.0390386	-0.0219589
DUSP5	ENSG00000138166	2	2	0.0561667	0.0440401	0.0756124	0.0588676
DUT	ENSG00000128951	1	1	-0.0204055	-0.0566828	-0.026315	-0.0444956
EGR1	ENSG00000120738	2	2	0.0226177	0.070182	0.0917026	0.0839853
EIF3A	ENSG00000107581	nan	3	-0.0308967	-0.0328778	-0.0416945	-0.0452111
EIF4A1	ENSG00000161960	3	3	0.0804271	0.108673	0.109687	0.105112
EIF4A3	ENSG00000141543	3	3	0.0604077	0.107829	0.0852536	0.100625
EIF5A	ENSG00000132507	nan	0	0.0310742	-0.0149329	0.0234967	0.00299128
ELL2	ENSG00000118985	nan	3	0.015849	0.0371476	0.0300435	0.0284584
ELOB	ENSG00000103363	nan	3	-0.014882	-0.0369413	-0.0406148	-0.038769
ELOC	ENSG00000154582	nan	3	0.048657	0.0656237	0.0565236	0.0570102
ENO1	ENSG00000074800	nan	3	-0.0230657	-0.0346566	-0.0384752	-0.0404309
EPSTI1	ENSG00000133106	nan	0	0.0257039	0.0156057	0.0231203	0.0176495
ESYT1	ENSG00000139641	0	0	-0.0598495	-0.0539977	-0.0426061	-0.0512652
FAM117A	ENSG00000121104	nan	3	-0.00919553	-0.0371413	-0.0351159	-0.0288161
FAS	ENSG00000026103	0	0	0.0820309	0.0681388	0.0584869	0.0804207
FBLN7	ENSG00000144152	nan	3	0.0415657	0.0544536	0.0245692	0.050338
FCRL3	ENSG00000160856	nan	0	0.0156847	0.0084952	0.000111462	0.00472513
FGFBP2	ENSG00000137441	nan	2	-0.000225322	-0.000658385	-0.0585118	-0.00166969
FKBP11	ENSG00000134285	2	2	-0.0219682	-0.0173509	-0.0465362	-0.0383307
FLNA	ENSG00000196924	3	3	-0.103485	-0.0897627	-0.117642	-0.107374
FLT3LG	ENSG00000090554	1	1	0.00563862	-0.0875428	-0.0128572	-0.0474831
FOS	ENSG00000170345	nan	3	0.00495866	0.0498243	0.0313649	0.00605486
FOSL2	ENSG00000075426	nan	3	0.0278692	0.043147	0.0378477	0.0352582
FOXP3	ENSG00000049768	nan	0	0.0258873	0.0105918	0.0116141	0.013193
FRMD4B	ENSG00000114541	0	0	0.068684	0.0352256	0.0503152	0.0470851
FTH1	ENSG00000167996	3	3	0.106564	0.0898801	0.128177	0.0938144
FTL	ENSG00000087086	1	1	-0.00754893	-0.0723731	-0.0304427	-0.0507929
FUT7	ENSG00000180549	0	0	-0.0359651	-0.00638209	-0.0106294	-0.0278518
FXYD7	ENSG00000221946	1	1	0.0150336	0.0490668	0.0093906	0.0342323
GADD45A	ENSG00000116717	nan	3	0.046433	0.0483311	0.0459111	0.0368372
GADD45B	ENSG00000099860	3	3	0.0714209	0.0788148	0.121262	0.110617
GADD45G	ENSG00000130222	2	2	0.0611482	0.039876	0.0919448	0.0820094
GAPDH	ENSG00000111640	nan	3	0.0665458	0.0632635	0.0751135	0.0675612
GATA3	ENSG00000107485	nan	3	0.0607361	0.0530215	0.0712347	0.0611416
GBP1	ENSG00000117228	0	0	-0.0366661	-0.0257435	-0.0258622	-0.0276538
GBP2	ENSG00000162645	nan	0	-0.0191614	0.0214372	-0.00914239	0.00111836
GBP5	ENSG00000154451	nan	0	0.0119929	0.0177223	-0.0165766	0.00557733
GCHFR	ENSG00000137880	nan	3	0.0352551	0.0503792	0.0456482	0.0425171
GIMAP4	ENSG00000133574	0	0	-0.0803998	-0.039577	-0.0735982	-0.0657418
GLUL	ENSG00000135821	1	1	0.000707735	0.0224356	-0.0144206	0.0124445
GNA15	ENSG00000060558	0	0	0.0718471	0.014567	0.0455424	0.052935
GNLY	ENSG00000115523	2	2	-0.00571474	-0.00989354	-0.178674	-0.0401508
GPCPD1	ENSG00000125772	1	1	0.0233076	0.0657723	0.0211834	0.0346088
GPR15	ENSG00000154165	nan	0	-0.0262435	-0.018939	-0.0144613	-0.0462144
GPR171	ENSG00000174946	2	2	-0.0277574	0.00344927	-0.0483205	-0.0375559
GPR183	ENSG00000169508	nan	0	0.0494652	0.0224747	0.0514265	0.0245553
GPR25	ENSG00000170128	nan	0	-0.0546597	-0.00636676	-0.0289009	-0.0268569
GRASP	ENSG00000161835	1	1	0.0120932	0.0435225	0.0214133	0.0330054
GREM2	ENSG00000180875	nan	1	0.00772978	0.0474289	0.00769292	0.0293492
GSPT1	ENSG00000103342	nan	3	0.0186448	0.0470491	0.0282978	0.027087
GSTP1	ENSG00000084207	3	3	-0.061775	-0.0785476	-0.0814969	-0.0758528
GTF2I	ENSG00000263001	nan	3	-0.0413196	-0.0499887	-0.0465003	-0.0460514
GYPC	ENSG00000136732	0	0	0.0794264	0.0980312	0.0481174	0.0619663
GZMA	ENSG00000145649	2	2	0.00538459	-0.00390003	-0.0862342	-0.0231539
GZMB	ENSG00000100453	nan	2	0.0304984	-0.000472973	-0.0596173	-0.00301464
GZMH	ENSG00000100450	nan	2	0.0110472	-0.000191193	-0.0738759	-0.00208948
GZMK	ENSG00000113088	2	2	0.0191762	-0.00194142	0.0882706	-0.00631164
H1FX	ENSG00000184897	nan	0	0.0442578	-0.0124557	0.0128742	0.0108341
H2AFX	ENSG00000188486	nan	3	0.0368402	0.0504839	0.0590075	0.0552632
H2AFZ	ENSG00000164032	3	3	0.0746906	0.11702	0.0979566	0.104459
HBB	ENSG00000244734	nan	2	-0.00921062	0.0189355	-0.0243892	-0.00264442
HERPUD1	ENSG00000051108	nan	3	0.0216931	0.024433	0.0158166	0.0114975
HIST1H1B	ENSG00000184357	nan	3	-0.020609	-0.0330383	-0.0237223	-0.0200432
HIST1H1C	ENSG00000187837	1	1	-0.018985	-0.103336	-0.0543467	-0.0592232
HIST1H1D	ENSG00000124575	nan	3	-0.0493728	-0.177791	-0.118133	-0.120482
HIST1H1E	ENSG00000168298	3	3	-0.0567578	-0.16241	-0.107328	-0.115453
HIST1H2AC	ENSG00000180573	nan	3	-0.0169936	-0.0401744	-0.0223367	-0.0255346
HIST1H2AJ	ENSG00000276368	nan	2	-0.0152367	-0.025548	-0.0306972	-0.0210232
HIST1H4C	ENSG00000197061	nan	0	0.0337575	-0.0610358	0.00694941	-0.00510649
HLA-DPA1	ENSG00000231389	2	2	-0.0140946	-0.0107386	-0.0531154	-0.0197186
HLA-DPB1	ENSG00000223865	nan	2	-0.00423854	-0.00717774	-0.0495057	-0.0121142
HLA-DRB1	ENSG00000196126	nan	2	-7.90062e-05	-0.00228346	-0.0519748	-0.00947408
HMGB2	ENSG00000164104	nan	3	0.0647807	0.0718032	0.0580265	0.0617599
HMGN2	ENSG00000198830	nan	3	0.0526703	0.0598236	0.0489656	0.049048
HOPX	ENSG00000171476	2	2	-0.013481	-0.00887223	-0.112212	-0.0479789
HPGD	ENSG00000164120	nan	3	-0.0072671	-0.0175275	-0.0294888	-0.0293548
HSP90AA1	ENSG00000080824	0	0	0.126593	0.0986745	0.120071	0.125144
HSP90AB1	ENSG00000096384	0	0	0.136513	0.0783236	0.139598	0.113153
HSP90B1	ENSG00000166598	nan	0	0.0219952	0.0188617	0.0270101	0.0276686
HSPA1A	ENSG00000204389	nan	3	2.11584e-05	-0.0437948	-0.0171517	-0.0222673
HSPA1B	ENSG00000204388	3	3	-0.0452689	-0.1012	-0.0738023	-0.0872868
HSPA5	ENSG00000044574	3	3	0.0942943	0.112694	0.131554	0.120158
HSPA6	ENSG00000173110	nan	3	-0.0270321	-0.0425999	-0.0482155	-0.0459061
HSPA8	ENSG00000109971	0	0	0.146586	0.129155	0.126327	0.138839
HSPB1	ENSG00000106211	1	1	0.0238044	-0.0417808	0.000349122	-0.0016925
HSPD1	ENSG00000144381	3	3	0.0492164	0.0653277	0.0692745	0.0700109
HSPE1	ENSG00000115541	3	3	0.0813411	0.0918531	0.0971876	0.0987914
HSPH1	ENSG00000120694	nan	3	0.0318004	0.0439721	0.0444054	0.0496051
ICA1	ENSG00000003147	nan	0	0.0192829	0.0139773	0.00351391	0.00972774
ICAM1	ENSG00000090339	2	2	0.0361637	0.037529	0.0724522	0.0565398
ICOS	ENSG00000163600	nan	0	0.0656447	0.0520712	0.0161994	0.0337323
ID2	ENSG00000115738	nan	0	0.0231463	0.00670937	-0.0178992	0.000341348
IER2	ENSG00000160888	0	0	0.0859297	0.0569598	0.101841	0.0860977
IER3	ENSG00000137331	2	2	0.0192855	0.0289009	0.0846631	0.054785
IER5	ENSG00000162783	2	2	0.0633714	0.0694218	0.132669	0.113892
IER5L	ENSG00000188483	2	2	0.0221814	0.0295269	0.0661871	0.0471
IFI6	ENSG00000126709	nan	0	0.0232866	-0.0282892	0.0237253	-0.00660207
IFNG	ENSG00000111537	2	2	-0.0138945	-0.000834452	-0.0957144	-0.0120244
IFNGR1	ENSG00000027697	nan	3	0.0377346	0.0688596	0.0802686	0.0658938
IGKC	ENSG00000211592	1	1	-0.014988	-0.0312662	-0.00992521	-0.0313577
IL17A	ENSG00000112115	nan	0	-0.0662459	-0.000423843	-0.0119069	-0.0103245
IL18R1	ENSG00000115604	0	0	0.070088	0.0541449	0.0645127	0.0750745
IL18RAP	ENSG00000115607	2	2	0.0220726	0.00214534	0.0452226	0.0195079
IL1R2	ENSG00000115590	nan	0	0.0255313	0.00229421	0.00681035	0.00605645
IL21R	ENSG00000103522	1	1	0.0144584	0.049414	0.0148336	0.0234785
IL22	ENSG00000127318	nan	0	-0.028436	-0.00101869	-0.00836729	-0.0128474
IL23A	ENSG00000110944	nan	3	0.0181505	0.0189891	0.028406	0.0393883
IL2RA	ENSG00000134460	0	0	0.106615	0.0840019	0.0576521	0.087162
IL2RB	ENSG00000100385	nan	0	-0.0322969	-0.00349706	-0.0351888	-0.020137
IL32	ENSG00000008517	nan	2	-0.00527614	-0.00286315	-0.0657586	-0.0310871
IL4I1	ENSG00000104951	nan	0	0.0297433	0.00140134	0.0196001	0.0179406
IL4R	ENSG00000077238	nan	3	0.0204266	0.0506374	0.0214778	0.0319676
IL7R	ENSG00000168685	0	0	0.0681703	-0.0428148	0.0231505	-0.00852263
ILF2	ENSG00000143621	nan	3	0.0413801	0.0610368	0.0408694	0.0499996
INPP4B	ENSG00000109452	nan	1	-0.00334272	-0.0476383	-0.00740781	-0.022295
IRF7	ENSG00000185507	nan	3	0.0350038	0.0413827	0.0522665	0.0418059
IRS2	ENSG00000185950	nan	3	0.0196594	0.0505062	0.0295563	0.0436648
ISG15	ENSG00000187608	1	1	0.00240987	-0.0391169	0.018183	-0.0141489
ISG20	ENSG00000172183	0	0	0.111302	0.0732395	0.0886105	0.0837538
ITGA4	ENSG00000115232	0	0	-0.127196	-0.0841595	-0.113303	-0.105266
ITGA6	ENSG00000091409	1	1	-0.0113306	-0.0961596	-0.0184158	-0.0419257
ITGB1	ENSG00000150093	3	3	-0.0974887	-0.0697384	-0.115188	-0.126935
ITGB7	ENSG00000139626	nan	3	-0.0440539	-0.0550227	-0.0396149	-0.0544254
ITM2A	ENSG00000078596	nan	0	0.0289098	-0.0148045	0.0259876	0.00781551
ITM2B	ENSG00000136156	1	1	-0.0253158	-0.0803595	-0.0425063	-0.064032
JAML	ENSG00000160593	nan	0	-0.0279774	-0.0213259	-0.0399015	-0.031093
JUN	ENSG00000177606	nan	0	0.0714142	0.0263244	0.00157881	0.0255043
KLF10	ENSG00000155090	2	2	0.0395047	0.0426768	0.0977782	0.0728942
KLRB1	ENSG00000111796	2	2	0.00763058	0.0160528	0.0401746	0.0395988
KLRG1	ENSG00000139187	nan	2	0.00253592	-0.0141438	-0.0321004	-0.0126966
KPNA2	ENSG00000182481	nan	3	0.0370108	0.0350552	0.0409279	0.0377291
KRTCAP2	ENSG00000163463	1	1	-0.00990179	-0.0607243	-0.0269254	-0.0428169
LAG3	ENSG00000089692	nan	0	0.00421191	0.00534899	-0.00782064	0.00579379
LAIR2	ENSG00000167618	nan	0	-0.0264552	-0.00727744	-0.0308473	-0.0146199
LAPTM5	ENSG00000162511	1	1	0.0264386	0.0600714	0.0080056	0.040459
LARS	ENSG00000133706	1	1	-0.0112979	-0.0441683	-0.0215749	-0.030806
LAT	ENSG00000213658	nan	3	-0.0786253	-0.112239	-0.0843204	-0.0877372
LAYN	ENSG00000204381	nan	0	0.018565	0.00568077	0.00546982	0.00397434
LDHA	ENSG00000134333	3	3	0.0849189	0.14026	0.110943	0.117055
LDHB	ENSG00000111716	nan	3	-0.0247151	-0.047009	-0.01941	-0.0391401
LDLR	ENSG00000130164	1	1	0.0204278	0.0429043	0.0133389	0.0281879
LEF1	ENSG00000138795	nan	1	-0.01445	-0.0800709	-0.0117304	-0.0362461
LGALS1	ENSG00000100097	0	0	-0.0499796	-0.0125986	-0.0295777	-0.0253524
LGALS3	ENSG00000131981	3	3	-0.0208075	-0.013535	-0.0268159	-0.0472675
LIMA1	ENSG00000050405	nan	0	-0.0407293	-0.0202897	-0.0252595	-0.0217369
LIME1	ENSG00000203896	3	3	-0.0457347	-0.114596	-0.0794534	-0.0974202
LIMS1	ENSG00000169756	0	0	-0.074919	-0.0296732	-0.0258376	-0.045873
LMNA	ENSG00000160789	3	3	0.123293	0.0921811	0.194122	0.208061
LSR	ENSG00000105699	1	1	0.04725	0.117039	0.0529998	0.100844
LTA	ENSG00000226979	nan	0	0.0403197	0.0165202	0.0331166	0.0293371
LTB	ENSG00000227507	nan	1	0.0453331	-0.125467	-0.00436277	-0.0979289
LY6E	ENSG00000160932	3	3	-0.0369358	-0.0985265	-0.0588176	-0.0886081
LY9	ENSG00000122224	1	1	0.000791049	-0.0316733	-0.0147457	-0.0165835
MAF	ENSG00000178573	nan	2	-0.0118623	0.0230615	-0.0197386	0.00843638
MAFF	ENSG00000185022	nan	3	0.0149005	0.0461283	0.0354572	0.0360994
MAGEH1	ENSG00000187601	nan	0	0.0207394	0.0296594	0.00672716	0.0132587
MAL	ENSG00000172005	nan	0	0.0356854	-0.0382955	0.0143097	0.0271805
MAP2K3	ENSG00000034152	nan	0	0.0405515	0.0230577	0.0381661	0.0293213
MAP3K8	ENSG00000107968	0	0	0.0531841	0.0272606	0.0671356	0.0446353
MARCKSL1	ENSG00000175130	1	1	0.0175645	0.0675783	0.0318839	0.0417542
METRNL	ENSG00000176845	2	2	0.0301952	0.0180372	0.0840274	0.0358248
MIF	ENSG00000240972	0	0	0.0714249	0.0278134	0.0547376	0.0380101
MIS18BP1	ENSG00000129534	nan	3	-0.0227619	-0.0210273	-0.0361622	-0.0278933
MRPL18	ENSG00000112110	nan	3	0.0248934	0.0290438	0.0229577	0.0318564
MRPS34	ENSG00000074071	nan	3	-0.0254942	-0.0438871	-0.0336778	-0.0387683
MSC	ENSG00000178860	nan	2	-0.0131311	-0.000475801	-0.0387259	-0.00533736
MT1E	ENSG00000169715	0	0	-0.0369658	-0.0167363	-0.0364722	-0.0245452
MT1F	ENSG00000198417	0	0	-0.0306929	-0.025071	-0.0211591	-0.0228644
MT1X	ENSG00000187193	0	0	-0.0299928	-0.0227945	-0.0209816	-0.0312373
MT2A	ENSG00000125148	1	1	-0.0120299	-0.0471657	-0.0209097	-0.0554184
MTHFD2	ENSG00000065911	3	3	0.0972973	0.20818	0.0856297	0.125802
MTRNR2L12	ENSG00000269028	nan	1	-0.0113932	-0.0319115	-0.00460407	-0.0425614
MYBL1	ENSG00000185697	nan	2	0.00182806	-0.000992702	-0.0527947	-0.0108747
MYC	ENSG00000136997	nan	3	0.0287121	0.0561359	0.0286786	0.0349924
MYL6	ENSG00000092841	nan	0	-0.0363703	-0.0289694	-0.0342768	-0.0303772
MYO1F	ENSG00000142347	2	2	-0.0631482	-0.0112762	-0.0855988	-0.0490823
NAA38	ENSG00000183011	nan	3	-0.0286035	-0.0420285	-0.0363854	-0.0391953
NAMPT	ENSG00000105835	nan	3	0.0464502	0.061097	0.0541024	0.0491839
NANS	ENSG00000095380	1	1	0.0144782	0.0469084	0.0197766	0.0265256
NASP	ENSG00000132780	nan	3	0.0257282	0.0353227	0.0404129	0.031651
NCF1	ENSG00000158517	nan	2	0.0142074	0.0210601	0.0303137	0.0176499
NCF4	ENSG00000100365	nan	0	0.0267795	0.00270179	0.00104781	0.00175043
NCL	ENSG00000115053	nan	3	0.0426768	0.0520369	0.0517063	0.0473309
NDUFV2	ENSG00000178127	1	1	0.0343787	0.0814543	0.0323646	0.050456
NELL2	ENSG00000184613	1	1	0.000592295	-0.0362562	0.00153525	-0.00949686
NEU1	ENSG00000204386	nan	3	0.0229384	0.0538561	0.0648556	0.0689729
NFKBIA	ENSG00000100906	0	0	0.251349	0.221595	0.239824	0.241075
NFKBID	ENSG00000167604	nan	3	0.0266473	0.0367887	0.0416856	0.0454412
NINJ1	ENSG00000131669	nan	3	0.0532427	0.0413859	0.0640095	0.0631582
NKG7	ENSG00000105374	nan	2	0.0173496	-0.00173626	-0.0833369	-0.00632682
NME2	ENSG00000243678	1	1	-0.000171528	-0.0410301	-0.0273551	-0.0407907
NPDC1	ENSG00000107281	nan	2	0.0172819	-0.0108831	-0.0118966	-0.0243233
NPM1	ENSG00000181163	0	0	0.0779435	0.0518001	0.0840875	0.0614139
NR4A1	ENSG00000123358	3	3	0.0764511	0.113746	0.15648	0.136408
NR4A3	ENSG00000119508	nan	3	0.0137595	0.0297331	0.0376966	0.0297537
OAS2	ENSG00000111335	nan	3	-0.0264195	-0.0323211	-0.020695	-0.0264767
OASL	ENSG00000135114	2	2	0.0239063	0.00519877	0.035846	0.0149544
ODC1	ENSG00000115758	nan	3	0.0583547	0.0880481	0.0751362	0.0855442
PA2G4	ENSG00000170515	1	1	-0.00972	-0.0480327	-0.0238806	-0.0376452
PARP1	ENSG00000143799	0	0	-0.0561748	-0.0389073	-0.0527714	-0.0511833
PDCD1	ENSG00000188389	nan	0	0.0327107	0.0133519	0.0292523	0.032073
PDCD5	ENSG00000105185	nan	3	-0.0147429	-0.0434226	-0.0238128	-0.0359355
PDE4B	ENSG00000184588	2	2	0.0478498	0.0355536	0.0684912	0.02344
PELI1	ENSG00000197329	nan	0	0.0217712	0.0103642	0.00170144	-0.00549322
PERP	ENSG00000112378	2	2	0.029861	0.00549084	0.0506392	0.0263407
PFKFB3	ENSG00000170525	nan	3	0.0408507	0.0647512	0.070248	0.0650083
PFN1	ENSG00000108518	3	3	-0.0933471	-0.134176	-0.120191	-0.115375
PHLDA1	ENSG00000139289	0	0	0.0839547	0.0497978	0.10049	0.0994261
PHLDA2	ENSG00000181649	nan	3	0.0192529	0.030969	0.041597	0.0487623
PIM1	ENSG00000137193	3	3	0.0838425	0.100547	0.0626429	0.0873216
PIM2	ENSG00000102096	nan	3	0.0649474	0.0916059	0.0574638	0.0651807
PKM	ENSG00000067225	nan	0	-0.0390307	-0.0365109	-0.0280651	-0.0310285
PLEC	ENSG00000178209	nan	3	-0.0350092	-0.0364166	-0.0351592	-0.0390604
PLIN2	ENSG00000147872	0	0	0.0582615	0.02049	0.0357738	0.0315685
PLSCR3	ENSG00000187838	nan	3	-0.0384725	-0.0798139	-0.0409175	-0.065252
PMAIP1	ENSG00000141682	0	0	0.0934548	0.0232381	0.065035	0.0453162
PNP	ENSG00000198805	nan	3	0.0305406	0.0437305	0.0444901	0.052852
POMP	ENSG00000132963	nan	3	0.0327764	0.0457641	0.0299483	0.0332031
PPP1R2C	ENSG00000102055	3	3	0.0644753	0.143853	0.0784188	0.144643
PRDM1	ENSG00000057657	2	2	-0.0350099	-0.0246518	-0.12778	-0.0835118
PRDX2	ENSG00000167815	nan	1	0.0162778	-0.0429506	-0.0078902	-0.0200306
PRELID1	ENSG00000169230	nan	3	-0.043929	-0.055104	-0.0523619	-0.0538797
PRF1	ENSG00000180644	nan	0	0.0279716	0.00602352	-0.0262698	0.0032311
PRKDC	ENSG00000253729	nan	3	-0.0403715	-0.0547223	-0.0488944	-0.0521839
PRR5	ENSG00000186654	nan	2	-0.0263507	-0.0251709	-0.0411494	-0.0351673
PSAP	ENSG00000197746	nan	3	-0.041843	-0.0565265	-0.0446191	-0.0480933
PSME2	ENSG00000100911	nan	3	-0.0268087	-0.0493205	-0.038244	-0.048487
PTGDR	ENSG00000168229	nan	2	-5.71804e-05	-0.000620001	-0.0287014	-0.00296476
PTGER2	ENSG00000125384	nan	0	0.0302554	0.0315591	0.00451534	0.0262477
PTPN13	ENSG00000163629	nan	0	-0.0238551	0.00184675	-0.011051	-0.00500333
PTPN6	ENSG00000111679	nan	3	-0.0577628	-0.0648277	-0.0521414	-0.0525598
PTPN7	ENSG00000143851	nan	0	0.0346562	0.0302993	0.0335697	0.0337547
PTTG1	ENSG00000164611	0	0	0.0351377	0.014723	0.0299122	0.0218882
PYCARD	ENSG00000103490	0	0	-0.0587105	-0.0363597	-0.0521361	-0.0446449
RABAC1	ENSG00000105404	nan	3	-0.00411413	-0.0314133	-0.0267963	-0.0291231
RAN	ENSG00000132341	nan	3	0.0490436	0.0698464	0.0484514	0.0561464
RARA	ENSG00000131759	nan	3	0.0246248	0.0327636	0.0315699	0.0372047
RASGEF1B	ENSG00000138670	nan	3	0.0128195	0.0516777	0.0477733	0.0409145
RETREG1	ENSG00000154153	nan	3	0.022517	0.0465183	0.0214113	0.0314157
RGCC	ENSG00000102760	3	3	0.215716	0.256182	0.307635	0.285748
RGS1	ENSG00000090104	nan	3	0.0951126	0.100478	0.130616	0.0969732
RGS16	ENSG00000143333	2	2	0.0351687	0.0317163	0.0943734	0.0578592
RGS2	ENSG00000116741	2	2	0.0116851	0.0267318	0.037247	0.0278851
RHBDD2	ENSG00000005486	nan	3	0.0489642	0.0714481	0.0285153	0.0501192
RHEB	ENSG00000106615	nan	3	0.0345493	0.0476951	0.0467518	0.0491622
RORA	ENSG00000069667	nan	3	-0.0296475	-0.023852	-0.0338968	-0.0352948
RORC	ENSG00000143365	nan	0	-0.0543956	-0.00231454	-0.0293509	-0.0304202
RPA3	ENSG00000106399	nan	3	0.030631	0.0588448	0.0309066	0.0417451
RPL22L1	ENSG00000163584	3	3	0.0851464	0.111317	0.0924064	0.103493
RPS17	ENSG00000182774	nan	1	0.00469642	-0.0373496	-0.00210877	-0.0210835
RRP7A	ENSG00000189306	nan	3	0.0327933	0.0609131	0.0304592	0.0438121
RTKN2	ENSG00000182010	nan	0	0.0584531	0.037861	0.00529442	0.0255381
RUNX2	ENSG00000124813	nan	3	-0.0185559	-0.0144068	-0.0242463	-0.0334364
S100A10	ENSG00000197747	1	1	0.0103428	-0.0481214	0.00337503	-0.0247907
S100A11	ENSG00000163191	0	0	-0.0300972	-0.0249348	-0.0136439	-0.0347817
S100A4	ENSG00000196154	3	3	-0.164116	-0.227141	-0.212321	-0.231462
S100A6	ENSG00000197956	1	1	-0.0623834	-0.138595	-0.0583176	-0.096731
S1PR4	ENSG00000125910	nan	3	-0.035491	-0.0317342	-0.0440393	-0.0410861
SAMD3	ENSG00000164483	2	2	-0.0121768	-0.0164483	-0.0471224	-0.0221059
SAMHD1	ENSG00000101347	nan	3	-0.0508713	-0.072029	-0.0678469	-0.074148
SAT1	ENSG00000130066	3	3	0.0603554	0.110661	0.0625175	0.0915968
SCML1	ENSG00000047634	nan	1	0.00244488	0.0610261	0.00692182	0.020332
SDCBP	ENSG00000137575	3	3	0.0675293	0.132849	0.088079	0.092219
SELENOM	ENSG00000198832	nan	3	0.023145	0.0313899	0.0411593	0.0426445
SELL	ENSG00000188404	nan	0	-0.043759	0.0086118	-0.0146425	-0.0259824
SERF2	ENSG00000140264	1	1	0.00316457	-0.0449262	-0.0315651	-0.0324767
SERINC1	ENSG00000111897	nan	3	0.0187427	0.0410648	0.0222466	0.0294369
SERPINB9	ENSG00000170542	1	1	0.021774	0.0346229	0.00754186	0.0241181
SESN3	ENSG00000149212	1	1	0.0101054	0.0733771	0.00106425	0.0143493
SET	ENSG00000119335	1	1	-0.0149946	-0.0556129	-0.0249481	-0.041917
SH2D2A	ENSG00000027869	nan	3	0.0659318	0.0660208	0.0667179	0.0729442
SH3BGRL3	ENSG00000142669	3	3	-0.0388664	-0.0936153	-0.106807	-0.0936311
SH3BP5	ENSG00000131370	nan	3	-0.02218	-0.061438	-0.0457084	-0.0598129
SIRPG	ENSG00000089012	nan	0	-0.0214126	-0.0113534	0.00529074	-0.00434032
SIT1	ENSG00000137078	nan	0	-0.0196434	-0.0129402	-0.02668	-0.01383
SKIL	ENSG00000136603	nan	3	0.0207359	0.0510652	0.0561794	0.041791
SLAMF1	ENSG00000117090	nan	0	0.0395619	0.0145983	0.0266818	0.0287771
SLC1A5	ENSG00000105281	2	2	0.0243856	0.0163097	0.044618	0.0353041
SLC25A3	ENSG00000075415	nan	3	0.031091	0.0736879	0.0401156	0.0525813
SLC3A2	ENSG00000168003	3	3	0.0923479	0.107348	0.111514	0.113158
SLC7A5	ENSG00000103257	2	2	0.0604476	0.0663544	0.107214	0.0856072
SMIM3	ENSG00000256235	2	2	0.01564	0.0217587	0.0404387	0.0300106
SNAPC1	ENSG00000023608	1	1	0.0118494	0.0483934	0.019368	0.0271463
SNRPD3	ENSG00000100028	nan	0	0.0200909	0.0010402	-0.00378123	-7.48614e-05
SNRPG	ENSG00000143977	nan	3	0.034911	0.045619	0.0407262	0.0414003
SOCS3	ENSG00000184557	nan	3	0.021438	0.044996	0.0125584	0.00413652
SOD2	ENSG00000112096	3	3	0.0483308	0.113977	0.0532815	0.0827733
SPN	ENSG00000197471	0	0	-0.093421	-0.0828183	-0.0826708	-0.0876109
SPOCK2	ENSG00000107742	1	1	-0.00412377	0.0360955	0.0122871	0.0208341
SPRY1	ENSG00000164056	nan	2	0.0146035	0.0224744	0.0476122	0.0307792
SPTBN1	ENSG00000115306	1	1	-0.0250501	-0.0482057	-0.0165889	-0.0292737
SQSTM1	ENSG00000161011	3	3	0.0629526	0.0707671	0.0751938	0.0831848
SRGN	ENSG00000122862	3	3	0.181651	0.28352	0.222017	0.238453
SRM	ENSG00000116649	nan	3	-0.0148421	-0.0492517	-0.0282356	-0.0393614
ST6GAL1	ENSG00000073849	nan	3	-0.0157568	-0.0377912	-0.0301317	-0.0326597
STAT1	ENSG00000115415	nan	3	-0.0163316	-0.0447373	-0.0262663	-0.0363911
STOM	ENSG00000148175	nan	3	0.0174002	0.0303532	0.0182392	0.032344
STX11	ENSG00000135604	nan	3	0.0387748	0.0414787	0.0353757	0.0350816
SUB1	ENSG00000113387	nan	3	0.0282885	0.0286673	0.0380427	0.0276878
SYTL2	ENSG00000137501	nan	2	-0.0270696	-0.000596609	-0.0596405	-0.013194
TAGLN2	ENSG00000158710	3	3	0.115816	0.127759	0.125391	0.122755
TALDO1	ENSG00000177156	nan	3	-0.037116	-0.0457534	-0.0324055	-0.0412697
TBX21	ENSG00000073861	nan	2	-0.000808376	0.000901876	-0.0323376	-0.000277888
TCEA3	ENSG00000204219	nan	1	-0.000383002	-0.0508459	-0.000359182	-0.00819337
TCF7	ENSG00000081059	nan	1	0.00345639	-0.123846	0.007265	-0.0252156
TENT5C	ENSG00000183508	nan	3	0.0215997	-0.0138619	-0.00804052	-0.02473
TGFBR3	ENSG00000069702	nan	2	-0.00334784	0.00182193	-0.0446126	-0.00731666
THEMIS	ENSG00000172673	2	2	-0.0364422	-0.0666168	-0.0829481	-0.0586509
TIFA	ENSG00000145365	nan	3	0.0324245	0.053749	0.0380638	0.0516292
TIGIT	ENSG00000181847	1	1	0.00634706	0.025959	0.00541339	0.0132884
TIMP1	ENSG00000102265	nan	3	-0.0248295	-0.0678154	-0.0341572	-0.0717893
TKT	ENSG00000163931	nan	3	-0.0258482	-0.0550825	-0.0341191	-0.044678
TMEM258	ENSG00000134825	1	1	-0.00670322	-0.0364762	-0.0234658	-0.0319973
TMEM70	ENSG00000175606	nan	3	0.0206083	0.0484761	0.0227173	0.0265209
TMPO	ENSG00000120802	nan	3	-0.0234271	-0.0381573	-0.0228624	-0.0270342
TMSB10	ENSG00000034510	3	3	-0.0716446	-0.0880314	-0.0865386	-0.0892024
TMSB4X	ENSG00000205542	3	3	-0.0558593	-0.048737	-0.0598176	-0.0677832
TNF	ENSG00000232810	2	2	0.0588967	0.0526164	0.132213	0.115215
TNFRSF18	ENSG00000186891	nan	0	0.103909	0.00944141	0.0562788	0.0558119
TNFRSF1B	ENSG00000028137	1	1	0.0169098	0.0424864	0.0198827	0.0333072
TNFRSF25	ENSG00000215788	nan	0	0.0183384	-0.0302319	0.0147111	-0.0115683
TNFRSF4	ENSG00000186827	0	0	0.138175	0.0616152	0.0739854	0.136969
TNFSF9	ENSG00000125657	nan	2	0.00595787	0.00351706	0.0361236	0.010062
TPM4	ENSG00000167460	0	0	-0.0509325	-0.0211984	-0.0391746	-0.041642
TRABD2A	ENSG00000186854	nan	1	-0.00530474	-0.0428166	-0.00170786	-0.0111673
TRAC	ENSG00000277734	1	1	-0.0290334	-0.0667777	-0.018562	-0.045801
TRAF4	ENSG00000076604	nan	3	0.019909	0.0349467	0.0290114	0.0335661
TRAT1	ENSG00000163519	1	1	-0.021224	-0.0587635	-0.017888	-0.03972
TRBC1	ENSG00000211751	nan	0	0.0223711	0.00272651	0.014423	0.0152901
TSHZ2	ENSG00000182463	1	1	-0.0109489	-0.0934688	-0.00559336	-0.0284423
TSPO	ENSG00000100300	1	1	0.0126536	-0.0329497	-0.0235446	-0.025949
TUBA1A	ENSG00000167552	3	3	0.0886849	0.150675	0.116665	0.134331
TUBA1B	ENSG00000123416	3	3	0.120096	0.149018	0.156405	0.147916
TUBA1C	ENSG00000167553	3	3	0.0968184	0.0854434	0.115824	0.116658
TUBB	ENSG00000196230	0	0	0.0640553	0.0409442	0.0533864	0.0493067
TUBB2A	ENSG00000137267	3	3	0.0297711	0.056216	0.0634967	0.0674895
TUBB4B	ENSG00000188229	3	3	0.115821	0.161205	0.147907	0.164318
TXN	ENSG00000136810	nan	0	0.0310754	0.0104317	0.0156846	0.00820425
U2AF1L5	ENSG00000275895	nan	3	0.0476737	0.0718831	0.0561558	0.0541595
UBE2S	ENSG00000108106	3	3	0.0969128	0.118465	0.149782	0.14056
UGP2	ENSG00000169764	1	1	0.0355897	0.0798332	0.0252881	0.0427292
UPP1	ENSG00000183696	0	0	0.0546487	0.0478184	0.0556	0.0514151
UQCR10	ENSG00000184076	nan	3	-0.0347448	-0.0491665	-0.0385892	-0.0464042
VIM	ENSG00000026025	2	2	0.0690785	0.0100197	0.12783	0.0565894
XBP1	ENSG00000100219	nan	3	0.0296556	0.0587667	0.0326465	0.0478596
XRCC5	ENSG00000079246	nan	3	-0.039393	-0.050965	-0.0445518	-0.0490879
ZC3H12A	ENSG00000163874	2	2	0.0602815	0.0638166	0.123748	0.0998031
ZEB2	ENSG00000169554	nan	2	-0.0104219	-3.79962e-05	-0.0500958	-0.0038745
ZFAND2A	ENSG00000178381	nan	3	0.0282114	0.0304632	0.0378685	0.0362306
ZFP36	ENSG00000128016	3	3	0.123394	0.205349	0.168467	0.159842
ZFP36L1	ENSG00000185650	nan	0	-0.0157391	-0.0110806	-0.0168281	-0.0143227
ZNF331	ENSG00000130844	nan	3	0.0676743	0.133148	0.0817264	0.0836043
ZYX	ENSG00000159840	nan	0	-0.0315909	-0.0267092	-0.0342084	-0.0258989

## Sheet: LN CD4 T cells
gene_symbol	gene_ids	marker_genes	coclustering_genes	lfc_mean_module_0	lfc_mean_module_1	lfc_mean_module_2	lfc_mean_module_3
ACP5	ENSG00000102575	2	2	-0.0319268	-0.0303987	-0.0399433	-0.0334585
ACTB	ENSG00000075624	3	3	-0.118376	-0.132794	-0.128464	-0.126667
ACTG1	ENSG00000184009	3	3	-0.0907763	-0.110541	-0.103064	-0.100499
ADAM23	ENSG00000114948	0	0	0.0242813	0.00212934	0.00642655	0.012362
ADTRP	ENSG00000111863	nan	1	0.00132097	0.045423	0.0198268	0.0161675
AHNAK	ENSG00000124942	2	2	-0.0811274	-0.0461909	-0.0864042	-0.068983
AHSA1	ENSG00000100591	nan	3	0.0433967	0.0505186	0.0376476	0.0505396
ALDOA	ENSG00000149925	0	0	-0.0230057	-0.00355649	0.00575095	-0.0153872
ALOX5AP	ENSG00000132965	2	2	0.025864	0.0292424	0.0360461	0.0314572
ANKRD55	ENSG00000164512	nan	1	0.0367981	0.0516059	0.0123566	0.0499716
ANXA1	ENSG00000135046	3	3	0.099942	0.101135	0.0899517	0.10347
APEX1	ENSG00000100823	nan	3	-0.0381185	-0.0404258	-0.0232426	-0.0446559
AQP3	ENSG00000165272	nan	3	-0.079288	-0.0897463	-0.0598118	-0.0921874
AREG	ENSG00000109321	nan	3	0.102001	0.126356	0.0596071	0.110191
ARMH1	ENSG00000198520	nan	1	-0.0129772	0.0329523	0.00251578	0.00528216
ARRB2	ENSG00000141480	nan	3	-0.0363479	-0.0268456	-0.0221793	-0.0377307
ATF3	ENSG00000162772	0	0	0.0772096	0.0452283	0.0526063	0.0663562
ATF7IP2	ENSG00000166669	1	1	-0.0293642	-0.0480251	-0.0240687	-0.041548
ATP5F1A	ENSG00000152234	nan	3	-0.0433392	-0.0391757	-0.0358806	-0.0467487
ATP5IF1	ENSG00000130770	nan	3	-0.0282183	-0.0193295	-0.0186886	-0.0256858
ATP5MC3	ENSG00000154518	nan	3	-0.0521011	-0.0498988	-0.0483015	-0.0561448
ATP5ME	ENSG00000169020	nan	3	-0.044794	-0.0460496	-0.0388701	-0.0478463
ATP5MF	ENSG00000241468	nan	3	-0.0395687	-0.0383874	-0.0356997	-0.0421497
ATP6V0C	ENSG00000185883	1	1	0.0290061	0.0467402	0.040824	0.0364534
AUP1	ENSG00000115307	nan	1	0.019934	0.0484142	0.0392938	0.0298605
BAG3	ENSG00000151929	nan	3	0.072223	0.0504178	0.0436886	0.0755307
BATF	ENSG00000156127	3	3	0.224765	0.181501	0.18603	0.218554
BCL2A1	ENSG00000140379	nan	3	0.0512025	0.0467594	0.0357041	0.0519127
BCL6	ENSG00000113916	nan	3	0.0452814	0.052355	0.0272411	0.0519084
BEX3	ENSG00000166681	nan	1	-0.0296276	-0.0386819	-0.0195197	-0.0342653
BIRC3	ENSG00000023445	3	3	0.0851986	0.0944578	0.0913755	0.0957257
BLOC1S1	ENSG00000135441	nan	3	-0.0362684	-0.0349093	-0.0333321	-0.0373512
BTG2	ENSG00000159388	0	0	-0.0591184	-0.0147886	-0.0384674	-0.0380959
C12orf75	ENSG00000235162	2	2	-0.014639	-0.0267558	-0.0382111	-0.0213892
C1QBP	ENSG00000108561	nan	3	-0.0437627	-0.0463748	-0.0350433	-0.0507881
C20orf204	ENSG00000196421	1	1	0.0457892	0.0725546	0.0269233	0.0579548
CACYBP	ENSG00000116161	nan	3	0.0620683	0.0702077	0.0603334	0.0742161
CALR	ENSG00000179218	1	1	0.0281135	0.0658601	0.038191	0.0431536
CCL4	ENSG00000275302	nan	2	0.0166368	0.00548463	0.0405663	0.00760663
CCR4	ENSG00000183813	0	0	0.0467185	0.0156161	0.0314509	0.0387863
CCR7	ENSG00000126353	1	1	0.0655398	0.188055	0.0851876	0.120693
CD2	ENSG00000116824	0	0	-0.0365845	0.0140737	-0.0125148	-0.00824073
CD27	ENSG00000139193	3	3	-0.0821494	-0.086806	-0.060065	-0.0946376
CD28	ENSG00000178562	nan	1	0.0145373	0.0260013	0.0148423	0.0198629
CD40LG	ENSG00000102245	nan	2	0.0144257	0.0257941	0.0229319	0.0213252
CD46	ENSG00000117335	nan	3	-0.0432981	-0.0373481	-0.0317283	-0.0421608
CD52	ENSG00000169442	3	3	-0.225676	-0.212802	-0.175901	-0.236806
CD6	ENSG00000013725	nan	3	-0.0801559	-0.0511745	-0.0531722	-0.0712081
CD7	ENSG00000173762	1	1	0.0118066	0.124206	0.0748963	0.055843
CD74	ENSG00000019582	nan	3	-0.0752062	-0.0711568	-0.0772832	-0.0794003
CD83	ENSG00000112149	2	2	0.0180466	0.02616	0.0307752	0.023063
CDC25B	ENSG00000101224	nan	1	-0.0400117	-0.0601908	-0.0503557	-0.0572244
CDC42EP3	ENSG00000163171	nan	3	0.0406905	0.0291164	0.0352632	0.0375928
CDK2AP2	ENSG00000167797	nan	3	0.039551	0.0447199	0.0421208	0.0432201
CDKN1A	ENSG00000124762	nan	3	0.0910304	0.0581975	0.0672419	0.0803084
CEBPB	ENSG00000172216	1	1	0.0562426	0.0738118	0.0379018	0.0636557
CENPM	ENSG00000100162	2	2	0.0259452	0.028684	0.0306681	0.0298858
CFL1	ENSG00000172757	3	3	-0.0931938	-0.0931804	-0.0779208	-0.0971901
CH25H	ENSG00000138135	0	0	0.238029	0.107534	0.101787	0.182764
CHMP1B	ENSG00000255112	nan	1	0.0298677	0.0391949	0.0236882	0.0350345
CITED2	ENSG00000164442	nan	1	0.0173568	0.0529808	0.0254933	0.0334468
CLDN5	ENSG00000184113	nan	1	0.0306903	0.0792833	0.0142199	0.0508043
CNN2	ENSG00000064666	1	1	-0.116156	-0.154451	-0.113986	-0.143596
COL18A1	ENSG00000182871	1	1	-0.0436091	-0.0725069	-0.0206207	-0.057946
CORO1A	ENSG00000102879	3	3	-0.175755	-0.201325	-0.163004	-0.196382
CORO1B	ENSG00000172725	0	0	-0.0514176	-0.0242662	-0.0147271	-0.0454697
COTL1	ENSG00000103187	2	2	-0.111188	-0.109041	-0.123899	-0.105456
COX5A	ENSG00000178741	nan	3	-0.0372742	-0.038821	-0.0353203	-0.0409626
CRIP1	ENSG00000213145	nan	3	-0.0875991	-0.105867	-0.0747694	-0.09695
CRIP2	ENSG00000182809	nan	1	-0.012477	-0.0461299	-0.0202701	-0.0303882
CSF1	ENSG00000184371	0	0	0.0353048	0.00856693	0.0208016	0.021079
CST7	ENSG00000077984	2	2	0.0550553	0.0189185	0.0906348	0.0444387
CTLA4	ENSG00000163599	nan	1	-1.92026e-05	0.055096	0.0235675	0.0350196
CTSD	ENSG00000117984	nan	3	-0.0578155	-0.058526	-0.0487209	-0.0624205
CTSW	ENSG00000172543	nan	1	-0.022921	-0.0431221	-0.0248229	-0.0362337
CXCR5	ENSG00000160683	nan	3	0.0284694	0.0158972	0.0157051	0.0298149
CYBA	ENSG00000051523	nan	3	-0.0691946	-0.0522844	-0.0454615	-0.0642769
DAD1	ENSG00000129562	nan	3	-0.0424304	-0.0382623	-0.0273691	-0.041969
DDIT3	ENSG00000175197	3	3	0.13849	0.168963	0.0988836	0.158487
DDX39A	ENSG00000123136	nan	1	0.0210893	0.0470444	0.0285855	0.0296059
DNAJA4	ENSG00000140403	nan	3	0.0680051	0.0456646	0.0337828	0.0648079
DNAJB1	ENSG00000132002	3	3	0.130412	0.155549	0.142345	0.154804
DNAJB9	ENSG00000128590	nan	3	0.0488192	0.0457723	0.0330893	0.0497024
DNMT1	ENSG00000130816	nan	3	-0.0385176	-0.0293889	-0.0300859	-0.0364099
DNPH1	ENSG00000112667	2	2	-0.0480709	-0.0627421	-0.0633655	-0.0569165
DPEP2	ENSG00000167261	nan	3	-0.0245836	-0.0276033	-0.017501	-0.0289641
DUSP2	ENSG00000158050	3	3	-0.0779437	-0.0637901	-0.06277	-0.0737125
DUSP4	ENSG00000120875	nan	2	-0.0142533	0.000749818	-0.0218771	-0.00452367
DUSP6	ENSG00000139318	0	0	0.037864	0.0125153	0.0213783	0.0252046
DYNLL1	ENSG00000088986	nan	3	0.0368621	0.024624	0.0304578	0.0359776
EGR1	ENSG00000120738	0	0	0.111049	0.0439456	0.0425401	0.0810315
EIF1AY	ENSG00000198692	1	1	-0.0272486	-0.0575893	-0.037459	-0.0409533
EIF3A	ENSG00000107581	nan	3	-0.0485355	-0.0325008	-0.0425656	-0.0443222
EIF4A1	ENSG00000161960	2	2	0.0349312	0.0388396	0.0391016	0.0350477
EIF4A3	ENSG00000141543	0	0	0.0719409	0.0388474	0.0440216	0.061067
EIF5A	ENSG00000132507	3	3	-0.0893326	-0.0960501	-0.0745918	-0.100118
ELL2	ENSG00000118985	nan	3	0.024202	0.0252462	0.0206222	0.0261996
ELOB	ENSG00000103363	nan	3	-0.050752	-0.0346689	-0.038408	-0.0462744
EPGN	ENSG00000182585	0	0	0.0560141	0.0260646	0.0047239	0.0403333
ERGIC3	ENSG00000125991	nan	3	-0.041419	-0.0468539	-0.0322291	-0.0473501
ERN1	ENSG00000178607	2	2	0.0456057	0.0259873	0.0417373	0.0359961
ESYT1	ENSG00000139641	nan	1	-0.030738	-0.0404842	-0.0348447	-0.0398935
ETFB	ENSG00000105379	nan	3	-0.0427737	-0.0503527	-0.0384024	-0.0470161
EVI2B	ENSG00000185862	0	0	-0.0334852	-0.0181728	-0.0265967	-0.0258386
FAAH2	ENSG00000165591	nan	3	0.0295878	0.0354213	0.0240899	0.0351992
FAM117A	ENSG00000121104	nan	3	-0.0393473	-0.029966	-0.0283512	-0.0386812
FAS	ENSG00000026103	2	2	0.0830433	0.03719	0.105149	0.0660981
FBL	ENSG00000105202	1	1	-0.0372734	-0.0484069	-0.0237313	-0.0466026
FBLN7	ENSG00000144152	nan	2	0.0279691	0.0312275	0.032189	0.0331093
FBXO32	ENSG00000156804	nan	3	0.0278046	0.0214775	0.0106791	0.0245663
FCGRT	ENSG00000104870	1	1	-0.0295536	-0.0482195	-0.0206722	-0.0411973
FCRL3	ENSG00000160856	nan	2	0.0128971	0.00643973	0.0478942	0.0145637
FKBP4	ENSG00000004478	nan	3	0.0466809	0.0555819	0.036476	0.054432
FLNA	ENSG00000196924	2	2	-0.0630737	-0.0902483	-0.0952825	-0.0849901
FLT3LG	ENSG00000090554	1	1	-0.0865995	-0.145034	-0.0812279	-0.12127
FOS	ENSG00000170345	1	1	0.0474807	0.157856	0.0335427	0.0986703
FOXP3	ENSG00000049768	2	2	0.0117537	0.0096758	0.0368341	0.0185232
FRMD4B	ENSG00000114541	2	2	0.0360503	0.0185873	0.045601	0.0298242
FTH1	ENSG00000167996	0	0	-0.04621	-0.00421184	0.00238433	-0.0334851
FTL	ENSG00000087086	0	0	-0.0612254	-0.0364049	-0.0157347	-0.053048
FXYD7	ENSG00000221946	nan	3	0.0214744	0.0294683	0.0149335	0.0331386
GADD45B	ENSG00000099860	nan	1	0.00739589	-0.0102737	0.0104251	-0.00110698
GADD45G	ENSG00000130222	0	0	0.0480522	0.011486	0.0257363	0.0282146
GAPDH	ENSG00000111640	nan	3	-0.0378221	-0.0259987	-0.0159742	-0.0338729
GATA3	ENSG00000107485	nan	1	0.0259671	0.0439286	0.0334817	0.0412239
GBP1	ENSG00000117228	nan	1	-0.0227475	-0.0354995	-0.0312465	-0.0302469
GCHFR	ENSG00000137880	nan	3	0.0300442	0.0336774	0.026858	0.0341595
GDI2	ENSG00000057608	nan	3	-0.0328476	-0.0270648	-0.0266805	-0.0321273
GIMAP4	ENSG00000133574	nan	1	0.0267694	0.0622489	0.0234261	0.041256
GLUL	ENSG00000135821	0	0	0.0240975	0.0108519	0.00695665	0.0215302
GPCPD1	ENSG00000125772	nan	1	0.0172595	0.0420063	0.0221872	0.0302248
GPR171	ENSG00000174946	nan	3	0.078709	0.067406	0.0571833	0.0763599
GPR183	ENSG00000169508	nan	1	-0.0205286	0.030983	0.0108652	4.14545e-05
GSPT1	ENSG00000103342	nan	1	0.00376414	0.0251091	0.0112088	0.0123255
GSTM1	ENSG00000134184	1	1	-0.0492762	-0.0743161	-0.0412518	-0.0607995
GSTM2	ENSG00000213366	nan	1	-0.0249819	-0.0369677	-0.00757215	-0.0314944
GSTP1	ENSG00000084207	1	1	-0.0560318	-0.0706295	-0.0505835	-0.0627767
GYPC	ENSG00000136732	nan	1	0.0337837	0.100245	0.0482943	0.0571945
H1F0	ENSG00000189060	nan	3	-0.0299996	-0.0285039	-0.012374	-0.028626
H1FX	ENSG00000184897	3	3	-0.125474	-0.0922668	-0.0715236	-0.112095
H2AFX	ENSG00000188486	nan	3	0.0505138	0.0336443	0.0349019	0.0442287
H2AFZ	ENSG00000164032	3	3	0.100537	0.0889329	0.0804017	0.100866
HBB	ENSG00000244734	1	1	0.0828693	0.127343	0.0599804	0.101202
HIST1H1B	ENSG00000184357	nan	3	-0.0424159	-0.0373523	-0.0242912	-0.0402449
HIST1H1C	ENSG00000187837	3	3	-0.18278	-0.160107	-0.115651	-0.172717
HIST1H1D	ENSG00000124575	3	3	-0.226351	-0.212964	-0.139971	-0.22371
HIST1H1E	ENSG00000168298	3	3	-0.332765	-0.317083	-0.251612	-0.330313
HIST1H2AG	ENSG00000196787	nan	3	-0.040117	-0.0272511	-0.0174992	-0.0337816
HIST1H2AJ	ENSG00000276368	0	0	-0.0341037	-0.0142938	-0.0117595	-0.0238339
HIST1H2AK	ENSG00000275221	nan	3	-0.0438781	-0.0320117	-0.023866	-0.0378614
HIST1H2AL	ENSG00000276903	nan	3	-0.0308122	-0.0226915	-0.0199832	-0.0272035
HIST1H2BC	ENSG00000180596	nan	3	-0.0287312	-0.0209615	-0.0108614	-0.0248752
HIST1H3D	ENSG00000197409	nan	3	-0.0649843	-0.0556047	-0.0355174	-0.0631912
HIST1H4C	ENSG00000197061	3	3	-0.164673	-0.169673	-0.0965024	-0.174255
HIST2H2AC	ENSG00000184260	3	3	-0.0631527	-0.0583527	-0.0409289	-0.0636975
HIST2H2BF	ENSG00000203814	nan	3	-0.0317954	-0.0209176	-0.0141981	-0.0262418
HLA-DRB5	ENSG00000198502	2	2	-0.017716	-0.0167692	-0.040924	-0.0180297
HMCES	ENSG00000183624	nan	1	0.0213734	0.0383088	0.0247643	0.0303831
HMGB1	ENSG00000189403	nan	3	-0.0607707	-0.0464384	-0.0486708	-0.0582541
HMGB2	ENSG00000164104	nan	3	0.0767779	0.0703799	0.0696023	0.0741978
HMGN2	ENSG00000198830	nan	1	0.0135442	0.0346085	0.0276263	0.0208905
HNRNPLL	ENSG00000143889	nan	3	0.0319362	0.0200921	0.0287802	0.0306692
HSP90AA1	ENSG00000080824	3	3	0.181269	0.176339	0.189466	0.194782
HSP90AB1	ENSG00000096384	2	2	0.0833662	0.0970077	0.117305	0.0962843
HSP90B1	ENSG00000166598	2	2	0.0325645	0.045142	0.0414622	0.0368785
HSPA1A	ENSG00000204389	3	3	0.196068	0.138902	0.196249	0.195912
HSPA1B	ENSG00000204388	3	3	0.155976	0.0996586	0.149691	0.151498
HSPA4	ENSG00000170606	nan	1	0.026247	0.0397492	0.0275819	0.0325407
HSPA5	ENSG00000044574	3	3	0.0639473	0.0676579	0.054262	0.067072
HSPA6	ENSG00000173110	0	0	0.0645299	0.0305782	0.0366445	0.0642746
HSPA8	ENSG00000109971	3	3	0.120226	0.138214	0.139622	0.13953
HSPB1	ENSG00000106211	3	3	0.125613	0.123238	0.108579	0.139161
HSPD1	ENSG00000144381	3	3	0.141376	0.146081	0.121914	0.155248
HSPE1	ENSG00000115541	3	3	0.138464	0.13608	0.125227	0.151374
HSPH1	ENSG00000120694	3	3	0.13725	0.106161	0.104155	0.134864
ICA1	ENSG00000003147	2	2	0.0482805	0.00814775	0.0581175	0.0286281
ICAM1	ENSG00000090339	2	2	0.0314516	0.0212385	0.0350715	0.0277452
ICOS	ENSG00000163600	0	0	-0.0456972	0.0049697	-0.00540461	-0.0158948
ID2	ENSG00000115738	2	2	0.0116595	0.00788263	0.0115086	0.00967552
ID3	ENSG00000117318	nan	3	-0.0325865	-0.027293	-0.0179476	-0.0291652
IER2	ENSG00000160888	0	0	-0.0119179	0.00750884	-0.00272808	-0.00456412
IER3	ENSG00000137331	0	0	0.0286114	0.014111	0.0192204	0.0227371
IER5	ENSG00000162783	3	3	0.112626	0.0727444	0.0753781	0.101641
IER5L	ENSG00000188483	0	0	0.0351901	0.0185882	0.0230576	0.0299859
IFI6	ENSG00000126709	1	1	-0.0317031	-0.0492785	-0.0214948	-0.0419913
IFITM3	ENSG00000142089	1	1	0.0522989	0.127251	0.0618834	0.0816966
IFNGR1	ENSG00000027697	nan	3	0.0730994	0.0660594	0.0528929	0.0657314
IKZF2	ENSG00000030419	2	2	0.0165162	0.0109572	0.0392667	0.0186419
IL18R1	ENSG00000115604	2	2	0.0934729	0.0479907	0.0984773	0.0752304
IL2	ENSG00000109471	0	0	0.0351308	0.00161391	0.00842197	0.0120116
IL21R	ENSG00000103522	1	1	0.0233492	0.0528896	0.0267738	0.0404432
IL2RA	ENSG00000134460	2	2	0.0382539	0.0248268	0.0755696	0.0399177
IL2RB	ENSG00000100385	nan	2	-0.0421835	-0.0141948	-0.046767	-0.0240432
IL32	ENSG00000008517	1	1	0.0260694	0.079544	0.0587757	0.0592413
IL4R	ENSG00000077238	nan	1	0.00601851	0.0397957	0.0129884	0.0198041
IL7R	ENSG00000168685	2	2	0.060546	0.111009	0.128394	0.0867982
INPP4B	ENSG00000109452	nan	3	-0.0650466	-0.0415953	-0.0437767	-0.0542329
IRF4	ENSG00000137265	nan	3	0.0203069	0.0252314	0.0164298	0.0257497
IRS2	ENSG00000185950	nan	1	0.0121532	0.0344934	0.0142627	0.024491
ISG15	ENSG00000187608	1	1	-0.0502101	-0.0679375	-0.0428639	-0.0608272
ISG20	ENSG00000172183	nan	2	0.0288927	0.0669208	0.0819743	0.037154
ITGA4	ENSG00000115232	2	2	-0.0748921	-0.0731236	-0.0918933	-0.0766195
ITGA6	ENSG00000091409	1	1	-0.0429036	-0.0813229	-0.0279935	-0.0684725
ITGB1	ENSG00000150093	2	2	-0.0491984	-0.0295965	-0.0763413	-0.0445141
ITGB7	ENSG00000139626	nan	1	-0.0297669	-0.0479523	-0.0372683	-0.044357
ITM2A	ENSG00000078596	2	2	0.0122603	0.0170646	0.0357587	0.0124996
ITM2B	ENSG00000136156	0	0	-0.0475365	-0.0249198	-0.00928543	-0.0398158
JUN	ENSG00000177606	1	1	0.0736008	0.18701	0.0966467	0.12922
KLF9	ENSG00000119138	0	0	-0.0209837	0.00105929	0.000844505	-0.0166181
KLRB1	ENSG00000111796	nan	2	-0.0478386	-0.000163545	-0.047731	-0.006408
KPNB1	ENSG00000108424	nan	3	-0.0387541	-0.0282828	-0.0288829	-0.0363143
KRTCAP2	ENSG00000163463	nan	3	-0.0534996	-0.0510774	-0.0339528	-0.0550011
LAPTM5	ENSG00000162511	nan	1	-0.00605992	0.0639093	0.0254282	0.0185042
LAT	ENSG00000213658	3	3	-0.113427	-0.116751	-0.0972511	-0.117761
LAYN	ENSG00000204381	nan	2	0.00701448	0.00617173	0.0305646	0.00756434
LDHA	ENSG00000134333	nan	1	0.0340143	0.0444311	0.0331629	0.0408611
LDHB	ENSG00000111716	3	3	-0.0883293	-0.0790341	-0.0716142	-0.0882545
LDLR	ENSG00000130164	1	1	0.0479163	0.0668007	0.0387444	0.0630228
LEF1	ENSG00000138795	0	0	-0.07148	-0.0058197	-0.0346688	-0.0394384
LIME1	ENSG00000203896	1	1	-0.131828	-0.167307	-0.128867	-0.15561
LIMS1	ENSG00000169756	2	2	-0.0335322	-0.0147336	-0.0362182	-0.0222245
LMNA	ENSG00000160789	2	2	0.0577433	0.0416291	0.0837216	0.0618514
LPAR6	ENSG00000139679	nan	3	0.0347233	0.0285387	0.0207182	0.0371902
LSR	ENSG00000105699	3	3	0.0694664	0.0795562	0.0625253	0.0804537
LTB	ENSG00000227507	3	3	-0.146317	-0.119555	-0.111603	-0.14833
LY6E	ENSG00000160932	3	3	-0.121506	-0.145731	-0.112039	-0.142364
LY75	ENSG00000054219	nan	1	-0.0364604	-0.0458906	-0.0381677	-0.0416937
LY9	ENSG00000122224	nan	3	-0.0501014	-0.0485228	-0.029437	-0.0523326
LYPD3	ENSG00000124466	1	1	-0.0290225	-0.0433589	-0.0176081	-0.0385243
M6PR	ENSG00000003056	nan	3	-0.0364811	-0.0289323	-0.0268871	-0.0364802
MAF	ENSG00000178573	0	0	0.0334348	0.00977559	0.0120946	0.0251004
MAFF	ENSG00000185022	nan	3	0.0379248	0.0414622	0.0241925	0.0419416
MAGEH1	ENSG00000187601	nan	1	0.022768	0.0410509	0.0349231	0.0332359
MAL	ENSG00000172005	3	3	-0.0838123	-0.0786728	-0.0402293	-0.0835087
MAN2B1	ENSG00000104774	nan	3	-0.0345922	-0.0334387	-0.035665	-0.0368461
MARCKSL1	ENSG00000175130	nan	3	0.0443367	0.0501055	0.0246583	0.0501875
MAZ	ENSG00000103495	nan	3	-0.0456567	-0.0394066	-0.0398167	-0.0474379
MDH2	ENSG00000146701	nan	3	-0.0406487	-0.0332094	-0.0316696	-0.0409414
MIF	ENSG00000240972	2	2	-0.0119523	0.00607471	0.0171085	-0.00351153
MRPL18	ENSG00000112110	nan	3	0.0501695	0.0497872	0.0418419	0.0543237
MT1E	ENSG00000169715	2	2	-0.0170545	-0.0251196	-0.0382286	-0.0242763
MT1F	ENSG00000198417	nan	1	-0.0295916	-0.0466889	-0.0366538	-0.038654
MT1X	ENSG00000187193	nan	3	-0.0367024	-0.0330164	-0.0386289	-0.0403781
MT2A	ENSG00000125148	3	3	-0.108919	-0.0773496	-0.0825749	-0.115936
MTHFD2	ENSG00000065911	3	3	0.133158	0.142031	0.115812	0.144464
MTRNR2L12	ENSG00000269028	2	2	0.0665323	0.0660249	0.0730618	0.0673037
MTRNR2L8	ENSG00000255823	nan	2	-0.0215984	-0.0293371	-0.0319943	-0.0255367
MX1	ENSG00000157601	nan	3	-0.0314907	-0.0316717	-0.01712	-0.0308611
MYL6	ENSG00000092841	nan	3	-0.0417407	-0.0428724	-0.0319245	-0.0415398
NAA38	ENSG00000183011	nan	3	-0.0354916	-0.0417041	-0.0345216	-0.0394474
NABP1	ENSG00000173559	0	0	0.0375845	0.0206323	0.0206858	0.033577
NANS	ENSG00000095380	nan	1	0.0314682	0.0440305	0.0234152	0.0375901
NCF1	ENSG00000158517	nan	1	-0.000412154	0.0214731	0.00352155	0.00941515
NDUFB1	ENSG00000183648	nan	3	-0.0358773	-0.0384087	-0.034631	-0.0387077
NDUFV1	ENSG00000167792	nan	3	-0.0373324	-0.0375043	-0.02847	-0.0396347
NDUFV2	ENSG00000178127	1	1	0.0347038	0.061108	0.0358565	0.0498199
NELL2	ENSG00000184613	1	1	-0.0344054	-0.0473183	-0.0199698	-0.0410556
NEU1	ENSG00000204386	0	0	0.105036	0.0624118	0.0556968	0.0923527
NFKBIA	ENSG00000100906	1	1	0.11917	0.156347	0.139252	0.13409
NFKBID	ENSG00000167604	nan	3	0.0225146	0.0248995	0.0245492	0.0253371
NHP2	ENSG00000145912	nan	3	-0.0362735	-0.0397578	-0.0233029	-0.0414962
NME2	ENSG00000243678	nan	3	-0.064439	-0.053042	-0.0424458	-0.0678806
NPC2	ENSG00000119655	nan	3	-0.0380223	-0.0453478	-0.030783	-0.0427582
NPM1	ENSG00000181163	0	0	-0.0209832	-0.00476003	0.0103241	-0.0190681
NR4A1	ENSG00000123358	nan	3	0.0644273	0.0553338	0.0538979	0.0628771
NUCKS1	ENSG00000069275	nan	3	-0.0626515	-0.0662001	-0.0465775	-0.0674123
NUDC	ENSG00000090273	nan	1	0.0203524	0.0386269	0.0256179	0.0290209
NUDT16	ENSG00000198585	0	0	0.0305799	0.0120962	0.0123152	0.0223188
OAZ1	ENSG00000104904	2	2	0.0178129	0.0384475	0.0343953	0.0265433
ODC1	ENSG00000115758	3	3	0.0567938	0.066794	0.0539064	0.0656453
PA2G4	ENSG00000170515	nan	3	-0.0497093	-0.0488119	-0.0357981	-0.052858
PASK	ENSG00000115687	nan	2	-0.0332196	0.00104779	-0.0334865	-0.00665076
PDCD1	ENSG00000188389	nan	2	0.029954	0.00417739	0.0306215	0.016024
PDCD5	ENSG00000105185	nan	3	-0.0350742	-0.0393163	-0.0289229	-0.0385708
PELI1	ENSG00000197329	nan	1	-0.0349146	0.0333106	0.000141966	-0.0121565
PFKFB3	ENSG00000170525	nan	3	0.0416566	0.0388062	0.0405291	0.040061
PFN1	ENSG00000108518	3	3	-0.169086	-0.163786	-0.145216	-0.17325
PHB2	ENSG00000215021	nan	3	-0.0454749	-0.0402824	-0.0338604	-0.0472355
PHLDA1	ENSG00000139289	2	2	0.0901201	0.034468	0.0800654	0.0713266
PHLDA2	ENSG00000181649	0	0	0.0568291	0.0158725	0.0347766	0.036209
PIM1	ENSG00000137193	nan	1	0.00210602	0.0586529	0.0316615	0.0201254
PIM2	ENSG00000102096	1	1	0.0445918	0.0764049	0.0594608	0.0576818
PKM	ENSG00000067225	nan	3	-0.0520817	-0.0366343	-0.0419989	-0.0472206
PLEC	ENSG00000178209	2	2	-0.0355294	-0.0394051	-0.0413782	-0.0396732
PLIN2	ENSG00000147872	nan	2	0.0120908	0.021234	0.0292353	0.0151787
PLSCR3	ENSG00000187838	1	1	-0.0531116	-0.084717	-0.0602254	-0.078879
PMAIP1	ENSG00000141682	2	2	0.0339829	0.0353948	0.0686616	0.0381263
POU2F2	ENSG00000028277	2	2	-0.035201	-0.0329144	-0.0403146	-0.0367272
PPIA	ENSG00000196262	nan	3	-0.0408855	-0.0339486	-0.0300714	-0.0389973
PPIB	ENSG00000166794	nan	3	-0.032854	-0.0225257	-0.0168195	-0.0283523
PPP1R14B	ENSG00000173457	nan	1	-0.0307002	-0.0400813	-0.0244979	-0.0370021
PPP1R2C	ENSG00000102055	0	0	0.272896	0.0876623	0.156175	0.187162
PRDM1	ENSG00000057657	2	2	-0.0038377	0.0180042	0.0294308	0.00643897
PRELID1	ENSG00000169230	nan	3	-0.0446311	-0.0401277	-0.0379143	-0.0451468
PSAP	ENSG00000197746	nan	3	-0.0711187	-0.0668835	-0.0608878	-0.0727844
PSME2	ENSG00000100911	nan	3	-0.0508163	-0.0544784	-0.0448097	-0.0557751
PTGER2	ENSG00000125384	nan	2	0.0275391	0.0280393	0.0554319	0.0320276
PTPN6	ENSG00000111679	nan	3	-0.0519184	-0.0441021	-0.0473332	-0.0519033
RABAC1	ENSG00000105404	nan	3	-0.0436643	-0.0391744	-0.0299733	-0.0434818
RAN	ENSG00000132341	1	1	0.0307655	0.0471214	0.035543	0.0388014
RANGAP1	ENSG00000100401	nan	1	0.02762	0.0411255	0.0257934	0.0347492
RASGEF1B	ENSG00000138670	1	1	0.0357369	0.0578092	0.0207489	0.0459127
RASL11A	ENSG00000122035	0	0	0.0453055	0.024626	0.013865	0.0351771
RETREG1	ENSG00000154153	nan	1	0.0165199	0.0455921	0.0175871	0.0268967
RGCC	ENSG00000102760	1	1	0.0505339	0.167371	0.0995004	0.105756
RGS1	ENSG00000090104	3	3	0.177896	0.146074	0.152189	0.181289
RGS2	ENSG00000116741	3	3	0.104688	0.0836063	0.069965	0.102735
RHBDD2	ENSG00000005486	1	1	0.0262753	0.0573081	0.040568	0.0449792
RHOB	ENSG00000143878	3	3	0.111382	0.101466	0.0543937	0.115732
RNASEK	ENSG00000219200	nan	3	-0.0519557	-0.0348859	-0.0343898	-0.0463218
RNF130	ENSG00000113269	nan	3	0.0255719	0.0306926	0.0123913	0.0279243
RORA	ENSG00000069667	nan	3	-0.0438131	-0.0334711	-0.0314663	-0.0378742
RPA3	ENSG00000106399	nan	3	0.0368815	0.0433015	0.031851	0.0416788
RPL22L1	ENSG00000163584	nan	3	0.0738247	0.0912397	0.0690603	0.083479
RPS17	ENSG00000182774	nan	3	-0.0744506	-0.0623759	-0.0520749	-0.0743193
RRP7A	ENSG00000189306	1	1	0.0403027	0.0650039	0.044263	0.0513008
RTKN2	ENSG00000182010	2	2	0.024148	0.0231449	0.0677689	0.0326488
S100A10	ENSG00000197747	nan	3	-0.049889	-0.0504633	-0.0218826	-0.0519912
S100A4	ENSG00000196154	3	3	-0.234045	-0.271837	-0.248394	-0.258394
S100A6	ENSG00000197956	1	1	-0.150903	-0.198314	-0.138681	-0.179828
SAMHD1	ENSG00000101347	0	0	-0.0522133	-0.0146219	-0.0311225	-0.0404027
SAT1	ENSG00000130066	3	3	0.107641	0.114738	0.101919	0.119739
SCGB1A1	ENSG00000149021	nan	1	-0.0256688	-0.0324714	-0.0223193	-0.0284208
SCGB3A1	ENSG00000161055	nan	3	-0.047813	-0.047542	-0.0310128	-0.0456486
SCML1	ENSG00000047634	nan	3	0.0267985	0.0330525	0.0072042	0.0323188
SDCBP	ENSG00000137575	1	1	0.0646787	0.101156	0.0614743	0.0772213
SELENOM	ENSG00000198832	nan	3	0.0266365	0.0339275	0.0268407	0.0319812
SELL	ENSG00000188404	nan	1	-0.00897244	0.0806618	-0.00328197	0.0350206
SERBP1	ENSG00000142864	nan	3	-0.038296	-0.0249028	-0.0265998	-0.0371244
SERINC1	ENSG00000111897	nan	1	0.0119992	0.0350595	0.0182659	0.0208634
SERPINB9	ENSG00000170542	2	2	0.0373358	0.0394859	0.0447653	0.0397228
SESN3	ENSG00000149212	1	1	0.0444002	0.0926186	0.046507	0.0745079
SET	ENSG00000119335	nan	3	-0.078194	-0.0723169	-0.0585312	-0.0803844
SH2D2A	ENSG00000027869	2	2	0.0472423	0.0581005	0.0837539	0.0531044
SH3BGRL3	ENSG00000142669	3	3	-0.134482	-0.111683	-0.107227	-0.129955
SH3TC1	ENSG00000125089	0	0	0.0393906	0.0206482	0.0226112	0.0321578
SKIL	ENSG00000136603	nan	3	0.0230559	0.0296202	0.018206	0.0258333
SLAMF1	ENSG00000117090	2	2	0.0312914	0.0281323	0.043471	0.029096
SLC25A5	ENSG00000005022	nan	3	-0.0382947	-0.0418084	-0.0321078	-0.0441532
SLC3A2	ENSG00000168003	1	1	0.0380473	0.0632116	0.0501917	0.048977
SLC7A5	ENSG00000103257	nan	3	0.0512684	0.0460171	0.047543	0.0489766
SNAPC1	ENSG00000023608	nan	1	0.0269469	0.0397156	0.0182988	0.0328962
SNRPG	ENSG00000143977	1	1	0.0211968	0.0360594	0.0281286	0.028024
SOCS3	ENSG00000184557	0	0	-0.0690094	-0.0168399	-0.0414293	-0.0486177
SOD2	ENSG00000112096	nan	1	0.0394477	0.0618112	0.0365575	0.0505569
SPCS1	ENSG00000114902	nan	3	-0.0415846	-0.0404419	-0.0274688	-0.0431385
SPN	ENSG00000197471	nan	3	-0.0577646	-0.0680262	-0.0666627	-0.0663882
SPOCK2	ENSG00000107742	0	0	-0.0545551	-0.0114449	-0.0338895	-0.0399897
SPON2	ENSG00000159674	nan	3	0.0378153	0.0225982	0.0247498	0.0296491
SPRY1	ENSG00000164056	0	0	0.0654284	0.0306692	0.0354419	0.047426
SPTBN1	ENSG00000115306	1	1	-0.042515	-0.060344	-0.0442554	-0.0576827
SQSTM1	ENSG00000161011	1	1	0.0414267	0.0587754	0.0522863	0.0510461
SRGN	ENSG00000122862	3	3	0.235334	0.241771	0.224762	0.244863
SRM	ENSG00000116649	nan	3	-0.0395156	-0.0437048	-0.0315433	-0.0446425
SSR4	ENSG00000180879	nan	3	-0.039928	-0.0319661	-0.0204968	-0.0377179
STAT1	ENSG00000115415	1	1	-0.07176	-0.0928041	-0.0788373	-0.0866839
STIP1	ENSG00000168439	nan	1	0.0351762	0.0469842	0.0347979	0.0426116
STOM	ENSG00000148175	nan	3	0.0423639	0.0248016	0.0275573	0.0364762
TACC3	ENSG00000013810	nan	1	0.0097671	0.0402595	0.0133934	0.0217202
TAGLN2	ENSG00000158710	2	2	0.00181362	0.0299418	0.0272656	0.0136599
TCEA3	ENSG00000204219	1	1	-0.0409512	-0.088774	-0.0204099	-0.0616905
TCF7	ENSG00000081059	3	3	-0.181649	-0.145117	-0.107623	-0.177045
TENT5C	ENSG00000183508	0	0	-0.0958664	-0.0431385	-0.0643622	-0.0702435
THEMIS	ENSG00000172673	1	1	-0.0522379	-0.0703554	-0.0304308	-0.0593492
TIFA	ENSG00000145365	0	0	0.0661891	0.0361154	0.0493269	0.0550275
TIGIT	ENSG00000181847	2	2	0.0757294	0.0164549	0.0817156	0.0542843
TIMP1	ENSG00000102265	nan	1	-0.0417223	-0.0725483	-0.0589794	-0.0624265
TKT	ENSG00000163931	nan	3	-0.0529008	-0.0615729	-0.0418925	-0.0620602
TMEM14B	ENSG00000137210	nan	3	-0.0416431	-0.0390623	-0.0257068	-0.0439446
TMEM258	ENSG00000134825	nan	3	-0.0460359	-0.0416495	-0.0305854	-0.0449217
TMEM70	ENSG00000175606	nan	1	0.0297288	0.0449814	0.0260276	0.0360072
TMIGD2	ENSG00000167664	nan	1	-0.0192416	-0.0338688	-0.00423874	-0.027633
TMSB10	ENSG00000034510	3	3	-0.100004	-0.100752	-0.069715	-0.104844
TMSB4X	ENSG00000205542	0	0	-0.0524324	-0.0236677	-0.0382497	-0.0403128
TNF	ENSG00000232810	0	0	0.102633	0.016848	0.0590416	0.0525328
TNFRSF1B	ENSG00000028137	2	2	0.0318502	0.041174	0.0630989	0.0394034
TNFRSF25	ENSG00000215788	nan	3	-0.0380628	-0.0441379	-0.0358768	-0.0451012
TNFRSF4	ENSG00000186827	2	2	0.0564074	0.0237423	0.121429	0.05078
TPM4	ENSG00000167460	nan	3	-0.0294334	-0.0324741	-0.0315237	-0.0318944
TRAC	ENSG00000277734	0	0	-0.0507111	-0.0277549	-0.0361441	-0.0411827
TRAT1	ENSG00000163519	1	1	-0.0484234	-0.0676269	-0.0346934	-0.0523527
TRIB2	ENSG00000071575	2	2	-0.0308259	-0.0304586	-0.0345169	-0.0321721
TSHZ2	ENSG00000182463	nan	3	-0.0670772	-0.0737639	-0.043629	-0.0792728
TSPO	ENSG00000100300	nan	3	-0.0415639	-0.0388485	-0.0315962	-0.0435814
TTN	ENSG00000155657	2	2	-0.0388043	-0.0381093	-0.0455737	-0.0388852
TUBA1A	ENSG00000167552	1	1	0.0253532	0.0606244	0.0345736	0.0502265
TUBA1B	ENSG00000123416	nan	3	0.067977	0.0691003	0.0680188	0.0694368
TUBA1C	ENSG00000167553	2	2	0.0639851	0.0399709	0.0620237	0.0557442
TUBB4B	ENSG00000188229	nan	3	0.0852863	0.0687441	0.0805436	0.0818349
U2AF1L5	ENSG00000275895	nan	3	0.0661808	0.0629892	0.0647615	0.0657923
UBE2S	ENSG00000108106	nan	3	0.0643556	0.0429204	0.0511726	0.0570447
UGP2	ENSG00000169764	nan	3	0.0868844	0.0880267	0.0762419	0.0913955
UPP1	ENSG00000183696	nan	1	0.00577683	0.0357015	0.027963	0.0148527
VCP	ENSG00000165280	nan	1	0.0194763	0.0333971	0.0259991	0.0270483
VEGFB	ENSG00000173511	0	0	-0.0403892	-0.0242149	-0.0190014	-0.0343528
VIM	ENSG00000026025	1	1	-0.0645101	-0.0831355	-0.0314582	-0.0789105
VSIR	ENSG00000107738	nan	1	0.0188653	0.0527349	0.0353449	0.0303536
XBP1	ENSG00000100219	nan	3	0.0658672	0.0781127	0.0541694	0.0744551
YBX1	ENSG00000065978	3	3	-0.104292	-0.0916468	-0.0811445	-0.105682
ZC3H12A	ENSG00000163874	2	2	0.0344501	0.0256334	0.0351163	0.0326855
ZCCHC12	ENSG00000174460	nan	3	0.0280011	0.0281316	0.0248707	0.031751
ZFAND2A	ENSG00000178381	nan	3	0.0344378	0.0312298	0.0246469	0.0383265
ZFP36	ENSG00000128016	nan	1	0.0568829	0.0914184	0.0530092	0.0752329
ZFP36L1	ENSG00000185650	0	0	-0.0605007	-0.0351734	-0.051217	-0.0496814
ZNF331	ENSG00000130844	1	1	-0.0269884	0.041167	0.00858223	0.00205731
ZYX	ENSG00000159840	3	3	-0.069887	-0.0767311	-0.0692624	-0.0761595

## Sheet: JEJ CD4 T cells
gene_symbols	gene_ids	marker_genes	coclustering_genes	lfc_mean_module_0	lfc_mean_module_1	lfc_mean_module_2	lfc_mean_module_3
ABCA1	ENSG00000165029	nan	0	-0.043657	-0.0468349	-0.0279407	-0.0455328
ABI3	ENSG00000108798	nan	0	-0.0737678	-0.093244	-0.0996412	-0.0769765
ACTB	ENSG00000075624	0	0	-0.296893	-0.305486	-0.315283	-0.303739
ACTG1	ENSG00000184009	nan	0	-0.0955267	-0.0966631	-0.145244	-0.11607
ADAM19	ENSG00000135074	nan	1	0.0263907	0.0348796	0.00676856	0.0212707
ADRB1	ENSG00000043591	2	2	-0.0119747	-0.00923771	-0.0887158	-0.0146661
AHNAK	ENSG00000124942	nan	1	0.0304481	0.0618305	0.0260854	0.0224696
AHR	ENSG00000106546	nan	0	-0.0387285	-0.0452346	-0.0422586	-0.0368163
AHSA1	ENSG00000100591	3	3	0.053363	0.0323988	0.0766656	0.0818186
AKIRIN2	ENSG00000135334	3	3	-0.0304927	-0.0258349	-0.0298666	-0.0380781
ALDOA	ENSG00000149925	nan	0	-0.0744031	-0.0629638	-0.0698536	-0.0756512
ALDOB	ENSG00000136872	nan	0	0.0266673	0.0225629	0.0342636	0.0258561
ALOX5AP	ENSG00000132965	1	1	0.0201695	0.026101	0.0435304	0.0139391
ANKRD28	ENSG00000206560	nan	1	0.0142736	0.0277512	-0.0132226	-0.00176248
ANKRD37	ENSG00000186352	3	3	0.0569942	0.045899	0.0615599	0.0767471
ANKRD9	ENSG00000156381	nan	0	0.0303207	0.0285519	0.0390303	0.0240482
ANP32B	ENSG00000136938	nan	1	0.0214797	0.0336147	0.00938212	0.00701938
ANXA1	ENSG00000135046	1	1	0.154953	0.189878	0.196658	0.112545
AOAH	ENSG00000136250	2	2	0.0193179	0.0121817	0.0644907	0.0132713
APOA1	ENSG00000118137	nan	0	0.0260094	0.0207212	0.0533362	0.0303542
APOA4	ENSG00000110244	nan	0	0.0167499	0.0159838	0.0291927	0.0179152
APOC3	ENSG00000110245	nan	0	0.0296678	0.0287137	0.0451173	0.0250065
AQP3	ENSG00000165272	nan	0	-0.044851	-0.0365553	-0.00860814	-0.0383244
AREG	ENSG00000109321	0	0	0.162493	0.146176	0.106602	0.156423
ARHGEF12	ENSG00000196914	nan	1	-0.0364496	-0.048293	-0.0355535	-0.0306465
ARPC5L	ENSG00000136950	nan	0	-0.0459967	-0.046644	-0.0428469	-0.0449344
ARRB2	ENSG00000141480	3	3	-0.0393221	-0.0271458	-0.033603	-0.046444
ASB2	ENSG00000100628	nan	0	-0.051474	-0.0536626	-0.056903	-0.0435234
ATF3	ENSG00000162772	0	0	-0.0589535	-0.0830282	-0.0422339	-0.0679924
ATP1B3	ENSG00000069849	nan	0	0.0777649	0.0715217	0.0964091	0.0679789
ATP5IF1	ENSG00000130770	nan	1	0.0245073	0.0361136	0.0321823	0.00791695
ATP5MD	ENSG00000173915	nan	3	-0.0252685	-0.0169113	-0.0277588	-0.0321474
ATP5ME	ENSG00000169020	nan	0	-0.0670812	-0.0567188	-0.0620071	-0.0644831
ATP5PF	ENSG00000154723	nan	0	-0.0347076	-0.0295819	-0.0357178	-0.035492
ATP6V0C	ENSG00000185883	nan	0	0.0423225	0.0446879	0.0398238	0.0347067
AUTS2	ENSG00000158321	nan	3	-0.0164498	-0.00636014	0.0274662	-0.0324779
BAG3	ENSG00000151929	3	3	0.114373	0.0634138	0.142336	0.234303
BATF	ENSG00000156127	0	0	0.0755219	0.0682805	0.0487743	0.0660834
BAZ1B	ENSG00000009954	nan	0	-0.0366676	-0.0367528	-0.0402002	-0.0365576
BCL2L1	ENSG00000171552	1	1	-0.0472252	-0.0578248	-0.0423739	-0.041429
BCL6	ENSG00000113916	nan	0	0.0302508	0.0280118	0.0297815	0.0250525
BHLHE40	ENSG00000134107	nan	1	0.0588715	0.0709587	0.0645444	0.0420041
BIRC3	ENSG00000023445	0	0	0.164092	0.154361	0.0923202	0.151622
BLOC1S1	ENSG00000135441	nan	0	-0.0301184	-0.0308236	-0.0481331	-0.0241473
BST2	ENSG00000130303	0	0	0.0673304	0.0758149	0.0706675	0.0593793
BTG2	ENSG00000159388	3	3	-0.0465652	-0.0370759	-0.0292596	-0.0746428
CA2	ENSG00000104267	nan	1	-0.0179133	-0.0524622	0.00165339	-0.011825
CACYBP	ENSG00000116161	3	3	0.0796508	0.0462953	0.127541	0.143531
CALM3	ENSG00000160014	nan	0	-0.0483491	-0.0463224	-0.0445893	-0.044304
CALR	ENSG00000179218	nan	0	0.0820043	0.0713396	0.064227	0.0600863
CAPG	ENSG00000042493	nan	1	-0.00841573	-0.0256007	-0.042263	-0.00572782
CBX3	ENSG00000122565	nan	0	-0.0530179	-0.0487659	-0.0500163	-0.0556511
CBX5	ENSG00000094916	nan	0	-0.0424204	-0.0413438	-0.0378442	-0.0384573
CCL20	ENSG00000115009	0	0	-0.200926	-0.285977	-0.030559	-0.199125
CCL3L1	ENSG00000276085	nan	3	-0.0172386	-0.00913838	-0.0144896	-0.0319298
CCL4	ENSG00000275302	2	2	0.0206836	0.0353198	0.155488	-0.0147594
CCL4L2	ENSG00000276070	2	2	0.000554434	-0.00232173	0.0690944	-0.00643285
CCL5	ENSG00000271503	3	3	-0.0984323	-0.0570853	-0.0222643	-0.132672
CCR6	ENSG00000112486	nan	1	-0.0044014	0.0162663	0.00981497	-0.0161344
CCR7	ENSG00000126353	nan	3	0.0272854	0.0187354	0.00504091	0.0241511
CCR9	ENSG00000173585	nan	0	0.0218473	0.0193187	-0.0336875	0.0139921
CCT3	ENSG00000163468	nan	0	0.0506304	0.0518893	0.0419691	0.0436667
CD101	ENSG00000134256	nan	0	-0.0291223	-0.0343818	-0.0599778	-0.0258133
CD160	ENSG00000117281	2	2	-0.0681745	-0.0619619	-0.149036	-0.0774379
CD2	ENSG00000116824	3	3	-0.0798739	-0.0663389	-0.0725495	-0.104711
CD244	ENSG00000122223	2	2	-0.0266213	-0.0279591	-0.0753676	-0.0230434
CD248	ENSG00000174807	2	2	-0.0120412	-0.00468068	-0.0599242	-0.01883
CD27	ENSG00000139193	nan	1	0.00692964	0.0172785	0.00492808	0.00488639
CD28	ENSG00000178562	nan	1	0.0485994	0.0581178	0.0113422	0.0354181
CD40LG	ENSG00000102245	nan	1	0.02115	0.0259616	0.0053863	0.0108215
CD52	ENSG00000169442	0	0	-0.195726	-0.188851	-0.214369	-0.187319
CD59	ENSG00000085063	nan	1	0.0272311	0.0380943	0.028058	0.0197639
CD6	ENSG00000013725	nan	0	-0.0709625	-0.0586069	-0.0149771	-0.0727845
CD63	ENSG00000135404	nan	0	-0.0514882	-0.0570384	-0.0908749	-0.0492778
CD7	ENSG00000173762	0	0	0.169693	0.156866	0.110981	0.144965
CD74	ENSG00000019582	nan	3	-0.0133331	-0.0142112	0.0307584	-0.0157788
CD81	ENSG00000110651	nan	1	0.0237071	0.0321814	0.039384	0.0143536
CD83	ENSG00000112149	nan	1	-0.0203512	-0.0241847	0.00746038	-0.00861994
CD8A	ENSG00000153563	nan	3	-0.0352751	-0.0321275	-0.0692309	-0.0586619
CD8B	ENSG00000172116	2	2	-0.000758608	0.00102836	-0.0516398	-0.0187723
CDKN1A	ENSG00000124762	0	0	0.130954	0.131833	0.105258	0.133636
CEBPB	ENSG00000172216	nan	0	0.0728751	0.0759165	0.0768889	0.0580598
CEBPD	ENSG00000221869	0	0	-0.0234952	-0.0292483	0.041312	-0.0243332
CENPM	ENSG00000100162	nan	0	0.0691663	0.0633148	0.0517847	0.0548627
CFL1	ENSG00000172757	0	0	-0.122882	-0.121601	-0.134783	-0.129968
CH25H	ENSG00000138135	nan	3	0.0546382	0.0337124	0.0155243	0.0506379
CISD3	ENSG00000277972	1	1	-0.0411072	-0.0482732	-0.0369065	-0.0320533
CISH	ENSG00000114737	nan	0	-0.0507118	-0.0663117	-0.0508586	-0.0511893
CITED2	ENSG00000164442	3	3	-0.118561	-0.0753163	-0.152368	-0.186195
CKS2	ENSG00000123975	nan	3	-0.0269195	-0.0214266	-0.0199135	-0.0345153
CLEC2D	ENSG00000069493	nan	0	0.0507616	0.0485477	0.0421383	0.0428887
CNN2	ENSG00000064666	nan	0	-0.0572599	-0.0425544	-0.0477019	-0.0527816
COL5A3	ENSG00000080573	1	1	-0.0187677	-0.0481559	-0.0011091	-0.0100687
CORO1A	ENSG00000102879	0	0	-0.145248	-0.134875	-0.148294	-0.137941
CORO1B	ENSG00000172725	nan	0	-0.0369541	-0.0299437	-0.044988	-0.0277195
COTL1	ENSG00000103187	nan	0	-0.095361	-0.0995917	-0.165684	-0.111402
COX8A	ENSG00000176340	nan	0	-0.0371562	-0.0357126	-0.0407167	-0.0412219
CRIP1	ENSG00000213145	0	0	0.146293	0.144144	0.102885	0.129156
CSF1	ENSG00000184371	nan	1	-0.025372	-0.0420784	-0.0368691	-0.0142776
CST7	ENSG00000077984	0	0	0.100204	0.101322	0.181458	0.077969
CTLA4	ENSG00000163599	nan	1	0.0324941	0.0504743	0.00725034	0.0266596
CTSD	ENSG00000117984	nan	0	-0.0864441	-0.0787652	-0.094935	-0.0844603
CXCR3	ENSG00000186810	nan	0	0.0366376	0.0255073	0.0454536	0.0375487
CXCR6	ENSG00000172215	2	2	0.0228517	0.0309777	0.0657072	0.0174404
CYBA	ENSG00000051523	3	3	-0.0428449	-0.0208194	-0.0333606	-0.052198
CYSTM1	ENSG00000120306	nan	0	0.044095	0.0455757	0.0428797	0.0308121
DAD1	ENSG00000129562	nan	0	-0.0650702	-0.060015	-0.0638131	-0.0610401
DDIT3	ENSG00000175197	nan	0	-0.00177015	-0.00126131	-0.00801533	-0.00278244
DEFA5	ENSG00000164816	nan	0	0.0630228	0.0495244	0.0745394	0.0660301
DEFA6	ENSG00000164822	nan	0	0.0256199	0.0196205	0.0334668	0.0267029
DNAJA4	ENSG00000140403	3	3	0.0794011	0.0452195	0.111796	0.173688
DNAJB1	ENSG00000132002	3	3	0.0115242	-0.0356107	0.0912452	0.0728516
DNAJB4	ENSG00000162616	3	3	0.0268714	0.00579615	0.0420689	0.0662772
DPP4	ENSG00000197635	nan	1	0.0187355	0.0313858	0.00331615	0.0133451
DSE	ENSG00000111817	nan	0	-0.0534929	-0.0583384	-0.0272697	-0.0534605
DTX1	ENSG00000135144	nan	0	-0.0541312	-0.0540559	-0.0542947	-0.0426084
DUSP16	ENSG00000111266	nan	1	0.0367886	0.0498581	0.0171576	0.0206896
DUSP2	ENSG00000158050	1	1	0.0823795	0.091747	0.132933	0.0576428
DUSP4	ENSG00000120875	nan	0	0.0574075	0.0414483	0.0449483	0.0556728
DUSP5	ENSG00000138166	nan	1	0.0106401	0.0264647	0.00110337	0.00581294
DUSP6	ENSG00000139318	nan	0	-0.0467065	-0.0379237	-0.0518186	-0.0487286
DYNLL1	ENSG00000088986	0	0	0.0778415	0.065429	0.0836207	0.0947035
EFHD2	ENSG00000142634	nan	0	-0.0402351	-0.0454521	-0.00755871	-0.0339364
EGR1	ENSG00000120738	3	3	-0.0869901	-0.0653533	-0.0565184	-0.140715
EIF4A1	ENSG00000161960	1	1	0.0469264	0.0526791	0.0380638	0.0286023
EIF4A3	ENSG00000141543	1	1	0.041715	0.0488109	0.0269301	0.0311823
EIF5A	ENSG00000132507	nan	0	-0.0672913	-0.0670902	-0.0647842	-0.0639605
ELL2	ENSG00000118985	nan	0	0.0553734	0.0562651	0.042487	0.0396267
ELOB	ENSG00000103363	nan	0	-0.0577862	-0.0537515	-0.0581174	-0.0601122
ENO1	ENSG00000074800	2	2	-0.0163703	-0.0167558	-0.0468139	-0.0252821
ENTPD1	ENSG00000138185	nan	1	0.0195777	0.0247983	0.0279325	0.013814
EPSTI1	ENSG00000133106	nan	1	0.038663	0.0425007	0.0228061	0.0270614
ERN1	ENSG00000178607	2	2	0.0286953	0.0458764	0.066549	0.00533632
EVI2A	ENSG00000126860	nan	0	0.0823114	0.0763691	0.0658789	0.0732702
EVI2B	ENSG00000185862	1	1	0.0403692	0.0503872	0.0186261	0.0285487
FABP1	ENSG00000163586	nan	0	0.0366441	0.0310629	0.0464056	0.0357318
FAS	ENSG00000026103	1	1	0.0703263	0.0753433	0.0478765	0.0494979
FBLN7	ENSG00000144152	nan	0	0.0275682	0.0318536	0.00204484	0.0237656
FKBP11	ENSG00000134285	nan	1	0.0210174	0.043105	0.042743	-0.0134206
FKBP1A	ENSG00000088832	nan	0	-0.0317076	-0.0307344	-0.0573372	-0.0302891
FKBP4	ENSG00000004478	3	3	0.104574	0.0823359	0.153259	0.161735
FLT3LG	ENSG00000090554	nan	0	-0.0542422	-0.058084	-0.0273842	-0.0420288
FOS	ENSG00000170345	3	3	-0.184425	-0.161787	-0.205354	-0.262731
FOSL2	ENSG00000075426	1	1	0.0677335	0.0751055	0.0821263	0.048739
FRMD4B	ENSG00000114541	nan	0	0.028004	0.0341621	0.0127966	0.0247864
FTH1	ENSG00000167996	1	1	0.116027	0.140297	0.124766	0.0860569
FTL	ENSG00000087086	nan	3	-0.0130948	0.000167804	-0.00545832	-0.0127477
FURIN	ENSG00000140564	nan	1	0.0258517	0.0400767	0.026749	0.0110774
GADD45A	ENSG00000116717	nan	0	0.0395368	0.0397468	0.0399298	0.0403652
GADD45B	ENSG00000099860	nan	0	0.058772	0.0594539	0.0734046	0.0686422
GAPDH	ENSG00000111640	nan	1	0.0285467	0.0346675	0.0147252	0.00295348
GATA3	ENSG00000107485	nan	1	0.0118914	0.0264831	-0.00349005	0.00347562
GBP2	ENSG00000162645	nan	0	0.0489253	0.0493335	0.0279529	0.0401312
GBP4	ENSG00000162654	nan	0	0.0369585	0.0406703	0.0293262	0.031817
GFPT2	ENSG00000131459	2	2	0.0274687	0.0276114	0.0571413	0.0121767
GIMAP4	ENSG00000133574	nan	0	0.0399369	0.04169	0.0374637	0.030163
GLIPR2	ENSG00000122694	nan	1	-0.0326542	-0.0415041	-0.0283248	-0.0252032
GLO1	ENSG00000124767	nan	0	-0.0372545	-0.0367831	-0.04017	-0.0379603
GLUL	ENSG00000135821	nan	0	0.0335052	0.0330311	0.0297782	0.0250493
GNA15	ENSG00000060558	nan	1	0.0247644	0.0443879	0.00613074	0.0172098
GPCPD1	ENSG00000125772	nan	0	0.0452213	0.0414847	0.0341702	0.0350614
GPI	ENSG00000105220	nan	0	-0.029755	-0.0226649	-0.0415418	-0.0375874
GPR171	ENSG00000174946	0	0	0.215005	0.213442	0.175023	0.173124
GPR183	ENSG00000169508	3	3	-0.0258406	0.00828274	-0.0203804	-0.050234
GPR34	ENSG00000171659	nan	0	-0.0428893	-0.0536655	-0.05477	-0.0499027
GPR82	ENSG00000171657	nan	0	-0.0248145	-0.034531	-0.0464654	-0.0252201
GRASP	ENSG00000161835	nan	0	0.0317716	0.0358403	0.0292124	0.0251845
GSPT1	ENSG00000103342	0	0	0.0968344	0.0968476	0.080459	0.0669563
GSTM1	ENSG00000134184	nan	0	-0.0365388	-0.0320224	-0.037714	-0.0277132
GSTM2	ENSG00000213366	1	1	-0.0393816	-0.048836	-0.0223283	-0.0256406
GSTP1	ENSG00000084207	2	2	-0.0208495	-0.0202209	-0.0608052	-0.0296487
GYG1	ENSG00000163754	nan	0	-0.0523207	-0.0635802	-0.0354432	-0.0490767
GYPC	ENSG00000136732	1	1	0.0608177	0.0705096	0.0448458	0.0375671
GZMA	ENSG00000145649	1	1	-0.0440183	-0.0563915	-0.103856	-0.0349036
GZMB	ENSG00000100453	2	2	0.0340114	0.0255511	0.20146	0.023636
GZMK	ENSG00000113088	2	2	0.00806306	0.00559225	0.0420078	0.00832196
H1FX	ENSG00000184897	3	3	-0.114236	-0.0648401	-0.158347	-0.178053
H2AFV	ENSG00000105968	nan	1	0.0420162	0.0471534	0.0562953	0.0306776
H2AFX	ENSG00000188486	nan	0	0.0251107	0.021938	0.0358154	0.0338973
H2AFZ	ENSG00000164032	0	0	0.0764206	0.0721713	0.0798376	0.0795478
HERC5	ENSG00000138646	nan	0	0.0325268	0.0330934	0.0168411	0.0267724
HERPUD1	ENSG00000051108	nan	1	0.0358162	0.0401089	0.0330078	0.0168903
HES4	ENSG00000188290	2	2	0.00504342	-0.00635224	-0.0399787	0.00610429
HIC1	ENSG00000177374	nan	0	-0.0375932	-0.0429618	-0.0212432	-0.0306759
HINT2	ENSG00000137133	nan	0	-0.037521	-0.032336	-0.0397789	-0.0372238
HIST1H1C	ENSG00000187837	nan	3	-0.00154963	0.0396509	-0.0436858	-0.0497597
HIST1H1D	ENSG00000124575	3	3	-0.0733726	-0.0381863	-0.0844522	-0.11046
HIST1H1E	ENSG00000168298	nan	3	-0.0550762	-0.01957	-0.0804445	-0.0911618
HIST1H2AC	ENSG00000180573	nan	0	0.0264331	0.0287489	0.0076695	0.0201669
HIST1H3D	ENSG00000197409	nan	3	-0.0258658	-0.014905	-0.0274121	-0.0354925
HIST1H4C	ENSG00000197061	3	3	-0.108649	-0.0693096	-0.0924778	-0.123373
HIST2H2AC	ENSG00000184260	nan	3	-0.0371771	-0.0301995	-0.0387003	-0.0452084
HMGB1	ENSG00000189403	nan	0	-0.0813716	-0.0666236	-0.0613268	-0.0934791
HMGCS1	ENSG00000112972	nan	1	-0.0213177	-0.0342445	-0.0316379	-0.0177162
HMGN2	ENSG00000198830	nan	0	-0.0313261	-0.0288841	-0.0316546	-0.0325152
HNRNPD	ENSG00000138668	nan	0	-0.0390573	-0.0336541	-0.0554953	-0.0512349
HOPX	ENSG00000171476	nan	0	-0.0338016	-0.0357989	-0.00555976	-0.0316942
HPGD	ENSG00000164120	1	1	0.0207153	0.034301	0.0158934	0.0123188
HSP90AA1	ENSG00000080824	3	3	0.184287	0.118398	0.248047	0.259888
HSP90AB1	ENSG00000096384	3	3	0.144166	0.104434	0.152343	0.180669
HSP90B1	ENSG00000166598	1	1	0.0844236	0.0916018	0.0640123	0.0599556
HSPA1A	ENSG00000204389	1	1	-0.0589619	-0.194012	-0.0541688	0.122272
HSPA1B	ENSG00000204388	1	1	-0.179891	-0.274911	-0.205473	-0.114326
HSPA4	ENSG00000170606	nan	0	0.0469443	0.0383776	0.0577377	0.0517977
HSPA5	ENSG00000044574	nan	1	0.0434715	0.0404899	0.00501063	0.0117811
HSPA6	ENSG00000173110	nan	3	0.0386445	-0.0470575	0.062681	0.139527
HSPA8	ENSG00000109971	0	0	0.132347	0.101519	0.151905	0.160517
HSPB1	ENSG00000106211	3	3	0.230428	0.179622	0.26438	0.348512
HSPD1	ENSG00000144381	3	3	0.262389	0.206889	0.297892	0.350149
HSPE1	ENSG00000115541	3	3	0.189523	0.129141	0.241037	0.270634
HSPH1	ENSG00000120694	3	3	0.189784	0.127038	0.222355	0.277838
ICAM1	ENSG00000090339	nan	0	0.0211137	0.0216727	0.0339922	0.0256479
ICOS	ENSG00000163600	nan	0	0.0264279	0.0323005	0.00276157	0.0307832
ID2	ENSG00000115738	2	2	0.0268885	0.0396454	0.0796603	-0.00937026
ID3	ENSG00000117318	nan	3	0.0262476	0.01462	0.00510836	0.0420518
IER2	ENSG00000160888	3	3	-0.0750534	-0.0404189	-0.0242403	-0.120413
IER3	ENSG00000137331	nan	3	0.0279988	0.0234145	0.0270755	0.0438125
IER5	ENSG00000162783	nan	0	-0.0108869	-0.0133496	0.0437787	-0.0055848
IER5L	ENSG00000188483	nan	3	0.00525242	0.00337567	0.0227928	0.0226201
IFITM3	ENSG00000142089	nan	0	0.0961468	0.0908384	0.0669306	0.0768184
IFNG	ENSG00000111537	2	2	0.013454	0.00454519	0.0555119	0.025271
IFNGR1	ENSG00000027697	nan	1	0.0601511	0.0698811	0.0655362	0.0367954
IGHA1	ENSG00000211895	nan	0	0.0321771	0.0265944	0.0308221	0.0316279
IGKC	ENSG00000211592	nan	0	0.0450678	0.0379688	0.0434195	0.0452094
IL12RB1	ENSG00000096996	nan	1	-0.0305589	-0.0399061	-0.0115807	-0.0272104
IL17A	ENSG00000112115	1	1	-0.0683824	-0.179806	-0.00425781	-0.061767
IL18R1	ENSG00000115604	1	1	0.0585324	0.0726208	0.037436	0.0356743
IL2	ENSG00000109471	3	3	-0.0111893	-0.0213545	-0.00699456	-0.0294399
IL22	ENSG00000127318	nan	1	0.00102294	0.00707513	0.000446178	0.00066788
IL23R	ENSG00000162594	nan	1	-0.0123643	-0.0396808	-0.00047859	-0.00568962
IL2RA	ENSG00000134460	0	0	0.0704174	0.0793957	0.0196318	0.0555313
IL32	ENSG00000008517	0	0	0.171522	0.169655	0.139849	0.172394
IL4I1	ENSG00000104951	1	1	-0.0115262	-0.035846	-0.000165492	-0.00602572
IL7R	ENSG00000168685	1	1	0.119943	0.168859	0.11272	0.034245
IMPDH2	ENSG00000178035	1	1	0.0400984	0.0444735	0.0229599	0.0274721
INSIG1	ENSG00000186480	nan	0	0.0350459	0.0300899	0.0227463	0.0320025
IRF4	ENSG00000137265	nan	0	0.0324234	0.0327213	0.0345413	0.0286044
IRF7	ENSG00000185507	nan	0	0.0583586	0.0595611	0.0519291	0.0477586
ISG15	ENSG00000187608	nan	0	0.0611781	0.0711333	0.0449672	0.0524056
ISG20	ENSG00000172183	1	1	0.133433	0.170142	0.124953	0.0906546
ITGA1	ENSG00000213949	2	2	-0.0554369	-0.0650942	-0.146948	-0.0545331
ITM2A	ENSG00000078596	0	0	0.120777	0.129239	0.0833606	0.114235
ITM2B	ENSG00000136156	nan	3	-0.0480145	-0.0337527	-0.043765	-0.0695558
ITM2C	ENSG00000135916	2	2	-0.0210958	-0.0233243	-0.0887063	-0.0355769
JAML	ENSG00000160593	3	3	-0.0377781	-0.034252	-0.0314472	-0.0499168
JPT1	ENSG00000189159	nan	0	0.066035	0.0557411	0.0764319	0.0681814
JUN	ENSG00000177606	0	0	-0.387515	-0.356485	-0.359905	-0.470227
KLF10	ENSG00000155090	nan	0	0.0254242	0.0273772	0.0368904	0.0293929
KLF9	ENSG00000119138	3	3	-0.0153771	-0.00354186	-0.0322347	-0.0311685
KLRB1	ENSG00000111796	3	3	-0.232184	-0.171584	-0.150965	-0.263971
KLRC1	ENSG00000134545	2	2	-0.0082717	-0.00184871	-0.140814	-0.0213466
KLRC2	ENSG00000205809	2	2	-0.00816741	-0.00211791	-0.24575	-0.0196439
KLRD1	ENSG00000134539	nan	1	0.0174875	0.0108312	0.0257493	0.00285315
KLRK1	ENSG00000213809	2	2	0.0115922	0.00842059	0.0242613	-0.00115424
KPNB1	ENSG00000108424	nan	0	-0.0437741	-0.040381	-0.0451275	-0.045337
KRTCAP2	ENSG00000163463	nan	3	-0.0296337	-0.0157913	-0.0278349	-0.0359296
LAG3	ENSG00000089692	nan	1	0.0264964	0.0297283	0.0484396	0.0165514
LAIR1	ENSG00000167613	nan	0	-0.0923273	-0.0858021	-0.0865698	-0.0897835
LAMP1	ENSG00000185896	nan	0	-0.0394116	-0.0362757	-0.0406147	-0.0404412
LAPTM5	ENSG00000162511	3	3	-0.078849	-0.0531779	-0.043943	-0.0989234
LAT	ENSG00000213658	nan	0	-0.0836388	-0.0616002	-0.0714064	-0.0735601
LDHA	ENSG00000134333	0	0	0.126357	0.135048	0.109959	0.0987246
LDHB	ENSG00000111716	nan	1	0.0034288	0.0248094	-0.0122465	-0.00746604
LDLR	ENSG00000130164	3	3	0.0327751	0.0168478	0.0198606	0.0379497
LDLRAD4	ENSG00000168675	nan	0	0.028972	0.0216191	-0.0393028	0.0185839
LGALS1	ENSG00000100097	0	0	0.107189	0.0947662	0.139972	0.119584
LGALS3	ENSG00000131981	nan	1	0.0190135	0.0362241	0.0429213	0.0114941
LIME1	ENSG00000203896	nan	3	-0.0316353	-0.00581307	-0.0188191	-0.0295538
LIMS1	ENSG00000169756	nan	0	-0.0355727	-0.0282655	-0.0564445	-0.0355506
LMNA	ENSG00000160789	0	0	0.144327	0.147044	0.110153	0.118797
LSR	ENSG00000105699	nan	0	0.0466664	0.0402563	0.037895	0.0374599
LTB	ENSG00000227507	1	1	-0.036147	-0.0517165	-0.00657694	-0.0164492
LTK	ENSG00000062524	1	1	-0.0127633	-0.0302979	-0.000519224	-0.0083218
LY6E	ENSG00000160932	nan	3	-0.0344073	-0.0131499	-0.0418378	-0.0507876
LY9	ENSG00000122224	nan	0	-0.0611362	-0.049436	-0.0760645	-0.05411
LYAR	ENSG00000145220	2	2	0.0121631	0.0191836	0.048653	0.00881629
M6PR	ENSG00000003056	nan	0	-0.0758785	-0.0690161	-0.0556907	-0.0674854
MAF	ENSG00000178573	nan	1	0.0174236	0.0312984	0.014109	0.00991008
MAN1A1	ENSG00000111885	nan	0	-0.0566027	-0.0669134	-0.0397816	-0.0607406
MAP3K8	ENSG00000107968	nan	0	0.0351737	0.0349901	0.0468552	0.0294464
MARCKSL1	ENSG00000175130	nan	3	0.0308507	0.0225061	0.02937	0.038289
MAT2A	ENSG00000168906	nan	0	0.0421573	0.0322856	0.0343732	0.0458888
MATK	ENSG00000007264	nan	0	-0.0265591	-0.0244432	-0.0398293	-0.0221781
MCAM	ENSG00000076706	nan	0	-0.0166761	-0.0194039	0.000554907	-0.0177536
MDH2	ENSG00000146701	nan	0	-0.0385812	-0.0307062	-0.0487806	-0.0435634
METRNL	ENSG00000176845	2	2	0.0598333	0.0602316	0.145152	0.0426408
MGAT1	ENSG00000131446	nan	0	-0.0398793	-0.0341885	-0.0315436	-0.0444337
MIF	ENSG00000240972	nan	1	0.0352666	0.0504573	-0.0107327	0.0112582
MIS18BP1	ENSG00000129534	nan	0	-0.0372653	-0.0382865	-0.0287146	-0.0422381
MLF1	ENSG00000178053	nan	0	-0.0209919	-0.0197581	-0.041157	-0.0117877
MPC2	ENSG00000143158	nan	0	-0.0351825	-0.0366463	-0.0390144	-0.0284878
MRPL18	ENSG00000112110	3	3	0.0398199	0.0288279	0.0540358	0.063409
MRPS34	ENSG00000074071	nan	0	-0.0330024	-0.0272744	-0.0404609	-0.0372317
MT1X	ENSG00000187193	nan	0	-0.0258427	-0.0215132	-0.0147091	-0.0322617
MT2A	ENSG00000125148	1	1	0.0769064	0.0931953	0.0819017	0.0478397
MTDH	ENSG00000147649	3	3	-0.0298451	-0.0182874	-0.0288891	-0.0338431
MTHFD2	ENSG00000065911	0	0	0.0870008	0.0778002	0.0614878	0.0723408
MTRNR2L12	ENSG00000269028	0	0	0.248116	0.217821	0.258582	0.271052
MX1	ENSG00000157601	nan	1	0.0273155	0.0318812	0.0122497	0.0168205
MX2	ENSG00000183486	nan	0	0.0397735	0.0348184	0.0206115	0.0344568
MYBL1	ENSG00000185697	2	2	0.0549164	0.0635206	0.113747	0.0283097
MYC	ENSG00000136997	nan	0	0.0507363	0.0508563	0.0144795	0.0346684
MYO1F	ENSG00000142347	nan	0	-0.0381705	-0.038881	-0.0245245	-0.0360006
NAA38	ENSG00000183011	nan	0	-0.0391355	-0.038464	-0.044809	-0.0360428
NABP1	ENSG00000173559	nan	0	0.0296959	0.0231222	0.020593	0.0301646
NAMPT	ENSG00000105835	nan	0	0.0460059	0.0429494	0.0325529	0.0443084
NCF1	ENSG00000158517	nan	0	-0.0268665	-0.0139295	-0.0310744	-0.0200292
NDUFB1	ENSG00000183648	nan	0	-0.0687896	-0.0586424	-0.0574998	-0.0643663
NDUFS5	ENSG00000168653	0	0	0.0748597	0.0721792	0.0689779	0.0604971
NDUFV1	ENSG00000167792	nan	0	-0.0339177	-0.0307271	-0.040059	-0.0364422
NDUFV2	ENSG00000178127	1	1	0.0588579	0.0645367	0.0422184	0.0404732
NEU1	ENSG00000204386	3	3	0.0272871	0.00420245	0.0659919	0.0597171
NFKBIA	ENSG00000100906	nan	1	0.0502008	0.0958556	0.0871393	0.00564605
NINJ1	ENSG00000131669	1	1	0.0379039	0.0502754	0.0342618	0.0297205
NKG7	ENSG00000105374	2	2	-0.000671533	-0.003735	0.0820435	-0.00543055
NME2	ENSG00000243678	0	0	0.0781733	0.0841488	0.0405125	0.0542353
NPM1	ENSG00000181163	1	1	0.0591947	0.0784846	0.0261907	0.0412397
NR1D1	ENSG00000126368	1	1	-0.0563738	-0.0786548	-0.0139884	-0.0506073
NR4A1	ENSG00000123358	3	3	0.00793168	0.00505898	0.0173534	0.0599343
NR4A3	ENSG00000119508	nan	0	0.029048	0.028705	0.0226848	0.028095
NRIP1	ENSG00000180530	nan	1	-0.0360994	-0.0480367	-0.0274043	-0.0325647
NUCKS1	ENSG00000069275	0	0	-0.113234	-0.100028	-0.111125	-0.112055
NUDC	ENSG00000090273	nan	0	0.0377526	0.0306886	0.0423389	0.0406962
OAZ1	ENSG00000104904	nan	1	0.0316832	0.039812	0.0288258	0.0192003
P4HB	ENSG00000185624	3	3	-0.0371288	-0.025612	-0.0295436	-0.0469706
PA2G4	ENSG00000170515	nan	0	-0.0504127	-0.0504849	-0.0521169	-0.049503
PAG1	ENSG00000076641	nan	0	-0.0430051	-0.0334287	-0.0168366	-0.0395855
PARD6G	ENSG00000178184	2	2	0.0201269	0.0151055	0.0516497	0.0117746
PDCL3	ENSG00000115539	nan	0	0.0532312	0.0548649	0.0561877	0.0462956
PDE4A	ENSG00000065989	nan	1	0.0355453	0.0429019	0.0578251	0.0223136
PDE4B	ENSG00000184588	0	0	0.11604	0.119404	0.115577	0.10281
PEBP1	ENSG00000089220	nan	0	-0.0349268	-0.029764	-0.0526976	-0.0379973
PELI1	ENSG00000197329	0	0	0.0847949	0.0843955	0.0377091	0.0747832
PERP	ENSG00000112378	1	1	0.0284799	0.0426903	0.0388663	0.0185886
PFKFB3	ENSG00000170525	nan	0	0.107171	0.115571	0.109556	0.0781124
PFN1	ENSG00000108518	0	0	-0.157337	-0.153521	-0.146966	-0.151844
PHB2	ENSG00000215021	nan	3	-0.0223908	-0.00936727	-0.0332349	-0.0307236
PHGR1	ENSG00000233041	nan	0	0.0369087	0.0310886	0.0491141	0.037001
PHLDA1	ENSG00000139289	nan	0	0.0908026	0.103576	0.0600612	0.091536
PHLDA2	ENSG00000181649	nan	0	0.0354593	0.0315939	0.0193491	0.0392069
PIM1	ENSG00000137193	nan	0	0.0489307	0.0562276	0.0430556	0.0434293
PIM2	ENSG00000102096	nan	1	0.0365298	0.0476048	0.00517964	0.0222104
PKM	ENSG00000067225	nan	0	-0.0425097	-0.0369252	-0.0595067	-0.0411812
PLIN2	ENSG00000147872	nan	1	0.0381095	0.0497915	0.0469778	0.0325257
PMAIP1	ENSG00000141682	3	3	-0.0602338	-0.046054	-0.0313304	-0.0833437
PMEPA1	ENSG00000124225	nan	0	0.0308475	0.0298226	0.0236778	0.024262
PNP	ENSG00000198805	nan	0	-0.0516087	-0.0575023	-0.0449199	-0.0537436
PPA1	ENSG00000180817	nan	0	0.0603459	0.0643763	0.0385611	0.0448677
PPAN	ENSG00000130810	nan	0	-0.0297397	-0.0247563	-0.0353877	-0.033906
PPP1R2C	ENSG00000102055	nan	0	0.0324729	0.0271701	0.0105872	0.0307929
PRDM1	ENSG00000057657	1	1	0.0863745	0.123619	0.0643538	0.0387932
PRDX1	ENSG00000117450	nan	0	0.0545882	0.0551113	0.0482256	0.0541269
PRF1	ENSG00000180644	2	2	0.0422442	0.0437378	0.116839	0.0283594
PRR5	ENSG00000186654	1	1	-0.0885092	-0.134034	-0.0339698	-0.0773288
PSAP	ENSG00000197746	nan	3	-0.0267172	-0.013717	-0.0323826	-0.0362915
PTGER2	ENSG00000125384	1	1	0.037435	0.0414485	0.0255883	0.0201861
PTP4A3	ENSG00000184489	nan	0	-0.0392669	-0.0391331	-0.0208574	-0.0316888
PTPN13	ENSG00000163629	1	1	-0.012252	-0.026296	-0.000934458	-0.00909983
PTPN6	ENSG00000111679	0	0	-0.100434	-0.101217	-0.129672	-0.0948597
PTPN7	ENSG00000143851	nan	1	-0.035204	-0.0431566	-0.0251732	-0.0235692
RAD23A	ENSG00000179262	nan	0	-0.0371196	-0.0334502	-0.0433392	-0.0370784
RAN	ENSG00000132341	nan	0	0.0522092	0.0490571	0.0375064	0.0419377
RASGEF1B	ENSG00000138670	nan	1	-0.0101196	-0.011437	-0.0129762	0.00100511
RBP2	ENSG00000114113	nan	0	0.0345072	0.0275917	0.0450851	0.0364059
RGCC	ENSG00000102760	0	0	0.126512	0.135771	0.10456	0.162671
RGS1	ENSG00000090104	3	3	-0.00288433	0.0112611	-0.0860964	-0.0679903
RGS2	ENSG00000116741	nan	1	-0.00625061	-0.0223511	0.00246069	0.000835981
RHOB	ENSG00000143878	2	2	-0.0147475	-0.0326245	-0.0594897	-0.0174497
RHOC	ENSG00000155366	nan	0	-0.0394904	-0.0535855	-0.0633551	-0.047328
RNASEK	ENSG00000219200	nan	0	-0.0293632	-0.025103	-0.0130619	-0.0288689
RNF149	ENSG00000163162	nan	0	0.0451449	0.0463057	0.0393962	0.0320438
RORA	ENSG00000069667	3	3	-0.0518858	-0.0404536	0.00624716	-0.0737142
RORC	ENSG00000143365	nan	1	-0.0242946	-0.0604168	-0.00517375	-0.0180645
RPS17	ENSG00000182774	2	2	-0.0131982	0.00367997	-0.0409541	-0.0270797
RRP12	ENSG00000052749	nan	0	-0.0334391	-0.0296886	-0.0343476	-0.0330314
S100A10	ENSG00000197747	0	0	0.12932	0.146292	0.147272	0.106623
S100A11	ENSG00000163191	0	0	0.0968363	0.107462	0.0851441	0.0821396
S100A4	ENSG00000196154	0	0	-0.14944	-0.140489	-0.0641471	-0.152679
S100A6	ENSG00000197956	nan	0	-0.0621516	-0.053268	-0.00548308	-0.0625805
SAMHD1	ENSG00000101347	1	1	0.040784	0.0509202	0.0266311	0.0299968
SAP30	ENSG00000164105	3	3	-0.0239646	-0.0182187	-0.0586785	-0.0421798
SAT1	ENSG00000130066	0	0	0.0957828	0.092161	0.058774	0.0797332
SCGB1A1	ENSG00000149021	nan	0	-0.0447172	-0.0289203	-0.0368918	-0.0349483
SDCBP	ENSG00000137575	nan	0	0.0770978	0.0739038	0.0660126	0.0733702
SEC14L1	ENSG00000129657	nan	1	0.0402327	0.0483469	0.0460909	0.0253936
SERF2	ENSG00000140264	nan	1	0.0224756	0.0253369	0.0299687	0.0169711
SERPINB9	ENSG00000170542	nan	0	0.09595	0.0878766	0.0802185	0.0907586
SERPINH1	ENSG00000149257	3	3	0.0340923	0.0215584	0.0771846	0.0934026
SESN3	ENSG00000149212	nan	0	0.0408166	0.0270831	0.0216703	0.0379422
SET	ENSG00000119335	nan	0	-0.0386799	-0.0319769	-0.0479187	-0.0464729
SH2D2A	ENSG00000027869	1	1	0.124377	0.134351	0.156961	0.0896505
SH3BGRL3	ENSG00000142669	0	0	-0.0963887	-0.0938575	-0.0874922	-0.0957176
SIRPG	ENSG00000089012	2	2	-0.0121746	-0.019952	-0.0860112	-0.0099125
SIT1	ENSG00000137078	nan	0	-0.0714783	-0.0579805	-0.0426449	-0.0649841
SLA2	ENSG00000101082	nan	0	0.0356782	0.030528	0.0644208	0.029076
SLAMF1	ENSG00000117090	3	3	-0.00785002	0.00791007	0.00493386	-0.0216509
SLC16A3	ENSG00000141526	nan	1	0.0286329	0.0421834	0.0489015	0.0181139
SLC25A3	ENSG00000075415	1	1	0.0494848	0.0564579	0.0460202	0.0298273
SLC4A10	ENSG00000144290	nan	1	-0.0112421	-0.0299344	0.000524183	-0.00704124
SLC5A3	ENSG00000198743	nan	0	0.0358601	0.0330214	0.0454126	0.0438947
SLC7A5	ENSG00000103257	nan	0	0.0737933	0.0730469	0.0993813	0.0614864
SMIM3	ENSG00000256235	1	1	0.0599619	0.0558499	0.035586	0.0333499
SOCS3	ENSG00000184557	nan	0	0.0349088	0.0305659	0.0109668	0.0372717
SOD2	ENSG00000112096	nan	0	0.0446186	0.0472522	0.0357007	0.0425471
SPCS1	ENSG00000114902	3	3	-0.03317	-0.0233824	-0.0389644	-0.0385695
SPINK2	ENSG00000128040	nan	3	0.0258879	0.014443	0.0151491	0.0316539
SPN	ENSG00000197471	nan	0	-0.0568957	-0.056708	-0.0516748	-0.0516324
SPOCK2	ENSG00000107742	2	2	0.00558574	0.0134373	0.0427127	-0.0108946
SPRY1	ENSG00000164056	nan	0	-0.0558524	-0.0561203	-0.090686	-0.0698148
SQSTM1	ENSG00000161011	nan	0	0.0320468	0.0415307	0.0595668	0.0300803
SRGAP3	ENSG00000196220	2	2	-0.0289439	-0.0301454	-0.0680724	-0.0350588
SRGN	ENSG00000122862	0	0	0.280915	0.306969	0.24789	0.225039
SSR3	ENSG00000114850	nan	1	0.0277442	0.0373737	0.0249148	0.0129785
STAT1	ENSG00000115415	nan	0	-0.0218407	-0.0267164	-0.0197919	-0.035217
STIP1	ENSG00000168439	3	3	0.0558804	0.038332	0.0742919	0.0748163
SUB1	ENSG00000113387	1	1	0.0484761	0.0590574	0.0431791	0.0384955
SYTL2	ENSG00000137501	2	2	0.0393728	0.0352652	0.0835044	0.0196092
TAGLN2	ENSG00000158710	0	0	0.107501	0.114853	0.0984391	0.093685
TCF7	ENSG00000081059	3	3	-0.0460404	-0.0157681	-0.0252152	-0.0379569
TENT5C	ENSG00000183508	nan	1	-0.00385364	0.0142646	-0.0119331	-0.00571691
THEMIS	ENSG00000172673	0	0	-0.0959902	-0.103065	-0.102535	-0.0972208
TIFA	ENSG00000145365	nan	0	0.0371077	0.0382622	0.0355457	0.0343269
TIGIT	ENSG00000181847	3	3	0.0399186	0.0227967	0.0324064	0.0385169
TIPARP	ENSG00000163659	nan	1	0.019741	0.0255155	0.00920093	0.0109215
TLE1	ENSG00000196781	1	1	-0.0277833	-0.0452174	-0.0368452	-0.0240866
TMED10	ENSG00000170348	nan	0	-0.0324791	-0.0253392	-0.0328292	-0.0367751
TMEM107	ENSG00000179029	nan	3	-0.025233	-0.02194	-0.0241809	-0.0334169
TMEM14B	ENSG00000137210	nan	0	-0.0527816	-0.0468996	-0.054556	-0.0502111
TMEM258	ENSG00000134825	3	3	-0.0370398	-0.0215821	-0.0361387	-0.0439906
TMEM273	ENSG00000204161	1	1	-0.0276893	-0.0373457	-0.00778363	-0.0223714
TMIGD2	ENSG00000167664	0	0	-0.110288	-0.146262	-0.162068	-0.101836
TMPO	ENSG00000120802	nan	0	-0.0306136	-0.0217766	-0.038006	-0.0325278
TMSB10	ENSG00000034510	1	1	0.0915266	0.119088	0.0857905	0.0642214
TMSB4X	ENSG00000205542	nan	0	-0.0196874	-0.0270942	-0.0460181	-0.0263497
TNF	ENSG00000232810	nan	1	-0.0266294	-0.0442548	0.013232	-0.0193729
TNFRSF18	ENSG00000186891	nan	1	0.0211109	0.0437285	0.0144053	0.0126685
TNFRSF1A	ENSG00000067182	nan	0	-0.0396096	-0.039873	-0.0437969	-0.040299
TNFRSF1B	ENSG00000028137	1	1	0.0749184	0.0784022	0.096045	0.0491072
TNFRSF4	ENSG00000186827	1	1	0.0686072	0.113997	0.0154407	0.0466192
TNFSF12	ENSG00000239697	nan	0	-0.0435545	-0.0452749	-0.0258136	-0.0367782
TNFSF13B	ENSG00000102524	1	1	-0.053826	-0.0886829	-0.00821245	-0.0480374
TNFSF14	ENSG00000125735	nan	3	0.0178506	0.00781777	0.0455365	0.0341594
TOX	ENSG00000198846	nan	0	-0.0322819	-0.0352963	-0.0470667	-0.0301382
TRAC	ENSG00000277734	1	1	-0.0513109	-0.0635904	-0.0931249	-0.0395509
TRAF1	ENSG00000056558	nan	0	0.0337872	0.0354427	0.0240162	0.0371378
TRAF4	ENSG00000076604	nan	0	0.0310652	0.0311506	0.0220234	0.0246451
TRAT1	ENSG00000163519	nan	0	0.0547241	0.055171	0.0196755	0.0415623
TRBC1	ENSG00000211751	nan	1	0.0225211	0.0271555	-0.01852	0.0148603
TRGC2	ENSG00000227191	2	2	-0.0230857	-0.0257063	-0.0479678	-0.0214592
TUBA1A	ENSG00000167552	0	0	-0.113644	-0.1078	-0.13155	-0.129651
TUBB	ENSG00000196230	nan	0	-0.0482725	-0.0551667	-0.0446887	-0.048557
TUBB4B	ENSG00000188229	0	0	0.06428	0.0635789	0.0671417	0.0635478
TXN	ENSG00000136810	0	0	0.0665757	0.0748262	0.0538464	0.0528642
UBE2S	ENSG00000108106	nan	3	-0.0194857	-0.00624445	0.00996258	-0.00829003
UGP2	ENSG00000169764	nan	0	0.0544439	0.0520415	0.0341973	0.043813
UPP1	ENSG00000183696	nan	0	0.0416963	0.0447187	0.0447882	0.0391788
UQCRH	ENSG00000173660	1	1	0.0332919	0.0442666	0.0227535	0.0250025
VASP	ENSG00000125753	nan	0	-0.0616933	-0.0619577	-0.0846037	-0.0579066
VDAC1	ENSG00000213585	nan	1	0.0325805	0.0385305	0.0223188	0.0182315
VEGFB	ENSG00000173511	nan	0	-0.0380478	-0.0324764	-0.0357834	-0.0385877
VIM	ENSG00000026025	0	0	0.132444	0.151457	0.0925767	0.119013
VPS29	ENSG00000111237	nan	0	-0.0429213	-0.0388213	-0.04014	-0.0436912
VSIR	ENSG00000107738	nan	1	0.0110139	0.0320772	0.0205718	-0.000198291
XBP1	ENSG00000100219	nan	1	0.0438401	0.0534151	0.0315483	0.0252391
XCL1	ENSG00000143184	nan	3	-0.0736686	-0.0288506	-0.113736	-0.0971461
XCL2	ENSG00000143185	2	2	0.045297	0.0149161	0.196556	0.0629814
XRCC5	ENSG00000079246	nan	0	-0.050366	-0.0494811	-0.0561007	-0.0487151
YBX1	ENSG00000065978	nan	3	-0.025329	-0.0186637	-0.0423359	-0.0391001
ZC3H12A	ENSG00000163874	nan	0	0.0345968	0.0362686	0.0535258	0.0473914
ZFAND2A	ENSG00000178381	3	3	0.0269396	0.0121006	0.0696483	0.0603153
ZFP36	ENSG00000128016	1	1	0.132511	0.175519	0.110011	0.0544205
ZFP36L1	ENSG00000185650	nan	0	-0.0609557	-0.0767059	-0.0412874	-0.0628265
ZNF331	ENSG00000130844	nan	0	0.0523335	0.055071	0.0355619	0.0515478
ZNRF1	ENSG00000186187	nan	1	-0.0266806	-0.044108	-0.0274192	-0.0186768
ZYX	ENSG00000159840	0	0	-0.10919	-0.11129	-0.12149	-0.100818

## Sheet: GSEA
Term	NES	Significance	tissue	subset
LNG module marker genes predicted upregulation	2.45905	*	BLO	LNG module-positive cells
LNG module marker genes predicted downregulation	1.09143		BLO	LNG module-positive cells
LNG module marker genes predicted upregulation	2.35623	*	BMA	LNG module-positive cells
LNG module marker genes predicted downregulation	1.48881	*	BMA	LNG module-positive cells
LNG module marker genes predicted upregulation	2.11275	*	LN	LNG module-positive cells
LNG module marker genes predicted downregulation	1.5714	*	LN	LNG module-positive cells
LNG module marker genes predicted upregulation	2.13235	*	LNG	LNG module-positive cells
LNG module marker genes predicted downregulation	-1.96215	*	LNG	LNG module-positive cells
LNG module marker genes predicted upregulation	1.28034		SPL	LNG module-positive cells
LNG module marker genes predicted downregulation	-1.44781	*	SPL	LNG module-positive cells
LNG module or DE selected genes (Fig. 7c) up	1.19588		BLO	LNG module-positive cells
LNG module or DE selected genes (Fig. 7c) down	1.25363		BLO	LNG module-positive cells
LNG module or DE selected genes (Fig. 7c) up	1.64685	*	BMA	LNG module-positive cells
LNG module or DE selected genes (Fig. 7c) down	1.44889		BMA	LNG module-positive cells
LNG module or DE selected genes (Fig. 7c) up	1.38304	*	LN	LNG module-positive cells
LNG module or DE selected genes (Fig. 7c) down	1.88047	*	LN	LNG module-positive cells
LNG module or DE selected genes (Fig. 7c) up	1.80042	*	LNG	LNG module-positive cells
LNG module or DE selected genes (Fig. 7c) down	-1.95943	*	LNG	LNG module-positive cells
LNG module or DE selected genes (Fig. 7c) up	1.11698		SPL	LNG module-positive cells
LNG module or DE selected genes (Fig. 7c) down	1.38523	*	SPL	LNG module-positive cells
JEJ module or DE selected genes (Fig. 7g) up	1.64716	*	BLO	Cells with predicted change in IL17A with age
JEJ module or DE selected genes (Fig. 7g) down	-1.84775	*	BLO	Cells with predicted change in IL17A with age
JEJ module or DE selected genes (Fig. 7g) up	1.862	*	JEJ	Cells with predicted change in IL17A with age
JEJ module or DE selected genes (Fig. 7g) down	-1.78833	*	JEJ	Cells with predicted change in IL17A with age
JEJ module or DE selected genes (Fig. 7g) up	0.731301		LN	Cells with predicted change in IL17A with age
JEJ module or DE selected genes (Fig. 7g) down	-1.88659	*	LN	Cells with predicted change in IL17A with age
JEJ module or DE selected genes (Fig. 7g) up	1.61462	*	LNG	Cells with predicted change in IL17A with age
JEJ module or DE selected genes (Fig. 7g) down	-2.00089	*	LNG	Cells with predicted change in IL17A with age
LN module marker genes predicted upregulation	1.42622	*	BMA	LN module-positive cells
LN module marker genes predicted downregulation	-1.34576		BMA	LN module-positive cells
LN module marker genes predicted upregulation	1.6573	*	LN	LN module-positive cells
LN module marker genes predicted downregulation	-1.14596		LN	LN module-positive cells
LN module marker genes predicted upregulation	1.83619	*	LNG	LN module-positive cells
LN module marker genes predicted downregulation	-1.42015	*	LNG	LN module-positive cells
LN module marker genes predicted upregulation	1.20861		SPL	LN module-positive cells
LN module marker genes predicted downregulation	-0.90291		SPL	LN module-positive cells
LN module or DE selected genes (Fig. 7k) up	1.17058		BMA	LN module-positive cells
LN module or DE selected genes (Fig. 7k) down	1.74922	*	BMA	LN module-positive cells
LN module or DE selected genes (Fig. 7k) up	2.17146	*	LN	LN module-positive cells
LN module or DE selected genes (Fig. 7k) down	-2.18793	*	LN	LN module-positive cells
LN module or DE selected genes (Fig. 7k) up	1.45672	*	LNG	LN module-positive cells
LN module or DE selected genes (Fig. 7k) down	-1.7866	*	LNG	LN module-positive cells
LN module or DE selected genes (Fig. 7k) up	1.37512		SPL	LN module-positive cells
LN module or DE selected genes (Fig. 7k) down	-1.65525	*	SPL	LN module-positive cells
