# Supplementary material for: Multimodal profiling reveals tissue-directed signatures of human immune cells altered with age
Source: Nat Immunol. 2025 Aug 13;26(9):1612–25. doi: 10.1038/s41590-025-02241-4 (PMC12396968; doi:10.1038/s41590-025-02241-4)
Supplement: Supplementary file 27 — Subset-level differential gene expression across age for MrVI. Pseudobulk differential gene expression was performed using dreamlet linear mixed modeling between MrVI module-positive populations (see Methods) across age groups (over/under 40 years old) for each immune subset–tissue-group combination with sufficient representation. Before differential expression, for each subset–tissue combination, genes with poor representation were removed (see Methods). Each row represents the differential expression of one gene (column name: “id”) in one module (column name: “assay”) in one MrVI module-target tissue combination (column name: “model”) across age. For each gene tested, we report the estimated log2(FC) (“logfc”), average expression (“aveexpr”), t-statistic (“t”), P value (“p_value”), FDR-corrected P value (“adj_p_val”), the log-odds that the gene is differentially expressed (“b”) and the P value transformed into a signed z-score (“z-std”), as output by the dreamlet::topTable function after using contrasts to identify age effects (see Methods). [file 41590_2025_2241_MOESM27_ESM.csv]

	assay	ID	logFC	AveExpr	t	P.Value	adj.P.Val	B	z.std	model
1	Gut mrVI LFC 3 normalized	HIST1H1E	-2.87785958937212	10.9126444462991	-4.80981811781058	4.54169120922464e-06	0.0444767820119369	3.92257075872421	-4.58491593846555	gut_blo_age_random
2	Gut mrVI LFC 3 normalized	NCOA3	-2.62176346089921	7.98149510891239	-4.32430476200284	3.21171951370521e-05	0.157261845988575	1.67996227083592	-4.15791039135102	gut_blo_age_random
3	Gut mrVI LFC 3 normalized	SLC25A39	-1.88012048481519	7.79435134033859	-4.08967808771212	7.94942613222577e-05	0.194328612835029	1.24992750087874	-3.94591967744637	gut_blo_age_random
4	Gut mrVI LFC 3 normalized	ATP13A3	-2.82694959748287	7.01801577989051	-4.07101048405628	8.55126338482992e-05	0.194328612835029	0.823565504412927	-3.92840073427387	gut_blo_age_random
5	IL17A	GPR25	-3.22926069438561	6.02138899831025	-4.09107144988726	9.92181215332529e-05	0.194328612835029	-2.49587632717663	-3.89249603538102	gut_blo_age_random
6	Gut mrVI LFC 3 normalized	C20orf27	-2.55617166841889	6.86923952007574	-3.94518796407884	0.0001356843374279	0.221459452738708	0.716292923710645	-3.81590566742238	gut_blo_age_random
7	Gut mrVI LFC 2 normalized	HIST1H1D	-2.13023391496736	10.2900943283903	-3.83354539926232	0.0002863279916314	0.400572860292465	-1.59262267409531	-3.62736536486082	gut_blo_age_random
8	Gut mrVI LFC 3 normalized	LARS	-2.63458379803856	7.98097028782291	-3.65565395946982	0.0003858364175512	0.423973255833535	-0.42037367844416	-3.54958668051564	gut_blo_age_random
9	IL17A	GK5	-2.15562054345272	5.83487439407958	-3.69667147823193	0.000389672632043	0.423973255833535	-3.2498317061055	-3.54698104125012	gut_blo_age_random
10	Gut mrVI LFC 1 normalized	CXCR6	3.27309852523965	7.25197041022785	3.7301530514825	0.0004582551860995	0.423973255833535	-0.695882011035938	3.50404077470968	gut_blo_age_random
11	Gut mrVI LFC 2 normalized	DAZAP1	-1.52447383429117	8.55561008593027	-3.67833951376453	0.0004762285116071	0.423973255833535	-2.17342430945849	-3.49378267958983	gut_blo_age_random
12	Gut mrVI LFC 1 normalized	MATK	-1.73263187466407	7.70819189160212	-3.64977509491316	0.0005897472440645	0.466981654856713	-0.412739006018089	-3.4362863717929	gut_blo_age_random
13	Gut mrVI LFC 3 normalized	GPI	-1.63230992879415	8.92617067190989	-3.5183901987928	0.0006199082521328	0.466981654856713	-0.477927557802125	-3.42275104352111	gut_blo_age_random
14	IL17A	TUBG2	2.96427485661975	4.64380614905265	3.50756083698677	0.0007372624997892	0.51571511860257	-3.68411587510383	3.37533364396828	gut_blo_age_random
15	Gut mrVI LFC 1 normalized	SLC25A39	-1.10939370893714	8.00317055717922	-3.47309323109885	0.0010168390743288	0.663860336993464	-0.870270012305887	-3.2858257068149	gut_blo_age_random
16	Gut mrVI LFC 1 normalized	MRPL58	1.58686653576108	6.86999079267028	3.44119576508064	0.0011324771589495	0.6681217619887	-0.999891941156155	3.25536250574908	gut_blo_age_random
17	Gut mrVI LFC 0 normalized	SSR3	2.12346933168323	8.8026729898425	3.42804144905534	0.0011598151693871	0.6681217619887	-4.52223571032068	3.24858263129226	gut_blo_age_random
18	Gut mrVI LFC 3 normalized	SH2D1A	2.68205569534787	7.78299450470538	3.20139444910136	0.0017602714140327	0.779929044382374	-1.46953697435356	3.12795498027113	gut_blo_age_random
19	Gut mrVI LFC 0 normalized	TUFM	1.22480948532818	8.9525735474721	3.26583850178399	0.0018838994282703	0.779929044382374	-4.48595519418806	3.10794999167755	gut_blo_age_random
20	Gut mrVI LFC 1 normalized	S100A11	1.69039990252172	9.9415842059611	3.26796428208681	0.0018869205091308	0.779929044382374	-1.42746884867764	3.10747639948747	gut_blo_age_random
21	Gut mrVI LFC 2 normalized	MTRNR2L8	-6.68630971997898	6.72342927072872	-3.23441438126416	0.0019254500661547	0.779929044382374	-2.61107669166764	-3.10149671824077	gut_blo_age_random
22	Gut mrVI LFC 1 normalized	PRDX3	1.95648219179931	7.1511491501121	3.26221975747967	0.0019297102275647	0.779929044382374	-1.63911250184305	3.10084231454502	gut_blo_age_random
23	Gut mrVI LFC 1 normalized	PEA15	-1.48248481569271	6.83809619978212	-3.26023631575099	0.0019410141016649	0.779929044382374	-1.47911200259171	-3.09911233391305	gut_blo_age_random
24	Gut mrVI LFC 3 normalized	ADRM1	1.53207411742116	8.22200290484679	3.13599826197729	0.002161186370818	0.779929044382374	-1.50967964705131	3.06713857989419	gut_blo_age_random
25	Gut mrVI LFC 1 normalized	CLIC5	3.01883781488824	6.64566888963037	3.20103590374167	0.0023054012275331	0.779929044382374	-1.95200862335794	3.04777806559773	gut_blo_age_random
26	Gut mrVI LFC 3 normalized	VCP	1.1080762261677	9.65806448764261	3.09529313351702	0.0024633719502118	0.779929044382374	-1.58436542329051	3.02780474647005	gut_blo_age_random
27	Gut mrVI LFC 2 normalized	GDI2	-1.4530042175962	8.98804969348704	-3.14229820026333	0.0025180225102286	0.779929044382374	-3.06828481470836	-3.02116722699099	gut_blo_age_random
28	Gut mrVI LFC 3 normalized	HIST1H1D	-1.70265142704592	10.4673053523006	-3.08156405001945	0.0025664910206786	0.779929044382374	-1.66422296038489	-3.01538989576808	gut_blo_age_random
29	Gut mrVI LFC 3 normalized	C4orf48	-2.57452607974898	7.78710144371514	-3.07229661193486	0.0026412937318	0.779929044382374	-1.80537752598741	-3.00666648754791	gut_blo_age_random
30	Gut mrVI LFC 3 normalized	PSMD12	1.70550616082411	7.65247204787276	3.07228136503677	0.0026414338809022	0.779929044382374	-1.65201628411502	3.00665035658836	gut_blo_age_random
31	Gut mrVI LFC 1 normalized	COPB2	1.58499736044973	7.26074577154957	3.15335357724766	0.0026676608180621	0.779929044382374	-1.80631748416481	3.00364535861512	gut_blo_age_random
32	Gut mrVI LFC 1 normalized	WHRN	-2.41921481005404	7.02935975639344	-3.12694502140291	0.0028576670326554	0.779929044382374	-1.82119032529114	-2.98264772473438	gut_blo_age_random
33	Gut mrVI LFC 3 normalized	HIST1H1C	-1.70698149657256	10.5793884158302	-3.02247217903789	0.0030802046246618	0.779929044382374	-1.79379903528573	-2.95961825318782	gut_blo_age_random
34	Gut mrVI LFC 3 normalized	ANAPC5	-1.46846653030318	8.56011833770928	-3.01728138456598	0.0031264094941865	0.779929044382374	-1.79737968805957	-2.95502772953235	gut_blo_age_random
35	Gut mrVI LFC 1 normalized	KLRD1	-3.16701512500282	6.05358707580397	-3.08380393331804	0.0032318755805597	0.779929044382374	-1.79270643142532	-2.94477695049997	gut_blo_age_random
36	Gut mrVI LFC 0 normalized	HIST1H2AK	-2.32236729121147	6.74926289792714	-3.07828192605569	0.0032468393740228	0.779929044382374	-4.52639077230293	-2.94334731451648	gut_blo_age_random
37	Gut mrVI LFC 0 normalized	VOPP1	-1.96072580382267	7.78778303102732	-3.07790775797344	0.0032486701060596	0.779929044382374	-4.51779148874295	-2.94317281932929	gut_blo_age_random
38	Gut mrVI LFC 1 normalized	UBE2V2	1.43448622161575	7.30175549082131	3.07007758347497	0.0033512839747104	0.779929044382374	-1.9589445135393	2.933532656345	gut_blo_age_random
39	Gut mrVI LFC 1 normalized	SEC24D	-1.46542209587831	7.01168368557641	-3.05521703870462	0.0035230002106515	0.779929044382374	-1.90121855284525	-2.917986129231	gut_blo_age_random
40	Gut mrVI LFC 1 normalized	MXI1	-1.36466498478316	8.32597307043609	-3.04914546496262	0.0035605096462624	0.779929044382374	-1.86015909009442	-2.9146821499507	gut_blo_age_random
41	Gut mrVI LFC 2 normalized	MICOS10	-1.39654757546312	8.96362323532079	-3.02079556612981	0.0035839447929353	0.779929044382374	-3.327499831357	-2.91263392562511	gut_blo_age_random
42	Gut mrVI LFC 0 normalized	CCT2	1.30084187588079	9.13180177038347	3.02977114698748	0.0037071194124423	0.779929044382374	-4.50976888410996	2.9020647220395	gut_blo_age_random
43	Gut mrVI LFC 3 normalized	RPN2	-1.30926355258021	8.89176490863959	-2.95941545286564	0.003724241379939	0.779929044382374	-1.92251346525886	-2.90062090147057	gut_blo_age_random
44	IL17A	RREB1	2.04967061517953	6.1008153773649	2.97979033901812	0.0037884928603797	0.779929044382374	-3.82526908053804	2.8952561193054	gut_blo_age_random
45	Gut mrVI LFC 3 normalized	CALM3	-1.18255112519983	9.41958267946364	-2.94950344823558	0.0038448367116486	0.779929044382374	-1.95098684969082	-2.89061921594571	gut_blo_age_random
46	Gut mrVI LFC 1 normalized	PLAAT3	-1.5026452664443	6.88792722523613	-3.02271384460399	0.003850785827036	0.779929044382374	-2.03014446569768	-2.89013323414527	gut_blo_age_random
47	Gut mrVI LFC 2 normalized	SELENOS	1.32495442624392	8.55543657246125	2.99663398406907	0.0038543151979082	0.779929044382374	-2.93717430951961	2.88984524296414	gut_blo_age_random
48	Gut mrVI LFC 2 normalized	YWHAE	1.12239407996814	8.42726591013024	2.98277062283602	0.0039922330654874	0.779929044382374	-3.02380647923422	2.87877479527529	gut_blo_age_random
49	Gut mrVI LFC 3 normalized	SSRP1	-2.27924234010133	7.70233683024979	-2.93247816405582	0.0040445684007528	0.779929044382374	-2.19331743759315	-2.87466463966828	gut_blo_age_random
50	IL17A	LIMS2	-2.8257779378165	3.58663683648771	-2.94963957619231	0.0041352398733567	0.779929044382374	-3.48136183573993	-2.86765668553091	gut_blo_age_random
51	Gut mrVI LFC 0 normalized	BMPR2	-2.45069128902919	6.23894543784834	-2.98111566748139	0.0042729799272801	0.779929044382374	-4.53955966021915	-2.85727311652817	gut_blo_age_random
52	IL17A	POC1A	-1.95187548623772	4.63344431162272	-2.93751842077004	0.0042879769309761	0.779929044382374	-3.50229519858258	-2.85616095855443	gut_blo_age_random
53	Gut mrVI LFC 2 normalized	HIST1H2AK	-2.22621038863042	6.93295050589938	-2.95680348336526	0.0043176979291037	0.779929044382374	-3.38821157498338	-2.85396727088951	gut_blo_age_random
54	Gut mrVI LFC 1 normalized	TM9SF1	2.25965674700691	6.44253746254756	2.98074536597152	0.004322845752191	0.779929044382374	-2.11492092847484	2.85358870519005	gut_blo_age_random
55	Gut mrVI LFC 1 normalized	VRK1	-1.3766311667692	6.75545579614457	-2.9739754870298	0.004380281572657	0.779929044382374	-2.07835541568341	-2.84939242600994	gut_blo_age_random
56	Gut mrVI LFC 0 normalized	NDUFB6	1.17007233632842	8.52207616864401	2.95559306352457	0.0046057929880366	0.805438048782902	-4.5249120000883	2.83338463217088	gut_blo_age_random
57	Gut mrVI LFC 2 normalized	ZNRD2	-1.71132036587265	7.89187985472011	-2.9222218022649	0.0047463962997295	0.815464192337753	-3.35895752922786	-2.82375965251943	gut_blo_age_random
58	IL17A	RALA	0.943982476689418	7.48483208037837	2.87793604938672	0.0050952960607991	0.823747100732294	-3.55437133378785	2.80094653104355	gut_blo_age_random
59	Gut mrVI LFC 1 normalized	HNRNPLL	1.07154086488385	8.55296224076056	2.92117054403357	0.0050959200809336	0.823747100732294	-2.1584589842536	2.80090701075809	gut_blo_age_random
60	Gut mrVI LFC 0 normalized	GGA2	-1.69000356597115	7.14085888878314	-2.91202978523871	0.0051801562370062	0.823747100732294	-4.54887418031576	-2.79561191879684	gut_blo_age_random
61	Gut mrVI LFC 2 normalized	PLD3	-1.66389120748988	7.6302207901756	-2.89034419508705	0.0051945092604765	0.823747100732294	-3.44029675730139	-2.79471745488858	gut_blo_age_random
62	Gut mrVI LFC 0 normalized	SLC25A39	-1.99052740081779	7.82296772942625	-2.90230346831651	0.0052900565656216	0.823747100732294	-4.5499748612269	-2.78881933827065	gut_blo_age_random
63	Gut mrVI LFC 1 normalized	MRPL11	0.973314759344663	7.82925974707165	2.89969117133307	0.0053780556359613	0.823747100732294	-2.1973313625659	2.78347168580642	gut_blo_age_random
64	Gut mrVI LFC 0 normalized	ITGB7	-2.41786543107406	7.83189264603728	-2.88207718814123	0.0056264825004602	0.823747100732294	-4.54454989375288	-2.76879036387331	gut_blo_age_random
65	Gut mrVI LFC 1 normalized	STIP1	1.80453191764846	8.27288810000165	2.87321197915594	0.0058187092907477	0.823747100732294	-2.37705722748708	2.75782638450367	gut_blo_age_random
66	Gut mrVI LFC 2 normalized	LSM4	-0.968098665119591	8.33989789205448	-2.8460412473451	0.0058823821541995	0.823747100732294	-3.02115902220469	-2.75426664541027	gut_blo_age_random
67	IL17A	TMED2	-0.696827024471983	8.76693555462516	-2.82565641245669	0.0059029927020708	0.823747100732294	-3.57998128191809	-2.75312181713115	gut_blo_age_random
68	Gut mrVI LFC 0 normalized	CHCHD10	1.54608588677335	9.15411168094866	2.8597188953212	0.0059852586467177	0.823747100732294	-4.52331180919628	2.74858788816227	gut_blo_age_random
69	Gut mrVI LFC 1 normalized	DHRS3	-2.81848881204038	6.82862412753204	-2.85810834075846	0.0060777612527835	0.823747100732294	-2.52756698483983	-2.74355636849678	gut_blo_age_random
70	Gut mrVI LFC 3 normalized	HIST2H2AC	-2.15300928739792	7.85653940280398	-2.78229260030472	0.0062962423036159	0.823747100732294	-2.34125496471206	-2.73194095786882	gut_blo_age_random
71	Gut mrVI LFC 0 normalized	KDELR1	-1.57565897008214	8.52373207825883	-2.83389374555797	0.0064196462075628	0.823747100732294	-4.54233333736136	-2.72553966704045	gut_blo_age_random
72	Gut mrVI LFC 1 normalized	MRPL27	1.50211794411338	6.60660433263227	2.83648391444955	0.0064317184333088	0.823747100732294	-2.38159441798196	2.72491940831668	gut_blo_age_random
73	Gut mrVI LFC 1 normalized	CD320	-1.26780341923662	7.61677386126562	-2.83360360092036	0.0064791482299074	0.823747100732294	-2.33265016845089	-2.72249261111567	gut_blo_age_random
74	Gut mrVI LFC 2 normalized	GSTP1	-0.970502119207522	10.3540742511866	-2.81205587616037	0.0064910405198732	0.823747100732294	-3.07598095177104	-2.72188663551925	gut_blo_age_random
75	Gut mrVI LFC 0 normalized	GPAA1	-1.88191295682305	7.25622680537771	-2.82745023134581	0.0065054157504794	0.823747100732294	-4.54656424566012	-2.72115547263226	gut_blo_age_random
76	IL17A	PTCH2	2.22376213673614	4.84321196619722	2.79154537893336	0.006516399182185	0.823747100732294	-3.60502481282798	2.72059780450046	gut_blo_age_random
77	Gut mrVI LFC 3 normalized	HPRT1	2.26678618878703	7.61237576174127	2.76898546971992	0.0065375052481118	0.823747100732294	-2.50025845218141	2.71952854314566	gut_blo_age_random
78	Gut mrVI LFC 3 normalized	LRPPRC	-1.945736826856	7.82278858355151	-2.76752684652848	0.0065655407929411	0.823747100732294	-2.41883331005554	-2.71811301611841	gut_blo_age_random
79	IL17A	AUTS2	-1.62206215664681	8.20116362077134	-2.78393429693201	0.0066451568424232	0.823747100732294	-3.77502441605553	-2.71412260000194	gut_blo_age_random
80	IL17A	APLP2	-1.52779685150924	6.57518272868131	-2.7773733483761	0.0067946938718046	0.826957224042423	-3.90182679513022	-2.70674249388774	gut_blo_age_random
81	Gut mrVI LFC 1 normalized	CREG1	1.89223961926395	6.59691793694451	2.80939265810044	0.0069606275805727	0.826957224042423	-2.53891343240989	2.69872209254434	gut_blo_age_random
82	Gut mrVI LFC 1 normalized	ITGA4	-0.924680378811235	9.6262632629495	-2.80327834033885	0.0070106453276482	0.826957224042423	-2.39623015915278	-2.69633817091008	gut_blo_age_random
83	IL17A	SCCPDH	-2.30763629133259	4.8139002447409	-2.75466300310901	0.0072119919473989	0.826957224042423	-3.96743584995367	-2.68689361183251	gut_blo_age_random
84	Gut mrVI LFC 3 normalized	ERH	1.07467903928179	8.9244326364601	2.72592756139014	0.0073917684770731	0.826957224042423	-2.47671897727246	2.67865874532564	gut_blo_age_random
85	Gut mrVI LFC 0 normalized	WDR5	2.32422842514328	6.25889975233276	2.77648328131367	0.0074941460061773	0.826957224042423	-4.54781809255395	2.67404918198251	gut_blo_age_random
86	Gut mrVI LFC 0 normalized	KDM1A	-1.97636054900251	7.08287528664216	-2.77483917862808	0.0075312001704325	0.826957224042423	-4.55762977984683	-2.67239472322994	gut_blo_age_random
87	Gut mrVI LFC 1 normalized	MYBBP1A	-1.45517971987038	6.73593045874693	-2.77601922712218	0.0075362033730645	0.826957224042423	-2.50251774607939	-2.67217189112157	gut_blo_age_random
88	Gut mrVI LFC 1 normalized	RNF130	-1.72226836916602	7.02409980280549	-2.77193590322185	0.0076152927338423	0.826957224042423	-2.48978370900923	-2.66866692377757	gut_blo_age_random
89	Gut mrVI LFC 3 normalized	UQCR10	1.48215863680975	9.37447256140759	2.70839474833363	0.0077715046659921	0.826957224042423	-2.50554717256604	2.66183897377514	gut_blo_age_random
90	Gut mrVI LFC 3 normalized	KDM1A	-2.04048621900145	7.1496006368113	-2.70653052862892	0.0078139400725685	0.826957224042423	-2.54404743569487	-2.66000539123177	gut_blo_age_random
91	Gut mrVI LFC 0 normalized	MAGT1	2.25592102297343	7.50072096492303	2.76009290218777	0.0078368602572483	0.826957224042423	-4.55547301174347	2.65901874526747	gut_blo_age_random
92	Gut mrVI LFC 3 normalized	MZT1	-1.76622255609543	7.13726123353443	-2.70044929996892	0.0079468227652591	0.826957224042423	-2.53852890315694	-2.65432083791664	gut_blo_age_random
93	Gut mrVI LFC 0 normalized	SLC38A10	-2.03601300047023	7.03891133554452	-2.75429726115117	0.0080010661394001	0.826957224042423	-4.55862467913098	-2.65202481463281	gut_blo_age_random
94	IL17A	GCA	2.22904669559616	5.32216537047346	2.70979045922582	0.0081870225562731	0.826957224042423	-4.05523351320921	2.64425800289907	gut_blo_age_random
95	Gut mrVI LFC 0 normalized	CRTAP	-1.24875696334508	7.89610246453544	-2.73535431357119	0.0084140700627808	0.826957224042423	-4.52347189582895	-2.63498621332926	gut_blo_age_random
96	Gut mrVI LFC 0 normalized	SCP2	2.17957762659018	8.3118561534772	2.73141302108174	0.0084206288168311	0.826957224042423	-4.56375296108391	2.63472171902941	gut_blo_age_random
97	Gut mrVI LFC 0 normalized	OSBPL3	-2.09947281267107	6.89038391134033	-2.73334659847579	0.0084459557726099	0.826957224042423	-4.5566925355247	-2.63370208755087	gut_blo_age_random
98	Gut mrVI LFC 3 normalized	MRPS24	-1.00954043299234	8.51621905818691	-2.67343145945303	0.0085771746441216	0.826957224042423	-2.60066698563626	-2.62846275893995	gut_blo_age_random
99	Gut mrVI LFC 2 normalized	RNF130	-1.48489297155671	7.58403110274739	-2.70693821616855	0.0086421444318093	0.826957224042423	-3.36155913786023	-2.62589510816928	gut_blo_age_random
100	Gut mrVI LFC 1 normalized	NAGK	-1.58325976873435	6.51599988587573	-2.72216610192903	0.008740367930756	0.826957224042423	-2.65904431958212	-2.62204581930332	gut_blo_age_random
101	Gut mrVI LFC 0 normalized	SLC39A3	-2.11294593782308	6.29624967604777	-2.71251214233755	0.0088699699632551	0.826957224042423	-4.55110608560725	-2.6170255579412	gut_blo_age_random
102	Gut mrVI LFC 0 normalized	DDX39A	-1.55551260242843	8.6679163355508	-2.7127099658967	0.008882835496406	0.826957224042423	-4.54660790404619	-2.61653078093237	gut_blo_age_random
103	Gut mrVI LFC 2 normalized	NOP10	1.05740131828989	9.25038669205307	2.6964704780516	0.0089238281377862	0.826957224042423	-3.3879739352108	2.61495856171302	gut_blo_age_random
104	IL17A	APOL2	1.57474294403758	6.21208733150646	2.67578872634142	0.0089711319128171	0.826957224042423	-3.8380479003067	2.61315228391957	gut_blo_age_random
105	Gut mrVI LFC 0 normalized	PSMB5	2.01730980080894	6.99329890747978	2.70698944697712	0.0090032655732489	0.826957224042423	-4.55815043622929	2.61193011685522	gut_blo_age_random
106	Gut mrVI LFC 1 normalized	THEMIS2	1.7432352144335	6.07337777257312	2.71070192501705	0.0090044353693308	0.826957224042423	-2.61486435365946	2.61188569852371	gut_blo_age_random
107	Gut mrVI LFC 0 normalized	TMED10	1.26932303080715	9.34082602038491	2.70129420981864	0.0091654582501089	0.826957224042423	-4.53762776887359	2.60582011716796	gut_blo_age_random
108	Gut mrVI LFC 2 normalized	HIST1H1E	-1.30837895251402	11.3497359222577	-2.67912337278809	0.009351811632426	0.826957224042423	-3.13342430669954	-2.59891797571601	gut_blo_age_random
109	Gut mrVI LFC 0 normalized	RAN	0.970394884384239	10.3626901905535	2.69126115357383	0.0093809195531664	0.826957224042423	-4.49937928489231	2.59785097987382	gut_blo_age_random
110	Gut mrVI LFC 0 normalized	LRPPRC	-1.8630269805553	7.73742407736663	-2.69100631039518	0.0094147387220884	0.826957224042423	-4.56019064335226	-2.59661498888907	gut_blo_age_random
111	Gut mrVI LFC 2 normalized	SNX3	-1.10768455001785	9.01758296868489	-2.67488345353338	0.0094206256193614	0.826957224042423	-3.28845143790763	-2.59640024495284	gut_blo_age_random
112	Gut mrVI LFC 0 normalized	CD81	1.03610458173907	10.2103200604486	2.68955816325931	0.0094576951999133	0.826957224042423	-4.50017872215539	2.59505075356179	gut_blo_age_random
113	Gut mrVI LFC 1 normalized	FBXO7	-0.712846242775584	8.87584115203633	-2.68186635378964	0.0096747396644129	0.833138823353389	-2.64907362458212	-2.58724278682101	gut_blo_age_random
114	Gut mrVI LFC 0 normalized	MYL6	0.766644757403443	11.8060592333458	2.67713301264208	0.0097699819203115	0.833138823353389	-4.4706353090303	2.58386573697882	gut_blo_age_random
115	Gut mrVI LFC 2 normalized	PSMA7	0.73544513646768	10.1048899768188	2.66054810227359	0.0098065236902182	0.833138823353389	-3.2443907226176	2.58257784201343	gut_blo_age_random
116	Gut mrVI LFC 1 normalized	HAUS2	-1.10297559548313	7.39139519438773	-2.67612637777162	0.0098686922811184	0.833138823353389	-2.66658690715169	-2.58039653791232	gut_blo_age_random
117	Gut mrVI LFC 3 normalized	SF3A3	-1.79169694368649	7.73964300075839	-2.61228360406558	0.0101704408784299	0.845546640023789	-2.7504228433748	-2.56997992385745	gut_blo_age_random
118	Gut mrVI LFC 0 normalized	ZFP36	1.40976957878734	13.5350896060066	2.65879411589586	0.0102453116563988	0.845546640023789	-4.46717246366692	2.5674379749659	gut_blo_age_random
119	IL17A	C3AR1	2.30018750142706	6.29637786230471	2.62418794832681	0.0103303199450556	0.845546640023789	-4.12619924116552	2.56457181401422	gut_blo_age_random
120	Gut mrVI LFC 2 normalized	MDH2	-1.00267996875631	9.09342515053835	-2.63862174631122	0.0103610330647253	0.845546640023789	-3.36015169924615	-2.56354144300729	gut_blo_age_random
121	Gut mrVI LFC 0 normalized	ECI1	-2.35506395279849	6.875058819673	-2.65094530816976	0.0104858348052739	0.848659340892952	-4.55861425602482	-2.55938232944615	gut_blo_age_random
122	Gut mrVI LFC 1 normalized	TRAF1	1.9406270650403	7.75166177796393	2.6483862584448	0.0106112665852766	0.85177158745585	-2.76462779555373	2.55524635699995	gut_blo_age_random
123	IL17A	BCAP31	-0.606081678479404	9.19119493914899	-2.60778384326069	0.0108236683025617	0.857288673630137	-3.72045304342461	-2.54834077754329	gut_blo_age_random
124	Gut mrVI LFC 3 normalized	COX6A1	0.665341279628624	10.3519837591873	2.5884365796873	0.010855079702863	0.857288673630137	-2.81782766727171	2.54732977845764	gut_blo_age_random
125	Gut mrVI LFC 2 normalized	TXN2	-1.1295898466437	7.9278558786755	-2.60665709422086	0.0112782497165915	0.86776453305918	-3.38360938585314	-2.5339572276778	gut_blo_age_random
126	Gut mrVI LFC 2 normalized	LAT	-1.50709715651832	9.16224777601443	-2.6014293270982	0.0114693763089685	0.86776453305918	-3.34262992032694	-2.52806301854759	gut_blo_age_random
127	Gut mrVI LFC 1 normalized	NMI	1.48249578295206	7.19598668553709	2.61912555231784	0.0114841497413658	0.86776453305918	-2.82938683449167	2.52761105487411	gut_blo_age_random
128	Gut mrVI LFC 3 normalized	SMARCB1	-1.87954408388085	7.46110711455216	-2.56668469417177	0.0115249505263014	0.86776453305918	-2.82345927954091	-2.52636551142876	gut_blo_age_random
129	Gut mrVI LFC 3 normalized	CDC25B	-2.23980761895471	7.54245275656574	-2.56296586552213	0.0116504110482035	0.86776453305918	-2.81673734062321	-2.52255988757363	gut_blo_age_random
130	Gut mrVI LFC 1 normalized	GADD45G	2.41822835821197	6.89964530801457	2.61161737633747	0.0116750351634351	0.86776453305918	-2.85003920290893	2.52181723001435	gut_blo_age_random
131	Gut mrVI LFC 1 normalized	AQP3	1.4679097603062	8.75379345454948	2.60979809930679	0.0116785076117252	0.86776453305918	-2.79561994879887	2.52171261360516	gut_blo_age_random
132	IL17A	PSMD12	0.897870500535957	7.71360435373167	2.57617336543738	0.011772262641923	0.86776453305918	-3.87744098523691	2.51889838124953	gut_blo_age_random
133	Gut mrVI LFC 1 normalized	TMBIM6	0.667931360224539	10.398965211087	2.60550954672669	0.0118594402259149	0.86776453305918	-2.80352644295472	2.51629936282434	gut_blo_age_random
134	Gut mrVI LFC 1 normalized	SND1	-1.09103712927286	8.54023451512539	-2.60620860616284	0.0118738330879128	0.86776453305918	-2.80351443857523	-2.51587190007286	gut_blo_age_random
135	Gut mrVI LFC 2 normalized	ANAPC5	-1.05268472663262	8.66723316437899	-2.57506432657378	0.0122580164607768	0.885357199303485	-3.36995242851294	-2.5046282243946	gut_blo_age_random
136	Gut mrVI LFC 0 normalized	EIF1AY	3.24224735847503	5.20580117889318	2.58741171258989	0.0122953721132721	0.885357199303485	-4.53986012214913	2.5035516831979	gut_blo_age_random
137	Gut mrVI LFC 3 normalized	NDUFS3	1.71431083678845	7.60592706824872	2.5395823516189	0.0124059827335114	0.886801378899831	-2.86850385956439	2.50038093468428	gut_blo_age_random
138	Gut mrVI LFC 3 normalized	TALDO1	-2.02936245244096	8.11344668697785	-2.5316211621745	0.0126670013336105	0.890823720839029	-2.88203538193781	-2.49299672854282	gut_blo_age_random
139	Gut mrVI LFC 0 normalized	RCL1	-2.211551364366	6.34850869907384	-2.57476365086247	0.0127403217748528	0.890823720839029	-4.55649855680995	-2.49094673599161	gut_blo_age_random
140	IL17A	GBA	-1.24323229939147	6.03483759268977	-2.54583625679559	0.012764746296886	0.890823720839029	-3.77654227948221	-2.49026616024854	gut_blo_age_random
141	Gut mrVI LFC 3 normalized	CYB561A3	-2.20354000832716	6.40931337271033	-2.52478575922798	0.0129011673910182	0.890823720839029	-2.93965480880833	-2.48648592203993	gut_blo_age_random
142	Gut mrVI LFC 3 normalized	PDIA6	1.39124950979072	8.39145909403224	2.52267340250168	0.0129837659416864	0.890823720839029	-2.90754595475257	2.4842142647747	gut_blo_age_random
143	Gut mrVI LFC 3 normalized	SDF2L1	1.99380967533448	7.91786039301054	2.51841790391014	0.0131341599827704	0.890823720839029	-2.95175525890563	2.48011069802393	gut_blo_age_random
144	Gut mrVI LFC 3 normalized	LGALS3BP	-2.59863629538666	6.4437009623458	-2.5101633070843	0.0134302634269572	0.890823720839029	-2.92719332456225	-2.47215137577123	gut_blo_age_random
145	Gut mrVI LFC 0 normalized	YARS	1.95180166926402	7.59734485476586	2.55094616251691	0.0135056866772096	0.890823720839029	-4.55373775332828	2.47014878412377	gut_blo_age_random
146	Gut mrVI LFC 1 normalized	HIST1H2AG	-1.65803966857674	6.65177522367297	-2.5531431212114	0.0135676348574815	0.890823720839029	-2.93022199906677	-2.46851135201035	gut_blo_age_random
147	IL17A	SLC7A1	1.47905479815821	6.32214791091339	2.52265395012159	0.0135897972100946	0.890823720839029	-3.95939486571067	2.46792715431664	gut_blo_age_random
148	Gut mrVI LFC 0 normalized	TMEM140	2.3115324693988	6.12769975322167	2.54810601119709	0.013713656696525	0.890823720839029	-4.55432747491648	2.46467764064879	gut_blo_age_random
149	IL17A	HEXB	-0.968584662713512	7.21414980158514	-2.51661309902408	0.0137648377362446	0.890823720839029	-3.90835322057438	-2.46334244532859	gut_blo_age_random
150	Gut mrVI LFC 3 normalized	MFSD12	-2.28348398558301	7.17176659898615	-2.4974590983412	0.0138846672664533	0.890823720839029	-2.94765955120225	-2.46023343603833	gut_blo_age_random
151	Gut mrVI LFC 1 normalized	REEP5	0.629820742153736	9.07213123996322	2.54401553466659	0.0138861667329556	0.890823720839029	-2.92588461026873	2.46019468229549	gut_blo_age_random
152	Gut mrVI LFC 2 normalized	HIST1H3D	-1.45937816684033	7.98672541324876	-2.52651412600374	0.0139402071119856	0.890823720839029	-3.53931658724739	-2.4588004675474	gut_blo_age_random
153	Gut mrVI LFC 3 normalized	PPA2	-1.80610645005085	7.46697516960134	-2.49476979134909	0.0139868657220525	0.890823720839029	-2.97284172298752	-2.45760053169754	gut_blo_age_random
154	IL17A	CD320	-0.97732338173039	7.38833246663858	-2.50528714474166	0.0141784109835615	0.890823720839029	-3.70940942798761	-2.4527112255898	gut_blo_age_random
155	Gut mrVI LFC 0 normalized	HNRNPD	0.735633302557856	10.0897679360382	2.53167411009717	0.0142411888040328	0.890823720839029	-4.51263036896788	2.45112146368389	gut_blo_age_random
156	Gut mrVI LFC 0 normalized	HIST1H1E	-1.42699290495428	11.2196207327527	-2.53169260348377	0.0142471755931251	0.890823720839029	-4.49361255481089	-2.45097017960576	gut_blo_age_random
157	Gut mrVI LFC 2 normalized	SSBP3	-1.27575570326902	7.24450508130273	-2.51634674365984	0.0142815607241629	0.890823720839029	-3.30531383829985	-2.45010236384168	gut_blo_age_random
158	Gut mrVI LFC 0 normalized	MRPS18B	1.90634276323424	7.74823160436571	2.52615125614346	0.0144433007509464	0.892848574212546	-4.56227613114685	2.44604491184301	gut_blo_age_random
159	Gut mrVI LFC 0 normalized	MPV17	-1.80167640099603	7.01148692891895	-2.525240776839	0.0145445609656841	0.892848574212546	-4.56470590669511	-2.44352502219134	gut_blo_age_random
160	Gut mrVI LFC 2 normalized	TMED5	0.922503664577801	8.66851930852502	2.50881635622	0.0145875392498731	0.892848574212546	-3.48550172336077	2.44246016870423	gut_blo_age_random
161	Gut mrVI LFC 3 normalized	ATP6V0B	1.48641253124567	8.30942027829922	2.47037074526654	0.0149354048995915	0.904756484276887	-3.00302285673904	2.43394159236304	gut_blo_age_random
162	Gut mrVI LFC 3 normalized	RAC1	0.986111539905195	9.26616116164926	2.46971553232193	0.014966869238523	0.904756484276887	-3.03233989157142	2.43317973846927	gut_blo_age_random
163	Gut mrVI LFC 3 normalized	NARS	-1.75365156193583	7.46202300684727	-2.46604482725716	0.0151156633327646	0.908145343667264	-3.03124697289036	-2.42959595060799	gut_blo_age_random
164	IL17A	SLC39A3	-1.05016824730824	6.23161043116176	-2.47783719754626	0.0152587251783866	0.910706514599191	-3.92219931490538	-2.42617940493111	gut_blo_age_random
165	Gut mrVI LFC 0 normalized	NDUFAF4	1.42318811967399	7.94655520452759	2.50146395934887	0.0154028217408899	0.910706514599191	-4.54792852805823	2.42276654048662	gut_blo_age_random
166	Gut mrVI LFC 0 normalized	SESN3	2.00035911823037	6.61055762595831	2.49966190727653	0.0154448558148462	0.910706514599191	-4.47171531304825	2.42177627693987	gut_blo_age_random
167	Gut mrVI LFC 1 normalized	PIM1	1.08549056260301	9.91957351672669	2.49968813186894	0.0155302754965858	0.910706514599191	-3.01325730472007	2.41977119577651	gut_blo_age_random
168	Gut mrVI LFC 3 normalized	DNPH1	-2.13062906038977	7.3458407381623	-2.45252027208688	0.0156527556985742	0.912425217596053	-3.03764355313291	-2.41691304985507	gut_blo_age_random
169	Gut mrVI LFC 3 normalized	TNFRSF1B	1.89039215694478	8.56336357008156	2.44812154589008	0.0158298653262593	0.912729634435225	-3.05658814973751	2.41281469613607	gut_blo_age_random
170	Gut mrVI LFC 0 normalized	SDF2L1	-1.95351381109171	8.28975990599917	-2.48981461669736	0.015870520194745	0.912729634435225	-4.56164101904517	-2.41187962819842	gut_blo_age_random
171	Gut mrVI LFC 0 normalized	CSRP1	-1.73532655402121	7.17900007958446	-2.48461726471537	0.0160103691864555	0.912729634435225	-4.55322854840911	-2.40867908508198	gut_blo_age_random
172	Gut mrVI LFC 0 normalized	MRPS2	2.05971585748521	6.95083665530164	2.48183792194629	0.0160999467857955	0.912729634435225	-4.56159761842697	2.40664192833673	gut_blo_age_random
173	Gut mrVI LFC 1 normalized	GNLY	1.74921902105781	8.25074475523351	2.48345967682997	0.0161239892532721	0.912729634435225	-3.1574589446644	2.40609685526454	gut_blo_age_random
174	Gut mrVI LFC 1 normalized	SGK1	2.21529903246664	6.9243873103716	2.48145418857689	0.0162657098789466	0.915460326692665	-3.04690830219434	2.40289831018783	gut_blo_age_random
175	IL17A	TIMM8A	1.64375707327632	5.03547259398569	2.43855432436119	0.0168666656028595	0.930214312712	-4.07405629138269	2.38960143411274	gut_blo_age_random
176	Gut mrVI LFC 3 normalized	COX7B	0.823189387800378	9.5384329991427	2.42376359227745	0.0168789123809698	0.930214312712	-3.18245004469217	2.38933481177679	gut_blo_age_random
177	Gut mrVI LFC 3 normalized	TSPO	-1.41918689838692	8.90157966966806	-2.42347628149627	0.0169020615466805	0.930214312712	-3.15051903526859	-2.3888312990607	gut_blo_age_random
178	Gut mrVI LFC 3 normalized	HIST1H1B	-2.54979810139603	6.26268870614663	-2.42326721890635	0.0169078063578818	0.930214312712	-3.09444104839929	-2.38870643860597	gut_blo_age_random
179	Gut mrVI LFC 2 normalized	HOXB2	-2.33035456602593	7.28165133135568	-2.44893896486981	0.0170097492968824	0.930594831644522	-3.92154476572085	-2.38649693195346	gut_blo_age_random
180	Gut mrVI LFC 1 normalized	PFN1	-0.868070592949083	12.8928193855898	-2.45502693916944	0.0173148527958723	0.942024185722095	-3.10617583487146	-2.37995286233048	gut_blo_age_random
181	Gut mrVI LFC 3 normalized	CD6	0.809358710602963	9.77980662440047	2.41179987889876	0.0174160807995075	0.94229657055015	-3.20623727621126	2.3778039928127	gut_blo_age_random
182	Gut mrVI LFC 0 normalized	ARL6IP1	1.08825222059421	9.41127173944958	2.44075509298149	0.01790498115453	0.960705895561675	-4.52770030820708	2.3675772615842	gut_blo_age_random
183	IL17A	IER3	3.46229256442083	6.05289688383608	2.4148618348543	0.0179525353709575	0.960705895561675	-4.2702531934342	2.36659563521792	gut_blo_age_random
184	Gut mrVI LFC 0 normalized	MAZ	-1.07826396702134	8.64720428519329	-2.42966149879302	0.018347926025163	0.965760243937697	-4.53119983468823	-2.35852091114606	gut_blo_age_random
185	Gut mrVI LFC 1 normalized	GZMB	2.05857190970105	7.87347916848494	2.43215625289186	0.0183601175978248	0.965760243937697	-3.18420889672117	2.35827436331971	gut_blo_age_random
186	Gut mrVI LFC 3 normalized	NME4	-2.09314789970451	7.15641442733419	-2.39062551117274	0.0184122687186768	0.965760243937697	-3.16395670974526	-2.35722133618834	gut_blo_age_random
187	Gut mrVI LFC 0 normalized	FBL	0.95792699237043	9.31490219713448	2.42792216037553	0.0184414546733738	0.965760243937697	-4.52918578355012	2.35663315684934	gut_blo_age_random
188	IL17A	STRADB	-1.41332307786384	4.71255214367415	-2.40114117001366	0.0186860637523268	0.972535347379346	-3.99071059603933	-2.35173536412129	gut_blo_age_random
189	Gut mrVI LFC 2 normalized	STOML2	-1.41467942002668	7.51732299220656	-2.41094473168011	0.0187694455891654	0.972535347379346	-3.81783205710586	-2.35007863058763	gut_blo_age_random
190	IL17A	SNX8	-1.41849362937481	5.26239205359871	-2.39394205613603	0.0189366563769126	0.974329850453571	-4.07345473674127	-2.34677558752742	gut_blo_age_random
191	Gut mrVI LFC 3 normalized	HINT2	-2.29832990062873	7.56970368152853	-2.3778865354026	0.0190288893903442	0.974329850453571	-3.22697205157339	-2.34496453757163	gut_blo_age_random
192	Gut mrVI LFC 0 normalized	TOMM40	-1.60933386438924	7.47737850369325	-2.41506288133693	0.0191025560387098	0.974329850453571	-4.56148577272377	-2.34352355399142	gut_blo_age_random
193	Gut mrVI LFC 1 normalized	PSMB2	0.774650211996215	8.37688289369713	2.41176118928308	0.0193108832090803	0.979326245209376	-3.1692738086506	2.33947462748406	gut_blo_age_random
194	Gut mrVI LFC 1 normalized	MPC2	0.860949357660317	9.10415322559426	2.41059011966162	0.0194005199193933	0.979326245209376	-3.17222548747022	2.33774423629646	gut_blo_age_random
195	Gut mrVI LFC 1 normalized	CAMK1D	-1.21341209963278	6.95954269536475	-2.40510587270093	0.0195987801588628	0.98426079023458	-3.18097048000497	-2.33394159856899	gut_blo_age_random
196	Gut mrVI LFC 0 normalized	APOL2	2.3476307965175	6.21773185348295	2.39650574271371	0.0199192411620848	0.991048466876371	-4.55824989441551	2.32786560425941	gut_blo_age_random
197	Gut mrVI LFC 3 normalized	GMPS	1.20503869518011	7.58012820300077	2.35908639452557	0.0199730299479221	0.991048466876371	-3.21651310256035	2.32685413612701	gut_blo_age_random
198	Gut mrVI LFC 0 normalized	ADI1	-1.94040435919362	7.46351775979906	-2.39432014389468	0.0200855905486206	0.991048466876371	-4.56909791909959	-2.32474516751985	gut_blo_age_random
199	Gut mrVI LFC 2 normalized	UQCRC1	-0.971061176863755	8.13170532579048	-2.38094939146394	0.0201475754456662	0.991048466876371	-3.68982007110486	-2.32358820046291	gut_blo_age_random
200	Gut mrVI LFC 1 normalized	HIST1H1D	-0.872761392802156	10.6163504875535	-2.39321731020094	0.0202470598554137	0.991048466876371	-3.22097486748169	-2.3217377704258	gut_blo_age_random
201	Gut mrVI LFC 0 normalized	CD6	0.926232607749162	9.99556426286713	2.38840588530151	0.0203411356930614	0.991048466876371	-4.53329705630696	2.3199952241711	gut_blo_age_random
202	Gut mrVI LFC 0 normalized	PFN1	-0.889552323910053	12.7674617261056	-2.38427605793009	0.0205286213055749	0.992243337619508	-4.49491518928088	-2.31654333303885	gut_blo_age_random
203	Gut mrVI LFC 3 normalized	HMGB1	0.656509697235224	11.3761049782812	2.3461502640454	0.020641865444822	0.992243337619508	-3.42029638700985	2.3144716346264	gut_blo_age_random
204	Gut mrVI LFC 3 normalized	CCT7	-1.13596080785547	8.75441219240887	-2.3446742052193	0.0207236197702864	0.992243337619508	-3.26151680805788	-2.31298216444566	gut_blo_age_random
205	IL17A	MOB1B	1.64262977263546	5.41941901396326	2.3568322083901	0.020800030343601	0.992243337619508	-4.19501507639879	2.31159467539635	gut_blo_age_random
206	Gut mrVI LFC 1 normalized	ZFP36	1.06224276572566	13.1835895978536	2.38086645100981	0.0208722687174123	0.992243337619508	-3.24966115868112	2.31028702626301	gut_blo_age_random
207	Gut mrVI LFC 0 normalized	LARP4	-1.80141051040362	6.67208384255067	-2.37179961854034	0.0211674476589087	0.994800793627452	-4.56389461839746	-2.30498439033796	gut_blo_age_random
208	IL17A	ATP5MD	0.60835542744182	9.81793366941182	2.3523242371535	0.021202096736269	0.994800793627452	-3.91037279110062	2.30436618141182	gut_blo_age_random
209	IL17A	RTN4	-0.646031488002604	8.84424687271206	-2.34898487300416	0.0212308144458427	0.994800793627452	-3.93815646777236	-2.30385446658603	gut_blo_age_random
210	Gut mrVI LFC 0 normalized	MTAP	-2.15926694526818	6.82148850843918	-2.36611800652355	0.0215213583873602	0.999834118490857	-4.56714408526421	-2.29871094892503	gut_blo_age_random
211	IL17A	BUB1B	2.21161737299681	3.84305879879565	2.3423142468945	0.0215806718558611	0.999834118490857	-4.02750609759858	2.29766835671159	gut_blo_age_random
212	Gut mrVI LFC 1 normalized	NME4	-1.31040157488581	6.93520667528055	-2.36046287244307	0.0219216874266378	0.999834118490857	-3.26430448724405	-2.29172204610412	gut_blo_age_random
213	IL17A	LRRFIP1	-0.72225846995682	10.1522487891351	-2.33374034644926	0.0220378240450438	0.999834118490857	-3.93867143497187	-2.28971533190014	gut_blo_age_random
214	Gut mrVI LFC 3 normalized	HIST1H2AC	-2.35589073306222	7.89470529311877	-2.31934429211228	0.0221166659812928	0.999834118490857	-3.28842655711623	-2.28835826521381	gut_blo_age_random
215	Gut mrVI LFC 1 normalized	PIM2	1.25941111166103	9.56111824362867	2.35573786324662	0.0222042297560334	0.999834118490857	-3.27051517099219	2.2868559967866	gut_blo_age_random
216	IL17A	C9orf40	1.51665971118333	5.72600381919668	2.33005483401133	0.0222463433833164	0.999834118490857	-4.11420175839669	2.28613531777932	gut_blo_age_random
217	IL17A	SERPINB1	0.853756799877897	8.43754066962587	2.32634558732944	0.0224543555887387	0.999834118490857	-3.98209305624481	2.28259296761795	gut_blo_age_random
218	Gut mrVI LFC 2 normalized	SLC25A39	-1.43705928969588	7.85289676798372	-2.33225616393602	0.0227741175426529	0.999834118490857	-3.88594517489639	-2.27720280795755	gut_blo_age_random
219	Gut mrVI LFC 3 normalized	NDUFB6	1.23263428910313	8.52495336353958	2.30512394492152	0.022926561375615	0.999834118490857	-3.3446266585737	2.27465620899762	gut_blo_age_random
220	Gut mrVI LFC 0 normalized	ILF2	-1.18584317129386	9.14465649803121	-2.33569327730444	0.023117530729277	0.999834118490857	-4.53513076037908	-2.27148670781399	gut_blo_age_random
221	Gut mrVI LFC 3 normalized	SPTBN1	-1.57723727548045	7.73345798320648	-2.30010303285917	0.0232192611204534	0.999834118490857	-3.44522443211212	-2.26980756927186	gut_blo_age_random
222	Gut mrVI LFC 3 normalized	GYPC	-0.86824070297315	10.5391948881241	-2.29994394624196	0.0232194092774569	0.999834118490857	-3.51909634000944	-2.26980512848847	gut_blo_age_random
223	Gut mrVI LFC 3 normalized	HIST1H2AE	-3.3232311137722	6.49365746796104	-2.29922075328653	0.0232712779517958	0.999834118490857	-3.32663945873667	-2.26895145808378	gut_blo_age_random
224	Gut mrVI LFC 1 normalized	IRF7	1.06280155953542	7.65348280150015	2.33575342366283	0.0232883657367225	0.999834118490857	-3.30659180132965	2.26867058386758	gut_blo_age_random
225	Gut mrVI LFC 3 normalized	XPOT	-1.94039486472656	6.8015886843851	-2.2967200512707	0.0234091610956703	0.999834118490857	-3.34690495002434	-2.26669014122713	gut_blo_age_random
226	Gut mrVI LFC 1 normalized	RBX1	0.690894073062649	8.75120135605822	2.33225366528121	0.0234314472712713	0.999834118490857	-3.31883127144982	2.26632572853419	gut_blo_age_random
227	Gut mrVI LFC 3 normalized	RNASEK	0.752860647823397	10.4317112169503	2.29396107833298	0.023565644189737	0.999834118490857	-3.45770757043673	2.26413774377072	gut_blo_age_random
228	Gut mrVI LFC 0 normalized	MINK1	-1.89746877943681	7.09454249524842	-2.32577429491765	0.023800430391114	0.999834118490857	-4.56663680514775	-2.26033559532824	gut_blo_age_random
229	Gut mrVI LFC 2 normalized	MT1X	1.04060717637755	8.08300544282882	2.31095706995269	0.0239486180573645	0.999834118490857	-3.55637380900397	2.25795254681663	gut_blo_age_random
230	Gut mrVI LFC 3 normalized	CD164	-0.988714452088745	9.2197762178678	-2.28719960415285	0.0239629335004724	0.999834118490857	-3.39652837716368	-2.25772301401239	gut_blo_age_random
231	IL17A	LRRC59	-0.915299272791283	7.63449128976779	-2.2968299894984	0.0241340137168076	0.999834118490857	-4.03530126665749	-2.25498908803816	gut_blo_age_random
232	Gut mrVI LFC 0 normalized	ATAD3B	-2.26372057228371	5.86746009401866	-2.3178346273757	0.0241733612770379	0.999834118490857	-4.55931839014682	-2.25436267690076	gut_blo_age_random
233	Gut mrVI LFC 0 normalized	CENPX	-1.67023437234294	7.77427916965969	-2.31781869306778	0.0242096400701689	0.999834118490857	-4.56360815180695	-2.25378590313196	gut_blo_age_random
234	Gut mrVI LFC 3 normalized	PSMA7	0.791116111779099	9.95494859507689	2.28313921633358	0.024233240677015	0.999834118490857	-3.4131728750854	2.25341109402408	gut_blo_age_random
235	Gut mrVI LFC 3 normalized	PPM1G	-0.993106284136932	8.55990008497429	-2.27949123287976	0.0244523370386562	0.999834118490857	-3.4057028189177	-2.24994657274869	gut_blo_age_random
236	Gut mrVI LFC 2 normalized	HMGN2	-0.728571255315211	10.3166613879622	-2.29863016339198	0.0246810589831097	0.999834118490857	-3.63019934121395	-2.24635842623145	gut_blo_age_random
237	Gut mrVI LFC 0 normalized	ANXA5	-1.23974474157006	8.74639469628868	-2.30759223670148	0.0247444905632403	0.999834118490857	-4.55674825596827	-2.24536842686854	gut_blo_age_random
238	Gut mrVI LFC 3 normalized	CAPZA2	-1.06789080137664	8.41272989537713	-2.27159325433859	0.0249189836247081	0.999834118490857	-3.39038621136783	-2.24265634756237	gut_blo_age_random
239	Gut mrVI LFC 3 normalized	TM9SF1	2.24562050093424	6.33152807276398	2.27019880248372	0.0250060917140557	0.999834118490857	-3.37632232538033	2.24130860874387	gut_blo_age_random
240	Gut mrVI LFC 0 normalized	ATP6V1C1	2.11021685293781	6.40723660283964	2.30566324522744	0.0250123795863753	0.999834118490857	-4.56502359761477	2.24121147999621	gut_blo_age_random
241	Gut mrVI LFC 1 normalized	HIST1H1E	-0.926140289610009	11.2308225035206	-2.3058680353347	0.0250322939536745	0.999834118490857	-3.38703774459897	-2.2409040022599	gut_blo_age_random
242	Gut mrVI LFC 2 normalized	NUS1	0.950841791878863	7.47640050234325	2.29342452691313	0.0250716360885782	0.999834118490857	-3.68354816373978	2.24029718185314	gut_blo_age_random
243	Gut mrVI LFC 3 normalized	HIST1H2AK	-1.93201249984076	6.93344538258598	-2.26509158960981	0.0253511420376762	0.999834118490857	-3.40192145030872	-2.23600960436514	gut_blo_age_random
244	Gut mrVI LFC 0 normalized	S100A6	-0.697537481099323	11.3506698529787	-2.29862145189197	0.0254029194569381	0.999834118490857	-4.50986811255629	-2.23521984209465	gut_blo_age_random
245	IL17A	PLOD3	-1.22395663257039	6.09920717486027	-2.27391564960917	0.0255687304898008	0.999834118490857	-4.11594209532467	-2.23270006023705	gut_blo_age_random
246	Gut mrVI LFC 1 normalized	SCP2	0.998064364304492	8.36025776008701	2.29230644165944	0.0257822969798618	0.999834118490857	-3.39960929767728	2.22947529974624	gut_blo_age_random
247	Gut mrVI LFC 1 normalized	NCL	0.669932717971291	11.1899710484527	2.29058243224216	0.0258889622348156	0.999834118490857	-3.40088356653824	2.22787334317806	gut_blo_age_random
248	IL17A	PEPD	-0.856108974145569	7.24187416904733	-2.26818280572706	0.0259132912489541	0.999834118490857	-3.90877798203512	-2.22750875637246	gut_blo_age_random
249	Gut mrVI LFC 0 normalized	MCM6	2.02942041071611	6.86078882495929	2.2869734879833	0.0260820739473653	0.999834118490857	-4.56383887267485	2.22498754995279	gut_blo_age_random
250	IL17A	CCR2	2.74916205565567	4.54210559485984	2.26454061972559	0.0261641056030508	0.999834118490857	-4.15904278515485	2.22376728440953	gut_blo_age_random
251	Gut mrVI LFC 0 normalized	DUSP2	1.05111775846715	11.3589649301058	2.28020651522662	0.0264997390269065	0.999834118490857	-4.51603720191631	2.218808742012	gut_blo_age_random
252	Gut mrVI LFC 3 normalized	SDCCAG8	-2.29245007218304	6.98120719874321	-2.24337954339475	0.0267480369581713	0.999834118490857	-3.43216412796612	-2.21517526496978	gut_blo_age_random
253	IL17A	TNFSF10	1.13537654334314	6.78607491329368	2.25472004250998	0.0268009309932998	0.999834118490857	-4.08896222055791	2.21440500390626	gut_blo_age_random
254	Gut mrVI LFC 1 normalized	RGS1	1.53820375399019	10.2891546003308	2.27611092294593	0.0268746322653424	0.999834118490857	-3.40382907975593	2.21333392662106	gut_blo_age_random
255	Gut mrVI LFC 2 normalized	MTHFD2	2.08552071112757	7.60456381118709	2.26266563506042	0.0269683129437827	0.999834118490857	-3.8907633998418	2.21197614949761	gut_blo_age_random
256	Gut mrVI LFC 1 normalized	HIST3H2A	-1.03321207453005	7.19741142429409	-2.27268082931527	0.027096051889694	0.999834118490857	-3.41042621101415	-2.21013128931377	gut_blo_age_random
257	Gut mrVI LFC 2 normalized	FNDC3A	-1.23817209094558	7.55760294002904	-2.25958250791193	0.0271338389375241	0.999834118490857	-3.82304165960136	-2.20958699157616	gut_blo_age_random
258	Gut mrVI LFC 1 normalized	ACAT1	1.29518642912154	6.71589560034161	2.27052829291763	0.0272342759379005	0.999834118490857	-3.4243439804938	2.2081434360694	gut_blo_age_random
259	IL17A	MAT2A	1.07723208569708	7.62731797455175	2.24806424561779	0.027240288308958	0.999834118490857	-4.13436946568947	2.20805716761368	gut_blo_age_random
260	Gut mrVI LFC 1 normalized	ABRACL	0.844515129320275	9.46099039774468	2.26480292152337	0.027531369833295	0.999834118490857	-3.4294928700597	2.20390010988479	gut_blo_age_random
261	Gut mrVI LFC 0 normalized	TMED5	-1.28065678072084	8.5880027467387	-2.26401640419402	0.0275469479780758	0.999834118490857	-4.5589272194556	-2.2036787025443	gut_blo_age_random
262	Gut mrVI LFC 2 normalized	ATP6V1F	-0.779386926319589	9.0932751236446	-2.25326703113111	0.0275501450014689	0.999834118490857	-3.73225236804367	-2.20363327759942	gut_blo_age_random
263	Gut mrVI LFC 3 normalized	IFRD2	-1.76641845318784	6.75146623612697	-2.23035996481591	0.0276254290800234	0.999834118490857	-3.44374208511997	-2.2025649148066	gut_blo_age_random
264	Gut mrVI LFC 0 normalized	FLNA	-1.05975937479759	9.08405332650608	-2.26079643110265	0.0277528224204232	0.999834118490857	-4.52295187878407	-2.20076277117925	gut_blo_age_random
265	Gut mrVI LFC 2 normalized	HIST1H1C	-1.31923298293786	10.6107162710243	-2.24843809029659	0.02792366701844	0.999834118490857	-3.68466565172476	-2.19835711794242	gut_blo_age_random
266	Gut mrVI LFC 2 normalized	CCL3	2.23076516225183	9.21658608357543	2.24775713770971	0.0279696675210214	0.999834118490857	-3.67477294653132	2.19771155605456	gut_blo_age_random
267	Gut mrVI LFC 3 normalized	ZFAND2A	2.63326744917259	8.74675057577018	2.22136907694191	0.0282457251709782	0.999834118490857	-3.48092846215223	2.19385653213404	gut_blo_age_random
268	Gut mrVI LFC 2 normalized	GPR171	2.61519638318849	8.5646395603252	2.24309024017568	0.0282828780221943	0.999834118490857	-4.1339282721625	2.19334019045625	gut_blo_age_random
269	Gut mrVI LFC 3 normalized	PARP12	-2.05759479590778	6.8341159094395	-2.21964184261848	0.0283762705018634	0.999834118490857	-3.47068608047549	-2.19204481984173	gut_blo_age_random
270	IL17A	KIF22	-1.0044103947474	7.43324926500498	-2.23058161741054	0.0284237689756384	0.999834118490857	-4.05654612484188	-2.19138741591501	gut_blo_age_random
271	Gut mrVI LFC 1 normalized	CDKN1A	1.80872167204603	8.80131025404085	2.25283452066217	0.0284249853251632	0.999834118490857	-3.44396259287479	2.191370593428	gut_blo_age_random
272	IL17A	NIF3L1	1.51833469250887	5.50825442904253	2.2299895156661	0.028452671292052	0.999834118490857	-4.17837317000591	2.19098785561219	gut_blo_age_random
273	Gut mrVI LFC 2 normalized	PLEKHB2	1.30062405968617	7.62754149328565	2.23872747846126	0.0285785755404081	0.999834118490857	-3.97341757038952	2.1892513597177	gut_blo_age_random
274	Gut mrVI LFC 0 normalized	PSMA3	0.942682655532233	8.73313449542992	2.24734777819386	0.0286281348941762	0.999834118490857	-4.54942633218436	2.18856963435787	gut_blo_age_random
275	Gut mrVI LFC 2 normalized	PDE4B	1.62474082937721	8.63025252885384	2.23785634954443	0.0286416819929514	0.999834118490857	-3.75236770155856	2.18838346094645	gut_blo_age_random
276	Gut mrVI LFC 2 normalized	RPN2	-0.826792271307941	9.04803025571242	-2.23728571181765	0.0286652509431464	0.999834118490857	-3.754251296999	-2.18805974112282	gut_blo_age_random
277	Gut mrVI LFC 1 normalized	ACADM	1.37925300433117	6.80870934601383	2.24648054994754	0.0287799484935523	0.999834118490857	-3.45277435513614	2.18648763304655	gut_blo_age_random
278	Gut mrVI LFC 0 normalized	DCAF13	-1.85323450880647	6.77745603760405	-2.23928677744218	0.0291667035627993	0.999834118490857	-4.56947617661893	-2.18122601477249	gut_blo_age_random
279	Gut mrVI LFC 0 normalized	CCND2	1.10918098797444	8.77427723882892	2.23683809219481	0.0294462452197639	0.999834118490857	-4.5556356705069	2.17746024078325	gut_blo_age_random
280	Gut mrVI LFC 1 normalized	SLC1A5	1.35976022622745	7.30371342868835	2.23502816789696	0.0295435827525452	0.999834118490857	-3.47579733470174	2.17615620033581	gut_blo_age_random
281	Gut mrVI LFC 3 normalized	LETM1	-1.74518628437536	6.10615267887567	-2.20275265733042	0.0295621662048338	0.999834118490857	-3.49061358474488	-2.17590765622395	gut_blo_age_random
282	Gut mrVI LFC 3 normalized	HM13	1.13464414033176	8.57235137966082	2.20175983461492	0.0296486955764169	0.999834118490857	-3.52863409142928	2.17475213691892	gut_blo_age_random
283	Gut mrVI LFC 0 normalized	TBC1D16	2.0011865174804	5.52994282691811	2.23237131823249	0.0297610200891242	0.999834118490857	-4.55884404731771	2.17325646553253	gut_blo_age_random
284	Gut mrVI LFC 1 normalized	MRPL17	-1.06344834045625	6.71013863035033	-2.2313197795003	0.0298811863306342	0.999834118490857	-3.4802414573056	-2.17166174088419	gut_blo_age_random
285	Gut mrVI LFC 3 normalized	EXOSC9	-1.51241701314108	7.34987718190994	-2.19682403109332	0.0299958674120602	0.999834118490857	-3.56182689473625	-2.17014494301349	gut_blo_age_random
286	Gut mrVI LFC 3 normalized	MYDGF	1.4799869042425	8.32339121410646	2.19682422477336	0.0299994133715259	0.999834118490857	-3.50439934778383	2.17009812285427	gut_blo_age_random
287	Gut mrVI LFC 2 normalized	CCT7	-0.992192303206375	8.70743895279235	-2.21803436505167	0.0300363899915122	0.999834118490857	-3.88522802161235	-2.16961017397284	gut_blo_age_random
288	Gut mrVI LFC 3 normalized	PFKP	-2.13052975543302	7.36328628154811	-2.19600949821766	0.0300453107762178	0.999834118490857	-3.50312984404233	-2.16949253130392	gut_blo_age_random
289	Gut mrVI LFC 2 normalized	LTV1	1.06022069562885	7.00871717538998	2.21315176572329	0.0303284036684803	0.999834118490857	-3.74723880453213	2.16577475088152	gut_blo_age_random
290	IL17A	GLCCI1	0.8556017879289	8.0902794989105	2.20025053413714	0.0305579212861738	0.999834118490857	-4.09415073824767	2.162782381982	gut_blo_age_random
291	Gut mrVI LFC 0 normalized	PPIA	0.518488295206435	11.8356258235493	2.22097858813705	0.0305652630017462	0.999834118490857	-4.51750765446949	2.16268698236645	gut_blo_age_random
292	Gut mrVI LFC 1 normalized	PREB	-1.21046413243521	6.81806557779154	-2.22070360949478	0.0306083164324862	0.999834118490857	-3.49812124916454	-2.1621279338662	gut_blo_age_random
293	Gut mrVI LFC 0 normalized	KPNB1	-1.01070532805954	8.96327913905927	-2.21917183683112	0.0306222976102091	0.999834118490857	-4.56079332068656	-2.1619465336328	gut_blo_age_random
294	IL17A	DNMT1	-0.822553599710773	8.61062803060487	-2.19804210448196	0.0307147339720261	0.999834118490857	-4.0284432678895	-2.16074899494039	gut_blo_age_random
295	Gut mrVI LFC 2 normalized	VBP1	1.57961794542469	7.20890720987297	2.20786412707926	0.0307157484865053	0.999834118490857	-3.98582274709566	2.16073586880339	gut_blo_age_random
296	Gut mrVI LFC 1 normalized	HMGA1	-1.00086960975689	8.51617739693184	-2.21679716400157	0.0309130744512267	0.999834118490857	-3.51960521812867	-2.15818984714659	gut_blo_age_random
297	Gut mrVI LFC 0 normalized	GPX4	-0.848014355092809	10.0937140795311	-2.21365280757541	0.0310489022799463	0.999834118490857	-4.54170508300864	-2.15644540747091	gut_blo_age_random
298	Gut mrVI LFC 0 normalized	RECQL	-1.95852954226844	7.5179678482124	-2.2096980026172	0.0312353288694651	0.999834118490857	-4.57431899810269	-2.15406176026105	gut_blo_age_random
299	Gut mrVI LFC 1 normalized	DBNDD2	-1.47065865175488	6.55313993258497	-2.20954151903211	0.0314605257550514	0.999834118490857	-3.51656884353703	-2.15119862213796	gut_blo_age_random
300	Gut mrVI LFC 3 normalized	TUBA1C	1.90137711096257	8.68795054527141	2.17726429907871	0.0314735632955547	0.999834118490857	-3.53962325499469	2.15103340273178	gut_blo_age_random
301	Gut mrVI LFC 2 normalized	SHMT2	-1.26105184104596	6.98833629911469	-2.19690283654539	0.031570260411145	0.999834118490857	-3.94647245795063	-2.14980982885451	gut_blo_age_random
302	Gut mrVI LFC 3 normalized	SMC4	1.71752530977882	6.97812981651098	2.17458696521252	0.031661920473033	0.999834118490857	-3.56923926689802	2.1486529561555	gut_blo_age_random
303	IL17A	RRP9	-1.49912504226202	5.77118826596695	-2.18490697534733	0.0317040095540185	0.999834118490857	-4.24766469905013	-2.14812269756953	gut_blo_age_random
304	Gut mrVI LFC 0 normalized	CFL1	-0.699328652501906	12.2033462552149	-2.20280664639527	0.0318223925883652	0.999834118490857	-4.52137487584119	-2.14663448085943	gut_blo_age_random
305	Gut mrVI LFC 3 normalized	EEA1	-1.39859137863959	7.42759870931674	-2.17098673323586	0.0319302939709053	0.999834118490857	-3.58459188413341	-2.14528216031156	gut_blo_age_random
306	Gut mrVI LFC 2 normalized	EEA1	-1.19671011006894	7.45029774203779	-2.19076157363573	0.0319992891188382	0.999834118490857	-3.91626598690792	-2.14441950089201	gut_blo_age_random
307	Gut mrVI LFC 1 normalized	PRDX1	0.796360164440554	9.14577516504624	2.19909953134355	0.0321418248533742	0.999834118490857	-3.54786353560662	2.1426423867304	gut_blo_age_random
308	Gut mrVI LFC 1 normalized	MYD88	0.821547623581703	7.20560506183949	2.20035961555007	0.0321665795349129	0.999834118490857	-3.55802796989618	2.14233443770698	gut_blo_age_random
309	Gut mrVI LFC 0 normalized	SERPINB1	1.40275324737216	8.87019080106742	2.1979983991368	0.0321797663019922	0.999834118490857	-4.56660089816488	2.1421704768083	gut_blo_age_random
310	Gut mrVI LFC 2 normalized	SPTBN1	-1.37721202353472	7.39505053752394	-2.18887793126169	0.0322254289723715	0.999834118490857	-3.89161741906181	-2.14160316334124	gut_blo_age_random
311	Gut mrVI LFC 0 normalized	DBI	-1.13280331749255	9.09625159673128	-2.19641027372389	0.032284881507038	0.999834118490857	-4.56165440130987	-2.14086555585604	gut_blo_age_random
312	Gut mrVI LFC 2 normalized	TMED3	-1.2314313642795	6.87353996327808	-2.18586877601907	0.0323560327129599	0.999834118490857	-3.89292681296094	-2.13998433526302	gut_blo_age_random
313	Gut mrVI LFC 0 normalized	SYVN1	1.88166806152437	7.10522202734078	2.19541719852994	0.0324580019286927	0.999834118490857	-4.57320207015079	2.1387243181963	gut_blo_age_random
314	IL17A	SRD5A3	-1.25193152795333	5.3702793443397	-2.16740066917988	0.0330875175537183	0.999834118490857	-4.06867002035612	-2.1310197207737	gut_blo_age_random
315	Gut mrVI LFC 3 normalized	FXYD7	1.95982415248166	6.47543176359521	2.15620123582168	0.0331131332685654	0.999834118490857	-3.64406631510483	2.1307088775462	gut_blo_age_random
316	Gut mrVI LFC 1 normalized	IER5	0.924336412664404	9.80965200496279	2.18629170604611	0.0331939249838922	0.999834118490857	-3.56687374046157	2.12972982738016	gut_blo_age_random
317	IL17A	FHL3	-2.09628005369385	4.36603313922265	-2.16322178894174	0.0333833611520383	0.999834118490857	-4.16048225758461	-2.12744217390469	gut_blo_age_random
318	Gut mrVI LFC 2 normalized	CLIP4	-1.33839346189368	7.50547305442427	-2.17363823036242	0.0333855661198627	0.999834118490857	-3.95627250717628	-2.12741561191814	gut_blo_age_random
319	Gut mrVI LFC 3 normalized	NDUFS4	1.50661086217869	7.09798980465705	2.15181776042114	0.0334612778241804	0.999834118490857	-3.59580762294513	2.12650446560005	gut_blo_age_random
320	Gut mrVI LFC 2 normalized	PDIA4	-1.44758560737013	7.66546476141785	-2.17207015066169	0.0334800550100759	0.999834118490857	-3.99281397107289	-2.12627876606724	gut_blo_age_random
321	IL17A	RRM2B	1.25321567797704	5.6208239872131	2.15693660190137	0.0338860003625986	0.999834118490857	-4.3181374675589	2.12142562927132	gut_blo_age_random
322	Gut mrVI LFC 0 normalized	MMD	2.03352331640939	6.6993758914856	2.17432562028376	0.0339720566139278	0.999834118490857	-4.56768537756914	2.12040320548263	gut_blo_age_random
323	Gut mrVI LFC 3 normalized	HMCES	1.03691155268611	8.53755982962331	2.14477447690528	0.0340402705941231	0.999834118490857	-3.69240256459715	2.11959433550614	gut_blo_age_random
324	Gut mrVI LFC 0 normalized	CD164	-0.919318230583924	9.18686160406673	-2.17291456395216	0.0340764711640125	0.999834118490857	-4.55445385721286	-2.11916563783065	gut_blo_age_random
325	Gut mrVI LFC 0 normalized	NHP2	-1.32321811915225	8.48926698619567	-2.17188361682619	0.0341968239391588	0.999834118490857	-4.56983073299874	-2.117743178151	gut_blo_age_random
326	Gut mrVI LFC 0 normalized	CRIP1	-1.21665452381584	11.8794016112909	-2.1717500895556	0.0342511507689786	0.999834118490857	-4.52610851210514	-2.11710248590495	gut_blo_age_random
327	Gut mrVI LFC 2 normalized	PFKL	-1.32411618882738	7.42825600834781	-2.16149248384762	0.0343198650340441	0.999834118490857	-4.08244821258962	-2.1162933611387	gut_blo_age_random
328	Gut mrVI LFC 3 normalized	TMEM106C	-1.94497231089486	6.6498723971798	-2.13702759141578	0.0346553340964314	0.999834118490857	-3.59754135310258	-2.11236290570179	gut_blo_age_random
329	Gut mrVI LFC 3 normalized	FDX1	1.26084759819822	8.02571239876926	2.13594161140557	0.0347582041901441	0.999834118490857	-3.62107906159896	2.11116416038268	gut_blo_age_random
330	Gut mrVI LFC 0 normalized	LAT	-1.04500116571545	9.53859474240072	-2.16377101018752	0.0347674004840501	0.999834118490857	-4.54702386252079	-2.11105714356358	gut_blo_age_random
331	Gut mrVI LFC 2 normalized	TMBIM6	0.672277370538755	10.3397807289397	2.1509318212956	0.0352256868604468	0.999834118490857	-3.81958136030299	2.10575445583906	gut_blo_age_random
332	Gut mrVI LFC 0 normalized	PICALM	1.19013845328531	7.72320828188288	2.15699589199109	0.0354496969724851	0.999834118490857	-4.55781660538313	2.10318390146486	gut_blo_age_random
333	Gut mrVI LFC 3 normalized	NUDT4	1.15451719159716	8.59727650187318	2.12672566863326	0.0355367021138345	0.999834118490857	-3.67144241528685	2.10218923861995	gut_blo_age_random
334	Gut mrVI LFC 1 normalized	TXNL4A	-0.581817705668993	9.0945274451869	-2.1564646670635	0.0356197881796036	0.999834118490857	-3.64285048917409	-2.101241317031	gut_blo_age_random
335	Gut mrVI LFC 3 normalized	SMC1A	-0.943404707162318	7.9735571515297	-2.12415975071846	0.0357394635639076	0.999834118490857	-3.68384590287533	-2.09987926076247	gut_blo_age_random
336	IL17A	LSM4	-0.771396077187136	8.60944528630518	-2.13364536826862	0.0358424057059371	0.999834118490857	-4.03845447461106	-2.09871075857016	gut_blo_age_random
337	Gut mrVI LFC 2 normalized	TIMM23	-1.48830647490052	7.29188038024396	-2.14290366394307	0.0358599128311958	0.999834118490857	-3.94052988658656	-2.09851231902445	gut_blo_age_random
338	Gut mrVI LFC 1 normalized	HIST1H2BC	-1.77761459154297	6.71698442759977	-2.15028601508571	0.0359947273222876	0.999834118490857	-3.60815922594091	-2.0969869867968	gut_blo_age_random
339	Gut mrVI LFC 2 normalized	TNFSF14	2.18222274712879	7.23413083006702	2.14070246802143	0.0360747647213336	0.999834118490857	-4.12485536322159	2.09608372222992	gut_blo_age_random
340	Gut mrVI LFC 3 normalized	CNN2	-0.992084737265008	9.74803195913538	-2.11805412553344	0.0362813164628601	0.999834118490857	-3.84532727933418	-2.09376054526549	gut_blo_age_random
341	Gut mrVI LFC 2 normalized	ADH5	-0.960028166159588	8.14589815370746	-2.13763416283442	0.036288895689856	0.999834118490857	-3.89708657550606	-2.09367551305264	gut_blo_age_random
342	Gut mrVI LFC 0 normalized	TRIM14	-2.19577002926745	7.01634953275789	-2.14075984448546	0.0366653881366366	0.999834118490857	-4.5707776132461	-2.08947052932255	gut_blo_age_random
343	Gut mrVI LFC 0 normalized	IMMT	1.50854277798339	7.47436799798104	2.14139835456538	0.0366695296688716	0.999834118490857	-4.57481216492163	2.08942447817821	gut_blo_age_random
344	Gut mrVI LFC 2 normalized	UPP1	0.881539922786809	8.61703681460012	2.12911748498008	0.0369568107429873	0.999834118490857	-3.76661555564898	2.08624085990765	gut_blo_age_random
345	Gut mrVI LFC 2 normalized	ERGIC1	-1.26367795910985	7.39271420804312	-2.12643841450028	0.0372096434753751	0.999834118490857	-3.96334821572611	-2.08345638304954	gut_blo_age_random
346	Gut mrVI LFC 2 normalized	LRPPRC	-1.05560426861981	7.81702828254195	-2.12407412368552	0.0373920082919887	0.999834118490857	-3.88187503384724	-2.08145795954652	gut_blo_age_random
347	IL17A	EPB41L2	-1.13825716340648	5.16597779617111	-2.11565048711682	0.0373998877852105	0.999834118490857	-4.15833517200114	-2.08137180016173	gut_blo_age_random
348	Gut mrVI LFC 1 normalized	MTA2	-0.984297315675121	7.62459011363868	-2.13111586608308	0.0376879269113417	0.999834118490857	-3.6525523755578	-2.07823275147793	gut_blo_age_random
349	Gut mrVI LFC 0 normalized	PSMD3	1.29661396692321	7.66812452208426	2.1269094553948	0.0378531360903167	0.999834118490857	-4.57225545912678	2.07644150304926	gut_blo_age_random
350	IL17A	POLA1	-1.26643384285725	5.27485181735936	-2.10955309328774	0.0379074351587	0.999834118490857	-4.12896634710734	-2.07585422795483	gut_blo_age_random
351	Gut mrVI LFC 0 normalized	CDC25B	-1.65991590134326	7.14690689106047	-2.12607120358349	0.037969956453178	0.999834118490857	-4.54542205090678	-2.07517891041163	gut_blo_age_random
352	Gut mrVI LFC 1 normalized	CENPX	-0.826158095988993	7.62769116680331	-2.12790762659837	0.0379781313038719	0.999834118490857	-3.67100239715624	-2.07509068050225	gut_blo_age_random
353	IL17A	NOP14	-0.849035696337194	7.25841788551818	-2.10463103316677	0.0384058362501291	0.999834118490857	-4.15206675459261	-2.07049689780715	gut_blo_age_random
354	IL17A	TMED10	-0.543908566320431	9.07483012333953	-2.10295770400773	0.0385181733526673	0.999834118490857	-4.10308641846034	-2.06929755070023	gut_blo_age_random
355	Gut mrVI LFC 2 normalized	CYB5R3	-1.28043530060624	8.0865866504801	-2.11187782168985	0.0385763817355616	0.999834118490857	-4.10776740335803	-2.06867726813129	gut_blo_age_random
356	Gut mrVI LFC 3 normalized	ALG5	1.46479124037228	7.16255552721191	2.09039159444915	0.038749362502478	0.999834118490857	-3.67813885050355	2.06683862570004	gut_blo_age_random
357	Gut mrVI LFC 0 normalized	TTF2	1.38678454857303	6.78933144878627	2.11504737678687	0.0388928417721454	0.999834118490857	-4.55417710216186	2.06531884356791	gut_blo_age_random
358	Gut mrVI LFC 3 normalized	PLSCR3	-1.05593726773969	8.24520662448993	-2.08832101882244	0.0389295813662313	0.999834118490857	-3.82887458791128	-2.06493045112933	gut_blo_age_random
359	Gut mrVI LFC 2 normalized	PLSCR3	-1.02209416152294	7.8013317609538	-2.10704726938087	0.0389820370484091	0.999834118490857	-3.85500640504707	-2.06437645543425	gut_blo_age_random
360	IL17A	TAX1BP3	-1.14610994908314	6.27028323159538	-2.09645000834418	0.0391291449712866	0.999834118490857	-4.21516393874185	-2.06282618801976	gut_blo_age_random
361	Gut mrVI LFC 3 normalized	RNF130	1.98217259836695	7.30606150385325	2.08465606294945	0.0392854430735997	0.999834118490857	-3.70040810528931	2.0611844855266	gut_blo_age_random
362	Gut mrVI LFC 1 normalized	HSPBP1	-1.14890729030186	6.83372678621483	-2.11108512088232	0.0394635310027102	0.999834118490857	-3.67914918610522	-2.05932065583745	gut_blo_age_random
363	Gut mrVI LFC 2 normalized	AGTRAP	-1.41276103675705	7.54133202577369	-2.10242745604032	0.0395220391323933	0.999834118490857	-3.92434276686484	-2.0587098806477	gut_blo_age_random
364	Gut mrVI LFC 3 normalized	TMED10	0.83383489537351	9.18977221438662	2.08117485985525	0.039592628390233	0.999834118490857	-3.79673231474802	2.05797400949532	gut_blo_age_random
365	Gut mrVI LFC 0 normalized	TRPS1	-2.31283557214688	6.6818361518036	-2.10567164243625	0.0397881462090116	0.999834118490857	-4.57301721548949	-2.05594159450359	gut_blo_age_random
366	Gut mrVI LFC 1 normalized	SYNCRIP	0.815113896978064	8.34514663372249	2.10554924582537	0.0399329516226012	0.999834118490857	-3.69369917496433	2.05444179252372	gut_blo_age_random
367	Gut mrVI LFC 1 normalized	ALOX5AP	0.703246114281409	9.63515324871834	2.10405436452442	0.040105623252608	0.999834118490857	-3.71240831216194	2.05265938968869	gut_blo_age_random
368	Gut mrVI LFC 2 normalized	CCL4	1.6912646043523	12.3641482555609	2.09391335079827	0.0401496728624787	0.999834118490857	-3.8242850786979	2.05220572991171	gut_blo_age_random
369	IL17A	LGMN	-2.0870169094157	4.2772078077331	-2.07858786786549	0.0407500488140463	0.999834118490857	-4.10100781491632	-2.04606425943726	gut_blo_age_random
370	Gut mrVI LFC 1 normalized	HADHB	0.713763089810099	7.45618307445473	2.09226101801352	0.0410961585703696	0.999834118490857	-3.73290796667443	2.04255854288184	gut_blo_age_random
371	Gut mrVI LFC 0 normalized	PDHA1	1.42634578701933	7.13633337709321	2.0906157875828	0.0412216312015185	0.999834118490857	-4.57501385765615	2.04129381778768	gut_blo_age_random
372	Gut mrVI LFC 2 normalized	CTSZ	-1.65884350128447	7.22903195019621	-2.08175116443518	0.0412231597465003	0.999834118490857	-4.06999204462235	-2.04127843064664	gut_blo_age_random
373	Gut mrVI LFC 3 normalized	LONP1	1.74278412939156	6.57510843778676	2.06356266953614	0.0412650897683133	0.999834118490857	-3.72290960884426	2.04085652924581	gut_blo_age_random
374	Gut mrVI LFC 0 normalized	TTN	-1.99855009454268	5.79807984957589	-2.0881224070353	0.0414538484790839	0.999834118490857	-4.54192084262963	-2.03896171700378	gut_blo_age_random
375	Gut mrVI LFC 0 normalized	EIF4A1	0.914054191205498	11.0422004346198	2.08718934276142	0.0415242460770434	0.999834118490857	-4.53943556347544	2.03825691677201	gut_blo_age_random
376	Gut mrVI LFC 0 normalized	TRBC1	1.33632108975485	9.69929238537022	2.08270869849011	0.0420259047552025	0.999834118490857	-4.56572043742013	2.03326353882514	gut_blo_age_random
377	Gut mrVI LFC 3 normalized	RETREG1	-1.91020575354149	7.97475522064202	-2.05568431689948	0.0420345048459515	0.999834118490857	-3.74323323383428	-2.03317837661107	gut_blo_age_random
378	Gut mrVI LFC 3 normalized	CD5	-1.08511172730518	9.25542118888116	-2.05571021929812	0.0420397316576781	0.999834118490857	-3.85073625885232	-2.0331266254236	gut_blo_age_random
379	Gut mrVI LFC 1 normalized	GSTO1	-0.894001781198812	7.77197716371297	-2.08221693590518	0.0420405556573758	0.999834118490857	-3.73138291803939	-2.03311846741675	gut_blo_age_random
380	Gut mrVI LFC 3 normalized	PNP	2.16774917124339	8.60807579045201	2.05549906890219	0.0420531892043196	0.999834118490857	-3.73470596495796	2.0329934059559	gut_blo_age_random
381	Gut mrVI LFC 3 normalized	ERP44	-1.28504535424657	7.81010824816375	-2.05518546880343	0.0420724723808857	0.999834118490857	-3.76211587357838	-2.03280258005321	gut_blo_age_random
382	Gut mrVI LFC 3 normalized	ACTN1	-1.99893694722512	7.03942952985607	-2.05489169185837	0.0421085558443659	0.999834118490857	-3.79332176246355	-2.03244569759961	gut_blo_age_random
383	Gut mrVI LFC 0 normalized	SDHD	1.80502768252193	8.22592340926714	2.07877840561622	0.0422350790729233	0.999834118490857	-4.57835918135215	2.03119636418936	gut_blo_age_random
384	IL17A	TTC7A	-0.788817595830237	7.44653971681174	-2.06250842456034	0.0423787486562779	0.999834118490857	-4.1610609714049	-2.02978155507031	gut_blo_age_random
385	Gut mrVI LFC 1 normalized	CINP	1.1043918210846	6.63592967417954	2.0776011820683	0.0424949827386606	0.999834118490857	-3.73558111197167	2.02863988736906	gut_blo_age_random
386	Gut mrVI LFC 1 normalized	DUSP4	1.71595684790836	7.34039951878324	2.07736528395154	0.0425032418372383	0.999834118490857	-3.77392711723606	2.02855886587179	gut_blo_age_random
387	IL17A	RNH1	-0.628511033357231	8.68757990374837	-2.06020695579398	0.0425322261915116	0.999834118490857	-4.13135934840014	-2.02827463558572	gut_blo_age_random
388	IL17A	SAC3D1	-1.18267872474762	5.53860950120875	-2.05966527209814	0.0425840544841728	0.999834118490857	-4.14378533609009	-2.02776679808106	gut_blo_age_random
389	IL17A	HIST1H4H	-1.33792876528955	5.16644859612925	-2.05396558534666	0.0431457893034835	0.999834118490857	-4.17620714254874	-2.02229592562687	gut_blo_age_random
390	Gut mrVI LFC 0 normalized	TCEAL8	-1.57738775392355	6.62345525214759	-2.06881106864969	0.043353812553838	0.999834118490857	-4.57320627802855	-2.0202852049921	gut_blo_age_random
391	Gut mrVI LFC 0 normalized	ATF7IP2	-1.69708874421419	7.74013639784447	-2.06624559889786	0.0435393967063872	0.999834118490857	-4.56865761036731	-2.01849824550347	gut_blo_age_random
392	Gut mrVI LFC 0 normalized	BLVRB	2.01961529264171	6.48888009150914	2.06594279665977	0.0435609695280254	0.999834118490857	-4.57203405038917	2.0182909419875	gut_blo_age_random
393	Gut mrVI LFC 0 normalized	TYW3	-1.70022626055112	6.94002094175662	-2.06274798702631	0.043790114867797	0.999834118490857	-4.5752344193733	-2.01609431065097	gut_blo_age_random
394	Gut mrVI LFC 3 normalized	ATP2A2	1.41899998852144	7.41025713293898	2.03709527347329	0.0439036651525054	0.999834118490857	-3.77165052919543	2.01500939056521	gut_blo_age_random
395	Gut mrVI LFC 3 normalized	MRPS9	-2.01638486446682	6.40208072609613	-2.03649349582503	0.0439525381645783	0.999834118490857	-3.7532719995598	-2.01454316088471	gut_blo_age_random
396	Gut mrVI LFC 0 normalized	NDUFA8	1.52535946801164	6.87217767824026	2.06090715957908	0.0440573224131094	0.999834118490857	-4.57346464878828	2.01354503291105	gut_blo_age_random
397	Gut mrVI LFC 1 normalized	NDUFS3	0.752111560341886	7.76708772775212	2.06104962032272	0.0441645287767275	0.999834118490857	-3.77291184190757	2.01252590481901	gut_blo_age_random
398	Gut mrVI LFC 3 normalized	KIF20B	1.47233932040329	6.86278903101523	2.03368751711676	0.0442370195693742	0.999834118490857	-3.81673774021703	2.01183797355461	gut_blo_age_random
399	Gut mrVI LFC 0 normalized	ZFP36L1	0.782940177010229	10.6612360559313	2.05555224305913	0.0445041342631974	0.999834118490857	-4.54693463567098	2.00931126233845	gut_blo_age_random
400	Gut mrVI LFC 1 normalized	EPRS	0.790276339367611	8.21412279904814	2.05710861400716	0.0445331549190395	0.999834118490857	-3.8005080073278	2.00903751924365	gut_blo_age_random
401	Gut mrVI LFC 3 normalized	PDCL3	-1.80144975255017	7.92981697738247	-2.03024969784056	0.0446047485405866	0.999834118490857	-3.81064991998835	-2.00836284127899	gut_blo_age_random
402	Gut mrVI LFC 0 normalized	COX8A	-0.75310149484398	10.0827019943339	-2.0557549388831	0.0446458665010288	0.999834118490857	-4.55255483883037	-2.00797577020351	gut_blo_age_random
403	Gut mrVI LFC 0 normalized	PERP	-2.44604422185776	7.73067895748436	-2.05435157551119	0.0447100143397075	0.999834118490857	-4.57859467589781	-2.00737250348066	gut_blo_age_random
404	Gut mrVI LFC 3 normalized	LAPTM5	-0.520254636998056	11.4081735217549	-2.0279023660192	0.044843483245711	0.999834118490857	-4.06659319346134	-2.00611965552242	gut_blo_age_random
405	Gut mrVI LFC 1 normalized	FAM120A	-0.737199831133244	7.97289397423024	-2.05373283491477	0.0449108588740224	0.999834118490857	-3.82684067860097	-2.0054884070484	gut_blo_age_random
406	Gut mrVI LFC 1 normalized	NME2	-0.608729077164702	10.4953323596328	-2.05171019044743	0.0450249509492084	0.999834118490857	-3.83514302188599	-2.00442128676235	gut_blo_age_random
407	Gut mrVI LFC 0 normalized	MRPL24	1.54846210999975	6.89801985477912	2.04932912965835	0.045328320012413	0.999834118490857	-4.57573768145747	2.00159488099436	gut_blo_age_random
408	Gut mrVI LFC 0 normalized	LARS	-1.45348631702416	7.99929007006171	-2.04481389061253	0.0456738323395064	0.999834118490857	-4.57841215149574	-1.99839519336294	gut_blo_age_random
409	Gut mrVI LFC 1 normalized	VBP1	1.11359392610776	6.96690054235714	2.04494392405264	0.0457117247862138	0.999834118490857	-3.76553337356719	1.99804552490723	gut_blo_age_random
410	Gut mrVI LFC 0 normalized	DAD1	-1.07250990793488	9.76574160012449	-2.04403893618912	0.0457856920363465	0.999834118490857	-4.56156849398677	-1.9973636640962	gut_blo_age_random
411	IL17A	CENPU	-1.26669834237444	5.95716645244033	-2.02688070088773	0.0459336549961737	0.999834118490857	-4.06849302690411	-1.99600246031766	gut_blo_age_random
412	Gut mrVI LFC 1 normalized	CDC42EP3	0.696398270115302	8.74544846651443	2.04208780835456	0.0460503558426823	0.999834118490857	-3.79401502869512	1.99493145911137	gut_blo_age_random
413	IL17A	PGAM5	-1.02117362475683	5.89356522383111	-2.0259847210102	0.0460644214611989	0.999834118490857	-4.20034380822035	-1.99480252881386	gut_blo_age_random
414	IL17A	WDR12	1.33449983288665	5.36478707924295	2.02488271819107	0.0460754614345694	0.999834118490857	-4.2470818449388	1.99470135584289	gut_blo_age_random
415	Gut mrVI LFC 2 normalized	LAMP1	-0.6915443002505	9.10012588040625	-2.03235429795079	0.0461820367279292	0.999834118490857	-3.92889419126732	-1.99372572257098	gut_blo_age_random
416	Gut mrVI LFC 1 normalized	ZDHHC3	-0.698934000619296	7.22783812228536	-2.04160456661507	0.0462364682465306	0.999834118490857	-3.83360057259349	-1.99322816570302	gut_blo_age_random
417	Gut mrVI LFC 3 normalized	TXN	1.15513688456866	8.72266706720878	2.01422781815813	0.046281843646708	0.999834118490857	-3.83451509948907	1.99281376734453	gut_blo_age_random
418	Gut mrVI LFC 0 normalized	NOP56	1.39589315088216	8.12287622623578	2.03820429053248	0.0464403400770055	0.999834118490857	-4.57749258969749	1.99136895148747	gut_blo_age_random
419	Gut mrVI LFC 2 normalized	CTSD	-0.80042825324333	9.92494678696471	-2.02964683401573	0.0464614817714126	0.999834118490857	-3.96088245921065	-1.9911765427301	gut_blo_age_random
420	Gut mrVI LFC 1 normalized	SNRPG	0.503717850600662	9.74845707907457	2.03526520196352	0.0467087099521145	0.999834118490857	-3.82894107720304	1.98893199248483	gut_blo_age_random
421	Gut mrVI LFC 0 normalized	ID2	2.40115216663548	10.4943431991469	2.03129658081474	0.0470481045105991	0.999834118490857	-4.58131776203393	1.98586690374351	gut_blo_age_random
422	Gut mrVI LFC 1 normalized	HIST2H2AC	-0.879210550207759	8.26417177636629	-2.03279148413812	0.04705664390045	0.999834118490857	-3.83716130217184	-1.98579002432082	gut_blo_age_random
423	IL17A	P2RX5	1.36322012970336	7.48382323214177	2.0160339456076	0.0470845888119106	0.999834118490857	-4.19982883873174	1.98553852060333	gut_blo_age_random
424	Gut mrVI LFC 2 normalized	HTATIP2	-1.24666759824388	7.19222631087475	-2.02048602377077	0.0474303385293471	0.999834118490857	-4.08403986730417	-1.9824371197874	gut_blo_age_random
425	Gut mrVI LFC 2 normalized	SMARCB1	-1.1645808450521	7.82256534501498	-2.01515478913011	0.0479448359083468	0.999834118490857	-4.12830249703977	-1.9778570455087	gut_blo_age_random
426	Gut mrVI LFC 0 normalized	C12orf45	-1.64348472380978	6.35270071922547	-2.02203073687937	0.0480352452432808	0.999834118490857	-4.57261176871004	-1.97705648955113	gut_blo_age_random
427	IL17A	NCLN	-0.98161363857295	6.36351485688063	-2.00651977519635	0.0480478534310671	0.999834118490857	-4.21367937424214	-1.9769449472726	gut_blo_age_random
428	Gut mrVI LFC 3 normalized	P4HB	0.910902151480057	9.08586051104164	1.99740030808014	0.0481062664658254	0.999834118490857	-3.9349803169001	1.97642849876761	gut_blo_age_random
429	Gut mrVI LFC 3 normalized	TMSB4X	0.47844786476845	14.5800405194856	1.99513533416171	0.048360027548426	0.999834118490857	-4.21492141315349	1.97419101260135	gut_blo_age_random
430	Gut mrVI LFC 1 normalized	NASP	0.852748769343132	8.73510815231062	2.02014001849135	0.0483778506432242	0.999834118490857	-3.83511429236215	1.97403423209955	gut_blo_age_random
431	Gut mrVI LFC 3 normalized	ARL6IP1	0.644680625976926	9.42430567397559	1.99480932493085	0.0483796966200657	0.999834118490857	-4.01640674241908	1.97401799677342	gut_blo_age_random
432	Gut mrVI LFC 0 normalized	NUDT5	1.38597602794955	7.38859355807871	2.01871624332887	0.0484593549118257	0.999834118490857	-4.57743513526728	1.97331789899331	gut_blo_age_random
433	Gut mrVI LFC 1 normalized	CNPY2	0.680622575266773	8.2534706249459	2.01872612077055	0.0485434276321152	0.999834118490857	-3.86697458247908	1.97258005142337	gut_blo_age_random
434	Gut mrVI LFC 3 normalized	MESD	1.77167746164397	7.92816153203852	1.99299722222322	0.048564015807818	0.999834118490857	-3.81855665843559	1.97239952696917	gut_blo_age_random
435	IL17A	ITPR2	0.873932439973457	6.95479527051877	2.00062451173995	0.0487859725595778	0.999834118490857	-4.22822221871977	1.97045740093823	gut_blo_age_random
436	Gut mrVI LFC 1 normalized	RREB1	1.02879196838543	6.81342950217142	2.01527340288163	0.0488287193198188	0.999834118490857	-3.83115851183156	1.97008421817701	gut_blo_age_random
437	Gut mrVI LFC 1 normalized	EIF4E	-0.779096967072791	7.88787664001117	-2.01491052467247	0.0488679553185069	0.999834118490857	-3.8406543923168	-1.9697419259786	gut_blo_age_random
438	Gut mrVI LFC 1 normalized	ATP6V1E1	0.865581207787222	7.32042883391168	2.01216110414422	0.0492408626276994	0.999834118490857	-3.82933924231538	1.96650017070625	gut_blo_age_random
439	Gut mrVI LFC 3 normalized	HNRNPLL	1.5596741045264	8.09247410006646	1.98336763123401	0.0496607769791785	0.999834118490857	-3.86786367304851	1.96287434052124	gut_blo_age_random
440	Gut mrVI LFC 0 normalized	PPAN	-1.27886416443271	7.96361748383438	-2.00744232005302	0.0497245550256271	0.999834118490857	-4.58091435309838	-1.96232588841777	gut_blo_age_random
441	Gut mrVI LFC 0 normalized	RTN3	-1.43846871179931	7.54366136685064	-2.00569152042568	0.0497342922065238	0.999834118490857	-4.57746878374975	-1.96224220654891	gut_blo_age_random
442	Gut mrVI LFC 1 normalized	EIF3A	-0.619055249188381	9.61228577971707	-2.00662226716135	0.0497969369964183	0.999834118490857	-3.88583264427147	-1.96170416207499	gut_blo_age_random
443	IL17A	EIF3B	-0.670702395036667	8.10820614638717	-1.99092948057542	0.0497994082206743	0.999834118490857	-4.1589357546305	-1.96168294882823	gut_blo_age_random
444	IL17A	ID2	0.980156424629492	10.7014131189981	1.9902036456347	0.0498803813092549	0.999834118490857	-4.19521685239999	1.96098835522909	gut_blo_age_random
445	IL17A	MTAP	1.07383085375573	6.61920693832616	1.9883035195301	0.0501007899449044	0.999834118490857	-4.30162261960624	1.9591024500609	gut_blo_age_random
446	IL17A	TRIP13	-1.4449942537036	4.45399254913164	-1.98820845421698	0.0501053818170415	0.999834118490857	-4.18739612938038	-1.95906323417342	gut_blo_age_random
447	Gut mrVI LFC 3 normalized	IDH2	-1.31980790418698	8.09027652790641	-1.97755376243089	0.0503228909834885	0.999834118490857	-3.89753921659696	-1.95720908620781	gut_blo_age_random
448	Gut mrVI LFC 1 normalized	MYBL1	-1.46419722204876	8.61215081420931	-2.00090274016129	0.0504034666615594	0.999834118490857	-3.88031653752563	-1.95652392688272	gut_blo_age_random
449	Gut mrVI LFC 2 normalized	MESD	0.907634094214899	7.98427689994441	1.99144446545305	0.0505609096012178	0.999834118490857	-4.01054334726785	1.95518778664967	gut_blo_age_random
450	Gut mrVI LFC 1 normalized	TRIM14	-0.907035268699123	7.10370891384822	-1.9984028685196	0.0506839501208234	0.999834118490857	-3.85696207398099	-1.95414602722998	gut_blo_age_random
451	Gut mrVI LFC 1 normalized	CLIP4	-1.36950065048715	7.22014387763447	-1.99797844100275	0.0507292153002398	0.999834118490857	-3.84357146052781	-1.9537633090757	gut_blo_age_random
452	Gut mrVI LFC 1 normalized	VCP	0.523042747079066	9.60218501541971	1.99852293770344	0.0508468669787091	0.999834118490857	-3.89202268511835	1.95276989772317	gut_blo_age_random
453	Gut mrVI LFC 2 normalized	RNGTT	1.04251567110034	7.02468083766321	1.98769368106548	0.0510299235053404	0.999834118490857	-4.04512606607709	1.95122805112593	gut_blo_age_random
454	Gut mrVI LFC 3 normalized	HIST1H4C	-0.887637070921187	11.0198856644639	-1.97143035900945	0.0511517243633744	0.999834118490857	-4.12778599737081	-1.95020471239018	gut_blo_age_random
455	IL17A	HIST1H1E	-0.928407945094936	10.8840853065297	-1.9786885853805	0.0512128403787224	0.999834118490857	-4.17111309134054	-1.94969200024513	gut_blo_age_random
456	Gut mrVI LFC 3 normalized	CCT4	0.846073354840836	9.77720769825239	1.96633641402328	0.0516187080158015	0.999834118490857	-4.05892290736421	1.94630004651528	gut_blo_age_random
457	IL17A	CENPX	-0.815971665000473	7.7799623049067	-1.97448407473884	0.0518458467993778	0.999834118490857	-4.18145456079856	-1.94441151146027	gut_blo_age_random
458	IL17A	ERLEC1	0.703808504583852	7.55109063711658	1.97229038956723	0.0519268823866326	0.999834118490857	-4.19897681806263	1.9437394200116	gut_blo_age_random
459	Gut mrVI LFC 0 normalized	USP14	1.29183523871566	7.93946641264008	1.98384612925015	0.0522769470188751	0.999834118490857	-4.56951049971796	1.94084610330453	gut_blo_age_random
460	IL17A	CD151	-1.02735642750798	7.34631426473271	-1.96893858274142	0.05236942096473	0.999834118490857	-4.19607469201057	-1.94008450365658	gut_blo_age_random
461	Gut mrVI LFC 0 normalized	C12orf75	-2.02891077157365	7.49545858626559	-1.98135909329416	0.0525605175048468	0.999834118490857	-4.5547641279165	-1.93851422114869	gut_blo_age_random
462	Gut mrVI LFC 1 normalized	RPS27L	0.625934070128968	9.38199810442943	1.98237976131017	0.0525751341966092	0.999834118490857	-3.9041986767038	1.93839430916947	gut_blo_age_random
463	Gut mrVI LFC 3 normalized	FAM117A	-1.29482064658589	8.02588949840446	-1.95682696250474	0.0527435142150084	0.999834118490857	-3.90041107158592	-1.93701496392822	gut_blo_age_random
464	Gut mrVI LFC 3 normalized	RTN3	-1.36249032317597	7.46460837057556	-1.95213855714381	0.0533039256072315	0.999834118490857	-3.91607734481968	-1.9324505039488	gut_blo_age_random
465	Gut mrVI LFC 0 normalized	RMDN3	-1.42732314112077	6.92373155895537	-1.97378802991534	0.0533516910716177	0.999834118490857	-4.57563453330987	-1.93206331895558	gut_blo_age_random
466	Gut mrVI LFC 2 normalized	PRPF19	-1.28142271376815	7.17198787415122	-1.96675634032105	0.0534542579867516	0.999834118490857	-4.18946157370307	-1.93123289289683	gut_blo_age_random
467	Gut mrVI LFC 1 normalized	PSMA6	0.528220555543692	9.33452401423175	1.97467162402066	0.053484110890342	0.999834118490857	-3.93491715971214	1.9309914409309	gut_blo_age_random
468	Gut mrVI LFC 2 normalized	PPT1	-1.08617394104371	7.28956758741922	-1.96670910234574	0.0534847965629357	0.999834118490857	-4.09946479213781	-1.93098589649471	gut_blo_age_random
469	Gut mrVI LFC 3 normalized	RORA	1.05420355861343	9.63465428632314	1.95056332162199	0.0535055945414703	0.999834118490857	-4.05495236539246	1.93081774958317	gut_blo_age_random
470	Gut mrVI LFC 3 normalized	HIPK2	-1.4757633823819	7.79459218449718	-1.95049568267936	0.0535066173114572	0.999834118490857	-3.92548426009608	-1.93080948212934	gut_blo_age_random
471	Gut mrVI LFC 0 normalized	RIPK2	2.5517216472676	7.57383019544844	1.97217755184987	0.0535725575905907	0.999834118490857	-4.57761999308977	1.93027673912366	gut_blo_age_random
472	Gut mrVI LFC 3 normalized	MRPS18C	1.92125399225141	7.6575356448719	1.9490918010783	0.0536753762100471	0.999834118490857	-3.87935505239817	1.92944714108876	gut_blo_age_random
473	Gut mrVI LFC 0 normalized	COMMD9	1.40464643269486	6.53185322089646	1.970200692976	0.0538077871655894	0.999834118490857	-4.57404399166953	1.92838072794624	gut_blo_age_random
474	Gut mrVI LFC 2 normalized	AP3D1	-0.976154742271865	8.03120358232354	-1.96305428678855	0.0538512918403901	0.999834118490857	-4.07566840299328	-1.92803082756167	gut_blo_age_random
475	IL17A	TMEM273	-1.19097386048871	6.93547899763256	-1.95543553592003	0.0539169986873651	0.999834118490857	-4.25959661414342	-1.92750280611216	gut_blo_age_random
476	Gut mrVI LFC 3 normalized	CARM1	-2.01057635361471	5.94834704668591	-1.94678815040004	0.053952466658354	0.999834118490857	-3.892587108872	-1.9272180080212	gut_blo_age_random
477	Gut mrVI LFC 0 normalized	BMS1	-1.46953819222506	7.27890510041535	-1.96948266650769	0.0540030207545493	0.999834118490857	-4.57385330522048	-1.92681234247123	gut_blo_age_random
478	IL17A	PGM3	1.49237933265539	4.97058237311746	1.95368145748912	0.0540906971921582	0.999834118490857	-4.35249354655015	1.92610954386542	gut_blo_age_random
479	Gut mrVI LFC 3 normalized	SEC61G	0.896281785365627	9.46184528599037	1.94106560688592	0.0546484544381689	0.999834118490857	-4.0594070405448	1.92166078684682	gut_blo_age_random
480	Gut mrVI LFC 1 normalized	PDCD5	-0.560167020353344	8.60434163466644	-1.96425349096123	0.0547011061538101	0.999834118490857	-3.95838806857259	-1.92124278801301	gut_blo_age_random
481	IL17A	GORASP2	-0.655407092676974	7.92429535633058	-1.94302185678525	0.0554324070877029	0.999834118490857	-4.20914806721859	-1.91547144726532	gut_blo_age_random
482	Gut mrVI LFC 0 normalized	GSTO1	1.55601172057459	7.79579637523309	1.95720572016045	0.0554536090241803	0.999834118490857	-4.57922133598661	1.91530507298287	gut_blo_age_random
483	Gut mrVI LFC 2 normalized	ACYP2	-1.40095221092942	7.21991878953444	-1.94953879899003	0.0554560759196025	0.999834118490857	-4.10154954060246	-1.91528571838465	gut_blo_age_random
484	Gut mrVI LFC 0 normalized	CD52	-0.889764582115946	11.5779972837834	-1.95574102433816	0.0556076867643207	0.999834118490857	-4.53593130959189	-1.91409759509732	gut_blo_age_random
485	Gut mrVI LFC 0 normalized	MTA2	2.12085202312791	7.5019867065691	1.95544731723946	0.0556954019302639	0.999834118490857	-4.57938077345044	1.91341143273162	gut_blo_age_random
486	Gut mrVI LFC 1 normalized	CISD2	-0.79610310273215	7.84855668962788	-1.95602993456975	0.0557403700510882	0.999834118490857	-3.95648547566659	-1.91306001324889	gut_blo_age_random
487	IL17A	LIG1	-0.961112823823327	6.95333850021596	-1.94027308854562	0.0557631830976873	0.999834118490857	-4.21145768508245	-1.91288182281934	gut_blo_age_random
488	Gut mrVI LFC 3 normalized	FKBP3	-1.47541424047783	7.50887149139338	-1.93040118878968	0.0559789387482447	0.999834118490857	-3.92235690976551	-1.9111995729665	gut_blo_age_random
489	Gut mrVI LFC 1 normalized	MT1E	1.3375338150098	6.35119532225233	1.95295312508584	0.0560691210596752	0.999834118490857	-4.13002348644373	1.91049802016656	gut_blo_age_random
490	Gut mrVI LFC 0 normalized	SRSF9	0.605342610878013	9.42783268284195	1.95193871460096	0.0560702343579842	0.999834118490857	-4.55757075721441	1.91048936538901	gut_blo_age_random
491	Gut mrVI LFC 1 normalized	PTTG1	-1.04780731547297	7.0754910393241	-1.9497082454102	0.0563736763884064	0.999834118490857	-3.92622777736916	-1.90813572495744	gut_blo_age_random
492	Gut mrVI LFC 3 normalized	BIRC3	1.45299921732351	9.05656939629197	1.92585067150645	0.056544492944513	0.999834118490857	-4.054041442853	1.90681542674761	gut_blo_age_random
493	Gut mrVI LFC 0 normalized	LRPAP1	0.970934265468518	8.47601797057073	1.94788648918918	0.0565791876886491	0.999834118490857	-4.56772315113263	1.90654766520626	gut_blo_age_random
494	Gut mrVI LFC 0 normalized	ABRACL	1.17634664044956	9.4110832385274	1.943073039485	0.0570452592241428	0.999834118490857	-4.57912069477286	1.90296387459319	gut_blo_age_random
495	Gut mrVI LFC 0 normalized	NDUFAF2	-1.56531863708573	7.05532497334461	-1.94365594417484	0.0570653708874643	0.999834118490857	-4.57629604855598	-1.90280977788227	gut_blo_age_random
496	Gut mrVI LFC 2 normalized	ANXA2	-1.13079167514248	8.79212989710634	-1.93649921093282	0.0571233016023355	0.999834118490857	-4.07270390139232	-1.90236616178264	gut_blo_age_random
497	Gut mrVI LFC 3 normalized	EDEM2	-1.91289593127131	6.47390922254189	-1.91884062542083	0.0574246249437378	0.999834118490857	-3.93007953296401	-1.90006473447534	gut_blo_age_random
498	Gut mrVI LFC 3 normalized	LY75	-2.16743461226304	6.98486471279185	-1.91882631199574	0.0574364211594437	0.999834118490857	-3.92100869119079	-1.89997484258523	gut_blo_age_random
499	Gut mrVI LFC 3 normalized	ACSL6	-1.91568983021156	7.03096034409381	-1.9183958973486	0.0575010796058213	0.999834118490857	-3.98403020048607	-1.8994823918231	gut_blo_age_random
500	Gut mrVI LFC 2 normalized	ADI1	1.48035497831079	6.95391810183169	1.93039085086303	0.0578602716613933	0.999834118490857	-4.16561633698485	1.89675507072371	gut_blo_age_random
501	Gut mrVI LFC 3 normalized	LEF1	-1.33981600308985	8.93559294563917	-1.91489757648591	0.0579329352458225	0.999834118490857	-4.21220661600331	-1.89620505328206	gut_blo_age_random
502	Gut mrVI LFC 2 normalized	DCAF13	1.0754000267544	7.10432953665066	1.92985903966956	0.0579568858856227	0.999834118490857	-4.16049496195793	1.89602388770034	gut_blo_age_random
503	Gut mrVI LFC 1 normalized	CALU	0.76795124329813	7.18656131664682	1.9355594331133	0.0582240989523216	0.999834118490857	-3.977260702002	1.89400686278128	gut_blo_age_random
504	Gut mrVI LFC 3 normalized	PMVK	-2.19557719928604	7.02840431515783	-1.91213949290902	0.0582975610574384	0.999834118490857	-3.92995300205917	-1.89345369121641	gut_blo_age_random
505	Gut mrVI LFC 3 normalized	PDZD8	-1.0138992821368	7.01637168169281	-1.91113907336869	0.0584241622037905	0.999834118490857	-4.11073214645611	-1.89250173872042	gut_blo_age_random
506	Gut mrVI LFC 0 normalized	ATP6AP2	0.774933322274675	8.64418228855472	1.93215391028453	0.0585236606491326	0.999834118490857	-4.55826489537773	1.89175478144523	gut_blo_age_random
507	IL17A	AK6	1.06594932413844	6.56488640962036	1.91738864492352	0.0586218034675359	0.999834118490857	-4.31630378885325	1.89101903374596	gut_blo_age_random
508	Gut mrVI LFC 2 normalized	SNRPA	-0.767344008455982	8.64395291678507	-1.92485306803096	0.0586279142990936	0.999834118490857	-4.02086842592252	-1.89097325648764	gut_blo_age_random
509	Gut mrVI LFC 1 normalized	LSM4	-0.72115668352682	8.38707429127728	-1.9312542134188	0.0587410982679554	0.999834118490857	-3.99497678550187	-1.89012609202294	gut_blo_age_random
510	Gut mrVI LFC 3 normalized	POLDIP2	-1.8000818531723	6.90607109394608	-1.90876397670567	0.0587558557359041	0.999834118490857	-3.93479323070222	-1.89001573457368	gut_blo_age_random
511	IL17A	MRPS10	0.687926291145545	7.08968649788561	1.9159781919541	0.0588322946810276	0.999834118490857	-4.21629065752926	1.88944448649306	gut_blo_age_random
512	Gut mrVI LFC 0 normalized	LTA4H	0.975651901252354	7.77159426867977	1.92649959716693	0.0591518393949418	0.999834118490857	-4.57169504993117	1.88706309763151	gut_blo_age_random
513	Gut mrVI LFC 2 normalized	HMGA1	-1.11091930611823	8.06995188212121	-1.92022755686598	0.0591909970251228	0.999834118490857	-4.09084300828015	-1.88677201255809	gut_blo_age_random
514	Gut mrVI LFC 3 normalized	LSM4	-0.815501144437178	8.31259862866577	-1.90481896169163	0.059245230085585	0.999834118490857	-4.08232803980182	-1.88636912549371	gut_blo_age_random
515	Gut mrVI LFC 3 normalized	CCL5	2.11595288674965	9.42867941014758	1.90442178575098	0.0593012913586981	0.999834118490857	-4.19033481873577	1.88595297858385	gut_blo_age_random
516	Gut mrVI LFC 0 normalized	EXOSC5	-2.13427240435815	6.28947977419368	-1.92578212128699	0.0593070577564279	0.999834118490857	-4.57528859561011	-1.88591019271416	gut_blo_age_random
517	Gut mrVI LFC 0 normalized	TOR3A	-1.26159051371933	6.9445181174114	-1.92461018945216	0.0593689468185203	0.999834118490857	-4.57732959507064	-1.88545120169796	gut_blo_age_random
518	IL17A	TEDC1	-1.14715441219535	5.97641003746681	-1.91160754460396	0.0594139103497284	0.999834118490857	-4.27911608291278	-1.88511798531298	gut_blo_age_random
519	Gut mrVI LFC 0 normalized	PLSCR3	-1.00490170764773	8.16353481511476	-1.92561932293491	0.0594360345048716	0.999834118490857	-4.55451318291023	-1.88495410410902	gut_blo_age_random
520	Gut mrVI LFC 2 normalized	PEPD	-1.05563871474934	7.52429599878876	-1.91599908353405	0.059720751514872	0.999834118490857	-4.15045156363961	-1.88284961139382	gut_blo_age_random
521	Gut mrVI LFC 0 normalized	VCP	0.699970014765256	9.59395459421067	1.9228730343914	0.059779496945724	0.999834118490857	-4.56203015217195	1.8824164292675	gut_blo_age_random
522	Gut mrVI LFC 3 normalized	EIF1AY	2.03737617947035	5.48462825611333	1.89985690082342	0.0599063598138778	0.999834118490857	-3.97470297216201	1.88148216012405	gut_blo_age_random
523	IL17A	CEBPD	1.59278667942696	9.65823795613256	1.90690480472698	0.0600265385428203	0.999834118490857	-4.26090902388448	1.88059862787322	gut_blo_age_random
524	Gut mrVI LFC 2 normalized	MYC	2.30171633888685	7.26206132550418	1.91336440112093	0.0600700648430203	0.999834118490857	-4.21017699402981	1.88027899222151	gut_blo_age_random
525	Gut mrVI LFC 2 normalized	PDAP1	-0.782228709901313	8.28002843538989	-1.91319170660336	0.0601024836201275	0.999834118490857	-4.08242520956586	-1.88004104949639	gut_blo_age_random
526	Gut mrVI LFC 0 normalized	REEP5	1.48487954348137	8.57662431383062	1.91846090484641	0.0602537117884875	0.999834118490857	-4.57940874058967	1.87893249052449	gut_blo_age_random
527	Gut mrVI LFC 0 normalized	SMS	-0.921011301759624	7.479296286399	-1.9179328691697	0.0602852198424884	0.999834118490857	-4.56790525130271	-1.87870181513323	gut_blo_age_random
528	Gut mrVI LFC 2 normalized	PPIH	-1.01070227593847	7.93036013084453	-1.91072711584922	0.0604678943059136	0.999834118490857	-4.15163898158924	-1.8773663927763	gut_blo_age_random
529	Gut mrVI LFC 2 normalized	NOC2L	-1.3744440204125	7.28201551273211	-1.90714607539633	0.0608286657072541	0.999834118490857	-4.2184194299196	-1.87473880417113	gut_blo_age_random
530	Gut mrVI LFC 3 normalized	SAMHD1	-0.870174717411121	9.81651597352987	-1.89310269436762	0.0608335744469882	0.999834118490857	-4.18736153224711	-1.87470314173409	gut_blo_age_random
531	Gut mrVI LFC 2 normalized	MCM5	-1.60750227219726	6.80312066593606	-1.90272195142935	0.0614139652710363	0.999834118490857	-4.20831723554319	-1.87050325602502	gut_blo_age_random
532	IL17A	TBX21	1.84173008863453	6.5627506864842	1.89555016915849	0.0615408581318708	0.999834118490857	-4.40634598939355	1.86958940184627	gut_blo_age_random
533	IL17A	CTNNAL1	-0.934281934109543	6.08639874214946	-1.89469049867975	0.0615955259956328	0.999834118490857	-4.23398729492767	-1.86919617680426	gut_blo_age_random
534	Gut mrVI LFC 0 normalized	RNGTT	-1.49635658409743	6.73430518089519	-1.9053650145687	0.0618764712069404	0.999834118490857	-4.5763578304911	-1.86717988801852	gut_blo_age_random
535	Gut mrVI LFC 3 normalized	SRSF9	-0.744671246350741	9.26957325010913	-1.88515668792112	0.0618921237804382	0.999834118490857	-4.11476516078896	-1.8670677755672	gut_blo_age_random
536	Gut mrVI LFC 0 normalized	PES1	1.65803978590358	6.25390135084921	1.90668531458561	0.0619039793511596	0.999834118490857	-4.57529561134224	1.86698287498128	gut_blo_age_random
537	Gut mrVI LFC 2 normalized	HIST1H2AG	-1.50512822833852	7.10228833055095	-1.89936484467896	0.0619151836103398	0.999834118490857	-4.17140055491635	-1.86690265096041	gut_blo_age_random
538	Gut mrVI LFC 1 normalized	GPAA1	-0.811104830187099	7.19048151185969	-1.90261381337822	0.062476844219346	0.999834118490857	-4.04747354598134	-1.86289639431571	gut_blo_age_random
539	Gut mrVI LFC 0 normalized	SNRNP40	-1.33046757110544	7.47387359878969	-1.90068735065934	0.0625472306467098	0.999834118490857	-4.57866047737703	-1.86239643955506	gut_blo_age_random
540	Gut mrVI LFC 0 normalized	GYPC	0.916520445008603	10.2427553279598	1.90074840051005	0.0625850156297634	0.999834118490857	-4.54920716194787	1.86212824474739	gut_blo_age_random
541	Gut mrVI LFC 0 normalized	PSMD8	-0.739456406580524	9.01049688654589	-1.90061457851944	0.062662276207403	0.999834118490857	-4.56854380990923	-1.86158027186823	gut_blo_age_random
542	Gut mrVI LFC 0 normalized	RARA	1.49198442820387	7.78463708915364	1.89669940294713	0.0631285323466669	0.999834118490857	-4.56605243551424	1.8582851441173	gut_blo_age_random
543	Gut mrVI LFC 0 normalized	AIG1	-1.49259785148363	6.25504884347493	-1.8968526401849	0.0631630224457403	0.999834118490857	-4.57409289060794	-1.85804219555138	gut_blo_age_random
544	Gut mrVI LFC 2 normalized	ABCE1	-1.17273714086012	7.44722975341215	-1.88992284431088	0.0631739824934303	0.999834118490857	-4.17679470714753	-1.85796501583478	gut_blo_age_random
545	Gut mrVI LFC 0 normalized	MRPL22	-1.05608102273728	7.57686206720918	-1.89657332958342	0.0631995076489309	0.999834118490857	-4.57208474636466	-1.85778531276642	gut_blo_age_random
546	Gut mrVI LFC 0 normalized	SLC25A37	1.56324387073056	6.80360206437205	1.89575722287492	0.0632416556912586	0.999834118490857	-4.57542446944064	1.85748871193986	gut_blo_age_random
547	Gut mrVI LFC 3 normalized	MAP3K8	2.79737875376706	7.87109669408599	1.87408044088232	0.0633909837041336	0.999834118490857	-3.99553943724984	1.85643918573383	gut_blo_age_random
548	Gut mrVI LFC 3 normalized	MYL6	0.521471892775519	11.459829888919	1.87410303169351	0.0634026860459322	0.999834118490857	-4.36008180681014	1.85635702419546	gut_blo_age_random
549	Gut mrVI LFC 1 normalized	PRMT1	-0.585855847997099	8.3449139286651	-1.89565249462278	0.0634740316524132	0.999834118490857	-4.01604788229036	-1.85585638126262	gut_blo_age_random
550	Gut mrVI LFC 0 normalized	PEA15	1.75243517337508	6.50309906746378	1.89210830942441	0.0637175766589803	0.999834118490857	-4.57724467901753	1.8541508839049	gut_blo_age_random
551	IL17A	MSH6	-0.945634370512622	6.4739199972973	-1.87888014899399	0.063750874544509	0.999834118490857	-4.26725254203573	-1.85391812405953	gut_blo_age_random
552	Gut mrVI LFC 2 normalized	BATF	1.46994216055394	8.38480634037473	1.88567567246453	0.0638340671217828	0.999834118490857	-4.17810174222401	1.85333702744008	gut_blo_age_random
553	Gut mrVI LFC 0 normalized	DDX60	1.62609465872996	6.36551161726099	1.89119724546994	0.063844891148185	0.999834118490857	-4.57672202590802	1.85326146806796	gut_blo_age_random
554	Gut mrVI LFC 0 normalized	MRPS15	0.772820453271549	8.07152861223534	1.89041871401854	0.0639792613495	0.999834118490857	-4.56639142822129	1.85232434864053	gut_blo_age_random
555	Gut mrVI LFC 3 normalized	CDC123	1.16093686774324	7.44620051592356	1.86939812758943	0.0640614327846328	0.999834118490857	-4.03758459486447	1.85175207239399	gut_blo_age_random
556	Gut mrVI LFC 3 normalized	MRPS10	1.63137982410675	7.10040656793508	1.86763753263767	0.0642884924618979	0.999834118490857	-4.01412127482996	1.85017387916129	gut_blo_age_random
557	Gut mrVI LFC 0 normalized	RAB11FIP1	-1.59641634805602	8.08169905993653	-1.88740722196274	0.0643791329514897	0.999834118490857	-4.57550508976916	-1.84954516139526	gut_blo_age_random
558	Gut mrVI LFC 1 normalized	JPT1	0.829182085910258	8.67885556702307	1.88772623856615	0.0644566801693169	0.999834118490857	-4.05991529879817	1.84900784337926	gut_blo_age_random
559	IL17A	DIAPH2	-0.842002521613508	6.06481269247754	-1.87390636999166	0.0645010330538097	0.999834118490857	-4.29084445295717	-1.84870076586384	gut_blo_age_random
560	Gut mrVI LFC 1 normalized	SNRNP40	-0.682337236868938	7.55150311343606	-1.88645674911791	0.0646754208883454	0.999834118490857	-4.05709693073645	-1.847495077519	gut_blo_age_random
561	Gut mrVI LFC 1 normalized	SLC25A5	-0.538859601405765	10.4530117807625	-1.88588256574582	0.0647354276429602	0.999834118490857	-4.08567615450524	-1.84708082122408	gut_blo_age_random
562	Gut mrVI LFC 3 normalized	ARF4	-1.04399277241349	8.95288843620503	-1.8644257687279	0.0647744961161928	0.999834118490857	-4.07891325839486	-1.84681128250902	gut_blo_age_random
563	Gut mrVI LFC 3 normalized	LAT	-0.944658264885891	9.50114064361617	-1.86383492791113	0.0648449087973938	0.999834118490857	-4.16524712588298	-1.84632583438707	gut_blo_age_random
564	IL17A	ZDHHC3	0.543280320421631	7.02897829372246	1.87031137802776	0.0650088975926003	0.999834118490857	-4.24751527250803	1.84519692549357	gut_blo_age_random
565	IL17A	OAT	-0.910719232717761	6.9552232534816	-1.86909274788407	0.0651592106297219	0.999834118490857	-4.3202657812975	-1.8441642229332	gut_blo_age_random
566	Gut mrVI LFC 3 normalized	RBPJ	1.53121870719428	7.64256441675869	1.86165151814885	0.0651599327851626	0.999834118490857	-4.03543904869215	1.84415926622054	gut_blo_age_random
567	Gut mrVI LFC 3 normalized	UCHL3	-2.12769615195639	6.64267165758952	-1.85909787080766	0.0654987580934821	0.999834118490857	-4.00291096046606	-1.84183862681352	gut_blo_age_random
568	Gut mrVI LFC 0 normalized	MRPL36	1.40531525831285	7.16316437750447	1.87882874335539	0.0656192419491525	0.999834118490857	-4.57394187825943	1.84101580953992	gut_blo_age_random
569	Gut mrVI LFC 0 normalized	AHNAK	-1.66814697078113	10.2816871351693	-1.87725617100838	0.0657002480685055	0.999834118490857	-4.55054837706542	-1.84046329647907	gut_blo_age_random
570	Gut mrVI LFC 1 normalized	NCR3	-1.26032942148034	6.04475060217523	-1.87872377709961	0.0657443016972585	0.999834118490857	-4.09019818600037	-1.84016305851724	gut_blo_age_random
571	Gut mrVI LFC 2 normalized	IL7R	1.24362630741946	12.3190366968582	1.87148080828982	0.0657518090613	0.999834118490857	-4.05719472450481	1.84011191024343	gut_blo_age_random
572	Gut mrVI LFC 1 normalized	SIRPG	1.55117384410824	7.52880316355633	1.87798998134998	0.0658110836814296	0.999834118490857	-4.00090280090792	1.83970823645445	gut_blo_age_random
573	IL17A	PPFIA1	0.987557905033192	6.77545377542287	1.86217890321608	0.0660962010090213	0.999834118490857	-4.34215803446751	1.83777069885639	gut_blo_age_random
574	IL17A	TNFRSF1A	1.56401893287508	6.47515107670942	1.86251123043778	0.0661011255842602	0.999834118490857	-4.37489421383277	1.83773729406805	gut_blo_age_random
575	Gut mrVI LFC 3 normalized	FARSA	1.9347968889805	6.93463245322378	1.85365736073018	0.0662988266287908	0.999834118490857	-4.00912301354033	1.83639792238825	gut_blo_age_random
576	Gut mrVI LFC 0 normalized	LSM5	1.14549816682211	8.48146253717238	1.87305984965818	0.0664077733335178	0.999834118490857	-4.57300502736333	1.83566124325495	gut_blo_age_random
577	Gut mrVI LFC 0 normalized	MT1F	-1.91975039009212	6.7839922987003	-1.8720851492694	0.0664250472913761	0.999834118490857	-4.57718436267945	-1.83554453113701	gut_blo_age_random
578	Gut mrVI LFC 3 normalized	TCEA3	-2.15932313624129	5.84196908204893	-1.85251155697148	0.0664555597913418	0.999834118490857	-4.05502115206282	-1.83533843340151	gut_blo_age_random
579	Gut mrVI LFC 0 normalized	BOLA3	-1.42444384614399	7.70641533233492	-1.87215184303068	0.0665406860168133	0.999834118490857	-4.5800018630282	-1.83476385713951	gut_blo_age_random
580	Gut mrVI LFC 0 normalized	EIF2AK2	-1.12136013266545	7.73880497013811	-1.87141165607385	0.0665915211523975	0.999834118490857	-4.57378305957656	-1.83442102401428	gut_blo_age_random
581	Gut mrVI LFC 1 normalized	HM13	0.54886573398282	8.8796112054944	1.87188674776508	0.0667389281636273	0.999834118490857	-4.0849290727883	1.83342812548466	gut_blo_age_random
582	IL17A	DNAJC10	-0.857286983862456	6.59591129057464	-1.85775509056526	0.0667897341405085	0.999834118490857	-4.3033177741032	-1.83308632698788	gut_blo_age_random
583	IL17A	SIL1	-0.971989485669977	5.68209974756668	-1.85697343093553	0.0668759839531705	0.999834118490857	-4.27084654128489	-1.8325065690816	gut_blo_age_random
584	Gut mrVI LFC 2 normalized	TMED10	-0.700330831304242	9.26285209352141	-1.86228806146089	0.0670553305654479	0.999834118490857	-4.09686994572103	-1.8313029970677	gut_blo_age_random
585	Gut mrVI LFC 3 normalized	TYMP	-1.87823592401506	6.7091397088617	-1.84826699447456	0.0671027588311061	0.999834118490857	-4.03334251763981	-1.83098515518676	gut_blo_age_random
586	Gut mrVI LFC 1 normalized	VEGFB	-0.988749188114316	8.36173605155705	-1.86827018593006	0.0671143769729317	0.999834118490857	-4.02583082856251	-1.83090732407502	gut_blo_age_random
587	Gut mrVI LFC 3 normalized	PRPSAP2	-1.89194812484735	7.03246190288532	-1.84759826474713	0.0671716080383154	0.999834118490857	-4.019360206073	-1.83052408914725	gut_blo_age_random
588	Gut mrVI LFC 3 normalized	PSMC4	1.1042214153886	7.83868564796703	1.84711362067155	0.0672300112994711	0.999834118490857	-4.08566872337004	1.8301332818408	gut_blo_age_random
589	Gut mrVI LFC 3 normalized	STAT1	-1.71482410716314	8.64972320301425	-1.84654137600717	0.0673347375387093	0.999834118490857	-4.10212201170917	-1.82943320201812	gut_blo_age_random
590	Gut mrVI LFC 2 normalized	TRBC1	-1.03067860066947	10.1271708634084	-1.85790178276426	0.0677489275212968	0.999834118490857	-4.10619252861208	-1.82667315062077	gut_blo_age_random
591	Gut mrVI LFC 0 normalized	CCR7	2.42279723902815	6.34524863665461	1.86304434856334	0.0677933243473628	0.999834118490857	-4.55967379559274	1.82637812645225	gut_blo_age_random
592	Gut mrVI LFC 3 normalized	SAR1B	1.54503304605195	7.58498448076156	1.83565932761878	0.0689285599857702	0.999834118490857	-4.03210664240166	1.81888773124037	gut_blo_age_random
593	IL17A	LAG3	-1.54541047139073	8.48832943434334	-1.84124540991284	0.0691482384745435	0.999834118490857	-4.26602749018132	-1.81744999482203	gut_blo_age_random
594	Gut mrVI LFC 3 normalized	AP1S2	-1.13060964949802	7.34237761486375	-1.8337716526239	0.0692229953574564	0.999834118490857	-4.20120796204729	-1.81696158685236	gut_blo_age_random
595	Gut mrVI LFC 1 normalized	HIST1H3D	-1.20400773150765	7.48787780260829	-1.85356227284335	0.069281627530045	0.999834118490857	-4.08405826827066	-1.81657882924907	gut_blo_age_random
596	Gut mrVI LFC 0 normalized	RNF130	1.59399309684934	7.07284331359257	1.85309216582485	0.069345074209653	0.999834118490857	-4.58100790957318	1.81616494157794	gut_blo_age_random
597	Gut mrVI LFC 3 normalized	CST7	2.00982881857325	8.699249377122	1.83249843801792	0.0693927832791176	0.999834118490857	-4.14620006308254	1.81585392133923	gut_blo_age_random
598	Gut mrVI LFC 3 normalized	ATP6V1E1	1.22373768036002	7.40924306116072	1.83170527218863	0.0695282200901227	0.999834118490857	-4.07546345099976	1.81497195090456	gut_blo_age_random
599	Gut mrVI LFC 3 normalized	EIF2AK4	-1.82051688848715	6.43356095497428	-1.83137081667452	0.0695828645229842	0.999834118490857	-4.04277925863083	-1.81461650334576	gut_blo_age_random
600	Gut mrVI LFC 1 normalized	EEF1E1	-0.861976717792112	7.24562897551277	-1.85043675259565	0.069684676482683	0.999834118490857	-4.06966858525437	-1.81395485437964	gut_blo_age_random
601	Gut mrVI LFC 1 normalized	BID	0.738291025940665	7.19729982044154	1.85042161881338	0.0696868924767805	0.999834118490857	-4.09757524214497	1.81394046204841	gut_blo_age_random
602	Gut mrVI LFC 3 normalized	NUCB2	-1.17463241481305	8.69458484439803	-1.83042024788193	0.0697221036829624	0.999834118490857	-4.18243483800842	-1.81371182441213	gut_blo_age_random
603	Gut mrVI LFC 3 normalized	TMEM59	0.479286350554489	9.59896968919157	1.82976006995968	0.0698650345969976	0.999834118490857	-4.28902160965723	1.81278470043556	gut_blo_age_random
604	Gut mrVI LFC 3 normalized	ACOT9	1.92924092750811	6.41360393839584	1.82819872468212	0.0700613289742434	0.999834118490857	-4.0603409136627	1.81151396733135	gut_blo_age_random
605	Gut mrVI LFC 1 normalized	IFNG	1.83795387730741	7.77618778670734	1.84755762452986	0.0702067787815401	0.999834118490857	-4.11575862043411	1.81057426540576	gut_blo_age_random
606	Gut mrVI LFC 3 normalized	PSMB8	0.739450987070285	9.54858371425027	1.82671541057396	0.0702743921454119	0.999834118490857	-4.23898102817535	1.81013798217862	gut_blo_age_random
607	Gut mrVI LFC 1 normalized	SAP30	1.52960330782757	7.84173988823638	1.84586939691496	0.0705589052472283	0.999834118490857	-4.06344236092845	1.80830589276828	gut_blo_age_random
608	Gut mrVI LFC 3 normalized	CD4	-1.54689939853649	8.49414928513775	-1.82482240996294	0.0705723208661713	0.999834118490857	-4.05699972508058	-1.80821965414856	gut_blo_age_random
609	Gut mrVI LFC 1 normalized	DYNLL1	1.08384502990122	8.88958475792252	1.84458995115694	0.0705804912249054	0.999834118490857	-4.05476613925027	1.80816713983092	gut_blo_age_random
610	Gut mrVI LFC 1 normalized	LSM5	0.679102746636705	8.33744083923828	1.84367953458304	0.070680046029492	0.999834118490857	-4.10717849638312	1.80752765959392	gut_blo_age_random
611	IL17A	MCM7	-1.02106185394141	7.5954380629641	-1.83109801249636	0.0706980256897921	0.999834118490857	-4.24377938882163	-1.80741224782832	gut_blo_age_random
612	IL17A	TCEAL4	-1.21707153326602	6.38280790411951	-1.83024420467599	0.070806222564256	0.999834118490857	-4.32251338969438	-1.80671823795815	gut_blo_age_random
613	IL17A	TMIGD2	-2.31882709430346	8.13212168153362	-1.82964458172556	0.0708757080509263	0.999834118490857	-4.37231843755001	-1.80627299395879	gut_blo_age_random
614	Gut mrVI LFC 1 normalized	TIMMDC1	1.19828206713486	6.80780695370004	1.84032684272565	0.0712801015906113	0.999834118490857	-4.04867165070351	1.80368883008197	gut_blo_age_random
615	Gut mrVI LFC 1 normalized	HIST1H4C	-0.67337474691311	10.7736682263086	-1.83769077384656	0.0716395593589873	0.999834118490857	-4.14964313220553	-1.8014018844022	gut_blo_age_random
616	Gut mrVI LFC 1 normalized	ACTG1	-0.624814168343166	12.6240710945192	-1.83711701126042	0.0716581802608839	0.999834118490857	-4.18487987764308	-1.80128367070733	gut_blo_age_random
617	IL17A	WDR76	-0.980617170746264	5.98542814707283	-1.82308079909469	0.0720285074389454	0.999834118490857	-4.25913196451723	-1.79893788161986	gut_blo_age_random
618	Gut mrVI LFC 0 normalized	VKORC1	-1.64593475299813	7.56520187521781	-1.83226298717832	0.0722364318556723	0.999834118490857	-4.58212575075995	-1.79762513875174	gut_blo_age_random
619	Gut mrVI LFC 1 normalized	GYPC	-0.510832925986971	10.1019233295087	-1.83342745928163	0.0722899822028879	0.999834118490857	-4.16978531638561	-1.79728754668115	gut_blo_age_random
620	Gut mrVI LFC 2 normalized	HNRNPAB	0.745079430881987	8.80919380777827	1.82657788853552	0.0723311872019957	0.999834118490857	-4.16707415926644	1.79702792152242	gut_blo_age_random
621	Gut mrVI LFC 0 normalized	RNASEH1	0.835339505696043	7.32611289394287	1.83232927175156	0.0723516776602943	0.999834118490857	-4.56207171403911	1.79689885997609	gut_blo_age_random
622	IL17A	TFRC	-0.764896130522911	7.51430846701107	-1.81971998065676	0.0723872525843204	0.999834118490857	-4.31438002780239	-1.79667485822597	gut_blo_age_random
623	Gut mrVI LFC 2 normalized	NUTF2	-0.854173492927808	8.13708409365307	-1.82437953864328	0.0725938941675931	0.999834118490857	-4.15043678175458	-1.79537549418617	gut_blo_age_random
624	Gut mrVI LFC 3 normalized	ERN1	1.50946451182805	8.96455280887147	1.81150342157546	0.0726285657482988	0.999834118490857	-4.17084410202139	1.7951577757077	gut_blo_age_random
625	Gut mrVI LFC 3 normalized	HIST1H2BF	-2.16562586785888	5.96149448483848	-1.81102922556598	0.072676654744422	0.999834118490857	-4.1001896681281	-1.79485594401961	gut_blo_age_random
626	Gut mrVI LFC 2 normalized	PMAIP1	0.897922211284273	10.0030494524441	1.82370667816327	0.0727656583155373	0.999834118490857	-4.10334786318232	1.79429774205512	gut_blo_age_random
627	Gut mrVI LFC 3 normalized	USP14	0.843436926518573	7.92677954561125	1.80886904619555	0.0730331116564018	0.999834118490857	-4.1866692834782	1.79262371583946	gut_blo_age_random
628	Gut mrVI LFC 0 normalized	MRPL3	1.33064630395578	7.61471243932692	1.82755632123991	0.0730465503486857	0.999834118490857	-4.57816553318608	1.79253973371249	gut_blo_age_random
629	Gut mrVI LFC 2 normalized	MRPL27	1.19595521844035	6.78761776035439	1.8216157506618	0.0730747890076442	0.999834118490857	-4.20534475537693	1.79236330365951	gut_blo_age_random
630	Gut mrVI LFC 1 normalized	LAS1L	-0.980339045896645	7.02283678804889	-1.82829032290225	0.0730946760404638	0.999834118490857	-4.10480211291084	-1.79223908653476	gut_blo_age_random
631	IL17A	CD80	1.68760024919997	4.05224385985723	1.81511660037135	0.073140715326372	0.999834118490857	-4.30307169580891	1.79195162493061	gut_blo_age_random
632	Gut mrVI LFC 0 normalized	DERL1	0.989921764452168	8.30636776473771	1.82739353172604	0.0732152097539225	0.999834118490857	-4.56697717614346	1.79148680758081	gut_blo_age_random
633	Gut mrVI LFC 2 normalized	RHBDD2	-0.993007188342577	8.40569138101868	-1.81930244150625	0.07343076663417	0.999834118490857	-4.18590701602453	-1.79014398926822	gut_blo_age_random
634	IL17A	GPATCH11	0.864078113614135	6.34500234222824	1.81315348127739	0.0734522472306995	0.999834118490857	-4.3066277350176	1.79001035195269	gut_blo_age_random
635	Gut mrVI LFC 0 normalized	COLGALT1	-1.3775338919198	6.08578065126159	-1.82413038236046	0.0735270411623576	0.999834118490857	-4.57686423181709	-1.78954528545224	gut_blo_age_random
636	Gut mrVI LFC 2 normalized	ARRB2	-0.737721572229937	9.19527757388346	-1.81739965411421	0.0737188278898998	0.999834118490857	-4.12864220173394	-1.78835452660886	gut_blo_age_random
637	Gut mrVI LFC 1 normalized	CXCR3	1.24498267739371	8.13161149459157	1.82149007823313	0.0740333146771786	0.999834118490857	-4.09300437584944	1.78640742256199	gut_blo_age_random
638	Gut mrVI LFC 3 normalized	TUBB4B	1.22824671259908	9.57874188682228	1.80231505983001	0.0740624537288879	0.999834118490857	-4.28675573252397	1.78622735438981	gut_blo_age_random
639	Gut mrVI LFC 3 normalized	HSPBP1	-1.69845313827576	6.53425445675088	-1.8022465596456	0.0740725685648756	0.999834118490857	-4.09010905316735	-1.78616486211934	gut_blo_age_random
640	Gut mrVI LFC 1 normalized	RHOQ	-1.00558269820201	6.82186438417792	-1.82217964660741	0.0740940107697891	0.999834118490857	-4.08688007847677	-1.78603240927487	gut_blo_age_random
641	Gut mrVI LFC 0 normalized	ALAS1	1.65638565907361	6.01461413058081	1.82078669529462	0.0741395312582385	0.999834118490857	-4.57581811802121	1.78575132381658	gut_blo_age_random
642	Gut mrVI LFC 3 normalized	SEL1L3	-1.48692965483722	7.26915298697086	-1.80072698218858	0.0743193542890654	0.999834118490857	-4.08702377707605	-1.78464230796425	gut_blo_age_random
643	Gut mrVI LFC 3 normalized	LY6E	-0.878352107324629	9.73206223414587	-1.79952389314605	0.0745122539976674	0.999834118490857	-4.35199607691691	-1.78345507990742	gut_blo_age_random
644	Gut mrVI LFC 1 normalized	SELENOM	-1.06460262049067	8.00199288251301	-1.82071123849313	0.0745269667407536	0.999834118490857	-4.09569166167584	-1.7833646314006	gut_blo_age_random
645	Gut mrVI LFC 2 normalized	ACADVL	-0.584316425149604	8.96172049823386	-1.81186101682573	0.0745967851662382	0.999834118490857	-4.15097175251636	-1.78293561228999	gut_blo_age_random
646	Gut mrVI LFC 1 normalized	CD8A	-2.29101212370319	6.84162506366685	-1.81729277949238	0.074785765088016	0.999834118490857	-4.07004696678999	-1.78177601491971	gut_blo_age_random
647	Gut mrVI LFC 1 normalized	TUFM	-0.534144795454774	9.05322747871553	-1.81385371333417	0.0752178116426284	0.999834118490857	-4.21075761369747	-1.77913390259479	gut_blo_age_random
648	Gut mrVI LFC 0 normalized	POU2F2	-1.79733514882659	7.02441256181207	-1.81355904884975	0.0752874857231827	0.999834118490857	-4.57781731246364	-1.77870898278721	gut_blo_age_random
649	Gut mrVI LFC 3 normalized	IARS2	-2.0432477082346	7.32532437380353	-1.7941333300217	0.075346709782456	0.999834118490857	-4.08756285174996	-1.77834804664702	gut_blo_age_random
650	Gut mrVI LFC 3 normalized	JPT1	1.66256690227855	8.23409961126041	1.79248862867557	0.0756111158968961	0.999834118490857	-4.10309387485192	1.77673946475898	gut_blo_age_random
651	Gut mrVI LFC 3 normalized	ATP6V1D	1.53834047741904	6.52953491575875	1.79157969282988	0.0757575673056977	0.999834118490857	-4.10868215742788	1.77585046507879	gut_blo_age_random
652	Gut mrVI LFC 2 normalized	ARL6IP1	0.589357152004485	9.52083748958451	1.80390121295707	0.0758518995495513	0.999834118490857	-4.12496164181498	1.77527858513871	gut_blo_age_random
653	Gut mrVI LFC 1 normalized	HNRNPAB	0.641607568479249	8.89187496000407	1.80970761516326	0.0758675685487483	0.999834118490857	-4.14645868175193	1.77518364958317	gut_blo_age_random
654	Gut mrVI LFC 2 normalized	RBPJ	-0.949600101683452	7.51535123051064	-1.80316708070958	0.0759263526209559	0.999834118490857	-4.16733990702307	-1.77482763033772	gut_blo_age_random
655	Gut mrVI LFC 1 normalized	SFXN1	-0.543764052341148	8.16103480017652	-1.80886060636251	0.0760008720766754	0.999834118490857	-4.22880151565561	-1.77437663457662	gut_blo_age_random
656	Gut mrVI LFC 3 normalized	HIST1H3D	-1.23701859473205	7.89738960244201	-1.78995945104604	0.0760369928291506	0.999834118490857	-4.25832336171354	-1.77415815963865	gut_blo_age_random
657	IL17A	GLRX2	1.30508450787202	5.87700263938374	1.79635311503474	0.0760624738197773	0.999834118490857	-4.33612180468407	1.77400408980304	gut_blo_age_random
658	Gut mrVI LFC 1 normalized	RTN3	0.8300749900055	7.69822553320203	1.80833646280882	0.0760834676098799	0.999834118490857	-4.15061514201237	1.7738771832863	gut_blo_age_random
659	IL17A	ALYREF	-0.754314730077493	9.00495768017366	-1.79624645541759	0.0761295032196051	0.999834118490857	-4.27034154005193	-1.77359900006219	gut_blo_age_random
660	Gut mrVI LFC 2 normalized	SNRPD3	0.952413482304915	7.29606666601562	1.80069282896194	0.0763620242796573	0.999834118490857	-4.18318623371678	1.77219601873882	gut_blo_age_random
661	IL17A	FTL	0.600403402227611	12.6505437453197	1.79306631067065	0.0766281272046357	0.999834118490857	-4.26985813118526	1.77059468037431	gut_blo_age_random
662	Gut mrVI LFC 3 normalized	SQOR	1.50296485231351	7.08183538969026	1.78497255936443	0.0768291945494089	0.999834118490857	-4.12785149895691	1.76938771378178	gut_blo_age_random
663	Gut mrVI LFC 0 normalized	LGALS3	-1.64826358554743	8.21745612791513	-1.8015489296936	0.0770348779152515	0.999834118490857	-4.56480434249768	-1.76815569939658	gut_blo_age_random
664	Gut mrVI LFC 1 normalized	CREBL2	0.720385041531155	6.89743502596524	1.8021962507119	0.0771605660617911	0.999834118490857	-4.15932032343262	1.76740416418902	gut_blo_age_random
665	Gut mrVI LFC 0 normalized	HMCES	1.03290964096246	8.61160717984205	1.80061506372201	0.0773408819347044	0.999834118490857	-4.57117413960095	1.7663277301404	gut_blo_age_random
666	Gut mrVI LFC 0 normalized	GLCCI1	0.639552734825083	8.25907826374327	1.79919612061839	0.0775750956891905	0.999834118490857	-4.56593513355541	1.764932589801	gut_blo_age_random
667	Gut mrVI LFC 0 normalized	CHCHD2	0.572833638181777	11.3321436859495	1.79792032511283	0.0776874667197015	0.999834118490857	-4.54846314506444	1.76426444731864	gut_blo_age_random
668	Gut mrVI LFC 2 normalized	BTG2	0.874255422496073	10.7957353670001	1.79242361867132	0.0776899195973576	0.999834118490857	-4.13621618577189	1.76424987163109	gut_blo_age_random
669	Gut mrVI LFC 1 normalized	ETV6	-0.84669719658898	7.29908903619928	-1.79876967058701	0.0776968045925743	0.999834118490857	-4.24253270474266	-1.76420896105938	gut_blo_age_random
670	Gut mrVI LFC 3 normalized	GLRX2	-1.77259634150241	6.08228003499832	-1.77955525989094	0.0777323899294182	0.999834118490857	-4.1240617970016	-1.76399756040422	gut_blo_age_random
671	IL17A	SET	-0.502307964042817	10.3682103501931	-1.78591773866723	0.0777622023693487	0.999834118490857	-4.27971952225643	-1.763820515278	gut_blo_age_random
672	IL17A	SYNC	-0.74145336277271	7.18111382855127	-1.78607956118441	0.0778020375847575	0.999834118490857	-4.30280412450981	-1.7635840348292	gut_blo_age_random
673	Gut mrVI LFC 0 normalized	ITPR2	-1.32214127828699	7.30772204435808	-1.79692046395902	0.0778423056643052	0.999834118490857	-4.57838141335053	-1.76334508489279	gut_blo_age_random
674	IL17A	ERI1	0.914580078959271	6.21503645345635	1.78527047119963	0.0779383118172867	0.999834118490857	-4.30137696661178	1.7627757922218	gut_blo_age_random
675	Gut mrVI LFC 0 normalized	EXOSC3	-1.28081507144513	6.54750901811963	-1.79630051932617	0.0779432376458135	0.999834118490857	-4.58002740558855	-1.76274659868455	gut_blo_age_random
676	IL17A	DPM2	-0.700566378115348	7.14385804945429	-1.78429176753428	0.0780535841830887	0.999834118490857	-4.2820995356323	-1.76209300959477	gut_blo_age_random
677	Gut mrVI LFC 0 normalized	S100A10	-0.650216947083235	11.4099698883496	-1.79515957154421	0.0781335337533137	0.999834118490857	-4.54920494999516	-1.76161993337825	gut_blo_age_random
678	Gut mrVI LFC 3 normalized	GLRX3	-0.965369291652083	7.1363701079741	-1.77704709546302	0.0781465701333559	0.999834118490857	-4.1924354426039	-1.76154283210845	gut_blo_age_random
679	IL17A	ADCY3	1.66599179278148	4.97616662638966	1.78266046414986	0.0783209570671343	0.999834118490857	-4.40909123009669	1.76051245820246	gut_blo_age_random
680	Gut mrVI LFC 3 normalized	LSM2	1.26242104289016	8.09930021982545	1.77561794010794	0.078376480051552	0.999834118490857	-4.18783270125198	1.76018478982554	gut_blo_age_random
681	Gut mrVI LFC 3 normalized	HSPA1A	3.93650190201155	12.554924684801	1.77141390064559	0.0790907021387381	0.999834118490857	-4.40788953256965	1.75598656772785	gut_blo_age_random
682	Gut mrVI LFC 0 normalized	BAZ1B	-1.19729449468371	8.14481771906723	-1.78914601547344	0.0791601164531269	0.999834118490857	-4.58155647727425	-1.7555801944729	gut_blo_age_random
683	IL17A	MGST3	0.842287623428689	7.960366388922	1.77615428859761	0.0793699698110316	0.999834118490857	-4.32750109709648	1.75435340672038	gut_blo_age_random
684	IL17A	COLGALT1	-1.07754847502978	5.61343570404811	-1.77589611449134	0.0794379005496507	0.999834118490857	-4.39060856603832	-1.75395685356811	gut_blo_age_random
685	Gut mrVI LFC 1 normalized	GOT2	0.743526931105479	6.97288070739743	1.78613009108784	0.0796568625490681	0.999834118490857	-4.16947852796934	1.75268051264385	gut_blo_age_random
686	Gut mrVI LFC 3 normalized	TAP1	1.10455837166696	8.69606780443996	1.7675257691992	0.0797505408030432	0.999834118490857	-4.24084649458289	1.75213532819934	gut_blo_age_random
687	Gut mrVI LFC 0 normalized	DPYD	-1.10466529731724	7.8473701271935	-1.78577123865439	0.0797577271553497	0.999834118490857	-4.57801243754673	-1.7520935268947	gut_blo_age_random
688	Gut mrVI LFC 3 normalized	ITM2B	0.402765748940805	11.7511052399307	1.76423444750926	0.0802922159830048	0.999834118490857	-4.52362367852177	1.74899307770394	gut_blo_age_random
689	Gut mrVI LFC 1 normalized	MAFF	1.26513603355285	8.04845776558762	1.78252886343698	0.0803002687236235	0.999834118490857	-4.17912918335805	1.74894649396682	gut_blo_age_random
690	Gut mrVI LFC 0 normalized	S100A4	-0.817498761427744	12.1697116806315	-1.78062197686787	0.0804095565851872	0.999834118490857	-4.54625706606712	-1.74831465719004	gut_blo_age_random
691	Gut mrVI LFC 0 normalized	PSMD1	-1.24470586129743	7.2035654902273	-1.78105505888892	0.080430844762901	0.999834118490857	-4.58087595525851	-1.74819166291758	gut_blo_age_random
692	Gut mrVI LFC 0 normalized	PHC2	-1.45896417954687	7.3646825397066	-1.78055517376962	0.080447645345777	0.999834118490857	-4.57836850889338	-1.74809461477704	gut_blo_age_random
693	Gut mrVI LFC 3 normalized	NCOA4	-1.10954886186023	7.69087694351413	-1.76239727765572	0.08061768731938	0.999834118490857	-4.22772946097192	-1.74711329696587	gut_blo_age_random
694	Gut mrVI LFC 3 normalized	TMEM63A	-2.09524803630027	7.34452087933426	-1.76212738530975	0.0806530119395342	0.999834118490857	-4.13446336246251	-1.74690964834388	gut_blo_age_random
695	Gut mrVI LFC 3 normalized	CKAP5	1.71668050198356	6.54683181722845	1.76149500552926	0.0807571692594189	0.999834118490857	-4.15227242077621	1.74630959632135	gut_blo_age_random
696	Gut mrVI LFC 1 normalized	IRF4	1.81150919822821	5.87580330271843	1.78071779558664	0.0812273330690974	0.999834118490857	-4.24719333783004	1.74360876967215	gut_blo_age_random
697	Gut mrVI LFC 1 normalized	HSPA5	0.822742710284629	11.4942926800072	1.77636860611229	0.0812651189106728	0.999834118490857	-4.25701295966844	1.7433922626797	gut_blo_age_random
698	Gut mrVI LFC 0 normalized	TRAK2	1.00442146631563	7.06248528673724	1.77627737302239	0.0812828431984321	0.999834118490857	-4.56661376810596	1.74329073341999	gut_blo_age_random
699	Gut mrVI LFC 2 normalized	SAMM50	1.07618676745466	7.21070738542845	1.7700368584512	0.0813286191451267	0.999834118490857	-4.23709945121785	1.74302860017829	gut_blo_age_random
700	Gut mrVI LFC 0 normalized	NRIP1	-1.78421011870204	7.38166295697822	-1.77370139835852	0.081624392344315	0.999834118490857	-4.5829870064504	-1.74133775267748	gut_blo_age_random
701	Gut mrVI LFC 0 normalized	NPC2	-1.32293158110854	7.87018718372168	-1.77327260882472	0.0816345014713659	0.999834118490857	-4.57687026467511	-1.74128004972272	gut_blo_age_random
702	Gut mrVI LFC 3 normalized	ZMIZ1	-2.07879047188796	5.93667103024549	-1.75610467870474	0.0816849369189336	0.999834118490857	-4.15954208265783	-1.74099225048527	gut_blo_age_random
703	Gut mrVI LFC 0 normalized	COX7B	0.706069725115951	9.79390752561992	1.77285040491022	0.0817682750525844	0.999834118490857	-4.56806391926856	1.74051701477629	gut_blo_age_random
704	Gut mrVI LFC 1 normalized	MESD	0.75784143654412	7.80742475126738	1.77286813526606	0.0819514822428338	0.999834118490857	-4.18642174389553	1.73947365551733	gut_blo_age_random
705	Gut mrVI LFC 2 normalized	RGS1	1.58846414554755	10.7417274908717	1.76654366364564	0.0819706581746197	0.999834118490857	-4.2032389178265	1.73936455859241	gut_blo_age_random
706	Gut mrVI LFC 1 normalized	ZDHHC12	0.672293644102561	7.30317848543677	1.77158121274836	0.0823128701605711	0.999834118490857	-4.23510933183628	1.73742109652413	gut_blo_age_random
707	Gut mrVI LFC 2 normalized	HEXB	-0.983411811440766	7.29656557932498	-1.76434884509999	0.0823325733728068	0.999834118490857	-4.28885678767198	-1.73730939927996	gut_blo_age_random
708	Gut mrVI LFC 0 normalized	CAPRIN2	-1.63226479091276	6.25675308164468	-1.76819923741325	0.0824795809911967	0.999834118490857	-4.5787589438707	-1.73647669844398	gut_blo_age_random
709	Gut mrVI LFC 2 normalized	VSIR	-0.922576708863584	8.64109585755502	-1.76260783148097	0.0825681444364111	0.999834118490857	-4.20032204057411	-1.73597562576179	gut_blo_age_random
710	Gut mrVI LFC 2 normalized	FNDC3B	-1.28670968173487	6.93512552188039	-1.76239555766464	0.0826042876921877	0.999834118490857	-4.25085673520063	-1.73577126026877	gut_blo_age_random
711	Gut mrVI LFC 1 normalized	SKA2	0.983783001402275	6.68946283772592	1.767741614057	0.0827128704123764	0.999834118490857	-4.17700625442886	1.73515773459423	gut_blo_age_random
712	Gut mrVI LFC 0 normalized	MRPL48	1.44760956159224	6.48844871763721	1.76477276544915	0.0830599195806041	0.999834118490857	-4.57934806339206	1.73320116760213	gut_blo_age_random
713	Gut mrVI LFC 1 normalized	GFPT1	-0.866912348974523	7.50423033746192	-1.7661737696352	0.0830829493842289	0.999834118490857	-4.18048250562627	-1.73307156648917	gut_blo_age_random
714	Gut mrVI LFC 0 normalized	OSBPL11	-1.27488428013267	6.17746379822721	-1.76456888959692	0.0831881719259397	0.999834118490857	-4.57832618997432	-1.73247979257904	gut_blo_age_random
715	IL17A	SMIM30	1.23718898630058	5.76386337428975	1.75310584583288	0.0833086499766263	0.999834118490857	-4.40151920555512	1.73180296552744	gut_blo_age_random
716	Gut mrVI LFC 1 normalized	DDB2	0.947055529903018	7.02583707680877	1.76451573410149	0.083364248834842	0.999834118490857	-4.193359960608	1.73149088709302	gut_blo_age_random
717	IL17A	ATP6V1F	-0.490183292974379	8.8766473492518	-1.75241429668774	0.0834313806659569	0.999834118490857	-4.30097527986872	-1.73111429825037	gut_blo_age_random
718	Gut mrVI LFC 0 normalized	PAFAH1B3	-1.39814092769259	6.85051630021922	-1.76254795295759	0.0835082472591862	0.999834118490857	-4.57968951266873	-1.73068340166707	gut_blo_age_random
719	Gut mrVI LFC 2 normalized	CD58	-1.26904874413314	7.91745409980202	-1.757419319265	0.0835090775196678	0.999834118490857	-4.3222399071662	-1.73067874917013	gut_blo_age_random
720	Gut mrVI LFC 1 normalized	P2RX5	1.51102599409925	7.51806278108133	1.76407188443322	0.0835394504206045	0.999834118490857	-4.15410196237447	1.73050857552518	gut_blo_age_random
721	Gut mrVI LFC 1 normalized	APLP2	-0.806631018490831	7.54961810798336	-1.76066224825321	0.0839465491145436	0.999834118490857	-4.19309306862608	-1.72823250040734	gut_blo_age_random
722	IL17A	FEZ2	1.04581813914406	6.29605327904229	1.7479495386497	0.084152706271362	0.999834118490857	-4.38792191551041	1.72708328938378	gut_blo_age_random
723	Gut mrVI LFC 2 normalized	KIF22	-0.953462542339818	7.58534369114048	-1.75330676104848	0.0842171329993268	0.999834118490857	-4.28203768891015	-1.72672461371575	gut_blo_age_random
724	Gut mrVI LFC 2 normalized	ETHE1	-1.29083395829938	7.50741182746226	-1.75280683441369	0.0842506589550462	0.999834118490857	-4.2786599299957	-1.72653805627785	gut_blo_age_random
725	Gut mrVI LFC 2 normalized	ESD	1.08870409852282	7.44736862047958	1.75238922897537	0.0843232086115232	0.999834118490857	-4.26502758847891	1.72613455441553	gut_blo_age_random
726	IL17A	CHAF1B	-1.05204760585838	5.1326970686266	-1.74659846093014	0.0844472082642324	0.999834118490857	-4.31879671171126	-1.72544555134212	gut_blo_age_random
727	IL17A	MPV17	-0.758976201063533	7.16081552006193	-1.74632941748006	0.084483326649901	0.999834118490857	-4.33587414380678	-1.72524501378322	gut_blo_age_random
728	IL17A	FUT7	-1.37424437870416	4.29739733946063	-1.74446357531557	0.0847588208402854	0.999834118490857	-4.19204971610926	-1.72371768489535	gut_blo_age_random
729	IL17A	SSRP1	-0.609499282414782	7.97924577910655	-1.7438978119866	0.084864986949397	0.999834118490857	-4.30566776622955	-1.72313017606222	gut_blo_age_random
730	Gut mrVI LFC 2 normalized	FAM13A	1.44580992810019	6.36745901557422	1.74811396370097	0.0850808728051309	0.999834118490857	-4.26608020860292	1.72193732410869	gut_blo_age_random
731	Gut mrVI LFC 0 normalized	HERC5	-1.80024938989942	7.42377040769741	-1.75357618703765	0.0851704940972011	0.999834118490857	-4.57936217834467	-1.7214428510647	gut_blo_age_random
732	Gut mrVI LFC 1 normalized	ACTB	-0.683704628662809	14.3468792187079	-1.75306509180146	0.0852251682770991	0.999834118490857	-4.30854513744274	-1.72114140045027	gut_blo_age_random
733	Gut mrVI LFC 3 normalized	ARPC5L	0.931448463186028	8.69607809879652	1.73553658828471	0.0852672702818477	0.999834118490857	-4.36072502692828	1.72090937411058	gut_blo_age_random
734	Gut mrVI LFC 3 normalized	TMED2	0.795806422976948	8.67771268146281	1.73522908287705	0.0853257825167713	0.999834118490857	-4.310937492336	1.72058706391017	gut_blo_age_random
735	Gut mrVI LFC 0 normalized	TTC7A	-1.43955017430465	7.28300007826384	-1.75094735116513	0.0855891347874473	0.999834118490857	-4.58250313921272	-1.71913861601671	gut_blo_age_random
736	Gut mrVI LFC 2 normalized	XCL1	3.03878202867429	8.55176744740721	1.74549253255611	0.0855949542589658	0.999834118490857	-4.2905297798633	1.71910664940037	gut_blo_age_random
737	Gut mrVI LFC 2 normalized	MRPL13	-1.12689328028963	7.19657202829439	-1.74420655960236	0.0858187919320759	0.999834118490857	-4.25326492868744	-1.71787843013206	gut_blo_age_random
738	IL17A	LGALS3	-0.853377859381148	9.42630848222668	-1.73794492476972	0.0859101398405328	0.999834118490857	-4.3049301767558	-1.71737793893561	gut_blo_age_random
739	Gut mrVI LFC 2 normalized	LMO4	-0.974922730125956	7.40943338105263	-1.74336278759642	0.0859682856201615	0.999834118490857	-4.21029003762955	-1.71705958467768	gut_blo_age_random
740	IL17A	G6PC3	-0.981262860011448	5.2482053272149	-1.73793532738631	0.0859811725388047	0.999834118490857	-4.36948712044002	-1.7169890509964	gut_blo_age_random
741	IL17A	REXO2	0.602358105527917	7.65634255886256	1.7355863063059	0.0863715138234402	0.999834118490857	-4.31044556416176	1.71485664107785	gut_blo_age_random
742	Gut mrVI LFC 0 normalized	UQCC3	1.59377370537198	6.62626620803284	1.74525644313148	0.0865261951844771	0.999834118490857	-4.58133597039385	1.71401377961501	gut_blo_age_random
743	Gut mrVI LFC 1 normalized	HMGB2	0.725969677190282	9.98711457025684	1.74616779012988	0.0865304784201928	0.999834118490857	-4.29128741532532	1.71399045750784	gut_blo_age_random
744	IL17A	HLTF	1.16934547184905	5.96992688162915	1.7342957021916	0.0866014340098228	0.999834118490857	-4.44177072272723	1.71360424173837	gut_blo_age_random
745	Gut mrVI LFC 3 normalized	CAPRIN1	-0.996498569628991	8.25106688285948	-1.72759762700484	0.086696327458793	0.999834118490857	-4.28406429015447	-1.7130881298501	gut_blo_age_random
746	Gut mrVI LFC 1 normalized	PFDN6	0.935859257464751	7.1355060790538	1.7467082288218	0.0867140590386406	0.999834118490857	-4.18919510110271	1.71299174090824	gut_blo_age_random
747	Gut mrVI LFC 3 normalized	MX2	1.52814255591872	7.59222646731749	1.72749587384287	0.0867204950711114	0.999834118490857	-4.20993568432132	1.71295675854536	gut_blo_age_random
748	Gut mrVI LFC 1 normalized	NDUFB1	0.753583415811338	8.85187745452886	1.74464438595988	0.0867335870198625	0.999834118490857	-4.26735441751294	1.71288560513311	gut_blo_age_random
749	IL17A	LARP4	0.69899583191153	6.72079556168081	1.73124383262441	0.0871302991057921	0.999834118490857	-4.33947359795172	1.71073361605753	gut_blo_age_random
750	IL17A	PDHA1	-0.650920760603338	7.0557106829368	-1.73005453402476	0.0873604841328297	0.999834118490857	-4.33813757345496	-1.709488586352	gut_blo_age_random
751	Gut mrVI LFC 2 normalized	MRPS25	-1.08575902117081	6.94271844866229	-1.73352335429357	0.0876438660739864	0.999834118490857	-4.29629953748337	-1.70795945416193	gut_blo_age_random
752	Gut mrVI LFC 3 normalized	HSPA1B	3.49167930195192	12.5789122657068	1.72214254067325	0.0876852988061997	0.999834118490857	-4.47163202003442	1.70773621701065	gut_blo_age_random
753	IL17A	MRM2	0.879762737137921	5.78269266044067	1.72805589626905	0.0877173343890289	0.999834118490857	-4.36593699605619	1.70756366947577	gut_blo_age_random
754	Gut mrVI LFC 3 normalized	NCAPD3	-1.62531302290409	6.53463580003299	-1.72093529205359	0.0878995338284729	0.999834118490857	-4.17904326325867	-1.70658328666955	gut_blo_age_random
755	Gut mrVI LFC 2 normalized	CFL1	-0.501364598994241	12.2807503064985	-1.73206340824783	0.0879052923283404	0.999834118490857	-4.18124570459005	-1.70655232793439	gut_blo_age_random
756	IL17A	MMD	-1.12936654450205	6.47745525061142	-1.72642123512489	0.0880195901588417	0.999834118490857	-4.39435017791936	-1.70593818030003	gut_blo_age_random
757	Gut mrVI LFC 2 normalized	RUNX1	-1.04700284729789	7.00409727213189	-1.73176846892498	0.0880263465575157	0.999834118490857	-4.21031238329387	-1.70590189680523	gut_blo_age_random
758	Gut mrVI LFC 2 normalized	BZW2	1.19503875392499	7.17311142814015	1.73107028277007	0.0881839410698923	0.999834118490857	-4.28861054787358	1.70505621256146	gut_blo_age_random
759	Gut mrVI LFC 2 normalized	ARPC5L	0.570838558880498	9.38128725029821	1.72849433140671	0.0885603879549518	0.999834118490857	-4.18508740139668	1.70304104252778	gut_blo_age_random
760	Gut mrVI LFC 1 normalized	PEPD	-0.633679166900299	7.43779955821304	-1.73402011620462	0.0886750234820876	0.999834118490857	-4.3600210505274	-1.70242875489716	gut_blo_age_random
761	Gut mrVI LFC 1 normalized	UAP1	-0.963634890735118	7.14648038722687	-1.73356092300898	0.088766573715282	0.999834118490857	-4.24976259638466	-1.70194022768608	gut_blo_age_random
762	Gut mrVI LFC 1 normalized	CORO1A	-0.684495333012363	11.3450809012273	-1.73151832610625	0.0890672495296195	0.999834118490857	-4.32921262002049	-1.70033862277035	gut_blo_age_random
763	Gut mrVI LFC 1 normalized	ANKRD37	-1.45381730886356	7.1318106301653	-1.73141071196059	0.089076425577062	0.999834118490857	-4.17029799682667	-1.70028981340913	gut_blo_age_random
764	IL17A	CD5	-0.657622224049673	8.96411965737171	-1.72036934631506	0.0891110697050649	0.999834118490857	-4.32308113095614	-1.70010557038103	gut_blo_age_random
765	IL17A	CDC42EP3	0.734698273059612	8.58422240670578	1.71883094823194	0.0893964647318903	0.999834118490857	-4.35293089368993	1.69858998522263	gut_blo_age_random
766	Gut mrVI LFC 3 normalized	FDFT1	0.933892436846299	8.47617448004499	1.71263115121594	0.0894214365903617	0.999834118490857	-4.35055863378806	1.69845755811242	gut_blo_age_random
767	Gut mrVI LFC 0 normalized	TSTA3	1.3625413301749	7.15137455974961	1.72838746039023	0.0894345647341893	0.999834118490857	-4.58300213395327	1.69838795080259	gut_blo_age_random
768	Gut mrVI LFC 3 normalized	BLOC1S1	-1.06658736113648	8.50075163592287	-1.71194562618496	0.0895495785194438	0.999834118490857	-4.3089893560494	-1.69777848269504	gut_blo_age_random
769	Gut mrVI LFC 3 normalized	TANGO2	-1.88068674264077	6.22607735927441	-1.71110528813116	0.0896986622385252	0.999834118490857	-4.20480401994485	-1.69698941236293	gut_blo_age_random
770	Gut mrVI LFC 1 normalized	RNASEH1	0.802299343558841	7.53365598029636	1.72814959530452	0.0897400437315924	0.999834118490857	-4.30432050886124	1.69677057562576	gut_blo_age_random
771	Gut mrVI LFC 0 normalized	DTYMK	1.25384048298539	6.01178049217947	1.7270161499637	0.0897634479512966	0.999834118490857	-4.57816421316963	1.69664684362909	gut_blo_age_random
772	Gut mrVI LFC 1 normalized	ERP44	-0.712977467158801	8.08977406068668	-1.72747407628436	0.0898133612977953	0.999834118490857	-4.27492221978766	-1.69638305153704	gut_blo_age_random
773	Gut mrVI LFC 3 normalized	CORO1B	1.14270050274473	9.15500020291244	1.70996813678512	0.0899344885997535	0.999834118490857	-4.39490734356855	1.69574338397006	gut_blo_age_random
774	Gut mrVI LFC 0 normalized	RRBP1	-1.37608292915467	6.68536977354346	-1.72642968716671	0.089953305955457	0.999834118490857	-4.58046302396041	-1.69564407264816	gut_blo_age_random
775	Gut mrVI LFC 1 normalized	LGALS3	0.6873680106068	9.04739904717859	1.72698865400782	0.0899720652669763	0.999834118490857	-4.3018391770086	1.69554508430645	gut_blo_age_random
776	Gut mrVI LFC 3 normalized	STXBP2	-0.787650593680004	8.09454310798289	-1.70952308524868	0.0900031162461775	0.999834118490857	-4.32875393238424	-1.69538127231294	gut_blo_age_random
777	Gut mrVI LFC 1 normalized	IFI35	0.869285330665453	7.09723155158664	1.72607928220424	0.0901150981510421	0.999834118490857	-4.29312037912905	1.69479088013593	gut_blo_age_random
778	Gut mrVI LFC 2 normalized	GCLM	0.803567571533195	7.32241605049142	1.71894041899909	0.0902845541220155	0.999834118490857	-4.23784555134971	1.69389859434945	gut_blo_age_random
779	Gut mrVI LFC 3 normalized	STRADB	-1.88840328574875	5.64958833704181	-1.70784021866322	0.0903276979747143	0.999834118490857	-4.24594220703096	-1.6936716317379	gut_blo_age_random
780	Gut mrVI LFC 2 normalized	SLA2	-1.19435421066903	8.73141577747343	-1.71904372953133	0.0903359281337129	0.999834118490857	-4.23614985220941	-1.69362834605944	gut_blo_age_random
781	Gut mrVI LFC 3 normalized	YEATS4	-1.19037838313703	7.22908753268542	-1.70613786505577	0.090607051315195	0.999834118490857	-4.34028531452627	-1.69220417218555	gut_blo_age_random
782	Gut mrVI LFC 1 normalized	CYB5R3	-0.722487729503721	8.07878859610519	-1.72258314345698	0.0906564363052496	0.999834118490857	-4.29193396060638	-1.69194512863622	gut_blo_age_random
783	Gut mrVI LFC 2 normalized	RRBP1	0.873744876640127	7.28546226748325	1.71857708718795	0.0907025473493174	0.999834118490857	-4.20269269090617	1.69170336066383	gut_blo_age_random
784	Gut mrVI LFC 0 normalized	PPP5C	1.3620485492881	7.06929514407487	1.72073577752463	0.0909020790226645	0.999834118490857	-4.58362827695783	1.69065832052589	gut_blo_age_random
785	Gut mrVI LFC 2 normalized	PUM3	-1.1699994988447	7.36587166717589	-1.71519148605844	0.0909733908345454	0.999834118490857	-4.3371185077737	-1.69028527488659	gut_blo_age_random
786	Gut mrVI LFC 0 normalized	TRIM25	-1.61729401500317	5.89938689729553	-1.72070229315615	0.0909842064669027	0.999834118490857	-4.57842846134922	-1.69022871679744	gut_blo_age_random
787	Gut mrVI LFC 1 normalized	SELENOS	0.701929109055037	8.48094023388621	1.71850610969266	0.0915107622887765	0.999834118490857	-4.2837504617619	1.68748171842474	gut_blo_age_random
788	Gut mrVI LFC 1 normalized	GPR183	0.720198763207311	10.1959018774415	1.71825847405779	0.0915402754861875	0.999834118490857	-4.26365706803701	1.68732812691094	gut_blo_age_random
789	Gut mrVI LFC 2 normalized	PA2G4	-0.687151670105669	9.2085768469686	-1.71179708754135	0.091614736366566	0.999834118490857	-4.22740051516634	-1.68694079709044	gut_blo_age_random
790	IL17A	CENPJ	-0.851093198182335	5.23888868649481	-1.70660741005656	0.0916569036428907	0.999834118490857	-4.37044378447307	-1.68672156399151	gut_blo_age_random
791	Gut mrVI LFC 3 normalized	GTF3C6	1.06433901268355	7.93579772960495	1.70012499854116	0.091751654040879	0.999834118490857	-4.26581129469598	1.68622923999997	gut_blo_age_random
792	Gut mrVI LFC 2 normalized	NUCB1	-0.96584276742606	8.65523674963299	-1.71123345769767	0.0917769555728532	0.999834118490857	-4.26263881683674	-1.68609784211088	gut_blo_age_random
793	Gut mrVI LFC 2 normalized	PIM2	1.09758632139225	9.15157470219582	1.71143958144152	0.0917869699963101	0.999834118490857	-4.22632240498833	1.68604584246645	gut_blo_age_random
794	Gut mrVI LFC 1 normalized	MPST	-0.684135355674213	6.9231628390038	-1.71360002229153	0.092296665375778	0.999834118490857	-4.34396499586394	-1.68340526168853	gut_blo_age_random
795	Gut mrVI LFC 3 normalized	MAZ	-0.785643322125967	8.43586074796502	-1.69726868606487	0.0923014896571532	0.999834118490857	-4.43502948283639	-1.68338032453536	gut_blo_age_random
796	Gut mrVI LFC 3 normalized	TMEM167A	-0.796755288659243	7.68618672211094	-1.69718856975492	0.0923133774924176	0.999834118490857	-4.38493781778672	-1.68331887969151	gut_blo_age_random
797	IL17A	PNPT1	0.812382867257847	6.46049779391234	1.70289576513787	0.0923153908121842	0.999834118490857	-4.38641057637133	1.68330847404279	gut_blo_age_random
798	Gut mrVI LFC 3 normalized	ADA2	-1.5781551228694	7.50145598453343	-1.69645828111087	0.0924665193755504	0.999834118490857	-4.20102260238055	-1.68252790046451	gut_blo_age_random
799	Gut mrVI LFC 0 normalized	AZI2	-1.1995992463128	7.30220421329017	-1.71147631189913	0.0925322895638993	0.999834118490857	-4.58308529832845	-1.68218851972978	gut_blo_age_random
800	Gut mrVI LFC 2 normalized	NDUFB5	-1.07663862952708	7.58875575055016	-1.70669424315343	0.0925920448459644	0.999834118490857	-4.32641456814106	-1.68188034440713	gut_blo_age_random
801	Gut mrVI LFC 3 normalized	SPOCK2	0.588965128172038	10.4426060098681	1.6951983967822	0.0926858069540003	0.999834118490857	-4.59215911484655	1.68139710773103	gut_blo_age_random
802	IL17A	AQP3	-0.728809311628291	9.79246378989204	-1.7005538653513	0.0927495215970496	0.999834118490857	-4.31396701302591	-1.68106895537226	gut_blo_age_random
803	Gut mrVI LFC 1 normalized	PMEPA1	1.45455413417791	6.62639729380494	1.71166140378178	0.0927624434333085	0.999834118490857	-4.19682122300783	1.68100242553935	gut_blo_age_random
804	IL17A	TNF	2.11003193095013	8.68220404655109	1.70016881542739	0.0928673355882101	0.999834118490857	-4.406415032212	1.68046264913506	gut_blo_age_random
805	IL17A	SFXN1	-0.578320923635614	7.86093928121889	-1.69965389024137	0.0929195289000559	0.999834118490857	-4.32107695673793	-1.68019424399586	gut_blo_age_random
806	Gut mrVI LFC 1 normalized	AUTS2	-0.976717921213702	8.98262874886114	-1.71008160960367	0.0929499732667499	0.999834118490857	-4.31262217583202	-1.68003773911478	gut_blo_age_random
807	Gut mrVI LFC 2 normalized	MATK	-0.762724744590679	8.81285956502653	-1.70370258573371	0.0931837675865893	0.999834118490857	-4.2028276282304	-1.67883724544537	gut_blo_age_random
808	IL17A	MCOLN1	-1.00311508386511	5.18639239021324	-1.69777593331244	0.0932812843908203	0.999834118490857	-4.39229256042647	-1.6783372276926	gut_blo_age_random
809	Gut mrVI LFC 1 normalized	GPR171	1.16455998858249	8.88405984676517	1.70720935203253	0.0936216700106674	0.999834118490857	-4.21470846892721	1.67659517970144	gut_blo_age_random
810	Gut mrVI LFC 2 normalized	NDUFS5	-0.67733980359316	9.86885535255531	-1.69945018546909	0.0939273386635664	0.999834118490857	-4.23013962371701	-1.67503513294799	gut_blo_age_random
811	Gut mrVI LFC 3 normalized	PLCG2	-1.85718342312704	5.33685579509256	-1.68813969722696	0.0940633222839538	0.999834118490857	-4.32418981115215	-1.67434241909389	gut_blo_age_random
812	Gut mrVI LFC 3 normalized	GALNT1	-1.68837194839715	6.68706889784788	-1.68812907743101	0.0940640903440209	0.999834118490857	-4.25846496459952	-1.67433850880205	gut_blo_age_random
813	Gut mrVI LFC 0 normalized	TMSB4X	0.488750527152961	14.7670366775265	1.70420202664849	0.094079576332903	0.999834118490857	-4.55120188488281	1.67425967311724	gut_blo_age_random
814	Gut mrVI LFC 1 normalized	ATF7IP2	-0.632816814439124	7.91419079535488	-1.70378185571391	0.0942171589404267	0.999834118490857	-4.34757783613978	-1.67355972747581	gut_blo_age_random
815	Gut mrVI LFC 2 normalized	LIMS1	-1.25440726060131	8.27472320322805	-1.69801112462005	0.0942451634250302	0.999834118490857	-4.36594797371519	-1.67341735624286	gut_blo_age_random
816	Gut mrVI LFC 1 normalized	MYDGF	0.57101283578131	8.87720464222466	1.70277246123868	0.094422345615097	0.999834118490857	-4.33882251656637	1.672517369785	gut_blo_age_random
817	Gut mrVI LFC 2 normalized	ZDHHC12	-1.04551988054833	6.85454017747417	-1.69663246152477	0.0944494359594988	0.999834118490857	-4.25048997103446	-1.67237988532035	gut_blo_age_random
818	Gut mrVI LFC 2 normalized	LY6E	-0.649157025310762	10.3133456060964	-1.69685500017924	0.0944548823322936	0.999834118490857	-4.21972508133213	-1.6723522486002	gut_blo_age_random
819	IL17A	GZMA	1.93569495814014	8.01178179533761	1.69122164177583	0.094532431722242	0.999834118490857	-4.36420896864031	1.67195887551964	gut_blo_age_random
820	Gut mrVI LFC 2 normalized	PDZD8	1.0041191683404	7.84070642659783	1.69625005083094	0.0946080731857723	0.999834118490857	-4.2148768580631	1.67157542958195	gut_blo_age_random
821	Gut mrVI LFC 1 normalized	DPP4	1.1733885665135	7.32427924807378	1.70250747824606	0.0947445162228773	0.999834118490857	-4.29783620310756	1.67088438576267	gut_blo_age_random
822	Gut mrVI LFC 1 normalized	TIMM50	0.659567019908674	6.92773371287841	1.70013459372404	0.094823439449625	0.999834118490857	-4.32900767755289	1.67048502682674	gut_blo_age_random
823	Gut mrVI LFC 2 normalized	ITM2B	-0.4531348424504	11.5996373133099	-1.69391251859287	0.0950404782260457	0.999834118490857	-4.21801484601249	-1.6693881618065	gut_blo_age_random
824	Gut mrVI LFC 1 normalized	ENOSF1	-1.03201955305433	6.58545010415709	-1.69935032511603	0.0950727553422767	0.999834118490857	-4.25617726495036	-1.66922521199289	gut_blo_age_random
825	IL17A	ZMIZ1	-1.20789251684362	5.74982070574578	-1.68816349141517	0.0951576099714442	0.999834118490857	-4.35868677172527	-1.66879703786494	gut_blo_age_random
826	Gut mrVI LFC 2 normalized	KIR2DL4	3.85083586263735	7.39608905629327	1.69244210825917	0.0952491592608288	0.999834118490857	-4.34796074095469	1.66833542550986	gut_blo_age_random
827	Gut mrVI LFC 3 normalized	HAT1	1.21829339617126	7.79936357579771	1.68167290365891	0.0952917904960072	0.999834118490857	-4.29942747082185	1.66812059037976	gut_blo_age_random
828	Gut mrVI LFC 1 normalized	HOXB2	-1.29635977037221	7.30218510298035	-1.69652049245618	0.0955583152318481	0.999834118490857	-4.23565119714411	-1.66677921219227	gut_blo_age_random
829	Gut mrVI LFC 2 normalized	VAMP8	-0.848091295909951	9.30551189028842	-1.69036981538706	0.0956611847151229	0.999834118490857	-4.2688025869243	-1.66626228705111	gut_blo_age_random
830	IL17A	SAAL1	-0.884221187328062	5.73775247029476	-1.68537644669521	0.0956962831787383	0.999834118490857	-4.36803851837004	-1.66608601705988	gut_blo_age_random
831	Gut mrVI LFC 3 normalized	PELO	1.46511868609326	7.12171881441996	1.67939409882188	0.0957374639016713	0.999834118490857	-4.29501538606648	1.66587926698664	gut_blo_age_random
832	Gut mrVI LFC 3 normalized	ATP6V1F	-0.581584265740029	8.90023141252683	-1.67910859517386	0.0957983093563647	0.999834118490857	-4.40456917881033	-1.66557391932336	gut_blo_age_random
833	IL17A	CXCR6	1.81564547894649	8.38023951564781	1.68388281453684	0.0959416800185592	0.999834118490857	-4.41537692707811	1.6648550394525	gut_blo_age_random
834	IL17A	CYB5R3	-0.566330409036329	7.88306224023435	-1.683590997894	0.096063433969232	0.999834118490857	-4.35770947359244	-1.66424522355402	gut_blo_age_random
835	Gut mrVI LFC 3 normalized	REEP5	0.963762377864191	8.33281329213012	1.67759354717723	0.0960894964449759	0.999834118490857	-4.38350218475107	1.66411476762656	gut_blo_age_random
836	Gut mrVI LFC 3 normalized	IFI6	1.51883034965701	7.43407482558642	1.67715315616402	0.0961745629471488	0.999834118490857	-4.26139472545198	1.66368916353827	gut_blo_age_random
837	Gut mrVI LFC 3 normalized	EIF4EBP3	-2.0633481682063	6.36438393496448	-1.67704728948994	0.0961966762811777	0.999834118490857	-4.2735135413702	-1.66357857560794	gut_blo_age_random
838	Gut mrVI LFC 1 normalized	GCHFR	0.966654540678141	8.02898325333079	1.69195809415517	0.0964829034250683	0.999834118490857	-4.27300335187743	1.66214899715252	gut_blo_age_random
839	Gut mrVI LFC 0 normalized	PSMG1	1.26535767938397	6.35628441170117	1.69108394780913	0.0964848949253151	0.999834118490857	-4.58170724608064	1.66213906237991	gut_blo_age_random
840	Gut mrVI LFC 0 normalized	HDGF	-1.06937813982801	8.05329072543687	-1.69070728492782	0.0966211210048031	0.999834118490857	-4.58207673615613	-1.66145987577616	gut_blo_age_random
841	Gut mrVI LFC 0 normalized	PIM1	1.37865568021449	9.79167394227118	1.68831826178718	0.0969173072000336	0.999834118490857	-4.57387931381845	1.65998581004061	gut_blo_age_random
842	IL17A	ABL2	1.46054041216723	5.00852449512917	1.67920890572506	0.0969320672740637	0.999834118490857	-4.44633784863797	1.65991244608545	gut_blo_age_random
843	Gut mrVI LFC 1 normalized	AOAH	-1.5369350894781	6.65500112612092	-1.68842353548084	0.0970847156027538	0.999834118490857	-4.29897442446591	-1.6591542412804	gut_blo_age_random
844	Gut mrVI LFC 0 normalized	COMT	-1.50193727225382	7.23417159327912	-1.68682822399045	0.0973058811689655	0.999834118490857	-4.58459657525103	-1.65805740030273	gut_blo_age_random
845	IL17A	SMC1A	-0.559231630428089	8.13060744964851	-1.6768665200916	0.0973549034419989	0.999834118490857	-4.3340984159754	-1.65781455079435	gut_blo_age_random
846	Gut mrVI LFC 1 normalized	S1PR5	-1.34024893945022	5.11029917537196	-1.70267722665925	0.0974339188712498	0.999834118490857	-4.43024890341688	-1.65742332504652	gut_blo_age_random
847	Gut mrVI LFC 1 normalized	KLRB1	-0.715041395886388	11.7734838817842	-1.68641134011098	0.0974555851117524	0.999834118490857	-4.37829004151468	-1.6573160942122	gut_blo_age_random
848	IL17A	ASF1A	0.796761304950228	7.2970168702477	1.67616154672489	0.0974930643716453	0.999834118490857	-4.39476157146711	1.65713064636226	gut_blo_age_random
849	Gut mrVI LFC 2 normalized	TAP1	-0.772825733542373	8.90041655102503	-1.680939275842	0.0975455500057609	0.999834118490857	-4.25944411783489	-1.65687104253095	gut_blo_age_random
850	Gut mrVI LFC 0 normalized	BSG	-1.01328388805769	8.78114607926855	-1.68466810195389	0.0976237998392449	0.999834118490857	-4.58078555015229	-1.65648421133063	gut_blo_age_random
851	IL17A	SEC24A	-0.881595086143112	6.41672541799751	-1.67526155431426	0.0976703625186456	0.999834118490857	-4.39157447714325	-1.65625414443331	gut_blo_age_random
852	Gut mrVI LFC 3 normalized	TIPARP	1.18342197658508	8.59087186323005	1.66933641285728	0.0977740830018849	0.999834118490857	-4.50554894796821	1.65574197487432	gut_blo_age_random
853	Gut mrVI LFC 3 normalized	SKIL	2.35365904214702	7.42119769097966	1.66897565369732	0.0978021639847271	0.999834118490857	-4.26647022957785	1.65560338625885	gut_blo_age_random
854	Gut mrVI LFC 0 normalized	NAA20	1.21655795771983	7.451421761715	1.68426311385983	0.0978359487254048	0.999834118490857	-4.58241683657066	1.65543668990947	gut_blo_age_random
855	Gut mrVI LFC 0 normalized	ALDOC	1.32838585410005	5.93512101315097	1.68009756494275	0.0985143864143635	0.999834118490857	-4.57958205181074	1.65209892335839	gut_blo_age_random
856	Gut mrVI LFC 1 normalized	BCL6	1.14356712425247	6.99755185141147	1.681000883838	0.0985966772740763	0.999834118490857	-4.31587765903552	1.6516953196681	gut_blo_age_random
857	IL17A	PDZD8	-0.661640056631224	6.77180452171927	-1.66998389590567	0.0986683067952096	0.999834118490857	-4.35360296958087	-1.65134422446596	gut_blo_age_random
858	Gut mrVI LFC 3 normalized	DUSP5	1.29420929349297	8.93264557945744	1.66453201005978	0.0986851142512456	0.999834118490857	-4.44084255943115	1.65126187147057	gut_blo_age_random
859	Gut mrVI LFC 3 normalized	RREB1	-1.27269275811094	6.8943485025454	-1.66438344374429	0.098706699803809	0.999834118490857	-4.3810313042791	-1.65115612323251	gut_blo_age_random
860	Gut mrVI LFC 0 normalized	P4HB	-0.933642466370626	9.26401089595048	-1.67953244467957	0.0988186998811923	0.999834118490857	-4.57440355718327	-1.65060772788751	gut_blo_age_random
861	IL17A	FEN1	-0.959205162342631	6.4048007960328	-1.66906692596305	0.0989059206220458	0.999834118490857	-4.34795165166887	-1.65018100523409	gut_blo_age_random
862	IL17A	ACSL6	1.43608224389389	5.08707006631944	1.66808811395365	0.0990637062661744	0.999834118490857	-4.42445578831891	1.64940981029346	gut_blo_age_random
863	Gut mrVI LFC 1 normalized	NENF	-0.494792051074109	8.46259999746634	-1.67647653472621	0.0994850105926125	0.999834118490857	-4.37793048055511	-1.64735543082246	gut_blo_age_random
864	Gut mrVI LFC 2 normalized	GNG5	-0.571982336732718	9.42951735170096	-1.67067008907795	0.0994940355097367	0.999834118490857	-4.25868607964181	-1.64731149919754	gut_blo_age_random
865	Gut mrVI LFC 3 normalized	CHMP5	-1.22251821584469	7.66553464760072	-1.66028785094443	0.0995263732150272	0.999834118490857	-4.26424261232247	-1.64715411133763	gut_blo_age_random
866	IL17A	DTL	-1.24728793326326	4.5537438470581	-1.6659898378073	0.0995420739427926	0.999834118490857	-4.35111384947035	-1.647077710487	gut_blo_age_random
867	Gut mrVI LFC 3 normalized	HBS1L	0.921107922064537	7.91974450788033	1.66003710957663	0.0995561637699664	0.999834118490857	-4.4456726485257	1.64700915657664	gut_blo_age_random
868	Gut mrVI LFC 2 normalized	RUVBL2	-1.38409525996834	6.92029716988869	-1.67028594371381	0.099627288533728	0.999834118490857	-4.3489642553589	-1.6466632178638	gut_blo_age_random
869	IL17A	ACP2	-0.970931827797557	5.44768752800129	-1.66509642649628	0.099645187447167	0.999834118490857	-4.39117963873558	-1.64657619163206	gut_blo_age_random
870	IL17A	SRRT	-0.565298598285091	8.33120452057414	-1.66490816290579	0.0996852059985714	0.999834118490857	-4.35858679863144	-1.64638166269854	gut_blo_age_random
871	Gut mrVI LFC 2 normalized	FOS	0.770319961695556	13.8469833591077	1.66950531198582	0.0998488572058846	0.999834118490857	-4.23883252577719	1.64558680688104	gut_blo_age_random
872	Gut mrVI LFC 2 normalized	SND1	0.784350669854974	8.31671313447118	1.66879250150199	0.0999355288962338	0.999834118490857	-4.29442915786603	1.64516626224801	gut_blo_age_random
873	Gut mrVI LFC 3 normalized	ALOX5AP	1.10324358931356	8.92088222786158	1.65813537936403	0.0999582956147206	0.999834118490857	-4.4166798043997	1.64505584279828	gut_blo_age_random
874	Gut mrVI LFC 2 normalized	CISD3	-1.43929659534261	7.60622888783357	-1.66711519777531	0.100201574607394	0.999834118490857	-4.34995911982249	-1.64387718075689	gut_blo_age_random
875	Gut mrVI LFC 1 normalized	MAGOHB	-1.03092617409104	6.53411238391165	-1.67171233198015	0.100433046270787	0.999834118490857	-4.28037407166466	-1.64275784026343	gut_blo_age_random
876	IL17A	NUDT16	0.99679859829117	6.19368877385005	1.65991345896525	0.100765246280938	0.999834118490857	-4.37799255573753	1.64115498984731	gut_blo_age_random
877	Gut mrVI LFC 3 normalized	ODF3B	1.90561338674499	6.12564509676953	1.65413107269649	0.100780279167926	0.999834118490857	-4.28971201864691	1.6410825564825	gut_blo_age_random
878	Gut mrVI LFC 0 normalized	POLE3	-1.21293552968637	8.31105841378422	-1.66802993162548	0.100953542212497	0.999834118490857	-4.58219133269436	-1.64024833929251	gut_blo_age_random
879	Gut mrVI LFC 3 normalized	TBX21	2.36514363116075	6.6823285636081	1.65237157444007	0.101151812599349	0.999834118490857	-4.26225374732645	1.63929511651782	gut_blo_age_random
880	IL17A	TEX30	0.904078810188761	6.50187023193459	1.65701782878766	0.101315195530472	0.999834118490857	-4.40554988039695	1.63851073978644	gut_blo_age_random
881	IL17A	ANK1	-1.60447369950197	4.42451249197059	-1.65643774572412	0.101432081552008	0.999834118490857	-4.37194735924301	-1.63795020564309	gut_blo_age_random
882	Gut mrVI LFC 2 normalized	ETFA	0.75823780393936	8.04525051247182	1.65977312352906	0.101675873441988	0.999834118490857	-4.30849335380265	1.63678273984787	gut_blo_age_random
883	IL17A	UFD1	-0.559251580882664	8.26305693051483	-1.6551986302647	0.101820700090252	0.999834118490857	-4.34421225712244	-1.63609025177161	gut_blo_age_random
884	Gut mrVI LFC 0 normalized	FDFT1	-0.776414641318494	8.54522436527149	-1.66302184523542	0.101980588360431	0.999834118490857	-4.57348492053258	-1.63532665669404	gut_blo_age_random
885	Gut mrVI LFC 3 normalized	SEC13	1.02220588823006	7.79915687498461	1.64745503667397	0.102139467686639	0.999834118490857	-4.31984241511983	1.63456882347906	gut_blo_age_random
886	IL17A	PPAN	0.800444928825064	7.61574689323755	1.65238255019261	0.102257969526992	0.999834118490857	-4.4199481021808	1.63400419609331	gut_blo_age_random
887	Gut mrVI LFC 1 normalized	NDUFB5	0.71634655466836	7.68491985388505	1.66153818436836	0.102374550497952	0.999834118490857	-4.37351152105422	1.6334492289681	gut_blo_age_random
888	Gut mrVI LFC 2 normalized	ADIPOR1	-0.977821288517901	8.00070205560427	-1.65638074208935	0.102476415588915	0.999834118490857	-4.3397712728915	-1.63296472619626	gut_blo_age_random
889	Gut mrVI LFC 2 normalized	MRPS35	0.944517806324567	7.53958888431318	1.65452721443746	0.102742066599026	0.999834118490857	-4.28888389808568	1.63170300559823	gut_blo_age_random
890	Gut mrVI LFC 0 normalized	RAD51C	-1.28090621851968	6.68171804754316	-1.65922712258234	0.102842304717263	0.999834118490857	-4.58329605785432	-1.63122759474342	gut_blo_age_random
891	IL17A	HMBS	-0.927200585364149	5.3540034111302	-1.64936861548536	0.102909964784881	0.999834118490857	-4.37085853295917	-1.6309069038552	gut_blo_age_random
892	Gut mrVI LFC 0 normalized	HADH	1.33750764814648	6.26378551187842	1.65817568846593	0.102946179095794	0.999834118490857	-4.58208991363789	1.63073532645546	gut_blo_age_random
893	Gut mrVI LFC 3 normalized	MID1IP1	1.66924812347444	7.91182995936272	1.64333227100241	0.102970126211421	0.999834118490857	-4.27993348616081	1.63062189535579	gut_blo_age_random
894	Gut mrVI LFC 0 normalized	PDIA4	-1.30842322273472	7.59311174654227	-1.65655574040798	0.103279008650033	0.999834118490857	-4.58585917029104	-1.62916067860891	gut_blo_age_random
895	IL17A	PPAT	0.827202155401584	5.48342337099193	1.64718702031102	0.103323270924393	0.999834118490857	-4.38816769181226	1.62895157371718	gut_blo_age_random
896	Gut mrVI LFC 1 normalized	LBR	0.441065712155471	8.58921583824974	1.65508862179109	0.103665941679912	0.999834118490857	-4.44145469381342	1.62733512536547	gut_blo_age_random
897	Gut mrVI LFC 2 normalized	PEBP1	-0.90144787502952	9.41686373894746	-1.64741920962966	0.10426843328623	0.999834118490857	-4.29375260686672	-1.62450331584374	gut_blo_age_random
898	Gut mrVI LFC 1 normalized	COX8A	-0.404852712646695	10.2018359545951	-1.65216364594959	0.104271404856041	0.999834118490857	-4.43052894932629	-1.62448938123037	gut_blo_age_random
899	Gut mrVI LFC 2 normalized	GADD45GIP1	-0.673326796720097	8.67564721776019	-1.64684948415942	0.104366864701544	0.999834118490857	-4.30031436076685	-1.62404190810793	gut_blo_age_random
900	Gut mrVI LFC 2 normalized	GPX4	-0.58031722709427	9.80948698041315	-1.64643587138793	0.10441037309691	0.999834118490857	-4.27548627504597	-1.62383806801901	gut_blo_age_random
901	Gut mrVI LFC 3 normalized	GSR	-1.47627961071179	7.19107160120762	-1.6362896679736	0.104459854587181	0.999834118490857	-4.33597094193845	-1.62360632550525	gut_blo_age_random
902	Gut mrVI LFC 1 normalized	CCT3	0.695169762646959	8.64492758587471	1.65167917140614	0.104515469117032	0.999834118490857	-4.41444730363145	1.62334596343524	gut_blo_age_random
903	IL17A	WASHC4	0.686544530051522	7.28584959219258	1.64040854953545	0.10468316342567	0.999834118490857	-4.39312011351202	1.62256155998133	gut_blo_age_random
904	Gut mrVI LFC 1 normalized	IL18RAP	-1.52301531349475	7.59658352169839	-1.64939348659979	0.104831196814736	0.999834118490857	-4.25753033692014	-1.62186995071736	gut_blo_age_random
905	Gut mrVI LFC 0 normalized	TXNDC5	-1.35242699141889	5.80784416613555	-1.64839092860699	0.104877467418004	0.999834118490857	-4.57975346319716	-1.62165393436948	gut_blo_age_random
906	Gut mrVI LFC 1 normalized	ANXA5	0.789300181182178	9.06908847435001	1.64980291031686	0.104899303037897	0.999834118490857	-4.42989136232425	1.6215520200927	gut_blo_age_random
907	Gut mrVI LFC 3 normalized	ETS2	-1.70603122519862	6.19844433391869	-1.63396850316484	0.104947001588075	0.999834118490857	-4.35176808852054	-1.62132945326997	gut_blo_age_random
908	Gut mrVI LFC 2 normalized	TUBA1A	-0.825562301005744	10.8191600735929	-1.64397869593781	0.104979427256644	0.999834118490857	-4.2764259736277	-1.62117819728245	gut_blo_age_random
909	Gut mrVI LFC 3 normalized	COA4	1.47079974813961	7.59451786461636	1.63300230945954	0.105151368971355	0.999834118490857	-4.27969780854055	1.62037676003252	gut_blo_age_random
910	Gut mrVI LFC 2 normalized	RAP2B	0.905485043535321	7.60621971413241	1.64277177418517	0.105227100204506	0.999834118490857	-4.27839116208929	1.62002409921899	gut_blo_age_random
911	Gut mrVI LFC 2 normalized	RRM1	1.16415565422656	6.84724416345939	1.64171358631138	0.105377488276541	0.999834118490857	-4.32655554942252	1.61932437748103	gut_blo_age_random
912	Gut mrVI LFC 3 normalized	BSCL2	-1.41790164643706	6.77448386559769	-1.63131412929543	0.105506007196417	0.999834118490857	-4.35609188231294	-1.61872703562202	gut_blo_age_random
913	Gut mrVI LFC 3 normalized	HSPE1	1.33794696707356	11.5299665676223	1.63067051020383	0.105641919721659	0.999834118490857	-4.66377853597081	1.61809595684884	gut_blo_age_random
914	Gut mrVI LFC 0 normalized	AGFG1	1.1174904703617	7.52099306676395	1.64456600023549	0.1056672416564	0.999834118490857	-4.58473008853195	1.61797845141774	gut_blo_age_random
915	IL17A	CEP128	0.887333258130279	5.82686433591075	1.63569040882912	0.10571509394442	0.999834118490857	-4.39010885726347	1.61775645575793	gut_blo_age_random
916	Gut mrVI LFC 3 normalized	GAPDH	0.430335314801312	12.1547912433949	1.63039841665949	0.105725369070069	0.999834118490857	-4.78105862056143	1.61770879793614	gut_blo_age_random
917	Gut mrVI LFC 2 normalized	ATOX1	-1.39484589031488	7.2019006884989	-1.63854185397228	0.106038744853882	0.999834118490857	-4.36199840496854	-1.61625706801799	gut_blo_age_random
918	Gut mrVI LFC 3 normalized	LAGE3	-1.7516636691035	7.37378321562578	-1.62883110339272	0.10605108527857	0.999834118490857	-4.28483557782791	-1.61619997001748	gut_blo_age_random
919	Gut mrVI LFC 2 normalized	EEF1E1	-0.982601749536988	7.18071450262631	-1.63609126747574	0.106621381181563	0.999834118490857	-4.32513608391162	-1.61356699262953	gut_blo_age_random
920	IL17A	CD63	0.694404707436548	8.63684209571261	1.6307337426386	0.106771682461983	0.999834118490857	-4.39579840248895	1.61287493164974	gut_blo_age_random
921	Gut mrVI LFC 0 normalized	MRPS23	1.23203021214381	6.75718272835664	1.6396010599372	0.10681438780186	0.999834118490857	-4.58274723950516	1.61267843612932	gut_blo_age_random
922	Gut mrVI LFC 1 normalized	HMGB1	0.415711660239587	11.5675477866634	1.63979319109064	0.106865969496344	0.999834118490857	-4.45258058162517	1.6124411817801	gut_blo_age_random
923	Gut mrVI LFC 1 normalized	SSBP3	-0.638728810901985	7.00327004021072	-1.63987379140591	0.106964190236863	0.999834118490857	-4.51722260219152	-1.61198965800969	gut_blo_age_random
924	Gut mrVI LFC 2 normalized	CD320	-0.931747249745928	7.88725995315623	-1.63374434832907	0.107045340544543	0.999834118490857	-4.26894348748972	-1.61161685531989	gut_blo_age_random
925	Gut mrVI LFC 3 normalized	DNMT1	-1.03549446802476	8.55265713390839	-1.62399064903207	0.107063828837791	0.999834118490857	-4.33493929126913	-1.61153195183701	gut_blo_age_random
926	Gut mrVI LFC 3 normalized	GNAQ	-1.13161414460192	7.0450783551303	-1.62386596868393	0.10707120249109	0.999834118490857	-4.4654532460194	-1.61149809317135	gut_blo_age_random
927	Gut mrVI LFC 2 normalized	LYAR	-0.827702366548541	9.44193765603755	-1.63386730860066	0.107097061574909	0.999834118490857	-4.27102681382787	-1.61137936689009	gut_blo_age_random
928	Gut mrVI LFC 1 normalized	SEL1L	-0.748645820048935	7.23689931654256	-1.6379304940478	0.107315076728279	0.999834118490857	-4.42726753117516	-1.6103793001958	gut_blo_age_random
929	Gut mrVI LFC 3 normalized	FEZ2	-1.90699368835301	6.1532314496519	-1.62235087047013	0.107404421000629	0.999834118490857	-4.32525682901392	-1.6099699301014	gut_blo_age_random
930	Gut mrVI LFC 0 normalized	CISD1	-1.59461238927142	5.92616595949699	-1.63450034667985	0.107768775639404	0.999834118490857	-4.58106448515307	-1.60830326637219	gut_blo_age_random
931	Gut mrVI LFC 3 normalized	BCAP29	1.41973743384715	6.64771616551409	1.62016460217042	0.107861535379949	0.999834118490857	-4.33143758158008	1.60787966911427	gut_blo_age_random
932	Gut mrVI LFC 0 normalized	INF2	-2.19126290661862	5.80435349718728	-1.63410937810534	0.107950538804202	0.999834118490857	-4.57967028375664	-1.60747349651811	gut_blo_age_random
933	Gut mrVI LFC 2 normalized	GALNT1	-0.866982875808853	7.37282294302037	-1.62995543448994	0.107977969590427	0.999834118490857	-4.32727313683237	-1.60734836788519	gut_blo_age_random
934	Gut mrVI LFC 0 normalized	ZNF706	0.729223960263358	8.95294447501241	1.63409936961826	0.108013026375212	0.999834118490857	-4.57428458564907	1.60718848902243	gut_blo_age_random
935	Gut mrVI LFC 0 normalized	RBPJ	0.988761199646987	7.88152590316222	1.63336895832806	0.108168162232305	0.999834118490857	-4.58199964954162	1.60648147402459	gut_blo_age_random
936	Gut mrVI LFC 3 normalized	SH2D2A	1.62467831393722	8.49836362839302	1.61837886594174	0.108268585222982	0.999834118490857	-4.35788255901088	1.60602423484316	gut_blo_age_random
937	IL17A	FBXO5	-0.87561125557358	5.67090008532236	-1.62350238930675	0.108297630184275	0.999834118490857	-4.35708473292236	-1.60589205186652	gut_blo_age_random
938	IL17A	AUP1	-0.411064437661615	8.74027537307938	-1.62351125834914	0.108310321480368	0.999834118490857	-4.37365693183104	-1.60583430286635	gut_blo_age_random
939	Gut mrVI LFC 0 normalized	DDI2	1.21945864710991	5.98648421791065	1.63110765065123	0.108484723712465	0.999834118490857	-4.57788753040507	1.60504126508781	gut_blo_age_random
940	IL17A	CDC45	-1.28306422309144	4.48186276372231	-1.62260401293942	0.108495436889584	0.999834118490857	-4.35031097331889	-1.60499258327502	gut_blo_age_random
941	Gut mrVI LFC 0 normalized	RHOQ	1.45865388131369	6.68867241694318	1.63154169836085	0.108572139121321	0.999834118490857	-4.58399080322808	1.6046441512554	gut_blo_age_random
942	Gut mrVI LFC 1 normalized	UBE2N	0.55237500990158	8.82375207531375	1.63179112481109	0.108602505054413	0.999834118490857	-4.45150500066197	1.60450626301469	gut_blo_age_random
943	Gut mrVI LFC 0 normalized	ALG3	-1.39415279020731	6.75390870922447	-1.63032890903644	0.108649602878177	0.999834118490857	-4.58401199345957	-1.60429245749857	gut_blo_age_random
944	Gut mrVI LFC 2 normalized	IL32	-0.626247255529593	12.3373140044569	-1.62521657614685	0.108853710454226	0.999834118490857	-4.27718121216194	-1.60336673623985	gut_blo_age_random
945	Gut mrVI LFC 2 normalized	DNAJC3	0.631162942895424	8.21235594310564	1.6253957017993	0.108870353744118	0.999834118490857	-4.31453211465532	1.60329131186794	gut_blo_age_random
946	Gut mrVI LFC 2 normalized	PLAC8	-0.931129338194831	8.42935924093393	-1.62415659216443	0.10921626765519	0.999834118490857	-4.28124639459489	-1.60172575334462	gut_blo_age_random
947	Gut mrVI LFC 3 normalized	FCGRT	-1.09177043437654	6.88716537273491	-1.61395463307297	0.1092221937266	0.999834118490857	-4.50164257752246	-1.60169896695002	gut_blo_age_random
948	IL17A	HSBP1	0.673497061608192	7.46037149239929	1.61997168712805	0.109238559775164	0.999834118490857	-4.38016098964979	1.60162499685547	gut_blo_age_random
949	Gut mrVI LFC 1 normalized	ZFAND2A	-0.747866973409192	8.23231338977884	-1.62852775273445	0.109296455028636	0.999834118490857	-4.43443752467379	-1.60136339634204	gut_blo_age_random
950	Gut mrVI LFC 1 normalized	VPS25	0.87793604067113	6.87107437113595	1.62836007426623	0.109335279780999	0.999834118490857	-4.35039321149051	1.60118802752289	gut_blo_age_random
951	Gut mrVI LFC 0 normalized	SNX10	-1.55596861347567	6.24274149161399	-1.62647134143136	0.109469351314737	0.999834118490857	-4.58276606148003	-1.60058281366172	gut_blo_age_random
952	IL17A	FBLN7	1.55414398114989	6.57738817212359	1.61810899766051	0.109484356974539	0.999834118490857	-4.4692867465074	1.60051511290927	gut_blo_age_random
953	Gut mrVI LFC 0 normalized	RANGAP1	1.37123155673147	7.00594027463916	1.62682648383698	0.109504084654635	0.999834118490857	-4.57792555351913	1.60042611906703	gut_blo_age_random
954	Gut mrVI LFC 0 normalized	ITPRID2	-1.49054463348716	6.36792797683776	-1.62467771805267	0.109852209895478	0.999834118490857	-4.58314491672372	-1.59885776706251	gut_blo_age_random
955	Gut mrVI LFC 2 normalized	SH3BGRL3	-0.531872102837758	12.2404344914687	-1.62029635958188	0.109908267225081	0.999834118490857	-4.28056239829245	-1.59860558841697	gut_blo_age_random
956	Gut mrVI LFC 0 normalized	CHMP5	-1.17930533498849	7.55068124455286	-1.62486199409735	0.10991279229474	0.999834118490857	-4.58110391312462	-1.59858523644174	gut_blo_age_random
957	Gut mrVI LFC 3 normalized	RNF149	0.565063312828562	9.48951080995589	1.61070959240218	0.109936813225372	0.999834118490857	-4.59310372224715	1.59847721087282	gut_blo_age_random
958	Gut mrVI LFC 1 normalized	VDAC3	0.655727332540734	8.41248075838238	1.62512329190568	0.110008102686067	0.999834118490857	-4.45368456948285	1.59815672172728	gut_blo_age_random
959	Gut mrVI LFC 2 normalized	PABPC4	0.774456930538802	8.09953359750385	1.61960792675743	0.110127412218795	0.999834118490857	-4.29447281010736	1.59762072034075	gut_blo_age_random
960	Gut mrVI LFC 2 normalized	OSBPL3	-1.12980436413183	7.25243000385746	-1.61963307665237	0.110158947459485	0.999834118490857	-4.34763913721763	-1.597479124062	gut_blo_age_random
961	Gut mrVI LFC 3 normalized	SNX10	-1.91676174950707	6.03885385657868	-1.6094685573038	0.110183965831705	0.999834118490857	-4.35001615968965	-1.59736681193258	gut_blo_age_random
962	Gut mrVI LFC 0 normalized	POLD2	-1.47344263751546	6.64539254877706	-1.62201094284654	0.11050283009655	0.999834118490857	-4.58424207526026	-1.59593713254861	gut_blo_age_random
963	Gut mrVI LFC 3 normalized	SLBP	0.99166291516646	8.34352097873135	1.60785651423826	0.110555223990904	0.999834118490857	-4.4755156172988	1.59570252787	gut_blo_age_random
964	Gut mrVI LFC 0 normalized	HMGB1	0.578532669708643	11.4598281880536	1.62122775861798	0.110660723087391	0.999834118490857	-4.56629200357158	1.59523039977067	gut_blo_age_random
965	Gut mrVI LFC 1 normalized	CTSW	-1.15638516504789	8.12783772643702	-1.62199526698765	0.110681233119936	0.999834118490857	-4.5939988355964	-1.59513865482944	gut_blo_age_random
966	IL17A	LBR	0.448395115518585	8.48131806048334	1.6114553151218	0.110900904345838	0.999834118490857	-4.36671657658378	1.59415686817049	gut_blo_age_random
967	Gut mrVI LFC 2 normalized	AP1B1	0.99438988514424	7.1086919588048	1.61507047928484	0.111131436371361	0.999834118490857	-4.34300964120126	1.59312819061184	gut_blo_age_random
968	Gut mrVI LFC 0 normalized	MRPL28	1.34663724840091	7.17511351809664	1.61892536134308	0.111219149423218	0.999834118490857	-4.58453486668074	1.59273724072958	gut_blo_age_random
969	Gut mrVI LFC 0 normalized	PDXK	1.09386529879989	7.53878598342777	1.61855811610642	0.111226800633208	0.999834118490857	-4.57878273648405	1.59270314971094	gut_blo_age_random
970	Gut mrVI LFC 3 normalized	ST6GAL1	-1.89922388408539	7.09545226475513	-1.6038202149033	0.111445530007294	0.999834118490857	-4.32293488180729	-1.59172935275456	gut_blo_age_random
971	Gut mrVI LFC 3 normalized	TCF7	-0.724418807449364	10.3176766596268	-1.60366977742784	0.111475601196424	0.999834118490857	-4.72593775129207	-1.59159559189091	gut_blo_age_random
972	Gut mrVI LFC 2 normalized	PDCL3	-1.0939958088094	8.02128689786097	-1.61273469539194	0.111657189302728	0.999834118490857	-4.31801991635324	-1.59078846707851	gut_blo_age_random
973	IL17A	WDR5	0.682686137685402	6.23965335538482	1.60708330042027	0.111896999676199	0.999834118490857	-4.40056289496128	1.58972414073464	gut_blo_age_random
974	IL17A	UTP4	-0.803226596739242	6.22264149534197	-1.60689897072962	0.111917741115056	0.999834118490857	-4.41574488370258	-1.58963217066007	gut_blo_age_random
975	Gut mrVI LFC 0 normalized	UCHL3	1.13221624440929	6.8592502934127	1.61497961727903	0.11203984037321	0.999834118490857	-4.58161959631798	1.58909103998371	gut_blo_age_random
976	Gut mrVI LFC 0 normalized	DPH3	1.59337661476704	7.83389532470541	1.61483622489061	0.112073353673995	0.999834118490857	-4.58719227612357	1.58894259402582	gut_blo_age_random
977	Gut mrVI LFC 3 normalized	ZFP36L1	0.696444477873285	10.7056752111094	1.60082697912628	0.112104636208642	0.999834118490857	-4.60661153198508	1.58880406075491	gut_blo_age_random
978	Gut mrVI LFC 3 normalized	METTL8	-1.57869796903019	6.40764813327036	-1.5995832869086	0.112398531621708	0.999834118490857	-4.36798020888957	-1.58750404474426	gut_blo_age_random
979	Gut mrVI LFC 0 normalized	CRLS1	-1.52702281435256	6.64155403671968	-1.61299579347256	0.112472686015956	0.999834118490857	-4.58422732898791	-1.58717645396413	gut_blo_age_random
980	IL17A	LMNB2	-0.870420089645236	6.45143092029772	-1.60404388354929	0.112528745118005	0.999834118490857	-4.38472125587853	-1.58692891549797	gut_blo_age_random
981	Gut mrVI LFC 3 normalized	MRPL12	-1.81327326688045	6.76902397378808	-1.59833208727286	0.112658795608229	0.999834118490857	-4.32129621512386	-1.58635502967159	gut_blo_age_random
982	Gut mrVI LFC 2 normalized	COMMD4	-1.15658454782394	6.93173185045606	-1.60725993421178	0.112761290663445	0.999834118490857	-4.35508760265888	-1.58590310811972	gut_blo_age_random
983	IL17A	BID	-0.734875492428971	6.81526643819038	-1.60165125441717	0.113054190924109	0.999834118490857	-4.38480188686679	-1.58461343343379	gut_blo_age_random
984	Gut mrVI LFC 2 normalized	BCAP29	-0.995127143758814	7.24258949662083	-1.60632555285766	0.113146403200969	0.999834118490857	-4.36510318780191	-1.58420795680188	gut_blo_age_random
985	Gut mrVI LFC 0 normalized	HPS5	1.15194731867438	6.1799621780942	1.60974462767133	0.113183216924474	0.999834118490857	-4.58266043422816	1.58404615189837	gut_blo_age_random
986	Gut mrVI LFC 1 normalized	NARF	0.622443728257791	7.86863209058689	1.6099135655378	0.113226422454361	0.999834118490857	-4.49398575699718	1.58385630639671	gut_blo_age_random
987	Gut mrVI LFC 2 normalized	ARF4	0.645676925704393	9.03700909701674	1.60379715060194	0.113542486216303	0.999834118490857	-4.31973636989686	1.58246925233582	gut_blo_age_random
988	Gut mrVI LFC 0 normalized	NUS1	-1.09066395889006	7.3626396302524	-1.60721695942378	0.11368421050417	0.999834118490857	-4.58402513484445	-1.58184827906188	gut_blo_age_random
989	IL17A	SEL1L	0.633085445069284	7.03160410176886	1.59875799396112	0.113698292117624	0.999834118490857	-4.40262193297102	1.58178661295217	gut_blo_age_random
990	IL17A	SLC16A3	-0.949973977401703	6.58126469416203	-1.60001225281296	0.113726892422059	0.999834118490857	-4.37514492985371	-1.58166138519726	gut_blo_age_random
991	Gut mrVI LFC 3 normalized	DDB2	1.27680921608441	7.37086846911996	1.59225787783269	0.114017297504435	0.999834118490857	-4.38333380188713	1.58039123538761	gut_blo_age_random
992	Gut mrVI LFC 1 normalized	ACYP2	-0.597761702239283	7.19321597364869	-1.60557106535783	0.114213002114858	0.999834118490857	-4.46923544634567	-1.57953671460724	gut_blo_age_random
993	Gut mrVI LFC 0 normalized	HIBCH	-1.59720149538522	6.11222972787635	-1.60384939051291	0.114582471487404	0.999834118490857	-4.58269503284928	-1.57792660768287	gut_blo_age_random
994	IL17A	CLIP4	1.15927945731876	6.42351445278387	1.59443270503898	0.114618468022164	0.999834118490857	-4.46585125106959	1.57776995727367	gut_blo_age_random
995	Gut mrVI LFC 3 normalized	PLD3	-0.969436083439508	7.55260888502951	-1.58951198218723	0.114634276923482	0.999834118490857	-4.53476901418814	-1.57770117202836	gut_blo_age_random
996	Gut mrVI LFC 2 normalized	ZFP36	0.904553269229476	13.2936434635637	1.59900223375932	0.11469286352209	0.999834118490857	-4.29982099605944	1.5774463241551	gut_blo_age_random
997	Gut mrVI LFC 0 normalized	SPG21	-1.09276220627287	7.51469085649136	-1.60274228052999	0.114725478985366	0.999834118490857	-4.58222614741333	-1.57730449340429	gut_blo_age_random
998	IL17A	CSE1L	-0.74803084367331	6.36045344591068	-1.59324836826381	0.114900730990357	0.999834118490857	-4.434286088922	-1.57654293985752	gut_blo_age_random
999	Gut mrVI LFC 3 normalized	RMDN3	1.48707622733027	6.44103386501148	1.58818219676543	0.114914986536713	0.999834118490857	-4.36652374029673	1.57648103290927	gut_blo_age_random
1000	Gut mrVI LFC 1 normalized	ID2	0.6107036374669	10.9112202914372	1.60222128963391	0.114934943495011	0.999834118490857	-4.4840850771257	1.57639437683281	gut_blo_age_random
1001	IL17A	ACOT9	0.70025921187012	6.6057778142549	1.59329103246579	0.114938085277159	0.999834118490857	-4.38400891475579	1.5763807358266	gut_blo_age_random
1002	Gut mrVI LFC 1 normalized	DUSP6	1.32342026180288	7.11936231054996	1.60196252316973	0.114956132717891	0.999834118490857	-4.34914924366154	1.57630238303522	gut_blo_age_random
1003	Gut mrVI LFC 1 normalized	TMIGD2	-1.9632009221991	7.56723067343802	-1.60177265304465	0.114998199495059	0.999834118490857	-4.2978047046212	-1.57611978808152	gut_blo_age_random
1004	Gut mrVI LFC 3 normalized	GNG5	0.764988227759172	9.18793664348074	1.58659159515872	0.115293568738559	0.999834118490857	-4.55277078927354	1.57483918640626	gut_blo_age_random
1005	Gut mrVI LFC 0 normalized	LAMP2	-1.04170107369786	6.71341437146596	-1.59939664748706	0.115365040118473	0.999834118490857	-4.58161119644303	-1.57452970315175	gut_blo_age_random
1006	Gut mrVI LFC 0 normalized	EIF4A3	-1.7234413772043	9.25615690505603	-1.59984309351752	0.115400136881954	0.999834118490857	-4.58715663760223	-1.57437778338004	gut_blo_age_random
1007	Gut mrVI LFC 2 normalized	GSR	-1.12860483474151	7.38783295881698	-1.59530949351434	0.115462860693314	0.999834118490857	-4.35619688229642	-1.57410636769295	gut_blo_age_random
1008	Gut mrVI LFC 2 normalized	AP2A1	-1.0156294771507	7.34851670101337	-1.5941286227552	0.115725599174868	0.999834118490857	-4.37169331727264	-1.57297071569199	gut_blo_age_random
1009	Gut mrVI LFC 2 normalized	ICAM1	1.81747569897262	7.19053387832783	1.59339836914944	0.115903595384698	0.999834118490857	-4.39651778862803	1.57220250203429	gut_blo_age_random
1010	IL17A	SNRNP25	-0.710506834512612	6.24915805230461	-1.58869060353086	0.115956432854585	0.999834118490857	-4.36899173754214	-1.57197463935072	gut_blo_age_random
1011	Gut mrVI LFC 1 normalized	SEM1	0.522475220665843	9.05012465381104	1.59741713118435	0.116065945368091	0.999834118490857	-4.4977932896737	1.57150262408695	gut_blo_age_random
1012	IL17A	CENPS	-0.799851905992742	5.62111019657981	-1.58726452150885	0.116293545593188	0.999834118490857	-4.41669273552597	-1.57052275162937	gut_blo_age_random
1013	Gut mrVI LFC 3 normalized	PARK7	-0.511040840267409	9.59150220831779	-1.58134445117812	0.116498557262047	0.999834118490857	-4.63370073728439	-1.56964141726694	gut_blo_age_random
1014	IL17A	CNDP2	0.52819426068235	7.57046651059279	1.58616675937091	0.116527233928203	0.999834118490857	-4.39831151281309	1.56951823494709	gut_blo_age_random
1015	Gut mrVI LFC 3 normalized	TIMP1	1.25452042206735	7.26309845958066	1.58052473256156	0.116663773015085	0.999834118490857	-4.67614616695138	1.56893204960107	gut_blo_age_random
1016	IL17A	GIMAP4	1.01824555914295	8.52008123644569	1.58428778633914	0.116909465987611	0.999834118490857	-4.39140087878721	1.56787860399848	gut_blo_age_random
1017	Gut mrVI LFC 2 normalized	CD81	-0.493420094564335	10.361243839005	-1.58848850562378	0.116926337105677	0.999834118490857	-4.31171715565841	-1.56780633035469	gut_blo_age_random
1018	Gut mrVI LFC 0 normalized	MRPS25	1.1869097848747	7.04509341128305	1.59215345482523	0.116985042805336	0.999834118490857	-4.58579308998503	1.56755490668836	gut_blo_age_random
1019	Gut mrVI LFC 2 normalized	OSTM1	-1.17822592172712	7.30893923082821	-1.58801145514918	0.117099286808876	0.999834118490857	-4.38189942623479	-1.56706590847395	gut_blo_age_random
1020	IL17A	NDUFAF3	-0.612608110947152	8.2829083121524	-1.58359361202683	0.117270045345624	0.999834118490857	-4.39289451739254	-1.5663357091632	gut_blo_age_random
1021	Gut mrVI LFC 3 normalized	SOCS3	-1.23703065733032	9.50777026387332	-1.5778487503	0.117283015338291	0.999834118490857	-4.76523151063344	-1.56628028087099	gut_blo_age_random
1022	Gut mrVI LFC 2 normalized	RABL6	-0.712315629733959	8.00391809845004	-1.58689551152183	0.117288322151831	0.999834118490857	-4.33051507558392	-1.56625760316968	gut_blo_age_random
1023	Gut mrVI LFC 3 normalized	DCTPP1	1.17064027718338	6.80202070110025	1.57703613197529	0.117477940078944	0.999834118490857	-4.45725791049547	1.56544783352464	gut_blo_age_random
1024	IL17A	SSBP3	-0.763830221642554	6.68221949187916	-1.58136347136139	0.117606466801556	0.999834118490857	-4.36314601044623	-1.56489953904764	gut_blo_age_random
1025	Gut mrVI LFC 3 normalized	RFC2	-1.57944781402769	6.17099560068722	-1.57639228909553	0.117632368154375	0.999834118490857	-4.37254312407158	-1.56478910092097	gut_blo_age_random
1026	Gut mrVI LFC 0 normalized	APEX1	0.670412502749508	8.7969997393436	1.58828430183213	0.11795869474493	0.999834118490857	-4.57454772539775	1.5633993423866	gut_blo_age_random
1027	Gut mrVI LFC 0 normalized	NDUFV2	0.778440480525539	9.61012676360092	1.58816346615639	0.117971674953459	0.999834118490857	-4.56848685997887	1.56334412473278	gut_blo_age_random
1028	Gut mrVI LFC 1 normalized	BUD23	-0.494609279656411	8.31087764981071	-1.58840430702705	0.117991690850844	0.999834118490857	-4.48720536355083	-1.56325898668281	gut_blo_age_random
1029	Gut mrVI LFC 0 normalized	NDUFAF8	1.08923430672797	7.98742326679461	1.58761165710111	0.118173657751491	0.999834118490857	-4.58561103420218	1.5624855058022	gut_blo_age_random
1030	Gut mrVI LFC 0 normalized	MARCH8	-1.0711903827782	6.59223248005321	-1.58657535908083	0.118245094833914	0.999834118490857	-4.58334386482266	-1.56218210585172	gut_blo_age_random
1031	Gut mrVI LFC 2 normalized	AHNAK	-1.21966379224672	9.62171111883274	-1.5821567619779	0.118365440608332	0.999834118490857	-4.31133485612035	-1.5616713110685	gut_blo_age_random
1032	Gut mrVI LFC 3 normalized	IFNAR2	-0.946776949046689	7.97009036648512	-1.57290725000109	0.118411687838776	0.999834118490857	-4.53996696213866	-1.56147512797177	gut_blo_age_random
1033	Gut mrVI LFC 0 normalized	CMAS	-1.64668387058415	6.45124238261674	-1.58503186606657	0.118694701966217	0.999834118490857	-4.5843801788538	-1.56027587484374	gut_blo_age_random
1034	Gut mrVI LFC 3 normalized	HIST1H2AL	-1.78231426136919	6.01394831651473	-1.57177020648747	0.118695684783169	0.999834118490857	-4.42146249031633	-1.56027171413213	gut_blo_age_random
1035	Gut mrVI LFC 2 normalized	RREB1	0.939810271206779	6.84378511529839	1.57993412787077	0.118873965593538	0.999834118490857	-4.33089869543105	1.55951741671712	gut_blo_age_random
1036	Gut mrVI LFC 0 normalized	NAGLU	-1.24604875637113	5.91557078934168	-1.58398117858785	0.11893027477738	0.999834118490857	-4.58107713408959	-1.55927935959331	gut_blo_age_random
1037	Gut mrVI LFC 1 normalized	SUB1	0.450197650190988	10.8427811935773	1.58469050618265	0.118938661801021	0.999834118490857	-4.52884642795365	1.5592439095143	gut_blo_age_random
1038	IL17A	AURKA	1.34763553057635	4.72079124319009	1.57561715430127	0.118941712989781	0.999834118490857	-4.40402875656373	1.55923101330577	gut_blo_age_random
1039	Gut mrVI LFC 0 normalized	EIF2AK1	-0.845399578690355	7.8870294446252	-1.58288566560537	0.119084561104646	0.999834118490857	-4.58401774850896	-1.55862753897426	gut_blo_age_random
1040	Gut mrVI LFC 0 normalized	METTL8	-1.47793671955758	6.27526176016181	-1.5828591794304	0.119271090317476	0.999834118490857	-4.58418784801519	-1.55784038354975	gut_blo_age_random
1041	Gut mrVI LFC 1 normalized	TMEM30A	0.554665014003394	7.71083966033071	1.58286554435535	0.11933085228869	0.999834118490857	-4.46605280444524	1.55758839140103	gut_blo_age_random
1042	Gut mrVI LFC 1 normalized	YBX1	-0.381764024057698	11.3632944961682	-1.58224873381982	0.119450226316177	0.999834118490857	-4.54608803745631	-1.55708533512606	gut_blo_age_random
1043	Gut mrVI LFC 0 normalized	ARHGEF12	-1.82950567402446	6.39151441266669	-1.57990515091799	0.119845559606247	0.999834118490857	-4.58421758145248	-1.55542216090916	gut_blo_age_random
1044	IL17A	SLFN11	-1.462284805658	5.95282147823732	-1.57129524151229	0.119965042630528	0.999834118490857	-4.4869029803847	-1.55492033942285	gut_blo_age_random
1045	Gut mrVI LFC 1 normalized	MRPL51	0.938019675175043	7.88233482792478	1.57956863747494	0.120107449438896	0.999834118490857	-4.36681386074447	1.55432275042987	gut_blo_age_random
1046	Gut mrVI LFC 2 normalized	ZYX	-0.911820871453367	9.21926627248115	-1.57416145798471	0.120270842054899	0.999834118490857	-4.33820018998285	-1.55363778069845	gut_blo_age_random
1047	IL17A	MGAT1	-0.51118399723443	8.18296700253897	-1.56951414698554	0.120363620310703	0.999834118490857	-4.40930138992646	-1.55324916266056	gut_blo_age_random
1048	Gut mrVI LFC 2 normalized	SH3BGRL	-0.717618883103889	9.13184126413798	-1.5734884198828	0.120431059881879	0.999834118490857	-4.34033139158002	-1.55296682731726	gut_blo_age_random
1049	Gut mrVI LFC 2 normalized	EGR1	2.55153296156568	8.64296037979436	1.57177808973729	0.120867428287915	0.999834118490857	-4.40712756696669	1.55114295857373	gut_blo_age_random
1050	IL17A	ALG3	-0.645310907366074	6.71970916889662	-1.56637455910788	0.121089491872232	0.999834118490857	-4.4151599836847	-1.55021678737873	gut_blo_age_random
1051	Gut mrVI LFC 1 normalized	SOAT1	-0.791972806373989	7.06824101661248	-1.57473821561101	0.121115975334314	0.999834118490857	-4.41804963180904	-1.55010642025284	gut_blo_age_random
1052	Gut mrVI LFC 3 normalized	SEM1	0.605112677140164	9.12851925512157	1.56072444284088	0.121282729686599	0.999834118490857	-4.62423335019538	1.54941192185607	gut_blo_age_random
1053	Gut mrVI LFC 0 normalized	STX7	-1.47992356810885	6.06042951433744	-1.57308623923056	0.121337393474344	0.999834118490857	-4.58319038821085	-1.54918442071912	gut_blo_age_random
1054	Gut mrVI LFC 3 normalized	SLC39A4	-1.42441672200505	6.12525334421166	-1.55940235956934	0.121573097798911	0.999834118490857	-4.42931895620362	-1.54820437754574	gut_blo_age_random
1055	Gut mrVI LFC 1 normalized	SORBS3	-0.879927032811604	7.18408687740621	-1.57239499067484	0.121658337982153	0.999834118490857	-4.45078049833537	-1.54785032029023	gut_blo_age_random
1056	IL17A	DENND4C	0.668824494762695	7.25394599085829	1.56358553756712	0.121774161956173	0.999834118490857	-4.43392401803816	1.54736953962911	gut_blo_age_random
1057	Gut mrVI LFC 1 normalized	DNAJC15	0.72179211462961	8.19584593428993	1.57183538402538	0.121878944015494	0.999834118490857	-4.49055851951996	1.54693490145297	gut_blo_age_random
1058	Gut mrVI LFC 0 normalized	CCNC	1.04771473940997	7.4850206376311	1.57099662429787	0.121923531456905	0.999834118490857	-4.58059695509883	1.54675004041397	gut_blo_age_random
1059	IL17A	SRP54	0.504820409333035	7.73532943567271	1.56226103920291	0.122055389752498	0.999834118490857	-4.41394290885504	1.54620366053242	gut_blo_age_random
1060	Gut mrVI LFC 3 normalized	UQCRQ	0.604218297333254	9.32275596327242	1.55719438104552	0.122108324538121	0.999834118490857	-4.66220375119828	1.54598444499042	gut_blo_age_random
1061	IL17A	SP140	0.548667917047677	8.280478984874	1.56049278626678	0.12254433025035	0.999834118490857	-4.40756509212801	1.54418166114505	gut_blo_age_random
1062	IL17A	FARSA	-0.664619477466421	7.04787175829489	-1.56015931019314	0.122590934670127	0.999834118490857	-4.42767847231597	-1.54398925919255	gut_blo_age_random
1063	IL17A	HEXA	-0.513429308927242	7.66213076952067	-1.55945293883027	0.122672455746445	0.999834118490857	-4.40025178976241	-1.54365284448145	gut_blo_age_random
1064	Gut mrVI LFC 0 normalized	MRPL17	1.24711670000667	6.63743637510171	1.56683411566865	0.122792523075504	0.999834118490857	-4.58438879021238	1.5431576780656	gut_blo_age_random
1065	Gut mrVI LFC 0 normalized	GRWD1	1.57975004652274	6.72638721392098	1.56752530808395	0.122850376437995	0.999834118490857	-4.58543323236501	1.5429192216012	gut_blo_age_random
1066	IL17A	GYG1	-0.5935408026075	8.30524449162024	-1.55862045380023	0.122981549721293	0.999834118490857	-4.40730396821353	-1.54237888428265	gut_blo_age_random
1067	Gut mrVI LFC 3 normalized	MDM2	0.964397956053769	7.35740232239534	1.5535577273033	0.122994471990052	0.999834118490857	-4.46398799038089	1.54232567841333	gut_blo_age_random
1068	IL17A	DPH2	-0.947712039832152	5.58112729393587	-1.55740899116278	0.123176580988964	0.999834118490857	-4.44285318697412	-1.5415763306543	gut_blo_age_random
1069	Gut mrVI LFC 2 normalized	MRPL18	1.1284759298603	8.01931933822841	1.56120377042729	0.123292707899281	0.999834118490857	-4.36841875076663	1.54109893966467	gut_blo_age_random
1070	Gut mrVI LFC 0 normalized	NDUFS1	-1.27151105058282	6.86738067368162	-1.56459649289725	0.123380138241903	0.999834118490857	-4.58582790051935	-1.54073975021974	gut_blo_age_random
1071	Gut mrVI LFC 3 normalized	CD81	0.594416215525676	9.81113722346433	1.55171637340317	0.123419154959346	0.999834118490857	-4.68754554485601	1.54057952224949	gut_blo_age_random
1072	Gut mrVI LFC 1 normalized	TLE1	1.46487852414287	6.76157005213758	1.56485858658731	0.123571038815383	0.999834118490857	-4.4586504577794	1.53995616488747	gut_blo_age_random
1073	Gut mrVI LFC 2 normalized	ABCF2	1.1463163213668	6.81876227358631	1.55987152631156	0.12359849023082	0.999834118490857	-4.3952974210575	1.53984356340532	gut_blo_age_random
1074	Gut mrVI LFC 3 normalized	ATP6V0C	0.593627765606472	10.1786849893863	1.55025705209217	0.123762660299526	0.999834118490857	-4.76622202236051	1.53917057020506	gut_blo_age_random
1075	Gut mrVI LFC 1 normalized	KPNB1	-0.416602242360637	9.04670496523179	-1.56439982453155	0.123789476946689	0.999834118490857	-4.51901940154041	-1.53906070516736	gut_blo_age_random
1076	Gut mrVI LFC 1 normalized	CYP51A1	-0.675016781176906	7.825998831666	-1.56363405753638	0.123810206930948	0.999834118490857	-4.49403259195241	-1.53897578928883	gut_blo_age_random
1077	Gut mrVI LFC 2 normalized	PTPMT1	-0.755323825640477	7.24828641218888	-1.55893125297289	0.123838633139163	0.999834118490857	-4.34042123689313	-1.53885936553898	gut_blo_age_random
1078	Gut mrVI LFC 3 normalized	RHEB	0.933286753572077	8.15510687611955	1.54880279760029	0.124100909947683	0.999834118490857	-4.55472564777874	1.53778615470736	gut_blo_age_random
1079	IL17A	MCM2	-0.971384877969496	5.71343274413686	-1.55347562830949	0.124163420748665	0.999834118490857	-4.37930396647826	-1.53753062788842	gut_blo_age_random
1080	IL17A	IFNGR2	-1.38974972735237	5.70793700674742	-1.55310038781943	0.124182925692254	0.999834118490857	-4.43930599576622	-1.53745091763392	gut_blo_age_random
1081	Gut mrVI LFC 0 normalized	PSMB6	-0.610794288023797	8.92108933586786	-1.56096115687536	0.124227006700781	0.999834118490857	-4.57702398397663	-1.53727080910513	gut_blo_age_random
1082	Gut mrVI LFC 3 normalized	FAM13A	-2.55492650438983	6.26814447804696	-1.54822256396842	0.124240736402638	0.999834118490857	-4.42832425253701	-1.53721472174277	gut_blo_age_random
1083	Gut mrVI LFC 3 normalized	FKBP11	0.787500213696026	8.95033341259383	1.54782022564907	0.124359538980141	0.999834118490857	-4.71987497525851	1.53672960180479	gut_blo_age_random
1084	IL17A	GZMB	3.88267613029879	5.47649657844745	1.55100063177261	0.124716683228319	0.999834118490857	-4.49589559053401	1.53527340803901	gut_blo_age_random
1085	Gut mrVI LFC 3 normalized	ASF1A	1.39621763188145	7.71696878850688	1.54573781022199	0.12486210229084	0.999834118490857	-4.3778185277626	1.53468141858353	gut_blo_age_random
1086	Gut mrVI LFC 3 normalized	PPIA	0.35520226645035	11.8462790981635	1.54567983044075	0.124868989761398	0.999834118490857	-4.88252101299266	1.53465339357492	gut_blo_age_random
1087	Gut mrVI LFC 3 normalized	SAE1	-1.12868474932092	7.61031340826377	-1.54469346368932	0.125102241461254	0.999834118490857	-4.51273545595324	-1.5337050068673	gut_blo_age_random
1088	IL17A	SERPINB9	1.22624933449334	8.16676612057639	1.54982922691916	0.12510772777352	0.999834118490857	-4.45284331604572	1.53368271646725	gut_blo_age_random
1089	IL17A	DAAM1	0.870624908779503	5.96179701555265	1.5490574405511	0.125185668463402	0.999834118490857	-4.41332017581611	1.53336613263522	gut_blo_age_random
1090	Gut mrVI LFC 0 normalized	COX17	-0.780854907499446	8.81113388157631	-1.55602654587883	0.125372020440859	0.999834118490857	-4.58065274798622	-1.53260982015399	gut_blo_age_random
1091	IL17A	IMPDH1	-0.670437262032956	6.90223569017457	-1.54809892319228	0.125385533657235	0.999834118490857	-4.41391589468084	-1.53255501062969	gut_blo_age_random
1092	Gut mrVI LFC 1 normalized	NOLC1	-0.608583304646293	8.1650307853236	-1.55624720334757	0.125515156350818	0.999834118490857	-4.45814180914231	-1.5320294954979	gut_blo_age_random
1093	IL17A	SEL1L3	0.782949592726683	7.26209934947211	1.54728795295572	0.125622377143522	0.999834118490857	-4.43879156190916	1.53159512145719	gut_blo_age_random
1094	Gut mrVI LFC 3 normalized	CD8B	-2.90225360267591	4.96444156303295	-1.54244240576604	0.125659677444457	0.999834118490857	-4.5692593998066	-1.53144407780416	gut_blo_age_random
1095	Gut mrVI LFC 0 normalized	GAPDH	0.401791114202156	12.5920005660079	1.55519468976239	0.125682628571883	0.999834118490857	-4.56303503968542	1.5313511569831	gut_blo_age_random
1096	Gut mrVI LFC 2 normalized	CCL3L1	2.88257526734724	7.24869058707983	1.55080529097519	0.12575322418144	0.999834118490857	-4.42476945575555	1.53106542372339	gut_blo_age_random
1097	Gut mrVI LFC 0 normalized	IL32	-0.720608468086505	12.3476505213574	-1.55420745044594	0.125773991892962	0.999834118490857	-4.56563543274828	-1.53098139092841	gut_blo_age_random
1098	IL17A	EVI2A	0.943592390129635	8.10645293917421	1.546238287899	0.125866172866525	0.999834118490857	-4.44850899697914	1.53060852769074	gut_blo_age_random
1099	Gut mrVI LFC 2 normalized	FAM120A	-0.703299293937365	7.84095009752593	-1.54985466690012	0.126001830961106	0.999834118490857	-4.35844324668225	-1.53006019035654	gut_blo_age_random
1100	Gut mrVI LFC 1 normalized	MYC	1.00777266762343	8.17841007540314	1.55419667418901	0.126086972481502	0.999834118490857	-4.54690620534703	1.52971627857728	gut_blo_age_random
1101	Gut mrVI LFC 1 normalized	ARRB2	-0.474647531722649	9.26331412360916	-1.55407459092643	0.126113678916557	0.999834118490857	-4.53162343589002	-1.52960844065623	gut_blo_age_random
1102	Gut mrVI LFC 1 normalized	APOBEC3G	0.603197064260717	7.76672121291238	1.5535270059337	0.1261243340116	0.999834118490857	-4.5631873079579	1.5295654214089	gut_blo_age_random
1103	Gut mrVI LFC 0 normalized	ELOB	0.422386105813482	10.3031429051193	1.55284487918674	0.126218969685708	0.999834118490857	-4.57121583624114	1.52918346024268	gut_blo_age_random
1104	Gut mrVI LFC 3 normalized	CCT5	1.02051331513032	8.1385829336713	1.53975612349154	0.126313885744562	0.999834118490857	-4.48740977865703	1.52880059136985	gut_blo_age_random
1105	IL17A	ANXA6	-0.664177446288949	9.07478755299051	-1.54439605483339	0.126323421645354	0.999834118490857	-4.40217295331164	-1.52876213819398	gut_blo_age_random
1106	IL17A	SVIL	1.35085196481638	3.9084140984333	1.54430885226584	0.126339629637099	0.999834118490857	-4.4019202715837	1.52869678523786	gut_blo_age_random
1107	Gut mrVI LFC 3 normalized	MAD2L1	-1.88025747071718	6.29214662946071	-1.53956871800356	0.126345461790945	0.999834118490857	-4.41457823441391	-1.52867327075122	gut_blo_age_random
1108	IL17A	CDK1	1.32598800797318	4.93587289875919	1.54382486066226	0.126458932787286	0.999834118490857	-4.39604862226442	1.52821593854223	gut_blo_age_random
1109	Gut mrVI LFC 0 normalized	BSCL2	1.1523227329979	6.6353170996385	1.55146113481447	0.126531147202408	0.999834118490857	-4.5856315008389	1.52792505274255	gut_blo_age_random
1110	Gut mrVI LFC 0 normalized	HIST2H2AC	-1.22901500173194	8.11402511448543	-1.55109236594731	0.126678971137374	0.999834118490857	-4.58323496146281	-1.52733000823467	gut_blo_age_random
1111	Gut mrVI LFC 3 normalized	COX8A	0.51513486242402	9.91968807471926	1.53811952284078	0.126699267007489	0.999834118490857	-4.70428605262657	1.52724835226783	gut_blo_age_random
1112	Gut mrVI LFC 0 normalized	TMPO	-0.955656844299607	8.45600885647173	-1.55080368694191	0.12676813309686	0.999834118490857	-4.58477896684129	-1.52697136058209	gut_blo_age_random
1113	Gut mrVI LFC 2 normalized	EIF1AY	-1.04839277547202	5.81135632715565	-1.54643825077462	0.126821031031492	0.999834118490857	-4.36185915383775	-1.52675867519097	gut_blo_age_random
1114	Gut mrVI LFC 0 normalized	DNAJB9	1.13878056865871	8.6083109544326	1.54985880977259	0.126915426344704	0.999834118490857	-4.5828587170299	1.52637931382771	gut_blo_age_random
1115	Gut mrVI LFC 2 normalized	EIF3B	0.609893841295255	8.36927665434434	1.54555307854771	0.127037409762945	0.999834118490857	-4.35023120439102	1.52588940490578	gut_blo_age_random
1116	IL17A	SSX2IP	-1.32015877793014	4.58114481289613	-1.54123031946669	0.127045346106684	0.999834118490857	-4.4704870487222	-1.52585754370588	gut_blo_age_random
1117	Gut mrVI LFC 0 normalized	DUSP5	1.56894346960782	9.59488714471362	1.54867183318175	0.127099152763484	0.999834118490857	-4.57998653767728	1.5256415726498	gut_blo_age_random
1118	Gut mrVI LFC 0 normalized	RRM1	1.0285579205792	7.13555017213642	1.54858349495753	0.127120390770365	0.999834118490857	-4.58197918229901	1.52555634637306	gut_blo_age_random
1119	Gut mrVI LFC 2 normalized	HLA-DRB5	2.00965681259059	6.34900660091307	1.54522356746644	0.127180005283474	0.999834118490857	-4.37163173684836	1.52531717769715	gut_blo_age_random
1120	IL17A	MAN1A1	-0.75026148730531	8.15158190558754	-1.53876371935736	0.127689657798187	0.999834118490857	-4.43541160219756	-1.52327604464145	gut_blo_age_random
1121	Gut mrVI LFC 1 normalized	CMC1	0.738025577309461	7.76851069143282	1.54618854155289	0.127901272738552	0.999834118490857	-4.58935478336677	1.52243039885063	gut_blo_age_random
1122	Gut mrVI LFC 1 normalized	IFNAR2	-0.606773628528729	7.64532835555638	-1.54717845708628	0.127993877548386	0.999834118490857	-4.52380334165088	-1.52206067803548	gut_blo_age_random
1123	Gut mrVI LFC 0 normalized	PSMB7	0.88025033498531	8.05608200077311	1.54467327590163	0.12808350441421	0.999834118490857	-4.58199518878951	1.52170304455576	gut_blo_age_random
1124	Gut mrVI LFC 1 normalized	ACSL6	0.901071038028197	6.5793961494263	1.54494157090223	0.128321274392422	0.999834118490857	-4.42133740315345	1.52075522506647	gut_blo_age_random
1125	Gut mrVI LFC 1 normalized	PSMA5	0.613583933645252	8.78058641421763	1.54344334656066	0.128521870023517	0.999834118490857	-4.53854743679853	1.51995665436578	gut_blo_age_random
1126	Gut mrVI LFC 3 normalized	SIL1	-1.48027672839438	5.72500382476145	-1.53023903343815	0.128634036285936	0.999834118490857	-4.49490715073664	-1.51951054296264	gut_blo_age_random
1127	IL17A	PEBP1	-0.42707952759139	9.75538804549619	-1.53476877806281	0.128683159137415	0.999834118490857	-4.41572779710178	-1.51931526510203	gut_blo_age_random
1128	Gut mrVI LFC 2 normalized	USP14	0.731737621486633	8.05703829068303	1.5386941854643	0.128702241415799	0.999834118490857	-4.36535685707713	1.51923942302478	gut_blo_age_random
1129	Gut mrVI LFC 0 normalized	TIMM13	1.27532202869378	7.57329079766502	1.54176523827516	0.128869389975456	0.999834118490857	-4.58570014640366	1.51857546811614	gut_blo_age_random
1130	Gut mrVI LFC 3 normalized	TRAM1	0.704645673036065	9.18750100187629	1.52897608346517	0.128961668107727	0.999834118490857	-4.63036798128125	1.51820920345816	gut_blo_age_random
1131	Gut mrVI LFC 0 normalized	DPM2	-1.14227369075953	6.93252865078344	-1.54066165335388	0.129087593618072	0.999834118490857	-4.58604116421721	-1.5177097160723	gut_blo_age_random
1132	Gut mrVI LFC 3 normalized	DPM2	-1.49166910821609	6.86718087103062	-1.52800213460684	0.12918207621394	0.999834118490857	-4.44737521664639	-1.51733519645116	gut_blo_age_random
1133	IL17A	MRPS35	-0.573168737913706	7.45507097875518	-1.53290544651416	0.129238889295654	0.999834118490857	-4.41580507577964	-1.51711009746562	gut_blo_age_random
1134	Gut mrVI LFC 3 normalized	CEP170	-1.50282982273614	6.47899136216977	-1.52784116335318	0.129242692394389	0.999834118490857	-4.49237074362738	-1.51709503196143	gut_blo_age_random
1135	Gut mrVI LFC 0 normalized	SNRPB	0.640488018397932	9.88092716325743	1.53978443999293	0.129296929007189	0.999834118490857	-4.5754812884047	1.51688021780396	gut_blo_age_random
1136	Gut mrVI LFC 1 normalized	SPINT2	-1.14660247761852	6.70586041898675	-1.54052087713173	0.129302003051467	0.999834118490857	-4.39962412718451	-1.51686012469138	gut_blo_age_random
1137	IL17A	COMMD9	-0.697328632507426	6.43056995681223	-1.5321061289026	0.129341282497438	0.999834118490857	-4.41382029055618	-1.51670459959701	gut_blo_age_random
1138	Gut mrVI LFC 1 normalized	DCPS	0.693441935866008	6.774726720281	1.54143749282183	0.129400187280032	0.999834118490857	-4.50191744776889	1.51647143765443	gut_blo_age_random
1139	Gut mrVI LFC 1 normalized	MRPS7	0.51420646410689	8.01633295105048	1.53918131706321	0.129571948681825	0.999834118490857	-4.53365914342535	1.51579202725823	gut_blo_age_random
1140	IL17A	TWSG1	-1.18624614690138	4.70015457361409	-1.53055019437954	0.129661421015328	0.999834118490857	-4.46307013692081	-1.51543839217877	gut_blo_age_random
1141	Gut mrVI LFC 2 normalized	GMPS	-0.68001266532751	7.66459239574974	-1.53385611012662	0.129816021143839	0.999834118490857	-4.37121003443593	-1.51482778890555	gut_blo_age_random
1142	IL17A	MRPS16	-0.609495588874223	7.47248034320518	-1.52953942947082	0.129957030330394	0.999834118490857	-4.41900114242655	-1.51427135600979	gut_blo_age_random
1143	Gut mrVI LFC 1 normalized	DDIT3	0.943929818759313	8.62129613405448	1.53699935506476	0.130090693359621	0.999834118490857	-4.53667843454146	1.51374434409963	gut_blo_age_random
1144	Gut mrVI LFC 2 normalized	MAF	1.22993547888896	8.03176338891795	1.53200442122871	0.130277339465288	0.999834118490857	-4.356991284491	1.51300913110979	gut_blo_age_random
1145	IL17A	KLHL6	0.783862735339484	6.39671207251406	1.52680505947933	0.130635267222156	0.999834118490857	-4.43725971782761	1.51160151041494	gut_blo_age_random
1146	Gut mrVI LFC 2 normalized	RNPEP	-1.00776525934127	6.99177964100699	-1.5305784733366	0.130658417279693	0.999834118490857	-4.41368987847074	-1.51151057136961	gut_blo_age_random
1147	Gut mrVI LFC 0 normalized	ISOC2	-1.407413511442	5.82393382008724	-1.53400208301671	0.130671701791535	0.999834118490857	-4.58331490449968	-1.51145839222663	gut_blo_age_random
1148	IL17A	SLC3A2	-0.569133791173833	9.35023807054	-1.52633782170936	0.130705793870385	0.999834118490857	-4.42483724659764	-1.51132450357833	gut_blo_age_random
1149	IL17A	COPRS	-0.943880797209741	5.72168634277098	-1.52651652018989	0.130717757167262	0.999834118490857	-4.43035290167541	-1.51127752695505	gut_blo_age_random
1150	Gut mrVI LFC 2 normalized	HCFC1R1	-0.99161057408882	7.32877122668391	-1.53016625730743	0.130727961513038	0.999834118490857	-4.41650950218166	-1.51123745989128	gut_blo_age_random
1151	Gut mrVI LFC 1 normalized	MRPL12	0.787305706982956	7.08394742568138	1.53454420288858	0.130800073158523	0.999834118490857	-4.44031074172343	1.51095438476074	gut_blo_age_random
1152	Gut mrVI LFC 1 normalized	F2R	-0.862743471134229	7.65209623328625	-1.53428239500606	0.13086056509771	0.999834118490857	-4.5160607523858	-1.51071701627492	gut_blo_age_random
1153	Gut mrVI LFC 1 normalized	PDLIM5	-0.600517665036271	7.16607195219316	-1.53696714202265	0.130867029046075	0.999834118490857	-4.49730964729499	-1.51069165697605	gut_blo_age_random
1154	IL17A	WDR4	-1.0902222899912	5.25156061135584	-1.52567853198034	0.130889601815473	0.999834118490857	-4.46849910151055	-1.51060310732755	gut_blo_age_random
1155	Gut mrVI LFC 3 normalized	PTTG1IP	1.5074785407409	7.36098854557009	1.52115414018614	0.130890251011837	0.999834118490857	-4.40351140261978	1.51060056080109	gut_blo_age_random
1156	Gut mrVI LFC 3 normalized	SDCBP	-1.05846241500635	9.61797022734089	-1.51970098022931	0.131267678493531	0.999834118490857	-4.7663122206176	-1.50912172561466	gut_blo_age_random
1157	Gut mrVI LFC 3 normalized	TDRD3	-1.58284936958915	6.11140906224518	-1.51846345768946	0.13158762043471	0.999834118490857	-4.45057294787789	-1.50787070969701	gut_blo_age_random
1158	IL17A	MYB	-1.35048650936915	4.40227086702002	-1.52289176101211	0.131618639763298	0.999834118490857	-4.41951042732685	-1.50774954538739	gut_blo_age_random
1159	IL17A	BZW2	-0.657683675526023	7.20339182360818	-1.52257106701293	0.131715521591162	0.999834118490857	-4.42501725276987	-1.50737125864179	gut_blo_age_random
1160	Gut mrVI LFC 3 normalized	POP7	1.43215229640932	6.45721962537595	1.51739413840346	0.131867584695469	0.999834118490857	-4.43680878231944	1.50677794459064	gut_blo_age_random
1161	IL17A	ABCE1	0.52713168644013	7.60307583256409	1.52180751417416	0.131883031455643	0.999834118490857	-4.43366524730105	1.50671770467761	gut_blo_age_random
1162	Gut mrVI LFC 3 normalized	HSD17B12	1.17258345923226	7.08648659427277	1.5171262390314	0.13190323337109	0.999834118490857	-4.44838339919595	1.50663892866426	gut_blo_age_random
1163	IL17A	NAGA	-0.697675291206445	5.45584806599609	-1.52131535331447	0.132005080710407	0.999834118490857	-4.42501772377873	-1.50624192411401	gut_blo_age_random
1164	Gut mrVI LFC 0 normalized	WARS	-1.36799107466594	6.22638662012812	-1.5287446804199	0.132050734306018	0.999834118490857	-4.58475131672751	-1.50606404180901	gut_blo_age_random
1165	Gut mrVI LFC 0 normalized	DMAC1	1.19950780835222	7.15844177755262	1.52879388875873	0.13206829688139	0.999834118490857	-4.58411513248598	1.50599562459086	gut_blo_age_random
1166	Gut mrVI LFC 0 normalized	ZDHHC3	-1.05912089479396	7.23803350851819	-1.52716472575291	0.132354074399941	0.999834118490857	-4.58412783918772	-1.50488333162411	gut_blo_age_random
1167	IL17A	LAGE3	-0.662870031868337	7.48959007782772	-1.5196645307825	0.132418762601585	0.999834118490857	-4.42476565159727	-1.50463181279475	gut_blo_age_random
1168	IL17A	RDX	0.61102655225648	6.72837161184079	1.51965835155835	0.132447470178118	0.999834118490857	-4.43094165700329	1.50452022329831	gut_blo_age_random
1169	Gut mrVI LFC 2 normalized	NDUFV2	-0.630607952099101	9.00466492087052	-1.52245533692793	0.132643210540931	0.999834118490857	-4.36741781458515	-1.50375985793826	gut_blo_age_random
1170	IL17A	RAD23A	-0.394512090835754	8.91045818244335	-1.51876983194536	0.132644459338848	0.999834118490857	-4.41984046812593	-1.50375500969713	gut_blo_age_random
1171	Gut mrVI LFC 3 normalized	AGPS	1.4356477272044	6.59536680253024	1.51356205559112	0.132835687469805	0.999834118490857	-4.43652424752184	1.50301301641654	gut_blo_age_random
1172	Gut mrVI LFC 0 normalized	PDCD5	-0.838572761245372	8.33003493016845	-1.52587198238262	0.132842143346049	0.999834118490857	-4.58064377660875	-1.50298798110315	gut_blo_age_random
1173	Gut mrVI LFC 0 normalized	CXCR3	2.01635754280259	8.03084373718706	1.52488041412204	0.132972687322108	0.999834118490857	-4.58826927323668	1.50248194517286	gut_blo_age_random
1174	Gut mrVI LFC 3 normalized	CPNE2	-1.97561980031509	5.29016654938776	-1.5126725471216	0.133052283700269	0.999834118490857	-4.51331109448201	-1.50217358937653	gut_blo_age_random
1175	Gut mrVI LFC 2 normalized	HAVCR2	1.84087100693954	6.47405292028345	1.52074094737658	0.133136411009766	0.999834118490857	-4.39453228890239	1.50184783596841	gut_blo_age_random
1176	Gut mrVI LFC 1 normalized	PLSCR1	0.948267723445556	6.81549155437386	1.52464939056507	0.13324950603786	0.999834118490857	-4.48232295871965	1.50141016623485	gut_blo_age_random
1177	IL17A	MOSPD1	0.987547214881588	5.18316988175887	1.51603965977475	0.133297966921871	0.999834118490857	-4.4803090658712	1.50122271404324	gut_blo_age_random
1178	Gut mrVI LFC 2 normalized	TOMM5	0.658947931118332	9.22742074969444	1.51956547291581	0.133367538000839	0.999834118490857	-4.37207507073273	1.50095369741345	gut_blo_age_random
1179	Gut mrVI LFC 2 normalized	SIGMAR1	1.09899069457848	6.78930145981441	1.51860470527083	0.133650532224005	0.999834118490857	-4.416640492597	1.49986053668122	gut_blo_age_random
1180	Gut mrVI LFC 0 normalized	UQCR10	-0.768156939832203	9.42933962563426	-1.52185907349004	0.133679181554142	0.999834118490857	-4.58032285668541	-1.49974996883648	gut_blo_age_random
1181	Gut mrVI LFC 2 normalized	HSPE1	1.04169220017465	10.8747498931514	1.51764751264419	0.133922347030336	0.999834118490857	-4.37114005365147	1.49881224507401	gut_blo_age_random
1182	IL17A	BMS1	0.623153481694499	6.89363329251531	1.51351140617486	0.134002510847501	0.999834118490857	-4.44079927916101	1.49850339645983	gut_blo_age_random
1183	Gut mrVI LFC 0 normalized	FAM3C	1.50336589615534	6.49855221532464	1.52053754557109	0.134007709658505	0.999834118490857	-4.58581479630158	1.49848337183996	gut_blo_age_random
1184	Gut mrVI LFC 1 normalized	STAT2	0.854259477604554	6.75040207773833	1.52156083578871	0.134019860083271	0.999834118490857	-4.48326399375319	1.49843657355169	gut_blo_age_random
1185	Gut mrVI LFC 1 normalized	LDLR	1.36439053308395	7.87137650026594	1.52142974902237	0.134102065724363	0.999834118490857	-4.43601168753806	1.49812003842676	gut_blo_age_random
1186	Gut mrVI LFC 3 normalized	HIST1H2BD	-2.07986274006347	6.07266054128139	-1.50850699469575	0.134111790276071	0.999834118490857	-4.54760074468428	-1.49808260369507	gut_blo_age_random
1187	Gut mrVI LFC 2 normalized	TMPO	-0.771502606947728	8.57840644659188	-1.51645455187512	0.134223075066041	0.999834118490857	-4.38719841172784	-1.49765436149236	gut_blo_age_random
1188	Gut mrVI LFC 1 normalized	ARF3	0.608480654082429	7.67053978968844	1.52053768441334	0.134271539023543	0.999834118490857	-4.53432206144054	1.49746795002214	gut_blo_age_random
1189	Gut mrVI LFC 0 normalized	AMMECR1	-1.33186625051155	6.04079105294784	-1.51904219444026	0.134383094450898	0.999834118490857	-4.58433054203043	-1.49703906153555	gut_blo_age_random
1190	Gut mrVI LFC 2 normalized	VPS29	-0.712676582941222	8.70134848106983	-1.51512696333594	0.134558441012176	0.999834118490857	-4.38248919522045	-1.49636547630546	gut_blo_age_random
1191	Gut mrVI LFC 0 normalized	PRKDC	-0.929949777555044	8.38410320792893	-1.51868401547377	0.134593271999949	0.999834118490857	-4.58453533182794	-1.49623175556893	gut_blo_age_random
1192	IL17A	RBPJ	0.803375158769397	8.50580689902575	1.51078188064268	0.134625236704739	0.999834118490857	-4.4335832787422	1.49610906240738	gut_blo_age_random
1193	Gut mrVI LFC 2 normalized	MPST	-1.15372672099601	7.21111955552922	-1.51431653287736	0.134691157158104	0.999834118490857	-4.40908225804321	-1.49585610476391	gut_blo_age_random
1194	Gut mrVI LFC 3 normalized	PAM16	-1.64120134864262	6.82303746318202	-1.50603506880181	0.134731682599059	0.999834118490857	-4.44055814009297	-1.49570064331683	gut_blo_age_random
1195	Gut mrVI LFC 0 normalized	TMEM167A	1.02266240032675	7.79344903272378	1.51716660440977	0.134971407143353	0.999834118490857	-4.5867249539063	1.49478176383822	gut_blo_age_random
1196	Gut mrVI LFC 0 normalized	ACAT1	1.12758154543171	6.5348234737905	1.51683785561911	0.135026253225771	0.999834118490857	-4.58543183660869	1.49457171262218	gut_blo_age_random
1197	Gut mrVI LFC 3 normalized	EEF1E1	1.04944141937416	7.26585277104189	1.5048116818171	0.135060310106703	0.999834118490857	-4.45008506690701	1.49444131371016	gut_blo_age_random
1198	Gut mrVI LFC 1 normalized	PTPN7	0.568680661085887	8.75527657166477	1.51733405247463	0.135079592596881	0.999834118490857	-4.57241411462579	1.49436749508643	gut_blo_age_random
1199	Gut mrVI LFC 1 normalized	CKS2	1.03954274364571	7.13819418123508	1.51706448607322	0.135110560486704	0.999834118490857	-4.52569357350035	1.49424895860827	gut_blo_age_random
1200	IL17A	AMMECR1	-0.714928830197598	5.79138476491222	-1.50789143254499	0.135357632309769	0.999834118490857	-4.43744645252031	-1.49330398740105	gut_blo_age_random
1201	Gut mrVI LFC 2 normalized	HIST1H2BC	-1.76658127167205	7.29804866302687	-1.51087087415676	0.135664494663452	0.999834118490857	-4.43045705474102	-1.49213218985125	gut_blo_age_random
1202	Gut mrVI LFC 2 normalized	PIK3CG	1.00705719141374	7.38038694978367	1.51033370536832	0.135772052808161	0.999834118490857	-4.41491653437106	1.49172194830799	gut_blo_age_random
1203	Gut mrVI LFC 0 normalized	HLA-DQB1	1.66541537626817	5.64188332889311	1.51280621659073	0.135957548935044	0.999834118490857	-4.57013065693095	1.49101502985654	gut_blo_age_random
1204	IL17A	HCFC1R1	-0.524892164556356	7.39798431442424	-1.5053152106054	0.136082691202031	0.999834118490857	-4.43452053563674	-1.49053853816954	gut_blo_age_random
1205	IL17A	SPG21	-0.550840612315026	7.4448744461999	-1.50495897672706	0.136109034662183	0.999834118490857	-4.43375410502981	-1.49043827591982	gut_blo_age_random
1206	Gut mrVI LFC 0 normalized	PSMC3	-1.1837132536038	7.70517607683541	-1.511965874473	0.136181555071942	0.999834118490857	-4.58385612900214	-1.49016234324854	gut_blo_age_random
1207	Gut mrVI LFC 2 normalized	BSG	-0.504249681748808	9.26111280382112	-1.50857874364845	0.136222190747969	0.999834118490857	-4.38292540046059	-1.4900077782831	gut_blo_age_random
1208	Gut mrVI LFC 1 normalized	RMDN3	-0.663007161554606	7.00519721432129	-1.51232961600856	0.136238830469789	0.999834118490857	-4.52834040966529	-1.48994449643583	gut_blo_age_random
1209	Gut mrVI LFC 2 normalized	MRPS10	0.711220552211594	7.25678182864534	1.50732326070504	0.136539530203056	0.999834118490857	-4.38748349732299	1.48880194426658	gut_blo_age_random
1210	Gut mrVI LFC 3 normalized	PYCARD	-1.42987763804188	7.63900783224683	-1.49882701041722	0.136583048469126	0.999834118490857	-4.48393349005085	-1.48863675122169	gut_blo_age_random
1211	Gut mrVI LFC 0 normalized	RBX1	0.871121973034422	8.61990788954429	1.51088939485526	0.136600699180206	0.999834118490857	-4.58484245253231	1.48856976163061	gut_blo_age_random
1212	Gut mrVI LFC 1 normalized	CXorf40A	1.25789303505934	6.67265905190058	1.5110992943985	0.13663968147933	0.999834118490857	-4.42376660945595	1.48842183611153	gut_blo_age_random
1213	Gut mrVI LFC 2 normalized	SLC7A5	1.14134351052045	8.961772703343	1.50685305181489	0.13671008918103	0.999834118490857	-4.3774430246894	1.48815474361637	gut_blo_age_random
1214	Gut mrVI LFC 3 normalized	PDHA1	-1.44155936972714	6.98992596178825	-1.49812891115263	0.1367686589073	0.999834118490857	-4.45388117195706	-1.48793263948976	gut_blo_age_random
1215	Gut mrVI LFC 3 normalized	GTF2I	-1.15164533262179	7.8214083244173	-1.49805096171128	0.136822467096038	0.999834118490857	-4.51797469792994	-1.48772865641335	gut_blo_age_random
1216	Gut mrVI LFC 0 normalized	SH3BP5	-1.69197911334435	6.74726790091905	-1.50936512104672	0.13693029387158	0.999834118490857	-4.58588460239409	-1.48732007886805	gut_blo_age_random
1217	Gut mrVI LFC 3 normalized	HIST1H4E	-1.90177675855924	5.91039623411405	-1.49748972850898	0.136974298252473	0.999834118490857	-4.48120267182728	-1.48715340865098	gut_blo_age_random
1218	Gut mrVI LFC 0 normalized	PTTG1IP	-1.45271115186766	7.46150099612878	-1.50869187976305	0.137016791484177	0.999834118490857	-4.58771583166574	-1.48699250123441	gut_blo_age_random
1219	Gut mrVI LFC 0 normalized	USP48	-0.71894475308475	7.82138666348688	-1.50863978741493	0.137017611970112	0.999834118490857	-4.58204397686532	-1.48698939471207	gut_blo_age_random
1220	IL17A	CRIP2	-1.16887092324683	4.06038307985248	-1.50079558890638	0.1372159420174	0.999834118490857	-4.39944967238602	-1.48623889844053	gut_blo_age_random
1221	IL17A	ZYX	-0.573278206043325	9.30264769511999	-1.50021631431337	0.137404147185409	0.999834118490857	-4.42754920815112	-1.48552748877457	gut_blo_age_random
1222	Gut mrVI LFC 3 normalized	MGAT1	-0.910116543225256	8.12836615763866	-1.49538218549109	0.137487812698826	0.999834118490857	-4.57791229124611	-1.48521147700306	gut_blo_age_random
1223	Gut mrVI LFC 1 normalized	HMGCS1	0.843792749270789	7.92444739694969	1.50779958404496	0.137494843507837	0.999834118490857	-4.51933666516394	1.48518492779334	gut_blo_age_random
1224	IL17A	TOR3A	-0.447136075766063	7.16788195888962	-1.4995257193663	0.137554682898926	0.999834118490857	-4.42634217339408	-1.48495900916478	gut_blo_age_random
1225	Gut mrVI LFC 0 normalized	RNF13	1.09315408475552	7.53927757817132	1.50622786490221	0.13778539593236	0.999834118490857	-4.58766850359911	1.48408867999517	gut_blo_age_random
1226	Gut mrVI LFC 0 normalized	SLC35E3	1.46386254741973	5.89728873998893	1.50583292033011	0.137853342291068	0.999834118490857	-4.58333555562071	1.48383257705486	gut_blo_age_random
1227	Gut mrVI LFC 1 normalized	SRM	-0.588379604226089	8.21504095225871	-1.50473846045592	0.138176847214942	0.999834118490857	-4.62246723927014	-1.48261455727469	gut_blo_age_random
1228	Gut mrVI LFC 0 normalized	PSMD11	0.779354805883489	7.89410897601613	1.50467976654866	0.13817976306795	0.999834118490857	-4.58200163920365	1.48260358887274	gut_blo_age_random
1229	Gut mrVI LFC 0 normalized	COX5A	0.600123898326673	9.11766496295707	1.50371846348805	0.138379506635393	0.999834118490857	-4.57872702383415	1.48185264883619	gut_blo_age_random
1230	Gut mrVI LFC 3 normalized	PSMD11	0.915025845912841	7.61673787856535	1.49178498759202	0.138481307236382	0.999834118490857	-4.57818141135924	1.48147024864642	gut_blo_age_random
1231	Gut mrVI LFC 3 normalized	YIF1A	1.20836247046241	7.09708036106245	1.49152183039709	0.138519040444421	0.999834118490857	-4.44146127919605	1.48132856396875	gut_blo_age_random
1232	Gut mrVI LFC 3 normalized	CISD3	-1.9096807724001	7.11211100648642	-1.48998361612851	0.138932028310766	0.999834118490857	-4.44164790923758	-1.47977977317906	gut_blo_age_random
1233	Gut mrVI LFC 0 normalized	ACSL3	-1.37457495880782	7.28953962732268	-1.50142782552256	0.138968182212089	0.999834118490857	-4.58718124491709	-1.47964435736985	gut_blo_age_random
1234	Gut mrVI LFC 1 normalized	ATP6V0B	0.479828037856592	8.72501457000137	1.50181274363205	0.139032944043239	0.999834118490857	-4.62728221513903	1.47940185728346	gut_blo_age_random
1235	Gut mrVI LFC 1 normalized	ATP6V1D	0.703927851155099	6.88326407827794	1.50034591214543	0.139307464157238	0.999834118490857	-4.54844156518055	1.47837488395406	gut_blo_age_random
1236	Gut mrVI LFC 0 normalized	POLR2D	1.20442882973006	7.19999453493779	1.49960718434214	0.139338253892433	0.999834118490857	-4.58561792853078	1.47825979748008	gut_blo_age_random
1237	IL17A	GMPS	-0.531961658491514	7.6141888711344	-1.4923608759349	0.139611679010264	0.999834118490857	-4.43142291170276	-1.47723864160932	gut_blo_age_random
1238	Gut mrVI LFC 3 normalized	ECPAS	1.37990841894015	6.67709016572002	1.48616743792345	0.139930847962052	0.999834118490857	-4.45117713748119	1.47604859225352	gut_blo_age_random
1239	Gut mrVI LFC 0 normalized	TSPAN3	1.40487220068597	6.42798137574226	1.49761351653699	0.139975176043534	0.999834118490857	-4.58575927627194	1.47588347636397	gut_blo_age_random
1240	IL17A	SNRPD3	0.89801099620477	7.46512495238135	1.48994866814312	0.140052001026866	0.999834118490857	-4.43117534358282	1.47559740933025	gut_blo_age_random
1241	Gut mrVI LFC 3 normalized	PDAP1	-0.590928029121184	8.21114572792023	-1.4855811728076	0.140067906533788	0.999834118490857	-4.72701115836972	-1.47553819835479	gut_blo_age_random
1242	IL17A	BCL2L11	0.973901063423584	7.43740281462834	1.48890631442717	0.140280294660166	0.999834118490857	-4.44489772364101	1.47474804241313	gut_blo_age_random
1243	Gut mrVI LFC 3 normalized	RRP9	-1.48080708337479	6.05124221604478	-1.48460953735517	0.140327503628579	0.999834118490857	-4.48353391986371	-1.47457253404608	gut_blo_age_random
1244	Gut mrVI LFC 0 normalized	MRPL21	-1.07123857317093	7.73020888659255	-1.49622497443188	0.140379668696146	0.999834118490857	-4.58484142393967	-1.47437865324242	gut_blo_age_random
1245	Gut mrVI LFC 2 normalized	GTF2A1	0.992957062350256	7.07289788695866	1.49134807606265	0.140605599622454	0.999834118490857	-4.41220181992956	1.47353957968656	gut_blo_age_random
1246	Gut mrVI LFC 2 normalized	AKR1A1	-0.739496878279584	7.35196237860452	-1.48968986478893	0.141040379015147	0.999834118490857	-4.39670488766154	-1.47192778711605	gut_blo_age_random
1247	Gut mrVI LFC 2 normalized	PREB	-1.06764040803628	7.24223109846342	-1.4891958076452	0.141207430492399	0.999834118490857	-4.44253027587542	-1.47130951784565	gut_blo_age_random
1248	Gut mrVI LFC 3 normalized	LAP3	-1.09759475696066	7.42325823238141	-1.48117713897866	0.141248212995169	0.999834118490857	-4.54961215074739	-1.47115866431617	gut_blo_age_random
1249	Gut mrVI LFC 3 normalized	COMT	-1.28665933073083	7.30776464941427	-1.4803442875375	0.1414663229214	0.999834118490857	-4.49514130883568	-1.47035244850781	gut_blo_age_random
1250	Gut mrVI LFC 1 normalized	AHSA1	0.959418031821129	8.07957864084881	1.49191041325277	0.141677686180839	0.999834118490857	-4.49094149673617	1.46957208166883	gut_blo_age_random
1251	Gut mrVI LFC 3 normalized	AKR1B1	-1.21458924533804	7.82552578667961	-1.47911717194056	0.141788788991976	0.999834118490857	-4.45783759869236	-1.46916224149188	gut_blo_age_random
1252	IL17A	PKM	-0.677622094269068	10.1760993052119	-1.48436639197131	0.141791425581181	0.999834118490857	-4.43334213951229	-1.46915251854091	gut_blo_age_random
1253	Gut mrVI LFC 0 normalized	NPM1	0.498738945000301	12.1176460195051	1.49035732277415	0.141847275607357	0.999834118490857	-4.56824591068133	1.46894659300167	gut_blo_age_random
1254	IL17A	PAK1IP1	-0.802220886698844	6.15973097333022	-1.48258403072298	0.141969917459178	0.999834118490857	-4.47982051970268	-1.46849461668377	gut_blo_age_random
1255	Gut mrVI LFC 0 normalized	LGALS1	-1.31404928091974	8.84046056308227	-1.4897884270937	0.14205260178472	0.999834118490857	-4.5730188934142	-1.46819006645931	gut_blo_age_random
1256	IL17A	UBASH3B	1.13956856789897	6.80817490183804	1.48158275343367	0.142256245043639	0.999834118490857	-4.48136505394905	1.46744056972387	gut_blo_age_random
1257	Gut mrVI LFC 3 normalized	SVIL	-1.2395238871404	5.40413758384955	-1.47696020040157	0.142344383335334	0.999834118490857	-4.79190495393859	-1.46711643750072	gut_blo_age_random
1258	IL17A	UBE2S	-0.732277666203601	9.78914679529594	-1.48121107806809	0.142360375356909	0.999834118490857	-4.44003709448006	-1.46705764269632	gut_blo_age_random
1259	Gut mrVI LFC 0 normalized	NCLN	1.2242527068082	6.58513338224727	1.48835111176223	0.142431677864482	0.999834118490857	-4.58491622682616	1.46679556010912	gut_blo_age_random
1260	Gut mrVI LFC 0 normalized	FAM98A	1.34540241898595	6.10515797962373	1.48790849266861	0.142445083994419	0.999834118490857	-4.58557356636133	1.46674629520764	gut_blo_age_random
1261	Gut mrVI LFC 0 normalized	TAF9	0.862395920024035	7.9874486401525	1.48764136886635	0.14246335795823	0.999834118490857	-4.5801249298678	1.46667914770307	gut_blo_age_random
1262	Gut mrVI LFC 0 normalized	ACOT2	1.45578203921509	6.0214830786195	1.48759295066325	0.142683091350594	0.999834118490857	-4.58517020249231	1.4658722567785	gut_blo_age_random
1263	IL17A	BPGM	0.908544802335595	5.50378267922302	1.47962029853302	0.142783671209312	0.999834118490857	-4.47147327071356	1.4655032320509	gut_blo_age_random
1264	Gut mrVI LFC 3 normalized	SRGN	0.721994649126501	12.5470181917896	1.47537000841905	0.14279196202666	0.999834118490857	-5.01294987612823	1.46547282217289	gut_blo_age_random
1265	IL17A	ATP2A2	-0.532661876785211	7.57346365576364	-1.47862305074115	0.143051480813972	0.999834118490857	-4.44845229606399	-1.46452161790245	gut_blo_age_random
1266	IL17A	MXD3	1.22758402333034	4.70890826105319	1.477732121608	0.143286999937859	0.999834118490857	-4.45061476789848	1.46365952414427	gut_blo_age_random
1267	IL17A	RGS18	2.03869878241218	4.70833073081935	1.47665189456905	0.143576903246292	0.999834118490857	-4.49713491185517	1.46259985396087	gut_blo_age_random
1268	IL17A	TPST2	-0.754355130683592	6.78778969025462	-1.47654606987251	0.143605088157465	0.999834118490857	-4.44516840866406	-1.46249691851906	gut_blo_age_random
1269	Gut mrVI LFC 2 normalized	EIF4E	-0.65826577581038	7.93237849728094	-1.47968308041088	0.143686750897939	0.999834118490857	-4.4039016398764	-1.46219876163755	gut_blo_age_random
1270	IL17A	TFAM	0.494856722093244	7.87573154704445	1.47604336103502	0.143700218456613	0.999834118490857	-4.46204634910668	1.46214960304007	gut_blo_age_random
1271	IL17A	ACSL4	0.705196781440673	6.31463112973078	1.47616682600167	0.143705949939626	0.999834118490857	-4.45621050496661	1.46212868334418	gut_blo_age_random
1272	Gut mrVI LFC 3 normalized	NOP56	-0.947561148213715	8.16383898612215	-1.4713103300136	0.143905468393419	0.999834118490857	-4.57491846788986	-1.46140084703405	gut_blo_age_random
1273	Gut mrVI LFC 1 normalized	ARHGEF12	-0.914646731167959	6.88846762966781	-1.48001909622033	0.144638981663858	0.999834118490857	-4.52586270307179	-1.45873164877136	gut_blo_age_random
1274	Gut mrVI LFC 0 normalized	LETM1	-1.08145341351136	6.31114776440332	-1.4783007523501	0.145015999997657	0.999834118490857	-4.58543622220757	-1.45736374244189	gut_blo_age_random
1275	Gut mrVI LFC 2 normalized	S100A4	-0.813120417427749	11.7556560672353	-1.47499131448717	0.145019043587723	0.999834118490857	-4.40149264682956	-1.45735271071246	gut_blo_age_random
1276	Gut mrVI LFC 3 normalized	SLC39A3	-1.45880593446033	6.26354577835192	-1.46690438111979	0.145076102461175	0.999834118490857	-4.48960705820199	-1.45714592919942	gut_blo_age_random
1277	Gut mrVI LFC 3 normalized	MTRNR2L8	-5.75890316222241	6.56438190554184	-1.46690110460466	0.145095167418677	0.999834118490857	-4.57382433987455	-1.45707685162648	gut_blo_age_random
1278	IL17A	ATP5ME	0.600606804043226	9.15309330474307	1.46995065497055	0.145350287080391	0.999834118490857	-4.44274632877466	1.45615315135199	gut_blo_age_random
1279	Gut mrVI LFC 0 normalized	C20orf27	-1.21601720788523	6.9402569113073	-1.47675000691358	0.145447988755373	0.999834118490857	-4.58637489782932	-1.4557997360875	gut_blo_age_random
1280	Gut mrVI LFC 1 normalized	RARA	-0.96805838809193	7.87624353105301	-1.476329275513	0.145621748415041	0.999834118490857	-4.51806526224873	-1.45517164593523	gut_blo_age_random
1281	Gut mrVI LFC 2 normalized	PSME4	-0.583236911444612	8.43780411939884	-1.47225158070821	0.14578594334621	0.999834118490857	-4.40348019341825	-1.45457865653986	gut_blo_age_random
1282	IL17A	GMPPB	-0.708805779773833	6.55838808709548	-1.46834417612521	0.145814210186683	0.999834118490857	-4.46411828641015	-1.45447662254077	gut_blo_age_random
1283	Gut mrVI LFC 2 normalized	RIF1	0.795003799215706	7.94419139323931	1.47200069194645	0.145816237755409	0.999834118490857	-4.41338779706023	1.45446930426642	gut_blo_age_random
1284	Gut mrVI LFC 0 normalized	SLFN11	1.72731992613061	6.17387948174158	1.47510937575988	0.145843265557135	0.999834118490857	-4.58564520807261	1.45437175798733	gut_blo_age_random
1285	Gut mrVI LFC 2 normalized	IFIT2	-1.33417090145732	7.10085764147517	-1.47054115271564	0.146198267991341	0.999834118490857	-4.41226977456729	-1.45309179816923	gut_blo_age_random
1286	Gut mrVI LFC 3 normalized	TUBA1B	0.659294511122742	10.5488764809298	1.46263378918081	0.146241999893655	0.999834118490857	-4.87477365437616	1.45293428758322	gut_blo_age_random
1287	Gut mrVI LFC 1 normalized	MGAT4B	-0.641905426792527	6.8363827215406	-1.47436262705426	0.146258588011208	0.999834118490857	-4.62541003865833	-1.45287455106032	gut_blo_age_random
1288	Gut mrVI LFC 3 normalized	NAGLU	1.54550683248115	6.13272767932075	1.4626015897496	0.146265184932669	0.999834118490857	-4.51478284509878	1.4528507959086	gut_blo_age_random
1289	Gut mrVI LFC 3 normalized	BAZ1B	0.933924172744129	8.17071152016511	1.46216290509392	0.146384218513427	0.999834118490857	-4.62760761831762	1.45242230331161	gut_blo_age_random
1290	Gut mrVI LFC 1 normalized	HEXA	-0.685559837069655	7.63937182180751	-1.47279264199069	0.146576542181357	0.999834118490857	-4.63686088978789	-1.45173054680417	gut_blo_age_random
1291	Gut mrVI LFC 1 normalized	UBE2S	0.64596339148687	9.65656518980347	1.47283079696983	0.146660489188224	0.999834118490857	-4.59080936648936	1.45142882094112	gut_blo_age_random
1292	IL17A	NUDT8	1.13848091312357	5.11003069196694	1.46288453928216	0.147253919420609	0.999834118490857	-4.49327982344925	1.44929964776178	gut_blo_age_random
1293	Gut mrVI LFC 1 normalized	LARP4	-0.587837332638996	6.82076584831996	-1.46997432359489	0.14732968674656	0.999834118490857	-4.61446434814001	-1.44902827413016	gut_blo_age_random
1294	Gut mrVI LFC 2 normalized	HSPD1	0.888508327498377	10.0855402582029	1.46621759114714	0.147380648148638	0.999834118490857	-4.41039305058766	1.44884580716402	gut_blo_age_random
1295	IL17A	FANCD2	-0.86674464704271	5.49325579928089	-1.46310081114866	0.147386747923295	0.999834118490857	-4.46975986993527	-1.44882397019306	gut_blo_age_random
1296	Gut mrVI LFC 3 normalized	FLNA	-0.886573004134439	8.713748311808	-1.4579254132428	0.147533472458474	0.999834118490857	-4.79337185051228	-1.44829890975233	gut_blo_age_random
1297	IL17A	KDM1A	-0.465811662521709	6.94213734158207	-1.46145071800445	0.147693836343234	0.999834118490857	-4.45640985382061	-1.4477254965828	gut_blo_age_random
1298	Gut mrVI LFC 1 normalized	RUNX1	0.661021798117278	7.00418320315967	1.46851518013248	0.147829042213418	0.999834118490857	-4.67679915295911	1.44724241052027	gut_blo_age_random
1299	Gut mrVI LFC 0 normalized	RABL6	-0.782485828009222	7.93209980000805	-1.46746794383622	0.147848147589215	0.999834118490857	-4.58473742328292	-1.44717417487922	gut_blo_age_random
1300	Gut mrVI LFC 3 normalized	HEXB	-1.39749439248603	7.18990369618765	-1.45674477893126	0.147853043159379	0.999834118490857	-4.46040161618617	-1.44715669123206	gut_blo_age_random
1301	Gut mrVI LFC 0 normalized	TWISTNB	-1.05804609517911	7.99227999493635	-1.46685978798593	0.148049432153748	0.999834118490857	-4.58179386861657	-1.44645568781413	gut_blo_age_random
1302	Gut mrVI LFC 3 normalized	AIMP2	-1.40854752642968	5.72020697842788	-1.45481010443943	0.14838814102441	0.999834118490857	-4.54872188898284	-1.44524834613335	gut_blo_age_random
1303	Gut mrVI LFC 0 normalized	PTP4A3	-1.51933602100115	6.78160921163381	-1.46602501241465	0.148400893445067	0.999834118490857	-4.58761704787356	-1.44520293074334	gut_blo_age_random
1304	Gut mrVI LFC 3 normalized	PTPN6	-1.33845951316955	8.59376258190298	-1.45355625456695	0.148740007643315	0.999834118490857	-4.57144899720862	-1.44399633015754	gut_blo_age_random
1305	Gut mrVI LFC 2 normalized	NDUFB1	0.884476843856348	8.68938830372409	1.46027806774751	0.148951681966925	0.999834118490857	-4.42632160687837	1.44324423716777	gut_blo_age_random
1306	Gut mrVI LFC 3 normalized	EIF2AK3	-0.946875485968741	7.04165040281119	-1.4521396615688	0.149151712491509	0.999834118490857	-4.69107991002378	-1.44253426483378	gut_blo_age_random
1307	Gut mrVI LFC 1 normalized	MTHFD2	0.881396594990802	8.21864179944658	1.46291657533728	0.149244909902357	0.999834118490857	-4.62007481380192	1.44220372557191	gut_blo_age_random
1308	Gut mrVI LFC 3 normalized	PERP	1.41216415960545	6.74110899743717	1.45024568207639	0.149659165796373	0.999834118490857	-4.57364501527511	1.44073640523671	gut_blo_age_random
1309	Gut mrVI LFC 3 normalized	NDUFAF8	-0.897946946042543	7.94375745398154	-1.44960041033401	0.149843313611315	0.999834118490857	-4.67712234687267	-1.44008513692819	gut_blo_age_random
1310	IL17A	SPN	-0.660313898014707	8.82871422433251	-1.45334393200258	0.149877299608902	0.999834118490857	-4.44670716001429	-1.43996500673957	gut_blo_age_random
1311	Gut mrVI LFC 0 normalized	CAPZA2	-0.807682610624806	8.52156552226812	-1.45983549575531	0.149944915870555	0.999834118490857	-4.58293624922293	-1.43972606555185	gut_blo_age_random
1312	IL17A	UCHL3	-0.64468338036929	6.79860947375118	-1.45308450791387	0.149994113700142	0.999834118490857	-4.4576138673896	-1.43955226275219	gut_blo_age_random
1313	Gut mrVI LFC 0 normalized	CTSC	-1.13778243552876	8.72146264816677	-1.45952154520421	0.15011473960636	0.999834118490857	-4.585849264731	-1.4391263075397	gut_blo_age_random
1314	IL17A	PSMB6	-0.497125535255284	9.06031982406063	-1.45221898481795	0.150234302349227	0.999834118490857	-4.44603018694254	-1.43870436409193	gut_blo_age_random
1315	Gut mrVI LFC 2 normalized	SRM	-0.662385931417531	7.86234888270264	-1.45486638273763	0.150417253316214	0.999834118490857	-4.41925620978078	-1.43805921554363	gut_blo_age_random
1316	Gut mrVI LFC 2 normalized	HIGD1A	-1.05815281236668	6.61928868458837	-1.45453098145251	0.150581485726503	0.999834118490857	-4.43724602017789	-1.4374805845018	gut_blo_age_random
1317	Gut mrVI LFC 2 normalized	MYL6	-0.373356798988947	11.6879814633239	-1.45398382330517	0.150661068772747	0.999834118490857	-4.41746622319281	-1.43720036695509	gut_blo_age_random
1318	IL17A	MTA2	-0.510519833938996	7.55492491337525	-1.45078115092558	0.150664231914038	0.999834118490857	-4.45735009753753	-1.43718923164207	gut_blo_age_random
1319	Gut mrVI LFC 0 normalized	GUSB	1.02215551056063	7.31246408372217	1.45741341359848	0.150756458754018	0.999834118490857	-4.58471167165876	1.43686464069997	gut_blo_age_random
1320	IL17A	CREG1	0.812616055644826	6.81223831262354	1.44990325640612	0.150919407299119	0.999834118490857	-4.46507794030916	1.43629151555148	gut_blo_age_random
1321	Gut mrVI LFC 2 normalized	PKM	-0.576185279098151	9.30026865902442	-1.45269998579184	0.151088040603313	0.999834118490857	-4.41837949703721	-1.43569889221764	gut_blo_age_random
1322	Gut mrVI LFC 3 normalized	ATP5F1B	0.429507027837218	9.94392220356038	1.44454258292285	0.151266120651784	0.999834118490857	-4.85231760544833	1.43507361734749	gut_blo_age_random
1323	IL17A	CEP152	0.871577626158844	5.52275419930911	1.44918651371335	0.151298823475692	0.999834118490857	-4.45888422632906	1.43495885211544	gut_blo_age_random
1324	IL17A	C11orf98	0.915451048384886	6.50761666268519	1.44815962708191	0.151408350701237	0.999834118490857	-4.4683249497243	1.43457462174555	gut_blo_age_random
1325	Gut mrVI LFC 3 normalized	LMNB2	-1.45386495881008	5.89930823815267	-1.44290453322416	0.151712833858786	0.999834118490857	-4.56720470891609	-1.43350758144895	gut_blo_age_random
1326	Gut mrVI LFC 1 normalized	GADD45GIP1	0.467278269102891	8.80330639728103	1.45315253466357	0.151993693621949	0.999834118490857	-4.64473240753724	1.43252477276803	gut_blo_age_random
1327	Gut mrVI LFC 2 normalized	PLAAT3	-0.921744613973678	7.84954108424755	-1.44901015348157	0.152112222546574	0.999834118490857	-4.43728808789744	-1.43211042103294	gut_blo_age_random
1328	Gut mrVI LFC 0 normalized	COPG1	-1.07715862710894	7.10122008890505	-1.4516749493529	0.152271599111059	0.999834118490857	-4.58852478938244	-1.4315536619786	gut_blo_age_random
1329	IL17A	GTPBP4	0.674880577362471	7.29868085149813	1.44499093125398	0.152285209922252	0.999834118490857	-4.47361182783767	1.43150613513426	gut_blo_age_random
1330	Gut mrVI LFC 0 normalized	ARL1	1.13581283842896	6.67477045766467	1.4505301349653	0.152593191347686	0.999834118490857	-4.58746068730536	1.4304315749688	gut_blo_age_random
1331	Gut mrVI LFC 3 normalized	SPINT2	-1.36644012037364	7.86500394986422	-1.43969236421457	0.152615511157806	0.999834118490857	-4.54848961697633	-1.4303537643759	gut_blo_age_random
1332	Gut mrVI LFC 3 normalized	HIGD1A	1.45975112798398	6.54116058309115	1.43902218339053	0.152808729890122	0.999834118490857	-4.57633052104615	1.42968053322705	gut_blo_age_random
1333	IL17A	KIF1B	1.46012139780549	5.09234351003127	1.44267137291749	0.152865652098189	0.999834118490857	-4.50613833811364	1.42948232295532	gut_blo_age_random
1334	IL17A	KHSRP	-0.568981009114111	6.95050487166691	-1.44226200307517	0.152978312672989	0.999834118490857	-4.46809547300582	-1.42909019018466	gut_blo_age_random
1335	Gut mrVI LFC 3 normalized	RPL26L1	1.40979131025811	6.49557418525978	1.43804710811063	0.153088853964983	0.999834118490857	-4.55239726570559	1.42870564737866	gut_blo_age_random
1336	Gut mrVI LFC 3 normalized	TMEM30A	1.01412455069324	7.50646418588793	1.43695527166553	0.153399982380007	0.999834118490857	-4.6087096195028	1.42762444961947	gut_blo_age_random
1337	IL17A	GALNT1	-0.673162705874859	6.86183852928417	-1.440874734864	0.153439534170739	0.999834118490857	-4.46908960123114	-1.4274871232867	gut_blo_age_random
1338	Gut mrVI LFC 3 normalized	UBE2J1	0.779282936356604	8.0705498161422	1.43574049187999	0.153715761861455	0.999834118490857	-4.77357338834255	1.42652879283163	gut_blo_age_random
1339	Gut mrVI LFC 3 normalized	ATP6V0E1	0.607738307382101	9.49081596595425	1.43568091811073	0.153756671905877	0.999834118490857	-4.7492890019891	1.42638697292133	gut_blo_age_random
1340	Gut mrVI LFC 3 normalized	EVI2B	0.693929995622165	9.6825874180287	1.43544054516645	0.153809763899733	0.999834118490857	-4.81783688460599	1.42620296548663	gut_blo_age_random
1341	Gut mrVI LFC 0 normalized	IPO5	-1.11682696414781	7.22378021538651	-1.44567342919005	0.15388714844533	0.999834118490857	-4.5873549823414	-1.42593485083159	gut_blo_age_random
1342	IL17A	TSPAN17	-0.821102312055133	5.97183772483789	-1.43873412139387	0.153964712631744	0.999834118490857	-4.4762551520814	-1.42566621659585	gut_blo_age_random
1343	IL17A	SELENOM	1.99830927940931	6.90327892234047	1.43849783707387	0.154048817372611	0.999834118490857	-4.53545391024086	1.42537504614967	gut_blo_age_random
1344	IL17A	HDHD3	0.774881422639011	6.14351765615488	1.43842548168893	0.154051982608262	0.999834118490857	-4.4830539093749	1.42536409046945	gut_blo_age_random
1345	Gut mrVI LFC 2 normalized	TNFRSF18	2.54439451329915	6.87287596190938	1.44169888737186	0.154157247437752	0.999834118490857	-4.46399736876924	1.42499983971214	gut_blo_age_random
1346	IL17A	HDLBP	-0.57369112716987	8.20061324184503	-1.43800044852394	0.154217286649117	0.999834118490857	-4.46713002821761	-1.42479216903667	gut_blo_age_random
1347	Gut mrVI LFC 1 normalized	COX17	0.585850682376277	8.72218816815647	1.44478628020121	0.154254358577262	0.999834118490857	-4.68060465958747	1.42466397097586	gut_blo_age_random
1348	Gut mrVI LFC 0 normalized	SLC3A2	0.702818786578016	9.89974387933596	1.44522343176131	0.154306862991517	0.999834118490857	-4.5762622948363	1.4244824460437	gut_blo_age_random
1349	Gut mrVI LFC 0 normalized	MCTS1	-1.00894012016936	7.43824800177533	-1.44179034743359	0.155088076075932	0.999834118490857	-4.58798557061505	-1.42178706394014	gut_blo_age_random
1350	IL17A	DCLRE1B	-1.11737529615277	4.71041942845613	-1.43417106784211	0.155303927651465	0.999834118490857	-4.49055968386748	-1.42104414012161	gut_blo_age_random
1351	IL17A	PXMP2	-0.676125397012184	5.61575674517489	-1.43382550778369	0.155401259434161	0.999834118490857	-4.45417548129608	-1.42070939737169	gut_blo_age_random
1352	Gut mrVI LFC 1 normalized	TARS	-0.81659609236824	7.4539204651272	-1.44082557137442	0.155415202086211	0.999834118490857	-4.58083657923452	-1.42066145893925	gut_blo_age_random
1353	Gut mrVI LFC 1 normalized	CD28	0.919277976672868	8.35081708041545	1.44094521389374	0.155427579047727	0.999834118490857	-4.62123532161126	1.42061890648982	gut_blo_age_random
1354	Gut mrVI LFC 0 normalized	LSM3	0.86330473696191	8.29233357210762	1.44033197961774	0.155492022283318	0.999834118490857	-4.58541337359772	1.42039738982608	gut_blo_age_random
1355	Gut mrVI LFC 0 normalized	RAB10	-0.94493320239347	8.03782234403886	-1.43865072816528	0.15582046867467	0.999834118490857	-4.58545544028901	-1.41926947218398	gut_blo_age_random
1356	Gut mrVI LFC 2 normalized	CAT	-0.954974107566462	7.24043907662293	-1.43531031164105	0.155958869689517	0.999834118490857	-4.46980682177757	-1.41879472958007	gut_blo_age_random
1357	Gut mrVI LFC 1 normalized	AGPS	-0.717274588837737	6.68001400110805	-1.43834858679495	0.156064377151685	0.999834118490857	-4.63273580068182	-1.41843303299373	gut_blo_age_random
1358	Gut mrVI LFC 0 normalized	DDX54	-1.05804617970437	7.49801845168898	-1.43755100371997	0.156131193401576	0.999834118490857	-4.58924402669674	-1.4182040720537	gut_blo_age_random
1359	Gut mrVI LFC 1 normalized	CARHSP1	0.700910042972312	7.54838644349877	1.43836183357092	0.156165082498783	0.999834118490857	-4.64778728258581	1.41808797183549	gut_blo_age_random
1360	Gut mrVI LFC 3 normalized	OSBPL3	1.36563576869391	6.76525283058759	1.42607515503007	0.156508454826132	0.999834118490857	-4.53414960664575	1.41691269353262	gut_blo_age_random
1361	Gut mrVI LFC 3 normalized	CREBL2	1.30302201940543	7.10036156078011	1.42526346230898	0.156714796855373	0.999834118490857	-4.53784080860401	1.41620737633583	gut_blo_age_random
1362	Gut mrVI LFC 3 normalized	LPCAT3	1.40956335831609	6.73501725968482	1.42515800016624	0.156789162403504	0.999834118490857	-4.55304680122943	1.41595335305455	gut_blo_age_random
1363	Gut mrVI LFC 1 normalized	RPL22L1	-0.439349544043493	9.95726638850272	-1.43552690302551	0.156959933165236	0.999834118490857	-4.66523317167158	-1.41537036734618	gut_blo_age_random
1364	Gut mrVI LFC 0 normalized	MCUR1	-1.03401931630511	6.55555250200954	-1.43440714944154	0.15712248375004	0.999834118490857	-4.58774152499393	-1.41481589060182	gut_blo_age_random
1365	Gut mrVI LFC 1 normalized	SSR4	-0.328167792109976	10.7445698995691	-1.43357635574318	0.157416853685151	0.999834118490857	-4.71562303686588	-1.41381287017543	gut_blo_age_random
1366	Gut mrVI LFC 0 normalized	UQCRC1	-0.701362460084306	8.00169148848708	-1.43306200234979	0.157481866248636	0.999834118490857	-4.58557390206445	-1.41359154149253	gut_blo_age_random
1367	Gut mrVI LFC 3 normalized	CBWD5	1.83215649959392	6.47767206119526	1.42206469491806	0.157664904766737	0.999834118490857	-4.57011470445911	1.41296877704531	gut_blo_age_random
1368	Gut mrVI LFC 1 normalized	MFSD12	-0.677240305499825	6.87620095449325	-1.43307846232318	0.157690945800227	0.999834118490857	-4.61298317328605	-1.41288022037611	gut_blo_age_random
1369	Gut mrVI LFC 3 normalized	DPAGT1	-1.44275753774418	5.99050416614409	-1.42025894962076	0.158177866767431	0.999834118490857	-4.55877087509813	-1.41122640484054	gut_blo_age_random
1370	Gut mrVI LFC 2 normalized	ID2	0.564089476246666	11.1050678710833	1.42745118255372	0.158217631458735	0.999834118490857	-4.43753185566149	1.41109151539478	gut_blo_age_random
1371	Gut mrVI LFC 2 normalized	B4GALT1	-0.89584627505752	8.55195053060338	-1.42661769784367	0.158375104879936	0.999834118490857	-4.43962498673431	-1.41055758740031	gut_blo_age_random
1372	Gut mrVI LFC 3 normalized	UBE2L6	-1.03039213403222	8.32936905099898	-1.41823976494583	0.158766777868784	0.999834118490857	-4.6019399920275	-1.40923132538586	gut_blo_age_random
1373	Gut mrVI LFC 3 normalized	MRPL34	-0.90219296515681	8.31481011930351	-1.41823242793542	0.158780944590884	0.999834118490857	-4.62425732542937	-1.40918340122645	gut_blo_age_random
1374	Gut mrVI LFC 0 normalized	CD63	-1.21584620280637	8.86115130210478	-1.42861873044711	0.15878652071111	0.999834118490857	-4.58609529317094	-1.40916453883204	gut_blo_age_random
1375	Gut mrVI LFC 0 normalized	RNF141	-1.04372599153217	6.1288448340523	-1.42848973960239	0.15880998998528	0.999834118490857	-4.58672719919844	-1.40908515459261	gut_blo_age_random
1376	Gut mrVI LFC 1 normalized	HSPE1	0.742460476834687	10.7681240319086	1.42854882208481	0.158956071359833	0.999834118490857	-4.65332735462939	1.40859123748718	gut_blo_age_random
1377	Gut mrVI LFC 3 normalized	STRBP	-1.27151436070457	6.54426418474735	-1.4175272903485	0.158995550217932	0.999834118490857	-4.55525956603864	-1.40845781411626	gut_blo_age_random
1378	Gut mrVI LFC 1 normalized	LAT	-0.553034858838158	9.47561496370559	-1.42801943143718	0.159003063838548	0.999834118490857	-4.72083333777186	-1.40843242380551	gut_blo_age_random
1379	Gut mrVI LFC 0 normalized	SAT1	0.631617702513843	11.5989306338448	1.42732708220788	0.15904334098713	0.999834118490857	-4.57267089877423	1.40829633321936	gut_blo_age_random
1380	IL17A	ATAD5	-0.913037007977349	6.36206937876278	-1.42078771398864	0.15914778389393	0.999834118490857	-4.47826529435881	-1.40794355738911	gut_blo_age_random
1381	Gut mrVI LFC 1 normalized	SRP72	-0.388553071534334	8.91639126771499	-1.42667650413499	0.159484631679338	0.999834118490857	-4.70755480063059	-1.40680698194077	gut_blo_age_random
1382	IL17A	IFIH1	0.810101453617328	6.8618241274788	1.41967467856166	0.159485066964144	0.999834118490857	-4.48954415855362	1.40680551439931	gut_blo_age_random
1383	Gut mrVI LFC 0 normalized	LIMS1	-1.2950810878392	8.56323895618504	-1.42591709138991	0.15954330823567	0.999834118490857	-4.58971862854867	-1.40660918411393	gut_blo_age_random
1384	Gut mrVI LFC 3 normalized	CBR1	-1.69954454168837	6.88290366897925	-1.41533994492218	0.159618484608098	0.999834118490857	-4.50652301169233	-1.40635584603735	gut_blo_age_random
1385	Gut mrVI LFC 0 normalized	MCM7	1.62429744671873	6.67232043274866	1.42431163151006	0.16000814804783	0.999834118490857	-4.58818944518156	1.40504415700771	gut_blo_age_random
1386	Gut mrVI LFC 1 normalized	SDCBP	0.617239193472418	9.4485148139448	1.42493517069575	0.16005348668429	0.999834118490857	-4.6844955252804	1.40489169455425	gut_blo_age_random
1387	Gut mrVI LFC 2 normalized	CH25H	2.57833572077691	6.13507191459961	1.41849446877985	0.160722821708452	0.999834118490857	-4.44321747434711	1.40264467847626	gut_blo_age_random
1388	Gut mrVI LFC 0 normalized	MFSD12	-1.26640319652026	7.06209272667222	-1.42166103187515	0.160773901472324	0.999834118490857	-4.5873551782057	-1.40247348989689	gut_blo_age_random
1389	Gut mrVI LFC 1 normalized	MRPL13	0.679593850985953	7.09245572971576	1.42173868222969	0.160810894122842	0.999834118490857	-4.6160887516106	1.40234953848641	gut_blo_age_random
1390	Gut mrVI LFC 2 normalized	IL12RB1	-0.983776085637873	6.96159647062734	-1.41812515196907	0.160896542494322	0.999834118490857	-4.45168167322946	-1.40206263883217	gut_blo_age_random
1391	Gut mrVI LFC 2 normalized	APEX1	-0.525376524315506	8.59477546916651	-1.41776086543064	0.161007384691865	0.999834118490857	-4.44366892891469	-1.40169151768022	gut_blo_age_random
1392	IL17A	ATF3	1.69087270985487	9.22511175323534	1.41426542291916	0.161060366206077	0.999834118490857	-4.51303904099121	1.40151419347979	gut_blo_age_random
1393	IL17A	HYI	-1.13794775754657	5.80617704125754	-1.41393661743939	0.161141045919149	0.999834118490857	-4.51061363451293	-1.4012442506032	gut_blo_age_random
1394	Gut mrVI LFC 3 normalized	MCTS1	-1.16356282055437	7.5132152972632	-1.40998401318747	0.161197043940064	0.999834118490857	-4.56584527695261	-1.40105694918105	gut_blo_age_random
1395	Gut mrVI LFC 0 normalized	NOP14	-0.930217087158301	7.41017256441379	-1.41984947808914	0.161299870902104	0.999834118490857	-4.58794308555652	-1.40071314288727	gut_blo_age_random
1396	Gut mrVI LFC 2 normalized	HIST1H2AE	-1.35757093376868	6.63440757616315	-1.41644416549112	0.161323971147769	0.999834118490857	-4.46058027441852	-1.40063258664329	gut_blo_age_random
1397	Gut mrVI LFC 1 normalized	UPP1	0.535538838206222	8.63452295769216	1.41990876056396	0.161340604466834	0.999834118490857	-4.75030435071077	1.40057699426569	gut_blo_age_random
1398	IL17A	DCAF13	0.610350771811957	6.87088644986224	1.41357172910745	0.161349637282682	0.999834118490857	-4.48441713643313	1.40054680633127	gut_blo_age_random
1399	Gut mrVI LFC 3 normalized	PPAN	1.13214302154663	7.91176522121971	1.40898836659228	0.161470656856487	0.999834118490857	-4.54680418628937	1.40014247842242	gut_blo_age_random
1400	Gut mrVI LFC 2 normalized	TTC7A	-1.01558224576079	7.11698346632806	-1.41577522814375	0.161539820357014	0.999834118490857	-4.45308331944724	-1.39991150505444	gut_blo_age_random
1401	Gut mrVI LFC 1 normalized	BLMH	0.741506131700991	7.516824112032	1.41985985397423	0.161564978003815	0.999834118490857	-4.64772890330979	1.39982750893767	gut_blo_age_random
1402	Gut mrVI LFC 3 normalized	MEF2A	-0.924250869008064	7.22521117974823	-1.40805489898962	0.161739014793557	0.999834118490857	-4.69518720541113	-1.39924670682008	gut_blo_age_random
1403	IL17A	MR1	0.564941614897695	6.56825069628403	1.41105631315701	0.161950435361335	0.999834118490857	-4.48280758881259	1.39854178052793	gut_blo_age_random
1404	Gut mrVI LFC 1 normalized	IL12RB2	1.54144620477596	6.41194674680068	1.41758241326715	0.162015969942863	0.999834118490857	-4.55960287144695	1.398323413736	gut_blo_age_random
1405	Gut mrVI LFC 2 normalized	UQCRQ	0.487146814205582	9.49054905235409	1.41415608371699	0.162055550240426	0.999834118490857	-4.44546821516811	1.39819156111244	gut_blo_age_random
1406	Gut mrVI LFC 3 normalized	TSPAN17	-1.38932106089743	6.14247539646271	-1.40702432589718	0.162063997634263	0.999834118490857	-4.57746681534069	-1.39816342371743	gut_blo_age_random
1407	Gut mrVI LFC 0 normalized	SERINC1	0.617863424045213	9.38143323987376	1.41696128587274	0.16208828622776	0.999834118490857	-4.58045071474719	1.39808252709152	gut_blo_age_random
1408	Gut mrVI LFC 1 normalized	GLRX3	0.650651788516883	7.18575043486225	1.41717423813016	0.162137911430829	0.999834118490857	-4.69285178636974	1.39791727171035	gut_blo_age_random
1409	Gut mrVI LFC 1 normalized	PHLDA1	1.41128332899856	8.12144798516669	1.41711853524686	0.162150900957454	0.999834118490857	-4.55051097355227	1.39787402198596	gut_blo_age_random
1410	Gut mrVI LFC 3 normalized	PRDX2	-0.702131606576232	9.28618780110626	-1.40564785376901	0.162466722768995	0.999834118490857	-4.80246492277241	-1.3968232702823	gut_blo_age_random
1411	IL17A	BACH1	-0.801200322868834	7.2136642447796	-1.40854357714633	0.162727301699437	0.999834118490857	-4.48593008588436	-1.39595747354239	gut_blo_age_random
1412	IL17A	HIST1H2AD	1.00655769904474	4.4389602218057	1.40830580529536	0.162798758237708	0.999834118490857	-4.49078542054363	1.39572023555277	gut_blo_age_random
1413	Gut mrVI LFC 1 normalized	ERLEC1	0.555573150142362	7.91252902218098	1.4151874904303	0.162811039044844	0.999834118490857	-4.68906159668202	1.3956794707904	gut_blo_age_random
1414	Gut mrVI LFC 0 normalized	TFDP2	1.27713981017003	6.49076175150549	1.41402311627164	0.162895786362571	0.999834118490857	-4.58757339879887	1.39539822477558	gut_blo_age_random
1415	Gut mrVI LFC 1 normalized	SLAMF7	-1.03099310923931	6.30658092156613	-1.41442616121049	0.163083171259043	0.999834118490857	-4.59192161365023	-1.39477675289866	gut_blo_age_random
1416	IL17A	DDX54	-0.502648161521626	7.36553896500433	-1.40705348423062	0.163170741927012	0.999834118490857	-4.47993604572203	-1.39448650477943	gut_blo_age_random
1417	Gut mrVI LFC 1 normalized	DUSP23	-0.653813873614217	7.04983997868597	-1.4134884086606	0.163209829510852	0.999834118490857	-4.63152999707191	-1.3943569890646	gut_blo_age_random
1418	Gut mrVI LFC 1 normalized	LMO4	-0.760665030569875	7.33938881970089	-1.41357683556762	0.16322252092348	0.999834118490857	-4.66137679335383	-1.39431494142135	gut_blo_age_random
1419	Gut mrVI LFC 1 normalized	SSR3	0.442579023972424	9.12943135779176	1.41379559989993	0.1632243849832	0.999834118490857	-4.71417818711693	1.39430876585324	gut_blo_age_random
1420	Gut mrVI LFC 0 normalized	SUPT16H	1.10595700088064	7.91067405398449	1.41277538782611	0.163260768760867	0.999834118490857	-4.58855065591186	1.39418823824971	gut_blo_age_random
1421	IL17A	HPS5	0.932069891006867	5.8509341537006	1.40623281447207	0.163376550799286	0.999834118490857	-4.50398817069527	1.3938048247823	gut_blo_age_random
1422	Gut mrVI LFC 2 normalized	CHCHD10	-0.787088337863863	8.90153700742692	-1.40958901083703	0.163398013971265	0.999834118490857	-4.45393426405414	-1.39373377176535	gut_blo_age_random
1423	Gut mrVI LFC 2 normalized	SH2D1B	2.30367578885711	6.25748121724751	1.40923489264232	0.163499624723738	0.999834118490857	-4.4595048255017	1.39339748868979	gut_blo_age_random
1424	Gut mrVI LFC 1 normalized	ATP5MC1	-0.503663404083241	8.14768181850114	-1.4123889358592	0.163577463280274	0.999834118490857	-4.68675173761191	-1.39313998678134	gut_blo_age_random
1425	Gut mrVI LFC 3 normalized	S1PR1	1.16917698183647	7.22303133210856	1.40130157833186	0.163770521232587	0.999834118490857	-4.90579277168615	1.3925017197653	gut_blo_age_random
1426	Gut mrVI LFC 3 normalized	SERINC1	-0.586867371854638	9.35600241257732	-1.40115433315248	0.163813327317998	0.999834118490857	-4.87175640982744	-1.39236027579506	gut_blo_age_random
1427	IL17A	M6PR	-0.465508928398311	8.85197694617725	-1.40476338145804	0.163845504294418	0.999834118490857	-4.47421946399765	-1.39225397188217	gut_blo_age_random
1428	Gut mrVI LFC 2 normalized	PPP1R14B	-0.732983853361265	7.76617936096027	-1.40705482794357	0.164074512476814	0.999834118490857	-4.45112541197958	-1.39149784564931	gut_blo_age_random
1429	Gut mrVI LFC 0 normalized	ISYNA1	1.31138509845078	6.64458880450554	1.41042431918123	0.164158075309824	0.999834118490857	-4.58837608180721	1.39122214063513	gut_blo_age_random
1430	Gut mrVI LFC 0 normalized	PABPC4	0.718609973163984	8.52425300795443	1.40998747087053	0.164175190628344	0.999834118490857	-4.58129579752485	1.39116568384971	gut_blo_age_random
1431	Gut mrVI LFC 1 normalized	CD52	-0.511986704783261	11.761288674155	-1.41037048430441	0.164219802282906	0.999834118490857	-4.76718903417599	-1.39101854817367	gut_blo_age_random
1432	Gut mrVI LFC 0 normalized	AP1S2	-0.89998029779389	7.51532780083329	-1.40928273607352	0.164411690380749	0.999834118490857	-4.58593104106426	-1.39038601660229	gut_blo_age_random
1433	IL17A	DMTN	-1.30169453393558	5.10274040907289	-1.40283897101413	0.164496901561207	0.999834118490857	-4.51488161481861	-1.39010530845667	gut_blo_age_random
1434	IL17A	GPATCH4	-0.649996902741895	6.95961421934218	-1.40250442467335	0.164518810310052	0.999834118490857	-4.4956473227718	-1.39003315294795	gut_blo_age_random
1435	Gut mrVI LFC 2 normalized	SYNC	0.891837278068953	7.32626386375525	1.40493843821061	0.164810493880906	0.999834118490857	-4.46105860464477	1.38907319461388	gut_blo_age_random
1436	Gut mrVI LFC 1 normalized	TOX	-0.989562963867829	6.79545547025429	-1.40724423973749	0.16506902956184	0.999834118490857	-4.6584964164565	-1.38822339796418	gut_blo_age_random
1437	Gut mrVI LFC 2 normalized	GPAA1	-0.787131577371508	7.53905131396167	-1.40370665457973	0.165079039928999	0.999834118490857	-4.45627588733252	-1.38819051443494	gut_blo_age_random
1438	Gut mrVI LFC 0 normalized	GFPT1	-1.00185277058268	7.503327918288	-1.40664160957838	0.165163943047505	0.999834118490857	-4.58798181637076	-1.38791167249638	gut_blo_age_random
1439	Gut mrVI LFC 2 normalized	S100A6	-0.53335394653749	11.041345928667	-1.40330204819235	0.165221799301557	0.999834118490857	-4.45678427287919	-1.38772172066922	gut_blo_age_random
1440	Gut mrVI LFC 3 normalized	AGTRAP	-1.53612410216386	6.956862069811	-1.39600740580418	0.165347547503981	0.999834118490857	-4.52267541387058	-1.3873090407304	gut_blo_age_random
1441	Gut mrVI LFC 0 normalized	AREG	2.79029165080918	9.81008376885139	1.4063438126792	0.165370443303685	0.999834118490857	-4.59129521069116	1.38723392680909	gut_blo_age_random
1442	IL17A	PTPN12	1.04785414530109	5.17380282477147	1.39917609354557	0.165509406611526	0.999834118490857	-4.49765426571829	1.38677819970231	gut_blo_age_random
1443	IL17A	LARS	-0.554417349667904	7.5994256918868	-1.39914553057374	0.165517762184073	0.999834118490857	-4.49386609713569	-1.38675080696454	gut_blo_age_random
1444	IL17A	SMARCB1	-0.482817690835104	7.69649791631883	-1.39910747689118	0.16553011480806	0.999834118490857	-4.47616146605662	-1.38671031228143	gut_blo_age_random
1445	Gut mrVI LFC 0 normalized	TOX	-1.69760245307926	6.81354450733067	-1.40489394021804	0.165669689517351	0.999834118490857	-4.5885439529159	-1.38625291287495	gut_blo_age_random
1446	Gut mrVI LFC 2 normalized	SGK3	-0.979591867882091	6.80425664633339	-1.40155964205728	0.165775470643508	0.999834118490857	-4.4555746754395	-1.3859064513053	gut_blo_age_random
1447	Gut mrVI LFC 1 normalized	TIMM13	0.550340884524472	7.49419824130239	1.40469623354397	0.165796758849234	0.999834118490857	-4.70182648284831	1.38583674682506	gut_blo_age_random
1448	Gut mrVI LFC 1 normalized	NUCB2	-0.583070373026441	8.01440016803748	-1.40458511437553	0.165830053085979	0.999834118490857	-4.71267781425115	-1.38572774420933	gut_blo_age_random
1449	IL17A	HIST1H4J	1.14042622742508	4.86141237124303	1.39792826220186	0.16591032651061	0.999834118490857	-4.48649425874739	1.38546500324493	gut_blo_age_random
1450	Gut mrVI LFC 2 normalized	PSMA6	0.38953996106248	9.23843774775707	1.40101946472094	0.165949520500036	0.999834118490857	-4.45437434104534	1.38533675310788	gut_blo_age_random
1451	IL17A	SPAG5	-0.961637204129592	4.7617688421813	-1.39736906339204	0.166053762565235	0.999834118490857	-4.48161746029433	-1.38499576422512	gut_blo_age_random
1452	IL17A	ABR	-0.601510291330277	6.36953212244706	-1.39712138874132	0.166124436411043	0.999834118490857	-4.48721729755163	-1.38476467277207	gut_blo_age_random
1453	Gut mrVI LFC 0 normalized	DSE	-1.38806766352997	7.54338409164115	-1.40291173811523	0.16635414024809	0.999834118490857	-4.59008662737043	-1.38401409060712	gut_blo_age_random
1454	IL17A	ARHGAP10	-0.73331659456626	6.58428685393133	-1.39602209623079	0.166409446871406	0.999834118490857	-4.47754903711144	-1.38383348665035	gut_blo_age_random
1455	Gut mrVI LFC 1 normalized	CENPK	-0.851794083972168	6.37832246354977	-1.40222063434254	0.166596541160278	0.999834118490857	-4.6764715546748	-1.38322286401349	gut_blo_age_random
1456	Gut mrVI LFC 2 normalized	PRF1	0.866075673817223	10.3128492300439	1.39865122090631	0.166649147144845	0.999834118490857	-4.46117007648504	1.38305126587997	gut_blo_age_random
1457	Gut mrVI LFC 1 normalized	SNRPD3	0.764269036155708	7.25619311504606	1.40217050772887	0.166651642601139	0.999834118490857	-4.70686393060892	1.38304312683602	gut_blo_age_random
1458	Gut mrVI LFC 0 normalized	SSR1	-1.06066622132717	8.43276829465483	-1.40100107608413	0.166736204616831	0.999834118490857	-4.58959311338373	-1.3827673781213	gut_blo_age_random
1459	Gut mrVI LFC 3 normalized	RFLNB	-1.85795994024338	6.08189553096865	-1.39108834120879	0.166830943086226	0.999834118490857	-4.64849479713178	-1.38245856978659	gut_blo_age_random
1460	Gut mrVI LFC 3 normalized	ADA	-1.08062301700518	6.70942083428983	-1.39092617041711	0.166896662906621	0.999834118490857	-4.64239278070676	-1.38224442770139	gut_blo_age_random
1461	Gut mrVI LFC 1 normalized	PPP1R14B	-0.576200369675499	8.44393238598344	-1.40102916446774	0.166948582043247	0.999834118490857	-4.71338025528257	-1.38207529870118	gut_blo_age_random
1462	Gut mrVI LFC 0 normalized	CHID1	1.20153470082886	6.42946690116416	1.39961180544407	0.167150016569504	0.999834118490857	-4.58800619755221	1.38141949030695	gut_blo_age_random
1463	Gut mrVI LFC 2 normalized	TMEM70	1.07146684263664	7.39771854943655	1.39650365036037	0.167213400437037	0.999834118490857	-4.46626027022305	1.38121325491714	gut_blo_age_random
1464	Gut mrVI LFC 1 normalized	ATP5PF	-0.47376425295025	9.36867002450315	-1.39980359894775	0.167313073109479	0.999834118490857	-4.71889525388293	-1.38088906353002	gut_blo_age_random
1465	Gut mrVI LFC 2 normalized	TARS	1.01216971008364	7.240857707586	1.3959617579796	0.167436836079886	0.999834118490857	-4.46560293076192	1.38048671887169	gut_blo_age_random
1466	Gut mrVI LFC 0 normalized	EZH2	-1.40875208746108	6.07489314057426	-1.39873759889356	0.167494574156258	0.999834118490857	-4.58553477880386	-1.38029909289473	gut_blo_age_random
1467	Gut mrVI LFC 3 normalized	CS	-0.953111050904883	7.61023689140735	-1.38890510831576	0.167501377842273	0.999834118490857	-4.6420848491245	-1.38027698679856	gut_blo_age_random
1468	IL17A	WDR34	-0.843333824710363	5.30287122254412	-1.39235732294229	0.167557239487602	0.999834118490857	-4.47132535779869	-1.38009551025544	gut_blo_age_random
1469	Gut mrVI LFC 0 normalized	CTSB	-1.16117927123221	8.16974208032682	-1.39901151508603	0.167563011514925	0.999834118490857	-4.59036927645317	-1.38007676138329	gut_blo_age_random
1470	Gut mrVI LFC 3 normalized	CHCHD2	0.388222359058755	11.1067394744324	1.38838061640865	0.167648914639685	0.999834118490857	-5.08909253578244	1.37979778559601	gut_blo_age_random
1471	Gut mrVI LFC 1 normalized	CTSD	-0.523503175187628	9.37878125328998	-1.39861003251777	0.167748120178199	0.999834118490857	-4.70751105665815	-1.3794757429448	gut_blo_age_random
1472	Gut mrVI LFC 2 normalized	MRPS23	-0.807385782522064	7.01793293011109	-1.39510443331566	0.167815686441804	0.999834118490857	-4.45896728973895	-1.37925649010316	gut_blo_age_random
1473	Gut mrVI LFC 1 normalized	DAD1	-0.576595594098908	9.66127189797996	-1.39785774655291	0.167920107866233	0.999834118490857	-4.66497374463095	-1.37891777245115	gut_blo_age_random
1474	IL17A	EFHD2	-0.617036219318749	9.71259471418274	-1.39115074905614	0.167920959060023	0.999834118490857	-4.47821507802918	-1.37891501203595	gut_blo_age_random
1475	Gut mrVI LFC 0 normalized	RPL39L	-1.2747864527095	5.64644537726973	-1.39684531356773	0.16805963431117	0.999834118490857	-4.58630057289278	-1.3784654294415	gut_blo_age_random
1476	Gut mrVI LFC 1 normalized	C20orf27	-0.614492886488345	7.07333507416954	-1.39812111799309	0.168252424564872	0.999834118490857	-4.71088746578289	-1.37784086955547	gut_blo_age_random
1477	Gut mrVI LFC 3 normalized	GLIPR2	-1.74121218873414	6.70173552890047	-1.38625274047887	0.168293826291305	0.999834118490857	-4.57075834056975	-1.37770681533966	gut_blo_age_random
1478	Gut mrVI LFC 1 normalized	PSMB6	0.409773214628036	9.0893712755393	1.39596034588999	0.168501765629302	0.999834118490857	-4.74792153290727	1.37703390487404	gut_blo_age_random
1479	Gut mrVI LFC 1 normalized	MAN2B1	-0.567743040728303	7.35513221037311	-1.39532458951408	0.168654289372223	0.999834118490857	-4.82799069236303	-1.37654072040979	gut_blo_age_random
1480	Gut mrVI LFC 0 normalized	IRF4	-2.19688981534363	5.65085790072092	-1.39359175643952	0.168978424755063	0.999834118490857	-4.58545265027632	-1.37549374125793	gut_blo_age_random
1481	Gut mrVI LFC 3 normalized	FRMD4B	2.00639686210951	6.6740004331782	1.38402778178244	0.168995968923752	0.999834118490857	-4.6113071761549	1.3754371154104	gut_blo_age_random
1482	Gut mrVI LFC 3 normalized	LSR	1.31044888647311	7.71193825416179	1.38377583641736	0.169069689911193	0.999834118490857	-4.82196073836664	1.3751992205271	gut_blo_age_random
1483	IL17A	POLR2D	-0.619927329117208	6.87463865574857	-1.38677346186492	0.169246713832608	0.999834118490857	-4.4946073067286	-1.37462828851787	gut_blo_age_random
1484	IL17A	HIST1H3H	-1.07060110339562	6.14522121510053	-1.38632787418886	0.169378255037907	0.999834118490857	-4.49786342352008	-1.37420433594333	gut_blo_age_random
1485	IL17A	CYP51A1	-0.809647723105367	7.22288538724371	-1.38600036803657	0.169494415594944	0.999834118490857	-4.50969386080742	-1.37383015989926	gut_blo_age_random
1486	Gut mrVI LFC 1 normalized	AZI2	-0.719912492076068	7.28011084315384	-1.39186515985389	0.169628800103831	0.999834118490857	-4.65108618770537	-1.37339752075429	gut_blo_age_random
1487	Gut mrVI LFC 3 normalized	SIGMAR1	-1.32990587585699	6.8617641030095	-1.3816155241359	0.169710749536212	0.999834118490857	-4.55391606621825	-1.37313381787079	gut_blo_age_random
1488	Gut mrVI LFC 2 normalized	PMVK	0.828833125723112	7.07002683696624	1.3880775260696	0.169807619324344	0.999834118490857	-4.46812959555588	1.37282222626957	gut_blo_age_random
1489	Gut mrVI LFC 0 normalized	EIF5A	0.616692511345853	10.3929001526142	1.3903947824546	0.169943236851026	0.999834118490857	-4.57763782073114	1.3723862223889	gut_blo_age_random
1490	Gut mrVI LFC 3 normalized	ATP5PB	0.551104728288269	9.0319830753199	1.38025823134396	0.170124213042806	0.999834118490857	-4.83744434707634	1.3718047986193	gut_blo_age_random
1491	IL17A	GGA2	0.61910691263462	6.65476730793773	1.38246362522679	0.17056101165122	0.999834118490857	-4.49321759083628	1.37040339900027	gut_blo_age_random
1492	IL17A	CORO1B	0.630350165857472	9.00847696940776	1.38237589339754	0.170621123691013	0.999834118490857	-4.48146503980499	1.37021074954548	gut_blo_age_random
1493	Gut mrVI LFC 3 normalized	CLTA	0.574766794504122	8.47480355657819	1.37858297134602	0.170645146241566	0.999834118490857	-4.71408217619399	1.37013377534074	gut_blo_age_random
1494	IL17A	NR1D1	-0.896929322572208	7.78221966739492	-1.38209666516253	0.170727632579704	0.999834118490857	-4.49127329904761	-1.36986953044835	gut_blo_age_random
1495	Gut mrVI LFC 1 normalized	PSMD11	0.564392468551331	7.59798186919769	1.38867317026272	0.170730201869121	0.999834118490857	-4.67652760053671	1.36986130126854	gut_blo_age_random
1496	Gut mrVI LFC 3 normalized	ALAD	-1.45233574317559	5.85970637728098	-1.37827308124252	0.170741723549852	0.999834118490857	-4.63220779213951	-1.36982439960578	gut_blo_age_random
1497	Gut mrVI LFC 3 normalized	TIMM10	0.913723680505002	7.31596732169411	1.37816846257901	0.170771951413016	0.999834118490857	-4.81164461107675	1.36972759460888	gut_blo_age_random
1498	IL17A	MT2A	-1.12164414364764	9.70463805604767	-1.38109150740799	0.170981294686234	0.999834118490857	-4.48097462639211	-1.36905752293241	gut_blo_age_random
1499	Gut mrVI LFC 0 normalized	SEC63	0.77828821747719	8.20916818643215	1.38683348814475	0.171087436456928	0.999834118490857	-4.58510703318692	1.36871801616809	gut_blo_age_random
1500	Gut mrVI LFC 2 normalized	CD46	-0.560648982529417	8.92835083669989	-1.38335475138623	0.171189426464464	0.999834118490857	-4.46635900291826	-1.36839193786225	gut_blo_age_random
1501	IL17A	ENOSF1	-0.722540194107762	6.58817473731099	-1.37957760250202	0.171417679971212	0.999834118490857	-4.51567602019333	-1.36766270173141	gut_blo_age_random
1502	Gut mrVI LFC 1 normalized	IER5L	1.07363233391607	6.92679560122688	1.38561362615186	0.171534166470694	0.999834118490857	-4.60291108479932	1.36729082475959	gut_blo_age_random
1503	Gut mrVI LFC 0 normalized	PTPN7	0.817460059672692	8.90998153390869	1.38535885184342	0.171541152630679	0.999834118490857	-4.58372316812063	1.3672685278239	gut_blo_age_random
1504	Gut mrVI LFC 1 normalized	RBM28	0.754932396836159	6.8157780926736	1.38562158402232	0.171623290936943	0.999834118490857	-4.67206228188345	1.36700642725533	gut_blo_age_random
1505	Gut mrVI LFC 3 normalized	BNIP3L	0.893113983828455	8.04361162997464	1.37525770137707	0.171715347206118	0.999834118490857	-4.80537499639198	1.3667127903594	gut_blo_age_random
1506	IL17A	LDHA	-0.479368877415821	10.8015268952615	-1.37834413522561	0.171780013136878	0.999834118490857	-4.4828374086657	-1.36650659236075	gut_blo_age_random
1507	Gut mrVI LFC 3 normalized	OSTM1	-0.916503839702122	7.22242128291354	-1.37432474859911	0.171960982469004	0.999834118490857	-4.64918179532943	-1.36592985035508	gut_blo_age_random
1508	IL17A	DMAC1	0.509167687077955	7.21973507966773	1.37770664204372	0.171976122475087	0.999834118490857	-4.48467139063056	1.36588162035473	gut_blo_age_random
1509	Gut mrVI LFC 2 normalized	GLRX	-0.859132264029334	7.72395957129402	-1.38064346339141	0.172125938461645	0.999834118490857	-4.46771228549887	-1.365404537756	gut_blo_age_random
1510	Gut mrVI LFC 2 normalized	XRCC5	-0.623943228742878	9.34069349482547	-1.38025255916487	0.172143820479573	0.999834118490857	-4.46788854515374	-1.36534761399252	gut_blo_age_random
1511	Gut mrVI LFC 0 normalized	C1orf162	1.60568437584186	6.20322830714601	1.38277857494858	0.172280043762673	0.999834118490857	-4.58783657617934	1.36491412005338	gut_blo_age_random
1512	IL17A	IMPA2	-0.969423202924848	5.00485144969635	-1.37692134824019	0.172281692551355	0.999834118490857	-4.50490835515288	-1.36490887479797	gut_blo_age_random
1513	Gut mrVI LFC 3 normalized	ITPRID2	-1.58917659042582	6.26100645103895	-1.37282973610906	0.172423071434019	0.999834118490857	-4.61341622697716	-1.36445924883788	gut_blo_age_random
1514	Gut mrVI LFC 1 normalized	TAP1	-0.544638046018704	9.03728342573409	-1.38247942289391	0.172577136079134	0.999834118490857	-4.75136622523112	-1.36396959233805	gut_blo_age_random
1515	Gut mrVI LFC 0 normalized	SNX3	-0.546120921526013	9.14846624341656	-1.38171886302592	0.17264773466756	0.999834118490857	-4.58460821837006	-1.36374532135141	gut_blo_age_random
1516	Gut mrVI LFC 1 normalized	MFSD1	0.574023473599912	6.71169124137763	1.38213008395216	0.172686790369131	0.999834118490857	-4.69646331820498	1.36362128231839	gut_blo_age_random
1517	Gut mrVI LFC 0 normalized	FEM1C	-1.13762266115474	6.91868680666637	-1.38168043767028	0.172710687646372	0.999834118490857	-4.58831446906682	-1.36354539605816	gut_blo_age_random
1518	IL17A	CD81	-0.417380066721705	9.68316609267733	-1.37542413806894	0.17271881197589	0.999834118490857	-4.48549301881501	-1.36351959888309	gut_blo_age_random
1519	IL17A	PRDX4	-0.945623555277555	6.48238202899411	-1.37544004491247	0.17271889402972	0.999834118490857	-4.4957915027851	-1.36351933834228	gut_blo_age_random
1520	Gut mrVI LFC 3 normalized	TOMM40	0.766411837843373	7.41922110569014	1.37162411198336	0.172797727862466	0.999834118490857	-4.76697624518534	1.36326906455219	gut_blo_age_random
1521	Gut mrVI LFC 2 normalized	H1FX	-0.675081508759307	12.285680410691	-1.37782184504603	0.172954430308329	0.999834118490857	-4.47550658678866	-1.36277183466211	gut_blo_age_random
1522	Gut mrVI LFC 1 normalized	HES4	-2.64304641481264	6.40598536487402	-1.381499455789	0.172970173279441	0.999834118490857	-4.53788051391349	-1.3627218995277	gut_blo_age_random
1523	IL17A	SNRNP40	-0.47650438447504	7.51208175901103	-1.37424914943139	0.173042708228409	0.999834118490857	-4.48932401561042	-1.36249186978601	gut_blo_age_random
1524	Gut mrVI LFC 1 normalized	STK39	-0.506243388253196	6.99024038011059	-1.37950154247812	0.173453774973459	0.999834118490857	-4.76263224207671	-1.36118961564756	gut_blo_age_random
1525	IL17A	CENPL	1.25637066340101	5.27867648192535	1.37289855594614	0.173471771783555	0.999834118490857	-4.52892503209299	1.36113265471177	gut_blo_age_random
1526	Gut mrVI LFC 1 normalized	ABCF2	0.693959320077894	6.89309665089652	1.37899337233371	0.173610553297214	0.999834118490857	-4.69100560558545	1.36069355152492	gut_blo_age_random
1527	Gut mrVI LFC 1 normalized	IL7R	0.497199349734663	13.4575383278624	1.37862928462021	0.173747292150778	0.999834118490857	-4.81280484077628	1.36026116773457	gut_blo_age_random
1528	Gut mrVI LFC 2 normalized	GBP4	-1.43545846593558	7.20884577780309	-1.37492090948717	0.173851260453482	0.999834118490857	-4.49020906085591	-1.35993257826071	gut_blo_age_random
1529	Gut mrVI LFC 0 normalized	XBP1	0.830522637459449	9.79788917716005	1.37687611466053	0.174133393332595	0.999834118490857	-4.58342859697875	1.35904164271208	gut_blo_age_random
1530	Gut mrVI LFC 3 normalized	NUS1	-1.19516918904609	7.20650429127465	-1.3671399342842	0.174182523716782	0.999834118490857	-4.61713588698387	-1.35888660618255	gut_blo_age_random
1531	Gut mrVI LFC 2 normalized	REEP3	-1.08556577035186	6.721191881168	-1.3725341704714	0.174570742538466	0.999834118490857	-4.48397488952263	-1.35766268451972	gut_blo_age_random
1532	Gut mrVI LFC 0 normalized	MT1E	-2.06655832606842	5.75341171443591	-1.37511561238758	0.17467407381229	0.999834118490857	-4.58640579907666	-1.35733725870846	gut_blo_age_random
1533	IL17A	NXPE3	0.591013329035232	6.57403991675777	1.36861854975992	0.174790429858045	0.999834118490857	-4.49875385408441	1.35697098538005	gut_blo_age_random
1534	Gut mrVI LFC 0 normalized	TLNRD1	-1.25605598521039	6.39672126981897	-1.37415164948703	0.174970722545067	0.999834118490857	-4.5886057522316	-1.35640380734092	gut_blo_age_random
1535	Gut mrVI LFC 2 normalized	SNRPD1	-0.470914922476203	8.66213250856614	-1.37102151019339	0.175046564976903	0.999834118490857	-4.47486128798984	-1.35616534695481	gut_blo_age_random
1536	IL17A	TRAT1	-0.598345785698175	8.67268149622837	-1.36734614141882	0.175253627239666	0.999834118490857	-4.49498038945457	-1.35551470339888	gut_blo_age_random
1537	IL17A	PHTF1	0.727615244470223	6.97495577502252	1.36716029303392	0.175326047490611	0.999834118490857	-4.50648526912318	1.35528727550426	gut_blo_age_random
1538	Gut mrVI LFC 2 normalized	NMI	0.989144980680217	7.15513090933676	1.36981303890086	0.17540186151252	0.999834118490857	-4.48317813405314	1.35504926492292	gut_blo_age_random
1539	Gut mrVI LFC 2 normalized	CDKN1A	1.38908524366587	7.94885374922033	1.36968261476161	0.175517861260637	0.999834118490857	-4.4839450203909	1.35468524375988	gut_blo_age_random
1540	Gut mrVI LFC 0 normalized	NARS	0.912556250029521	7.51275893599108	1.37193784952804	0.175709811798428	0.999834118490857	-4.58843707110548	1.35408327387226	gut_blo_age_random
1541	Gut mrVI LFC 0 normalized	NSMCE1	-0.984788794671442	7.41786821972456	-1.37144588729997	0.175769277030811	0.999834118490857	-4.58846024233684	-1.35389688639237	gut_blo_age_random
1542	Gut mrVI LFC 1 normalized	MRPS33	-0.546493054829185	7.53061006956177	-1.37158064823842	0.175908525315109	0.999834118490857	-4.6756957678023	-1.35346061130388	gut_blo_age_random
1543	Gut mrVI LFC 1 normalized	MAP2K3	0.527616629940392	7.91558422138723	1.37123287073363	0.175933312933107	0.999834118490857	-4.78448081929866	1.35338297688407	gut_blo_age_random
1544	Gut mrVI LFC 2 normalized	MRPS15	0.521467607619366	8.0771653594707	1.36710425689352	0.176272858906982	0.999834118490857	-4.47660981531841	1.35232034451493	gut_blo_age_random
1545	Gut mrVI LFC 3 normalized	MDH2	0.590196380554437	9.02803479554634	1.36051373406261	0.17627537938052	0.999834118490857	-4.92812867326903	1.35231246222883	gut_blo_age_random
1546	Gut mrVI LFC 0 normalized	CALM3	-0.62779624739064	9.27098901721225	-1.36935289431977	0.176477526860155	0.999834118490857	-4.58373382888843	-1.35168055907203	gut_blo_age_random
1547	IL17A	PSAP	-0.420442687068924	9.06491887502112	-1.36337295319935	0.176514397102473	0.999834118490857	-4.49082415435878	-1.35156536267744	gut_blo_age_random
1548	Gut mrVI LFC 3 normalized	TCOF1	-0.928952517372878	7.06728265414098	-1.35981135356115	0.17651474133755	0.999834118490857	-4.7402023247255	-1.35156428724312	gut_blo_age_random
1549	IL17A	MTIF2	0.689764684745962	5.89048397584564	1.36312108067515	0.176553535866984	0.999834118490857	-4.50712901304394	1.35144309819463	gut_blo_age_random
1550	IL17A	HOXB2	-0.932716380515569	7.5638300680675	-1.36309768208069	0.176569376801099	0.999834118490857	-4.51983007054989	-1.35139361888974	gut_blo_age_random
1551	IL17A	NSG1	-1.21351614717253	4.52621367221358	-1.36278974439838	0.176651510877567	0.999834118490857	-4.4887304667088	-1.35113712537152	gut_blo_age_random
1552	Gut mrVI LFC 1 normalized	UQCRH	0.361341089142327	10.252910942268	1.36886663289731	0.176770713270466	0.999834118490857	-4.79864705592949	1.3507650305998	gut_blo_age_random
1553	IL17A	ALG5	-0.497234667202004	7.06375302572963	-1.36256977160963	0.176782606332171	0.999834118490857	-4.49446363699987	-1.35072791621777	gut_blo_age_random
1554	IL17A	SLAMF1	0.707872455856171	8.58663515123429	1.36217660839615	0.176850245932796	0.999834118490857	-4.50534101163185	1.35051687037053	gut_blo_age_random
1555	Gut mrVI LFC 1 normalized	EVI2A	0.703567645448615	8.5139468950713	1.36824149076912	0.176950260574813	0.999834118490857	-4.60609298523518	1.35020491965318	gut_blo_age_random
1556	Gut mrVI LFC 3 normalized	POLR2H	-1.01908783354948	7.53138730348771	-1.35825177514571	0.176975403808087	0.999834118490857	-4.61430836312737	-1.35012651730394	gut_blo_age_random
1557	IL17A	MYD88	-0.648577847563889	7.07930356520159	-1.36057339279887	0.177343356446003	0.999834118490857	-4.49298552757991	-1.34898010500351	gut_blo_age_random
1558	Gut mrVI LFC 0 normalized	MRPL23	1.97882077783998	6.28871418252495	1.36663525085551	0.177375116376651	0.999834118490857	-4.5882185194547	1.34888123520862	gut_blo_age_random
1559	Gut mrVI LFC 1 normalized	MGAT1	0.478973565786654	8.09426863819149	1.36656217350911	0.177438198182307	0.999834118490857	-4.76184645922736	1.34868489839553	gut_blo_age_random
1560	Gut mrVI LFC 1 normalized	CCT7	0.465174732140726	8.80192952395819	1.36620795591508	0.17751362827129	0.999834118490857	-4.76500951215259	1.34845019681912	gut_blo_age_random
1561	Gut mrVI LFC 0 normalized	IER3IP1	0.865773821079682	7.96769567196841	1.36594164242116	0.177537375334696	0.999834118490857	-4.58901403774443	1.34837632293365	gut_blo_age_random
1562	Gut mrVI LFC 2 normalized	SFXN1	-0.597976688867588	8.03454593449712	-1.36283682484517	0.177607515203938	0.999834118490857	-4.48093353242108	-1.34815817029051	gut_blo_age_random
1563	Gut mrVI LFC 0 normalized	PFKP	-1.44980021160253	7.25106381303449	-1.36453549608382	0.17786630756893	0.999834118490857	-4.58849035288233	-1.34735381546313	gut_blo_age_random
1564	IL17A	PFN1	-0.714080692975655	13.1696793067662	-1.35911603096838	0.177932686759041	0.999834118490857	-4.49553893200817	-1.34714764213375	gut_blo_age_random
1565	IL17A	SAMD3	-0.911119904033719	5.03331361738773	-1.35930939833137	0.178250967375468	0.999834118490857	-4.48103092365209	-1.34615985925332	gut_blo_age_random
1566	Gut mrVI LFC 0 normalized	SH3BGRL	-0.524999304870589	9.19634387362456	-1.36338655206932	0.178354396833457	0.999834118490857	-4.58341336951025	-1.34583914886569	gut_blo_age_random
1567	Gut mrVI LFC 3 normalized	SEC61B	0.646354046864481	9.64903288734067	1.35367821246146	0.178442005841398	0.999834118490857	-4.90192267411407	1.34556760221221	gut_blo_age_random
1568	Gut mrVI LFC 2 normalized	CKS2	1.51587795807329	7.41178770472102	1.35994030172982	0.17851779677042	0.999834118490857	-4.51001580608954	1.34533276605553	gut_blo_age_random
1569	Gut mrVI LFC 3 normalized	EIF2B3	-1.51658358622074	6.20394024574489	-1.35278936227453	0.178703432076546	0.999834118490857	-4.61305731483795	-1.34475789323184	gut_blo_age_random
1570	Gut mrVI LFC 1 normalized	ANP32A	0.413191150773232	8.70056040066779	1.36229404140946	0.178719841242511	0.999834118490857	-4.76552391357105	1.34470709893027	gut_blo_age_random
1571	IL17A	LAP3	0.449036081167637	7.68344786627566	1.35631575869477	0.178725075240752	0.999834118490857	-4.49592383410487	1.34469089790516	gut_blo_age_random
1572	Gut mrVI LFC 1 normalized	MRPS16	0.46386526476105	7.44323800386497	1.36221895816695	0.178743392102992	0.999834118490857	-4.78733958330654	1.34463420369398	gut_blo_age_random
1573	Gut mrVI LFC 2 normalized	HOPX	-0.814546339875429	9.95474221484859	-1.35882052738185	0.178802187363529	0.999834118490857	-4.48523863083247	-1.34445225025134	gut_blo_age_random
1574	IL17A	PDIA4	-0.496397297104595	7.61973709042258	-1.35593164648603	0.178821245709595	0.999834118490857	-4.49973305402938	-1.34439328002033	gut_blo_age_random
1575	Gut mrVI LFC 0 normalized	ARF4	-0.726870270131124	9.16539638372175	-1.36162948599186	0.178871053402047	0.999834118490857	-4.58616188405986	-1.34423918739898	gut_blo_age_random
1576	Gut mrVI LFC 2 normalized	LY75	-0.895059779455692	6.61132166528914	-1.35859237831864	0.178941104325377	0.999834118490857	-4.48144930406901	-1.34402252125072	gut_blo_age_random
1577	IL17A	HIST1H2BG	1.49973520240111	4.51580932408993	1.35534477523082	0.179039962132022	0.999834118490857	-4.51254485326348	1.34371686327649	gut_blo_age_random
1578	Gut mrVI LFC 1 normalized	AP2A1	-0.580983210313001	6.84271042734702	-1.36206584303812	0.179088476553548	0.999834118490857	-4.78375394040163	-1.34356690768179	gut_blo_age_random
1579	Gut mrVI LFC 2 normalized	CENPX	-0.883045882017035	7.63536660273096	-1.35812765616145	0.179089661637584	0.999834118490857	-4.48165084377719	-1.34356324502568	gut_blo_age_random
1580	Gut mrVI LFC 2 normalized	RORA	0.636024385305111	9.80190301522774	1.35797304768373	0.17913861016786	0.999834118490857	-4.48693367717239	1.34341197898019	gut_blo_age_random
1581	Gut mrVI LFC 3 normalized	SLC7A1	1.31309125662523	6.92633186059356	1.351515333299	0.179151527558456	0.999834118490857	-4.74123103499906	1.34337206538781	gut_blo_age_random
1582	IL17A	RPUSD1	-0.547011280823678	6.42391688639729	-1.35493200852152	0.17915365918807	0.999834118490857	-4.50051437006936	-1.3433654790469	gut_blo_age_random
1583	Gut mrVI LFC 0 normalized	ICMT	-1.25258637592757	5.82652482177508	-1.35968528194521	0.179395903121469	0.999834118490857	-4.58760097523024	-1.34261736942213	gut_blo_age_random
1584	Gut mrVI LFC 0 normalized	KCNAB2	-0.824224438597448	7.96819552468341	-1.36014605362685	0.179414524119888	0.999834118490857	-4.58849983912988	-1.34255989423302	gut_blo_age_random
1585	Gut mrVI LFC 3 normalized	RNF141	-1.44821279825401	5.93823453221032	-1.35002133197226	0.179587165000395	0.999834118490857	-4.67912086823753	-1.34202723549536	gut_blo_age_random
1586	Gut mrVI LFC 1 normalized	IL2RB	0.684153705900442	8.3874977421796	1.35908220239531	0.17983793035241	0.999834118490857	-4.77051429443323	1.34125421242129	gut_blo_age_random
1587	Gut mrVI LFC 0 normalized	WDR18	1.02325031813391	6.56053808707507	1.35851729911097	0.179846519714867	0.999834118490857	-4.58918366043603	1.34122774857394	gut_blo_age_random
1588	Gut mrVI LFC 0 normalized	EIF3A	-0.521822308490901	9.49597816138609	-1.35853578738119	0.179930166318758	0.999834118490857	-4.58125827593074	-1.3409700822761	gut_blo_age_random
1589	IL17A	DTYMK	-0.7474490857475	6.64894813207703	-1.35231053306109	0.179972059107329	0.999834118490857	-4.49205189843326	-1.34084106853295	gut_blo_age_random
1590	Gut mrVI LFC 0 normalized	HIST1H2BD	-1.51793238754964	5.57526648119086	-1.35806025338432	0.179982300309399	0.999834118490857	-4.58735713743418	-1.3408095329477	gut_blo_age_random
1591	Gut mrVI LFC 3 normalized	SEL1L	1.16398188241079	7.0378870204529	1.34830421720075	0.180158633595556	0.999834118490857	-4.70723378800978	1.34026676141542	gut_blo_age_random
1592	Gut mrVI LFC 3 normalized	CDKN1A	1.63513463991744	8.39909220022207	1.34781439426911	0.180320663781945	0.999834118490857	-4.80027347803798	1.33976836412431	gut_blo_age_random
1593	Gut mrVI LFC 3 normalized	MOSPD2	1.34607279700196	5.69375318276398	1.34727789393748	0.180505582270788	0.999834118490857	-4.67545278615766	1.33919996981416	gut_blo_age_random
1594	IL17A	CRIP1	-0.65448738254309	11.9012744608064	-1.35054579110215	0.180539231675714	0.999834118490857	-4.49781128141674	-1.33909658627235	gut_blo_age_random
1595	IL17A	EIF2AK4	0.528260620355823	6.52167781912689	1.35085104804502	0.180554514694876	0.999834118490857	-4.50886283989843	1.33904963585456	gut_blo_age_random
1596	IL17A	ATP6AP1	-0.496487343695584	7.48544513504253	-1.34992231114734	0.180689944006481	0.999834118490857	-4.50222607570733	-1.33863371720676	gut_blo_age_random
1597	Gut mrVI LFC 3 normalized	KCNAB2	-0.966919327596974	8.17711217980885	-1.34658748396448	0.180693918896681	0.999834118490857	-4.68449608079535	-1.33862151336959	gut_blo_age_random
1598	Gut mrVI LFC 0 normalized	CD70	1.95115016878631	5.48275818594183	1.35561805491572	0.180766814697102	0.999834118490857	-4.58590408459492	1.3383977416569	gut_blo_age_random
1599	Gut mrVI LFC 0 normalized	PRIM1	1.29836595200743	6.23958996008564	1.35514628916482	0.180830697019711	0.999834118490857	-4.58865079318676	1.33820169413266	gut_blo_age_random
1600	Gut mrVI LFC 3 normalized	RHOB	1.62075280370158	9.96818532498743	1.34609664997036	0.180879320815511	0.999834118490857	-4.83401435648599	1.33805250774357	gut_blo_age_random
1601	Gut mrVI LFC 2 normalized	GARS	-0.67501355321871	8.11894599780726	-1.35228894407442	0.180992420592736	0.999834118490857	-4.48785622715558	-1.33770561280894	gut_blo_age_random
1602	IL17A	BAZ1B	-0.40959251614623	8.18627515483819	-1.34901754016758	0.181023255242611	0.999834118490857	-4.50035394874455	-1.33761106597373	gut_blo_age_random
1603	IL17A	PPOX	0.629533216122105	5.73127382022683	1.34895087366834	0.181044307781234	0.999834118490857	-4.50587399904396	1.33754652043387	gut_blo_age_random
1604	IL17A	AKAP1	-0.84315198814534	5.58962793148951	-1.3484411726741	0.181164849893653	0.999834118490857	-4.52376816576859	-1.33717705440579	gut_blo_age_random
1605	Gut mrVI LFC 2 normalized	MEF2A	-1.00310630709469	7.14955786640946	-1.3510015405729	0.181280387209417	0.999834118490857	-4.49762777699657	-1.33682309950384	gut_blo_age_random
1606	Gut mrVI LFC 1 normalized	UBE2G1	0.459756096463528	8.08424558969313	1.35426537867553	0.181302751830774	0.999834118490857	-4.80154484949112	1.33675460360477	gut_blo_age_random
1607	Gut mrVI LFC 1 normalized	SLIRP	0.583944499377049	8.29718728684521	1.35382812213678	0.181389941024664	0.999834118490857	-4.69928985205672	1.33648763001061	gut_blo_age_random
1608	IL17A	MESD	0.608391331653768	7.68798114038301	1.34781816102812	0.181409485143394	0.999834118490857	-4.50215306168358	1.33642779892377	gut_blo_age_random
1609	IL17A	SLC19A2	1.12195645434585	5.00574463777316	1.34672535045259	0.18175022173738	0.999834118490857	-4.5229043160047	1.33538545804862	gut_blo_age_random
1610	Gut mrVI LFC 1 normalized	PRKDC	0.607842331041292	8.39349113577248	1.35253934077376	0.181799069986026	0.999834118490857	-4.75503085317678	1.3352361461575	gut_blo_age_random
1611	Gut mrVI LFC 3 normalized	MRPS16	-1.14100092814578	7.31152773622851	-1.34280859178402	0.181926976570769	0.999834118490857	-4.64793122355908	-1.33484532173215	gut_blo_age_random
1612	Gut mrVI LFC 1 normalized	EIF4A1	0.427875920394278	11.0801490082609	1.35211420547829	0.181934185165211	0.999834118490857	-4.80165307552913	1.33482330161043	gut_blo_age_random
1613	Gut mrVI LFC 0 normalized	TRAT1	1.26791899872648	9.07144958137814	1.35209415549424	0.181944977974291	0.999834118490857	-4.59004286782507	1.33479033398411	gut_blo_age_random
1614	Gut mrVI LFC 0 normalized	SUB1	0.524416777634061	10.8262902156625	1.35175225863158	0.181999623334011	0.999834118490857	-4.57950430044631	1.33462343697858	gut_blo_age_random
1615	Gut mrVI LFC 0 normalized	NUP37	1.05806044918526	5.95241454403036	1.35130190035033	0.182093979195096	0.999834118490857	-4.58793153846377	1.33433534426154	gut_blo_age_random
1616	IL17A	AC093512.2	1.16437614741763	4.13064563674805	1.34549327772051	0.182193782914768	0.999834118490857	-4.50473319115259	1.33403073830446	gut_blo_age_random
1617	Gut mrVI LFC 0 normalized	ADAM10	-1.21973042905862	8.02164126601083	-1.35089204733551	0.182269989793718	0.999834118490857	-4.59065058509044	-1.33379823440125	gut_blo_age_random
1618	IL17A	PLSCR1	-0.770527261518869	7.0345320537081	-1.34485357104263	0.182315016479094	0.999834118490857	-4.50071954542091	-1.33366089380432	gut_blo_age_random
1619	Gut mrVI LFC 0 normalized	TCEAL3	-1.22985920417302	6.40262812366316	-1.35006353942698	0.182527007849177	0.999834118490857	-4.58917706780088	-1.33301461455223	gut_blo_age_random
1620	IL17A	MARCH8	0.725366954012518	5.76349439028863	1.34417357717618	0.182533863942409	0.999834118490857	-4.51678553967854	1.33299372228318	gut_blo_age_random
1621	Gut mrVI LFC 3 normalized	MARS	-1.19222865878442	7.40965121666514	-1.34071104728392	0.182620033072476	0.999834118490857	-4.5918363178774	-1.33273119250685	gut_blo_age_random
1622	Gut mrVI LFC 0 normalized	YIF1A	-0.948313458899753	7.30507268495201	-1.34980668013582	0.182622814180652	0.999834118490857	-4.58959209036945	-1.33272272088988	gut_blo_age_random
1623	Gut mrVI LFC 1 normalized	PNP	1.06823213799525	8.52467819836255	1.34965847623563	0.182771677589415	0.999834118490857	-4.5907085599108	1.33226940310591	gut_blo_age_random
1624	Gut mrVI LFC 3 normalized	YWHAH	0.884225191073359	8.72341705200342	1.33983368628847	0.182887747429139	0.999834118490857	-4.92872583194502	1.33191613792353	gut_blo_age_random
1625	Gut mrVI LFC 3 normalized	HPF1	1.41822115518434	6.43071912913154	1.3393027848466	0.183064371669842	0.999834118490857	-4.63485270548026	1.33137889066293	gut_blo_age_random
1626	IL17A	ETV6	0.580388617730306	7.36190244814679	1.34182633037611	0.183295599606526	0.999834118490857	-4.50474388444216	1.3306761327862	gut_blo_age_random
1627	IL17A	CTPS1	-0.553462366830429	6.53784144890593	-1.3418214861697	0.183335889284132	0.999834118490857	-4.5056271601966	-1.33055374987933	gut_blo_age_random
1628	Gut mrVI LFC 3 normalized	CRELD2	-1.25144681649675	6.86003466911854	-1.3374776952678	0.183647812148391	0.999834118490857	-4.6305913003902	-1.32960693451082	gut_blo_age_random
1629	IL17A	TPGS2	-0.464429028290294	7.47796122960733	-1.34074734112376	0.183692081185709	0.999834118490857	-4.50125140352226	-1.32947265616051	gut_blo_age_random
1630	Gut mrVI LFC 2 normalized	RHOC	-0.791390736449033	8.82510374088638	-1.34372099552015	0.1837044513191	0.999834118490857	-4.49044555594515	-1.32943513893573	gut_blo_age_random
1631	Gut mrVI LFC 2 normalized	TRPV2	-0.991274868766021	6.97485870991206	-1.34355879191897	0.183728299486087	0.999834118490857	-4.49271780488236	-1.32936281540533	gut_blo_age_random
1632	IL17A	TM9SF1	-0.52333660557051	6.53666760730119	-1.34035002760666	0.183812015486328	0.999834118490857	-4.50508239572502	-1.32910898775045	gut_blo_age_random
1633	IL17A	C1orf112	-0.989504782236731	5.07457947728002	-1.3400801151336	0.183862028149279	0.999834118490857	-4.50280555000134	-1.32895738976376	gut_blo_age_random
1634	Gut mrVI LFC 2 normalized	ABRACL	0.546218432771363	9.07455239518513	1.34297016651975	0.183950482790904	0.999834118490857	-4.49075463457314	1.32868934151004	gut_blo_age_random
1635	IL17A	MZT1	-0.468318440080064	7.35221908281308	-1.33978153510175	0.183989018634424	0.999834118490857	-4.50121634666147	-1.32857259438336	gut_blo_age_random
1636	Gut mrVI LFC 3 normalized	PSMB3	0.625548412438512	8.88728902557426	1.33620944061431	0.184049288773079	0.999834118490857	-4.84282066177369	1.32839003793645	gut_blo_age_random
1637	Gut mrVI LFC 2 normalized	PTMS	-1.11615569842643	7.39473090521458	-1.34231570134867	0.184064932928604	0.999834118490857	-4.49125269315782	-1.32834265949379	gut_blo_age_random
1638	IL17A	MTRNR2L8	-2.91578030193782	5.30653551916471	-1.33928068517883	0.184195058365015	0.999834118490857	-4.52739693051959	-1.3279486891273	gut_blo_age_random
1639	Gut mrVI LFC 0 normalized	TRAM1	-0.673281223511381	9.52891323954738	-1.34426758040459	0.18441781906893	0.999834118490857	-4.58503023995216	-1.32727473241472	gut_blo_age_random
1640	Gut mrVI LFC 3 normalized	RABL6	-0.718348410241386	7.75994581716946	-1.33474193959589	0.184524609454237	0.999834118490857	-4.84602030770367	-1.32695185455982	gut_blo_age_random
1641	Gut mrVI LFC 1 normalized	SNRPA	-0.380637506638216	8.57187304440493	-1.34406921721251	0.184671535885168	0.999834118490857	-4.81453854829575	-1.32650785241633	gut_blo_age_random
1642	Gut mrVI LFC 0 normalized	SMARCB1	-1.02301698568542	7.71443530201327	-1.34284598241444	0.184744523471303	0.999834118490857	-4.58915781814522	-1.32628738585218	gut_blo_age_random
1643	IL17A	ESYT1	-0.54668960603574	8.129362609759	-1.33657969503611	0.18499134644091	0.999834118490857	-4.49809724252314	-1.32554230869207	gut_blo_age_random
1644	IL17A	CST7	-1.07726389714034	8.37588816467784	-1.33632208937264	0.185115993039406	0.999834118490857	-4.51884823409491	-1.3251663211916	gut_blo_age_random
1645	Gut mrVI LFC 0 normalized	C1QBP	0.517901356253073	8.99929135444242	1.34187432661909	0.185149580330301	0.999834118490857	-4.58380450852231	1.32506503957866	gut_blo_age_random
1646	IL17A	RABL6	-0.477436461979138	8.04825886408715	-1.33535079578015	0.185438826422278	0.999834118490857	-4.50331308724423	-1.32419338740539	gut_blo_age_random
1647	Gut mrVI LFC 0 normalized	GPRIN3	1.03067494505958	9.01457943187248	1.34055856189015	0.185500605973305	0.999834118490857	-4.58645546864569	1.3240073431346	gut_blo_age_random
1648	Gut mrVI LFC 3 normalized	JARID2	0.748424869668693	7.56800211703331	1.33156473427332	0.185575260390068	0.999834118490857	-4.88571440560088	1.32378258834594	gut_blo_age_random
1649	Gut mrVI LFC 3 normalized	CBX3	0.591511900160675	9.33860245560604	1.33126136372104	0.185664352405918	0.999834118490857	-4.89559588810963	1.32351445517152	gut_blo_age_random
1650	Gut mrVI LFC 3 normalized	CCDC144A	-1.57802615737916	5.24387550470156	-1.33126315776505	0.185703991267382	0.999834118490857	-4.77381999677575	-1.32339518781439	gut_blo_age_random
1651	IL17A	AIF1	1.71932337650734	4.10821223386828	1.33401050625788	0.185898738388924	0.999834118490857	-4.52418262992326	1.32280949634388	gut_blo_age_random
1652	Gut mrVI LFC 3 normalized	DNAJC10	-1.18150964272708	6.67517726895696	-1.33037045012155	0.18595578224048	0.999834118490857	-4.68992190685414	-1.32263802593248	gut_blo_age_random
1653	IL17A	NAGLU	-1.03824235081435	5.45514318797564	-1.33369288949645	0.185975525294903	0.999834118490857	-4.52989461278259	-1.32257868854778	gut_blo_age_random
1654	Gut mrVI LFC 3 normalized	GLO1	1.00639118844017	7.90786560476563	1.33018457701859	0.186043927066602	0.999834118490857	-4.69133247718214	1.32237314429507	gut_blo_age_random
1655	Gut mrVI LFC 0 normalized	UTP14A	0.894971412307896	6.19220717604172	1.33884365963647	0.186132824246333	0.999834118490857	-4.58902637047954	1.322106095719	gut_blo_age_random
1656	Gut mrVI LFC 1 normalized	SNX10	-0.56187232369041	6.83815204690632	-1.33821602408349	0.186393536665102	0.999834118490857	-4.74747224883074	-1.32132345458971	gut_blo_age_random
1657	Gut mrVI LFC 1 normalized	BLVRA	-0.750462154682953	6.62686231829459	-1.33816516392839	0.186410781261224	0.999834118490857	-4.76280834166406	-1.32127171600445	gut_blo_age_random
1658	Gut mrVI LFC 0 normalized	LONP1	1.08608069528872	6.4928630714946	1.33685713780932	0.186692694992704	0.999834118490857	-4.5892067588746	1.32042639744209	gut_blo_age_random
1659	IL17A	MICOS10	-0.430779216709412	9.34117968596424	-1.3299696471296	0.187194387758186	0.999834118490857	-4.50402064886961	-1.31892440053419	gut_blo_age_random
1660	Gut mrVI LFC 3 normalized	FAM98A	-1.41437066742429	6.06456890285045	-1.32650642213347	0.187253181436756	0.999834118490857	-4.67820707100826	-1.31874857529643	gut_blo_age_random
1661	Gut mrVI LFC 3 normalized	ILF2	-0.616871074492797	8.97928426653406	-1.32602792973279	0.187403130638128	0.999834118490857	-4.97252710871014	-1.31830032969862	gut_blo_age_random
1662	Gut mrVI LFC 3 normalized	EIF5A	-0.644106587378204	9.97214483890504	-1.32586292113849	0.187456113535933	0.999834118490857	-5.08187491386887	-1.31814201037058	gut_blo_age_random
1663	Gut mrVI LFC 3 normalized	SMARCA4	-0.788239746230277	7.63858363159534	-1.32587175518303	0.187464981476629	0.999834118490857	-4.70806001057768	-1.3181155151152	gut_blo_age_random
1664	Gut mrVI LFC 0 normalized	GADD45GIP1	0.76749296031796	8.72119670991332	1.334614800711	0.18758281102925	0.999834118490857	-4.58969428736413	1.31776355679152	gut_blo_age_random
1665	IL17A	BLMH	0.629640206015056	7.24456107987654	1.32880079731184	0.187609083093736	0.999834118490857	-4.51132466529833	1.31768510406403	gut_blo_age_random
1666	Gut mrVI LFC 2 normalized	AOAH	-0.771825593983852	9.09974600443439	-1.33121701702847	0.187721016826858	0.999834118490857	-4.49892234732104	-1.31735094228384	gut_blo_age_random
1667	Gut mrVI LFC 1 normalized	CTSS	0.631170824240789	8.26833963103365	1.33398563390852	0.18776724365257	0.999834118490857	-4.80933982063729	1.31721298177057	gut_blo_age_random
1668	Gut mrVI LFC 2 normalized	SPNS1	-0.875323420988098	7.10030156134727	-1.33042430029052	0.187929497032674	0.999834118490857	-4.50745712936765	-1.31672894697585	gut_blo_age_random
1669	Gut mrVI LFC 2 normalized	GADD45A	-0.9179436595327	7.79650015683962	-1.33044205019548	0.188025182177101	0.999834118490857	-4.49809504413421	-1.31644364330003	gut_blo_age_random
1670	Gut mrVI LFC 3 normalized	RPN1	0.62818883917946	8.39962826980397	1.3239262101622	0.188101581999584	0.999834118490857	-4.87900832937184	1.31621591943644	gut_blo_age_random
1671	IL17A	WBP4	0.754047393195772	6.13017524279841	1.32714953164128	0.188126377159388	0.999834118490857	-4.52838183125689	1.31614202752549	gut_blo_age_random
1672	Gut mrVI LFC 0 normalized	NAE1	-1.15410802523123	7.38132799100822	-1.33281978937999	0.188144731231314	0.999834118490857	-4.58961643556877	-1.31608733529105	gut_blo_age_random
1673	Gut mrVI LFC 1 normalized	PSMC4	0.453036070054322	8.24347450956422	1.33290394167307	0.188186540385461	0.999834118490857	-4.78152913036174	1.31596276531271	gut_blo_age_random
1674	IL17A	IL1R2	-1.81891299374211	5.356427445419	-1.32656150531011	0.188314870662072	0.999834118490857	-4.52634683121524	-1.31558053394806	gut_blo_age_random
1675	Gut mrVI LFC 1 normalized	ABR	-0.887876841703094	6.68079326090839	-1.33211721132517	0.188586510638164	0.999834118490857	-4.68354740075325	-1.31477208844659	gut_blo_age_random
1676	Gut mrVI LFC 1 normalized	MRPS34	0.504482534389594	8.25769788983499	1.33113964913374	0.188786159320051	0.999834118490857	-4.78021669311345	1.31417844837896	gut_blo_age_random
1677	Gut mrVI LFC 1 normalized	KDELR1	-0.374527074937319	8.61775428801649	-1.33111420116903	0.188798205038205	0.999834118490857	-4.80802961932398	-1.31414264617046	gut_blo_age_random
1678	IL17A	LAT	-0.529969094623532	9.26736215794968	-1.32469870547942	0.188887394951305	0.999834118490857	-4.5067918891083	-1.31387760886021	gut_blo_age_random
1679	Gut mrVI LFC 0 normalized	MFSD14B	-1.03009192833757	6.17986674684516	-1.33008174705058	0.188888151047185	0.999834118490857	-4.58915875877506	-1.3138753624354	gut_blo_age_random
1680	IL17A	CSF2	3.06271734485781	5.47385726139718	1.32481878659928	0.188890076629895	0.999834118490857	-4.53942546256469	1.31386964139626	gut_blo_age_random
1681	Gut mrVI LFC 2 normalized	KLRC4	-1.45130746428257	7.16465883544134	-1.32688169573277	0.189161320163976	0.999834118490857	-4.50064834426499	-1.31306418741709	gut_blo_age_random
1682	Gut mrVI LFC 2 normalized	SEC61A1	0.582396183815195	8.045821845259	1.32676357817522	0.189176477301382	0.999834118490857	-4.50177816462203	1.31301920363006	gut_blo_age_random
1683	IL17A	CPA5	-1.55502117754483	3.70532969649689	-1.3237878249607	0.189279788041069	0.999834118490857	-4.511198915658	-1.31271266580182	gut_blo_age_random
1684	IL17A	BCAP29	-0.420390404840925	7.14279133449236	-1.32334364839126	0.189351979521709	0.999834118490857	-4.52027053847004	-1.3124985364831	gut_blo_age_random
1685	IL17A	IFI6	0.716160374028179	7.39085989197453	1.3223745317004	0.189655103132871	0.999834118490857	-4.50794007869487	1.31160008859336	gut_blo_age_random
1686	IL17A	GLB1	-0.520566688041534	7.06351265276426	-1.32241174211359	0.189658663613765	0.999834118490857	-4.5143592700981	-1.31158954174111	gut_blo_age_random
1687	Gut mrVI LFC 3 normalized	POR	1.30195714837707	7.09928346810911	1.31821473728848	0.189979078073188	0.999834118490857	-4.657185363204	1.31064100710961	gut_blo_age_random
1688	Gut mrVI LFC 0 normalized	TPI1	-0.560941175825574	10.1710189942689	-1.32608605824774	0.190199622810553	0.999834118490857	-4.58627056588699	-1.30998880501086	gut_blo_age_random
1689	Gut mrVI LFC 2 normalized	AKIRIN2	0.626797769024911	9.10197043078913	1.32389983892287	0.190200764434156	0.999834118490857	-4.50426261033842	1.30998543041375	gut_blo_age_random
1690	IL17A	TRPS1	0.834013316505597	6.25352723213844	1.32047313522447	0.190328742712664	0.999834118490857	-4.50904112149948	1.30960722589305	gut_blo_age_random
1691	IL17A	IFI44	0.625542839622854	7.7937438827765	1.32003019306958	0.190450847832808	0.999834118490857	-4.50954106984929	1.30924655241646	gut_blo_age_random
1692	IL17A	PDE4A	-1.48798327689073	6.23183857930589	-1.31958491428114	0.190613193061236	0.999834118490857	-4.54102210150885	-1.30876728150839	gut_blo_age_random
1693	Gut mrVI LFC 3 normalized	LAMTOR2	-1.08530751057881	7.31007461970962	-1.31569893672908	0.190836130011191	0.999834118490857	-4.69737537699793	-1.30810962292444	gut_blo_age_random
1694	Gut mrVI LFC 3 normalized	SERPINB1	0.583834354488344	8.79442565939206	1.3154216642148	0.190912714984192	0.999834118490857	-4.93954617257016	1.30788382963061	gut_blo_age_random
1695	IL17A	EVA1B	0.809941641721194	5.70845952986243	1.3180696710282	0.191129131207755	0.999834118490857	-4.50582182271317	1.30724613601149	gut_blo_age_random
1696	Gut mrVI LFC 0 normalized	PLPP5	0.900882323406139	6.93327154004908	1.32325262236805	0.19123047894461	0.999834118490857	-4.58916871623035	1.30694768671407	gut_blo_age_random
1697	Gut mrVI LFC 0 normalized	ECPAS	0.9584490859356	6.92672287468393	1.32275948982855	0.191377989543278	0.999834118490857	-4.58903286720223	1.30651350471428	gut_blo_age_random
1698	IL17A	SLC1A5	-0.651137925578538	7.45099339942653	-1.3167917335907	0.191511967302842	0.999834118490857	-4.5222480734219	-1.30611936853702	gut_blo_age_random
1699	Gut mrVI LFC 0 normalized	HIST1H2BN	-1.17438134849969	6.25493046542609	-1.32203969728572	0.191545843902338	0.999834118490857	-4.58861281528781	-1.30601974238607	gut_blo_age_random
1700	IL17A	DHRS13	-0.82299578261167	5.57553863219515	-1.31682388297441	0.191557888021912	0.999834118490857	-4.52840622334929	-1.30598432550589	gut_blo_age_random
1701	IL17A	TMEM258	0.401691102464985	9.66514191243455	1.31647676063905	0.191660658661814	0.999834118490857	-4.51019361653777	1.30568218525891	gut_blo_age_random
1702	Gut mrVI LFC 3 normalized	PRDX3	1.27225845215517	7.18382204181732	1.31322129452993	0.19166722058429	0.999834118490857	-4.61420992963074	1.30566289760176	gut_blo_age_random
1703	Gut mrVI LFC 3 normalized	PARP1	1.34462990411788	8.25855816962243	1.31112532564317	0.192376368745582	0.999834118490857	-4.60018735070901	1.30358133293273	gut_blo_age_random
1704	Gut mrVI LFC 2 normalized	CD164	-0.401874467490552	9.3786116581216	-1.31673581199562	0.192556691496583	0.999834118490857	-4.51052440790266	-1.30305293089763	gut_blo_age_random
1705	IL17A	MRPS12	-0.501623842962178	7.68991375139193	-1.31350986800251	0.192653319111361	0.999834118490857	-4.51028336060787	-1.30276993142994	gut_blo_age_random
1706	Gut mrVI LFC 1 normalized	TXNDC17	0.590568829987279	7.93737627053526	1.3193752251508	0.192673353145971	0.999834118490857	-4.75406813280464	1.30271126953034	gut_blo_age_random
1707	Gut mrVI LFC 1 normalized	PSME4	-0.44151131656082	8.36842142216335	-1.31941170071939	0.192683820175762	0.999834118490857	-4.83853144753788	-1.30268062267636	gut_blo_age_random
1708	Gut mrVI LFC 2 normalized	SLC2A1	0.851158498088663	6.8011993017647	1.31615969002921	0.192709775238922	0.999834118490857	-4.50570918985564	1.30260463304031	gut_blo_age_random
1709	Gut mrVI LFC 1 normalized	LEPROT	0.654273938353653	7.02897293575503	1.31900696897307	0.192802720543969	0.999834118490857	-4.69579068168197	1.30233257517461	gut_blo_age_random
1710	Gut mrVI LFC 0 normalized	ZMIZ1	-1.30422245073521	6.07000690088533	-1.31846450089993	0.192866394491558	0.999834118490857	-4.58915092827147	-1.30214625238644	gut_blo_age_random
1711	Gut mrVI LFC 1 normalized	TNFSF14	-1.1680024158822	6.69016503851162	-1.3186792880443	0.19297067702448	0.999834118490857	-4.63263561894084	-1.30184119831059	gut_blo_age_random
1712	IL17A	HSPA13	-0.79705628576991	6.79288237424098	-1.31241045999035	0.193050927666489	0.999834118490857	-4.53039896950449	-1.30160652635153	gut_blo_age_random
1713	IL17A	BLM	0.758222238053751	6.33785850715986	1.31227339819496	0.193201820617668	0.999834118490857	-4.52526243815482	1.30116547347917	gut_blo_age_random
1714	IL17A	DAZAP1	-0.428456514182583	8.59802332310537	-1.31153638961819	0.193275615891019	0.999834118490857	-4.51229224420286	-1.30094986556116	gut_blo_age_random
1715	Gut mrVI LFC 0 normalized	FAM120A	0.759309516116002	7.77495036371445	1.31660959450729	0.193441964336024	0.999834118490857	-4.58980570008264	1.30046406639206	gut_blo_age_random
1716	Gut mrVI LFC 3 normalized	SLC25A3	0.486775428937912	10.2711602816965	1.30788599665821	0.193469033183172	0.999834118490857	-5.08791786183585	1.30038504434585	gut_blo_age_random
1717	IL17A	GCLM	0.556484286114857	6.65178111701453	1.3097494098765	0.193873654582075	0.999834118490857	-4.52328816706375	1.29920480026409	gut_blo_age_random
1718	Gut mrVI LFC 2 normalized	ZNF683	-1.73285244846174	5.83466728270845	-1.31237810986849	0.193996569425444	0.999834118490857	-4.51067883906073	-1.29884662693219	gut_blo_age_random
1719	Gut mrVI LFC 0 normalized	DESI1	-1.04985872390005	6.81397009836316	-1.3146653644395	0.194055700705847	0.999834118490857	-4.58941484940197	-1.29867437797828	gut_blo_age_random
1720	Gut mrVI LFC 3 normalized	ZMPSTE24	-1.35233404183009	6.12329193477808	-1.30575384553632	0.194197826497283	0.999834118490857	-4.66111504020243	-1.29826052419574	gut_blo_age_random
1721	Gut mrVI LFC 2 normalized	MRPS16	-0.820581832822632	7.12275396915839	-1.31038332975776	0.194580658515989	0.999834118490857	-4.50991510825255	-1.29714686654572	gut_blo_age_random
1722	Gut mrVI LFC 0 normalized	UTP4	1.0706998465148	6.53696211239269	1.31257678160505	0.194684677218695	0.999834118490857	-4.58985128294933	1.29684455412055	gut_blo_age_random
1723	Gut mrVI LFC 1 normalized	TIMM10	-0.626553704791922	7.10967225308582	-1.31255246469154	0.194845315655151	0.999834118490857	-4.76303701647718	-1.29637791891918	gut_blo_age_random
1724	Gut mrVI LFC 2 normalized	BRI3	-0.604840473061802	8.18587366490781	-1.30962775204717	0.194892906137453	0.999834118490857	-4.51098586339266	-1.29623972852186	gut_blo_age_random
1725	Gut mrVI LFC 0 normalized	NDUFA7	-0.88556502064167	8.01944941101658	-1.31226667497477	0.194915653436151	0.999834118490857	-4.58817666000269	-1.29617368501857	gut_blo_age_random
1726	IL17A	MCM6	-0.668655287533935	7.22714232436418	-1.30673845053371	0.194933300284111	0.999834118490857	-4.51714695512083	-1.29612245383283	gut_blo_age_random
1727	Gut mrVI LFC 2 normalized	PSMD8	0.514570244321581	9.02756343619372	1.30866011909918	0.195167973550902	0.999834118490857	-4.51453217525294	1.29544148877774	gut_blo_age_random
1728	Gut mrVI LFC 2 normalized	DUSP23	-1.06564376732221	7.0237097747323	-1.30864271283415	0.195170341855748	0.999834118490857	-4.51423711418723	-1.29543461959132	gut_blo_age_random
1729	Gut mrVI LFC 0 normalized	NCAPD3	0.997825630773236	6.3938179841676	1.3114022356338	0.195173583067936	0.999834118490857	-4.58976702982936	1.29542521866639	gut_blo_age_random
1730	Gut mrVI LFC 0 normalized	COA6	-1.25842779750834	7.12068149440816	-1.31137579824127	0.195182804063618	0.999834118490857	-4.59070773250418	-1.29539847439486	gut_blo_age_random
1731	Gut mrVI LFC 1 normalized	ANXA6	-0.494693852983334	9.36188252511766	-1.3110145354936	0.195451261893807	0.999834118490857	-4.84383381299796	-1.29462025396975	gut_blo_age_random
1732	Gut mrVI LFC 0 normalized	PFKL	-0.935421224263346	7.4898013057316	-1.3100716738403	0.195613884244359	0.999834118490857	-4.59092114816593	-1.29414921637367	gut_blo_age_random
1733	Gut mrVI LFC 0 normalized	SET	-0.383730900219108	10.5174177314026	-1.30997690361191	0.195636507808716	0.999834118490857	-4.58311109245908	-1.29408370969537	gut_blo_age_random
1734	Gut mrVI LFC 2 normalized	COPS3	0.619507710623782	7.83799649472031	1.30708003730214	0.195693703854665	0.999834118490857	-4.51292110923953	1.2939181229321	gut_blo_age_random
1735	Gut mrVI LFC 2 normalized	PTPRE	0.654021196458576	8.12736003546795	1.30709720786336	0.195756462903734	0.999834118490857	-4.52110357894527	1.29373647167752	gut_blo_age_random
1736	Gut mrVI LFC 0 normalized	SNRPD1	-0.723071751264808	8.76334769016191	-1.30957572515148	0.195825729024876	0.999834118490857	-4.58744434206283	-1.29353603574758	gut_blo_age_random
1737	Gut mrVI LFC 3 normalized	RER1	0.774765977212742	8.20260659297544	1.30024365928802	0.19606699024464	0.999834118490857	-4.77968394005873	1.29283830162878	gut_blo_age_random
1738	Gut mrVI LFC 3 normalized	NINJ1	1.35840812990956	7.38329331807334	1.29969636540781	0.196249387795075	0.999834118490857	-4.92456252151617	1.29231122035879	gut_blo_age_random
1739	Gut mrVI LFC 0 normalized	YBX1	0.369056162050651	11.3326341500553	1.30748472945069	0.19650379760098	0.999834118490857	-4.57972469261973	1.29157664155864	gut_blo_age_random
1740	IL17A	ITPRIPL2	1.19723079762877	4.54050963118127	1.30193458705456	0.196563018741009	0.999834118490857	-4.53649290412914	1.29140574735417	gut_blo_age_random
1741	IL17A	DPP3	-0.663580414865082	6.33563029950247	-1.30143205878839	0.196745880787663	0.999834118490857	-4.51471599103579	-1.29087830096234	gut_blo_age_random
1742	Gut mrVI LFC 0 normalized	NFKBIA	0.783179817757434	13.245658002263	1.30606689775608	0.19687513179817	0.999834118490857	-4.57958718656033	1.29050570649673	gut_blo_age_random
1743	Gut mrVI LFC 3 normalized	TIMMDC1	-1.38247370535096	6.98073250569503	-1.29758936856167	0.196973961473442	0.999834118490857	-4.63794839408052	-1.29022092904247	gut_blo_age_random
1744	IL17A	TCEAL3	-1.15282410437114	5.74710265454974	-1.30041930485583	0.197040699058701	0.999834118490857	-4.53400896368781	-1.29002868403267	gut_blo_age_random
1745	Gut mrVI LFC 2 normalized	ENOSF1	-1.00299852114679	7.01763541722034	-1.3032295753922	0.197058895204001	0.999834118490857	-4.51479363951899	-1.28997627629076	gut_blo_age_random
1746	Gut mrVI LFC 0 normalized	SCPEP1	-1.22749233266639	5.8910656630946	-1.30568390257747	0.197099097883106	0.999834118490857	-4.58905802153716	-1.28986049885239	gut_blo_age_random
1747	IL17A	ZMYND19	-0.711862615528165	5.86718877973976	-1.29967507583015	0.197321896960533	0.999834118490857	-4.52777034122024	-1.28921918548459	gut_blo_age_random
1748	Gut mrVI LFC 3 normalized	SLC5A3	-1.86000147823203	6.40232599962406	-1.29623414674923	0.197451737717416	0.999834118490857	-4.74816936279454	-1.28884569130727	gut_blo_age_random
1749	Gut mrVI LFC 1 normalized	UQCR10	0.412224852733962	9.45086610451038	1.30432040518406	0.197616704050902	0.999834118490857	-4.84822434254685	1.28837141562438	gut_blo_age_random
1750	Gut mrVI LFC 3 normalized	XRCC5	0.713502079244133	9.38617609083441	1.29531506705903	0.197746698606559	0.999834118490857	-4.81502012686938	1.28799788732605	gut_blo_age_random
1751	Gut mrVI LFC 3 normalized	VPS25	1.36003798135137	6.85857152754923	1.2946522207553	0.197964634404942	0.999834118490857	-4.69134481088816	1.28737207022299	gut_blo_age_random
1752	Gut mrVI LFC 0 normalized	RAP2B	0.800304045179457	7.60857045230767	1.30279508766549	0.198029640525397	0.999834118490857	-4.58931567510669	1.28718549843033	gut_blo_age_random
1753	IL17A	ZWINT	-1.04545269268408	5.15767421330295	-1.29792453584107	0.198041776471234	0.999834118490857	-4.51498916899148	-1.28715067243947	gut_blo_age_random
1754	Gut mrVI LFC 2 normalized	PRELID1	-0.592312185605591	9.02862295902943	-1.29985715698099	0.198168917065904	0.999834118490857	-4.52169976868839	-1.28678591646633	gut_blo_age_random
1755	Gut mrVI LFC 0 normalized	CBX5	-0.854466176086339	7.55170012112058	-1.30224685066336	0.198217450310707	0.999834118490857	-4.5895904860189	-1.28664672369461	gut_blo_age_random
1756	Gut mrVI LFC 0 normalized	ABHD12	-0.871974975662708	6.65991170669336	-1.30267107363431	0.19822920517072	0.999834118490857	-4.58982610267597	-1.28661301464499	gut_blo_age_random
1757	Gut mrVI LFC 0 normalized	ATP6V0B	-0.620682041643651	8.53557681650735	-1.30203336373874	0.198377044165338	0.999834118490857	-4.58705426294288	-1.28618918607787	gut_blo_age_random
1758	Gut mrVI LFC 1 normalized	PDE4B	0.766271466307638	9.20596306750441	1.30202695204684	0.198394068971334	0.999834118490857	-4.8405651313063	1.28614039376668	gut_blo_age_random
1759	IL17A	XBP1	0.713783685299648	8.70645332785889	1.29587661793343	0.198589539615498	0.999834118490857	-4.52453592102253	1.28558040314495	gut_blo_age_random
1760	IL17A	ELOVL6	1.15407851282275	6.32287826371359	1.29507811513731	0.198941935572803	0.999834118490857	-4.54222093795391	1.28457186509858	gut_blo_age_random
1761	Gut mrVI LFC 0 normalized	RETREG1	1.30613736613016	7.65901148657641	1.29998882045805	0.199006375778896	0.999834118490857	-4.59138278703432	1.28438758199375	gut_blo_age_random
1762	Gut mrVI LFC 0 normalized	PSMD12	0.833552372604461	7.76809439092012	1.30004757262934	0.1990223217137	0.999834118490857	-4.58962743464546	1.28434198728252	gut_blo_age_random
1763	IL17A	MIS18A	-0.871250414288586	5.35099243598613	-1.29395666632171	0.199291866717051	0.999834118490857	-4.53627830331023	-1.2835716724753	gut_blo_age_random
1764	IL17A	PLSCR3	-0.52546721468075	8.01096348916465	-1.29399772620156	0.19930090021176	0.999834118490857	-4.51783602282941	-1.28354586943786	gut_blo_age_random
1765	Gut mrVI LFC 3 normalized	TRGC2	-2.24960676328746	5.16121913669966	-1.2907912878269	0.19931297295162	0.999834118490857	-4.80548299716086	-1.28351138651441	gut_blo_age_random
1766	Gut mrVI LFC 0 normalized	TESC	1.4071456746077	5.64133059677741	1.29796061626114	0.19962646044712	0.999834118490857	-4.58858460538255	1.28261651749901	gut_blo_age_random
1767	IL17A	GARS	-0.522132574021168	8.09029425354203	-1.29283302333217	0.199684013747447	0.999834118490857	-4.52260167774934	-1.28245233967833	gut_blo_age_random
1768	IL17A	GGH	-0.826106513812734	4.75750654515057	-1.29267431685903	0.199916118316857	0.999834118490857	-4.51987668728775	-1.28179058357611	gut_blo_age_random
1769	Gut mrVI LFC 0 normalized	EEF1E1	-0.877177657592706	7.35126318640398	-1.29644282198315	0.200150389000343	0.999834118490857	-4.59018320372796	-1.28112322035947	gut_blo_age_random
1770	IL17A	OSBPL1A	-0.987088490364749	4.38372822749784	-1.29139268668492	0.200174477165408	0.999834118490857	-4.5224201803811	-1.28105463312607	gut_blo_age_random
1771	Gut mrVI LFC 3 normalized	HMGCS1	-1.64381253218338	7.61094910190259	-1.28797230722385	0.200290812268514	0.999834118490857	-4.67330118757393	-1.28072347215365	gut_blo_age_random
1772	Gut mrVI LFC 3 normalized	PDE4B	1.18288281956036	8.71626577323203	1.28775463651641	0.200363072439297	0.999834118490857	-4.92282724264699	1.28051784613468	gut_blo_age_random
1773	Gut mrVI LFC 1 normalized	RAB10	0.522690605096607	8.08803068747055	1.29644964180092	0.200396786884949	0.999834118490857	-4.80441136728845	1.28042192567369	gut_blo_age_random
1774	Gut mrVI LFC 1 normalized	ERGIC1	-0.56319704886773	7.18006405435623	-1.29603020409106	0.200448111603402	0.999834118490857	-4.80893657224966	-1.2802759251053	gut_blo_age_random
1775	IL17A	SNX3	-0.350850999281583	8.84761911238383	-1.29008622890901	0.200582975278509	0.999834118490857	-4.52215916627363	-1.27989241593036	gut_blo_age_random
1776	Gut mrVI LFC 3 normalized	CPOX	1.4664827121287	5.69364815704714	1.28698304396877	0.200613339785107	0.999834118490857	-4.73331573937433	1.27980609494027	gut_blo_age_random
1777	Gut mrVI LFC 3 normalized	CD52	-0.535041727812102	11.4742836611119	-1.28699644149783	0.200631313924374	0.999834118490857	-5.20170132059713	-1.27975500209382	gut_blo_age_random
1778	Gut mrVI LFC 2 normalized	CCT4	0.49134542641943	9.4797299169846	1.29290372982123	0.200631576062012	0.999834118490857	-4.52578162792583	1.27975425697253	gut_blo_age_random
1779	Gut mrVI LFC 3 normalized	MRPL4	0.627107805868729	7.79942870606946	1.2868901116029	0.200663819306816	0.999834118490857	-4.93869896378938	1.27966261157559	gut_blo_age_random
1780	Gut mrVI LFC 0 normalized	TSR1	1.13733731675479	6.92508415582469	1.29446431746014	0.200918148349035	0.999834118490857	-4.59053557965535	1.27894010523773	gut_blo_age_random
1781	Gut mrVI LFC 1 normalized	NCOA3	0.635234726991416	7.65796812305694	1.29454005019285	0.200947747609357	0.999834118490857	-4.8198173576085	1.27885606204394	gut_blo_age_random
1782	Gut mrVI LFC 2 normalized	RTN4	0.452729179222885	8.88731982901204	1.29119014320267	0.201122149917386	0.999834118490857	-4.52533440411488	1.27836105300972	gut_blo_age_random
1783	Gut mrVI LFC 3 normalized	FTL	0.311375035910439	13.3404869997093	1.28510384102724	0.201285844294744	0.999834118490857	-5.29631891476609	1.27789672129018	gut_blo_age_random
1784	IL17A	GANAB	0.474571690811704	7.00365469152822	1.28802958153236	0.201337201951836	0.999834118490857	-4.52643231317557	1.27775109810453	gut_blo_age_random
1785	Gut mrVI LFC 2 normalized	HSPA5	0.614548027455392	11.4104648208758	1.29067569771409	0.201360049918155	0.999834118490857	-4.53665323079551	1.2776863220494	gut_blo_age_random
1786	Gut mrVI LFC 1 normalized	DDX1	-0.612730507473672	6.70837209504795	-1.29308457386054	0.201459669663605	0.999834118490857	-4.79948287285248	-1.2774039536688	gut_blo_age_random
1787	Gut mrVI LFC 3 normalized	GGA2	1.2871186180561	7.0117983590111	1.28399837957888	0.201679169492519	0.999834118490857	-4.67929212572885	1.27678214892521	gut_blo_age_random
1788	Gut mrVI LFC 1 normalized	LTV1	0.461491378774907	6.97808801275399	1.29219541916898	0.201752515965788	0.999834118490857	-4.89116747616414	1.27657448115708	gut_blo_age_random
1789	Gut mrVI LFC 0 normalized	SLC44A1	-1.23308602347079	6.10828830534821	-1.2910761773437	0.202080947655536	0.999834118490857	-4.58967491014167	-1.27564525848489	gut_blo_age_random
1790	IL17A	HIST1H4D	1.00952877488512	4.62630935473109	1.28562292948865	0.202162836225918	0.999834118490857	-4.52753317244355	1.27541374490518	gut_blo_age_random
1791	Gut mrVI LFC 3 normalized	SELENOM	-0.615999194116738	8.80445055713646	-1.28236379154061	0.202264277634489	0.999834118490857	-4.84922229446687	-1.2751270467271	gut_blo_age_random
1792	Gut mrVI LFC 3 normalized	SELL	-0.988883089977543	8.84452385361146	-1.28203365368041	0.202362137251724	0.999834118490857	-5.10919184613292	-1.2748505708547	gut_blo_age_random
1793	Gut mrVI LFC 3 normalized	CHCHD3	0.744093306319654	7.68480988410989	1.28192298031188	0.202417146860974	0.999834118490857	-4.86263374984942	1.27469519886276	gut_blo_age_random
1794	Gut mrVI LFC 1 normalized	IFI44	0.65798555096281	6.88723762483718	1.29051056872487	0.202434017002095	0.999834118490857	-4.81202074574828	1.27464755612671	gut_blo_age_random
1795	IL17A	USO1	0.45073747805501	7.56487459234404	1.28445660115501	0.202535283803093	0.999834118490857	-4.52729780587865	1.27436163072093	gut_blo_age_random
1796	IL17A	HMOX1	-1.64175058250519	4.23508227831052	-1.28435943121227	0.202611837726668	0.999834118490857	-4.53620120758288	-1.27414555091007	gut_blo_age_random
1797	IL17A	EPOR	1.10892902980409	5.92981109650587	1.28373814122646	0.20278545057408	0.999834118490857	-4.5539354848141	1.27365573453531	gut_blo_age_random
1798	Gut mrVI LFC 0 normalized	MGAT1	1.27187075390485	7.93606613091569	1.28884797067642	0.202794181022212	0.999834118490857	-4.59135359172844	1.27363111126759	gut_blo_age_random
1799	Gut mrVI LFC 0 normalized	SEH1L	0.930671694364045	6.39846679470866	1.28827461072683	0.20295280719779	0.999834118490857	-4.5901966418311	1.27318385801468	gut_blo_age_random
1800	Gut mrVI LFC 0 normalized	ABR	-1.32801156079775	6.62639496700727	-1.2881842051158	0.203021498579271	0.999834118490857	-4.59063372360657	-1.2729902587415	gut_blo_age_random
1801	Gut mrVI LFC 0 normalized	TUBA1C	1.37158377118101	8.99115843466347	1.28795654952825	0.20322723903294	0.999834118490857	-4.59069013808455	1.27241068666544	gut_blo_age_random
1802	IL17A	JUN	1.06671348662457	13.4843301655869	1.2819625509359	0.20344757856422	0.999834118490857	-4.52416858224995	1.27179046250653	gut_blo_age_random
1803	Gut mrVI LFC 0 normalized	CTNNA1	-1.25162792911266	6.05434925566292	-1.28707624743867	0.203459311755887	0.999834118490857	-4.58932524081671	-1.27175744897348	gut_blo_age_random
1804	Gut mrVI LFC 2 normalized	TIMP1	-0.93461471026593	7.10659566781856	-1.28425065337049	0.203516833484841	0.999834118490857	-4.53166973439078	-1.2715956208626	gut_blo_age_random
1805	Gut mrVI LFC 0 normalized	CKAP5	-1.1106273756959	6.38706283998593	-1.2868003767846	0.203547772140287	0.999834118490857	-4.5902948325298	-1.27150859371419	gut_blo_age_random
1806	IL17A	GK	-1.12626949136208	5.81204892860544	-1.28160725272416	0.203570745374134	0.999834118490857	-4.53594460742318	-1.27144397867955	gut_blo_age_random
1807	IL17A	TNFSF13B	1.10414350992595	7.44261765616505	1.28150355266374	0.203607500622809	0.999834118490857	-4.54236442434676	1.27134061107894	gut_blo_age_random
1808	IL17A	IL18BP	1.1180234663424	4.89169480771505	1.28124591807263	0.203698299384554	0.999834118490857	-4.54264744309963	1.27108531391962	gut_blo_age_random
1809	Gut mrVI LFC 3 normalized	NUCB1	-0.642464478747288	8.81589928927142	-1.2782290123786	0.203705755927867	0.999834118490857	-4.99216111933208	-1.27106435217876	gut_blo_age_random
1810	Gut mrVI LFC 2 normalized	CORO1A	-0.513486677329253	11.3273830703107	-1.2830539297529	0.203938822771185	0.999834118490857	-4.54024270498763	-1.27040943894185	gut_blo_age_random
1811	Gut mrVI LFC 3 normalized	MTHFD1	-1.54461631872375	5.9483745465942	-1.27723949911159	0.204053566053865	0.999834118490857	-4.71874194740727	-1.27008721265172	gut_blo_age_random
1812	Gut mrVI LFC 3 normalized	ITGB7	-1.43870347594116	7.48130712212416	-1.27625047451021	0.204389177286125	0.999834118490857	-4.70114798937945	-1.26914549300537	gut_blo_age_random
1813	Gut mrVI LFC 1 normalized	TNFSF9	1.06874491680068	6.5714901422413	1.28465795357507	0.20445737487512	0.999834118490857	-4.72210203949794	1.26895426922555	gut_blo_age_random
1814	Gut mrVI LFC 2 normalized	LIG1	-1.07617690437051	6.83285934307512	-1.28125440209752	0.204560634095912	0.999834118490857	-4.52532638370988	-1.2686648220781	gut_blo_age_random
1815	IL17A	HIST1H1A	0.894508530255747	5.03365365426465	1.2781986355563	0.204765191539641	0.999834118490857	-4.53073550378985	1.26809173830344	gut_blo_age_random
1816	Gut mrVI LFC 0 normalized	OPTN	-0.683252448949791	8.66982991275047	-1.28307520705839	0.204802388092127	0.999834118490857	-4.58587876813176	-1.26798757397649	gut_blo_age_random
1817	Gut mrVI LFC 0 normalized	CALR	-0.606950306679204	10.3101885701128	-1.28259292143609	0.205023575579861	0.999834118490857	-4.58410173585312	-1.2673684498274	gut_blo_age_random
1818	IL17A	CHMP5	0.465154205274388	7.55697145928565	1.27730278344193	0.205036459205002	0.999834118490857	-4.52934695359941	1.26733240234446	gut_blo_age_random
1819	IL17A	TRPV2	-0.499214743009949	6.89642203738988	-1.27736035806259	0.205058872314226	0.999834118490857	-4.52676789378482	-1.26726969595497	gut_blo_age_random
1820	IL17A	TCF19	-0.835023028717639	5.40379750516791	-1.27726856012332	0.205093766643114	0.999834118490857	-4.52988270705575	-1.267172080087	gut_blo_age_random
1821	Gut mrVI LFC 3 normalized	TM7SF3	-1.44043593932216	6.38845480480934	-1.2738780933683	0.205225109397225	0.999834118490857	-4.67009019422122	-1.26680476077569	gut_blo_age_random
1822	Gut mrVI LFC 3 normalized	RIF1	-0.741134377478542	7.8941764794035	-1.27362908495721	0.205300304212541	0.999834118490857	-4.83661795953458	-1.26659454434133	gut_blo_age_random
1823	Gut mrVI LFC 0 normalized	YWHAH	0.670958327675372	9.06458421249799	1.28128588991259	0.205522765520349	0.999834118490857	-4.58650382911679	1.26597295366566	gut_blo_age_random
1824	Gut mrVI LFC 0 normalized	HAT1	1.0710477913374	7.72467339381673	1.280630146239	0.205607191452668	0.999834118490857	-4.58915363506883	1.2657371827853	gut_blo_age_random
1825	Gut mrVI LFC 0 normalized	ACOT7	-1.16327989031193	6.16563072188847	-1.28068827836012	0.205678513287357	0.999834118490857	-4.59001673447352	-1.26553806168886	gut_blo_age_random
1826	Gut mrVI LFC 3 normalized	ENOSF1	-0.91950731341938	7.22310307779802	-1.27243013172626	0.205755411604753	0.999834118490857	-4.86788840087465	-1.26532342799356	gut_blo_age_random
1827	Gut mrVI LFC 2 normalized	DDAH2	1.11598806602342	6.91121756114086	1.27759528370021	0.20587699622391	0.999834118490857	-4.52597889298543	1.26498418762673	gut_blo_age_random
1828	Gut mrVI LFC 1 normalized	BATF	0.793193367948803	8.67087910912372	1.28004544648163	0.206041846630585	0.999834118490857	-4.77665531969602	1.26452446122468	gut_blo_age_random
1829	Gut mrVI LFC 2 normalized	PARP1	0.704764472985362	8.29145874814037	1.27677982552004	0.206126843282677	0.999834118490857	-4.52696350666623	1.26428753128565	gut_blo_age_random
1830	IL17A	ADAM8	-0.751135936188098	7.11163454131908	-1.27464235555051	0.206161819029375	0.999834118490857	-4.52990959228952	-1.26419005627092	gut_blo_age_random
1831	Gut mrVI LFC 3 normalized	SNX5	-0.713789044746666	7.97483422947201	-1.27099372185565	0.206245041641278	0.999834118490857	-4.88201608478618	-1.26395816882179	gut_blo_age_random
1832	Gut mrVI LFC 3 normalized	HSP90B1	-0.441251135998071	10.5331272643992	-1.27090022062394	0.206259992733867	0.999834118490857	-5.06327881143102	-1.26391651702382	gut_blo_age_random
1833	Gut mrVI LFC 3 normalized	H1F0	-2.07826841147341	5.87403027370144	-1.27046606648642	0.206448156017119	0.999834118490857	-4.73260971265964	-1.26339250594765	gut_blo_age_random
1834	Gut mrVI LFC 1 normalized	NUS1	-0.473829982108902	7.58435142660228	-1.27863034879736	0.206540551243762	0.999834118490857	-4.85330385837143	-1.26313532381329	gut_blo_age_random
1835	Gut mrVI LFC 3 normalized	SSR1	0.648871306822868	8.5151422809038	1.26980477951132	0.206646884726601	0.999834118490857	-4.86118182847216	1.2628394479046	gut_blo_age_random
1836	Gut mrVI LFC 1 normalized	GNAQ	0.551658869923001	6.93508261416172	1.27775472008851	0.206762432651954	0.999834118490857	-4.85330577092258	1.26251805783722	gut_blo_age_random
1837	Gut mrVI LFC 3 normalized	PNPLA6	-1.36873475373818	6.17027111518219	-1.26877968018267	0.20703329721031	0.999834118490857	-4.72011411862751	-1.26176517397744	gut_blo_age_random
1838	Gut mrVI LFC 1 normalized	LRRC59	-0.50255883336776	7.79642600424913	-1.27685926371794	0.20707612344965	0.999834118490857	-4.78269818018466	-1.26164620140809	gut_blo_age_random
1839	Gut mrVI LFC 0 normalized	SELENON	-1.22388471398633	5.60003518457897	-1.27555945639387	0.20747262665166	0.999834118490857	-4.58938485674669	-1.2605455506921	gut_blo_age_random
1840	Gut mrVI LFC 2 normalized	DNAJC10	0.910285461161309	7.04926655218181	1.27272280836949	0.207617520872127	0.999834118490857	-4.52796637194465	1.2601437204922	gut_blo_age_random
1841	IL17A	PPME1	0.872670285798296	5.71717141872424	1.26979487360769	0.20768760587895	0.999834118490857	-4.54997979938507	1.25994942912492	gut_blo_age_random
1842	Gut mrVI LFC 0 normalized	ZSWIM6	-1.19937987630596	6.99814102584032	-1.27494641114361	0.207717755943716	0.999834118490857	-4.59090920847103	-1.25986586100883	gut_blo_age_random
1843	Gut mrVI LFC 2 normalized	PSMD12	-0.798712198122916	7.60093956031961	-1.27230662459536	0.207748404675505	0.999834118490857	-4.52837748845046	-1.25978091973478	gut_blo_age_random
1844	Gut mrVI LFC 2 normalized	ADA	-0.856798856885171	7.16887839522541	-1.27293295652473	0.207830062589262	0.999834118490857	-4.52777031970409	-1.25955465367659	gut_blo_age_random
1845	IL17A	RFLNB	-0.843344468252038	6.35162263981565	-1.26903534296182	0.208008955355467	0.999834118490857	-4.53516402417099	-1.25905918464138	gut_blo_age_random
1846	Gut mrVI LFC 2 normalized	TRAT1	-0.789302025178933	8.62950455748247	-1.27137540641508	0.208142405900191	0.999834118490857	-4.5309135516373	-1.2586897755106	gut_blo_age_random
1847	Gut mrVI LFC 0 normalized	TMEM14C	-0.81062809246615	8.10778529323909	-1.27319263731066	0.208309582327437	0.999834118490857	-4.59107577128534	-1.25822725080758	gut_blo_age_random
1848	Gut mrVI LFC 1 normalized	ITGB7	-0.62319408698767	8.00787306611078	-1.27356899447118	0.208326141929941	0.999834118490857	-4.95029107243817	-1.25818145023505	gut_blo_age_random
1849	IL17A	ASAH1	0.479758994981792	7.09052123129382	1.26832994512055	0.208339175301091	0.999834118490857	-4.53314626956551	1.2581454043743	gut_blo_age_random
1850	Gut mrVI LFC 0 normalized	TRAP1	1.03222795233471	6.95283771081715	1.27304912959485	0.208352964117177	0.999834118490857	-4.5912643039902	1.25810727098995	gut_blo_age_random
1851	Gut mrVI LFC 2 normalized	RNASEH2C	-0.64959154954338	7.62449015644113	-1.27051359556897	0.208441273060064	0.999834118490857	-4.52922771530205	-1.25786309332597	gut_blo_age_random
1852	Gut mrVI LFC 1 normalized	XCL2	1.96403246778116	5.95183595684556	1.27302573231641	0.208550773471765	0.999834118490857	-4.7548771257422	1.25756042453946	gut_blo_age_random
1853	Gut mrVI LFC 2 normalized	GDE1	0.888062011332074	6.92621217382975	1.26985581061752	0.208625820281435	0.999834118490857	-4.52929619436507	1.25735305506031	gut_blo_age_random
1854	IL17A	TTL	0.678809122813618	5.37719850059149	1.26586942134405	0.209081232188214	0.999834118490857	-4.53140811769607	1.25609581801849	gut_blo_age_random
1855	Gut mrVI LFC 2 normalized	CRTAP	-0.903567463743325	7.58937374499991	-1.2679628302055	0.209287139264928	0.999834118490857	-4.53005170969872	-1.25552803001131	gut_blo_age_random
1856	Gut mrVI LFC 0 normalized	MX2	1.19382387995283	7.40746257994231	1.27031040338631	0.209297047959268	0.999834118490857	-4.59132628375416	1.25550071702955	gut_blo_age_random
1857	Gut mrVI LFC 1 normalized	HSPB1	-0.816956536759264	9.11972191885289	-1.27037077045493	0.209460146468654	0.999834118490857	-4.83386487516112	-1.25505127601001	gut_blo_age_random
1858	Gut mrVI LFC 1 normalized	HIST1H1C	-0.617202448781063	10.5525430653452	-1.2698921715488	0.209621940604249	0.999834118490857	-4.89373162135831	-1.25460567972055	gut_blo_age_random
1859	Gut mrVI LFC 3 normalized	CNIH4	1.03940622722335	7.35029541753176	1.2614137104569	0.209642279771604	0.999834118490857	-4.72340656436722	1.25454968136169	gut_blo_age_random
1860	Gut mrVI LFC 2 normalized	PFN1	-0.431788876569902	12.9092356731648	-1.26697218378071	0.209658231143398	0.999834118490857	-4.55685466640105	-1.25450576635546	gut_blo_age_random
1861	Gut mrVI LFC 0 normalized	CMC1	1.70585243548011	7.54898785852339	1.26931528032207	0.209786343800279	0.999834118490857	-4.59181412855037	1.2541531528559	gut_blo_age_random
1862	Gut mrVI LFC 3 normalized	SLC39A8	1.23394021310339	6.76703259562762	1.26107089199613	0.209795281721875	0.999834118490857	-4.69063404948195	1.2541285582026	gut_blo_age_random
1863	IL17A	HIGD1A	0.59222576941075	7.10536421238904	1.26395156859666	0.20980793888557	0.999834118490857	-4.53195362867836	1.25409373053598	gut_blo_age_random
1864	Gut mrVI LFC 1 normalized	IFI6	0.528168592124366	7.71365674525277	1.26866923575031	0.210038944456518	0.999834118490857	-4.92859438870567	1.25345835872607	gut_blo_age_random
1865	IL17A	PFKP	-0.549216537131501	7.34484788474259	-1.26316708650879	0.21004577705566	0.999834118490857	-4.53538775652107	-1.25343957363255	gut_blo_age_random
1866	IL17A	MANF	-0.655949910681437	7.86001238496383	-1.26274937211414	0.210214303683852	0.999834118490857	-4.5364014729107	-1.25297637766029	gut_blo_age_random
1867	Gut mrVI LFC 0 normalized	PRELID1	-0.808345731375761	8.91984747659998	-1.26744870064261	0.210365462060187	0.999834118490857	-4.59060616372921	-1.2525611469594	gut_blo_age_random
1868	Gut mrVI LFC 2 normalized	SNRPG	0.475480521726238	9.50381334339502	1.26469444513129	0.210401506027693	0.999834118490857	-4.54064376726789	1.25246216638721	gut_blo_age_random
1869	Gut mrVI LFC 3 normalized	CCT6A	-0.540893790302903	8.6668761808126	-1.2589743678185	0.210539684716316	0.999834118490857	-5.00446627394941	-1.25208282663602	gut_blo_age_random
1870	IL17A	FNDC3A	0.58555583624935	7.27775168757063	1.26112082187807	0.210820458801769	0.999834118490857	-4.53702996551355	1.25131257652137	gut_blo_age_random
1871	Gut mrVI LFC 1 normalized	CEBPD	1.1393648570619	9.10043116772234	1.26643449216999	0.21085021308511	0.999834118490857	-4.81451985663889	1.25123099481969	gut_blo_age_random
1872	Gut mrVI LFC 3 normalized	PSMD14	0.94191552200829	7.36013206653903	1.25804443337751	0.210865160443933	0.999834118490857	-4.70192466438011	1.2511900145865	gut_blo_age_random
1873	IL17A	IFIT3	1.59369431047656	5.42069865645151	1.26080594819975	0.210934589461912	0.999834118490857	-4.5548523858462	1.25099969295755	gut_blo_age_random
1874	Gut mrVI LFC 1 normalized	SH3BP5	0.538536811239119	6.96006771182087	1.26581735452684	0.21097347342392	0.999834118490857	-4.99652871470276	1.2508931224629	gut_blo_age_random
1875	Gut mrVI LFC 1 normalized	GALM	0.553000297536726	7.90896292008931	1.26555827034564	0.211165802839061	0.999834118490857	-4.81843544432882	1.25036620799696	gut_blo_age_random
1876	IL17A	ATF5	-0.878347598080757	6.64401668483963	-1.25973483492966	0.211283880752557	0.999834118490857	-4.54377666234337	-1.25004288825502	gut_blo_age_random
1877	Gut mrVI LFC 3 normalized	GALM	1.32256471628915	7.27564999251837	1.25680770199888	0.211322367217731	0.999834118490857	-4.71051762623261	1.24993753324012	gut_blo_age_random
1878	Gut mrVI LFC 0 normalized	CTNNB1	-0.543549139201147	8.26076795412571	-1.26435999056359	0.211343334514299	0.999834118490857	-4.58768786698445	-1.24988014202061	gut_blo_age_random
1879	Gut mrVI LFC 2 normalized	PHB	0.581266866251481	8.20929306191298	1.26177855835439	0.211442626642645	0.999834118490857	-4.54014595489209	1.24960841769871	gut_blo_age_random
1880	Gut mrVI LFC 0 normalized	PARP12	-1.28500324270869	6.93006943993052	-1.26349745809887	0.211764561715929	0.999834118490857	-4.59084254215029	-1.24872803926308	gut_blo_age_random
1881	Gut mrVI LFC 0 normalized	MDH2	-0.44346048284438	9.29500327777179	-1.26299644538117	0.211922194027532	0.999834118490857	-4.58564957471828	-1.24829732345899	gut_blo_age_random
1882	Gut mrVI LFC 0 normalized	DUT	0.802015976865534	8.77248511617354	1.26265394759454	0.21204576623868	0.999834118490857	-4.59186570865201	1.24795983560673	gut_blo_age_random
1883	Gut mrVI LFC 0 normalized	PCMT1	0.886578046937925	7.97739845496803	1.26246687994537	0.212167890504889	0.999834118490857	-4.59188565533096	1.24762644182789	gut_blo_age_random
1884	Gut mrVI LFC 0 normalized	GNPDA1	1.07258448889988	6.96254888699918	1.26244240566527	0.212228976446332	0.999834118490857	-4.59153118820859	1.24745973196099	gut_blo_age_random
1885	Gut mrVI LFC 0 normalized	SIT1	1.25203056053559	8.39746190312759	1.26163753025201	0.212313982353285	0.999834118490857	-4.59134458338325	1.2472277997038	gut_blo_age_random
1886	Gut mrVI LFC 1 normalized	NLRP3	1.42087283606899	6.29327416173812	1.26220275678437	0.212348760231806	0.999834118490857	-4.62391214505294	1.24713293020089	gut_blo_age_random
1887	Gut mrVI LFC 3 normalized	TIMM8B	1.13280586326832	7.21329144945479	1.25394442948639	0.212351594631455	0.999834118490857	-4.70597824962256	1.24712519882411	gut_blo_age_random
1888	Gut mrVI LFC 3 normalized	BHLHE40	2.13730729483434	7.50655426546824	1.25325413052823	0.212605542168635	0.999834118490857	-4.74511617016377	1.24643280979149	gut_blo_age_random
1889	Gut mrVI LFC 3 normalized	CLTC	1.0270557231295	7.45194117152909	1.2531898609319	0.212629401582026	0.999834118490857	-4.67582587203053	1.24636778770296	gut_blo_age_random
1890	IL17A	ARF3	-0.357315521198908	7.86681749512863	-1.25580180120102	0.212691309404438	0.999834118490857	-4.53595948620804	-1.24619909999785	gut_blo_age_random
1891	IL17A	CD84	1.10777995456841	6.579116381021	1.25520337303797	0.212951788704198	0.999834118490857	-4.5435097362353	1.2454897288374	gut_blo_age_random
1892	Gut mrVI LFC 1 normalized	LMAN1	-0.440950741030214	8.41817892284555	-1.26050792984026	0.213052693553318	0.999834118490857	-4.88914031558206	-1.24521509995881	gut_blo_age_random
1893	IL17A	BRI3BP	-0.631350429799588	5.79864891632065	-1.2544504508922	0.213247637701875	0.999834118490857	-4.53818825058742	-1.24468479372934	gut_blo_age_random
1894	IL17A	MRPL22	0.451287561593043	7.58444333216682	1.25425095167447	0.213293715659206	0.999834118490857	-4.5367800870039	1.24455949907694	gut_blo_age_random
1895	Gut mrVI LFC 0 normalized	MANF	-1.12882460308661	8.02734078702076	-1.25893219002645	0.213370230338446	0.999834118490857	-4.59204665091732	-1.24435148438843	gut_blo_age_random
1896	Gut mrVI LFC 0 normalized	FDX1	0.624915912422621	8.28535191674889	1.25874487376758	0.213463089248333	0.999834118490857	-4.58885469227596	1.24409910817407	gut_blo_age_random
1897	Gut mrVI LFC 1 normalized	RANBP1	-0.428319832874863	8.59193426950453	-1.25890702245412	0.213528102021796	0.999834118490857	-4.85933693011024	-1.243922460619	gut_blo_age_random
1898	Gut mrVI LFC 3 normalized	S100A11	1.14268611995895	9.19119556913883	1.25065313949712	0.213550027534282	0.999834118490857	-4.8376071268318	1.24386289510621	gut_blo_age_random
1899	Gut mrVI LFC 0 normalized	JARID2	0.750032941072828	7.6614349730878	1.25811173109054	0.213682963063396	0.999834118490857	-4.58878178441212	1.24350184074466	gut_blo_age_random
1900	Gut mrVI LFC 3 normalized	ZSWIM6	1.47787058709673	7.02429893057929	1.2500986134308	0.213769760749042	0.999834118490857	-4.65453996636014	1.24326618472188	gut_blo_age_random
1901	Gut mrVI LFC 2 normalized	MARS	-0.732409123261239	7.70304579959487	-1.25412476359267	0.21421401998013	0.999834118490857	-4.53890346651974	-1.2420610989433	gut_blo_age_random
1902	IL17A	GALNT7	0.650370754556286	5.84263998035721	1.25161231862061	0.214248308313165	0.999834118490857	-4.54497315475787	1.24196816428228	gut_blo_age_random
1903	Gut mrVI LFC 1 normalized	CD59	0.859907249107918	7.00734246781137	1.25684065937465	0.214408587399627	0.999834118490857	-4.88720566688301	1.24153388808106	gut_blo_age_random
1904	Gut mrVI LFC 1 normalized	ARHGAP18	-0.831102392137418	6.89506256601344	-1.25562701276655	0.214618392951392	0.999834118490857	-4.67865573741296	-1.24096577352909	gut_blo_age_random
1905	Gut mrVI LFC 0 normalized	SNRPC	0.63514246674309	8.46173168672884	1.2540673197527	0.215059239693235	0.999834118490857	-4.58791753057402	1.23977334542168	gut_blo_age_random
1906	Gut mrVI LFC 0 normalized	NUDC	-0.634115701804879	8.81111211585292	-1.25383596320387	0.215282294334243	0.999834118490857	-4.58853105893178	-1.23917068520411	gut_blo_age_random
1907	Gut mrVI LFC 3 normalized	LGALS1	1.77036790125784	7.95270877183751	1.24461794698007	0.215768659009844	0.999834118490857	-4.80103423103025	1.23785815894002	gut_blo_age_random
1908	Gut mrVI LFC 0 normalized	SLA2	-1.18422129151193	7.47961383306032	-1.25199634104435	0.215780032546228	0.999834118490857	-4.59205301675345	-1.23782749129872	gut_blo_age_random
1909	Gut mrVI LFC 2 normalized	DNAJB11	-0.489451338234304	8.37502958545714	-1.24926660527903	0.215955918562868	0.999834118490857	-4.55052819484321	-1.23735337979059	gut_blo_age_random
1910	Gut mrVI LFC 0 normalized	SEC14L1	1.16505761976778	7.96262756293663	1.25133752317477	0.216107614106546	0.999834118490857	-4.58829446574947	1.23694469845103	gut_blo_age_random
1911	Gut mrVI LFC 2 normalized	IPO5	0.742913547839309	7.21628396513117	1.24858537990843	0.216200889762155	0.999834118490857	-4.54212739685689	1.23669350804377	gut_blo_age_random
1912	Gut mrVI LFC 0 normalized	TMEM33	0.882332843770143	6.99706919956043	1.25082194132025	0.216298718534234	0.999834118490857	-4.59112717974333	1.23643013994988	gut_blo_age_random
1913	IL17A	POLA2	-0.597741855566048	5.77237909132605	-1.24549932853721	0.216476508418778	0.999834118490857	-4.54260927323211	-1.23595172531776	gut_blo_age_random
1914	IL17A	NENF	-0.435550626359632	8.10730463257872	-1.24555929360911	0.216478810976885	0.999834118490857	-4.54178451697357	-1.23594553122174	gut_blo_age_random
1915	IL17A	BATF	0.62453187931656	9.27813263391225	1.24487016661677	0.216672885349327	0.999834118490857	-4.54442802468229	1.23542362340152	gut_blo_age_random
1916	IL17A	MFSD12	-0.552270387687726	6.78467924220674	-1.2440258272051	0.216971874620324	0.999834118490857	-4.54244784960444	-1.2346202347382	gut_blo_age_random
1917	Gut mrVI LFC 3 normalized	AGFG1	-0.622670311769518	7.62398064420382	-1.24115817430824	0.217003433953382	0.999834118490857	-4.93807220837846	-1.23453548082156	gut_blo_age_random
1918	Gut mrVI LFC 3 normalized	MRPL3	-0.844398081848141	7.73884818707183	-1.24087820314057	0.217126820989335	0.999834118490857	-4.78476489915022	-1.23420420482529	gut_blo_age_random
1919	Gut mrVI LFC 0 normalized	FUOM	1.10681183369001	6.57324133566039	1.24862229232387	0.21714277732381	0.999834118490857	-4.59130590824852	1.23416137430977	gut_blo_age_random
1920	Gut mrVI LFC 2 normalized	GZMA	-0.796715812057865	11.3145701088132	-1.24592005343309	0.217210927824536	0.999834118490857	-4.56090102278491	-1.23397846798367	gut_blo_age_random
1921	Gut mrVI LFC 2 normalized	TOX	0.990588606713948	8.13241755569476	1.24560328290746	0.217348711933251	0.999834118490857	-4.54028556125505	1.23360880092968	gut_blo_age_random
1922	Gut mrVI LFC 2 normalized	TNFSF12	-0.695090086376087	8.33046819417051	-1.24496214417737	0.217521345942936	0.999834118490857	-4.54248591324809	-1.23314587133591	gut_blo_age_random
1923	Gut mrVI LFC 1 normalized	DNAJB11	0.420773280309053	8.14275802550054	1.24775986844843	0.217522900874796	0.999834118490857	-4.88927106286167	1.23314170288335	gut_blo_age_random
1924	Gut mrVI LFC 0 normalized	ISG15	-0.902748242248359	8.50554216539349	-1.24714554191856	0.217626754606721	0.999834118490857	-4.59008525117454	-1.23286334087752	gut_blo_age_random
1925	Gut mrVI LFC 2 normalized	LEF1	1.50361830551674	6.06336773984709	1.244334015953	0.217750863675595	0.999834118490857	-4.5562202222148	1.23253081317955	gut_blo_age_random
1926	Gut mrVI LFC 3 normalized	S100A8	-1.60645338022224	5.41166866498452	-1.2386583099467	0.217963192684137	0.999834118490857	-4.92869048323527	-1.23196223200477	gut_blo_age_random
1927	Gut mrVI LFC 2 normalized	TIGIT	1.73937122800153	7.65958592385395	1.24377790385886	0.218075086767504	0.999834118490857	-4.54292081573889	1.23166275875352	gut_blo_age_random
1928	Gut mrVI LFC 3 normalized	NASP	0.864660868853462	8.79475718047668	1.23827127647996	0.21808366951475	0.999834118490857	-4.78119377461784	1.23163979245547	gut_blo_age_random
1929	Gut mrVI LFC 2 normalized	HDLBP	0.734839205737904	7.99783033401911	1.24341282887948	0.218117314365976	0.999834118490857	-4.54116991208758	1.23154976954132	gut_blo_age_random
1930	Gut mrVI LFC 3 normalized	GLB1	1.2769520548979	6.59334271456812	1.23764578611219	0.218315146198062	0.999834118490857	-4.70974369814178	1.23102063628154	gut_blo_age_random
1931	Gut mrVI LFC 0 normalized	TRABD2A	1.91954273781137	6.15161940065164	1.24462256439982	0.218459052244045	0.999834118490857	-4.59051019281391	1.23063595270282	gut_blo_age_random
1932	Gut mrVI LFC 2 normalized	RHEB	-0.795320109730027	8.08430769709582	-1.24234122100888	0.21853715194609	0.999834118490857	-4.54198173693912	-1.23042725608496	gut_blo_age_random
1933	Gut mrVI LFC 1 normalized	TIFA	-0.622826849742058	7.73524297027288	-1.24501897047525	0.218558045269379	0.999834118490857	-4.84309755250738	-1.23037143440771	gut_blo_age_random
1934	Gut mrVI LFC 3 normalized	OPTN	0.632217265245838	8.5949319499182	1.23660985501013	0.218689031062303	0.999834118490857	-4.9660110775091	1.23002156081424	gut_blo_age_random
1935	Gut mrVI LFC 1 normalized	MRPL34	0.546433666984909	8.13457630308215	1.24443618608843	0.218768339534505	0.999834118490857	-4.87555421866312	1.22980979466438	gut_blo_age_random
1936	Gut mrVI LFC 0 normalized	TXNDC15	0.808437019199365	7.02604240118621	1.24373244719805	0.218877755067065	0.999834118490857	-4.59133520453626	1.22951772840463	gut_blo_age_random
1937	IL17A	GPCPD1	-0.776322548034288	7.46423687963618	-1.2385048236723	0.219042273201846	0.999834118490857	-4.5510313152403	-1.22907877237458	gut_blo_age_random
1938	Gut mrVI LFC 0 normalized	HINT2	-0.896315529501618	7.73016529254997	-1.24295850649344	0.219160644404745	0.999834118490857	-4.59107051164061	-1.22876308886761	gut_blo_age_random
1939	Gut mrVI LFC 2 normalized	ACBD3	-0.627363967981413	7.81783649116141	-1.24049910539074	0.219222219758534	0.999834118490857	-4.56413130863511	-1.22859892230329	gut_blo_age_random
1940	Gut mrVI LFC 1 normalized	PIGP	-0.676666860827871	6.76586494841213	-1.24297352762867	0.219308359066878	0.999834118490857	-4.83566280718862	-1.2283693211195	gut_blo_age_random
1941	Gut mrVI LFC 3 normalized	GADD45B	0.754295095983492	10.4938489637734	1.23494427019394	0.219319045429103	0.999834118490857	-5.09235092922856	1.22834084152565	gut_blo_age_random
1942	Gut mrVI LFC 2 normalized	ACTB	-0.474924527102752	14.3749908584897	-1.24018015392211	0.219344571363835	0.999834118490857	-4.57547252696928	-1.22827281789392	gut_blo_age_random
1943	Gut mrVI LFC 3 normalized	TOMM5	0.520589728360749	9.06296896022373	1.2347948709407	0.219374688311629	0.999834118490857	-5.08552308749383	1.22819256705717	gut_blo_age_random
1944	IL17A	EIF4E	0.402974391020856	7.78391138276596	1.23728999987047	0.2194485414067	0.999834118490857	-4.54524627200839	1.22799580858691	gut_blo_age_random
1945	Gut mrVI LFC 3 normalized	CHP1	-0.914912622471497	6.20252527534368	-1.23444056737766	0.219514240741067	0.999834118490857	-4.92826333111005	-1.22782081320998	gut_blo_age_random
1946	Gut mrVI LFC 2 normalized	RARA	1.19944357788824	7.38429538461929	1.23940086870784	0.219559626329451	0.999834118490857	-4.54284284557124	1.22769994705864	gut_blo_age_random
1947	Gut mrVI LFC 0 normalized	NFKBID	1.8807513289922	6.75221306090313	1.24184311471015	0.219592522789162	0.999834118490857	-4.59125788413223	1.22761235185815	gut_blo_age_random
1948	Gut mrVI LFC 3 normalized	TFPT	-1.36672175869427	6.38480057253613	-1.2341748628751	0.21960057606908	0.999834118490857	-4.73825969494299	-1.2275909093849	gut_blo_age_random
1949	Gut mrVI LFC 3 normalized	HSPD1	1.10469439205923	10.8947671231084	1.23417918289846	0.21960302417184	0.999834118490857	-5.14309561923417	1.22758439123608	gut_blo_age_random
1950	Gut mrVI LFC 2 normalized	ATIC	-0.965295452770375	7.36991709186545	-1.23922241587568	0.219672651989566	0.999834118490857	-4.54463725393407	-1.22739902686391	gut_blo_age_random
1951	Gut mrVI LFC 2 normalized	DKC1	-0.953970650536621	7.08804335670667	-1.23855008577611	0.219928048146225	0.999834118490857	-4.54363132215596	-1.22671946760716	gut_blo_age_random
1952	Gut mrVI LFC 2 normalized	GOT2	0.82140701397403	6.98480177838868	1.23802052813933	0.220067704380697	0.999834118490857	-4.54339135340457	1.22634810912633	gut_blo_age_random
1953	Gut mrVI LFC 2 normalized	OXCT1	-0.75546355606113	7.59898746731315	-1.23783241096324	0.220217083156013	0.999834118490857	-4.5461031298635	-1.22595108463779	gut_blo_age_random
1954	Gut mrVI LFC 1 normalized	TMED2	-0.342007935098925	9.17594195242741	-1.2401649923251	0.220237692436805	0.999834118490857	-4.93288740881808	-1.22589632368964	gut_blo_age_random
1955	IL17A	LMAN1	0.409529541150117	8.22081398893267	1.23477456437504	0.220420463211521	0.999834118490857	-4.54502632834464	1.22541084399075	gut_blo_age_random
1956	Gut mrVI LFC 3 normalized	NFKBIA	0.679049517890956	12.8045080862472	1.23165385438463	0.220537745747402	0.999834118490857	-5.34407625946917	1.22509946764068	gut_blo_age_random
1957	Gut mrVI LFC 0 normalized	CS	-0.818230412495788	7.67732728041062	-1.23875236864198	0.22070258218377	0.999834118490857	-4.59004286780463	-1.22466203992683	gut_blo_age_random
1958	Gut mrVI LFC 0 normalized	TUBB4B	0.945932154811269	9.72869280152427	1.23848051005024	0.220798095844285	0.999834118490857	-4.58739867193749	1.22440868178817	gut_blo_age_random
1959	IL17A	BRCA2	0.747254203563405	5.96269051482116	1.23387155138269	0.220816169182839	0.999834118490857	-4.54694185946505	1.22436074955699	gut_blo_age_random
1960	IL17A	NDUFB6	-0.389112661900407	8.474923169267	-1.23374279743526	0.220816587618144	0.999834118490857	-4.54503567716304	-1.22435963985965	gut_blo_age_random
1961	Gut mrVI LFC 1 normalized	ADIPOR2	-0.798866504916604	6.73211586448407	-1.23844034393711	0.220871138713938	0.999834118490857	-4.83792271353009	-1.22421498236213	gut_blo_age_random
1962	IL17A	GSTP1	-0.513165897304663	9.60941042249792	-1.23334042958077	0.220952129394009	0.999834118490857	-4.54515368212698	-1.22400026014636	gut_blo_age_random
1963	Gut mrVI LFC 3 normalized	UQCC3	1.16622623111484	6.79163846712242	1.23037905361563	0.221011452005869	0.999834118490857	-4.74338196127133	1.22384302003811	gut_blo_age_random
1964	IL17A	AIG1	0.617430924244668	5.57997507523808	1.23250596736726	0.22128599940801	0.999834118490857	-4.54894662665615	1.2231157003292	gut_blo_age_random
1965	Gut mrVI LFC 0 normalized	CORO1A	-0.576141597404067	11.3242546419871	-1.2366040162783	0.221490929590247	0.999834118490857	-4.58530073731797	-1.22257322913502	gut_blo_age_random
1966	Gut mrVI LFC 1 normalized	NDUFA8	0.653203807150213	7.02125259847382	1.23670422504131	0.221510152877666	0.999834118490857	-4.82977161966441	1.22252236157773	gut_blo_age_random
1967	Gut mrVI LFC 1 normalized	FHL1	-0.848987062824951	6.59341792232387	-1.23669502234609	0.221522362801505	0.999834118490857	-4.79479422802493	-1.2224900540223	gut_blo_age_random
1968	Gut mrVI LFC 2 normalized	IFNG	1.13108293545652	9.09045450320712	1.23406780775247	0.221593240548204	0.999834118490857	-4.55198648437038	1.222302536139	gut_blo_age_random
1969	Gut mrVI LFC 2 normalized	ADSL	0.639024585282544	7.6497146610265	1.23400018938085	0.221596438428781	0.999834118490857	-4.54560540049801	1.22229407667176	gut_blo_age_random
1970	Gut mrVI LFC 0 normalized	ZC3H12A	-1.24781389202132	8.82074248389265	-1.23564370002126	0.221754266203494	0.999834118490857	-4.58936220445367	-1.22187667788466	gut_blo_age_random
1971	Gut mrVI LFC 3 normalized	ACTL6A	-1.37880424998226	6.54660405036941	-1.22824401266556	0.221815520489787	0.999834118490857	-4.70526111470028	-1.22171473923526	gut_blo_age_random
1972	Gut mrVI LFC 0 normalized	GCA	-1.26654098168464	5.92266289487332	-1.23559625446571	0.221915029711315	0.999834118490857	-4.59065268949675	-1.22145173385961	gut_blo_age_random
1973	Gut mrVI LFC 1 normalized	COPS3	-0.422616796834284	7.83616627987068	-1.23545181285474	0.221971973504721	0.999834118490857	-4.87617111221233	-1.22130126798204	gut_blo_age_random
1974	Gut mrVI LFC 0 normalized	SPINK2	-1.26360702563157	5.3754036030807	-1.23508134942665	0.222151450425704	0.999834118490857	-4.58958983484057	-1.22082720655341	gut_blo_age_random
1975	IL17A	SIGMAR1	-0.468394113055298	6.90193265881588	-1.2295732842015	0.222331923271124	0.999834118490857	-4.54737231673932	-1.22035079102819	gut_blo_age_random
1976	Gut mrVI LFC 1 normalized	TNFSF12	-0.515745979760819	8.5062429991847	-1.23443255694617	0.222348341769193	0.999834118490857	-4.8890099117334	-1.2203074629201	gut_blo_age_random
1977	IL17A	UQCRC1	-0.41358339846383	8.21083662083226	-1.22940782643652	0.22244065773368	0.999834118490857	-4.54672030755116	-1.22006388546547	gut_blo_age_random
1978	Gut mrVI LFC 2 normalized	RAP2A	-1.1106211389882	7.02351177518635	-1.23165433805053	0.222510981137407	0.999834118490857	-4.54656143255585	-1.21987838436907	gut_blo_age_random
1979	Gut mrVI LFC 3 normalized	MTIF2	1.09947572819641	6.03125453761969	1.2260435981077	0.222630096913153	0.999834118490857	-4.76811507584574	1.2195642730834	gut_blo_age_random
1980	IL17A	DDB1	-0.329388437004781	7.90734053224123	-1.22861767817505	0.222667877448168	0.999834118490857	-4.54752912751391	-1.21946466999731	gut_blo_age_random
1981	Gut mrVI LFC 0 normalized	LAMTOR2	-0.925152341004981	7.4617891421977	-1.23312644051754	0.222691692914641	0.999834118490857	-4.5918356556301	-1.2194018900736	gut_blo_age_random
1982	Gut mrVI LFC 3 normalized	HIST1H2BN	1.17464826471119	6.57971813939368	1.22573655661688	0.222742934639396	0.999834118490857	-4.8418058533294	1.21926682811461	gut_blo_age_random
1983	Gut mrVI LFC 2 normalized	EIF3A	0.497875329757631	9.46939057502838	1.23085013482524	0.222834019132121	0.999834118490857	-4.56299825381476	1.2190268042394	gut_blo_age_random
1984	Gut mrVI LFC 2 normalized	FGR	-0.959181426323568	6.90634319949765	-1.23026281207348	0.222939231966377	0.999834118490857	-4.56158572070389	-1.21874963705171	gut_blo_age_random
1985	IL17A	HIP1	-1.1856798360411	5.43798305502626	-1.22776928529646	0.222984316952978	0.999834118490857	-4.5594579629357	-1.21863089617229	gut_blo_age_random
1986	Gut mrVI LFC 0 normalized	MRPS35	-0.945112473672782	7.58624456037828	-1.23171772550165	0.223207487070584	0.999834118490857	-4.59155221006162	-1.21804338316932	gut_blo_age_random
1987	Gut mrVI LFC 3 normalized	ETFA	1.06915863231383	7.69756786450567	1.22420360236849	0.223308440051042	0.999834118490857	-4.69551202981815	1.21777775451514	gut_blo_age_random
1988	Gut mrVI LFC 1 normalized	PFKP	0.521429144815219	7.29654156399475	1.23139776377448	0.223471743389086	0.999834118490857	-4.98134987497015	1.21734825070069	gut_blo_age_random
1989	Gut mrVI LFC 3 normalized	AURKAIP1	-0.449176448589402	8.75117638997065	-1.22367695659642	0.223530488564198	0.999834118490857	-5.02612873345173	-1.21719380003172	gut_blo_age_random
1990	Gut mrVI LFC 3 normalized	CD8A	-2.5095607695233	5.79331745389694	-1.22323493333183	0.223692879102866	0.999834118490857	-4.82799948641173	-1.21676699975727	gut_blo_age_random
1991	Gut mrVI LFC 1 normalized	PSMA7	0.344847523100578	10.0592508789624	1.2307681262354	0.22385257618036	0.999834118490857	-4.89592368311312	1.21634749457805	gut_blo_age_random
1992	Gut mrVI LFC 3 normalized	CD59	1.62194893504464	6.76913964002021	1.22282238820362	0.223857231600846	0.999834118490857	-4.72539611199577	1.21633526855438	gut_blo_age_random
1993	Gut mrVI LFC 1 normalized	SAR1B	0.524022303503497	7.65318948576293	1.23059489389896	0.22386001648203	0.999834118490857	-4.87913286977681	1.21632795501121	gut_blo_age_random
1994	Gut mrVI LFC 3 normalized	IER5	0.934650376464331	9.98703398989867	1.22244266715078	0.223999371313352	0.999834118490857	-4.94896523680325	1.21596206999546	gut_blo_age_random
1995	Gut mrVI LFC 3 normalized	GMPPB	-1.21005803218652	6.60411996771096	-1.22222065991046	0.22406947373043	0.999834118490857	-4.72406655110193	-1.21577807314483	gut_blo_age_random
1996	IL17A	RALBP1	-0.343836204720056	8.28650891875041	-1.22467764932674	0.224147632922839	0.999834118490857	-4.54877707315913	-1.21557297830226	gut_blo_age_random
1997	Gut mrVI LFC 3 normalized	TMBIM1	1.07405757389081	7.46284254216739	1.22189608294877	0.224209740321104	0.999834118490857	-4.73474739889392	1.21541004087038	gut_blo_age_random
1998	Gut mrVI LFC 1 normalized	DNAJB4	0.813503416044044	6.95255231085229	1.22954174466981	0.224327651908839	0.999834118490857	-4.7862200171022	1.21510079109005	gut_blo_age_random
1999	Gut mrVI LFC 3 normalized	SESN3	0.923534870045973	8.1079417288557	1.22055541968729	0.224699724099785	0.999834118490857	-5.18829811191987	1.21412570876402	gut_blo_age_random
[truncated: 150,020 more rows]
