# Supplementary material for: Multimodal profiling reveals tissue-directed signatures of human immune cells altered with age
Source: Nat Immunol. 2025 Aug 13;26(9):1612–25. doi: 10.1038/s41590-025-02241-4 (PMC12396968; doi:10.1038/s41590-025-02241-4)
Supplement: Supplementary file 28 — Pearson correlation heatmap for Extended Data Fig. 4a. [file 41590_2025_2241_MOESM28_ESM.xlsx]

## Sheet: fig4a
cd4tcell_LUNG	1	0.855861	-0.066062	-0.113702	-0.080846	0.047499	0.054136	-0.004684	0.00493	-0.028715	-0.042102	-0.042101	-0.002592	0.006981	-0.048085	-0.07037	-0.095111	-0.013618	-0.084975	-0.045248	-0.06641	-0.040626	-0.067757	-0.016298	-0.023369	0.002376	-0.062769	-0.003457	-0.108719	-0.047227	-0.064007
cd8tcell_LUNG	0.855861	1	-0.096258	-0.153932	-0.067052	0.06267	0.104404	-0.016997	-0.050984	-0.022162	-0.096965	-0.071024	-0.036749	0.015039	-0.057295	-0.096957	-0.126877	-0.018355	-0.122835	-0.061907	-0.0721	-0.039272	-0.094081	-0.027565	-0.035611	0.005011	-0.11379	-0.036007	-0.148111	-0.05572	-0.076947
cd4tcell_LN	-0.066062	-0.096258	1	0.191976	0.512786	-0.066758	-0.167202	-0.147668	-0.014066	-0.030241	0.021658	-0.080125	-0.118388	-0.010251	-0.035572	-0.076972	-0.142649	-0.16393	-0.192046	-0.267266	-0.163765	-0.206398	-0.151491	-0.003112	-0.04948	-0.015588	-0.047231	-0.005878	-0.018811	0.006972	-0.039001
cd4tcell_LN	-0.113702	-0.153932	0.191976	1	0.64041	-0.053328	-0.199862	-0.136886	0.019326	-0.015438	0.03549	-0.059101	-0.05703	-0.04738	0.009518	-0.105403	-0.089184	-0.180811	0.069871	-0.005345	0.095002	-0.04655	0.022016	-0.00852	-0.060954	-0.026813	0.023123	-0.079572	0.286042	0.030749	0.025943
cd8tcell_LN	-0.080846	-0.067052	0.512786	0.64041	1	0.003101	-0.123741	-0.08756	0.105174	-0.023539	0.03835	-0.130581	-0.083589	-0.060368	-0.01842	-0.050133	-0.165744	-0.118428	-0.11268	-0.121982	-0.024694	-0.13508	-0.047611	-0.015844	-0.068702	-0.022787	-0.007028	-0.076872	0.168236	0.024852	0.039756
cd4tcell_LUNG	0.047499	0.06267	-0.066758	-0.053328	0.003101	1	0.133202	0.292022	0.075441	0.050852	0.023052	0.021005	0.122377	0.073433	0.025924	0.070028	-0.010881	0.195585	-0.075275	-0.007002	0.135953	-0.008173	0.076878	0.027051	0.033918	0.012999	-0.003825	0.015	-0.016089	0.049308	0.052843
cd4tcell_LUNG	0.054136	0.104404	-0.167202	-0.199862	-0.123741	0.133202	1	0.48117	0.021274	0.251914	0.161017	0.150085	0.248636	0.037071	0.034461	-0.015819	0.087866	0.086639	-0.042818	0.110264	-0.02416	0.036854	0.071748	0.010687	0.07666	0.021543	0.020324	0.046239	-0.109942	0.098568	0.099919
cd8tcell_LUNG	-0.004684	-0.016997	-0.147668	-0.136886	-0.08756	0.292022	0.48117	1	0.140529	0.297982	0.069027	0.305883	0.307014	-0.010733	-0.038042	0.015634	0.039243	0.056287	-0.062211	-0.025638	0.038306	-0.030733	0.06122	-0.000393	0.159796	0.005486	0.017959	0.06546	0.018678	0.050584	0.076951
cd4tcell_LUNG	0.00493	-0.050984	-0.014066	0.019326	0.105174	0.075441	0.021274	0.140529	1	0.052632	0.259942	0.099997	0.313285	0.067276	-0.092345	-0.067135	-0.048516	-0.065249	-0.173396	-0.180207	-0.020709	-0.191718	-0.032906	-0.056121	-0.073404	-0.043677	-0.10009	-0.106462	-0.091455	-0.033288	-0.059116
ilc_LUNG	-0.028715	-0.022162	-0.030241	-0.015438	-0.023539	0.050852	0.251914	0.297982	0.052632	1	0.257401	0.35663	0.34066	0.066002	-0.091962	-0.076436	-0.045175	-0.082374	-0.064887	-0.067586	-0.051363	-0.049717	-0.011399	0.146971	0.282683	0.226107	0.07818	0.163021	-0.020177	0.005448	0.003885
nkcell_LUNG	-0.042102	-0.096965	0.021658	0.03549	0.03835	0.023052	0.161017	0.069027	0.259942	0.257401	1	0.321118	0.481776	0.028651	-0.020757	-0.041608	0.008544	-0.040311	-0.092643	-0.088388	-0.065343	-0.086985	-0.023606	-0.02023	-0.034036	-0.007677	-0.051563	-0.051525	-0.102028	0.000392	-0.051369
cd4tcell_LUNG	-0.042101	-0.071024	-0.080125	-0.059101	-0.130581	0.021005	0.150085	0.305883	0.099997	0.35663	0.321118	1	0.722081	0.072176	-0.122385	-0.077877	0.098212	0.039681	-0.074578	-0.110384	0.011863	-0.004919	0.017248	-0.005297	0.135025	0.003017	-0.001226	0.114934	-0.106071	0.030127	-0.019118
cd8tcell_LUNG	-0.002592	-0.036749	-0.118388	-0.05703	-0.083589	0.122377	0.248636	0.307014	0.313285	0.34066	0.481776	0.722081	1	0.092274	-0.172158	-0.091654	0.054535	0.076984	-0.125507	-0.133279	0.001822	-0.025548	0.015376	-0.031872	0.048103	-0.02183	-0.067621	0.04784	-0.146935	0.025077	-0.035284
ilc_GUT	0.006981	0.015039	-0.010251	-0.04738	-0.060368	0.073433	0.037071	-0.010733	0.067276	0.066002	0.028651	0.072176	0.092274	1	0.155649	0.017081	0.142315	0.334368	-0.145545	-0.171553	-0.141245	-0.146945	-0.030992	-0.015543	0.061667	-0.008255	-0.076274	-0.04767	-0.112648	-0.043073	-0.090021
nkcell_GUT	-0.048085	-0.057295	-0.035572	0.009518	-0.01842	0.025924	0.034461	-0.038042	-0.092345	-0.091962	-0.020757	-0.122385	-0.172158	0.155649	1	0.113457	0.156075	0.257794	0.047234	0.157952	0.052207	0.093267	0.113419	-0.005741	0.073745	0.000786	-0.032485	-0.065786	0.000162	-0.023835	-0.09867
cd8tcell_GUT	-0.07037	-0.096957	-0.076972	-0.105403	-0.050133	0.070028	-0.015819	0.015634	-0.067135	-0.076436	-0.041608	-0.077877	-0.091654	0.017081	0.113457	1	0.296371	0.205039	-0.099017	0.024097	0.177609	0.120588	0.083074	0.029324	0.109339	-0.006987	0.037652	-0.00577	0.081168	-0.028854	-0.006849
cd4tcell_GUT	-0.095111	-0.126877	-0.142649	-0.089184	-0.165744	-0.010881	0.087866	0.039243	-0.048516	-0.045175	0.008544	0.098212	0.054535	0.142315	0.156075	0.296371	1	0.46996	-0.049922	0.076331	0.102702	0.027049	0.100007	0.027291	0.101294	0.021275	0.078899	0.056696	-0.098836	0.006707	0.079031
cd8tcell_GUT	-0.013618	-0.018355	-0.16393	-0.180811	-0.118428	0.195585	0.086639	0.056287	-0.065249	-0.082374	-0.040311	0.039681	0.076984	0.334368	0.257794	0.205039	0.46996	1	-0.153575	-0.061928	0.081295	-0.044735	0.041899	-0.013964	0.207015	0.008083	-0.042029	-0.005268	-0.173728	-0.040168	-0.052447
cd4tcell_GUT	-0.084975	-0.122835	-0.192046	0.069871	-0.11268	-0.075275	-0.042818	-0.062211	-0.173396	-0.064887	-0.092643	-0.074578	-0.125507	-0.145545	0.047234	-0.099017	-0.049922	-0.153575	1	0.670511	0.137155	0.167558	0.130407	0.016097	-0.030591	0.010383	0.252859	0.055328	0.229413	0.113419	0.273156
cd8tcell_GUT	-0.045248	-0.061907	-0.267266	-0.005345	-0.121982	-0.007002	0.110264	-0.025638	-0.180207	-0.067586	-0.088388	-0.110384	-0.133279	-0.171553	0.157952	0.024097	0.076331	-0.061928	0.670511	1	0.256463	0.597386	0.303753	-0.002738	0.002378	0.003585	0.142586	0.005962	0.144394	0.054503	0.160327
ilc_GUT	-0.06641	-0.0721	-0.163765	0.095002	-0.024694	0.135953	-0.02416	0.038306	-0.020709	-0.051363	-0.065343	0.011863	0.001822	-0.141245	0.052207	0.177609	0.102702	0.081295	0.137155	0.256463	1	0.336756	0.23747	-0.009047	0.054995	-0.008071	0.000547	-0.014185	0.200012	-0.0201	0.067523
cd4tcell_GUT	-0.040626	-0.039272	-0.206398	-0.04655	-0.13508	-0.008173	0.036854	-0.030733	-0.191718	-0.049717	-0.086985	-0.004919	-0.025548	-0.146945	0.093267	0.120588	0.027049	-0.044735	0.167558	0.597386	0.336756	1	0.343621	-0.002286	0.025038	-0.012887	-0.016547	0.01671	0.037521	0.009541	0.050349
bcell_GUT	-0.067757	-0.094081	-0.151491	0.022016	-0.047611	0.076878	0.071748	0.06122	-0.032906	-0.011399	-0.023606	0.017248	0.015376	-0.030992	0.113419	0.083074	0.100007	0.041899	0.130407	0.303753	0.23747	0.343621	1	-0.005563	0.041891	-0.009299	0.021532	-0.027782	0.144734	0.002949	0.021743
nkcell_LUNG	-0.016298	-0.027565	-0.003112	-0.00852	-0.015844	0.027051	0.010687	-0.000393	-0.056121	0.146971	-0.02023	-0.005297	-0.031872	-0.015543	-0.005741	0.029324	0.027291	-0.013964	0.016097	-0.002738	-0.009047	-0.002286	-0.005563	1	0.378027	0.446126	0.201072	0.280562	0.03002	0.109096	0.045686
cd4tcell_GUT	-0.023369	-0.035611	-0.04948	-0.060954	-0.068702	0.033918	0.07666	0.159796	-0.073404	0.282683	-0.034036	0.135025	0.048103	0.061667	0.073745	0.109339	0.101294	0.207015	-0.030591	0.002378	0.054995	0.025038	0.041891	0.378027	1	0.587028	0.26238	0.39019	-0.025724	0.075635	0.046485
cd8tcell_LUNG	0.002376	0.005011	-0.015588	-0.026813	-0.022787	0.012999	0.021543	0.005486	-0.043677	0.226107	-0.007677	0.003017	-0.02183	-0.008255	0.000786	-0.006987	0.021275	0.008083	0.010383	0.003585	-0.008071	-0.012887	-0.009299	0.446126	0.587028	1	0.248121	0.139391	0.000664	0.102456	0.081053
mac_GUT	-0.062769	-0.11379	-0.047231	0.023123	-0.007028	-0.003825	0.020324	0.017959	-0.10009	0.07818	-0.051563	-0.001226	-0.067621	-0.076274	-0.032485	0.037652	0.078899	-0.042029	0.252859	0.142586	0.000547	-0.016547	0.021532	0.201072	0.26238	0.248121	1	0.303752	0.117495	0.19371	0.299607
cd8tcell_LUNG	-0.003457	-0.036007	-0.005878	-0.079572	-0.076872	0.015	0.046239	0.06546	-0.106462	0.163021	-0.051525	0.114934	0.04784	-0.04767	-0.065786	-0.00577	0.056696	-0.005268	0.055328	0.005962	-0.014185	0.01671	-0.027782	0.280562	0.39019	0.139391	0.303752	1	0.008891	0.144184	0.19065
cd4tcell_LN	-0.108719	-0.148111	-0.018811	0.286042	0.168236	-0.016089	-0.109942	0.018678	-0.091455	-0.020177	-0.102028	-0.106071	-0.146935	-0.112648	0.000162	0.081168	-0.098836	-0.173728	0.229413	0.144394	0.200012	0.037521	0.144734	0.03002	-0.025724	0.000664	0.117495	0.008891	1	0.102587	0.159321
ilc_LUNG	-0.047227	-0.05572	0.006972	0.030749	0.024852	0.049308	0.098568	0.050584	-0.033288	0.005448	0.000392	0.030127	0.025077	-0.043073	-0.023835	-0.028854	0.006707	-0.040168	0.113419	0.054503	-0.0201	0.009541	0.002949	0.109096	0.075635	0.102456	0.19371	0.144184	0.102587	1	0.332237
nkcell_LN	-0.064007	-0.076947	-0.039001	0.025943	0.039756	0.052843	0.099919	0.076951	-0.059116	0.003885	-0.051369	-0.019118	-0.035284	-0.090021	-0.09867	-0.006849	0.079031	-0.052447	0.273156	0.160327	0.067523	0.050349	0.021743	0.045686	0.046485	0.081053	0.299607	0.19065	0.159321	0.332237	1
